# Supplementary material for: High resolution time series reveals cohesive but short-lived communities in coastal plankton
Source: Nat Commun. 2018 Jan 18;9:266. doi: 10.1038/s41467-017-02571-4 (PMC5773528; doi:10.1038/s41467-017-02571-4)
Supplement: Supplementary file 4 — Supplementary Data 1 [file 41467_2017_2571_MOESM4_ESM.xlsx]

## Sheet: otu_table_bacteria_unfrac_Count
OTU	10N.204.37	10N.204.38	10N.204.39	10N.205.37	10N.205.38	10N.205.39	10N.206.37	10N.206.38	10N.206.39	10N.207.37	10N.207.38	10N.207.39	10N.208.37	10N.208.38	10N.208.39	10N.209.37	10N.209.38	10N.209.39	10N.210.37	10N.210.38	10N.210.39	10N.211.37	10N.211.38	10N.211.39	10N.212.37	10N.212.38	10N.212.39	10N.213.37	10N.213.38	10N.213.39	10N.214.37	10N.214.38	10N.214.39	10N.215.37	10N.215.38	10N.215.39	10N.216.37	10N.216.38	10N.216.39	10N.217.37	10N.217.38	10N.217.39	10N.218.37	10N.218.38	10N.218.39	10N.219.37	10N.219.38	10N.219.39	10N.220.37
MERGE33992ID	136	218	232	261	358	349	307	328	387	549	386	490	716	694	594	695	643	1582	711	513	586	563	274	612	725	724	819	859	796	893	1368	2078	1711	646	594	551	1021	445	625	463	614	389	687	569	1150	541	327	260	546
MERGE44125ID	559	726	565	885	967	1032	849	1062	1037	1461	962	1601	2444	1657	1760	1705	2018	2651	1691	1235	1339	1023	970	1420	1802	2008	1991	572	807	528	2481	1699	2604	900	716	632	1116	416	809	515	719	357	1178	829	1479	774	483	628	420
MERGE70995ID	434	838	679	494	549	472	455	381	464	542	465	339	1096	1057	901	1290	870	1583	1288	970	1301	1265	868	1500	1505	1495	1502	3796	1516	1415	1111	1907	1361	858	999	773	1980	1025	876	1700	1970	1056	2647	2142	3333	1093	734	687	1835
MERGE59046ID	33	62	51	73	88	77	68	62	77	149	88	122	258	285	189	141	177	273	231	115	189	121	68	110	276	262	317	104	110	113	324	441	468	195	149	112	333	138	197	170	196	100	247	190	146	258	172	163	145
MERGE29892ID	286	490	403	563	445	603	238	312	287	404	208	415	892	909	609	909	1044	894	410	438	388	245	211	374	562	645	648	346	238	256	495	365	482	176	179	140	433	229	403	382	286	211	545	360	252	217	159	179	122
MERGE34287ID	28	38	34	58	98	105	116	113	147	146	95	173	135	121	119	129	192	446	73	44	59	94	35	81	87	74	106	62	59	56	275	485	415	62	44	42	99	31	55	32	42	32	52	31	43	29	20	14	23
MERGE49868ID	13	23	39	71	67	63	45	59	63	78	46	82	127	128	108	92	108	168	124	76	97	87	46	53	105	98	120	89	74	100	149	165	222	98	101	67	140	67	109	68	99	51	75	79	80	87	60	58	100
MERGE71032ID	286	575	537	298	373	267	251	193	258	261	206	182	665	560	512	578	408	765	452	346	469	442	338	521	536	488	562	374	302	168	308	561	431	299	267	271	728	348	292	455	560	339	695	531	823	422	272	232	652
MERGE23127ID	59	83	61	120	128	85	111	95	102	134	136	130	124	126	116	178	139	326	154	142	159	204	104	290	231	207	233	660	260	406	247	493	418	206	234	180	277	118	166	161	219	110	151	119	318	85	79	73	163
MERGE33727ID	52	91	48	93	100	157	80	104	109	114	57	116	383	336	303	138	177	332	320	173	276	163	85	166	209	183	246	73	131	123	228	162	304	95	93	106	274	179	384	158	131	117	317	221	135	187	104	147	93
MERGE10792ID	4	4	2	0	4	1	0	0	1	2	2	0	4	1	8	4	0	14	6	5	6	2	1	5	18	9	4	59	45	42	140	201	166	94	130	106	357	220	269	141	177	83	353	123	174	191	201	182	78
MERGE15443ID	78	144	65	111	117	211	120	81	135	156	71	153	672	397	385	300	339	182	182	322	303	197	144	152	270	190	196	16	44	31	40	34	37	10	17	20	40	27	82	41	21	24	304	99	55	34	47	39	6
MERGE15392ID	33	45	33	47	62	93	67	54	64	75	30	79	290	167	162	161	177	75	104	138	114	84	81	76	119	92	83	9	9	11	14	19	14	10	10	8	15	10	33	14	6	6	101	33	20	10	17	7	0
MERGE71062ID	117	250	193	106	142	97	112	105	150	145	126	120	290	273	253	264	124	288	255	250	275	298	176	347	257	199	324	105	142	92	194	376	269	157	175	146	310	147	155	195	267	137	376	303	421	184	137	119	299
MERGE66632ID	102	250	184	260	281	235	137	118	126	181	127	144	429	428	422	440	336	490	417	296	450	269	200	295	395	380	414	427	215	142	249	442	381	177	141	145	424	222	256	256	264	137	258	219	305	172	130	138	214
MERGE53763ID	82	164	79	175	208	186	136	135	119	157	118	158	380	298	305	441	379	418	269	279	359	224	186	260	380	293	325	162	156	95	308	468	439	165	124	121	347	165	248	185	215	132	193	168	271	143	101	85	97
MERGE53992ID	21	39	30	45	55	37	51	46	58	55	42	43	60	56	54	38	35	70	92	74	91	26	18	36	67	65	82	189	85	154	81	132	88	156	145	147	97	40	51	33	27	14	23	20	35	89	76	40	150
MERGE47336ID	17	26	28	43	57	42	53	75	76	100	53	100	132	155	140	152	147	246	199	129	201	145	66	110	140	136	186	96	185	152	252	441	332	157	94	150	158	70	104	116	128	93	195	126	318	95	86	55	75
MERGE23217ID	55	104	79	62	101	70	36	43	52	44	44	48	99	94	105	113	95	196	86	82	105	81	55	91	74	81	90	251	132	131	182	334	217	216	219	221	532	244	294	357	443	211	296	282	669	222	164	152	357
MERGE33210ID	53	100	75	121	143	130	108	124	113	114	65	109	449	338	372	211	187	361	341	249	306	142	82	195	186	185	234	39	51	39	184	205	234	66	58	66	240	174	267	156	92	87	210	167	98	81	67	70	51
MERGE75010ID	131	176	163	174	181	142	139	113	104	183	104	130	278	209	189	251	196	340	307	197	263	169	123	221	269	214	248	247	122	97	261	307	351	106	82	63	181	115	137	106	127	73	126	108	181	64	49	65	86
MERGE58883ID	39	71	83	40	44	33	28	26	30	15	18	9	206	183	110	93	65	244	146	157	226	182	114	205	192	153	173	338	145	227	132	232	234	378	405	438	1166	595	674	815	1154	683	646	517	1254	579	431	394	488
MERGE35025ID	28	39	44	40	32	36	15	27	28	43	18	25	96	90	73	42	51	104	109	68	95	20	23	42	53	47	94	26	38	26	47	50	63	39	42	62	253	136	211	190	138	123	240	183	149	185	118	169	130
MERGE34994ID	2	3	0	5	5	9	4	7	7	19	11	6	11	11	10	20	19	34	8	7	16	9	10	6	14	14	16	10	12	10	29	16	23	6	6	8	14	5	7	3	5	7	7	5	6	10	0	1	5
MERGE57421ID	12	12	22	5	9	3	9	11	10	25	18	15	36	32	26	10	1	17	100	62	108	6	5	14	19	33	21	77	24	59	24	35	22	108	85	128	87	40	31	12	18	4	4	3	5	28	17	9	79
MERGE44317ID	53	59	44	108	130	143	99	154	159	235	144	256	382	239	289	382	315	514	90	145	124	141	99	106	119	205	191	43	53	40	157	149	198	71	75	61	166	59	110	68	124	53	130	65	145	87	74	53	41
MERGE76213ID	62	97	62	100	105	98	67	71	90	101	62	109	281	187	190	190	236	130	161	160	181	73	44	80	99	100	111	20	34	40	67	93	63	14	18	20	62	39	63	69	47	28	65	35	29	22	28	27	18
MERGE36987ID	1	3	0	10	9	5	15	13	9	13	18	22	13	9	3	32	36	57	14	9	4	25	14	23	27	31	26	66	39	60	76	92	65	17	24	12	14	10	8	11	15	4	14	8	36	4	2	2	5
MERGE33836ID	33	80	40	94	100	115	55	83	76	105	74	104	161	146	140	110	162	192	137	91	130	68	48	65	94	106	105	40	68	99	155	128	177	38	48	46	59	36	90	26	21	20	62	65	33	24	12	21	12
MERGE33318ID	0	3	2	1	2	0	2	1	5	2	0	4	4	1	3	3	1	5	1	2	0	3	1	0	4	3	5	3	2	1	9	14	12	6	1	5	15	7	6	3	8	4	7	4	4	4	2	7	1
MERGE66797ID	6	34	21	43	56	69	21	24	18	44	19	53	105	95	119	141	175	215	63	45	63	76	51	73	173	200	224	80	92	67	264	220	265	64	55	63	147	76	96	109	87	57	121	122	77	58	44	38	35
MERGE35137ID	4	26	16	15	10	18	8	9	3	8	5	6	47	57	52	27	22	51	55	33	40	12	14	23	55	65	73	8	8	6	26	18	35	28	25	12	85	44	92	60	77	48	85	46	61	57	27	32	27
MERGE50126ID	38	76	76	32	42	45	16	20	16	23	15	16	170	123	136	88	62	108	121	122	144	65	33	70	111	92	123	45	30	32	57	79	63	99	80	65	331	128	196	206	308	166	247	163	430	158	140	128	174
MERGE45086ID	60	132	80	121	78	165	36	72	39	46	19	60	320	237	323	192	222	163	99	133	139	60	68	92	145	215	156	24	20	32	100	31	121	27	34	33	157	52	118	68	73	59	217	72	109	115	121	105	38
MERGE33084ID	24	44	41	46	60	67	44	66	51	72	45	60	88	119	110	130	136	230	70	45	70	70	43	108	102	78	103	30	34	37	165	227	225	24	15	26	40	23	37	9	8	15	25	17	12	7	7	7	11
MERGE44207ID	16	29	26	20	27	18	16	14	20	18	19	16	20	24	19	23	15	39	53	37	38	11	9	23	32	37	40	97	30	67	26	38	29	23	19	21	27	15	14	15	17	9	36	33	59	27	15	18	43
MERGE58935ID	7	20	20	17	36	18	57	60	51	81	46	76	87	111	73	123	56	362	81	52	74	81	62	132	115	85	155	230	125	196	200	368	337	91	73	80	107	50	71	42	88	43	60	52	70	43	27	21	22
MERGE62992ID	4	7	6	7	4	5	2	7	3	8	6	9	9	12	9	4	6	8	24	21	34	6	1	9	6	18	16	30	11	24	8	22	19	133	124	128	63	35	29	8	24	7	2	1	4	15	17	7	55
MERGE44014ID	30	40	38	36	57	47	50	67	69	96	61	60	241	201	185	207	115	256	160	203	163	134	141	121	103	152	156	13	33	14	56	65	59	96	73	84	353	174	272	188	389	141	271	146	344	239	185	142	122
MERGE34014ID	21	32	25	16	28	14	14	11	18	30	16	24	60	49	36	63	43	91	44	51	43	51	22	42	55	50	62	49	29	27	85	121	118	33	32	18	87	23	38	40	48	27	62	43	100	35	20	17	46
MERGE36976ID	8	12	10	33	46	50	64	58	72	82	88	112	40	47	36	110	133	184	54	51	37	92	41	69	84	66	62	163	111	158	147	238	173	64	61	38	45	17	29	17	29	17	37	22	77	15	14	12	29
MERGE43992ID	116	128	123	83	108	70	55	52	63	56	51	59	183	182	147	125	114	203	224	181	192	90	81	153	139	115	120	229	112	91	71	151	101	102	86	85	201	85	99	108	138	95	239	195	411	144	84	81	198
MERGE14199ID	10	11	13	9	9	8	6	7	10	7	2	3	26	32	15	26	20	40	51	26	45	18	11	36	31	32	31	103	33	74	25	37	36	46	29	35	128	60	68	87	107	61	110	75	145	55	28	29	60
MERGE35561ID	1	7	1	8	16	6	31	54	35	34	30	29	27	35	37	45	54	115	22	7	33	42	21	28	35	34	27	29	54	77	98	38	70	31	35	20	56	30	23	32	44	25	60	33	32	15	21	21	16
MERGE54341ID	28	37	25	127	116	158	54	55	74	84	56	136	255	276	230	200	290	269	112	119	128	43	78	63	262	268	236	48	44	27	236	85	221	50	45	38	127	66	98	81	61	58	110	104	34	74	46	62	31
MERGE28446ID	63	137	112	136	137	179	34	48	59	69	33	129	261	220	243	232	213	253	102	137	166	83	56	91	195	204	187	41	35	38	67	62	71	31	37	35	122	118	171	172	71	68	258	192	94	99	77	86	54
MERGE38734ID	102	206	134	238	183	279	93	115	120	124	58	148	482	320	424	380	335	320	170	241	253	83	124	139	197	167	150	32	14	29	55	29	45	17	16	17	37	40	57	42	23	18	122	52	38	17	19	16	8
MERGE58844ID	36	54	25	36	44	46	30	39	39	35	26	25	117	103	96	90	98	167	68	74	87	111	50	72	107	79	108	82	92	86	130	147	179	94	99	69	251	121	132	184	195	113	154	123	107	117	80	87	85
MERGE4250ID	20	26	32	11	12	15	18	13	10	7	9	9	56	48	51	27	38	64	82	70	114	49	37	58	95	71	72	215	55	82	41	73	70	90	112	90	258	139	148	197	255	104	194	140	275	82	53	54	124
MERGE35658ID	2	3	1	4	4	4	15	14	7	14	9	13	19	22	12	13	10	36	7	5	12	20	5	5	14	18	17	22	38	49	28	17	46	2	14	8	18	5	11	14	25	18	44	20	22	28	18	16	13
MERGE25618ID	2	8	2	4	4	9	1	4	5	3	4	3	16	19	10	10	14	18	14	6	13	3	5	10	7	15	8	9	4	4	9	3	11	6	3	3	13	2	10	4	9	4	17	8	5	5	3	1	0
MERGE108962ID	30	54	50	87	87	55	31	40	36	28	24	31	65	80	76	73	72	148	31	24	38	46	18	41	29	18	31	90	40	68	40	68	41	50	43	50	160	72	110	160	219	105	136	75	212	85	89	57	107
MERGE33623ID	18	58	29	60	69	58	69	62	66	60	58	52	130	137	118	91	117	137	103	85	85	66	32	54	64	66	82	37	35	39	57	43	65	17	22	21	30	27	49	15	16	6	39	24	10	20	12	16	11
MERGE57165ID	4	5	4	3	10	5	9	9	10	9	5	9	12	18	13	3	3	8	10	23	27	5	8	13	13	16	16	12	11	8	23	30	15	66	43	52	10	9	15	5	5	8	0	1	4	18	12	9	31
MERGE56837ID	0	0	0	0	0	1	4	1	1	1	2	2	2	3	3	1	2	1	0	2	4	1	2	0	2	3	1	1	3	3	8	7	6	14	10	6	3	1	3	0	0	1	1	0	4	7	2	3	1
MERGE59740ID	9	10	16	0	7	8	3	1	2	3	2	3	5	6	5	5	6	32	32	8	17	3	5	19	6	7	30	31	23	57	44	52	43	97	115	128	237	150	198	174	273	138	217	94	296	152	136	147	108
MERGE76952ID	47	72	68	131	148	87	104	93	103	133	80	109	170	131	104	106	101	133	98	79	83	54	33	57	70	55	66	48	21	29	48	78	65	22	24	34	39	19	34	34	19	17	26	29	33	13	16	13	17
MERGE34126ID	9	23	13	26	36	42	39	56	49	52	29	49	57	55	55	43	59	120	47	22	39	35	15	65	29	39	64	40	43	48	112	88	130	20	28	27	41	30	52	12	6	6	39	19	15	21	7	11	13
MERGE79506ID	0	3	2	0	0	4	2	3	3	4	1	1	11	7	5	1	0	3	10	10	28	2	2	3	3	6	4	7	15	10	4	5	5	56	57	68	70	34	75	7	27	5	2	1	3	27	23	13	25
MERGE58407ID	21	47	37	39	35	22	21	12	5	7	8	9	136	129	105	64	52	114	88	68	80	73	34	83	70	76	89	48	31	66	55	86	61	132	118	115	326	169	242	234	303	166	197	144	426	121	98	102	176
MERGE65772ID	1	0	2	9	11	7	20	10	19	7	7	7	19	23	28	26	10	22	6	3	8	15	8	9	20	4	28	11	26	32	21	18	15	31	28	28	40	15	33	5	13	8	13	6	22	30	36	24	40
MERGE34208ID	24	62	39	64	89	92	54	99	97	58	77	73	135	94	107	89	61	128	115	54	93	60	24	74	92	107	136	28	44	56	92	92	101	23	23	28	48	20	52	17	14	10	39	32	20	18	8	12	11
MERGE18543ID	12	29	9	49	41	75	57	89	59	42	13	57	177	144	153	135	139	117	72	70	83	43	41	67	63	85	69	32	22	36	78	30	57	11	18	27	38	15	44	13	12	13	61	14	17	26	19	16	5
MERGE55410ID	11	14	5	14	24	26	13	3	11	9	5	10	105	77	105	31	51	38	27	49	41	12	19	28	56	43	30	10	5	15	8	4	9	10	14	10	54	32	95	53	37	24	188	69	40	58	84	55	26
MERGE71381ID	1	1	1	1	4	0	0	1	1	0	2	1	6	3	0	1	0	1	1	1	0	0	0	1	1	2	0	13	4	4	13	9	3	4	5	3	5	2	3	3	2	0	12	1	19	5	9	6	4
MERGE34043ID	10	10	12	8	13	15	10	3	8	11	4	4	34	29	25	20	16	60	52	22	35	17	16	30	26	25	42	15	23	24	23	29	47	37	37	26	143	71	89	87	144	87	133	126	292	83	75	57	65
MERGE47299ID	6	8	3	4	7	3	8	7	5	7	11	6	16	14	8	5	6	6	19	13	26	4	2	4	9	26	10	82	24	51	8	43	24	39	29	27	67	26	30	5	18	7	9	3	12	21	17	4	29
MERGE23373ID	9	14	10	25	24	14	15	15	21	20	20	20	27	31	19	51	42	91	40	37	43	35	44	92	68	69	83	262	87	168	72	186	142	43	44	37	41	18	26	20	26	5	6	8	24	20	16	6	29
MERGE59222ID	0	0	0	0	0	0	0	0	0	0	0	1	1	1	1	0	1	0	1	0	2	1	0	0	0	1	1	1	0	0	0	0	0	2	3	3	1	1	1	0	0	0	1	0	0	0	2	0	6
MERGE2967ID	25	24	19	4	0	6	5	4	4	5	4	12	30	9	35	5	2	30	37	22	12	1	5	5	8	8	17	38	13	14	30	53	37	35	26	32	128	67	78	74	122	44	65	51	150	62	38	60	99
MERGE50449ID	11	13	8	35	48	54	40	60	58	50	30	66	78	53	70	75	65	92	56	25	49	33	17	24	42	41	56	35	52	62	106	79	118	35	20	27	44	17	27	34	17	14	36	25	22	25	16	17	10
MERGE59386ID	0	0	0	0	0	0	0	0	0	0	0	0	0	0	0	0	0	0	0	0	0	0	0	0	0	0	0	0	0	0	0	0	0	0	0	0	0	0	0	0	0	0	0	0	0	0	0	0	0
MERGE54298ID	7	8	11	18	10	17	7	9	7	7	5	9	30	32	17	9	11	18	25	11	32	18	6	16	11	12	15	47	17	46	14	26	12	45	43	41	147	82	95	113	169	102	86	81	196	74	50	52	153
MERGE15062ID	5	17	10	14	14	23	21	9	14	10	9	21	68	63	34	44	30	11	20	34	48	8	10	17	20	23	20	4	7	3	3	0	6	2	1	2	7	6	5	9	9	4	11	18	4	5	5	5	1
MERGE43853ID	10	14	14	8	9	4	8	8	9	19	17	10	13	24	16	12	10	23	37	43	52	5	3	15	24	23	28	166	33	158	22	34	31	101	83	102	54	21	26	15	25	12	19	13	37	35	27	10	55
MERGE53553ID	1	7	9	10	12	12	2	10	2	24	4	9	21	17	28	28	48	64	22	11	21	15	15	16	41	40	50	21	27	29	171	40	173	24	9	14	57	41	15	31	27	17	32	27	14	5	8	14	6
MERGE58305ID	13	22	17	9	14	17	9	12	12	8	5	6	48	68	44	13	17	22	25	17	22	7	3	8	21	27	34	22	23	34	20	27	26	38	35	51	221	93	123	111	195	108	164	76	179	117	109	87	56
MERGE48794ID	2	0	1	2	4	4	5	5	3	9	5	6	7	9	6	8	6	32	2	3	3	5	0	2	5	3	4	4	8	5	12	24	23	1	2	5	12	4	3	2	3	2	5	2	1	4	0	1	3
MERGE57411ID	14	9	8	1	2	0	7	2	4	12	13	8	26	28	28	5	4	5	80	21	85	1	0	14	10	19	4	35	21	21	8	44	17	32	45	59	51	14	24	2	9	4	3	2	2	13	4	3	40
MERGE23261ID	4	4	11	6	9	2	2	2	5	2	7	4	11	6	8	10	14	23	6	8	9	5	5	11	5	6	7	15	8	11	12	10	14	13	21	20	46	38	37	61	60	40	41	51	94	22	20	16	39
MERGE47549ID	9	24	15	6	7	12	10	6	10	8	3	3	36	42	19	14	9	21	21	17	28	27	11	20	10	20	21	9	2	7	9	18	18	68	65	42	422	183	209	300	414	212	238	113	205	181	123	113	172
MERGE45030ID	5	7	11	8	9	13	11	16	24	19	14	10	12	18	15	15	13	24	35	43	39	10	11	18	37	52	26	170	50	144	27	52	41	40	57	60	61	13	24	11	14	7	17	15	26	28	16	12	49
MERGE48874ID	3	16	10	12	20	11	8	27	30	45	31	29	23	27	35	15	22	69	40	21	30	9	9	25	24	25	35	46	17	41	68	88	94	37	37	43	63	37	47	36	56	30	62	26	74	49	48	42	34
MERGE66366ID	26	26	26	9	19	9	6	3	4	5	3	5	56	48	35	20	15	24	38	44	30	23	16	27	32	25	29	42	18	28	14	26	20	37	51	43	204	105	115	124	195	112	108	89	210	74	52	45	143
MERGE45194ID	3	2	8	12	14	6	10	13	12	11	7	23	12	25	22	15	11	22	27	17	22	13	8	16	32	35	22	140	47	160	26	54	37	29	29	30	36	13	18	8	7	4	7	6	12	19	22	9	30
MERGE49991ID	20	22	15	5	11	10	4	2	2	4	3	8	22	17	8	15	10	18	22	11	17	5	9	5	16	38	34	7	9	4	26	35	36	45	27	28	241	79	192	75	123	105	127	78	108	149	87	106	51
MERGE24754ID	0	0	0	0	0	0	0	0	0	0	0	0	0	0	0	0	0	0	0	0	0	0	0	0	0	0	0	0	0	0	0	0	0	0	0	0	0	0	0	0	0	0	0	0	0	0	0	0	0
MERGE47194ID	0	0	1	2	2	4	9	9	11	14	8	11	15	20	20	3	6	9	7	6	5	5	4	5	10	16	12	39	24	41	17	28	25	21	21	14	18	10	10	3	2	1	4	1	7	10	4	6	11
MERGE53000ID	1	4	1	3	3	7	4	7	2	1	4	3	8	6	5	2	2	1	10	9	10	3	1	0	7	2	8	29	9	17	5	13	8	25	19	27	15	9	11	3	2	2	3	0	2	11	8	4	19
MERGE19356ID	7	20	17	33	30	74	40	54	38	36	20	34	200	111	127	117	128	76	44	76	74	44	42	68	60	93	101	31	23	23	53	35	48	12	7	10	20	9	26	10	10	6	39	11	14	13	11	7	3
MERGE53005ID	7	4	1	2	6	6	9	3	7	7	6	4	8	6	6	2	1	2	10	7	7	3	1	1	9	3	5	47	20	37	9	16	14	36	44	32	22	16	15	2	6	4	7	5	5	22	15	11	42
MERGE28414ID	12	22	12	41	15	28	11	12	14	21	19	27	40	21	31	62	70	66	18	32	26	8	7	23	28	37	32	12	14	7	33	17	31	4	10	11	11	14	12	16	9	7	23	25	11	7	15	7	5
MERGE54527ID	0	0	0	1	0	1	0	3	0	0	0	0	0	1	0	1	0	0	0	0	0	0	0	0	0	0	0	0	0	0	0	0	0	0	0	0	0	0	0	0	0	0	22	11	17	6	10	7	19
MERGE54308ID	1	4	3	8	8	6	10	11	12	7	5	6	19	21	19	19	10	13	28	12	36	6	11	11	17	27	24	36	6	27	18	62	25	37	46	47	106	52	63	38	56	25	26	14	33	39	28	19	51
MERGE55100ID	14	40	27	90	74	69	44	41	42	28	26	26	157	114	118	102	89	76	98	101	74	47	25	67	75	55	65	4	7	5	5	17	11	5	5	4	17	16	29	24	11	16	30	35	12	17	14	16	11
MERGE4186ID	12	20	15	16	17	8	9	10	10	19	11	12	25	34	30	29	26	24	55	17	36	8	11	20	29	34	26	27	16	17	26	31	25	15	22	14	39	13	23	27	34	16	26	20	30	16	9	7	16
MERGE23075ID	12	18	11	38	38	11	49	48	32	59	46	46	32	63	43	33	40	74	64	52	55	23	16	41	106	111	131	283	90	112	49	62	64	57	77	72	22	10	14	12	9	9	5	5	14	53	37	39	48
MERGE7669ID	3	3	3	2	4	1	2	3	3	2	1	2	6	3	7	2	1	2	18	15	17	1	2	4	6	8	2	16	4	13	9	11	8	37	48	49	33	10	12	2	6	3	0	1	0	5	6	5	29
MERGE28943ID	32	50	34	86	44	79	25	47	57	46	16	67	182	98	112	107	107	113	56	88	97	30	31	40	68	44	34	8	11	15	34	31	53	9	8	14	25	4	23	11	6	7	30	10	21	16	18	17	2
MERGE77103ID	31	43	49	42	39	38	18	20	17	31	31	32	66	65	56	58	44	59	76	47	56	40	26	47	63	47	60	50	25	28	53	69	84	24	27	24	59	29	41	29	34	35	40	42	48	28	25	25	27
MERGE58426ID	6	10	7	10	8	5	7	17	19	33	22	21	20	17	13	52	47	161	9	7	9	24	4	19	2	10	10	118	97	184	246	406	284	71	52	50	31	18	25	17	11	6	10	8	29	4	1	3	2
MERGE23172ID	0	0	1	5	9	2	8	8	10	4	2	3	5	6	6	1	2	2	1	0	0	3	2	4	9	18	15	91	30	59	11	26	12	1	1	0	1	3	4	1	2	1	6	7	14	5	3	4	15
MERGE36858ID	14	23	22	57	49	49	42	36	46	68	51	60	60	50	40	102	134	213	15	18	16	81	46	56	66	69	45	369	184	152	223	357	253	39	45	30	17	16	13	15	14	6	12	27	27	6	5	7	3
MERGE45180ID	4	8	12	10	16	13	6	13	13	16	11	10	12	11	11	11	10	18	19	20	23	8	5	6	20	19	22	68	21	45	13	26	22	24	22	18	22	8	18	4	10	4	4	8	17	13	10	4	20
MERGE60725ID	13	17	8	16	16	20	13	13	17	22	6	18	56	66	68	61	44	115	40	55	57	50	29	46	52	41	85	55	54	43	43	19	27	54	51	70	137	68	40	74	85	45	125	57	74	78	55	62	97
MERGE53665ID	4	6	4	7	11	7	5	11	6	9	8	8	10	12	22	3	7	11	12	12	13	5	4	5	14	15	16	52	17	50	20	32	33	13	10	17	18	10	14	4	5	6	11	3	25	12	11	6	38
MERGE2037ID	0	2	1	0	0	1	1	1	2	2	1	0	1	1	1	3	1	4	5	3	5	0	1	3	6	6	5	14	1	10	4	3	5	3	5	2	6	4	5	2	1	2	4	8	8	4	2	0	5
MERGE45023ID	5	8	5	17	29	21	24	31	18	29	25	18	33	25	24	10	8	38	25	16	24	6	8	29	49	55	54	199	58	346	29	53	33	25	20	29	19	6	19	2	6	0	12	6	18	28	12	11	33
MERGE7659ID	1	1	0	1	0	1	4	3	2	4	1	2	4	3	2	2	2	3	4	7	10	2	1	4	3	5	5	26	9	14	3	10	5	18	6	13	9	1	7	3	1	2	3	1	4	8	3	1	9
MERGE24741ID	0	4	2	1	3	1	1	4	1	3	3	3	4	4	3	9	1	4	7	2	4	3	2	3	10	2	7	14	7	7	2	7	7	6	7	4	1	4	5	3	8	0	1	8	10	4	1	2	5
MERGE57190ID	0	0	1	2	2	0	1	1	2	1	0	1	3	2	1	1	0	2	1	1	3	1	1	1	2	3	6	0	1	0	3	2	4	0	1	1	4	0	0	1	0	0	0	0	2	2	2	0	1
MERGE57416ID	2	5	6	1	1	0	8	1	3	5	5	8	11	6	7	2	2	4	21	7	19	2	4	4	5	7	2	18	3	11	3	6	6	26	10	15	28	10	13	1	8	2	3	0	1	6	3	3	17
MERGE59283ID	1	0	1	1	0	0	0	0	2	1	2	0	2	2	0	0	0	0	2	3	3	1	1	1	5	0	2	6	2	2	2	10	5	21	22	14	12	4	9	2	5	1	1	0	1	4	2	3	11
MERGE53700ID	6	5	1	14	16	8	13	31	22	29	25	23	34	37	30	21	16	25	33	25	39	16	11	18	33	46	43	76	29	60	24	49	32	37	32	30	19	7	16	7	9	6	5	7	15	23	15	8	23
MERGE44098ID	26	30	26	9	20	18	2	5	1	0	1	0	50	42	31	20	12	23	37	27	42	7	7	12	23	14	18	1	2	2	2	2	4	27	43	36	205	102	148	129	138	105	154	119	190	104	84	79	107
MERGE23162ID	0	0	1	0	5	3	5	9	6	5	6	5	8	3	3	1	1	5	3	0	2	0	1	3	8	9	15	66	14	47	12	19	14	1	2	2	2	3	1	4	3	0	4	4	5	9	2	1	15
MERGE54239ID	5	5	4	19	26	15	26	24	20	11	5	15	31	13	33	40	34	127	9	9	8	43	10	30	30	16	31	98	61	139	65	90	72	33	20	33	51	35	45	32	42	23	25	10	37	11	5	12	5
MERGE23079ID	12	9	3	32	51	11	11	9	11	7	6	5	13	15	21	7	3	12	6	0	5	0	1	2	11	13	9	56	17	49	5	15	14	8	5	8	4	3	6	7	8	1	6	5	9	23	21	13	80
MERGE23396ID	4	6	4	5	0	6	13	9	1	8	10	13	15	19	19	7	6	6	12	9	14	8	2	10	21	33	17	102	34	59	12	18	18	10	9	7	9	5	10	1	5	1	0	0	4	16	6	6	32
MERGE19756ID	1	4	2	6	5	2	12	8	5	6	10	6	14	11	22	6	2	5	12	4	10	6	8	10	15	18	26	73	13	70	13	18	19	22	23	18	16	6	18	8	5	4	7	2	12	13	10	8	26
MERGE14203ID	0	1	0	1	0	0	4	0	5	0	2	0	1	2	5	3	0	1	2	1	2	0	1	5	2	3	2	19	6	35	9	2	9	1	2	3	1	2	0	0	2	2	1	3	2	3	1	1	8
MERGE8928ID	0	1	0	0	1	2	2	0	1	1	2	2	1	1	1	0	2	2	4	3	1	0	0	1	0	0	3	5	1	6	0	1	4	9	21	8	8	6	2	1	3	1	0	0	1	3	3	1	7
MERGE71442ID	1	9	0	6	1	0	1	0	0	7	10	9	4	0	1	4	1	2	0	0	9	0	1	2	0	10	0	4	3	2	1	62	19	4	15	26	102	29	21	6	7	1	0	0	0	24	6	0	11
MERGE3358ID	4	5	6	4	5	7	3	4	4	8	7	7	7	11	4	12	8	11	12	5	6	3	3	8	10	9	9	24	13	12	14	18	10	12	9	5	23	6	3	4	14	1	14	9	27	9	6	3	16
MERGE40365ID	0	0	0	0	0	0	0	1	0	1	0	0	0	0	0	0	0	0	0	0	0	0	0	0	0	1	0	0	0	0	0	0	0	0	0	0	0	0	0	0	0	0	0	0	0	0	0	0	0
MERGE56152ID	25	67	31	85	48	76	25	24	27	8	6	35	207	150	132	92	122	76	68	142	119	30	55	26	82	69	34	10	7	16	5	5	8	4	3	6	17	12	26	26	10	14	38	30	13	16	7	4	2
MERGE43869ID	3	5	5	6	11	8	15	13	11	19	10	18	14	23	8	5	8	25	23	15	17	5	4	14	20	19	13	113	25	135	23	42	14	12	14	11	14	9	7	2	3	4	6	7	8	20	13	6	14
MERGE20408ID	7	8	12	13	22	12	26	20	14	30	25	22	33	17	35	18	13	32	40	29	37	7	14	15	28	51	40	150	57	120	40	60	41	60	44	47	19	8	23	5	4	2	13	9	12	32	20	17	34
MERGE60003ID	0	4	2	6	2	5	2	7	4	3	0	3	28	37	32	8	4	8	9	7	11	11	3	4	10	18	36	14	3	9	48	22	63	10	6	23	25	8	36	13	17	20	32	10	9	32	14	12	0
MERGE59310ID	0	1	2	2	8	1	1	7	2	5	3	2	3	17	5	4	2	6	6	2	1	0	0	2	2	1	5	16	4	41	1	3	1	2	4	3	5	1	1	1	3	0	5	5	3	3	2	3	4
MERGE23389ID	5	5	4	13	20	6	21	13	13	11	11	13	10	28	19	13	4	11	14	7	7	10	5	14	35	14	20	131	29	86	13	31	26	8	4	9	16	4	9	4	6	3	8	7	13	13	14	5	14
MERGE58526ID	0	3	3	8	6	4	8	8	8	10	4	5	10	11	19	3	0	4	10	4	7	4	6	6	18	16	16	52	14	67	15	22	25	6	11	5	11	7	10	4	2	2	8	2	8	13	7	11	11
MERGE46280ID	2	8	3	19	13	22	6	11	7	13	5	16	37	29	39	29	59	44	19	10	15	7	7	11	25	27	32	13	7	10	66	23	46	7	8	8	20	6	16	8	12	16	22	26	7	14	9	17	1
MERGE76978ID	4	12	5	13	19	6	19	7	16	21	16	25	21	20	20	29	21	41	44	34	35	16	16	16	36	22	19	31	22	11	27	38	33	10	12	5	9	7	8	4	4	3	7	4	12	2	4	3	5
MERGE38029ID	1	1	3	4	2	1	5	4	3	3	4	3	4	8	16	2	1	2	9	6	15	4	2	7	9	18	12	55	17	22	9	41	28	11	22	34	48	15	15	3	14	3	3	0	8	19	4	5	22
MERGE13645ID	1	4	4	11	14	22	23	27	19	16	2	17	44	26	36	44	27	15	8	13	12	7	13	17	14	14	11	14	5	11	35	25	29	0	2	3	4	2	9	1	2	1	6	3	2	0	1	1	0
MERGE34981ID	1	2	2	3	6	2	8	2	3	6	0	6	4	2	6	6	4	12	6	1	5	3	4	4	11	5	5	2	2	1	5	6	12	0	0	2	4	3	3	3	1	1	2	2	2	3	1	0	0
MERGE29093ID	1	3	4	13	7	14	10	12	8	10	7	15	25	30	18	27	21	30	11	12	17	6	13	8	14	8	7	8	1	4	20	9	17	0	3	0	1	1	2	0	1	1	5	0	1	0	0	1	0
MERGE59306ID	3	0	4	3	3	1	1	3	3	5	1	7	7	5	3	3	0	6	12	12	14	1	0	10	5	11	8	18	4	14	8	25	6	12	15	14	22	11	9	2	4	3	1	1	1	4	11	1	23
MERGE67154ID	1	0	0	2	2	2	3	8	3	14	1	2	13	8	5	5	2	7	1	2	0	1	1	1	3	1	1	8	6	15	4	3	6	5	4	3	1	2	3	0	4	0	13	15	7	5	6	9	11
MERGE53963ID	7	4	1	2	3	2	3	5	4	6	4	4	10	7	7	4	1	7	19	12	8	4	0	2	4	3	3	13	5	8	5	20	10	16	13	18	8	3	8	0	4	1	3	1	3	12	8	9	22
MERGE4363ID	1	4	3	3	2	4	5	4	3	1	2	3	15	18	6	3	2	6	3	3	4	5	4	6	3	9	10	17	7	8	6	4	9	15	9	9	20	6	18	10	15	9	8	7	19	19	11	4	6
MERGE79186ID	3	0	1	0	2	1	0	3	2	2	0	1	5	6	2	2	1	4	5	4	8	0	0	2	2	2	4	6	4	3	2	6	10	22	21	16	5	2	4	0	1	0	0	0	1	0	2	1	8
MERGE10278ID	1	1	0	0	0	0	0	0	1	0	0	0	1	0	1	0	0	0	0	2	0	0	1	0	1	0	1	0	1	0	1	2	0	1	0	0	0	0	0	0	0	0	0	0	0	0	0	0	0
MERGE49957ID	2	3	7	4	3	11	5	11	8	8	7	10	10	26	20	5	4	5	30	5	10	3	2	4	8	8	9	13	8	32	5	5	12	7	7	5	9	7	12	1	6	2	4	2	6	8	7	9	15
MERGE75441ID	1	2	2	1	1	2	1	0	0	4	1	3	3	5	0	0	0	2	5	7	8	0	1	1	1	0	1	3	2	6	7	10	2	61	72	63	20	11	5	3	4	0	0	0	0	3	2	4	7
MERGE7663ID	0	4	4	0	4	4	2	6	3	2	5	2	9	4	4	3	1	6	2	10	9	2	2	7	2	9	9	50	23	31	26	47	35	147	106	114	54	25	29	7	29	7	3	2	3	13	12	6	56
MERGE45227ID	1	3	5	2	4	3	6	7	6	17	4	3	12	11	10	4	3	13	31	18	29	1	3	17	15	35	15	70	22	74	9	39	36	29	28	32	30	11	19	5	10	1	8	7	11	12	13	4	23
MERGE7438ID	0	0	0	1	2	1	1	4	1	0	0	2	1	1	0	0	0	0	1	0	1	0	0	1	2	0	0	13	3	14	0	0	1	0	0	0	1	0	0	0	0	0	1	2	2	2	1	1	2
MERGE43886ID	6	8	5	8	7	14	6	14	12	10	18	5	22	20	16	11	9	16	23	23	17	9	6	14	14	22	18	70	27	91	23	41	14	17	23	13	40	13	10	6	14	6	12	11	19	6	9	5	24
MERGE60769ID	3	6	5	16	12	9	21	8	8	19	14	12	24	28	32	35	41	78	28	25	31	42	26	29	28	30	57	33	39	46	41	24	23	18	21	32	25	17	13	21	19	19	23	19	20	26	26	20	24
MERGE14182ID	1	0	0	3	6	4	3	4	3	3	2	5	4	1	3	3	2	4	5	3	6	2	1	2	3	3	9	25	3	32	6	9	7	2	7	3	6	5	1	1	3	0	1	2	2	2	5	4	14
MERGE26362ID	0	0	0	3	6	7	1	1	4	4	1	3	7	3	5	1	6	10	0	5	3	0	0	1	3	1	2	1	3	6	7	5	8	13	12	7	10	5	7	4	0	2	4	3	4	16	6	7	19
MERGE57374ID	0	0	0	0	0	0	1	1	0	0	0	0	0	0	2	0	0	0	0	0	3	0	0	0	1	0	0	8	1	3	1	8	3	22	17	10	9	2	5	0	4	1	0	0	0	7	1	2	4
MERGE59237ID	6	11	18	3	1	11	5	2	3	1	1	1	23	31	17	11	8	24	21	18	25	9	3	8	5	13	9	0	1	1	7	2	6	5	1	5	119	67	81	102	134	67	62	47	77	54	48	35	95
MERGE6469ID	5	3	5	8	7	12	4	3	2	6	1	3	19	29	18	19	11	15	18	20	13	18	7	28	12	14	18	10	9	12	7	17	13	26	27	26	109	55	104	64	133	59	37	21	87	21	31	29	29
MERGE53709ID	2	3	3	17	27	24	24	28	30	16	15	25	18	15	12	35	34	42	5	8	15	19	18	24	25	17	21	14	14	17	45	52	61	8	7	11	22	9	12	13	9	3	7	9	10	5	1	4	1
MERGE52009ID	3	5	1	3	0	3	0	2	1	3	1	0	3	2	6	1	3	2	8	3	4	1	2	4	3	2	2	2	2	0	2	9	3	3	0	4	10	3	11	12	8	5	8	9	8	2	1	5	10
MERGE50080ID	3	6	6	2	7	3	1	4	2	2	1	1	15	19	16	4	11	21	20	12	20	9	2	12	10	5	12	4	5	10	10	8	6	22	19	22	61	29	35	39	76	26	63	52	93	44	32	33	50
MERGE23400ID	2	3	1	4	3	1	5	7	6	5	5	4	7	12	12	2	1	7	5	4	7	6	2	7	15	16	7	52	15	21	8	19	3	3	5	3	9	4	4	0	2	1	1	0	4	6	0	0	4
MERGE11284ID	13	46	25	52	33	49	38	35	37	37	24	39	88	63	62	83	79	49	43	50	45	20	14	48	34	36	32	6	12	9	14	19	13	6	2	8	11	6	17	9	4	0	8	7	11	1	3	4	2
MERGE62911ID	1	1	0	1	2	0	3	1	1	3	0	1	3	8	2	1	1	2	1	4	3	2	1	2	2	5	1	1	2	4	4	10	1	17	26	19	12	6	9	2	4	0	2	2	3	7	4	2	10
MERGE43909ID	0	1	1	1	3	4	3	3	9	0	4	4	6	8	2	2	1	3	3	2	1	3	1	7	7	7	7	48	10	36	8	22	11	2	10	3	15	3	2	6	0	4	6	5	5	3	1	4	13
MERGE62879ID	4	3	3	0	2	0	0	0	2	4	4	2	12	9	7	2	1	2	22	22	27	1	1	7	2	5	3	23	6	10	3	15	4	14	19	14	17	8	9	4	10	2	0	1	1	12	3	0	14
MERGE65854ID	2	1	1	0	1	3	4	5	6	2	4	1	7	6	5	1	2	7	2	4	3	4	0	4	11	6	7	13	10	23	8	11	6	8	10	6	13	4	11	1	5	0	13	5	12	8	7	4	4
MERGE71438ID	4	8	6	8	4	6	4	6	2	9	6	2	9	10	8	5	4	2	12	13	16	3	2	8	5	8	7	21	12	9	8	20	8	15	16	8	32	13	17	12	26	8	20	10	19	14	5	8	14
MERGE54271ID	1	1	1	0	0	0	1	3	1	4	6	8	42	35	27	21	25	19	118	110	141	121	42	64	119	189	195	51	22	46	213	116	188	26	31	15	20	4	20	5	7	4	4	3	4	8	9	3	7
MERGE26172ID	0	0	1	1	8	1	3	4	3	7	3	4	2	5	3	5	0	3	2	2	3	2	0	0	6	3	3	3	0	1	6	7	1	5	4	5	4	2	6	1	2	0	1	0	2	2	2	4	4
MERGE23086ID	0	7	2	6	16	6	13	14	20	14	12	7	13	10	20	5	2	7	4	0	5	6	4	8	20	18	16	82	22	47	19	22	33	2	2	1	5	2	8	4	3	1	7	0	7	2	4	7	13
MERGE44157ID	6	13	8	10	12	25	10	16	10	12	8	16	52	38	56	31	22	35	20	18	22	16	9	18	17	24	24	5	9	7	33	9	25	15	12	16	38	12	30	32	41	17	34	11	33	28	19	25	9
MERGE33476ID	0	1	2	2	0	1	0	4	1	4	1	1	3	3	7	2	1	1	2	0	0	3	2	0	2	1	4	5	5	3	4	5	2	2	0	2	5	0	0	0	1	0	3	1	3	2	3	2	4
MERGE36989ID	0	0	0	0	0	0	1	0	0	0	0	0	0	0	0	0	0	0	0	0	0	0	0	0	0	0	0	0	0	0	0	0	0	0	0	1	0	0	0	0	0	0	0	0	0	0	0	0	0
MERGE57384ID	0	2	0	0	0	1	2	0	0	0	2	0	2	0	3	1	0	1	1	13	9	0	0	2	0	0	2	12	8	4	5	5	9	63	54	66	26	9	15	6	8	1	1	1	3	14	3	8	34
MERGE60391ID	2	1	2	1	1	1	0	0	0	0	0	0	7	5	7	2	0	0	9	6	5	3	0	3	0	4	3	0	0	0	0	0	1	3	1	0	24	12	6	23	27	22	26	9	14	18	8	14	5
MERGE24739ID	1	0	2	1	2	4	1	1	1	0	3	0	3	2	1	3	2	4	4	0	4	0	1	1	2	2	3	3	6	0	3	8	1	0	3	1	2	1	1	4	3	1	4	6	2	1	5	2	5
MERGE34072ID	0	0	2	3	2	2	3	0	0	0	0	1	2	2	1	1	0	0	4	4	1	1	0	0	3	3	1	4	3	6	2	5	5	4	8	2	4	4	4	1	3	1	1	0	3	5	1	1	5
MERGE46763ID	7	10	8	7	11	10	3	2	2	7	2	10	13	19	10	13	23	43	37	9	13	9	5	10	20	18	58	11	5	3	18	8	12	3	7	4	10	4	6	8	1	5	14	8	2	3	5	3	1
MERGE43914ID	0	2	1	1	2	1	0	3	0	2	4	1	2	2	8	1	1	0	2	1	0	2	0	1	7	4	12	23	5	51	3	2	2	2	1	4	2	1	2	0	1	0	0	1	4	3	1	2	7
MERGE23326ID	3	5	8	2	4	1	4	1	0	3	2	2	0	9	5	6	3	7	4	5	4	2	3	3	3	4	5	9	3	4	4	6	1	3	2	0	14	8	9	7	11	6	12	12	15	5	5	3	20
MERGE54074ID	2	6	8	2	1	3	3	5	2	1	2	4	7	6	5	5	5	2	1	6	11	4	0	7	6	8	8	22	11	19	6	24	7	14	17	23	76	38	49	29	61	32	23	28	64	28	17	19	51
MERGE23334ID	0	0	1	0	0	0	1	0	0	1	0	0	0	0	0	0	0	0	0	1	2	0	0	0	0	0	1	4	1	2	0	2	2	2	1	0	5	3	0	0	0	0	1	0	1	2	0	1	2
MERGE2895ID	2	1	3	1	5	1	5	5	4	2	2	0	8	5	5	2	3	4	12	4	12	1	3	4	6	11	8	53	13	37	12	20	10	7	11	10	8	10	4	5	3	2	2	0	10	6	3	3	10
MERGE54758ID	14	15	13	14	14	10	4	5	8	2	2	5	34	35	39	24	17	21	30	25	32	27	12	12	36	19	28	24	17	18	21	38	26	20	19	9	43	34	30	36	46	18	40	21	43	30	17	18	33
MERGE60185ID	0	1	0	0	3	1	4	6	5	1	1	5	0	0	1	0	2	0	0	0	0	2	3	3	9	6	8	28	8	18	3	12	8	1	1	0	2	0	0	0	1	1	2	3	8	0	0	1	9
MERGE34080ID	0	1	2	1	0	4	2	1	1	8	1	0	2	6	5	2	1	3	9	4	13	0	4	0	3	3	3	18	7	17	4	17	7	3	11	7	10	6	5	0	1	3	0	0	1	0	2	4	6
MERGE50067ID	1	7	2	0	2	1	3	4	3	2	0	0	14	10	7	4	3	5	4	6	8	4	1	8	7	6	8	4	0	1	6	10	2	13	10	10	32	13	21	20	34	17	31	15	49	21	21	18	10
MERGE58364ID	1	3	2	4	4	5	8	7	3	3	8	4	4	2	2	2	1	9	5	8	4	2	2	5	9	9	5	37	17	60	7	16	8	12	11	11	13	6	7	3	2	0	7	2	3	17	8	7	13
MERGE54607ID	1	3	1	0	3	2	2	1	5	1	1	1	7	2	7	7	7	4	7	6	6	4	4	5	11	5	4	7	5	3	9	14	10	2	1	0	5	7	6	1	3	0	4	3	4	0	1	1	2
MERGE65387ID	1	0	2	2	3	4	1	4	3	5	5	4	5	2	5	1	0	5	2	0	1	0	0	4	3	1	3	7	5	80	2	3	1	3	0	3	2	0	5	1	2	7	6	3	4	3	8	0	4
MERGE9506ID	0	1	0	1	0	0	2	5	2	1	2	2	1	2	4	1	1	1	3	2	5	0	1	0	2	6	4	26	14	20	9	6	6	5	3	6	3	0	1	1	2	1	3	1	0	3	1	1	5
MERGE7775ID	0	1	0	0	0	0	1	1	0	0	1	1	0	0	0	1	2	4	2	1	1	2	1	3	2	3	3	6	4	1	9	18	14	1	1	0	2	0	0	0	0	0	0	0	0	0	0	0	0
MERGE53907ID	2	1	1	6	6	3	5	8	12	17	15	15	18	30	12	16	13	23	21	14	22	16	4	15	40	66	52	85	35	39	28	47	40	37	34	35	17	3	10	3	5	3	3	7	9	20	17	8	32
MERGE14176ID	0	1	1	2	3	0	1	3	3	1	2	1	3	7	3	2	1	1	1	1	0	1	1	1	5	2	4	26	6	26	8	16	4	0	2	4	1	2	3	3	1	0	1	2	1	3	0	4	4
MERGE19196ID	3	3	4	9	16	11	7	7	9	2	3	10	25	23	17	18	22	18	9	10	12	5	10	6	16	22	14	5	5	15	32	39	27	4	8	9	17	7	10	5	7	4	11	9	6	1	5	4	3
MERGE77793ID	2	11	5	14	6	11	14	9	10	7	7	15	23	16	19	26	22	12	38	26	21	7	7	21	21	19	27	2	10	7	4	13	13	0	1	2	9	2	6	5	4	3	3	4	3	0	1	4	1
MERGE59241ID	2	3	0	2	0	0	2	1	6	5	2	3	6	5	4	3	0	2	6	5	5	3	1	3	3	3	3	6	4	8	4	8	7	18	13	11	17	4	10	2	4	3	2	2	4	2	6	6	11
MERGE33150ID	1	1	5	7	8	7	6	7	9	4	6	2	22	17	19	13	8	31	17	21	15	16	2	15	14	12	4	2	2	3	7	14	10	7	4	1	5	3	8	1	1	1	5	2	2	2	0	0	1
MERGE60503ID	2	7	8	1	0	0	1	0	0	1	0	0	7	8	4	1	1	0	16	7	13	5	0	3	4	2	5	1	0	0	0	0	0	4	4	4	23	11	20	32	88	43	63	23	24	56	31	37	5
MERGE68521ID	3	7	3	6	6	9	5	4	5	4	3	7	14	24	24	18	14	9	10	13	18	18	3	17	9	29	16	9	11	11	26	5	21	8	5	3	13	8	36	6	7	9	12	8	3	14	6	11	4
MERGE47596ID	1	0	0	1	1	2	3	0	1	5	0	2	1	2	0	0	1	2	1	0	0	1	0	0	0	3	6	3	1	1	2	2	5	1	3	1	4	0	1	0	1	0	0	1	1	3	0	2	6
MERGE39949ID	14	20	23	29	36	19	16	19	9	13	15	19	35	30	30	46	39	70	26	27	27	28	19	64	31	27	30	36	34	31	29	48	39	20	22	19	10	7	11	8	12	7	14	32	39	8	1	2	9
MERGE65297ID	0	1	1	1	1	0	0	0	0	1	0	1	1	0	0	0	2	0	0	0	2	0	0	0	2	1	1	1	1	0	1	0	2	0	1	0	0	2	0	0	0	0	2	0	1	2	0	0	2
MERGE22850ID	2	8	6	8	12	8	8	8	8	5	5	4	8	8	16	14	9	45	3	7	8	10	3	8	11	6	12	30	18	54	31	49	20	11	22	23	56	32	26	26	32	22	35	15	56	14	11	10	22
MERGE52955ID	2	3	3	9	6	0	5	7	12	9	12	14	11	6	3	4	1	14	4	3	2	1	1	4	10	15	15	54	26	37	16	42	31	41	48	43	25	9	7	6	7	2	16	11	21	57	27	30	47
MERGE39876ID	6	11	4	7	10	11	13	18	10	22	13	20	34	19	18	38	26	55	25	17	31	32	27	26	33	31	27	14	21	13	38	58	70	14	16	12	15	8	14	8	6	2	14	6	18	9	4	7	4
MERGE53640ID	0	4	2	1	2	3	2	5	3	2	5	3	4	5	6	2	2	4	8	3	9	3	1	0	3	9	5	12	3	13	4	7	7	4	5	8	5	0	1	0	2	1	2	0	6	5	2	2	8
MERGE33563ID	0	0	0	0	0	1	0	0	0	0	0	0	0	0	2	0	0	0	0	0	2	0	1	0	0	1	0	1	0	1	2	0	1	1	2	0	1	0	2	0	1	0	0	0	1	1	1	0	2
MERGE57227ID	0	3	1	1	0	0	2	0	0	2	2	1	5	0	1	1	1	0	7	1	0	0	0	0	4	0	2	0	0	1	1	0	2	1	4	4	3	1	0	1	0	0	0	0	2	4	2	0	2
MERGE14225ID	0	0	0	0	0	0	0	0	0	0	0	0	1	0	0	0	0	0	1	1	0	0	0	0	0	0	0	0	1	1	2	3	1	1	0	1	1	0	1	0	0	0	1	0	2	0	0	0	3
MERGE33669ID	0	0	0	2	1	0	3	0	1	1	1	3	4	1	2	2	0	6	2	2	2	2	3	5	1	5	6	2	0	2	2	1	3	0	0	4	2	2	4	0	0	1	1	1	0	0	1	1	0
MERGE50502ID	2	0	1	1	3	1	2	4	2	0	2	0	1	0	0	1	1	0	1	0	1	0	1	3	2	1	1	8	4	11	3	1	1	0	1	1	3	1	0	2	2	0	0	0	1	0	2	1	1
MERGE36940ID	0	1	5	4	9	0	9	7	9	18	7	14	8	5	4	19	15	35	1	2	3	7	1	4	2	3	2	1	3	4	10	27	24	5	0	1	5	4	6	3	2	1	6	7	5	1	2	1	1
MERGE75361ID	0	1	1	2	0	2	1	0	1	4	1	2	1	3	1	2	1	2	9	7	7	0	0	1	2	1	3	3	3	4	3	12	8	62	58	66	14	4	2	0	4	1	0	0	1	5	4	2	13
MERGE34907ID	7	10	7	14	20	15	31	25	16	30	27	13	40	27	30	27	20	42	21	23	16	25	6	28	15	15	15	6	2	4	15	30	21	4	1	3	7	2	8	2	2	1	2	5	0	0	1	1	0
MERGE44989ID	1	2	1	6	3	2	3	0	3	12	4	5	6	2	5	8	7	7	19	9	10	0	0	18	19	15	22	70	14	84	10	25	18	19	15	17	11	7	6	8	0	1	6	2	13	7	10	10	20
MERGE45148ID	1	0	2	3	4	1	2	0	3	1	2	4	1	3	1	0	1	3	5	4	8	0	2	3	4	2	3	14	4	29	1	1	3	3	9	8	10	3	6	1	0	3	0	1	4	4	1	2	3
MERGE40650ID	5	4	3	8	6	15	3	4	6	9	1	7	22	17	17	26	32	18	9	8	13	5	3	10	19	32	24	6	3	6	27	28	32	4	4	10	6	4	9	3	5	5	8	6	6	5	3	4	0
MERGE39899ID	10	14	15	11	24	6	6	13	12	11	9	10	35	23	21	15	19	25	21	25	23	9	7	21	17	12	17	24	22	12	17	32	29	18	17	13	27	9	20	14	21	7	22	22	47	10	3	8	15
MERGE34069ID	0	0	1	1	4	0	1	0	2	1	2	3	3	1	2	3	1	1	4	3	0	0	0	2	3	1	2	10	1	7	2	7	6	1	1	3	3	2	5	0	0	1	3	0	1	6	5	3	10
MERGE33782ID	2	0	3	2	2	3	4	7	3	5	1	5	2	6	2	1	1	5	3	2	0	1	4	3	2	3	3	9	4	4	4	5	6	1	3	3	5	2	8	6	4	2	3	2	6	6	4	6	10
MERGE38524ID	5	9	6	7	15	11	4	6	2	15	4	13	42	23	35	14	40	56	9	11	6	4	12	3	22	24	29	11	12	6	51	23	69	7	5	12	43	26	25	29	40	16	38	24	14	18	17	14	9
MERGE75461ID	1	3	2	0	1	2	4	0	1	0	2	2	4	5	3	0	1	3	0	1	4	0	0	0	0	0	2	1	3	0	4	2	3	38	37	33	4	1	2	2	3	0	0	0	0	2	3	3	3
MERGE2951ID	0	0	0	2	1	0	1	2	1	1	4	1	1	5	0	0	3	0	1	0	1	0	0	0	1	5	4	15	6	5	5	8	2	3	7	1	6	5	2	3	1	0	1	0	1	1	5	1	1
MERGE77589ID	4	15	5	11	24	36	11	11	19	17	9	19	48	37	50	45	43	38	10	16	19	13	15	10	21	29	14	3	2	4	10	8	13	1	1	3	6	6	7	2	7	1	6	6	1	3	6	6	1
MERGE23081ID	2	0	0	1	3	1	2	0	2	3	0	1	2	0	3	4	0	2	1	0	3	2	0	1	4	3	5	26	7	14	2	3	2	3	2	1	3	0	1	0	1	0	1	2	3	6	5	2	4
MERGE31536ID	13	14	10	17	13	25	6	13	13	10	2	4	31	26	38	43	53	18	8	11	14	15	15	6	11	16	8	6	3	2	11	9	10	2	3	2	3	1	4	1	0	1	3	0	1	2	2	0	0
MERGE74452ID	0	0	0	1	1	0	0	1	0	0	0	0	0	2	0	1	0	0	0	2	1	0	0	0	0	1	1	1	0	2	0	0	1	2	3	0	12	3	3	3	7	4	6	5	3	2	2	2	5
MERGE43859ID	0	1	0	2	5	0	0	1	2	1	3	1	1	1	7	1	0	0	3	4	4	1	0	2	3	10	2	25	7	38	2	4	3	1	2	3	3	1	7	1	0	0	1	4	4	0	0	0	0
MERGE61950ID	4	2	1	3	11	6	4	10	9	7	2	6	14	17	16	30	27	34	12	9	21	19	14	17	20	20	18	12	7	4	34	11	48	8	3	5	6	3	11	0	2	2	8	3	3	1	1	0	0
MERGE76372ID	1	2	0	14	11	14	10	7	9	18	3	16	35	27	28	15	9	23	7	7	11	7	9	8	11	36	23	11	4	2	30	16	19	3	8	4	10	8	7	10	9	5	9	5	4	1	7	10	0
MERGE58399ID	0	1	1	5	0	0	3	4	2	4	2	1	3	6	6	0	1	3	3	0	2	1	0	0	3	4	5	11	6	23	3	9	4	5	5	5	8	6	7	3	1	1	3	0	2	1	3	1	6
MERGE23137ID	1	0	2	1	1	1	9	4	3	1	2	3	2	2	4	2	2	5	2	1	0	1	0	3	3	8	10	41	11	41	4	6	9	3	2	4	4	0	4	0	1	0	0	0	1	5	2	2	6
MERGE52617ID	1	5	1	4	5	10	1	4	3	4	2	7	10	9	14	13	13	11	2	7	4	3	6	0	3	5	2	1	5	2	3	1	2	2	0	1	0	1	1	2	1	0	1	0	0	1	0	0	0
MERGE8935ID	1	0	1	0	0	0	0	1	0	2	1	0	1	0	2	0	0	0	2	5	1	0	0	1	0	0	0	6	0	2	1	0	2	8	3	5	4	1	2	0	1	2	0	0	1	0	1	1	5
MERGE42582ID	1	0	0	8	17	1	5	11	6	9	3	4	8	6	9	4	4	2	9	6	5	3	5	4	33	22	21	26	14	38	32	31	40	15	15	15	16	8	13	5	10	4	9	5	9	20	6	11	29
MERGE23422ID	5	1	3	2	2	1	2	2	2	5	4	3	6	10	5	3	2	4	5	2	6	5	2	7	7	10	7	65	15	25	3	29	11	6	6	10	17	6	5	0	2	1	3	0	1	6	4	3	12
MERGE19848ID	9	10	7	9	8	3	6	3	3	11	9	10	26	30	18	16	15	33	20	23	26	14	11	26	24	23	21	41	17	20	20	34	31	19	25	15	37	25	21	26	34	13	16	16	41	10	5	9	34
MERGE52636ID	6	2	1	5	10	12	7	1	4	3	1	4	6	7	12	5	10	13	3	2	7	2	3	1	3	6	5	1	3	1	3	0	2	0	0	0	0	0	2	0	0	0	3	0	0	0	0	0	0
MERGE39831ID	3	7	5	5	4	7	3	2	2	2	1	2	30	19	24	10	14	5	14	12	19	12	2	3	12	11	5	1	2	3	13	6	10	6	8	3	31	25	31	37	17	15	24	20	16	24	16	21	9
MERGE58798ID	0	0	0	0	0	0	1	0	1	1	0	0	0	2	0	0	0	1	0	0	0	0	1	0	0	1	2	1	0	1	1	0	4	1	5	1	1	0	0	3	0	1	0	1	1	1	0	0	1
MERGE47909ID	0	0	0	0	0	0	0	1	0	0	0	0	0	0	1	0	0	0	1	0	2	0	0	0	0	0	0	3	0	0	0	2	2	29	28	29	15	12	10	3	14	1	0	0	0	3	3	1	7
MERGE22862ID	2	8	5	1	2	1	1	1	0	2	0	3	11	20	15	7	7	16	14	7	13	5	4	7	5	8	6	6	3	5	7	11	4	19	22	24	87	43	44	49	61	44	34	37	89	28	17	26	52
MERGE45173ID	4	1	3	2	1	1	4	1	2	3	3	5	5	2	6	5	4	2	4	5	2	2	4	5	2	4	3	17	7	15	0	9	7	9	7	4	6	7	12	8	1	3	3	1	8	3	7	5	4
MERGE25595ID	1	4	4	2	0	4	0	1	1	0	0	0	6	5	5	1	1	3	4	3	3	0	0	0	2	4	1	0	0	1	0	0	2	1	4	0	2	5	5	9	4	3	17	8	8	4	8	5	2
MERGE60223ID	0	0	0	0	0	0	1	1	1	1	0	2	0	0	1	0	0	3	2	0	1	1	0	1	1	0	2	3	3	2	6	7	6	9	5	7	6	2	4	2	1	2	0	0	0	5	3	1	4
MERGE34184ID	1	4	2	9	6	3	10	9	5	14	7	3	11	9	14	15	14	38	7	14	8	21	8	13	8	9	12	5	7	8	2	11	5	3	5	2	4	5	3	2	0	2	0	3	6	0	1	1	1
MERGE78275ID	0	0	0	1	0	0	0	0	0	0	0	0	0	0	0	0	0	1	1	0	0	0	0	0	0	1	0	0	0	0	2	0	0	1	2	1	1	0	1	0	0	0	0	0	0	0	0	0	0
MERGE66276ID	2	7	3	3	4	13	2	0	3	5	2	6	38	23	25	22	34	41	22	18	12	11	10	12	9	22	27	11	10	1	50	25	52	15	6	8	26	18	24	21	12	14	24	12	7	3	4	8	2
MERGE44743ID	1	4	2	2	2	2	3	5	1	2	6	4	14	8	9	7	6	13	6	7	6	4	5	2	4	8	4	6	2	5	11	6	11	5	2	4	20	6	14	8	9	6	7	7	16	9	6	4	5
MERGE59689ID	1	0	2	2	0	2	2	1	2	2	0	1	4	0	3	0	0	1	1	4	7	2	0	2	2	4	2	10	5	22	2	11	1	5	10	6	2	3	3	3	1	0	2	1	3	5	2	2	2
MERGE61356ID	6	6	7	4	5	1	1	4	6	22	16	19	32	31	25	3	2	5	43	27	24	2	3	1	9	13	7	3	4	4	8	5	5	14	18	13	10	5	13	1	1	3	3	0	4	9	5	6	18
MERGE34083ID	0	2	0	1	1	1	1	2	2	2	2	2	5	3	1	1	0	1	2	1	5	0	0	0	1	3	3	8	3	6	2	7	4	2	6	2	3	1	3	1	1	0	2	2	2	0	2	1	8
MERGE45346ID	1	2	2	1	5	0	5	0	5	3	7	1	5	4	1	1	2	5	6	1	4	0	0	2	2	9	4	16	2	22	5	5	8	3	3	1	3	1	1	1	1	0	2	1	0	2	2	2	6
MERGE43929ID	1	1	1	3	2	6	6	5	2	8	7	7	10	5	3	2	2	4	5	1	4	5	1	6	12	15	9	34	15	30	9	11	9	10	12	3	2	3	7	0	2	1	2	3	5	8	3	5	7
MERGE75345ID	1	0	0	0	0	1	0	1	1	1	3	1	2	4	1	1	0	0	3	2	7	0	1	1	0	2	1	0	3	0	2	1	2	13	13	6	2	0	1	1	1	1	0	0	0	0	2	0	2
MERGE58318ID	1	4	2	2	3	0	7	2	0	5	4	3	6	6	5	1	2	5	2	3	5	0	1	1	5	4	3	17	8	23	3	10	9	10	11	13	10	4	6	2	3	2	0	1	2	8	5	5	15
MERGE54093ID	14	20	21	21	19	13	4	7	7	6	5	5	28	25	13	16	9	27	33	22	18	14	11	25	20	15	21	16	5	12	13	27	13	25	23	24	70	35	35	27	56	35	25	29	71	34	16	20	34
MERGE47534ID	0	0	0	0	2	2	3	2	2	3	2	1	5	0	0	4	3	3	1	3	0	1	1	0	3	3	3	12	1	6	13	12	10	5	5	4	17	5	9	7	8	5	4	1	9	2	2	1	0
MERGE52871ID	0	2	2	2	1	4	5	3	5	3	5	1	3	8	4	4	2	6	3	1	4	4	5	6	8	9	5	11	7	8	13	11	17	7	5	6	15	5	5	4	9	3	2	2	3	2	8	2	0
MERGE37435ID	0	0	0	0	0	0	0	0	0	0	0	0	0	0	0	0	0	0	0	0	0	0	0	0	0	0	0	0	0	0	0	0	0	0	0	0	0	0	0	0	0	0	0	0	0	0	0	0	0
MERGE68656ID	0	1	0	0	0	0	1	0	0	0	0	0	0	0	0	0	0	0	1	0	1	1	0	0	0	0	0	0	0	1	0	0	0	3	1	4	2	1	2	1	1	0	1	0	0	3	0	0	3
MERGE34326ID	0	0	0	0	1	0	1	1	1	0	1	0	0	0	0	0	0	0	0	2	0	0	0	1	2	0	1	1	0	1	1	2	0	2	4	1	4	0	3	1	1	0	0	0	0	1	1	2	0
MERGE58897ID	5	16	10	8	3	5	3	4	2	3	1	3	13	18	31	5	0	11	16	16	28	8	6	8	9	9	10	1	2	1	1	3	2	14	7	5	50	45	40	45	57	48	29	27	29	37	26	25	30
MERGE65708ID	0	0	1	0	0	1	1	1	2	2	1	0	0	0	0	0	0	0	3	0	5	0	0	0	2	2	1	0	0	3	1	2	1	2	2	5	2	1	1	0	0	0	0	1	2	1	1	0	2
MERGE57100ID	0	0	1	0	0	0	1	0	2	0	1	1	4	0	1	1	0	2	5	3	6	0	0	0	7	3	3	0	1	1	1	5	5	9	6	9	0	0	1	1	2	1	0	0	1	0	1	1	1
MERGE21115ID	2	3	6	4	5	5	2	19	11	31	11	15	8	6	7	3	0	24	9	0	2	2	1	3	0	8	11	50	52	82	52	93	76	47	45	54	12	8	14	14	11	3	7	4	23	48	33	37	36
MERGE42491ID	7	14	15	4	11	8	7	5	4	3	3	3	11	15	11	6	6	4	10	11	10	3	2	2	11	6	13	21	5	21	4	8	3	5	6	5	19	9	10	13	18	6	20	13	28	29	13	17	21
MERGE50536ID	1	1	0	1	3	1	2	1	1	1	1	0	0	0	3	0	1	2	3	1	2	0	0	1	1	1	5	4	2	7	6	4	1	2	5	2	5	3	4	0	1	3	0	1	2	1	2	1	1
MERGE36030ID	0	1	2	2	2	1	4	0	0	3	1	1	7	5	2	3	1	4	0	0	0	2	2	0	0	4	1	4	3	1	3	2	2	3	2	5	1	2	1	1	2	2	0	2	0	1	3	0	5
MERGE57152ID	1	0	0	1	0	1	0	0	0	1	0	0	0	0	1	0	0	1	0	2	0	0	0	0	1	0	1	0	1	0	0	4	0	1	0	2	0	0	1	0	0	2	0	0	0	1	2	1	3
MERGE47570ID	1	0	0	3	1	4	4	1	0	1	0	0	1	2	1	3	1	0	0	0	4	0	0	2	0	6	7	3	1	2	3	4	3	1	1	2	9	3	3	2	1	2	3	3	0	10	6	2	9
MERGE4200ID	7	13	8	4	7	4	5	2	3	7	3	3	16	18	7	6	7	8	19	12	21	7	8	18	21	7	10	17	8	12	5	7	10	8	4	2	20	3	9	23	25	13	7	13	13	2	5	10	15
MERGE14897ID	11	10	3	7	11	13	11	4	10	13	7	29	55	27	36	20	29	16	11	27	28	14	17	18	28	12	10	2	2	0	0	3	1	1	1	1	2	1	7	3	3	0	8	10	5	1	0	1	0
MERGE21175ID	3	6	4	5	6	4	5	2	1	6	6	6	8	4	5	4	3	7	7	6	13	0	3	0	8	6	9	33	15	23	12	15	10	11	15	7	10	3	3	2	3	4	3	2	6	17	10	8	12
MERGE21169ID	1	2	8	3	5	3	3	5	6	6	3	6	5	4	2	1	3	5	4	6	7	1	1	2	6	6	7	22	9	16	3	8	9	5	4	11	5	2	4	1	1	0	2	3	6	7	11	4	12
MERGE48314ID	0	0	0	3	4	1	3	4	0	0	0	1	1	2	7	2	2	5	6	2	3	3	0	2	2	4	10	8	8	21	8	17	10	12	8	12	18	3	8	17	37	10	36	9	51	21	22	11	11
MERGE62957ID	2	4	0	1	0	1	1	0	0	3	3	5	7	7	6	1	0	1	12	4	22	2	1	5	0	6	4	17	4	6	3	8	1	9	9	10	6	3	5	2	2	0	0	1	1	2	5	1	5
MERGE76277ID	0	0	0	8	10	5	4	4	5	36	22	35	20	9	24	18	37	77	18	13	14	28	15	77	30	40	59	81	26	38	79	82	82	10	8	7	5	1	1	3	4	2	1	0	0	0	0	0	0
MERGE20447ID	6	5	5	9	12	8	9	11	10	27	16	13	15	7	12	9	12	21	34	13	21	14	9	10	20	27	28	76	37	36	17	35	20	15	9	8	4	3	8	1	1	2	3	0	3	14	5	5	11
MERGE58959ID	0	0	0	2	1	0	3	1	1	1	2	0	2	0	1	3	2	5	2	0	2	0	1	2	1	2	3	3	3	11	4	7	3	1	2	2	3	1	3	1	2	2	3	1	4	0	1	0	2
MERGE2803ID	0	0	0	0	0	0	0	1	0	0	1	3	1	1	2	0	0	0	0	1	0	0	0	0	2	1	2	2	1	1	0	2	1	0	0	1	0	0	2	2	1	0	1	0	1	0	1	1	0
MERGE20209ID	0	0	0	0	0	0	6	7	7	6	3	5	5	1	2	2	4	8	13	16	16	5	4	8	13	18	11	29	10	26	6	31	14	13	14	13	12	6	6	1	2	1	1	1	0	4	7	7	16
MERGE71544ID	0	0	0	0	0	0	0	0	0	0	0	1	0	0	0	0	0	0	0	0	0	0	0	0	0	0	0	0	0	0	0	0	0	0	0	0	0	0	0	0	0	0	0	0	0	0	0	0	0
MERGE19766ID	1	1	0	2	5	0	0	3	3	4	1	3	2	3	8	1	5	4	2	1	0	3	2	4	3	4	5	33	5	26	5	7	5	4	0	1	4	2	1	3	1	0	4	0	2	2	5	3	8
MERGE62888ID	0	0	1	0	2	0	1	3	1	2	1	4	3	1	3	1	3	1	6	3	2	0	0	1	0	2	1	4	1	3	1	3	0	9	5	6	14	4	2	0	1	1	1	0	2	4	2	1	1
MERGE60301ID	0	0	2	3	2	2	1	1	1	4	1	2	3	0	1	1	2	4	0	1	0	0	0	3	4	1	2	5	3	13	3	6	8	6	1	2	3	0	3	1	1	1	1	1	4	4	3	3	4
MERGE14152ID	0	2	1	0	0	0	0	0	0	0	0	0	2	2	5	0	0	2	0	3	1	0	0	1	3	0	3	5	1	2	0	1	0	3	2	0	16	6	5	11	16	10	4	6	10	10	4	2	8
MERGE53502ID	0	0	0	1	1	4	8	1	3	0	1	2	5	5	7	0	0	0	1	0	4	1	0	4	4	1	3	11	3	12	8	9	2	5	1	0	5	1	2	1	3	1	6	7	9	3	1	1	6
MERGE70763ID	1	3	0	3	3	5	3	2	1	6	0	8	5	2	2	5	2	5	1	0	1	8	3	6	1	1	3	9	20	6	8	4	2	4	5	6	3	3	1	1	2	2	4	0	12	1	2	1	1
MERGE132616ID	1	2	1	8	0	1	1	0	0	3	2	6	2	0	1	1	0	4	0	0	0	0	0	0	0	1	4	4	1	7	0	2	3	3	4	2	11	1	0	1	5	0	5	0	0	12	15	2	1
MERGE33927ID	1	0	1	2	4	4	1	2	1	4	2	2	2	0	3	1	1	2	1	2	2	1	1	2	4	1	2	8	0	7	0	11	4	6	5	2	2	0	2	1	0	0	0	1	0	2	3	1	3
MERGE58870ID	0	2	0	0	1	0	0	1	0	0	0	0	1	0	6	0	0	0	0	4	3	0	0	1	0	1	0	2	0	2	1	2	2	5	6	5	4	4	1	5	3	0	3	2	3	3	5	2	5
MERGE45026ID	0	1	1	3	4	1	1	4	4	1	2	3	6	7	4	2	4	3	1	2	5	1	2	5	4	7	2	29	7	39	5	15	5	3	4	5	11	1	3	1	2	0	4	9	4	4	1	3	12
MERGE44331ID	8	7	8	12	19	20	20	15	17	24	17	30	33	22	25	38	50	71	9	18	20	15	7	21	16	21	28	1	9	2	7	8	11	14	5	9	24	7	8	7	12	4	9	9	25	3	4	3	5
MERGE60890ID	1	0	0	1	2	1	3	6	2	4	1	3	5	5	2	7	6	16	1	2	3	5	3	3	2	1	3	7	6	16	11	11	6	11	7	6	15	10	6	7	12	7	18	5	19	15	7	7	16
MERGE42624ID	6	5	2	5	8	10	4	6	2	1	2	3	8	12	2	6	5	7	8	3	4	2	0	3	4	8	4	5	2	18	7	10	13	0	3	4	16	2	7	4	5	1	10	6	3	5	5	3	6
MERGE52957ID	0	1	7	1	2	2	4	6	2	1	0	3	1	3	2	2	0	2	1	1	2	1	0	1	2	3	4	8	7	16	3	8	4	12	4	7	9	3	7	1	3	0	5	1	4	11	6	6	11
MERGE54781ID	0	0	0	0	0	0	0	0	1	4	0	0	5	2	2	1	1	0	0	0	1	0	0	0	2	2	3	0	1	0	2	1	3	0	2	5	1	0	7	4	5	8	3	1	5	1	0	0	2
MERGE50152ID	1	1	0	1	2	2	2	6	6	2	5	5	7	4	2	3	1	3	3	1	5	2	1	1	2	1	4	18	9	31	6	14	8	4	7	3	5	0	4	1	1	1	4	1	5	3	0	0	7
MERGE4260ID	1	1	0	0	0	4	2	3	4	1	2	3	3	2	4	1	1	0	1	0	1	6	0	0	4	4	1	15	4	10	2	6	3	0	5	3	2	0	0	1	0	1	0	1	0	2	1	3	4
MERGE66371ID	1	2	1	8	9	13	7	9	10	13	4	8	6	4	7	25	22	19	7	0	4	5	7	4	3	2	4	3	7	8	22	34	28	8	9	6	24	10	9	6	13	8	5	5	6	5	1	2	10
MERGE75365ID	2	0	0	0	2	0	2	1	0	2	0	1	0	4	1	0	0	0	0	2	0	0	0	0	0	1	0	2	2	0	0	2	3	5	7	8	3	0	2	0	2	0	1	0	0	1	2	0	1
MERGE26249ID	0	1	1	2	0	0	4	4	4	2	2	0	4	2	2	3	1	2	3	3	0	0	0	1	7	2	5	21	18	8	11	7	6	24	26	28	10	2	4	5	7	3	1	0	2	11	17	3	23
MERGE67697ID	1	0	1	0	0	1	3	4	3	3	2	4	2	2	2	0	0	0	1	0	1	1	2	5	6	5	7	12	2	15	4	7	1	5	10	12	8	9	6	0	0	0	0	0	2	2	3	0	5
MERGE19980ID	1	1	2	2	0	2	2	3	2	3	2	3	9	4	11	9	10	5	2	4	7	3	0	3	5	4	7	0	0	1	0	0	1	0	1	0	1	1	0	0	1	0	4	2	1	0	1	3	0
MERGE70759ID	0	1	0	2	4	1	1	5	1	0	1	1	4	2	0	0	1	5	2	1	0	2	1	1	2	0	4	1	2	10	4	3	2	2	0	3	15	9	13	8	8	1	7	9	25	4	6	3	6
MERGE14146ID	1	0	0	0	0	0	0	0	0	1	0	1	0	1	0	0	0	1	0	1	4	0	0	1	0	3	0	8	0	3	3	4	3	3	3	2	2	5	1	2	4	4	1	1	1	2	0	2	4
MERGE60801ID	2	0	5	1	1	0	1	2	3	1	0	2	2	3	2	3	2	3	1	1	1	5	0	2	2	3	5	2	2	6	2	5	2	1	6	8	18	10	14	19	17	9	9	9	11	10	17	9	11
MERGE23246ID	0	1	0	1	7	1	8	14	8	4	0	3	5	4	5	2	1	2	0	0	0	2	5	5	8	7	10	35	6	58	1	7	6	0	1	0	2	2	5	3	0	1	2	4	3	2	4	3	3
MERGE54551ID	0	1	0	0	4	0	1	1	0	4	0	0	3	0	2	1	0	4	0	2	1	0	1	0	3	11	5	12	2	11	7	9	8	8	6	12	6	1	2	0	3	2	2	0	3	9	4	4	9
MERGE17807ID	0	1	0	1	1	2	3	2	3	1	1	0	2	7	0	0	1	1	0	0	0	0	0	2	1	4	3	13	4	31	3	4	4	1	3	2	5	1	3	4	1	0	1	2	4	2	1	1	3
MERGE36879ID	0	2	1	1	0	0	1	1	1	1	1	0	1	0	1	0	0	2	3	0	1	0	0	0	2	0	0	1	0	0	1	0	0	2	10	0	6	5	6	16	23	5	27	7	56	32	54	27	9
MERGE62903ID	1	1	1	0	0	0	0	0	1	1	2	1	0	1	2	1	1	2	7	13	6	2	1	2	1	5	1	9	4	6	2	4	5	6	4	6	13	1	4	2	3	0	0	0	1	1	5	0	5
MERGE25277ID	0	0	1	1	0	1	2	0	3	3	1	2	6	3	7	2	0	2	3	4	1	2	1	1	1	1	1	1	5	2	3	7	2	20	15	20	14	5	10	2	1	21	1	1	3	5	6	1	2
MERGE54071ID	0	0	0	2	4	4	2	1	3	0	2	1	4	4	0	0	1	0	0	0	3	0	0	2	5	3	3	17	6	15	4	4	7	2	1	2	0	0	2	1	2	1	1	1	4	6	3	3	5
MERGE50547ID	0	3	3	3	3	3	4	3	4	2	1	0	1	9	1	1	1	0	0	0	2	0	0	1	0	0	0	2	0	10	0	2	1	0	0	0	0	0	2	0	1	0	1	0	1	1	2	1	3
MERGE58536ID	0	0	0	1	2	1	0	2	1	2	3	1	4	1	3	0	0	0	1	0	3	1	2	0	3	0	1	15	11	13	4	3	3	2	4	5	4	1	3	1	1	0	0	0	1	1	1	0	2
MERGE72694ID	1	1	0	2	1	1	2	3	2	2	2	0	7	1	9	1	2	5	4	3	7	2	2	0	6	9	8	5	4	2	2	0	5	1	3	2	2	0	3	0	0	0	1	3	0	3	8	2	1
MERGE62224ID	4	3	1	4	3	4	1	5	2	2	0	3	10	11	11	8	9	16	7	2	9	6	1	5	12	15	9	2	4	5	8	5	8	4	4	5	13	9	15	10	13	9	21	17	4	7	7	7	1
MERGE15297ID	5	7	1	2	7	8	7	3	4	9	3	3	27	12	13	6	12	4	5	13	11	4	2	5	6	4	7	0	2	0	3	1	1	1	2	0	0	2	1	5	4	0	6	13	0	3	2	0	1
MERGE56958ID	1	0	0	0	0	0	1	0	0	1	1	0	2	0	1	0	0	2	0	2	3	0	0	0	2	0	1	0	0	0	2	0	0	6	9	3	1	0	1	0	0	0	0	0	0	2	0	0	0
MERGE62986ID	0	1	0	0	0	0	0	0	0	0	0	1	2	0	3	0	1	0	8	3	5	0	0	0	0	2	1	5	2	4	0	4	0	9	14	11	8	1	0	1	2	0	1	0	0	3	1	1	4
MERGE40449ID	0	1	0	0	0	0	0	0	0	0	1	0	0	0	0	0	0	0	0	0	0	0	0	0	0	0	0	0	0	0	1	0	0	0	0	1	0	0	0	0	0	0	0	0	0	0	0	0	0
MERGE50175ID	0	0	0	0	1	0	1	1	3	5	1	1	0	1	2	3	3	9	6	3	3	4	3	10	11	7	8	8	16	17	10	19	18	7	12	3	5	7	2	0	2	5	3	2	2	1	0	1	1
MERGE70762ID	0	0	0	0	0	0	0	0	0	0	0	0	0	0	0	0	0	0	0	0	0	0	1	1	0	0	0	0	0	0	0	0	0	0	1	1	4	4	1	1	2	1	5	3	9	6	2	2	0
MERGE53865ID	0	4	2	1	3	1	0	3	0	0	0	1	1	2	2	1	0	1	3	4	0	0	0	2	4	7	2	25	6	12	1	7	5	5	2	3	7	3	1	2	4	0	4	3	3	1	0	1	1
MERGE7864ID	0	1	0	3	0	1	9	6	0	1	1	2	3	3	13	4	4	1	1	4	5	1	2	1	2	4	2	0	2	3	3	1	2	5	0	0	1	1	0	0	1	1	3	1	2	5	2	6	6
MERGE44282ID	0	2	0	2	3	3	1	3	5	4	5	3	4	5	4	2	2	6	5	4	4	4	1	6	8	8	4	23	5	30	7	6	6	7	8	5	9	3	4	1	2	1	5	1	4	5	3	6	5
MERGE37169ID	3	4	2	6	13	10	11	9	12	11	7	12	20	10	6	6	3	19	7	7	8	4	5	8	8	3	14	11	9	13	11	20	22	3	3	6	7	1	3	3	5	1	4	2	4	3	1	2	2
MERGE53469ID	1	4	1	0	0	1	0	0	1	4	5	3	3	3	1	0	2	2	9	7	11	0	0	3	3	8	4	14	3	5	3	9	5	6	5	10	19	4	4	1	6	0	0	1	3	3	2	1	5
MERGE70750ID	0	0	0	0	0	0	0	0	0	0	0	0	0	0	1	1	0	0	1	0	0	0	0	0	0	0	1	0	0	0	1	2	0	1	0	0	1	0	1	0	0	1	0	0	1	0	0	1	1
MERGE37583ID	0	0	0	0	0	0	0	0	0	0	0	0	0	0	0	0	0	0	0	0	0	0	0	0	0	0	0	0	0	0	0	0	0	0	0	2	0	0	0	0	0	0	0	0	0	0	0	0	0
MERGE66292ID	4	15	13	16	10	11	6	15	16	8	7	5	34	18	31	23	26	12	19	30	23	9	8	9	15	9	14	9	8	4	3	3	2	2	2	4	3	1	1	4	2	0	5	6	2	1	5	1	2
MERGE75759ID	0	0	0	0	0	0	0	0	0	0	0	0	0	0	0	0	0	0	1	3	6	1	0	0	0	0	0	0	0	0	0	0	0	1	2	0	124	59	52	56	101	40	10	7	21	29	14	29	70
MERGE65117ID	0	4	4	2	2	2	7	4	2	5	4	3	8	5	4	6	2	2	3	7	7	1	0	2	9	13	5	29	6	25	8	24	7	11	11	15	21	7	4	2	3	2	1	0	6	7	5	1	11
MERGE54764ID	1	2	1	0	0	0	1	1	0	0	2	1	1	1	3	1	0	1	1	1	0	1	0	0	2	2	3	11	3	7	3	11	4	4	2	2	3	1	1	7	0	1	4	1	2	13	2	3	6
MERGE54796ID	0	0	0	2	2	2	5	3	2	3	1	2	3	0	7	1	1	1	1	1	2	2	0	3	5	3	0	29	11	21	6	11	9	0	0	3	5	2	1	2	2	0	2	0	2	3	1	3	7
MERGE56830ID	0	0	0	0	1	0	0	0	0	0	0	0	0	0	0	0	0	0	0	0	0	0	0	0	0	0	0	2	0	0	0	0	2	0	0	1	0	1	0	0	0	0	0	1	1	0	0	0	1
MERGE52866ID	0	0	0	0	0	0	1	0	1	0	0	0	1	0	2	0	0	0	0	0	0	0	0	0	0	0	0	1	1	1	0	1	0	0	0	0	0	1	0	0	0	0	2	0	0	0	0	1	1
MERGE50527ID	1	1	0	1	2	0	2	5	3	0	1	1	1	3	3	1	0	2	6	2	2	0	2	3	2	3	1	13	2	5	1	5	2	3	2	4	4	2	3	0	1	0	1	2	1	4	2	1	4
MERGE37052ID	0	0	0	0	0	0	0	0	0	0	0	0	0	0	0	0	0	0	0	0	0	0	0	0	0	0	0	0	0	0	0	0	0	0	0	0	0	0	0	0	0	0	0	0	0	0	0	1	0
MERGE31681ID	6	10	8	7	12	13	4	12	6	12	5	19	18	30	24	21	27	16	25	15	15	13	6	12	12	34	39	7	3	3	29	6	20	7	10	6	17	5	5	15	7	5	4	6	5	6	2	7	3
MERGE3072ID	2	2	1	3	3	3	2	0	3	1	4	0	1	10	1	2	0	5	2	4	2	1	1	1	6	8	6	24	11	14	2	10	4	8	5	6	10	1	5	0	0	2	3	2	5	1	3	4	8
MERGE30180ID	1	3	2	2	2	1	1	1	1	1	1	1	4	0	2	7	4	9	11	3	4	12	5	8	6	4	10	15	10	10	7	23	15	8	3	8	30	20	24	21	42	17	18	8	30	9	9	8	10
MERGE48368ID	4	8	4	2	3	5	2	4	3	3	1	6	18	16	24	5	7	3	13	16	25	14	10	3	13	18	17	2	11	2	4	5	4	5	7	4	12	11	6	6	8	11	12	13	5	6	6	8	8
MERGE23176ID	1	0	0	2	1	0	2	1	4	1	0	3	5	2	5	0	2	1	3	1	1	2	0	1	2	4	2	26	2	8	2	6	7	3	2	2	7	0	0	2	1	1	0	0	0	4	1	1	2
MERGE30200ID	0	1	0	2	2	2	1	0	3	0	0	2	4	1	2	0	0	2	0	0	1	0	0	0	0	1	4	0	1	8	2	3	1	0	0	0	2	2	1	0	0	0	3	0	0	0	3	0	4
MERGE3063ID	2	1	2	1	3	3	2	0	2	4	1	1	0	1	3	6	2	3	3	5	4	1	1	2	3	5	4	16	3	9	3	5	3	3	10	4	6	1	3	4	4	0	1	1	1	2	1	0	8
MERGE57408ID	0	2	2	0	0	1	0	0	0	1	2	4	1	3	1	1	0	0	3	3	7	0	1	3	2	1	1	7	3	1	0	1	2	0	2	3	6	3	2	0	2	2	0	0	0	3	0	0	1
MERGE57804ID	0	0	0	0	0	0	0	0	0	0	0	0	2	1	0	1	0	0	0	1	1	0	0	0	1	0	0	0	0	0	0	1	0	1	0	0	0	0	0	0	0	0	0	0	0	0	0	1	0
MERGE76144ID	5	3	3	4	7	9	1	1	2	2	4	3	16	7	6	8	12	4	5	9	5	2	2	4	9	4	4	3	0	4	3	7	4	0	1	1	3	3	3	2	1	3	6	0	2	1	0	1	1
MERGE126891ID	0	0	0	1	0	0	0	3	0	0	1	0	0	0	0	0	0	0	1	0	1	1	0	1	1	0	1	2	1	5	0	2	0	4	5	5	2	2	0	2	1	0	0	0	0	1	1	1	3
MERGE57413ID	0	0	1	0	1	1	3	0	0	5	2	1	3	7	2	2	0	0	4	4	3	0	0	0	2	2	3	1	2	3	1	6	1	7	2	2	0	1	1	1	0	0	0	1	0	1	1	0	5
MERGE19111ID	1	8	4	3	17	19	5	6	9	2	1	11	37	32	30	29	24	10	10	16	16	4	10	6	14	16	12	3	2	4	6	8	9	2	5	1	6	4	14	6	1	9	12	4	6	1	7	3	5
MERGE8922ID	0	2	2	0	0	0	0	0	2	2	2	0	4	5	0	0	0	0	6	1	3	0	0	0	1	1	2	2	1	1	0	1	1	5	5	8	1	3	1	0	0	1	0	0	0	2	1	0	3
MERGE58421ID	0	0	1	0	1	0	1	0	0	0	1	1	0	1	0	1	0	0	1	2	0	0	0	0	0	0	0	1	1	1	0	1	3	2	3	5	3	0	1	2	0	0	0	0	0	1	1	1	7
MERGE44241ID	2	3	0	0	4	0	2	5	2	2	0	2	1	6	2	0	1	6	2	3	13	2	1	5	8	7	3	18	7	25	3	16	15	5	5	7	8	4	2	0	0	1	2	0	4	3	3	0	8
MERGE79520ID	0	0	0	1	0	0	0	0	0	0	1	0	1	1	1	0	0	0	1	0	0	0	0	0	0	0	0	0	1	0	1	0	0	8	3	5	5	1	3	0	1	0	0	1	2	2	3	0	1
MERGE50154ID	1	0	1	2	1	2	1	3	0	3	3	2	3	4	2	1	0	2	8	4	7	4	1	2	2	3	4	12	6	12	6	8	2	6	5	7	10	2	5	2	0	2	1	1	6	3	2	1	4
MERGE37574ID	0	0	0	0	0	0	0	0	0	0	0	0	0	0	0	0	0	0	0	0	0	0	0	0	0	0	0	0	0	0	0	0	0	0	0	0	0	0	0	0	0	0	0	0	0	0	0	0	0
MERGE70981ID	2	2	4	0	2	1	1	1	1	1	0	0	4	5	6	7	3	13	6	10	10	8	5	7	9	13	14	40	9	8	5	5	11	5	5	4	18	8	11	10	14	8	10	10	19	9	5	3	13
MERGE43941ID	1	1	0	4	4	2	3	5	2	1	2	3	1	4	2	1	4	5	0	6	5	2	0	6	8	5	2	22	10	28	2	11	6	3	3	6	12	2	2	0	2	1	4	3	4	5	3	3	4
MERGE70757ID	0	0	0	0	0	0	0	0	0	0	0	0	2	0	0	0	0	1	0	0	0	1	0	0	2	0	0	4	3	3	2	1	2	2	5	3	10	2	4	9	13	4	15	14	32	10	10	9	5
MERGE44982ID	1	0	0	1	3	3	1	4	3	0	0	1	6	2	1	1	0	5	2	0	2	0	1	3	4	2	0	6	2	5	2	4	8	2	0	1	3	3	4	3	4	4	6	1	6	1	0	4	7
MERGE66673ID	0	0	0	1	1	1	1	2	1	1	1	3	5	5	7	0	0	1	2	1	4	0	0	0	0	2	2	0	3	4	3	1	2	8	9	6	5	3	4	0	2	2	3	1	3	1	4	11	3
MERGE45213ID	1	3	0	1	2	4	2	1	1	3	0	2	3	0	1	0	0	3	0	3	2	2	0	0	0	3	2	15	7	10	2	4	4	1	2	5	7	1	2	1	1	0	2	0	1	2	0	1	8
MERGE2910ID	1	1	3	2	1	2	1	2	2	1	1	1	3	1	3	2	2	1	5	0	3	3	3	5	3	5	4	12	1	3	4	7	8	3	8	2	13	3	3	4	6	2	6	5	3	5	0	3	5
MERGE44684ID	1	0	0	5	5	7	5	7	6	14	9	11	3	3	3	8	0	13	4	3	6	6	4	9	3	4	2	5	5	5	5	7	9	3	3	2	6	2	7	0	2	1	3	0	5	3	0	0	2
MERGE23312ID	0	0	2	0	0	1	3	0	2	0	0	2	1	2	1	3	0	1	2	1	2	1	3	1	4	3	2	6	5	7	5	6	2	3	1	4	2	0	1	1	2	0	0	1	3	0	1	0	2
MERGE33794ID	0	0	2	0	0	0	0	0	0	0	0	0	0	0	0	1	0	0	1	1	1	0	0	0	0	0	2	0	0	1	0	0	0	0	1	0	0	0	0	1	0	0	2	0	0	0	0	1	1
MERGE48070ID	0	1	0	1	0	3	0	1	4	1	1	2	4	2	7	15	8	9	3	2	2	2	1	0	1	0	1	0	0	0	0	0	1	1	1	0	1	2	2	1	1	1	2	0	1	0	1	0	0
MERGE21171ID	2	4	7	19	16	9	12	11	13	19	20	25	16	11	13	12	10	16	20	7	9	6	4	12	12	19	11	47	20	37	7	18	22	12	10	13	6	3	2	3	1	0	2	1	6	9	6	8	7
MERGE41522ID	6	16	8	6	3	11	2	4	0	0	1	3	24	19	18	11	8	9	15	17	18	3	2	2	8	5	7	3	0	0	4	0	1	2	0	5	13	3	12	16	7	8	10	10	5	4	7	6	2
MERGE44283ID	0	1	1	4	3	1	1	2	3	3	3	2	5	2	3	2	6	9	9	4	4	6	3	6	12	21	14	59	8	66	17	26	15	12	12	12	12	2	2	0	3	0	5	1	2	19	5	5	13
MERGE46030ID	0	0	1	0	0	0	0	0	0	0	0	0	0	0	0	0	0	0	0	0	0	0	0	0	0	1	0	0	1	1	0	2	1	3	9	3	18	16	18	19	21	19	8	6	16	14	9	11	15
MERGE37426ID	0	0	0	0	0	0	0	0	0	0	0	0	0	0	0	0	0	0	0	0	0	0	0	0	0	0	0	0	0	0	0	0	0	0	0	0	0	0	0	0	0	0	0	0	0	0	0	0	0
MERGE48037ID	0	0	0	0	0	0	0	0	0	0	0	0	0	0	0	0	0	0	0	0	0	0	1	0	0	0	0	0	0	0	0	0	0	1	0	0	0	0	0	0	0	0	0	0	0	0	0	0	0
MERGE36932ID	1	0	3	6	11	9	19	19	16	18	24	12	11	6	3	19	16	19	2	0	2	5	4	0	2	5	4	5	5	7	25	39	29	5	3	2	6	2	0	1	5	2	6	2	6	3	3	0	3
MERGE57433ID	1	0	0	0	0	0	0	0	0	0	0	0	0	1	0	0	0	0	0	0	1	0	0	0	0	0	0	1	0	0	0	0	1	1	0	1	0	1	0	0	1	0	0	0	0	0	0	0	1
MERGE62471ID	5	0	1	7	4	3	3	2	2	5	2	4	2	3	5	0	1	4	4	3	4	1	0	7	2	2	4	11	2	5	5	10	3	10	9	12	4	1	5	2	1	2	0	0	3	8	2	4	8
MERGE8910ID	3	3	2	1	0	0	0	1	3	6	2	5	6	6	1	1	0	1	20	13	21	0	2	1	0	1	1	1	2	0	1	6	2	16	7	9	5	2	0	0	1	0	0	0	0	2	3	1	2
MERGE124662ID	0	0	0	0	0	1	0	2	1	2	0	2	3	5	3	0	0	0	0	0	3	0	0	0	2	1	0	5	3	3	2	3	1	1	0	1	3	2	3	0	0	0	4	2	0	1	1	0	0
MERGE53728ID	0	0	0	3	1	0	3	0	1	0	1	1	1	5	3	0	2	1	2	1	2	0	1	1	1	3	1	8	5	4	4	4	4	3	4	1	10	4	2	1	1	0	5	2	7	2	5	0	4
MERGE60262ID	3	3	5	4	3	0	2	1	6	6	4	4	5	3	1	2	1	2	5	6	5	1	0	0	4	5	3	14	4	4	2	6	8	5	11	6	5	1	1	4	1	0	0	0	0	3	2	1	11
MERGE47495ID	0	1	2	0	2	1	2	6	0	2	2	3	7	1	4	2	0	2	6	5	7	4	0	3	0	2	1	6	5	9	3	3	1	5	3	5	11	2	3	0	1	1	1	0	3	3	0	2	12
MERGE44285ID	5	2	1	3	3	2	3	5	1	1	5	2	0	4	6	3	2	6	7	4	12	3	3	2	4	6	5	31	13	37	10	17	9	6	7	13	9	2	9	3	7	1	5	1	9	7	3	3	12
MERGE3155ID	0	0	0	2	1	2	0	1	0	1	1	0	0	1	2	1	0	0	0	2	0	0	0	1	0	2	4	5	1	5	1	1	1	2	3	3	2	0	4	2	0	1	1	1	2	1	1	2	4
MERGE60237ID	0	1	6	8	5	3	9	3	3	2	1	2	8	5	5	5	3	4	1	2	1	3	1	3	3	1	4	1	1	0	13	7	7	1	3	1	0	1	1	0	3	1	0	0	1	1	1	2	0
MERGE19759ID	1	2	1	3	5	1	8	1	3	3	3	0	3	3	5	0	1	0	5	5	5	2	0	4	14	7	6	35	8	25	7	18	9	9	13	6	5	1	3	3	1	1	2	4	3	4	1	2	11
MERGE57131ID	0	0	0	1	0	1	0	1	1	0	0	0	0	0	2	1	1	1	1	3	1	1	1	1	0	0	1	0	0	0	3	0	2	9	5	6	1	2	0	0	0	0	0	0	0	0	0	0	0
MERGE58367ID	0	0	0	0	1	0	3	2	3	3	5	2	5	2	2	0	0	1	2	1	0	0	0	1	1	0	5	14	4	25	5	9	3	5	5	5	8	4	6	2	1	4	5	0	2	2	3	0	1
MERGE54556ID	6	3	3	8	6	14	6	4	3	13	40	6	56	18	20	4	9	9	6	0	5	3	0	14	6	33	21	36	26	38	9	15	3	4	4	14	1	0	6	13	17	19	11	8	25	5	2	4	35
MERGE23416ID	1	0	1	0	3	1	3	6	5	3	2	2	1	1	3	2	2	1	2	1	1	3	2	3	8	5	10	33	12	56	8	18	13	4	4	3	7	2	1	1	1	0	3	4	7	2	3	1	6
MERGE80423ID	0	0	0	0	0	0	1	2	1	1	0	1	0	0	0	2	0	3	0	0	0	0	0	1	1	2	4	4	2	1	3	1	1	1	0	2	2	0	0	0	0	0	1	0	2	1	0	0	0
MERGE36829ID	1	0	1	0	2	0	2	0	1	0	0	1	1	0	0	0	0	1	0	0	0	1	0	0	0	0	0	1	1	2	2	0	2	3	1	1	1	2	4	0	1	0	0	0	0	0	3	1	1
MERGE50396ID	1	3	2	10	12	14	7	16	17	10	13	20	18	23	12	8	9	17	16	3	10	9	3	2	14	13	11	3	7	5	8	7	5	3	1	0	1	0	1	1	1	0	0	0	0	1	1	2	4
MERGE5686ID	1	3	2	1	0	0	2	4	5	1	1	5	4	4	7	0	0	2	0	0	2	1	0	0	4	3	2	20	10	14	0	12	1	3	1	3	2	2	3	4	0	1	0	3	3	3	1	1	2
MERGE44940ID	1	1	6	5	4	4	4	7	4	4	2	1	5	6	6	7	0	8	8	2	6	3	2	2	4	5	3	25	5	22	5	6	5	3	13	6	4	2	9	2	0	1	5	1	1	1	5	5	4
MERGE63056ID	0	0	0	0	2	0	2	1	1	2	1	2	5	0	5	0	1	1	4	3	5	0	2	2	2	1	5	10	2	5	3	3	0	2	4	2	0	0	2	0	1	0	0	0	1	2	4	0	0
MERGE36410ID	1	0	2	1	0	1	0	0	2	1	1	2	3	2	5	1	0	1	3	2	3	1	0	1	3	1	4	7	1	1	1	2	2	10	5	3	7	2	7	6	12	4	3	5	5	6	4	0	11
MERGE75367ID	1	2	0	0	0	1	0	0	2	3	2	0	1	2	0	0	0	1	1	0	1	0	0	0	0	2	2	0	0	1	1	4	2	7	4	5	3	1	1	1	2	0	0	0	1	0	0	0	1
MERGE43833ID	1	1	3	1	1	1	1	3	2	4	3	4	1	1	1	0	1	1	3	6	2	0	1	3	3	3	4	17	6	11	3	5	2	11	8	2	19	6	5	1	0	1	1	0	2	0	1	0	3
MERGE4255ID	1	1	0	1	0	2	1	2	2	1	1	1	4	5	1	1	0	1	2	2	3	0	2	3	5	5	1	11	2	6	1	10	4	5	4	4	5	2	2	0	1	0	1	1	0	0	1	0	3
MERGE59331ID	1	1	1	1	2	3	3	3	1	0	4	1	5	4	7	4	1	0	0	1	1	0	0	2	5	7	3	6	3	12	5	4	1	0	0	1	0	0	2	1	1	3	1	0	3	2	0	2	3
MERGE58429ID	0	0	0	0	1	1	2	1	0	2	0	2	1	1	1	0	0	0	3	3	1	0	2	2	2	1	3	6	0	17	1	6	3	5	1	6	2	2	1	0	1	0	1	0	3	1	4	0	3
MERGE55776ID	0	0	1	1	6	1	1	0	0	2	0	1	1	2	0	1	0	1	0	0	0	1	1	1	4	2	8	9	3	1	4	9	4	0	0	0	3	0	2	0	2	1	3	1	0	3	0	1	3
MERGE70747ID	0	0	0	0	0	0	0	0	0	0	0	0	0	0	0	0	0	0	0	0	0	0	0	0	0	0	0	0	0	0	0	0	0	0	0	0	0	0	0	0	0	0	0	0	0	0	0	0	0
MERGE48518ID	0	1	0	0	0	0	0	1	0	0	0	0	1	0	1	1	0	2	0	1	2	2	1	3	1	1	4	5	6	10	13	6	2	2	4	5	4	4	1	1	0	3	1	0	11	0	1	0	1
MERGE36101ID	0	0	0	1	1	0	0	0	1	0	1	0	0	0	1	0	0	0	0	0	1	0	0	0	2	0	0	0	0	0	0	0	0	0	1	1	0	0	0	0	0	0	1	0	0	0	0	1	1
MERGE56880ID	0	0	0	0	0	0	0	0	0	0	0	0	0	0	0	0	0	0	0	1	0	0	0	0	0	1	0	0	0	0	0	0	0	0	0	0	0	0	0	0	0	0	0	0	0	0	0	0	0
MERGE33517ID	0	0	1	1	1	0	0	0	0	0	0	0	1	0	0	0	1	0	0	0	0	0	0	0	1	0	1	1	0	0	0	1	1	0	0	0	0	0	0	1	0	1	2	0	0	0	0	0	0
MERGE21481ID	1	2	0	3	2	3	4	1	2	2	2	2	3	2	2	1	2	2	0	4	5	3	2	2	5	6	5	12	3	7	4	8	2	7	3	5	2	1	0	1	2	1	0	0	1	5	2	3	5
MERGE59670ID	0	1	1	1	5	5	1	5	3	1	2	3	3	4	2	1	1	2	3	2	4	1	1	0	5	5	7	3	5	9	6	4	3	1	6	3	8	1	4	0	1	0	0	0	1	5	5	2	3
MERGE53635ID	0	1	3	2	1	1	2	0	0	1	0	0	0	2	1	0	0	0	6	1	1	0	2	0	2	4	2	8	2	4	2	3	2	4	5	1	1	0	1	0	1	1	0	1	2	1	4	2	4
MERGE68408ID	0	0	0	1	1	0	0	0	0	1	3	1	2	3	2	3	0	3	2	0	2	2	1	0	1	3	0	8	7	19	3	2	0	2	0	4	2	0	1	0	0	0	0	0	0	0	2	0	0
MERGE50015ID	0	0	0	0	0	2	0	1	0	1	0	1	1	0	1	0	1	0	0	1	0	0	0	0	2	0	1	0	2	1	2	1	1	1	0	0	1	1	0	2	1	1	0	0	0	3	3	0	0
MERGE54187ID	0	0	0	0	1	1	0	2	1	3	0	0	0	2	1	0	0	0	1	3	2	0	0	0	0	1	3	4	1	3	2	2	1	1	1	4	2	1	2	1	4	1	0	1	1	1	1	0	7
MERGE5682ID	6	3	1	2	2	0	1	1	2	1	3	2	2	3	5	1	3	3	4	5	10	0	1	2	1	9	5	43	8	28	5	7	8	6	4	8	3	3	5	0	2	0	2	1	2	1	2	2	8
MERGE59716ID	0	0	0	1	1	1	0	1	2	0	0	0	0	0	0	0	1	1	0	0	0	2	0	3	4	0	1	3	2	5	3	6	0	0	0	0	1	0	0	1	0	1	2	3	1	0	0	0	2
MERGE58269ID	0	0	1	3	0	1	2	1	0	0	0	0	1	0	0	0	0	1	1	0	2	0	1	0	1	0	1	1	1	5	0	2	1	4	4	0	0	0	0	0	0	0	0	0	1	3	1	1	3
MERGE58273ID	0	0	1	0	3	0	3	3	2	1	3	0	4	6	3	2	0	5	3	4	5	0	0	2	1	3	2	9	3	14	4	8	2	4	2	10	1	0	3	2	2	2	3	1	3	3	4	4	6
MERGE43825ID	0	2	0	1	5	1	2	2	5	8	5	3	4	3	4	1	1	8	19	7	8	3	2	4	11	12	7	71	8	62	11	28	14	6	10	11	15	3	4	1	5	0	2	2	2	5	5	1	7
MERGE58343ID	0	1	0	0	0	0	2	2	1	1	0	0	0	4	1	0	0	2	2	1	0	0	1	1	1	2	3	5	2	11	1	3	1	3	3	1	7	2	3	0	1	0	3	1	0	2	1	1	3
MERGE45131ID	0	1	0	1	3	0	3	2	0	3	0	2	1	2	3	2	0	0	5	1	3	1	0	1	1	2	1	14	2	7	3	4	2	2	4	1	1	1	1	0	0	0	0	0	2	3	1	5	6
MERGE50492ID	1	0	2	1	1	4	1	5	1	2	1	2	3	1	3	2	1	0	6	4	1	0	2	1	1	1	2	5	0	5	2	1	2	1	3	0	3	0	1	1	0	0	0	2	1	0	1	0	5
MERGE54863ID	0	0	1	2	4	1	3	3	4	1	2	3	2	2	6	1	1	2	2	1	5	0	0	1	4	1	3	4	3	10	2	7	2	1	2	1	7	3	4	1	3	1	0	0	1	8	2	2	7
MERGE36113ID	0	0	1	0	0	0	1	0	1	1	0	0	0	1	0	2	0	0	0	0	0	1	0	0	1	1	0	2	0	0	0	3	0	1	1	0	1	0	0	0	0	0	0	0	0	1	1	0	0
MERGE42641ID	0	1	0	4	5	1	7	8	2	3	2	1	4	3	6	0	2	3	7	2	5	1	0	3	6	5	5	9	4	17	6	16	4	7	9	5	9	5	3	1	4	2	2	5	2	4	4	2	8
MERGE41970ID	2	3	2	3	2	3	1	3	5	3	0	2	6	5	3	6	13	14	4	1	2	4	2	5	4	1	1	1	0	1	11	7	5	0	2	1	1	1	1	1	3	0	4	5	3	1	0	1	1
MERGE65572ID	1	2	2	2	1	2	7	8	6	6	3	5	7	4	4	2	4	4	9	5	12	2	2	5	4	3	3	11	11	19	3	16	3	4	12	6	11	2	7	1	2	3	3	0	3	2	4	2	6
MERGE29063ID	0	0	0	3	1	0	0	1	0	1	0	0	3	2	2	1	2	2	2	3	6	2	2	5	0	2	1	0	1	1	1	4	5	1	1	0	0	0	0	0	0	0	2	0	1	0	0	1	0
MERGE58416ID	0	1	0	0	0	0	5	2	2	1	1	2	2	5	1	0	0	3	1	1	3	1	0	4	2	3	1	12	3	20	9	8	6	10	4	9	5	1	3	1	0	0	0	0	0	6	0	0	3
MERGE23164ID	0	0	0	0	2	0	2	4	1	0	0	0	0	2	3	1	0	0	1	0	0	1	0	3	3	0	1	8	4	6	2	4	3	0	0	1	0	0	0	1	1	0	0	1	3	0	0	0	2
MERGE53488ID	0	0	0	0	1	0	2	1	2	0	0	2	0	0	1	0	2	2	1	3	1	0	0	0	0	3	1	5	1	2	0	5	1	9	2	2	5	1	3	0	1	0	3	0	2	1	0	0	1
MERGE10125ID	0	0	0	3	3	0	4	3	3	4	1	3	5	5	6	3	1	4	3	0	1	3	5	1	9	8	11	15	5	10	3	11	12	2	2	1	3	0	1	0	1	1	0	1	2	3	2	1	5
MERGE38218ID	0	0	0	0	3	2	6	2	2	7	3	3	1	1	0	2	0	0	0	0	0	1	1	1	5	2	3	19	7	18	5	5	3	0	0	0	2	1	0	0	1	2	0	1	1	3	0	1	2
MERGE247501ID	0	0	0	0	0	0	1	0	0	1	1	0	0	0	0	0	0	0	1	0	2	0	0	1	0	2	0	4	0	8	2	0	2	2	1	2	0	1	0	1	0	0	1	0	1	0	1	1	1
MERGE33535ID	0	1	1	0	2	2	1	0	1	2	4	3	8	4	2	0	0	1	10	12	13	1	4	5	7	6	4	8	3	9	6	13	6	16	13	12	10	3	5	3	3	1	1	2	3	7	1	5	4
MERGE26255ID	0	0	0	0	0	0	0	0	0	0	0	0	0	1	0	0	0	1	0	0	0	0	0	0	0	2	1	0	0	1	0	0	0	3	0	1	1	0	0	0	0	0	1	0	0	1	1	0	0
MERGE45162ID	3	4	2	4	7	4	5	2	1	2	1	0	9	7	4	3	2	7	11	4	8	1	0	5	3	4	2	17	2	12	8	3	5	6	4	9	6	2	3	5	4	2	9	8	7	10	4	7	12
MERGE75452ID	0	1	0	0	0	0	0	0	0	0	0	0	0	0	0	0	0	0	0	0	3	0	0	0	0	0	0	0	1	0	0	0	0	4	10	14	5	1	3	0	12	1	0	0	0	3	0	0	2
MERGE78542ID	1	5	3	2	2	1	5	4	1	2	0	0	2	3	1	1	3	0	2	1	0	0	1	2	0	0	1	8	2	6	2	5	3	1	1	1	0	3	1	1	0	1	3	0	2	2	0	2	5
MERGE44702ID	2	1	2	2	0	3	7	4	1	11	9	8	8	6	10	4	3	3	10	6	15	4	4	5	19	16	15	25	19	22	8	26	12	9	18	11	8	1	5	1	3	1	1	1	5	3	2	1	2
MERGE37874ID	1	0	0	2	1	2	0	2	2	5	1	1	4	0	0	0	0	3	4	5	6	2	0	0	2	4	2	11	6	33	1	9	2	12	6	5	2	1	1	0	4	0	3	2	1	6	2	3	6
MERGE23085ID	0	0	1	0	3	1	1	3	3	4	1	2	2	3	4	2	0	3	0	2	1	0	0	2	0	6	1	22	4	18	4	6	1	3	0	1	0	1	1	0	0	0	1	0	3	4	2	1	2
MERGE33058ID	7	8	6	9	11	7	10	6	7	8	4	6	16	25	4	7	7	25	22	8	7	12	4	13	7	8	9	5	2	2	7	11	14	1	1	2	9	2	6	0	2	0	4	3	2	2	2	0	2
MERGE43932ID	5	1	1	0	5	1	1	1	2	2	2	1	2	3	1	1	2	1	3	0	3	1	0	0	1	2	1	18	3	21	0	0	2	2	4	2	3	0	1	0	0	0	3	1	0	0	3	1	1
MERGE9504ID	0	2	0	1	0	0	0	1	2	1	1	0	2	0	1	1	0	0	4	2	2	0	0	1	2	3	2	9	1	12	1	1	2	2	3	0	1	2	1	0	1	1	1	0	0	3	0	0	3
MERGE43899ID	0	0	0	0	0	0	0	0	1	0	0	0	1	0	0	1	1	0	0	0	0	0	0	0	0	1	0	13	2	4	3	1	1	0	1	0	0	0	1	0	0	0	0	1	0	0	1	0	2
MERGE124494ID	0	0	0	0	3	2	3	2	0	0	0	1	0	2	1	0	0	0	0	1	0	1	0	0	3	1	3	7	0	4	1	2	0	0	1	0	0	0	0	1	0	0	0	0	0	3	0	0	1
MERGE59154ID	0	0	0	2	0	0	0	0	1	0	0	2	3	0	2	1	1	2	0	0	1	1	0	0	1	0	1	1	1	6	2	2	3	1	2	3	4	0	0	1	1	0	0	0	0	1	1	0	2
MERGE20230ID	0	0	0	0	3	1	0	3	1	0	1	2	1	2	1	0	0	0	3	1	2	0	0	3	3	4	5	9	6	3	2	4	0	3	5	2	2	1	1	0	0	0	0	1	3	3	0	1	0
MERGE58333ID	0	0	0	1	0	0	0	1	0	1	1	1	1	2	0	1	0	0	0	0	1	0	2	0	4	3	1	7	3	9	0	3	4	4	3	2	3	1	1	0	1	0	1	0	0	1	1	2	3
MERGE67699ID	1	0	2	0	0	1	0	2	2	2	4	4	4	3	2	2	0	3	2	1	1	0	1	2	1	6	1	12	2	8	5	17	11	9	6	9	14	4	5	1	3	0	2	0	0	4	0	0	6
MERGE155312ID	0	0	0	0	0	2	0	0	1	1	0	1	2	1	2	1	1	1	2	2	3	1	1	1	1	2	3	6	5	3	1	2	1	0	6	3	2	3	0	1	0	1	2	3	0	0	0	1	1
MERGE48243ID	0	2	0	1	0	1	0	1	1	2	1	1	4	1	4	1	2	3	7	2	2	1	2	1	2	7	8	2	1	4	11	5	8	2	0	2	6	4	8	3	3	2	4	4	3	6	2	1	1
MERGE80667ID	0	0	1	1	2	1	4	2	0	1	1	8	2	1	1	1	3	1	2	0	1	0	0	1	1	3	1	5	1	3	2	2	4	5	1	2	0	1	1	0	1	0	0	0	2	1	0	1	2
MERGE36401ID	1	1	1	1	1	1	1	0	0	0	1	0	1	0	0	1	0	1	1	1	1	0	0	1	0	0	2	0	4	7	3	5	0	0	4	0	2	2	3	1	3	2	4	3	5	2	1	1	7
MERGE75418ID	0	0	2	0	0	0	1	0	0	0	0	3	0	0	0	0	0	0	5	1	6	0	0	1	1	1	0	0	1	1	0	2	0	10	8	4	0	1	1	0	0	0	0	0	0	0	0	0	3
MERGE192039ID	3	1	2	1	1	0	1	0	0	0	2	0	1	2	2	2	0	7	7	5	4	1	2	1	5	2	4	8	10	8	4	7	4	2	3	4	1	1	2	2	0	0	5	2	4	1	0	3	3
MERGE123732ID	0	0	0	0	1	1	0	0	0	1	0	0	0	0	0	0	0	1	0	0	0	2	0	0	0	0	1	2	1	5	0	2	0	1	1	2	2	0	1	0	0	0	0	1	0	2	0	1	2
MERGE71473ID	0	0	0	0	0	0	0	0	0	0	0	0	0	0	0	0	0	1	1	0	0	1	0	0	0	0	0	0	0	1	0	0	0	1	2	2	3	6	3	5	2	1	8	2	9	13	26	18	15
MERGE48106ID	1	0	0	0	0	0	0	1	0	0	0	1	3	1	0	1	2	0	1	0	0	0	0	0	0	0	1	1	0	1	1	0	1	0	0	0	1	0	2	2	0	0	2	0	1	0	0	0	0
MERGE15987ID	1	2	0	1	1	2	3	1	0	0	1	1	12	7	6	5	4	2	1	3	2	1	1	1	5	0	0	0	0	0	1	0	1	0	1	0	0	0	0	0	0	0	5	5	1	1	0	0	0
MERGE78224ID	0	0	1	2	0	2	1	0	2	1	0	2	1	3	1	0	0	1	3	1	2	1	0	0	0	1	0	8	0	3	0	0	0	5	1	7	1	2	0	1	0	1	0	1	0	3	0	0	3
MERGE36673ID	0	0	0	0	0	0	0	0	0	0	1	0	0	1	0	0	0	0	0	0	0	0	0	0	0	1	1	0	0	0	0	2	0	0	0	1	0	0	0	0	0	0	0	0	0	0	0	0	0
MERGE59720ID	1	0	1	0	2	1	0	1	1	0	0	0	0	1	0	0	0	0	0	0	0	0	0	0	1	2	0	0	1	2	1	0	1	0	2	0	1	2	0	0	1	0	0	1	0	1	1	0	1
MERGE19295ID	0	2	3	2	3	10	10	5	6	5	1	7	22	7	11	12	7	8	4	10	6	0	2	3	11	7	14	1	1	2	8	5	5	0	1	3	7	2	4	0	3	0	5	0	0	0	1	0	0
MERGE60212ID	0	0	0	1	1	0	0	2	0	1	0	2	0	1	1	1	0	3	1	0	0	0	0	2	1	1	3	2	2	7	7	10	9	5	4	1	5	1	0	0	1	1	4	1	1	4	0	3	0
MERGE54728ID	0	0	0	0	0	0	0	2	0	2	0	2	1	1	1	0	0	0	0	0	0	0	0	1	3	0	1	18	4	16	1	5	5	4	4	5	5	3	3	2	0	0	0	0	1	2	0	0	3
MERGE58540ID	0	1	0	0	1	1	0	0	0	1	0	0	0	0	2	0	0	0	1	1	0	0	0	0	0	1	1	1	0	0	0	0	0	0	0	0	0	0	0	0	1	0	0	0	0	1	0	0	2
MERGE78276ID	1	1	3	1	0	0	0	0	0	1	0	1	1	0	1	0	0	0	0	1	0	1	0	0	0	0	0	0	0	0	0	2	0	1	0	0	0	0	0	0	1	0	0	0	0	1	1	1	0
MERGE14217ID	0	1	1	1	1	0	1	1	3	0	0	0	3	3	1	1	0	3	0	2	3	0	0	0	3	1	2	16	4	11	3	5	5	2	3	2	2	0	4	1	0	1	0	0	0	0	1	3	3
MERGE43975ID	3	1	3	1	2	0	1	2	0	3	3	1	9	9	6	2	1	2	20	6	14	0	0	3	2	7	4	23	5	22	3	4	9	5	8	4	13	2	7	1	0	0	3	1	8	5	2	4	10
MERGE36856ID	0	1	0	0	0	2	0	2	0	0	0	0	0	4	0	0	0	0	0	0	0	1	0	1	2	3	5	6	4	6	6	9	8	0	0	0	0	1	3	1	5	1	2	1	4	0	1	1	16
MERGE71447ID	0	0	2	0	0	0	0	3	0	0	1	0	1	1	1	0	0	0	0	1	0	0	0	0	3	2	1	5	5	13	2	5	7	4	6	1	12	3	3	2	0	1	1	0	2	6	4	3	6
MERGE42551ID	2	0	0	3	11	3	6	0	3	1	2	0	3	2	5	0	3	1	1	0	1	2	2	2	15	4	7	11	7	20	3	22	7	1	1	2	1	2	2	2	0	0	2	3	7	0	2	1	10
MERGE48220ID	0	1	0	0	3	0	0	0	0	0	0	1	2	6	6	1	1	5	0	1	0	1	0	1	4	2	6	2	2	3	9	9	5	0	0	1	6	0	3	1	3	0	3	4	1	3	0	2	1
MERGE3595ID	0	0	0	3	3	3	4	1	2	1	1	1	2	1	2	3	3	4	1	0	2	1	2	3	3	1	2	0	0	1	4	0	0	0	1	1	0	1	0	0	0	0	0	1	3	0	0	0	0
MERGE66185ID	0	0	0	0	0	0	0	1	0	2	0	0	1	1	2	0	0	0	2	1	0	0	0	0	1	0	1	0	1	1	1	0	0	0	1	1	1	0	1	1	1	0	4	0	1	0	1	1	2
MERGE215216ID	0	1	2	1	3	1	2	1	2	0	2	0	3	1	0	0	0	1	0	0	3	0	0	3	2	4	1	23	4	13	1	5	5	1	3	6	5	1	0	0	1	0	0	0	0	2	5	4	2
MERGE42555ID	1	3	1	3	3	3	3	4	6	9	4	6	12	6	6	0	3	7	13	8	11	0	3	3	6	11	5	6	8	10	12	13	19	10	6	13	5	2	1	1	4	1	1	2	1	8	1	5	7
MERGE65815ID	0	0	0	2	1	1	3	3	1	0	1	5	6	3	2	3	0	2	2	2	2	4	2	0	1	5	6	4	3	13	5	7	6	3	4	2	7	6	3	0	5	0	1	3	3	4	2	1	3
MERGE57380ID	0	0	0	0	0	0	0	0	0	0	0	0	0	0	0	0	0	0	0	0	0	0	0	0	0	0	0	0	0	0	0	0	0	0	0	0	0	0	0	0	0	0	0	0	0	0	0	0	0
MERGE23111ID	5	14	10	7	9	4	7	5	6	7	11	11	11	9	4	8	6	9	9	10	7	6	4	8	6	6	6	19	7	10	9	8	10	7	6	4	21	8	16	17	24	8	11	15	25	8	6	9	16
MERGE154568ID	0	1	0	2	1	3	0	0	1	0	0	3	3	2	1	1	1	0	5	3	4	0	2	4	4	9	3	16	5	18	8	3	7	3	2	7	6	1	1	0	1	0	0	0	0	0	1	0	5
MERGE29721ID	0	1	0	1	1	0	2	2	1	2	0	1	3	1	0	1	2	2	1	1	7	2	0	0	2	3	0	5	3	4	1	2	2	5	3	4	5	1	0	1	1	1	3	1	1	3	3	1	13
MERGE7628ID	0	1	0	0	1	1	1	1	0	0	1	0	2	3	3	0	3	1	8	0	12	0	1	2	2	1	1	5	3	2	3	2	4	10	6	3	6	3	6	0	1	1	3	0	1	1	1	0	2
MERGE1996ID	1	1	0	1	0	0	2	3	1	1	0	3	4	0	2	0	0	0	0	2	0	0	2	3	3	4	5	15	10	5	2	2	3	2	2	2	4	3	6	1	0	0	0	2	4	3	0	2	2
MERGE59887ID	0	0	0	0	0	0	0	0	0	0	0	0	0	0	0	0	0	0	0	1	0	0	0	0	0	0	0	0	0	0	0	0	1	0	0	1	0	0	0	0	0	0	0	0	0	0	0	0	0
MERGE36857ID	0	0	0	0	0	1	0	1	0	2	0	1	2	0	1	0	1	1	0	0	0	1	0	0	1	1	0	4	4	11	1	2	2	0	0	0	0	0	0	1	1	1	0	1	0	0	1	1	5
MERGE2547ID	0	0	0	0	0	0	0	1	1	0	0	0	0	0	0	0	0	0	0	0	0	0	0	0	0	0	0	0	0	0	0	0	0	1	0	0	0	0	1	0	0	0	0	0	0	0	0	0	0
MERGE42240ID	0	0	0	0	0	0	0	0	0	0	0	0	0	0	0	0	0	0	0	0	0	0	0	0	1	0	0	0	0	0	0	0	0	0	0	0	0	0	0	0	0	0	0	0	0	0	0	0	2
MERGE43864ID	0	1	0	1	1	2	3	2	0	2	2	2	4	2	2	0	1	1	1	4	4	1	0	2	3	2	2	30	6	26	4	8	4	7	8	9	10	1	1	1	0	1	0	3	1	4	1	2	5
MERGE54846ID	0	6	2	0	2	0	0	0	0	1	0	1	23	16	21	2	4	7	5	6	13	1	1	3	5	2	6	3	0	0	2	0	2	3	4	5	16	12	28	25	10	8	55	15	13	23	31	17	9
MERGE463ID	0	0	0	0	0	0	0	0	0	0	0	0	0	0	0	0	0	0	0	1	0	0	0	0	0	0	0	0	0	0	0	0	0	0	0	0	0	0	0	0	0	0	0	0	0	0	0	0	0
MERGE51974ID	2	0	1	0	3	0	1	0	1	0	1	2	4	3	6	4	1	1	3	3	6	0	0	1	2	1	2	12	4	15	7	6	6	0	8	7	7	1	2	1	0	0	4	0	0	3	2	2	2
MERGE71893ID	0	0	0	0	0	0	0	0	0	0	0	0	1	0	0	0	0	1	0	0	0	0	0	0	0	0	0	0	1	1	0	1	0	1	0	1	2	0	0	0	0	1	0	0	7	0	1	0	0
MERGE38306ID	1	2	0	3	5	0	1	0	1	1	1	1	1	3	4	0	1	0	7	3	2	1	1	2	2	3	0	8	3	14	4	2	4	2	3	3	7	1	2	0	2	0	4	1	3	1	2	3	1
MERGE66216ID	1	1	2	0	2	1	0	1	2	3	0	1	6	4	1	0	0	1	2	3	0	0	0	1	1	3	4	4	1	4	3	5	4	7	5	6	9	2	8	1	7	1	3	0	1	3	1	0	3
MERGE60602ID	0	0	0	0	1	0	0	0	0	0	0	0	2	0	1	0	0	0	4	0	2	0	0	1	0	0	1	2	1	3	1	0	1	1	2	2	5	3	4	0	1	0	1	0	1	0	3	0	1
MERGE44221ID	1	3	2	1	3	0	1	1	1	2	5	4	2	5	2	3	0	2	5	3	10	1	0	0	4	1	1	8	1	1	2	5	3	5	10	7	1	0	1	0	0	0	1	0	1	4	5	1	9
MERGE78867ID	1	0	1	0	0	0	0	0	0	0	2	0	2	0	1	0	0	0	6	3	1	0	0	0	0	0	0	0	0	0	0	1	0	13	10	11	4	1	1	3	6	3	0	0	0	1	0	0	6
MERGE47528ID	0	1	0	1	0	0	0	0	1	0	1	0	1	1	1	1	0	2	0	1	1	0	1	0	4	3	2	1	1	2	2	1	0	5	4	6	17	1	3	7	9	3	3	8	4	5	3	2	0
MERGE7584ID	1	1	1	0	1	2	0	1	2	0	0	1	0	0	1	0	0	1	0	1	1	0	0	0	2	1	1	7	4	11	1	3	0	2	3	3	3	0	0	1	1	1	1	1	2	8	2	1	0
MERGE58380ID	0	0	2	0	0	1	5	4	0	1	1	0	1	0	1	1	2	4	2	1	0	0	0	0	4	2	2	6	3	12	4	5	2	14	9	15	6	5	4	1	4	3	2	0	3	10	12	3	5
MERGE43830ID	0	0	0	0	3	1	2	0	1	0	0	1	2	0	2	0	0	0	0	1	0	0	2	2	5	4	1	16	9	16	2	4	4	0	1	0	2	1	2	2	0	0	2	3	3	2	2	2	5
MERGE42757ID	6	3	1	6	3	4	5	2	1	3	0	5	9	19	11	12	11	8	4	1	6	5	5	2	1	3	6	1	1	2	7	1	2	0	1	1	4	2	7	1	2	2	0	1	3	1	0	0	0
MERGE75434ID	0	0	0	1	0	0	0	0	0	0	0	2	1	0	2	0	0	0	1	0	0	0	0	1	0	0	0	1	0	0	0	1	0	2	4	3	0	0	0	0	0	0	0	0	0	1	0	0	0
MERGE14140ID	0	0	0	0	1	1	1	0	1	2	0	0	1	0	1	0	0	0	1	0	0	0	0	1	3	3	2	10	2	7	4	1	0	0	0	0	0	0	0	1	2	0	0	1	0	2	0	0	1
MERGE58372ID	0	0	0	1	0	0	0	2	3	0	1	2	2	0	1	1	0	0	0	0	0	0	1	0	0	1	0	5	0	3	0	3	1	0	2	1	0	1	1	0	0	0	1	0	1	0	1	1	1
MERGE59359ID	0	0	0	0	0	1	0	1	1	0	0	0	0	0	1	0	0	0	0	0	0	0	0	0	1	2	1	4	0	0	2	1	1	1	0	0	0	0	0	0	0	0	1	1	0	0	0	1	0
MERGE132711ID	0	0	0	0	1	0	0	3	2	0	2	1	1	0	1	1	0	1	0	0	0	0	1	0	0	0	0	2	8	4	5	6	9	6	2	6	1	1	2	2	0	0	0	0	2	1	1	1	2
MERGE2926ID	0	3	1	0	1	0	1	1	0	1	1	0	1	0	3	1	1	0	1	4	1	0	0	4	1	0	2	5	0	2	0	2	2	0	2	3	3	2	6	1	1	2	0	0	1	1	1	0	4
MERGE59129ID	0	0	0	0	0	0	0	0	0	0	0	0	0	1	1	0	0	1	0	0	1	0	0	0	0	2	1	0	0	1	0	1	1	0	0	1	1	0	0	0	1	0	1	0	0	2	0	2	0
MERGE20924ID	3	0	1	0	1	0	3	0	2	0	1	2	1	3	2	0	0	0	2	3	2	1	2	2	4	0	5	17	8	14	3	4	4	2	3	0	6	0	1	0	1	0	1	0	0	1	0	1	4
MERGE58500ID	0	2	3	2	4	1	5	7	7	0	3	4	6	6	4	7	0	17	4	0	5	17	1	3	4	1	19	8	9	36	29	9	8	11	15	11	5	3	5	0	3	3	2	2	4	0	0	1	2
MERGE45250ID	0	0	0	0	0	0	0	0	0	0	0	0	0	0	1	0	0	0	0	0	0	0	0	0	0	0	0	0	0	1	0	0	0	1	0	0	0	0	0	0	0	0	0	0	0	0	0	0	0
MERGE44713ID	2	2	2	5	2	4	5	5	3	13	10	8	11	7	8	2	8	7	17	11	21	5	2	1	6	10	6	27	15	15	3	6	12	5	7	2	2	0	1	1	0	0	0	2	2	2	3	0	6
MERGE59259ID	0	0	0	0	0	2	0	0	0	0	0	0	1	1	0	1	0	0	0	0	0	0	0	0	1	1	0	0	0	0	0	0	0	0	1	0	10	0	9	5	6	6	3	1	4	7	3	5	5
MERGE4699ID	0	0	0	0	0	0	1	2	0	0	0	1	0	0	0	0	0	0	1	1	0	0	0	0	0	1	2	6	3	3	1	2	2	6	2	9	18	4	3	2	4	1	0	1	0	9	3	2	1
MERGE58488ID	0	0	0	1	0	0	0	1	1	2	0	2	1	2	0	1	0	1	0	1	0	0	0	0	0	1	2	3	8	18	15	9	4	15	13	8	8	7	5	1	1	0	0	0	2	2	2	4	8
MERGE27053ID	0	0	0	0	0	0	0	0	0	0	0	0	0	0	0	0	0	0	0	0	0	0	1	0	0	0	0	0	0	0	0	0	0	0	0	0	0	0	0	0	0	0	0	0	0	0	0	0	0
MERGE50521ID	0	0	0	1	2	0	1	3	0	1	1	1	2	1	1	2	0	1	1	0	0	0	0	1	2	2	4	11	3	6	4	6	1	2	0	2	3	4	1	0	2	0	2	0	1	4	0	0	5
MERGE70044ID	0	0	0	0	0	0	0	0	0	0	0	0	1	0	1	0	0	0	1	0	0	0	0	0	0	1	0	0	0	0	0	0	0	0	2	0	5	2	1	3	2	0	0	3	0	2	1	2	1
MERGE44217ID	4	5	2	1	3	5	1	4	3	2	2	3	23	19	18	7	7	11	11	8	3	6	3	2	12	10	8	1	2	0	5	2	3	1	2	2	11	3	9	3	6	0	9	6	2	3	3	4	3
MERGE58547ID	0	0	0	0	0	0	1	0	0	0	0	0	3	0	0	0	0	0	0	0	0	0	1	1	0	1	0	2	0	4	2	2	2	3	2	0	2	0	0	0	1	1	0	0	0	2	0	0	2
MERGE14044ID	0	0	0	1	1	0	0	0	0	0	0	0	1	0	0	0	0	0	1	0	2	0	0	1	0	2	0	0	0	1	3	1	1	3	1	1	0	1	0	0	0	0	0	0	0	0	0	0	2
MERGE60755ID	0	0	0	0	1	2	4	2	1	3	0	2	3	2	1	3	3	4	5	2	4	6	4	2	3	3	4	5	3	3	1	0	1	1	0	3	5	5	3	5	8	4	6	6	7	5	4	2	6
MERGE54791ID	0	0	0	0	4	0	4	2	3	0	2	1	4	7	5	0	2	0	4	4	1	0	0	3	4	4	3	13	3	8	3	14	3	4	3	8	2	0	2	0	0	0	1	0	1	1	2	2	5
MERGE23308ID	0	1	0	0	1	1	0	2	0	3	2	1	1	2	0	0	0	1	1	4	1	0	0	1	1	1	1	14	5	3	1	1	1	2	1	3	1	0	0	1	2	0	1	2	0	2	5	1	2
MERGE59682ID	0	0	0	0	0	0	0	0	0	1	1	1	1	1	1	1	0	0	0	0	0	0	0	2	1	1	1	3	3	15	1	5	2	2	1	1	5	0	3	1	2	0	1	1	1	1	0	1	2
MERGE59817ID	0	0	0	1	0	2	0	0	2	2	0	1	4	9	12	15	10	11	2	5	10	6	1	9	23	19	15	3	1	3	9	2	4	1	1	1	3	4	3	4	8	2	10	3	3	6	2	1	0
MERGE63503ID	0	0	0	0	0	0	0	0	1	0	0	1	0	0	1	0	0	1	3	0	5	0	3	2	1	4	4	37	17	12	10	11	9	31	17	21	4	3	5	3	5	1	1	2	3	17	10	7	19
MERGE38582ID	0	1	0	2	5	1	1	1	0	2	0	2	1	3	2	3	1	8	1	3	1	5	1	2	0	1	1	3	1	6	11	5	4	3	0	4	21	7	19	18	26	8	8	12	28	6	4	3	12
MERGE57302ID	0	0	0	0	0	0	0	0	0	0	0	0	0	0	0	0	0	0	0	0	0	0	0	0	0	0	0	0	0	0	0	0	0	0	0	0	0	0	0	0	0	0	0	0	0	0	0	0	0
MERGE7390ID	0	0	0	0	0	0	1	1	0	1	0	1	2	2	1	7	5	4	1	3	1	2	1	3	2	3	1	0	1	1	6	4	6	1	1	0	1	1	1	1	2	0	0	3	0	0	0	0	0
MERGE74360ID	0	0	1	0	0	0	0	0	0	0	0	0	0	0	0	0	1	0	0	1	0	0	0	2	0	0	1	1	1	3	0	2	0	1	1	1	1	0	0	0	0	0	1	0	0	0	0	0	0
MERGE10028ID	0	1	0	1	1	2	0	1	0	1	1	2	1	0	1	2	0	3	0	0	1	0	1	3	0	5	5	7	3	5	10	11	10	1	1	1	2	0	2	1	0	0	2	1	2	0	0	0	0
MERGE44390ID	0	0	1	0	4	1	3	2	1	2	1	0	2	2	4	0	0	2	1	0	3	0	1	3	0	2	3	19	2	16	2	6	5	0	0	2	0	0	1	0	2	0	2	2	0	0	2	0	1
MERGE45231ID	0	0	0	1	1	0	1	4	1	2	0	1	3	2	3	0	0	0	1	1	3	2	1	3	2	11	3	17	2	14	0	7	5	4	6	9	3	3	3	0	2	0	0	1	2	0	0	2	4
MERGE10148ID	0	1	1	2	0	0	1	0	1	3	2	1	2	0	1	0	2	2	2	1	2	1	3	6	0	5	4	7	7	4	20	19	22	4	9	9	6	3	0	4	5	1	9	5	7	4	5	1	4
MERGE59333ID	0	0	0	0	2	0	1	1	1	1	1	1	1	1	0	0	0	1	7	0	5	1	0	1	3	0	0	1	0	2	0	4	1	2	6	1	8	1	12	2	2	0	1	0	4	2	0	1	6
MERGE60434ID	0	0	0	0	1	0	0	0	1	0	0	0	5	7	2	1	0	2	1	3	6	1	1	2	2	2	1	1	1	0	0	0	0	2	2	0	11	3	6	7	13	4	8	1	5	8	2	5	1
MERGE74681ID	0	0	0	1	1	0	2	3	0	1	0	1	3	2	2	0	0	0	0	0	0	0	0	0	2	2	1	12	3	12	1	1	6	0	0	2	1	0	0	0	1	1	2	1	4	0	0	1	1
MERGE75446ID	0	1	1	0	0	0	0	0	0	2	0	0	3	1	0	0	1	1	2	3	1	0	0	1	1	1	0	2	0	1	1	1	0	14	27	15	2	2	3	0	0	0	0	0	0	0	0	0	0
MERGE61088ID	0	0	0	0	0	0	0	0	0	0	0	0	0	0	0	0	0	0	0	0	0	0	0	0	0	0	0	0	0	0	0	0	0	0	0	0	0	0	0	0	0	0	0	0	0	0	0	0	0
MERGE50222ID	1	1	1	0	1	0	1	0	0	2	1	1	3	3	2	0	0	1	10	4	8	0	1	2	1	0	4	4	4	6	4	3	3	6	9	5	5	2	4	1	1	1	0	0	1	0	0	0	7
MERGE79544ID	0	0	0	0	0	0	0	0	1	0	1	0	0	0	0	0	0	0	0	0	0	0	0	0	0	0	0	1	1	1	0	1	2	2	0	1	1	1	0	0	0	1	1	0	0	0	0	0	0
MERGE5188ID	0	1	1	1	1	1	3	0	0	8	3	3	11	1	4	3	3	2	6	11	14	0	1	9	7	12	6	9	2	3	2	4	6	10	7	5	4	1	5	1	1	0	2	1	5	5	8	2	6
MERGE49216ID	0	0	0	0	0	0	0	2	1	1	0	0	0	1	1	1	0	1	2	0	0	0	0	1	0	0	1	0	0	0	0	2	2	4	0	2	3	0	1	0	0	0	0	0	1	2	1	3	3
MERGE23434ID	1	0	0	1	0	0	4	0	0	0	2	2	1	2	2	0	0	0	2	1	2	0	0	1	1	2	1	6	2	1	0	1	0	3	7	0	4	3	0	1	0	0	2	1	0	0	0	2	4
MERGE45156ID	0	0	0	1	1	0	3	0	1	2	1	0	4	2	4	0	0	0	0	0	0	0	0	3	4	2	2	8	0	14	0	5	3	2	2	1	2	0	0	2	0	0	2	1	1	0	2	0	2
MERGE42274ID	0	0	0	0	0	0	0	1	0	0	0	0	0	0	0	0	0	0	0	0	0	0	0	0	1	0	0	1	0	0	0	0	0	0	0	0	0	0	0	0	0	0	0	0	0	2	0	0	1
MERGE58277ID	0	0	1	0	0	0	0	0	0	0	0	0	0	0	0	0	0	1	0	0	0	1	0	0	1	0	0	4	1	3	1	2	1	1	0	0	1	0	0	0	0	0	1	0	1	1	0	0	1
MERGE42602ID	0	1	3	1	6	2	5	5	6	5	2	9	9	5	8	2	0	5	3	8	8	4	0	2	9	5	6	0	3	8	9	14	7	6	6	1	3	1	2	2	0	0	0	1	2	7	3	0	4
MERGE47172ID	0	0	0	0	0	0	0	1	3	3	1	0	1	1	0	0	0	1	2	3	4	2	1	1	0	1	1	7	0	3	1	8	3	3	3	1	6	2	2	0	0	1	0	0	0	1	2	0	0
MERGE36854ID	0	0	0	0	0	0	3	0	1	0	0	1	0	2	0	0	0	0	0	0	0	1	0	0	2	2	0	1	0	3	0	0	4	0	0	0	1	0	1	0	1	0	1	1	0	0	0	0	4
MERGE60850ID	0	0	0	3	3	0	2	1	2	0	1	0	2	4	2	1	0	3	1	1	0	0	0	2	2	3	3	2	5	3	0	2	1	5	2	1	1	0	1	0	0	1	0	1	0	1	0	0	0
MERGE59168ID	0	0	2	1	1	0	1	1	0	2	3	0	0	1	0	1	1	0	0	0	0	0	1	2	0	0	2	5	2	4	1	13	3	3	2	17	9	4	7	1	0	0	1	0	3	2	1	1	1
MERGE54720ID	1	1	0	1	1	0	3	2	0	1	1	0	0	0	1	0	0	1	0	3	2	1	0	1	3	2	2	7	4	3	0	3	4	4	3	2	3	2	2	3	0	0	0	0	1	3	5	1	7
MERGE60220ID	5	5	15	5	9	9	7	10	6	2	1	3	16	13	17	5	2	6	3	2	4	4	0	5	4	2	0	0	2	2	3	5	6	0	4	2	17	7	6	6	7	3	7	3	4	5	7	6	4
MERGE58188ID	1	0	0	0	0	0	2	1	2	0	0	0	3	1	2	0	0	9	3	1	2	0	1	1	0	2	2	0	0	1	0	0	0	3	2	5	5	7	10	2	8	4	2	2	7	4	2	3	1
MERGE78752ID	1	0	0	0	0	0	0	0	0	0	0	0	0	0	0	0	0	0	0	0	0	0	0	0	0	0	0	2	1	0	0	0	0	1	1	1	1	0	0	0	0	0	0	0	0	0	0	0	0
MERGE58339ID	0	0	0	0	0	0	0	1	0	2	0	1	0	0	3	0	0	0	0	0	1	0	1	0	2	0	0	7	0	7	1	2	1	2	2	2	1	0	5	0	0	0	1	0	0	0	0	0	2
MERGE59328ID	0	1	0	1	0	1	0	0	1	0	2	2	3	4	0	0	0	0	0	1	2	1	0	0	3	2	2	2	3	1	1	2	2	1	3	2	5	1	1	0	1	4	0	1	0	1	1	0	6
MERGE47903ID	0	0	0	0	0	0	1	0	0	0	0	0	0	2	0	0	0	0	1	1	1	0	0	1	2	0	0	0	0	1	0	1	1	5	1	2	1	0	2	0	1	0	1	0	0	0	0	0	1
MERGE25931ID	0	0	0	0	0	0	0	0	0	0	0	0	0	0	0	0	0	0	0	0	0	0	0	0	0	0	0	0	0	0	0	0	0	0	0	0	0	0	0	0	0	0	0	0	0	0	0	0	0
MERGE23314ID	0	1	0	0	1	1	5	4	1	2	2	4	2	5	6	1	1	0	0	5	0	1	0	3	5	4	5	17	6	15	6	6	4	4	6	3	4	2	3	1	1	0	0	1	1	2	4	0	4
MERGE55788ID	0	0	0	0	0	0	0	0	0	0	0	0	1	0	0	0	0	0	0	1	1	0	0	0	0	0	2	0	0	0	0	0	0	0	1	0	0	0	0	0	0	0	0	0	0	0	0	0	0
MERGE62961ID	1	0	1	1	0	1	2	2	1	2	1	0	3	0	1	3	0	2	5	3	4	1	1	1	0	1	2	12	2	6	0	4	2	3	1	1	7	2	6	1	6	1	1	0	0	1	3	1	3
MERGE53653ID	0	0	0	1	0	1	1	1	0	0	1	0	1	0	2	0	0	0	0	0	0	0	0	1	3	1	2	4	4	6	1	6	5	0	0	1	1	1	1	0	0	0	0	0	1	0	1	1	3
MERGE52962ID	1	0	0	0	2	0	0	1	1	2	0	0	0	0	1	0	2	1	2	0	0	0	0	0	0	1	1	5	3	5	0	5	5	3	4	4	1	3	4	1	1	0	0	2	1	3	2	0	6
MERGE162126ID	0	1	0	0	1	0	0	0	0	0	0	0	0	0	0	0	0	0	0	0	0	0	0	0	0	0	0	0	0	0	1	1	0	0	0	0	0	0	0	0	0	0	0	0	0	0	2	0	0
MERGE45237ID	0	0	0	0	0	0	1	1	1	0	2	0	0	2	0	0	0	3	0	1	2	1	0	0	1	0	0	6	0	4	2	1	1	0	0	0	0	0	0	0	0	0	1	2	1	1	1	0	0
MERGE67704ID	0	0	0	0	0	0	0	1	1	0	1	2	2	2	1	0	0	2	3	0	5	0	0	3	0	2	2	6	2	2	0	10	3	5	6	6	4	2	2	0	2	0	0	0	0	1	1	1	9
MERGE255494ID	0	0	0	0	0	0	0	0	0	0	0	0	0	0	0	0	0	0	0	0	0	0	0	0	0	0	0	0	0	0	0	0	0	0	0	0	0	0	0	0	0	0	0	0	0	0	0	0	0
MERGE71395ID	0	1	0	1	0	2	2	0	0	0	0	0	2	3	0	1	1	2	0	1	0	1	1	0	0	2	0	1	3	2	6	1	1	2	4	4	2	0	4	1	5	2	6	2	11	1	5	1	0
MERGE2560ID	0	0	0	0	1	0	1	0	0	2	0	0	0	0	0	0	0	0	1	0	0	0	0	1	0	0	0	0	0	1	0	0	1	3	5	4	0	0	2	0	0	0	0	0	0	0	0	0	1
MERGE78721ID	0	0	0	0	0	0	0	0	0	0	0	0	0	0	0	0	0	0	0	0	0	0	0	0	0	0	0	0	0	0	0	0	0	0	0	0	0	0	0	0	1	0	0	0	0	1	0	0	2
MERGE31512ID	1	4	1	0	1	1	0	5	1	2	2	2	11	20	13	20	8	8	7	2	5	3	2	4	4	6	9	1	1	3	7	5	12	0	1	0	1	2	1	1	0	0	0	0	0	3	2	1	2
MERGE37163ID	0	0	0	1	0	0	2	0	1	1	1	0	2	0	3	1	1	0	0	3	0	0	1	2	3	2	1	1	1	2	0	4	1	2	3	0	3	2	3	0	0	0	0	0	1	2	2	1	3
MERGE55247ID	1	1	1	1	0	0	0	0	0	1	0	0	2	0	1	0	1	1	4	3	9	0	0	1	1	0	0	5	1	3	3	2	1	1	3	1	7	2	0	0	1	0	0	0	0	2	0	0	2
MERGE23419ID	1	0	0	1	0	4	3	3	2	0	0	2	0	1	2	1	0	0	0	0	1	1	1	0	6	3	3	35	10	16	3	4	3	1	0	2	2	1	0	1	1	0	1	1	14	4	1	3	7
MERGE75364ID	1	0	0	0	0	0	0	0	0	0	0	0	3	2	0	0	0	0	1	1	2	0	0	0	0	0	0	1	1	1	0	2	2	6	6	5	2	2	2	0	1	1	0	0	1	1	1	0	2
MERGE43919ID	0	0	0	0	3	0	1	3	4	2	4	3	2	0	2	2	0	1	2	2	3	2	1	2	3	3	3	18	2	12	2	6	6	1	5	3	2	4	5	0	0	1	1	0	5	1	1	0	6
MERGE58522ID	0	1	0	0	0	0	1	2	2	1	1	0	1	0	1	0	0	1	0	0	0	1	0	0	2	0	1	4	0	2	1	2	1	1	0	0	0	0	0	0	1	0	2	0	2	2	0	0	3
MERGE58236ID	0	0	0	1	0	3	1	1	3	0	0	0	1	1	0	0	0	1	0	1	2	0	0	0	4	0	2	3	0	2	0	1	1	2	4	2	2	1	1	1	3	0	1	0	2	0	2	0	3
MERGE66212ID	0	0	0	1	0	1	0	0	0	0	0	0	0	0	0	0	0	0	0	0	0	0	0	0	0	0	0	0	0	0	0	0	0	0	0	0	0	0	0	0	0	0	0	0	0	0	0	0	0
MERGE26320ID	0	1	0	0	0	1	0	0	0	0	0	1	0	0	0	0	0	1	1	1	0	0	0	1	0	0	1	0	0	0	0	0	1	1	0	1	1	0	2	1	2	1	1	0	0	3	2	1	1
MERGE75370ID	0	0	0	0	0	1	2	1	0	1	1	0	0	2	0	0	0	1	1	1	0	0	1	0	0	0	1	1	1	0	0	6	0	5	3	3	1	0	1	0	0	1	0	0	1	0	1	0	3
MERGE44198ID	0	0	0	0	0	0	0	0	0	0	0	0	0	0	0	0	0	0	1	0	0	0	0	0	0	0	0	0	0	0	0	0	0	0	0	0	0	0	0	0	0	0	0	0	0	0	0	0	0
MERGE26436ID	0	0	0	0	0	1	0	0	1	0	0	0	1	3	1	0	0	2	0	0	0	0	0	0	1	5	1	1	1	5	1	3	2	2	1	2	4	0	1	1	1	0	0	0	1	4	6	2	9
MERGE34237ID	0	1	0	2	4	0	1	0	1	4	1	1	4	1	6	2	2	3	5	2	2	3	0	1	4	6	1	2	2	2	1	1	4	2	2	0	2	3	10	2	3	3	8	9	3	4	5	3	1
MERGE71079ID	3	3	0	0	5	0	6	2	0	4	1	2	8	5	2	4	3	5	2	6	6	7	2	6	7	5	7	14	8	2	1	6	2	2	2	3	5	3	3	6	8	2	12	6	10	3	3	3	3
MERGE43938ID	1	3	1	6	2	3	2	8	8	5	4	7	1	2	4	11	4	13	5	6	5	6	7	7	6	4	4	7	4	4	12	10	6	4	2	4	3	1	3	1	0	2	2	1	5	1	0	0	1
MERGE45168ID	2	1	1	2	3	2	1	5	6	6	6	5	2	0	2	0	3	3	3	4	2	1	0	1	5	3	4	13	2	10	5	3	6	5	3	8	2	0	2	0	0	0	1	2	1	5	1	4	1
MERGE37876ID	1	0	0	0	1	0	3	0	2	2	2	4	2	0	2	0	0	1	2	2	2	2	0	1	1	1	3	5	5	21	0	5	5	3	1	2	1	3	0	1	0	0	0	0	1	2	3	1	1
MERGE24059ID	0	1	0	1	2	2	1	5	2	2	2	2	3	2	5	0	0	1	1	1	0	2	2	1	3	2	4	7	4	2	2	6	2	1	0	0	1	0	4	0	0	0	0	1	1	1	2	2	3
MERGE44715ID	0	0	0	2	3	1	2	2	1	0	0	1	1	0	5	3	2	0	0	1	2	2	3	1	2	1	5	13	7	16	3	6	3	0	0	2	1	1	3	2	1	0	2	1	6	3	0	1	10
MERGE59753ID	1	1	1	4	3	2	0	3	1	2	5	3	1	2	2	1	0	4	2	1	0	3	0	1	1	3	5	3	4	16	0	13	1	7	7	3	3	2	1	2	0	0	1	1	5	2	1	3	4
MERGE45020ID	0	0	0	0	0	0	2	1	0	0	0	0	0	2	0	0	0	1	1	0	3	0	2	0	1	3	4	8	1	7	1	1	0	2	5	6	2	1	3	0	0	0	2	1	1	0	1	1	1
MERGE49904ID	0	0	0	0	0	0	1	0	0	1	0	0	0	0	0	1	0	0	1	0	1	0	0	0	1	0	0	1	1	1	0	1	1	1	0	0	1	0	0	1	0	0	0	0	1	1	0	0	2
MERGE36405ID	0	0	0	0	0	0	0	0	0	0	0	0	3	0	0	0	0	1	0	0	1	0	1	0	0	2	0	8	4	1	0	0	1	2	0	2	2	1	0	0	4	0	1	0	2	0	1	1	0
MERGE78756ID	0	0	0	0	0	0	0	0	0	0	0	0	0	0	0	0	0	0	0	0	0	0	0	0	0	0	0	0	0	0	0	0	0	0	0	0	0	0	0	0	0	0	0	0	0	0	0	0	0
MERGE66326ID	0	0	0	0	0	0	0	0	0	0	0	0	0	0	0	0	0	0	0	0	0	0	0	0	0	0	0	0	0	0	0	0	0	0	0	0	0	0	0	0	0	0	0	0	0	0	0	0	0
MERGE43855ID	1	1	2	2	0	0	0	0	2	0	0	1	1	2	2	3	1	2	6	5	6	0	0	2	1	3	3	12	4	7	6	6	3	9	10	7	10	1	7	1	4	1	0	0	1	1	2	0	6
MERGE31648ID	0	0	1	0	1	0	0	0	0	1	0	0	1	1	0	2	2	0	0	1	1	2	1	1	1	1	0	1	4	0	1	1	2	0	0	0	1	0	2	0	0	0	0	1	1	1	0	1	0
MERGE59687ID	0	0	0	1	2	2	0	2	0	1	0	0	0	1	3	0	0	0	0	0	0	0	0	0	0	0	1	12	2	5	1	1	3	0	1	2	1	0	1	1	1	0	0	0	1	0	3	1	1
MERGE23161ID	1	0	0	1	0	0	1	0	1	0	0	2	3	2	1	0	0	0	1	0	2	0	0	3	2	4	2	9	1	10	2	4	2	5	1	2	2	0	0	0	0	0	0	1	0	4	1	0	6
MERGE38212ID	0	0	0	0	1	0	0	0	0	0	0	0	2	0	0	0	0	0	0	0	0	0	0	0	0	0	0	2	0	2	0	0	0	0	0	0	0	0	0	2	0	0	1	0	0	0	0	0	1
MERGE79350ID	0	0	0	0	0	0	0	0	0	0	0	0	0	0	0	0	0	0	0	1	0	0	0	0	0	0	0	0	0	0	0	0	0	1	0	0	0	0	0	0	0	0	0	0	0	0	0	0	0
MERGE37880ID	2	1	1	2	0	0	0	1	1	0	0	0	0	0	0	1	1	1	3	2	3	0	1	0	0	7	3	7	2	9	3	5	2	2	4	4	3	3	1	1	0	0	1	0	0	1	2	2	5
MERGE38286ID	1	0	0	2	2	0	1	0	2	0	0	1	3	2	3	1	0	2	2	2	6	0	0	1	3	3	4	15	2	18	1	4	2	0	3	1	1	1	2	0	0	0	1	0	3	4	1	1	3
MERGE60876ID	0	0	0	0	0	0	1	0	1	0	0	0	3	1	2	1	1	0	1	5	1	1	1	5	0	2	2	2	0	2	0	1	1	3	3	3	13	7	8	11	16	10	15	6	16	8	14	16	18
MERGE20201ID	0	0	0	0	0	0	0	0	0	0	0	0	0	0	0	0	0	0	0	0	0	0	0	0	0	0	0	0	0	0	0	0	0	0	0	0	0	0	0	0	0	0	0	0	0	0	0	0	0
MERGE9982ID	1	1	1	0	2	0	0	0	1	2	1	0	0	1	0	3	1	2	2	3	2	1	4	0	1	1	0	2	4	3	13	2	12	2	1	0	0	0	0	0	0	0	0	0	1	0	0	0	1
MERGE44962ID	1	0	1	0	1	0	0	2	0	1	1	1	0	0	2	0	0	3	0	0	1	0	0	1	0	3	2	7	3	9	1	7	5	3	2	0	1	1	2	0	1	0	0	0	1	1	0	1	5
MERGE46676ID	0	0	4	15	9	10	2	3	2	3	10	5	21	22	16	13	11	20	4	10	13	6	1	1	3	4	2	2	2	3	1	2	1	0	1	1	1	0	2	0	0	1	1	0	0	1	0	1	1
MERGE59464ID	0	0	0	1	0	0	0	0	0	0	0	0	0	0	0	0	0	0	0	0	0	0	0	0	0	0	0	0	0	1	0	2	1	0	1	0	1	0	0	1	0	0	0	0	1	0	0	0	0
MERGE63113ID	0	0	0	0	0	1	0	1	0	1	0	0	0	0	0	0	1	0	0	0	1	0	0	0	0	0	2	0	0	0	4	0	1	4	9	6	5	0	1	3	2	1	0	1	1	0	1	3	1
MERGE58469ID	0	0	0	0	0	0	0	0	0	0	0	0	0	0	0	0	0	0	0	0	0	0	0	0	0	0	2	1	1	2	3	7	3	12	5	10	2	4	3	1	1	0	0	0	0	6	3	4	5
MERGE59698ID	0	0	0	0	1	1	1	0	3	2	0	1	0	0	1	1	0	0	1	0	1	0	0	0	0	1	1	7	2	13	0	3	3	0	3	4	4	2	3	0	0	0	0	0	0	1	1	0	2
MERGE75432ID	0	0	0	0	0	0	0	0	0	0	0	0	0	0	0	0	0	0	0	0	0	0	0	0	0	0	0	0	0	0	0	0	0	0	0	0	0	0	0	0	0	0	0	0	0	0	0	0	0
MERGE7846ID	0	1	0	0	1	0	1	0	3	1	2	1	5	3	3	2	3	3	0	0	0	1	1	1	0	1	1	0	2	1	1	2	0	1	2	0	1	0	1	1	1	0	3	0	1	6	1	0	4
MERGE53617ID	0	0	0	1	0	0	2	1	1	5	1	1	2	5	3	2	1	3	6	4	3	3	0	5	3	4	5	8	2	1	2	5	3	5	2	4	4	3	1	0	0	0	1	1	3	2	1	4	3
MERGE70788ID	0	0	0	0	0	0	0	0	0	0	0	0	0	0	0	0	0	0	0	0	0	0	0	0	0	0	0	0	0	0	0	0	0	0	0	0	0	0	0	0	0	0	0	0	0	0	0	0	0
MERGE44641ID	2	3	3	5	3	1	4	1	0	2	1	1	3	3	3	2	1	2	10	6	9	0	1	1	3	1	3	25	6	11	3	8	6	1	3	9	3	0	1	2	3	0	1	1	3	3	2	2	2
MERGE41361ID	2	1	3	2	1	1	2	2	2	3	2	3	10	9	5	5	10	2	9	11	13	5	3	6	6	10	3	0	3	0	9	2	7	6	6	3	14	8	12	5	15	4	5	6	11	5	5	2	9
MERGE20421ID	0	0	0	0	2	1	0	1	0	0	3	5	1	2	2	1	2	3	6	3	4	1	0	2	3	2	4	9	7	14	1	3	3	4	3	3	4	2	0	0	0	1	0	0	1	2	2	1	3
MERGE14194ID	0	0	0	0	1	0	0	0	2	1	0	0	0	1	0	1	0	0	1	1	0	0	0	0	1	2	0	1	0	5	0	2	1	1	0	1	1	1	0	1	1	0	2	1	0	1	1	0	1
MERGE79219ID	0	0	0	0	0	0	0	0	0	0	0	0	1	0	0	0	0	0	0	0	0	0	0	0	0	0	0	0	0	0	1	0	0	0	0	3	0	1	0	0	0	0	0	0	0	0	0	0	0
MERGE21121ID	5	2	1	3	11	8	11	4	6	16	17	10	13	3	8	3	5	13	11	2	12	7	3	4	14	9	16	22	12	13	4	7	10	2	5	2	3	0	1	0	0	1	3	1	3	5	1	1	4
MERGE44027ID	0	1	0	4	3	2	1	1	3	3	2	4	6	4	0	4	2	6	7	4	5	4	3	10	5	5	7	9	6	1	3	6	7	3	0	2	1	1	0	0	2	2	3	0	3	2	0	2	0
MERGE16528ID	0	2	0	2	4	2	3	4	5	2	1	2	2	0	5	0	1	1	0	0	0	1	0	4	5	5	3	7	4	8	6	6	0	1	0	2	2	0	2	2	0	0	1	1	1	2	2	1	4
MERGE25041ID	0	0	0	0	0	0	0	1	0	1	2	0	0	0	0	0	0	0	0	0	1	0	0	0	0	0	0	1	0	0	0	1	0	0	1	3	0	0	0	0	0	0	0	0	0	0	1	0	0
MERGE98330ID	0	0	0	0	0	0	2	0	1	1	0	0	0	0	0	1	0	0	1	1	1	0	0	0	0	0	0	5	2	3	1	1	0	1	1	1	3	0	2	0	0	0	1	0	0	0	0	0	0
MERGE41266ID	1	0	1	0	1	1	0	0	1	0	1	0	1	0	0	0	0	0	0	1	2	1	0	1	0	0	1	3	3	10	2	1	2	4	9	4	13	7	7	4	11	6	13	7	22	9	6	5	8
MERGE71404ID	0	1	0	1	1	0	0	0	0	0	0	2	0	0	0	0	0	1	0	2	2	1	0	1	0	0	0	0	1	0	0	0	0	0	0	1	8	1	1	5	2	2	4	1	3	3	3	1	7
MERGE58340ID	0	0	0	0	0	0	0	0	1	0	0	0	0	0	0	0	0	0	0	0	0	0	0	0	1	0	1	2	0	1	1	2	2	0	0	3	0	1	0	0	0	0	0	1	0	2	0	0	1
MERGE37890ID	1	0	0	4	2	1	2	2	0	1	0	2	2	0	4	2	1	2	0	0	0	0	0	1	4	6	6	33	7	16	7	11	5	1	0	0	0	1	0	1	0	0	0	0	8	1	2	1	6
MERGE33571ID	0	0	0	0	0	1	0	0	0	0	1	0	0	0	0	0	1	0	0	2	0	0	0	0	1	1	2	1	0	2	0	0	1	1	0	1	0	0	0	0	0	0	0	0	0	0	0	3	3
MERGE58210ID	0	0	0	2	1	0	0	0	1	0	1	0	1	0	0	1	1	2	0	0	1	0	1	0	0	1	1	0	0	5	1	1	0	2	0	3	1	1	1	0	0	0	0	0	0	0	1	2	5
MERGE36047ID	0	1	2	0	0	0	0	1	1	0	0	0	4	3	1	0	1	2	2	3	0	1	0	1	0	4	4	1	1	0	2	4	4	1	0	0	21	6	14	2	8	2	11	5	10	9	3	3	5
MERGE52903ID	0	1	1	1	2	1	0	1	3	1	1	0	0	2	1	0	0	1	0	0	0	0	0	0	0	0	0	2	1	14	0	0	0	0	0	0	0	0	0	0	1	2	0	0	0	2	2	1	1
MERGE4700ID	0	0	0	0	1	0	0	2	0	0	1	0	0	0	0	0	0	0	0	0	0	1	0	1	2	1	0	3	1	5	1	1	0	0	2	0	3	0	4	1	1	0	0	0	0	1	1	0	3
MERGE68441ID	0	0	0	0	0	0	1	1	3	1	0	0	1	2	0	1	0	0	2	0	0	0	0	0	1	2	1	9	5	8	3	4	2	0	0	1	1	1	1	0	1	0	1	0	0	1	0	0	0
MERGE56338ID	1	1	1	2	2	2	0	0	1	0	0	0	3	2	1	0	0	3	8	5	7	0	0	0	1	2	2	0	2	0	3	6	7	0	2	2	2	2	1	0	0	0	1	0	1	1	1	0	4
MERGE78230ID	0	1	0	0	1	1	0	2	0	0	0	1	0	1	1	1	1	3	2	4	1	1	0	0	0	2	3	1	0	2	1	1	3	2	2	2	2	0	1	0	0	0	0	0	0	1	0	2	1
MERGE80805ID	0	3	0	0	0	0	0	0	0	0	0	2	5	3	5	0	0	0	6	3	1	0	0	4	0	4	3	5	1	1	1	4	0	5	1	5	11	1	2	0	5	0	0	1	1	2	0	1	5
MERGE37158ID	9	10	10	5	8	6	1	6	4	3	1	4	15	6	14	1	1	7	10	10	4	1	2	1	2	2	9	2	4	5	2	4	1	0	0	4	6	1	6	3	5	1	4	1	5	6	7	4	1
MERGE58555ID	0	0	0	0	1	2	1	1	0	0	0	0	0	0	0	0	0	1	0	1	0	0	0	0	0	0	2	1	2	4	1	2	2	0	0	0	4	1	1	0	0	0	0	0	2	1	0	0	0
MERGE66880ID	0	0	0	0	0	0	0	0	0	0	0	0	0	0	0	0	0	0	0	0	0	0	0	0	0	0	0	0	0	0	0	0	0	0	0	0	0	0	0	0	0	0	0	0	0	0	0	0	0
MERGE58245ID	1	0	2	2	4	2	4	2	1	2	3	3	1	2	1	0	2	6	2	1	2	1	3	0	5	3	5	0	3	1	0	9	5	0	2	8	0	0	3	0	1	1	1	0	2	4	3	0	1
MERGE44965ID	0	1	0	0	0	1	0	1	1	0	0	0	0	0	0	1	0	0	0	0	0	0	0	0	0	0	0	2	0	2	0	1	1	0	0	0	0	0	0	0	0	0	0	0	0	0	0	0	1
MERGE58293ID	0	0	0	1	0	0	0	0	1	0	0	0	0	0	0	0	2	0	0	0	0	1	0	1	1	2	0	10	4	3	2	1	3	1	0	0	2	0	0	1	0	2	0	2	4	0	1	1	0
MERGE61059ID	0	1	1	0	1	1	0	0	0	0	0	1	1	0	2	0	0	3	0	1	1	2	0	0	0	0	1	0	0	1	0	2	5	1	1	1	19	2	11	4	10	7	5	4	6	7	2	5	0
MERGE76471ID	3	0	1	2	3	0	0	1	0	1	1	0	3	1	4	3	0	2	4	4	3	0	0	2	3	2	2	3	2	3	0	1	2	4	1	1	3	0	0	2	0	0	0	0	0	3	1	0	1
MERGE60274ID	0	1	0	2	1	2	0	0	1	0	0	0	0	1	1	0	0	0	1	0	0	0	0	1	0	3	4	10	3	4	0	4	3	0	0	0	2	1	1	0	0	0	0	0	2	0	4	0	0
MERGE59325ID	0	0	0	1	3	2	0	2	1	0	1	0	5	1	2	0	0	2	1	0	0	0	0	0	0	1	3	2	2	4	3	2	3	4	1	3	3	0	2	0	2	0	0	1	1	3	3	0	0
MERGE36870ID	0	1	0	0	0	0	0	0	0	0	0	0	2	0	0	0	0	0	0	0	0	0	0	0	0	0	0	0	0	0	1	1	0	0	1	0	1	3	0	0	6	1	3	5	6	5	9	2	2
MERGE33512ID	0	0	0	0	0	1	0	2	3	3	1	1	0	0	1	0	0	0	0	0	1	0	0	0	1	2	0	2	3	1	0	0	0	0	0	0	0	0	0	0	0	0	1	0	2	1	0	0	0
MERGE16531ID	1	0	1	1	1	0	2	0	1	0	0	3	0	1	4	0	2	0	0	1	1	0	0	1	3	1	5	8	2	6	3	1	2	5	0	1	0	2	0	0	5	0	0	0	1	0	2	0	3
MERGE54218ID	1	2	1	0	1	1	0	0	1	1	0	1	3	0	1	0	0	2	1	1	3	0	0	0	2	3	1	0	0	0	1	0	2	1	2	4	5	1	4	1	0	3	5	3	0	1	3	1	3
MERGE30190ID	0	0	0	0	0	0	0	0	1	2	0	0	0	1	5	0	0	1	0	0	0	1	1	0	2	2	1	1	2	4	1	2	2	1	1	0	1	0	1	0	0	0	0	1	1	3	0	2	3
MERGE64208ID	1	4	4	1	2	3	0	1	0	0	0	1	13	3	7	0	5	9	5	1	3	1	1	1	5	13	6	0	3	1	14	4	5	4	4	2	16	11	8	15	13	11	11	11	12	8	7	4	4
MERGE59423ID	0	0	0	1	0	0	0	1	0	1	1	0	0	1	0	0	1	0	0	0	0	1	0	2	0	1	0	3	0	3	4	0	2	0	1	0	0	2	0	0	0	0	0	2	1	1	0	0	3
MERGE2868ID	0	0	1	1	0	1	0	0	0	0	0	1	0	1	2	1	0	0	0	0	2	0	0	0	4	1	3	6	0	3	1	4	1	0	0	2	1	0	0	0	0	0	0	0	1	1	1	0	4
MERGE78293ID	0	0	0	3	1	1	1	1	0	0	1	3	0	2	0	0	0	1	2	1	1	0	0	0	0	1	0	1	2	2	1	0	0	0	1	1	1	0	0	0	0	0	0	0	0	1	1	0	0
MERGE26981ID	0	0	0	0	0	0	0	0	0	0	0	0	1	0	0	1	0	0	0	0	0	0	0	0	0	0	1	0	0	0	0	0	0	0	0	0	0	0	4	0	0	0	2	0	1	1	1	0	0
MERGE38900ID	0	3	0	0	1	0	1	0	0	0	1	0	0	0	0	0	2	2	0	0	2	1	0	0	0	0	0	0	0	0	1	0	0	0	0	0	0	0	0	0	0	0	0	0	0	0	0	0	0
MERGE54151ID	0	0	0	0	1	0	0	0	1	0	2	0	0	0	1	0	0	0	2	0	4	0	0	3	1	1	1	1	1	1	2	5	2	0	5	1	5	0	5	0	0	0	0	0	1	3	0	0	1
MERGE75455ID	0	0	0	0	0	0	0	0	0	1	0	0	0	0	1	0	0	0	0	3	1	0	0	0	0	0	0	0	1	0	1	3	1	2	4	3	3	1	0	1	0	0	0	0	0	0	0	1	1
MERGE124847ID	0	0	0	2	0	0	1	0	0	1	1	1	1	0	1	0	0	1	0	0	0	0	1	0	0	0	1	1	0	0	0	0	0	1	0	2	1	0	0	0	1	0	0	0	0	2	0	0	1
MERGE59691ID	0	0	0	1	0	0	0	1	1	0	0	0	2	1	0	0	0	1	0	1	0	0	0	0	1	2	0	1	2	7	0	2	0	0	0	2	0	1	0	0	0	0	0	0	1	0	1	2	1
MERGE66980ID	0	0	0	0	0	0	0	0	0	0	0	0	0	2	0	0	0	0	0	0	0	0	0	0	1	0	0	0	1	0	0	0	0	1	0	0	0	0	1	0	0	0	0	0	0	0	0	1	0
MERGE80670ID	0	0	0	0	0	0	0	0	0	0	0	0	0	0	0	0	0	0	0	0	0	0	0	0	0	1	0	0	0	0	1	0	0	0	0	0	0	0	0	0	0	1	0	0	0	1	0	0	0
MERGE16513ID	1	0	1	1	2	3	3	0	0	1	0	1	2	1	0	1	1	0	2	3	2	1	0	0	5	4	6	5	1	4	1	3	4	4	2	5	0	0	0	1	1	0	0	0	0	1	1	3	3
MERGE47295ID	0	0	0	1	0	0	1	3	1	1	1	0	1	1	0	0	1	0	0	0	0	0	0	0	0	0	2	2	0	1	0	2	0	3	0	1	0	1	2	0	0	0	0	1	0	3	1	3	2
MERGE76085ID	0	0	0	0	1	0	0	0	0	2	1	1	3	1	1	0	1	0	2	0	5	1	0	0	1	4	2	3	1	2	1	3	0	3	4	5	5	4	1	3	0	0	0	0	0	2	3	0	6
MERGE59718ID	0	0	0	0	0	1	1	2	0	1	0	0	0	0	1	1	0	0	0	0	0	0	0	0	2	0	2	2	0	3	2	1	2	0	0	0	0	1	0	0	0	0	0	0	0	0	0	0	2
MERGE23418ID	0	0	0	0	0	0	1	3	2	2	0	0	1	6	7	1	0	1	0	1	1	0	1	0	2	2	4	19	5	7	0	7	1	0	1	4	0	0	4	0	2	0	1	3	1	2	0	1	1
MERGE68392ID	0	0	0	0	0	0	1	1	2	0	0	0	0	0	1	1	0	0	2	0	0	0	1	1	1	0	2	2	0	3	2	2	3	1	2	0	1	1	1	0	1	1	0	0	0	3	2	3	4
MERGE33950ID	0	1	1	0	0	0	0	1	0	1	0	0	0	1	3	1	0	0	0	0	0	1	0	0	2	1	1	0	1	3	0	0	0	0	0	0	1	0	0	0	0	0	1	0	1	0	1	1	4
MERGE20226ID	0	0	0	1	5	2	6	5	4	4	4	6	1	5	3	1	1	3	3	1	3	0	2	3	2	4	2	3	1	3	3	4	5	3	2	0	2	4	1	2	1	1	0	1	1	0	1	0	1
MERGE60894ID	0	0	0	0	0	0	1	0	0	0	0	0	1	0	0	0	0	0	1	1	1	1	0	1	1	1	2	0	0	2	1	1	1	0	2	0	2	2	2	0	0	0	1	0	0	0	0	1	2
MERGE15097ID	2	2	0	0	1	1	2	0	0	1	0	0	5	1	1	1	0	0	1	0	3	0	2	1	1	1	4	0	1	0	1	0	0	0	1	1	0	0	0	0	0	0	0	1	0	0	0	0	0
MERGE5424ID	0	0	0	0	2	1	1	2	1	1	0	2	3	5	2	1	0	0	0	1	2	1	0	0	1	1	2	5	2	3	0	5	2	2	1	1	3	1	1	0	1	0	0	0	0	2	1	0	1
MERGE39884ID	1	0	2	0	2	0	1	2	2	2	3	5	4	0	4	2	3	1	9	5	7	1	1	5	6	8	5	6	2	4	3	9	8	4	5	13	10	0	5	0	0	0	1	1	2	6	1	3	6
MERGE118743ID	0	1	0	0	0	0	0	0	0	2	1	0	4	2	1	0	0	2	10	1	6	1	1	0	1	1	0	4	0	1	1	3	1	5	4	1	3	2	2	0	3	1	0	0	0	0	1	0	2
MERGE63005ID	0	0	0	0	1	1	0	0	1	0	0	0	1	1	1	0	0	1	1	0	4	0	1	1	0	0	2	1	1	0	0	0	1	5	1	2	3	2	0	0	1	0	0	0	2	0	1	1	3
MERGE52987ID	0	0	0	0	0	0	0	0	0	0	0	0	0	0	0	0	0	0	0	0	0	0	0	0	0	0	0	0	0	0	0	0	0	0	0	0	0	0	0	0	0	0	0	0	0	0	0	0	0
MERGE6849ID	1	3	0	2	2	3	0	2	0	0	1	0	3	4	2	2	3	2	4	1	1	0	1	3	1	2	3	4	1	3	0	1	2	0	7	2	14	4	9	12	15	3	3	4	12	4	2	0	7
MERGE6842ID	1	2	1	0	0	0	0	0	1	1	0	0	3	2	0	2	0	0	0	1	0	1	0	1	2	1	1	0	0	0	1	0	0	2	2	3	11	7	10	15	22	15	8	5	12	10	13	6	15
MERGE20569ID	1	1	3	1	0	1	2	7	2	9	3	3	3	0	1	1	0	4	1	1	4	4	0	2	1	1	2	13	17	22	13	25	9	15	15	12	6	5	7	2	3	2	4	1	5	5	6	1	4
MERGE71389ID	0	1	0	0	0	0	0	0	0	0	0	0	0	0	0	0	0	2	0	0	1	0	0	0	0	0	0	3	0	0	1	2	0	1	2	2	0	1	0	0	1	1	1	0	1	0	0	0	0
MERGE7124ID	0	0	0	0	1	0	1	2	0	0	0	0	1	1	2	1	1	1	4	1	4	1	0	4	1	1	2	3	3	3	0	9	4	2	3	4	9	2	3	1	0	1	2	1	2	0	2	1	2
MERGE58507ID	0	0	0	0	0	0	0	0	1	0	0	0	0	0	0	0	0	0	0	0	1	0	0	0	0	0	0	1	1	3	1	0	2	0	1	2	0	0	0	0	0	1	0	0	0	0	0	1	1
MERGE16527ID	1	0	0	5	2	4	5	2	6	0	1	2	3	7	9	0	1	1	0	0	0	0	0	2	1	1	1	6	3	4	1	3	0	0	0	1	3	0	0	0	1	0	2	2	0	2	1	0	6
MERGE58434ID	0	1	0	0	1	2	2	3	1	3	1	0	1	1	0	0	0	1	0	3	0	0	0	0	2	2	3	3	2	3	6	0	3	0	4	5	7	1	0	0	3	1	0	0	1	0	1	2	2
MERGE22804ID	0	0	0	0	0	0	1	3	0	0	0	0	1	2	0	0	0	0	0	0	0	0	0	0	1	0	0	4	1	1	0	2	0	1	1	0	0	0	0	0	0	0	0	0	0	0	0	0	2
MERGE80855ID	0	0	0	0	0	2	3	1	0	1	1	0	1	2	0	1	0	0	0	0	2	1	0	1	1	3	2	2	0	4	0	2	0	1	2	1	1	0	2	0	1	0	0	1	0	0	0	1	5
MERGE58446ID	0	0	0	0	0	0	1	0	2	0	0	0	0	0	0	0	0	0	0	0	2	0	0	0	1	2	2	0	1	0	2	1	0	0	0	1	2	1	2	0	1	0	1	1	1	2	1	0	0
MERGE42277ID	0	0	0	0	0	0	1	0	0	0	0	0	0	0	0	0	0	0	0	0	0	0	0	0	0	0	0	0	0	0	0	0	0	0	0	0	0	0	0	0	0	0	0	0	0	0	0	0	1
MERGE61034ID	1	0	0	1	2	1	1	1	1	1	1	1	1	3	1	1	1	3	2	1	1	1	0	0	2	0	3	2	0	0	3	2	4	0	1	0	7	2	7	7	4	7	8	8	6	9	4	4	0
MERGE34436ID	0	0	0	0	2	0	3	2	4	0	0	0	9	10	8	3	2	6	5	4	12	1	3	2	7	4	2	0	0	0	1	0	0	1	1	1	0	2	1	2	3	1	5	3	1	0	3	2	1
MERGE23251ID	0	1	0	0	0	0	0	4	0	2	0	2	0	1	2	0	0	0	1	2	3	0	0	2	1	1	2	5	1	5	1	4	3	2	2	2	4	1	0	1	0	0	0	0	0	2	1	1	1
MERGE58211ID	0	0	2	0	2	1	4	1	2	3	0	1	1	1	0	3	0	4	1	1	0	0	0	0	0	1	0	2	2	3	1	3	1	2	2	2	0	0	1	1	1	0	0	0	1	2	0	1	1
MERGE30197ID	0	0	0	0	1	0	0	1	0	0	0	0	0	0	1	0	0	1	2	0	0	0	0	2	0	1	2	2	0	4	0	5	0	1	1	4	3	1	2	1	0	0	1	0	2	2	3	1	2
MERGE60831ID	0	0	0	0	0	1	0	0	0	0	0	0	0	1	1	1	2	0	1	1	2	0	1	1	2	1	0	0	0	0	0	1	1	1	1	3	17	10	21	4	6	9	30	9	9	13	7	10	1
MERGE63204ID	0	0	0	0	0	0	0	0	0	0	0	0	0	0	0	0	0	0	0	0	1	0	0	0	1	0	0	0	0	0	0	0	0	2	3	1	2	0	1	0	0	0	0	0	1	0	0	0	3
MERGE31198ID	1	2	0	1	2	1	1	2	0	0	0	1	17	14	10	6	12	5	8	11	19	4	4	3	7	11	6	1	1	0	4	0	8	3	0	0	3	1	0	1	1	0	1	2	1	3	0	1	1
MERGE43834ID	0	0	0	1	1	0	0	1	0	0	0	0	0	0	2	0	0	0	0	0	1	0	0	0	0	0	0	2	1	2	0	0	0	1	1	3	1	0	0	0	0	0	1	0	0	0	0	0	1
MERGE39921ID	1	0	0	1	0	0	0	0	2	1	0	2	0	1	0	0	0	1	3	5	7	0	0	0	1	0	3	2	3	1	4	5	4	9	12	8	2	2	1	1	0	0	1	0	1	8	4	5	6
MERGE65665ID	0	1	1	1	0	3	2	4	2	1	2	4	6	7	2	5	1	2	6	3	6	4	0	4	4	9	8	2	2	5	3	5	3	1	5	0	2	0	2	0	2	0	3	1	0	1	4	4	2
MERGE75375ID	0	1	0	1	0	1	0	2	0	1	2	0	0	0	0	0	1	1	0	0	1	0	0	0	3	0	0	1	1	2	1	6	1	5	8	3	1	0	0	0	1	0	0	0	0	2	1	0	2
MERGE5370ID	0	0	0	0	0	0	0	1	0	0	0	0	2	0	0	0	0	1	0	0	1	2	0	1	0	0	0	3	1	4	11	11	7	13	8	16	18	15	10	17	18	7	3	2	6	7	4	2	4
MERGE16536ID	0	1	1	1	2	2	2	0	3	2	0	1	1	4	5	1	0	1	1	0	0	2	2	1	3	4	2	5	5	14	4	0	2	0	1	1	2	2	0	0	2	1	0	3	3	0	1	4	5
MERGE38315ID	0	0	0	1	0	0	1	1	0	1	1	0	0	3	2	1	1	3	0	4	0	0	0	3	1	2	2	7	8	9	2	3	3	1	2	2	1	2	0	0	0	0	0	1	0	0	1	2	7
MERGE40397ID	0	0	0	0	0	0	0	0	0	0	0	0	0	0	0	0	0	0	0	0	0	0	0	0	0	0	0	0	0	0	0	0	0	0	0	0	1	0	0	0	0	0	0	0	0	0	0	0	0
MERGE58552ID	0	0	0	3	0	0	0	0	0	0	0	0	0	0	0	0	0	0	0	0	0	0	0	0	1	0	1	3	1	2	0	0	0	0	0	1	1	0	0	0	0	0	0	0	1	0	2	0	1
MERGE5494ID	0	0	0	1	0	0	0	0	0	1	0	0	0	0	0	1	0	3	0	0	0	1	0	0	0	0	1	16	9	10	7	17	6	1	2	1	0	0	0	0	0	0	0	0	0	0	0	0	0
MERGE42525ID	0	0	0	0	4	3	2	4	1	1	0	0	2	1	2	1	0	1	1	3	4	0	1	2	0	2	0	4	0	4	6	1	4	6	2	4	4	0	0	1	1	0	0	0	0	3	2	2	4
MERGE57111ID	1	0	0	0	0	0	0	0	0	0	1	0	0	0	0	0	0	0	0	0	0	0	0	0	0	0	0	0	1	0	0	0	0	0	0	0	0	0	0	0	0	0	0	0	1	0	0	0	1
MERGE78344ID	0	0	0	0	1	1	3	2	2	0	0	1	0	1	2	0	0	0	1	0	0	2	0	0	2	1	3	3	1	5	1	2	1	0	0	1	0	0	1	0	0	0	1	0	1	0	0	0	0
MERGE33940ID	0	0	0	0	3	1	1	1	3	2	0	3	1	4	1	2	4	1	2	2	0	1	0	1	0	2	2	2	0	0	7	6	5	3	0	2	2	2	8	0	3	0	0	0	4	2	0	0	0
MERGE73437ID	0	0	0	0	1	1	0	1	0	0	0	0	0	0	0	0	0	0	2	2	2	0	0	1	1	2	2	0	3	2	1	5	0	0	0	1	0	0	0	0	1	0	0	0	0	0	0	1	1
MERGE59684ID	0	0	0	0	0	0	1	4	1	1	0	0	1	1	0	0	0	0	1	1	0	0	0	0	3	0	0	0	1	7	0	0	0	0	1	0	0	1	3	0	0	0	1	0	0	0	0	0	0
MERGE36085ID	0	0	0	0	0	0	0	0	0	0	0	0	1	0	0	0	0	0	0	0	0	0	0	0	1	0	2	0	0	0	0	1	0	0	0	0	1	0	0	0	0	0	0	0	0	0	0	0	0
MERGE44967ID	0	0	0	4	1	0	2	1	2	4	1	2	1	3	2	2	2	5	0	2	2	0	1	1	4	6	10	27	6	19	5	9	5	4	3	5	2	2	2	0	0	1	1	0	3	3	3	5	2
MERGE14214ID	0	0	0	0	0	0	1	0	0	1	0	0	0	0	0	0	0	0	0	0	0	0	1	0	0	1	1	2	0	5	2	0	1	0	0	0	0	1	0	0	0	0	0	1	0	0	0	0	0
MERGE58398ID	0	0	0	0	0	0	0	1	0	1	1	0	0	1	0	1	0	0	1	0	1	0	0	1	1	0	0	3	2	3	0	0	1	3	0	1	4	1	1	0	0	0	0	1	0	0	1	1	3
MERGE62998ID	0	0	0	0	0	0	0	0	0	0	0	2	1	0	0	0	0	0	1	0	1	0	0	0	2	1	2	3	1	1	0	2	0	1	1	2	3	0	2	0	1	0	0	0	0	1	0	0	0
MERGE33804ID	0	0	0	2	1	0	0	3	0	3	0	2	3	1	5	1	0	1	1	2	0	1	0	1	1	0	1	1	2	1	1	3	0	1	0	0	1	2	2	0	0	0	1	0	1	2	0	0	0
MERGE42538ID	0	2	2	0	0	0	0	0	1	0	2	1	0	2	3	0	2	4	4	1	3	0	0	3	3	5	2	1	0	3	3	7	4	5	9	7	3	2	3	1	1	0	1	0	2	1	2	1	7
MERGE70640ID	0	0	1	0	0	0	0	0	0	0	0	0	0	0	0	0	0	0	0	0	0	0	0	0	0	0	0	0	0	5	1	0	1	1	0	1	2	2	1	0	1	0	1	0	0	1	1	2	0
MERGE5617ID	0	1	1	1	1	0	0	0	3	1	1	0	0	0	0	1	0	0	2	0	3	0	1	0	0	1	1	4	5	4	0	4	0	1	2	2	0	1	0	2	1	1	0	0	1	0	0	0	2
MERGE264553ID	0	0	1	0	1	0	0	0	1	0	1	0	0	0	1	1	0	1	0	2	2	1	0	0	1	2	0	1	1	2	0	2	1	2	2	0	8	2	2	1	10	0	3	0	9	1	4	2	5
MERGE58458ID	0	0	0	0	0	0	2	2	1	0	1	0	0	0	3	0	0	0	0	0	0	0	0	0	1	0	0	5	2	5	0	3	1	1	1	1	1	0	1	0	0	0	0	0	1	0	0	0	0
MERGE37066ID	0	0	0	0	0	0	0	0	0	0	0	0	1	0	0	0	0	1	0	1	2	0	0	1	0	0	0	0	1	0	0	3	1	2	1	3	5	1	2	1	0	0	0	0	1	1	0	0	0
MERGE38249ID	0	0	0	1	2	2	3	2	2	1	1	0	0	1	2	1	3	2	2	1	0	0	0	0	2	2	3	15	6	13	1	11	12	0	1	0	3	1	0	1	1	0	0	0	9	3	2	0	7
MERGE48886ID	0	0	1	0	0	0	1	1	0	0	0	1	1	2	0	1	0	0	0	0	0	0	0	0	0	1	1	6	0	0	1	3	1	2	5	0	2	0	1	0	0	0	0	0	0	0	1	1	0
MERGE47907ID	0	0	0	0	0	0	0	0	0	0	0	0	0	0	0	0	0	0	1	0	0	0	0	0	0	0	0	0	0	0	0	0	1	3	2	4	1	0	2	1	1	0	0	0	0	2	1	0	1
MERGE36654ID	0	0	0	0	0	0	0	0	0	0	0	0	0	0	0	0	0	0	0	0	0	1	0	0	0	0	0	0	0	1	0	0	0	1	2	1	2	1	0	0	0	0	0	0	0	0	0	0	0
MERGE55525ID	2	5	3	5	4	7	2	3	3	4	0	4	19	18	16	10	10	5	10	17	14	5	2	4	11	8	10	0	0	0	1	4	4	2	2	0	1	1	6	2	0	1	8	2	1	3	0	0	0
MERGE33253ID	0	0	0	0	1	0	5	3	1	1	0	2	1	3	0	0	0	1	3	0	3	0	0	0	4	5	2	0	1	5	6	7	4	2	0	3	0	0	2	0	0	1	1	0	0	0	0	1	2
MERGE58478ID	1	0	0	0	1	0	0	0	0	1	0	0	0	0	0	0	0	0	1	0	0	0	0	1	0	0	1	1	0	2	2	2	0	1	0	0	1	1	0	0	0	1	0	1	1	0	1	0	2
MERGE216469ID	1	1	0	0	0	0	0	0	0	1	0	0	1	0	1	0	1	0	0	0	1	0	0	0	0	0	0	2	0	1	0	1	0	1	0	0	0	0	0	0	0	0	0	0	1	0	0	0	1
MERGE71911ID	0	1	0	0	1	2	0	0	0	0	0	0	0	0	0	1	0	0	0	0	0	0	0	0	0	1	0	1	1	3	0	3	1	3	3	2	6	3	2	1	3	1	0	4	9	1	0	1	2
MERGE75426ID	0	0	2	0	0	0	0	1	0	0	0	0	2	2	1	0	1	0	2	1	0	0	0	0	0	0	1	2	0	0	1	0	2	17	19	23	2	1	3	0	1	0	0	0	1	0	0	0	1
MERGE58471ID	0	0	0	0	2	1	0	0	0	0	1	0	0	0	0	0	0	0	0	0	0	0	0	0	1	0	0	10	1	17	0	0	1	1	2	1	0	0	0	0	0	0	0	0	0	1	1	0	0
MERGE57288ID	0	0	0	0	0	0	0	0	0	0	0	0	0	0	0	0	0	0	0	0	0	0	0	0	0	0	0	0	0	0	0	0	0	0	0	0	0	0	0	0	0	0	0	0	0	0	0	0	0
MERGE53675ID	0	1	1	0	0	2	0	2	2	0	1	0	2	2	2	0	2	2	6	2	2	0	0	1	1	1	1	6	4	7	3	6	4	2	5	6	1	2	3	0	1	0	0	0	1	3	3	3	7
MERGE49347ID	0	0	0	0	0	0	0	0	0	0	0	0	0	0	0	0	0	0	0	0	0	0	0	0	0	0	0	0	0	0	0	0	0	0	0	0	0	0	0	0	0	0	0	0	0	0	0	0	0
MERGE21208ID	0	0	0	0	0	0	0	0	0	0	0	1	1	0	0	0	0	5	0	0	0	0	0	1	0	0	0	1	0	1	2	1	2	1	2	4	3	1	0	1	3	5	2	1	5	2	1	4	1
MERGE11113ID	1	4	2	2	2	3	2	3	2	2	1	2	6	5	1	4	4	2	10	3	8	1	1	1	1	1	2	1	0	0	0	0	0	1	1	1	4	2	4	4	1	1	2	3	0	2	0	1	2
MERGE143407ID	0	0	0	0	0	0	3	0	2	0	0	0	0	3	1	0	0	0	0	0	0	0	0	0	1	2	1	5	2	2	0	1	1	0	0	0	1	0	2	0	0	0	1	2	6	1	1	0	1
MERGE60303ID	0	0	0	0	0	1	0	0	0	0	0	0	1	0	0	0	0	1	0	1	0	0	0	0	0	0	1	5	1	5	2	0	1	2	0	1	0	0	0	0	0	0	0	0	0	4	0	0	3
MERGE42246ID	0	0	0	0	0	1	0	2	0	1	1	0	0	3	1	0	0	1	1	1	2	0	2	0	2	1	1	7	2	6	2	7	4	9	3	3	10	1	5	0	1	1	1	0	0	3	2	0	7
MERGE48323ID	0	1	0	0	0	0	0	2	0	0	2	1	0	0	2	0	0	0	2	0	0	0	0	1	0	2	2	5	1	5	0	3	2	2	0	0	2	0	1	1	0	0	0	0	0	0	0	0	1
MERGE36850ID	0	0	0	0	0	1	1	0	1	1	0	0	4	0	0	0	0	0	0	0	0	0	0	0	1	0	0	5	2	5	0	0	1	0	0	0	0	1	0	0	0	0	2	2	0	0	0	0	1
MERGE26405ID	0	0	0	0	1	0	0	1	0	0	0	0	0	0	0	0	0	0	0	0	0	0	0	0	0	0	0	1	0	1	0	0	0	1	0	0	0	0	0	0	1	0	1	0	0	0	0	0	0
MERGE59755ID	0	0	0	0	0	0	1	1	1	0	0	0	2	1	0	1	0	0	1	0	0	1	0	0	2	2	0	1	2	3	0	1	1	1	1	3	0	0	0	0	1	0	0	1	1	1	2	0	0
MERGE78273ID	0	1	0	0	0	0	0	0	0	2	0	0	1	0	0	0	0	0	0	1	2	0	0	0	0	0	0	0	1	0	0	0	0	2	1	0	0	0	0	0	0	0	0	0	1	0	0	0	0
MERGE24033ID	0	0	0	1	5	1	6	7	4	4	4	4	4	6	8	0	1	0	1	0	2	3	0	2	5	5	3	5	6	5	4	11	6	1	1	1	0	1	2	1	0	0	0	0	2	2	0	0	3
MERGE3143ID	0	0	0	0	0	0	1	0	0	0	0	0	0	0	0	0	1	0	0	0	1	0	0	0	0	1	0	0	0	1	0	2	0	5	0	1	6	0	0	0	0	1	0	0	0	0	1	0	4
MERGE113537ID	1	3	0	0	3	0	1	1	0	2	1	0	1	3	0	0	1	4	1	1	2	1	0	3	3	6	1	15	2	9	1	11	2	2	1	3	3	4	0	0	0	0	0	0	0	2	1	1	1
MERGE123840ID	0	0	0	0	0	0	0	1	1	0	0	0	0	0	0	0	0	0	1	0	0	0	0	2	1	0	1	2	0	0	1	3	1	2	2	2	2	1	3	0	0	0	0	0	0	1	0	0	0
MERGE8981ID	0	0	0	0	0	0	0	0	3	2	2	1	4	1	5	0	1	0	0	0	0	0	0	1	2	1	3	6	2	1	3	1	1	1	0	0	3	0	0	0	0	1	1	2	5	2	2	1	4
MERGE60233ID	0	0	0	0	0	0	0	0	0	0	0	0	0	1	1	1	0	0	0	1	1	0	0	0	0	0	0	0	0	0	0	1	0	0	0	2	1	1	1	1	1	0	3	0	0	0	0	1	0
MERGE19093ID	1	1	1	0	6	5	0	1	1	1	2	5	10	4	6	3	6	1	3	4	4	1	1	4	3	6	1	1	1	2	2	4	5	0	0	0	0	0	0	0	1	0	0	1	1	1	0	0	0
MERGE58275ID	0	1	1	0	4	0	4	0	1	0	0	1	1	1	0	0	0	0	1	1	0	0	0	0	1	0	0	5	3	4	3	3	1	2	2	5	0	0	1	1	1	2	0	1	0	1	2	2	5
MERGE2878ID	0	0	0	0	0	0	0	0	0	0	0	1	0	0	0	0	0	1	2	0	0	0	0	0	0	1	2	1	0	0	0	0	0	1	0	1	0	1	0	0	0	0	0	0	1	0	0	1	0
MERGE6837ID	2	4	1	0	0	1	0	1	1	0	0	1	2	4	4	0	1	1	1	0	2	1	0	0	2	0	0	2	0	1	1	0	0	1	2	2	12	6	10	6	12	6	10	5	13	3	2	3	9
MERGE59692ID	0	0	0	0	0	0	0	0	0	0	0	0	0	1	1	0	0	0	0	0	0	0	0	0	1	0	0	3	0	3	2	1	0	0	0	1	1	0	0	0	0	1	0	0	0	1	0	2	2
MERGE23366ID	0	0	1	0	1	0	0	1	0	0	1	0	3	1	3	1	1	0	4	3	1	0	0	0	0	1	2	2	4	2	0	0	1	0	2	0	1	0	2	1	1	0	1	2	0	2	2	1	1
MERGE58545ID	0	0	0	0	1	2	3	2	0	1	2	0	1	0	2	0	0	0	0	0	0	0	0	0	4	3	3	11	7	9	4	5	7	0	0	1	1	0	0	1	1	0	1	2	6	0	0	0	7
MERGE58185ID	0	0	0	0	0	0	0	0	0	0	0	0	0	1	0	0	0	0	0	0	0	0	0	0	0	0	0	0	0	1	0	0	0	0	0	0	1	0	1	1	0	0	0	0	1	0	0	0	0
MERGE54136ID	0	0	0	0	0	0	0	0	0	2	1	0	1	2	0	1	0	0	1	1	3	1	0	0	0	2	3	4	1	9	3	2	2	3	5	3	5	3	0	0	0	0	0	0	1	2	0	1	3
MERGE28004ID	0	0	0	0	0	0	0	0	0	0	0	0	0	0	1	0	0	0	0	0	2	0	0	0	0	0	0	0	0	0	0	0	0	1	3	2	3	3	2	8	8	3	9	6	19	8	6	2	4
MERGE33502ID	0	0	0	0	0	0	0	2	0	0	0	0	1	0	1	0	0	0	0	1	1	0	0	0	1	1	0	1	1	3	0	2	0	0	1	1	1	1	0	11	3	0	3	0	2	5	3	1	3
MERGE36905ID	0	0	0	0	0	0	0	0	0	0	0	0	0	0	0	0	0	0	0	0	0	0	0	0	0	0	0	0	0	0	0	0	0	0	0	0	0	0	0	0	0	0	0	0	0	0	0	0	0
MERGE54204ID	0	1	3	1	4	1	0	0	0	1	1	2	5	3	2	2	1	3	2	0	2	0	1	1	2	3	3	0	0	1	1	2	0	0	0	2	1	0	1	3	1	0	0	1	2	1	0	1	0
MERGE43862ID	0	0	1	0	0	1	1	0	0	0	0	1	0	1	0	3	0	2	1	0	1	1	1	0	3	0	2	10	1	3	1	6	3	3	4	3	4	1	0	0	0	0	1	1	0	1	0	1	2
MERGE98328ID	0	0	0	0	1	0	0	1	0	1	0	0	0	0	1	2	0	0	2	0	1	0	0	1	1	1	0	7	1	1	0	2	3	0	1	1	0	0	1	0	1	0	0	0	1	1	0	0	0
MERGE26121ID	0	0	0	0	0	0	0	0	0	0	0	0	0	0	1	0	0	1	0	0	0	0	0	0	1	0	1	0	1	0	1	1	1	2	0	0	3	0	0	0	0	0	0	0	0	2	3	3	5
MERGE11534ID	0	0	0	0	0	0	0	0	0	0	0	0	0	0	0	0	0	0	0	0	0	0	0	0	0	0	0	0	0	0	0	0	0	0	0	0	0	0	0	0	0	0	0	0	0	0	0	0	0
MERGE37255ID	0	0	0	0	0	0	0	0	0	0	0	0	0	0	0	1	0	0	0	0	0	0	0	0	0	0	0	0	0	0	0	0	0	0	0	0	0	0	0	0	0	0	0	0	0	0	0	0	0
MERGE42564ID	0	0	0	0	1	2	0	0	0	0	1	0	1	1	2	3	1	2	0	0	0	0	0	1	2	2	1	1	4	2	1	1	2	0	0	2	1	2	4	0	0	0	1	0	3	0	1	2	2
MERGE59798ID	0	0	0	0	0	0	0	0	0	0	0	0	0	0	0	0	0	1	1	1	1	0	0	0	1	0	1	0	0	1	1	2	0	3	0	1	5	2	2	0	4	0	0	0	0	1	1	0	2
MERGE65697ID	0	0	0	0	0	0	0	0	0	0	0	0	0	0	0	0	0	0	1	1	1	1	2	1	2	5	5	6	12	18	5	3	2	1	2	2	1	2	2	0	2	1	0	0	0	0	2	1	0
MERGE36969ID	1	0	0	0	0	0	1	0	0	1	0	0	0	0	0	0	0	0	0	0	0	0	0	0	0	0	0	0	0	0	2	1	0	0	0	0	0	0	0	0	1	0	0	0	0	0	0	0	0
MERGE74672ID	0	1	0	0	0	0	1	0	0	1	0	0	0	0	0	0	0	0	0	1	1	0	0	1	0	2	0	2	1	0	1	1	2	1	1	1	0	0	0	0	0	0	1	1	1	0	0	0	1
MERGE123754ID	0	0	0	0	0	2	2	1	0	0	0	0	2	0	5	0	0	0	0	0	0	1	0	0	0	1	1	5	1	7	2	2	2	0	1	0	1	0	1	0	0	0	0	1	0	0	1	1	3
MERGE79758ID	0	0	0	0	0	0	0	0	0	0	0	0	0	0	0	0	0	0	0	0	0	0	0	0	0	0	0	0	0	0	0	0	0	0	0	0	0	0	0	0	0	0	1	0	0	0	0	0	1
MERGE45203ID	0	0	0	0	0	0	1	1	0	0	0	1	0	0	1	0	0	1	0	0	1	0	0	0	1	0	1	4	1	0	1	0	1	1	0	1	0	0	1	0	0	0	1	0	0	1	0	0	1
MERGE58276ID	0	0	0	0	0	0	1	0	1	1	0	0	1	0	0	0	0	2	1	0	3	2	1	0	1	0	0	1	3	1	0	4	2	6	6	12	2	0	2	2	3	1	0	0	0	2	0	0	3
MERGE75436ID	1	0	0	0	0	0	0	1	0	1	0	0	2	1	1	0	0	1	1	1	0	0	0	0	0	1	0	0	0	1	0	0	1	3	4	2	0	0	2	0	0	0	0	0	0	2	0	0	1
MERGE33797ID	0	0	1	0	0	0	0	0	0	0	0	0	0	0	0	0	0	0	0	0	0	0	0	0	0	2	1	0	2	0	0	1	0	0	0	0	1	0	1	0	0	0	1	0	0	0	3	1	1
MERGE59274ID	2	1	1	0	0	0	1	1	0	1	0	1	1	2	1	0	0	0	3	2	1	1	0	1	0	1	0	1	0	0	2	3	0	0	5	2	0	0	1	0	0	0	0	0	0	0	0	1	6
MERGE109911ID	0	0	0	0	0	0	0	0	0	0	0	0	0	0	0	0	0	0	0	0	0	0	0	0	0	0	0	0	0	0	0	0	0	0	0	0	0	0	0	0	0	0	0	0	0	0	0	0	0
MERGE44706ID	1	0	0	0	2	0	1	0	0	0	0	0	1	0	1	0	0	0	0	0	0	0	0	3	0	1	0	1	2	3	2	0	1	0	0	1	0	1	0	0	1	1	4	2	0	0	2	0	3
MERGE58281ID	0	0	0	0	0	2	0	1	2	0	1	0	1	0	4	0	0	2	1	0	0	0	0	1	0	0	3	5	2	8	0	2	2	1	2	1	2	1	1	0	0	0	1	0	4	1	1	0	2
MERGE38035ID	1	2	0	0	3	0	0	0	0	1	0	0	2	1	1	0	2	2	1	2	4	0	0	0	1	0	2	2	0	0	1	1	1	6	2	1	13	10	13	8	4	6	10	6	7	8	3	2	1
MERGE54294ID	0	1	1	0	0	1	0	0	2	0	0	0	0	1	0	1	0	1	0	3	2	1	0	0	1	3	1	4	2	4	1	0	2	3	3	1	3	2	1	0	0	0	0	1	1	0	1	0	2
MERGE59893ID	0	0	1	1	0	0	1	0	0	2	0	1	0	1	1	1	0	0	0	0	0	0	0	0	2	3	0	3	1	6	2	1	3	1	3	0	0	1	0	0	0	0	1	0	0	2	1	2	2
MERGE59339ID	0	0	0	0	0	0	0	1	1	1	0	1	0	2	0	0	0	0	0	0	0	0	0	0	1	0	2	1	6	4	1	1	0	1	0	1	0	0	1	0	0	0	0	0	2	1	0	0	1
MERGE7098ID	0	0	0	0	0	0	4	0	1	0	1	1	1	1	1	0	0	0	1	0	1	0	0	2	0	1	0	1	3	3	1	2	0	2	4	3	3	0	5	0	0	0	0	0	1	0	3	0	2
MERGE26427ID	0	0	0	0	0	0	1	0	0	0	1	0	0	0	1	0	0	0	0	1	0	0	0	0	0	2	0	0	0	0	0	0	0	0	0	0	1	0	0	0	0	0	0	0	0	0	0	1	0
MERGE58220ID	0	0	0	0	0	0	0	0	1	0	1	0	0	0	1	0	0	0	0	0	1	0	0	0	0	0	0	0	0	2	0	2	0	0	0	0	0	2	0	0	0	0	0	0	0	0	1	0	2
MERGE53362ID	0	0	0	0	0	0	0	0	0	0	0	0	0	0	0	0	0	0	0	0	0	0	0	0	0	0	0	0	0	0	0	0	0	0	0	0	0	0	0	0	0	0	0	0	0	0	0	0	0
MERGE33532ID	0	0	0	0	0	0	2	1	0	0	0	0	0	0	0	0	0	0	0	4	0	0	0	0	0	0	0	2	0	0	1	4	0	0	0	0	1	0	2	0	0	0	1	0	0	2	2	0	0
MERGE58386ID	0	0	0	0	0	0	1	0	0	0	0	0	1	0	2	0	0	0	1	0	1	0	0	1	0	1	0	0	3	12	2	6	1	1	2	1	4	1	5	2	2	0	0	0	0	2	3	2	3
MERGE78854ID	1	0	2	0	0	0	0	0	0	0	0	0	1	1	0	0	0	0	5	0	4	0	1	0	0	1	0	2	1	0	0	3	1	1	0	2	0	1	0	0	0	0	0	0	2	0	0	0	1
MERGE37197ID	0	0	0	0	0	0	0	0	0	0	0	0	0	0	0	0	0	0	0	0	0	0	0	0	0	0	0	0	0	0	0	0	0	3	1	4	1	0	0	0	0	0	0	0	0	0	0	1	1
MERGE45033ID	0	0	1	1	0	0	1	0	1	0	1	0	1	0	1	1	0	0	0	1	0	1	0	1	1	2	4	5	4	3	1	2	1	1	0	2	4	1	2	1	0	1	0	0	0	3	0	0	3
MERGE50537ID	0	0	0	0	0	0	0	0	0	0	0	0	0	0	0	1	0	0	0	0	0	0	0	0	0	0	0	0	0	0	0	0	0	1	0	0	0	0	0	0	0	0	0	0	0	0	0	0	0
MERGE292ID	0	1	0	0	0	1	1	1	0	1	1	0	1	1	0	1	0	0	0	0	2	0	0	0	0	0	1	0	0	0	0	1	0	1	4	2	3	3	2	0	0	0	2	0	3	1	0	0	3
MERGE59722ID	0	0	0	0	1	0	0	0	0	0	0	0	0	0	0	0	0	0	0	0	0	0	0	1	0	0	1	0	1	1	0	0	0	0	0	0	0	0	0	0	0	0	0	0	1	0	0	0	0
MERGE11518ID	0	0	0	0	0	0	1	0	0	0	0	0	0	0	0	0	0	0	0	0	0	0	0	0	0	0	0	0	0	0	0	0	0	0	0	1	0	0	0	0	1	0	0	0	0	0	0	0	0
MERGE79233ID	0	0	0	0	0	0	0	0	0	0	0	0	0	0	0	0	0	0	0	0	0	0	0	0	0	0	0	0	0	0	0	0	0	0	0	0	0	0	0	0	0	0	0	0	0	0	0	0	0
MERGE58268ID	1	0	0	2	1	0	2	0	1	1	0	1	0	1	1	2	0	3	0	3	2	0	0	0	0	2	0	6	0	9	0	1	1	0	1	2	1	0	1	0	0	2	0	1	1	1	1	0	2
MERGE80416ID	0	0	0	2	0	0	0	1	1	1	0	0	0	0	0	0	0	1	2	1	0	0	0	0	0	1	1	1	0	0	2	2	2	0	2	5	3	0	1	0	0	0	0	1	0	4	2	1	4
MERGE83604ID	0	0	0	0	0	0	0	0	0	0	0	0	0	0	0	0	0	0	0	0	0	0	0	0	0	0	0	1	0	0	0	0	0	0	0	0	0	0	0	0	1	0	0	0	0	0	0	0	0
MERGE20564ID	1	1	2	8	10	5	4	4	5	10	11	8	6	5	3	8	7	8	3	6	4	2	1	2	1	9	10	11	9	17	12	10	11	5	5	7	2	2	2	0	0	0	1	0	1	2	3	2	2
MERGE58223ID	1	0	0	0	1	1	0	1	1	1	0	0	0	2	1	0	0	0	1	0	0	2	0	0	0	0	3	2	2	5	0	2	0	0	0	1	1	0	1	0	0	0	0	2	1	1	1	1	1
MERGE36882ID	0	0	0	1	0	0	0	0	0	0	0	0	1	0	0	0	0	1	0	0	0	0	0	0	0	0	0	0	0	0	0	0	0	0	0	0	0	0	1	2	1	0	1	0	2	1	5	2	0
MERGE48505ID	0	0	0	0	0	0	1	0	0	1	0	1	2	0	0	0	0	0	1	0	0	0	0	1	0	1	1	1	1	1	1	0	1	0	1	3	6	2	2	0	0	0	0	0	1	3	1	1	1
MERGE80418ID	0	0	1	0	0	1	2	2	1	1	2	0	3	0	0	1	1	2	0	2	1	1	0	1	1	3	1	1	3	2	1	3	2	3	3	7	3	1	0	2	0	0	1	1	2	1	4	1	2
MERGE75342ID	0	0	0	0	0	0	0	0	0	0	1	1	0	1	0	0	0	0	0	0	0	0	0	0	0	0	0	1	1	1	1	1	0	12	11	15	6	2	2	0	3	1	0	0	0	1	2	0	3
MERGE14192ID	0	0	0	1	0	0	0	0	1	1	0	1	2	1	0	1	0	0	0	0	0	0	0	2	0	0	0	3	1	2	0	0	0	0	0	0	0	1	0	2	0	0	0	2	0	1	0	0	0
MERGE59685ID	0	0	0	0	1	0	1	1	0	0	0	0	1	0	1	0	0	3	1	1	0	0	0	0	0	0	0	0	0	1	1	3	1	1	3	1	0	0	0	0	1	1	0	0	1	3	1	1	3
MERGE45037ID	0	0	0	0	0	0	0	0	0	1	1	1	1	0	0	0	0	0	1	0	0	0	1	1	0	0	1	1	0	0	0	0	0	0	1	1	0	0	0	0	0	0	0	0	2	1	0	0	0
MERGE23432ID	1	0	0	1	0	2	1	5	0	1	0	2	2	1	1	0	2	0	1	0	1	0	0	1	0	0	3	5	3	8	2	2	0	6	3	1	0	1	2	0	0	0	0	0	1	1	1	3	0
MERGE71448ID	0	0	1	0	0	0	0	1	0	0	1	0	0	0	0	0	0	0	0	0	0	1	0	0	0	1	1	1	1	3	1	6	2	2	0	1	2	0	2	0	2	0	1	0	1	4	2	1	1
MERGE18321ID	1	0	1	2	1	7	4	2	2	3	0	2	12	8	4	4	6	0	4	3	5	1	2	2	4	8	5	0	0	2	4	2	4	0	0	2	2	2	1	1	0	0	1	2	0	0	1	0	0
MERGE37104ID	1	0	1	0	0	0	0	0	0	0	1	0	0	1	0	0	0	0	3	1	3	0	0	1	0	0	0	2	0	0	1	0	0	0	1	3	2	0	5	0	2	0	0	0	0	1	0	1	0
MERGE2848ID	0	0	1	1	1	1	0	1	0	0	0	0	0	0	0	0	0	0	0	1	0	0	0	0	0	0	0	4	0	3	0	1	1	0	1	1	1	0	0	0	0	0	0	0	0	0	0	0	0
MERGE69727ID	0	0	0	0	0	0	0	0	0	0	0	0	0	0	1	1	0	0	0	0	0	1	0	0	0	1	2	0	0	1	0	3	0	1	1	1	0	1	0	0	1	0	0	1	0	1	0	2	0
MERGE23872ID	1	1	2	0	2	1	1	1	2	7	6	6	16	12	8	3	3	1	36	34	46	0	0	2	3	4	0	0	1	0	2	2	2	0	1	1	2	0	2	0	0	0	0	0	1	3	0	0	0
MERGE43847ID	1	1	0	0	2	0	2	1	0	0	0	0	0	1	1	0	1	0	0	0	0	0	0	1	1	0	1	2	0	3	2	2	3	0	1	0	2	0	0	0	0	0	0	0	1	0	2	0	0
MERGE57656ID	0	1	0	1	0	0	0	1	1	0	0	2	0	3	3	2	0	0	2	1	2	0	0	2	2	1	1	1	3	0	0	2	2	12	15	17	2	1	1	1	3	1	1	0	0	2	1	2	6
MERGE78392ID	0	0	0	0	0	0	0	0	0	0	0	0	0	0	0	0	0	0	0	0	0	0	0	0	0	0	0	1	0	0	0	1	0	0	0	0	0	0	0	0	0	0	0	0	0	0	0	0	0
MERGE47727ID	0	0	1	0	1	0	1	0	0	1	0	0	1	0	1	0	0	0	3	0	0	0	0	0	0	2	0	2	2	4	1	0	0	1	0	0	0	0	1	1	0	0	2	0	2	0	1	1	0
MERGE21040ID	0	0	1	0	0	2	1	1	1	1	0	4	0	1	2	1	0	0	3	0	3	1	0	1	0	0	0	1	0	1	0	1	1	1	0	0	1	0	1	0	0	0	0	0	0	0	0	0	1
MERGE60154ID	0	0	0	1	0	1	2	0	0	1	0	0	1	0	0	0	0	2	1	0	4	1	0	0	2	5	1	4	2	6	3	5	1	1	3	4	4	1	2	0	0	0	0	0	2	1	2	0	1
MERGE23751ID	0	0	0	0	0	0	0	0	0	0	0	0	0	1	0	0	0	1	0	0	0	0	0	0	0	0	0	0	0	0	0	0	0	1	0	0	1	0	2	0	1	4	1	1	1	1	1	0	1
MERGE33170ID	0	0	0	0	0	0	0	0	0	0	0	0	0	0	1	0	0	0	0	0	0	0	0	0	0	0	0	0	0	0	0	0	0	0	0	0	0	1	0	1	0	0	0	0	0	0	1	0	0
MERGE79777ID	0	0	0	0	0	0	0	0	0	0	0	0	0	0	0	0	0	0	0	0	0	0	0	3	14	7	28	18	16	17	32	44	28	7	11	10	5	2	1	0	2	0	1	0	1	0	0	0	0
MERGE64161ID	0	2	0	1	4	2	0	1	2	6	1	5	1	4	1	8	4	4	4	3	2	2	4	3	4	8	3	1	2	2	16	1	15	0	0	2	1	0	2	1	3	1	0	1	0	0	1	0	0
MERGE55073ID	0	0	2	1	2	2	1	1	1	3	0	0	0	0	1	1	2	1	0	1	3	0	0	0	0	1	0	0	0	0	0	0	0	0	0	0	0	0	0	0	0	0	0	0	0	0	0	0	0
MERGE77762ID	0	0	0	1	0	4	0	0	0	0	0	0	0	1	1	3	3	1	2	1	0	0	1	0	0	0	0	0	0	1	0	0	0	0	0	0	0	0	0	0	0	0	0	0	1	0	1	0	0
MERGE58462ID	0	0	0	1	0	0	2	0	0	0	0	0	0	0	1	0	0	0	0	0	0	0	0	0	1	0	1	1	2	5	2	0	0	0	1	0	1	0	1	0	1	0	0	0	1	0	0	0	2
MERGE13385ID	0	0	0	0	0	0	0	0	0	0	0	0	0	0	0	0	0	0	0	0	0	0	0	0	0	0	0	0	0	0	0	0	0	0	1	0	2	1	2	2	4	1	1	0	8	0	1	0	2
MERGE44952ID	0	0	0	1	0	0	0	0	1	0	0	0	0	0	0	0	0	0	0	0	1	0	0	0	1	0	0	2	0	3	1	2	1	0	1	1	1	0	0	1	0	0	0	0	0	1	0	0	3
MERGE74376ID	0	0	0	0	0	0	0	1	0	0	0	0	0	0	0	0	0	0	0	0	0	0	0	0	0	0	0	0	0	0	0	0	0	0	0	0	0	0	0	0	0	0	0	0	0	0	0	0	0
MERGE47616ID	0	0	0	0	0	0	0	1	0	0	0	0	0	0	0	0	0	0	0	0	0	0	0	0	0	0	0	0	0	0	0	0	0	0	0	0	0	0	0	0	0	0	0	0	0	1	0	0	0
MERGE10260ID	0	0	0	0	0	0	0	0	0	0	0	0	0	0	0	0	0	0	0	0	0	0	0	0	0	0	0	0	0	0	0	1	0	0	0	0	0	0	0	0	0	0	0	0	0	0	0	0	0
MERGE57232ID	0	0	0	0	0	0	0	0	0	0	0	0	0	0	0	0	0	0	0	0	0	0	0	0	0	0	0	0	0	0	0	0	1	0	0	0	0	0	0	0	0	0	0	0	0	0	0	0	0
MERGE14046ID	0	0	1	1	0	0	0	0	0	0	0	0	0	0	0	0	0	0	0	0	1	0	0	0	0	0	0	0	1	0	0	0	0	0	1	0	1	0	0	0	0	0	0	0	0	0	0	0	0
MERGE21477ID	2	1	0	2	2	2	0	0	0	0	0	0	0	0	0	0	0	0	2	0	0	0	1	0	0	0	2	4	1	4	0	1	3	1	0	2	3	0	0	0	0	1	0	0	1	0	0	0	4
MERGE58440ID	0	0	0	0	1	2	0	1	0	1	0	0	0	2	1	0	0	2	0	1	2	0	0	1	1	0	4	1	3	2	3	1	1	3	1	2	4	1	2	1	0	0	0	0	2	2	3	1	2
MERGE55194ID	0	0	0	0	0	0	0	0	0	0	0	0	0	0	0	0	0	0	0	0	0	0	0	0	0	0	0	0	0	0	0	0	0	0	0	0	0	0	0	0	0	0	0	0	1	0	0	0	0
MERGE38156ID	0	0	0	1	0	0	0	1	1	1	0	0	1	1	0	0	0	0	0	0	0	0	0	1	2	1	3	4	0	2	0	0	2	0	2	1	2	1	0	0	1	0	0	0	0	0	0	0	3
MERGE58453ID	0	0	2	0	0	0	1	0	0	0	0	0	0	0	1	0	0	0	0	0	1	1	0	0	0	2	0	0	0	1	1	1	0	1	0	1	0	0	0	0	0	0	0	0	0	0	0	0	0
MERGE20567ID	1	2	1	0	0	0	1	1	0	4	6	2	0	3	0	0	1	1	8	6	4	2	0	1	0	3	3	1	3	3	3	7	3	9	5	9	1	2	0	1	2	4	1	0	1	0	1	2	7
MERGE38150ID	1	1	0	0	2	1	1	1	0	0	0	1	1	3	3	2	0	1	3	3	1	0	0	5	0	3	2	9	3	3	1	8	2	2	1	1	2	1	0	0	0	0	0	1	1	3	0	0	0
MERGE36109ID	0	0	0	0	0	0	0	0	0	0	0	0	0	0	0	0	0	0	0	0	0	0	0	0	0	0	0	0	0	0	0	0	0	0	0	0	0	0	0	0	0	0	0	0	0	0	0	0	0
MERGE23395ID	2	3	0	1	0	0	3	0	3	3	3	0	2	7	1	0	0	3	7	3	3	2	1	1	0	3	1	17	5	1	4	6	4	4	5	2	1	1	2	0	1	0	0	0	2	1	2	1	2
MERGE58320ID	0	1	0	0	0	1	0	0	0	1	0	0	0	0	1	0	0	2	1	1	0	1	0	0	0	0	0	1	0	0	0	1	3	2	0	2	1	0	0	1	1	2	0	1	1	1	3	4	1
MERGE18824ID	0	0	1	2	2	1	0	2	0	0	2	2	3	2	10	1	2	2	1	2	3	0	3	1	2	1	1	0	0	1	2	5	3	1	0	1	0	2	0	1	0	0	3	0	0	0	0	0	0
MERGE65602ID	1	0	0	1	1	0	1	4	3	4	2	1	4	2	5	1	1	1	2	0	5	1	2	2	5	2	6	4	2	6	7	3	8	3	2	0	8	0	1	0	1	1	1	0	0	3	2	0	0
MERGE58297ID	0	0	0	2	0	0	0	0	0	0	0	0	0	0	0	0	0	0	0	0	0	0	0	0	0	0	1	0	0	1	0	1	0	1	0	1	1	2	0	0	1	0	1	0	0	0	2	0	0
MERGE19747ID	0	0	0	0	1	0	0	0	2	1	1	2	1	1	0	0	1	0	0	2	7	1	0	0	1	3	2	2	0	1	4	2	4	6	7	3	3	0	3	1	1	0	2	0	0	1	0	1	5
MERGE34300ID	0	0	0	0	0	0	0	0	0	0	0	0	0	0	0	0	0	0	0	0	0	0	0	1	0	0	0	0	0	0	0	0	0	0	0	0	0	0	0	0	0	0	0	0	0	0	0	0	0
MERGE15977ID	0	1	0	2	2	3	0	2	1	0	0	0	1	5	4	1	3	3	0	2	1	1	1	1	4	1	0	1	1	0	0	0	0	0	0	0	0	0	0	1	0	0	1	2	0	0	0	0	0
MERGE7034ID	0	0	0	0	1	0	0	0	0	0	0	0	0	0	0	0	0	0	0	0	0	0	0	1	1	1	2	3	4	2	3	1	1	0	1	0	0	0	0	0	2	0	0	1	2	1	0	0	2
MERGE44944ID	0	0	0	0	0	1	0	0	0	0	0	0	1	0	0	0	0	0	2	1	4	0	0	0	0	0	1	0	1	0	0	1	0	2	2	1	0	0	1	0	0	0	1	0	0	1	0	0	2
MERGE58415ID	0	0	0	0	0	0	0	0	1	0	0	0	0	0	0	0	1	0	1	0	0	0	0	0	2	1	0	1	1	2	0	1	0	0	0	1	2	1	1	0	0	0	0	0	0	0	0	1	0
MERGE2913ID	0	0	0	0	1	0	1	2	1	3	1	0	4	2	2	0	0	0	3	2	1	2	1	0	0	0	0	4	2	2	1	1	4	2	2	3	3	2	1	0	0	0	0	1	0	0	2	0	2
MERGE58510ID	1	1	0	4	3	0	1	0	4	4	0	4	3	2	2	3	1	1	2	2	0	1	0	0	1	5	2	3	2	3	1	5	7	3	8	4	0	1	1	1	2	0	1	1	1	5	5	0	7
MERGE80410ID	0	1	0	2	1	1	1	1	1	0	2	0	0	0	1	0	1	1	1	0	1	0	0	0	1	0	1	3	1	3	0	1	3	1	4	1	2	0	0	0	0	1	0	1	1	2	2	1	1
MERGE43857ID	0	0	1	0	0	0	0	0	1	0	0	0	2	0	0	1	2	1	1	0	1	1	0	0	1	3	3	10	2	7	4	0	5	2	4	2	2	1	1	0	1	1	0	0	0	0	1	0	2
MERGE53902ID	0	0	0	3	1	5	3	2	1	0	1	1	6	7	1	4	10	4	16	16	14	1	1	3	4	3	1	0	0	0	2	0	1	1	0	0	1	0	0	0	0	1	0	1	0	0	0	0	0
MERGE33522ID	0	0	0	0	4	2	0	1	0	1	1	1	0	0	2	0	1	1	0	0	0	0	1	0	1	0	1	1	0	1	4	3	0	0	0	0	0	0	0	0	0	0	1	0	1	0	1	0	3
MERGE57395ID	0	0	0	0	0	0	0	0	0	0	0	0	0	0	0	0	0	0	0	0	0	0	0	0	0	0	0	0	0	0	0	0	0	2	0	0	0	0	0	0	0	0	0	1	0	1	0	0	0
MERGE78185ID	0	0	0	1	0	1	0	1	0	0	0	1	1	0	0	0	0	1	2	1	1	0	0	0	0	0	1	0	3	0	0	0	0	1	1	0	0	1	0	0	0	0	0	0	0	0	0	0	0
MERGE44609ID	1	0	1	4	2	3	3	2	0	5	6	3	3	5	3	7	1	7	3	1	3	3	0	5	5	4	1	7	5	3	2	8	5	1	2	2	0	0	0	0	1	0	1	3	4	0	0	0	0
MERGE40527ID	0	0	0	1	0	0	2	2	2	2	2	3	6	6	0	0	1	0	1	0	1	0	0	1	0	1	0	5	3	2	2	3	2	1	0	0	1	1	1	0	0	0	1	0	0	0	0	1	2
MERGE14233ID	0	0	0	0	0	0	0	0	1	0	0	0	0	0	0	0	1	0	0	0	0	1	0	1	3	0	1	3	0	1	1	0	1	0	0	0	0	0	0	0	0	0	0	0	0	0	0	0	3
MERGE20418ID	0	1	0	2	0	2	4	0	0	3	1	2	1	2	2	2	0	1	1	0	1	0	0	0	0	3	3	3	2	3	2	0	2	2	6	2	1	0	0	1	1	0	2	0	1	2	0	0	4
MERGE17783ID	0	0	0	0	1	0	0	1	0	1	0	0	0	1	0	0	0	0	0	0	0	0	0	0	1	0	1	5	1	6	1	0	4	0	0	0	0	0	2	0	2	0	2	2	0	0	0	1	2
MERGE80774ID	0	0	1	0	0	1	0	0	1	0	0	0	2	3	0	0	0	2	0	1	3	0	0	0	0	3	1	2	0	1	1	3	2	6	0	2	2	3	1	0	2	0	0	0	0	1	0	1	4
MERGE21479ID	1	0	3	1	1	1	2	0	1	2	4	2	1	0	1	1	0	1	2	2	1	1	0	1	0	0	2	0	1	0	1	4	0	4	2	2	3	0	0	0	0	0	0	0	0	2	1	1	3
MERGE24544ID	1	0	0	2	1	1	4	0	2	1	1	2	1	2	5	0	1	1	1	2	0	0	0	1	3	10	7	7	3	1	3	7	7	3	4	3	1	0	1	2	0	1	1	0	3	4	1	0	1
MERGE78767ID	1	0	0	0	0	0	0	0	0	0	0	0	0	0	0	0	0	0	0	0	0	0	0	0	0	0	0	0	0	0	0	0	0	0	0	0	0	0	0	0	0	0	1	1	0	0	0	0	0
MERGE79054ID	0	0	2	2	0	0	1	0	1	0	0	1	1	1	1	1	0	1	1	1	1	0	1	0	2	2	3	6	1	1	1	5	2	0	2	2	0	1	0	0	0	0	0	0	1	0	0	0	3
MERGE74676ID	0	0	0	3	0	2	4	2	0	1	2	4	1	1	2	0	0	0	0	1	0	0	1	0	0	1	0	1	1	1	0	1	1	0	0	0	1	0	0	0	0	0	0	2	1	1	0	1	0
MERGE135042ID	0	0	0	0	0	3	1	0	0	1	0	0	2	2	1	0	0	0	2	3	3	0	0	0	1	1	1	2	3	0	0	1	2	1	2	1	0	0	1	0	0	1	0	2	1	2	1	0	4
MERGE33508ID	0	0	0	0	0	0	0	0	1	1	1	2	1	1	0	0	0	0	0	1	0	1	0	1	0	1	0	0	1	2	1	0	0	2	1	2	3	0	0	0	0	0	1	0	0	0	0	0	1
MERGE58452ID	0	0	1	1	2	2	0	0	0	1	0	0	0	1	3	1	0	0	1	1	1	0	0	1	1	1	0	2	1	1	2	3	0	1	0	0	2	0	0	0	0	0	0	0	1	1	1	0	2
MERGE142044ID	6	4	6	1	3	1	2	0	2	0	0	1	1	0	2	2	3	3	3	3	1	0	2	1	1	1	1	3	2	6	3	4	2	4	1	1	9	1	4	2	6	3	0	3	3	1	0	4	3
MERGE44047ID	0	0	0	0	0	1	0	0	0	0	0	0	0	0	0	0	0	0	0	0	2	0	0	0	0	0	0	0	0	3	0	0	0	0	0	0	0	0	0	0	0	0	0	0	0	0	1	0	0
MERGE40205ID	0	0	0	0	0	0	0	0	0	0	0	1	0	0	0	0	0	0	0	0	0	0	0	0	0	0	0	0	0	0	0	1	0	0	0	0	0	0	0	0	0	0	0	0	0	0	0	0	0
MERGE74722ID	0	0	0	0	0	0	0	0	0	0	0	0	0	0	1	0	0	0	1	0	1	0	0	1	0	1	1	1	0	0	1	1	0	5	2	3	0	0	0	0	0	0	0	0	0	2	0	0	0
MERGE55704ID	0	0	1	0	0	1	0	1	0	1	0	1	0	0	0	0	2	1	1	1	1	0	0	0	0	1	0	2	0	0	0	3	2	3	6	6	5	0	4	0	3	0	0	0	0	4	1	0	5
MERGE62894ID	0	0	0	0	1	1	1	1	0	1	0	0	0	0	1	1	1	0	2	1	0	0	0	0	0	0	0	0	0	0	0	1	0	0	0	0	3	0	0	0	0	0	0	0	0	2	0	2	1
MERGE42501ID	0	0	0	1	1	0	1	0	1	3	0	1	0	1	1	0	0	1	0	0	0	0	0	0	1	3	3	0	2	3	1	1	1	1	0	0	2	0	1	1	0	0	0	0	1	3	0	0	1
MERGE58482ID	0	0	0	0	0	0	0	0	0	0	1	0	0	0	0	0	0	0	0	1	1	0	0	0	0	1	0	0	0	4	1	2	0	0	0	0	3	0	3	0	0	0	0	0	1	1	2	0	0
MERGE23421ID	0	1	1	0	0	0	1	0	0	1	0	0	1	2	2	0	0	0	1	1	5	0	0	0	3	0	1	8	1	4	1	1	2	0	0	0	3	1	2	0	1	2	0	0	0	0	1	0	2
MERGE49263ID	0	0	0	1	1	0	3	0	1	0	1	0	2	2	1	0	2	0	0	0	0	1	2	1	3	1	4	0	2	3	4	4	1	1	1	0	1	0	1	0	1	0	0	1	1	2	0	0	7
MERGE57439ID	0	0	0	0	0	0	0	0	0	0	0	0	0	0	2	0	0	0	0	0	0	0	1	1	0	0	0	1	1	0	0	0	0	0	0	1	0	0	0	0	0	0	0	0	0	0	0	0	0
MERGE58809ID	0	0	0	0	0	0	0	0	0	0	0	0	0	0	0	0	0	0	0	0	0	0	0	0	0	0	0	0	0	0	0	0	0	0	0	1	0	0	0	0	0	0	0	0	0	0	0	0	0
MERGE40866ID	2	0	2	0	2	2	1	2	2	1	0	0	13	17	9	5	4	2	11	17	5	1	2	5	10	10	4	0	1	0	3	0	0	0	2	1	2	3	4	0	2	0	1	0	2	3	3	1	0
MERGE59701ID	0	1	0	1	0	0	0	0	0	0	0	0	0	0	1	0	0	0	0	1	0	1	1	0	0	2	0	4	1	2	1	1	0	0	0	3	1	0	0	0	0	0	1	0	0	0	0	0	0
MERGE59244ID	0	0	0	0	0	0	0	0	1	0	0	0	2	2	3	0	0	1	0	1	1	1	0	0	0	0	0	1	1	0	2	0	3	3	1	0	3	1	1	0	1	1	0	1	0	0	2	0	0
MERGE70637ID	0	0	0	0	0	0	0	0	0	0	0	0	0	0	0	0	0	0	0	0	0	0	0	0	0	0	0	0	0	0	0	0	0	0	1	1	4	1	1	3	1	1	4	3	5	1	2	4	1
MERGE78719ID	2	0	0	0	2	1	2	2	3	2	0	2	2	1	3	0	1	0	2	3	0	0	1	1	2	3	1	4	2	4	2	1	1	5	3	3	3	0	0	0	1	1	1	0	0	1	0	1	1
MERGE20232ID	1	0	0	1	2	0	0	0	2	0	0	1	1	0	0	0	0	0	0	0	0	0	0	1	0	3	1	1	0	1	0	2	1	1	0	0	0	0	0	0	0	0	0	0	0	0	0	0	1
MERGE37693ID	0	0	0	0	1	0	0	1	0	0	0	0	0	1	1	0	0	0	0	0	0	0	0	0	0	1	0	0	1	0	0	1	0	0	1	0	0	0	0	0	0	0	0	0	0	0	0	0	0
MERGE75391ID	0	0	0	0	0	0	0	0	0	0	0	0	1	0	1	0	0	0	0	0	0	0	0	0	1	0	0	0	0	1	0	1	0	3	1	3	2	0	0	0	0	0	0	0	0	0	0	0	1
MERGE79979ID	1	0	3	0	1	0	3	3	2	4	2	3	8	4	12	0	0	0	3	0	2	1	0	1	5	6	2	8	2	6	2	2	1	1	1	1	0	0	1	0	0	0	1	0	0	0	0	1	0
MERGE58544ID	1	0	0	0	1	1	1	0	0	1	2	1	0	2	3	0	1	1	0	0	0	0	0	0	1	0	2	5	3	3	4	3	0	0	0	0	0	2	0	0	4	0	1	0	0	2	2	0	0
MERGE44951ID	0	0	0	0	1	0	0	0	0	1	1	0	3	1	0	2	0	0	0	0	1	0	0	0	1	2	1	3	1	1	1	3	2	2	2	1	5	2	2	0	3	0	1	0	2	1	0	1	1
MERGE76267ID	0	0	0	0	0	0	0	0	0	0	0	0	0	1	0	0	0	0	0	0	0	0	0	0	0	0	0	0	0	0	0	0	0	0	0	0	0	0	0	0	0	0	0	0	0	0	0	0	0
MERGE31274ID	1	2	0	0	1	0	1	0	2	0	3	0	6	5	1	4	3	2	4	3	3	0	1	0	1	2	3	2	3	2	4	4	2	1	0	0	1	1	1	1	0	0	3	0	0	1	0	0	0
MERGE54172ID	1	1	0	0	0	0	1	0	1	3	1	1	2	3	4	0	0	2	2	3	6	0	1	0	0	2	0	2	2	0	0	4	0	2	1	2	2	1	1	1	1	0	1	0	1	2	0	0	3
MERGE24011ID	0	1	2	2	3	5	6	1	1	0	2	9	8	7	4	5	2	2	4	2	3	5	3	3	6	5	4	8	3	5	8	4	2	3	3	0	0	0	1	0	1	0	1	1	0	0	0	0	1
MERGE44623ID	0	0	0	0	0	0	1	0	0	0	1	2	0	1	0	0	0	0	0	0	2	0	0	0	0	1	1	5	3	10	1	2	2	0	1	0	1	0	0	0	0	0	1	0	0	0	0	0	0
MERGE58162ID	0	0	0	0	0	0	0	0	0	0	0	0	0	0	0	0	0	0	0	0	0	0	0	0	0	0	0	0	0	1	0	1	1	3	5	1	4	1	1	1	1	0	0	0	1	0	0	0	2
MERGE73964ID	0	0	0	0	0	0	0	0	0	0	0	0	0	0	0	0	0	0	0	0	0	0	0	0	0	0	0	0	0	1	0	0	0	0	0	0	0	0	0	0	0	0	0	0	0	0	0	0	0
MERGE44034ID	0	1	1	3	0	3	1	3	0	0	0	0	1	3	3	2	3	5	1	2	0	0	1	3	2	2	5	1	0	2	1	1	3	0	0	0	4	1	2	0	5	0	8	1	2	0	0	2	1
MERGE3294ID	0	0	0	0	0	0	0	0	0	0	0	0	0	0	0	0	0	0	0	0	0	0	0	0	0	0	0	0	0	0	0	0	0	0	0	0	0	0	0	0	0	0	0	0	0	0	0	0	0
MERGE23227ID	0	0	0	0	0	0	1	0	0	0	0	1	0	0	0	0	0	0	0	0	0	1	0	0	1	1	1	2	0	0	0	0	0	0	1	0	0	0	0	0	0	0	0	0	0	0	0	0	0
MERGE58316ID	0	0	0	0	0	0	0	0	0	0	1	0	0	0	0	0	0	1	0	0	0	0	1	0	0	0	0	1	0	1	0	1	0	2	0	0	0	0	0	0	0	0	0	0	0	0	0	0	2
MERGE43880ID	0	2	0	1	0	0	0	2	2	1	2	0	1	2	0	1	1	0	0	0	1	0	1	1	0	2	1	7	3	8	2	2	2	2	0	3	0	0	2	0	0	1	0	1	0	2	1	0	3
MERGE75450ID	0	1	1	0	0	0	1	0	2	2	0	0	0	1	0	1	0	0	1	1	0	0	0	0	0	1	0	0	1	1	1	0	0	1	2	1	0	0	0	0	0	0	0	0	0	0	0	0	1
MERGE207745ID	0	0	1	0	0	0	0	0	0	0	0	1	0	0	1	0	0	3	3	0	0	1	1	4	0	2	1	4	0	2	3	3	0	3	0	0	6	1	4	4	4	1	7	2	5	2	0	0	3
MERGE26447ID	0	0	0	0	0	0	0	0	1	0	0	0	0	0	0	0	0	0	0	0	0	0	0	0	0	0	0	1	0	0	0	0	0	0	0	0	1	0	0	0	0	0	0	0	0	0	0	0	0
MERGE14220ID	0	1	0	0	0	2	2	1	1	0	0	1	0	1	1	0	0	1	1	0	0	0	0	0	1	0	3	5	1	2	1	2	1	1	1	2	3	1	0	0	0	2	0	0	0	3	2	0	1
MERGE60818ID	0	1	0	0	0	0	0	2	4	1	2	1	0	0	0	0	2	2	0	0	0	2	0	0	0	0	1	3	0	5	2	6	3	1	4	3	0	0	0	0	1	0	1	0	1	0	0	1	2
MERGE61700ID	0	0	0	0	0	1	0	1	0	0	0	0	0	0	0	0	0	1	0	0	2	0	0	1	0	0	0	0	0	1	4	0	1	5	9	4	11	5	6	8	5	3	9	3	7	7	3	0	4
MERGE54360ID	0	0	0	0	0	0	0	0	1	0	0	0	1	2	1	0	0	1	0	0	0	0	0	0	0	0	0	1	0	3	1	0	2	0	0	3	1	0	0	0	0	2	1	0	0	0	0	1	1
MERGE50953ID	0	0	0	0	0	0	0	0	0	1	0	0	0	0	0	0	0	0	1	0	5	0	0	0	0	1	1	0	0	0	0	1	0	2	3	0	0	0	0	0	0	0	0	0	1	0	1	0	0
MERGE3109ID	0	0	0	0	0	0	0	0	0	0	0	0	0	0	0	0	0	0	0	0	0	0	0	0	1	0	0	0	0	0	0	0	0	3	2	2	0	2	0	0	0	0	0	0	0	0	0	0	0
MERGE71398ID	0	0	0	1	0	1	0	0	0	0	0	0	0	0	0	0	0	0	0	0	0	0	0	0	0	0	0	0	0	0	0	1	0	0	0	0	0	0	0	0	0	0	1	0	0	0	0	0	0
MERGE20985ID	0	0	0	0	0	1	0	0	0	2	0	1	0	0	0	0	0	0	0	0	0	0	0	0	0	0	0	0	0	0	0	0	0	0	0	0	2	0	1	0	0	0	0	0	0	0	0	0	0
MERGE30174ID	0	0	0	0	0	0	1	1	0	1	0	0	0	1	2	0	0	0	0	0	0	0	0	0	0	1	0	1	1	6	1	1	2	2	1	1	1	2	2	0	0	0	0	0	0	1	2	1	0
MERGE59699ID	0	0	0	0	0	0	0	1	0	0	0	0	1	1	1	0	0	0	0	1	1	0	0	1	0	0	0	5	1	6	2	1	1	1	0	0	1	0	0	2	0	0	0	1	1	0	0	1	4
MERGE47351ID	0	0	0	0	2	0	1	1	1	1	1	0	2	2	2	0	1	5	1	2	1	1	1	2	2	1	2	1	1	4	0	11	3	1	2	2	2	0	0	0	0	0	0	0	2	0	1	0	1
MERGE58298ID	0	0	0	0	0	0	0	0	0	0	0	0	0	0	0	0	0	0	0	0	0	0	0	1	0	0	1	0	0	2	0	2	0	1	2	1	3	0	0	1	0	0	0	0	0	2	0	0	1
MERGE31454ID	0	0	0	0	0	0	0	0	0	0	0	0	0	0	0	0	0	0	0	0	0	0	0	0	0	0	0	0	0	0	0	0	0	0	0	0	0	0	0	0	0	0	0	0	0	0	0	0	0
MERGE78876ID	1	0	0	0	1	1	0	1	1	0	1	0	1	3	2	0	0	1	1	0	1	0	0	0	1	0	1	2	1	4	2	1	1	0	1	2	1	1	2	0	1	0	0	0	0	0	0	0	0
MERGE68440ID	0	0	0	0	0	0	1	0	0	0	0	0	1	0	0	0	0	1	1	0	0	0	1	2	0	1	0	2	1	5	1	0	0	3	0	0	1	1	0	0	1	2	0	0	1	1	1	0	0
MERGE77840ID	1	1	0	0	1	0	0	0	0	0	0	0	0	1	1	0	0	0	0	0	1	0	0	0	0	0	0	0	0	0	0	0	0	0	0	0	9	3	4	7	8	5	4	0	2	3	3	4	2
MERGE20918ID	0	1	0	0	0	0	0	0	0	0	1	0	0	2	3	1	1	0	1	1	2	0	0	1	2	1	1	6	4	3	1	1	0	2	2	0	0	2	0	1	1	0	0	1	0	1	0	0	1
MERGE59686ID	0	1	0	0	0	0	0	0	0	0	0	0	0	0	0	0	0	0	0	0	0	0	0	0	0	2	0	5	1	7	0	3	0	1	0	1	2	1	0	0	0	1	0	0	0	3	0	1	3
MERGE98404ID	0	0	0	1	0	0	1	0	1	0	1	0	3	3	1	0	1	0	2	0	0	0	1	0	0	0	0	12	4	7	0	1	1	0	1	0	2	1	0	0	2	0	1	1	1	0	0	1	1
MERGE48680ID	0	1	0	0	1	0	0	0	0	0	0	0	1	0	1	1	0	0	1	0	1	0	0	0	1	0	1	1	0	0	2	2	0	0	1	2	0	3	1	0	0	0	0	1	0	0	0	1	3
MERGE74674ID	0	0	0	2	0	1	0	0	1	0	1	1	2	0	0	1	1	0	0	1	0	0	0	0	0	0	1	7	4	6	1	5	0	2	2	2	1	1	0	0	0	0	0	0	2	0	0	1	1
MERGE7606ID	0	0	0	0	0	0	1	0	0	0	1	0	1	2	3	1	1	2	0	0	0	1	0	1	1	2	2	1	3	2	6	5	4	1	7	15	2	0	9	2	8	15	10	2	5	1	2	0	7
MERGE5250ID	0	0	0	1	2	1	1	2	1	2	1	2	0	0	1	1	1	1	1	0	0	0	0	0	1	1	0	2	1	0	0	0	0	0	0	0	0	0	0	0	0	0	0	0	0	0	0	0	0
MERGE57908ID	0	0	0	0	1	0	0	0	0	0	0	0	0	0	0	0	0	0	0	0	0	0	0	0	0	0	1	0	2	2	3	1	0	5	12	8	11	9	7	7	2	0	4	1	6	4	1	3	2
MERGE124913ID	0	0	0	0	0	0	0	1	0	0	0	0	0	0	0	0	0	0	1	0	1	0	0	0	0	1	0	2	1	1	0	2	1	0	0	0	1	1	0	0	0	0	0	0	0	2	1	1	0
MERGE4259ID	0	0	0	0	0	0	0	0	0	0	0	0	0	0	0	0	0	0	0	0	1	0	0	0	0	0	0	0	0	0	0	0	0	0	0	0	0	0	1	0	0	0	0	0	0	0	0	0	0
MERGE24000ID	1	0	0	4	3	2	4	3	0	0	1	4	3	3	3	1	0	2	0	0	1	2	0	0	2	1	3	3	2	0	2	4	3	0	1	0	0	1	0	0	0	1	1	0	0	1	1	2	4
MERGE24019ID	0	1	0	1	1	3	0	0	2	0	1	0	2	1	3	0	1	0	2	0	1	0	1	0	1	0	1	2	1	1	0	1	3	3	1	0	0	0	0	0	0	0	0	2	2	1	1	0	2
MERGE17916ID	0	0	0	0	0	0	1	1	0	1	0	1	1	3	1	4	0	2	0	0	0	4	4	3	4	2	4	0	1	3	2	3	5	3	2	2	1	2	1	3	0	1	1	0	1	1	0	2	1
MERGE75454ID	0	0	0	0	0	0	0	0	0	0	0	0	1	0	0	0	0	0	0	1	1	0	0	0	0	0	0	0	0	1	1	2	0	12	17	12	0	0	0	1	2	1	0	0	0	1	1	0	5
MERGE45276ID	0	1	0	0	1	0	1	1	1	2	0	0	1	0	0	0	2	0	1	0	3	0	0	3	0	3	0	5	1	11	0	0	3	0	0	0	2	0	0	0	0	0	2	0	0	1	0	2	3
MERGE54706ID	0	0	0	0	0	0	0	0	0	0	0	0	0	0	0	0	0	0	0	0	0	0	0	0	0	0	0	0	0	0	1	2	0	1	3	0	1	0	0	0	0	0	0	0	0	0	1	0	0
MERGE43877ID	0	0	1	0	1	0	1	1	1	1	0	0	0	1	1	0	0	1	0	0	2	0	0	1	1	2	4	8	2	2	2	8	4	4	2	2	3	1	1	0	1	0	0	0	0	0	1	0	4
MERGE266709ID	2	1	0	0	2	0	1	0	2	1	0	1	1	2	0	0	1	0	0	0	1	0	0	0	0	0	1	4	4	2	1	1	3	3	5	2	0	0	1	0	3	0	0	0	1	0	0	1	3
MERGE77202ID	0	0	0	0	0	0	0	0	0	0	0	0	1	0	0	0	0	1	1	0	0	1	0	0	0	0	0	0	1	4	1	0	1	0	2	1	2	1	3	0	0	0	0	0	1	0	1	0	0
MERGE42479ID	0	0	0	1	0	0	1	0	0	2	0	0	1	0	0	0	0	0	1	0	2	0	0	0	0	1	1	1	0	2	1	2	2	0	1	2	2	0	3	0	0	1	0	1	0	2	0	1	1
MERGE57145ID	0	0	0	0	0	0	0	1	0	0	1	0	0	0	0	0	0	0	0	0	0	0	0	0	0	0	0	0	0	0	0	0	0	0	0	0	0	0	0	0	0	0	0	0	0	0	1	0	0
MERGE60907ID	0	0	0	0	0	0	0	1	0	0	0	1	0	0	0	0	0	0	0	0	0	0	0	0	0	0	0	0	0	1	1	0	0	0	0	0	0	0	0	0	0	0	0	0	0	0	0	0	0
MERGE40020ID	0	0	0	0	0	0	0	0	0	0	0	0	0	0	0	0	0	0	0	0	0	0	0	0	0	0	0	0	0	0	0	0	0	0	0	0	0	0	0	0	0	0	0	0	0	0	0	0	0
MERGE33808ID	0	0	0	0	0	0	1	0	1	0	1	0	0	2	0	0	0	0	1	0	0	0	0	0	0	1	0	0	1	2	1	2	0	0	1	1	1	0	0	0	0	1	0	1	0	0	0	0	0
MERGE79282ID	0	0	0	0	0	0	0	0	0	1	0	0	0	0	0	0	0	0	0	0	0	0	0	0	0	0	0	0	0	0	0	0	0	0	1	0	0	0	0	0	0	0	0	0	0	0	0	0	0
MERGE42472ID	4	4	12	0	0	0	0	0	0	0	0	0	2	0	1	0	0	0	1	0	3	0	0	0	0	0	0	0	0	0	0	0	0	4	1	1	9	4	8	12	22	15	7	3	8	4	2	2	8
MERGE3128ID	1	0	0	1	1	0	2	0	1	0	0	1	2	0	3	0	1	0	0	0	1	0	0	0	2	0	0	5	1	3	0	2	0	1	1	0	2	0	1	0	0	0	0	1	0	0	0	0	0
MERGE76694ID	0	0	0	0	0	0	0	0	0	0	0	0	0	0	0	0	0	0	0	0	0	0	0	0	1	0	0	0	0	0	0	0	0	0	0	0	0	0	0	0	0	0	0	0	1	0	0	0	0
MERGE75456ID	0	0	0	0	0	0	0	0	0	0	0	0	0	0	0	0	0	0	0	0	0	0	0	0	0	0	0	0	0	0	0	0	0	8	4	17	1	0	1	2	0	0	0	0	0	0	0	0	1
MERGE20143ID	0	0	0	2	2	0	3	0	2	0	4	4	2	2	0	4	2	0	5	1	1	0	2	1	4	0	2	2	0	3	3	1	1	5	4	4	2	0	0	1	1	0	1	0	0	3	1	1	3
MERGE63680ID	0	0	0	1	0	0	0	0	0	1	0	1	0	0	0	1	1	0	4	4	3	2	3	1	4	7	6	5	0	9	8	3	2	4	1	0	5	3	2	1	0	1	1	0	4	0	0	2	1
MERGE30198ID	0	0	0	0	0	0	0	0	1	1	0	0	0	1	0	0	0	1	0	0	0	0	0	0	0	0	0	0	0	7	0	0	2	0	0	0	0	0	0	0	1	0	0	0	2	0	0	0	0
MERGE37393ID	0	0	0	0	0	0	0	0	0	0	0	0	0	0	0	0	0	0	0	0	0	0	0	0	0	0	0	1	1	2	0	0	1	0	0	0	0	1	1	0	0	0	0	0	0	3	0	1	1
MERGE76349ID	1	2	1	2	0	1	0	1	0	2	0	0	4	4	1	4	4	0	6	2	4	1	1	2	4	1	0	0	0	1	0	0	0	0	0	0	0	1	1	0	0	0	1	0	0	0	0	0	0
MERGE124505ID	0	0	0	0	0	0	1	1	1	1	0	1	0	0	0	0	0	0	0	0	3	0	0	0	0	0	1	0	0	1	1	2	2	0	3	1	3	1	1	0	1	0	0	0	2	2	1	0	4
MERGE59745ID	0	0	0	0	0	0	1	0	0	0	0	0	0	0	0	0	0	0	0	0	0	0	0	0	0	2	0	2	1	4	1	2	1	0	0	0	0	0	0	1	0	0	0	0	0	0	0	1	0
MERGE50484ID	0	0	0	0	0	2	0	1	0	0	0	0	0	0	0	0	0	0	0	0	0	0	0	0	1	0	0	1	1	2	0	0	1	3	0	0	1	2	0	1	0	0	0	0	1	0	0	0	1
MERGE60105ID	0	0	0	0	1	0	0	0	1	0	0	0	1	0	0	0	0	0	0	0	0	0	0	0	0	0	0	0	0	1	0	0	1	2	0	0	1	0	0	0	0	0	0	0	1	0	0	0	1
MERGE36002ID	0	0	0	0	0	1	0	0	0	0	0	0	0	0	0	0	0	1	0	0	0	0	0	0	0	0	0	0	0	0	0	0	0	0	0	0	0	0	0	0	0	0	0	0	1	0	0	0	0
MERGE58530ID	0	0	0	0	0	0	0	0	0	0	0	0	0	0	0	0	0	0	0	0	0	0	0	0	0	0	0	2	0	0	0	0	0	0	1	0	0	0	0	0	0	0	0	0	0	0	0	0	0
MERGE140635ID	0	0	0	0	0	0	2	2	6	5	2	1	3	4	1	0	0	1	1	0	2	0	0	0	0	1	0	4	3	11	0	4	1	0	0	1	1	0	1	0	0	0	1	0	0	0	0	0	1
MERGE60249ID	0	0	0	0	0	0	0	1	0	0	0	2	0	1	2	0	0	0	0	2	0	0	0	0	1	1	0	0	0	1	0	0	3	3	0	2	1	1	0	0	0	0	0	0	0	0	0	1	2
MERGE50543ID	0	0	0	0	0	0	0	0	1	0	1	1	0	0	1	0	0	0	0	0	0	0	0	0	0	1	1	0	0	0	1	0	0	1	0	0	0	0	0	0	1	0	0	0	2	0	0	0	0
MERGE55806ID	0	0	0	0	0	0	0	0	0	0	0	0	0	0	0	0	0	0	0	0	0	0	0	0	0	0	1	1	0	0	0	0	0	0	0	0	1	0	0	0	0	0	0	0	0	0	0	0	0
MERGE20541ID	0	0	0	1	1	0	1	1	1	1	0	1	1	0	0	0	1	1	1	0	2	1	0	0	1	0	0	0	1	3	0	1	0	1	1	0	0	0	0	0	1	0	0	0	2	1	1	0	3
MERGE45233ID	0	0	0	0	3	1	0	3	2	0	2	2	1	2	3	0	0	1	0	0	0	1	0	1	0	4	3	2	6	3	2	2	5	0	0	0	1	0	1	0	0	0	0	0	1	1	0	0	0
MERGE58325ID	0	0	0	0	1	0	0	1	0	0	0	1	0	1	1	0	0	0	0	0	0	0	0	0	1	0	2	3	0	2	0	0	0	1	0	0	1	0	0	1	0	0	0	0	0	0	1	0	1
MERGE80386ID	0	0	0	0	0	0	0	0	0	0	0	0	0	0	0	0	0	0	0	0	0	0	0	0	0	0	0	0	0	2	0	0	0	0	0	0	0	0	0	0	0	0	0	0	0	0	0	0	1
MERGE80796ID	1	0	2	0	1	0	0	0	1	1	2	1	2	1	1	0	0	1	5	2	6	1	0	1	0	0	1	1	0	2	0	4	3	1	4	0	1	0	1	0	1	1	1	0	0	0	0	1	2
MERGE45146ID	0	1	1	0	0	0	1	0	0	1	1	1	0	0	0	0	0	0	2	1	1	1	1	0	0	1	0	5	1	2	0	5	1	3	2	1	2	0	0	1	0	0	0	0	0	1	0	0	1
MERGE59705ID	0	0	0	0	0	0	0	0	1	1	2	1	2	1	0	0	0	0	1	0	1	0	0	0	1	3	2	3	1	4	1	0	0	0	0	2	0	0	0	0	0	0	0	0	0	0	0	0	0
MERGE35955ID	0	0	0	0	0	0	0	0	1	0	0	0	1	6	2	1	1	1	2	0	3	1	0	1	3	1	1	0	1	1	1	0	2	0	2	0	1	0	1	1	1	2	0	1	0	1	0	0	0
MERGE58905ID	0	0	1	0	0	0	0	0	0	0	1	0	0	0	0	0	0	0	2	0	1	0	0	0	0	0	0	0	0	0	0	1	1	0	1	1	0	0	2	0	0	0	0	0	1	0	0	0	1
MERGE16534ID	0	0	0	1	0	1	1	3	1	0	2	0	1	0	2	1	0	1	0	1	0	1	0	0	0	1	2	10	0	4	1	4	3	0	0	0	1	0	0	0	1	1	0	0	0	1	0	1	3
MERGE38302ID	0	0	0	0	1	0	0	0	0	0	0	1	0	0	2	0	0	0	1	1	1	0	0	0	0	0	0	1	0	0	0	0	1	1	0	1	2	1	1	0	0	0	0	0	0	0	0	0	1
MERGE59675ID	0	0	0	0	0	1	1	0	1	0	0	0	0	0	0	0	0	0	0	0	0	0	0	0	0	1	0	1	0	0	0	0	0	0	2	0	1	0	0	0	1	0	0	0	0	0	0	0	2
MERGE80802ID	0	0	0	0	0	0	1	0	0	1	0	0	1	0	0	0	0	0	2	0	0	0	0	1	1	2	0	4	1	1	0	0	0	2	1	2	2	3	1	2	4	0	2	1	0	0	0	1	2
MERGE37107ID	0	0	0	0	0	0	0	0	1	1	0	0	0	0	0	0	0	0	0	0	0	0	0	0	0	1	0	0	0	0	0	1	0	1	1	3	1	0	0	1	0	0	0	0	0	0	0	0	0
MERGE79348ID	0	0	0	0	0	0	0	0	0	0	0	0	0	0	0	0	0	0	0	0	0	0	0	0	0	1	0	0	0	0	0	0	0	0	0	0	0	1	0	0	0	0	0	0	0	0	1	0	0
MERGE57372ID	0	0	0	0	0	0	0	0	0	0	0	0	0	0	0	0	0	0	0	0	0	0	0	0	0	0	0	0	0	1	0	2	0	10	21	13	4	2	3	2	3	0	0	0	0	0	1	0	4
MERGE197764ID	0	0	0	0	0	0	0	0	0	0	0	0	0	0	0	0	0	0	0	0	0	0	0	0	0	0	0	0	0	0	0	0	0	0	0	0	2	0	0	0	0	0	1	0	0	0	0	0	0
MERGE78775ID	1	2	0	1	0	0	0	0	0	1	0	0	0	0	0	0	0	0	0	3	0	0	0	0	0	0	0	0	1	0	1	0	2	1	4	1	0	0	0	0	0	0	0	0	0	1	1	0	1
MERGE9510ID	0	2	1	2	2	0	2	1	2	0	0	1	0	3	1	1	0	1	1	0	0	0	0	0	2	2	0	8	3	17	1	3	1	0	3	1	0	0	0	1	0	0	0	0	0	2	0	1	1
MERGE58438ID	0	0	0	0	0	0	0	0	0	1	1	0	0	0	0	0	0	0	0	1	0	0	0	0	0	1	0	0	1	2	0	2	0	0	1	0	3	0	0	0	0	0	0	0	0	0	0	1	0
MERGE75284ID	0	0	0	0	0	0	0	0	0	0	0	0	0	0	0	0	0	0	0	0	0	0	0	0	1	0	0	2	0	0	0	1	1	2	3	1	0	0	0	0	0	0	0	0	0	0	0	1	1
MERGE126759ID	0	1	0	0	0	0	0	0	0	1	0	0	1	0	1	0	0	0	1	3	4	0	0	1	2	1	1	3	0	1	1	1	0	1	2	1	1	3	2	0	0	2	0	0	0	0	0	0	1
MERGE51259ID	0	0	0	1	1	0	0	0	0	0	0	0	0	0	0	1	0	0	2	0	0	0	0	0	1	0	0	1	0	0	0	0	0	0	0	1	3	0	1	0	2	1	0	0	0	0	0	0	2
MERGE58283ID	0	0	0	1	0	0	1	1	0	0	0	0	0	0	0	0	0	0	0	0	0	0	0	0	0	2	0	3	0	0	1	1	0	0	1	0	1	0	0	0	0	0	0	0	0	1	2	1	0
MERGE2805ID	0	0	0	0	0	0	0	1	0	0	0	0	0	1	0	0	0	0	0	0	0	1	0	1	0	0	0	0	0	0	0	0	0	0	0	0	0	0	0	0	0	0	0	0	0	0	0	0	1
MERGE15503ID	0	0	0	0	0	0	0	0	1	0	0	0	4	3	1	1	2	0	1	3	1	1	0	1	4	2	0	0	0	0	0	0	0	0	0	0	0	1	0	0	0	0	1	1	0	0	0	0	0
MERGE62973ID	0	0	0	0	0	0	0	0	0	0	0	0	2	0	0	0	0	0	0	0	0	0	0	0	0	0	0	0	1	2	0	0	0	2	3	5	0	2	0	1	0	0	0	0	1	1	1	0	0
MERGE76321ID	0	0	0	0	0	1	0	0	0	1	1	1	0	0	0	0	0	0	0	1	0	0	0	2	0	0	1	4	0	2	2	2	2	1	0	0	2	0	0	0	0	0	1	0	0	0	0	0	0
MERGE79243ID	0	0	0	0	0	0	0	0	0	0	0	0	0	0	0	0	0	0	0	0	0	0	0	0	0	0	0	0	0	0	0	0	0	0	0	0	0	0	0	0	0	0	0	0	0	0	0	0	0
MERGE44974ID	1	1	1	0	2	1	2	1	0	2	0	2	3	2	1	0	1	5	3	5	4	0	0	0	2	0	2	4	3	5	0	2	2	1	4	3	1	0	0	0	0	0	0	0	2	1	1	3	5
MERGE158597ID	0	0	1	2	0	0	3	1	2	3	2	0	3	0	0	0	0	1	3	2	1	1	1	2	2	4	0	1	0	3	3	8	4	4	2	4	2	1	1	0	0	0	0	1	0	9	0	3	5
MERGE54230ID	0	0	1	1	1	1	1	0	0	0	0	0	0	1	1	1	0	1	4	2	1	0	0	1	0	1	0	2	1	1	0	0	1	0	2	3	2	1	2	0	1	1	1	0	0	0	0	1	1
MERGE43872ID	0	0	0	0	1	0	0	0	2	0	1	1	1	1	2	0	0	3	2	1	1	0	0	0	1	0	2	3	1	5	2	2	2	0	1	2	1	0	0	0	2	0	0	0	2	3	2	0	1
MERGE38153ID	0	0	0	0	1	0	0	0	1	1	2	2	1	1	1	0	0	0	0	0	0	0	0	0	0	0	1	6	1	2	0	1	2	0	0	0	0	1	0	0	0	0	1	0	0	1	0	0	2
MERGE43837ID	0	0	0	0	0	0	0	0	0	0	0	0	0	0	0	0	0	0	0	0	0	0	0	0	0	0	0	1	0	1	0	0	2	0	1	2	0	1	1	0	0	0	0	0	0	0	0	0	1
MERGE54018ID	2	1	4	1	0	0	0	0	0	0	0	1	2	1	1	0	1	0	3	1	3	0	0	1	1	0	1	0	0	0	0	0	0	0	0	1	13	5	12	14	9	10	9	12	6	8	3	5	5
MERGE6718ID	0	1	3	2	1	0	1	0	0	2	1	0	5	1	1	0	1	2	0	0	1	2	0	1	0	0	2	4	1	1	6	2	6	1	1	1	2	0	0	0	1	0	2	0	0	0	0	1	2
MERGE53966ID	0	0	0	1	1	1	0	0	0	0	0	1	1	2	1	0	0	0	0	0	1	1	1	0	0	0	0	0	0	1	0	2	1	2	0	2	1	1	2	0	1	0	2	0	1	0	1	1	2
MERGE34053ID	0	0	0	0	0	0	0	0	1	0	0	1	0	0	0	0	0	0	2	0	0	0	0	1	0	1	1	2	3	5	0	1	0	1	0	0	3	0	0	0	0	0	0	0	0	0	0	0	2
MERGE33556ID	0	0	0	0	0	0	0	0	0	0	0	0	0	0	0	0	0	0	0	0	0	0	0	0	0	2	1	2	0	1	0	1	0	0	0	0	1	1	0	0	0	0	0	0	1	0	0	2	0
MERGE222975ID	0	0	0	0	0	0	0	0	0	0	0	0	0	0	0	0	0	0	0	0	0	0	0	0	0	0	0	1	0	1	0	1	0	0	0	0	0	0	0	0	1	0	0	0	0	0	0	0	1
MERGE40354ID	0	0	0	0	0	0	0	0	0	0	0	0	0	0	0	0	0	0	0	0	0	0	0	0	0	0	0	0	0	0	0	0	0	0	0	0	0	0	0	0	0	0	0	0	0	0	0	0	0
MERGE19167ID	0	0	0	1	0	1	0	0	0	0	0	1	0	0	1	0	0	0	0	2	0	1	0	0	0	1	0	0	0	0	5	3	5	0	0	1	1	0	0	0	0	0	0	2	0	1	0	1	0
MERGE55703ID	0	0	0	0	1	0	1	1	0	1	0	0	0	2	1	0	0	0	3	2	3	0	0	0	1	0	1	3	1	3	3	4	2	1	6	3	0	4	0	0	0	1	0	0	0	1	0	0	1
MERGE60662ID	0	0	0	0	0	0	0	1	1	0	0	0	0	0	0	0	0	0	0	0	0	0	0	0	0	0	0	0	0	0	0	0	0	0	0	0	0	0	0	0	0	0	0	0	0	0	0	0	1
MERGE65839ID	0	0	0	0	0	0	0	0	0	1	0	0	1	0	0	0	0	0	1	0	1	3	0	3	3	1	3	7	9	26	2	1	2	3	1	1	1	0	1	1	0	2	0	0	1	0	0	0	0
MERGE255537ID	0	0	0	0	0	0	0	0	0	0	0	0	0	0	0	0	0	0	0	0	0	0	0	0	0	0	0	0	0	0	0	0	0	0	0	0	0	0	0	0	0	0	0	0	0	0	0	0	0
MERGE73896ID	0	0	0	2	1	3	4	1	1	0	1	3	3	1	0	0	0	3	0	2	2	3	2	0	1	3	5	3	1	0	5	2	2	2	1	0	0	0	1	0	0	0	0	2	0	2	2	0	2
MERGE98371ID	0	0	0	0	1	1	1	2	1	0	0	0	0	0	2	1	1	0	1	1	0	1	0	0	0	0	0	2	3	8	2	1	1	1	0	0	2	0	1	0	0	0	1	0	2	0	0	0	0
MERGE62472ID	0	0	0	0	1	0	1	0	0	0	0	0	1	0	1	0	0	0	0	0	0	0	0	0	0	0	0	5	1	1	2	1	1	0	0	0	1	0	1	0	0	0	1	0	0	0	0	0	1
MERGE59728ID	0	0	0	0	0	0	1	1	0	0	0	0	1	0	0	0	0	0	0	0	0	0	0	0	2	0	1	1	1	4	0	0	0	2	1	0	0	0	0	0	0	0	0	0	0	2	0	0	0
MERGE26671ID	0	0	0	0	0	0	0	0	0	0	0	0	0	0	0	0	0	0	0	0	0	0	0	0	0	1	0	0	0	0	0	0	0	0	0	0	0	0	1	1	0	1	0	2	1	1	2	3	0
MERGE71374ID	0	0	0	0	1	0	1	0	0	0	0	1	2	0	2	6	0	0	1	1	1	3	2	0	0	0	0	4	3	8	15	6	5	3	7	3	2	2	1	0	1	0	0	0	3	1	0	1	1
MERGE44655ID	0	0	0	0	0	2	0	1	1	0	1	0	0	0	0	1	2	1	0	2	0	0	1	0	1	1	0	2	0	4	0	2	0	0	1	1	1	0	0	0	1	1	1	1	1	0	0	0	1
MERGE2851ID	1	0	0	0	0	0	0	2	0	0	0	0	0	1	0	0	0	0	0	0	1	0	0	0	2	1	1	2	0	5	0	0	0	1	2	0	3	1	0	1	0	0	0	0	0	0	0	1	0
MERGE66590ID	0	4	0	0	0	0	2	2	0	2	0	0	0	1	3	1	0	1	2	4	4	0	1	2	3	1	1	2	2	2	4	4	3	2	3	7	5	2	1	0	1	1	0	1	0	0	1	0	7
MERGE47962ID	0	1	0	0	1	0	1	0	0	0	1	0	1	0	5	0	0	0	5	0	1	0	0	2	2	0	0	8	0	3	0	2	0	1	1	6	1	0	1	0	1	1	0	0	0	0	2	0	1
MERGE16524ID	0	0	0	3	0	2	2	1	2	1	0	0	0	3	6	1	1	1	0	0	0	0	0	0	1	3	2	6	0	9	2	3	0	0	0	0	0	1	1	1	0	0	1	1	1	0	1	1	2
MERGE293132ID	0	0	0	1	1	0	1	3	2	2	3	2	6	5	0	0	1	0	0	0	0	1	1	0	3	1	8	5	3	3	0	1	3	1	1	0	0	0	1	0	0	0	0	2	0	1	0	1	1
MERGE56825ID	0	0	0	0	0	0	0	0	1	0	0	0	0	0	0	0	0	0	0	0	0	0	0	0	0	1	0	0	0	0	0	0	1	0	0	0	0	0	0	0	0	0	0	0	0	0	0	0	0
MERGE16530ID	0	1	0	0	0	2	1	1	0	1	1	0	1	1	3	2	1	2	0	0	0	0	0	1	1	2	0	1	2	2	1	1	0	1	0	0	3	1	0	0	0	0	2	2	0	0	0	1	1
MERGE80798ID	0	0	0	1	0	0	0	0	0	0	1	0	0	2	1	0	2	1	1	2	1	0	0	0	0	1	0	3	0	2	1	2	0	1	0	3	6	3	4	1	0	1	1	1	1	1	0	0	4
MERGE53441ID	0	0	0	0	0	0	0	1	0	0	0	0	2	1	1	0	0	0	0	0	1	0	0	1	1	0	0	2	1	2	0	1	0	1	1	2	2	3	4	1	1	0	0	0	0	0	1	0	0
MERGE33455ID	0	0	0	0	0	0	0	0	0	3	0	0	1	0	0	0	0	1	0	0	0	0	0	0	0	0	0	0	0	0	1	0	0	0	0	0	0	0	0	0	1	0	0	0	1	0	0	0	0
MERGE255394ID	0	0	0	0	0	0	0	0	0	0	0	0	0	0	0	0	0	0	0	0	0	0	0	0	0	0	0	0	0	0	0	0	0	0	0	0	0	0	0	0	0	0	0	0	0	0	0	0	0
MERGE59749ID	0	0	0	0	0	0	0	1	0	0	0	0	0	0	0	0	0	0	0	0	0	0	0	1	0	0	1	0	0	0	0	1	1	0	0	0	0	0	0	1	1	0	0	0	0	0	1	0	0
MERGE73720ID	0	0	0	0	0	0	0	0	0	0	0	2	0	1	0	0	0	0	1	0	0	2	0	0	1	0	0	0	0	1	1	1	0	0	0	0	1	0	2	0	0	0	0	0	0	0	1	0	0
MERGE55200ID	0	0	0	0	0	0	0	0	0	0	0	1	1	0	1	0	0	0	0	0	0	0	0	0	0	0	0	0	0	0	0	0	1	0	0	0	0	0	0	0	0	0	0	0	0	0	0	0	0
MERGE58132ID	0	0	0	0	0	0	0	0	0	0	0	0	0	0	0	0	0	0	0	0	0	0	0	0	0	0	0	0	0	1	0	0	0	0	0	0	0	0	0	0	0	0	0	0	0	0	0	0	0
MERGE74152ID	0	0	0	0	0	0	0	0	0	0	0	0	0	0	0	0	0	0	0	0	0	0	0	0	0	0	0	0	0	0	0	0	0	0	0	0	0	0	0	0	0	0	0	0	0	0	0	0	0
MERGE42254ID	1	0	0	0	1	0	1	0	1	1	0	1	0	0	0	0	0	2	0	2	0	0	0	0	0	0	1	3	3	2	1	4	1	1	3	1	3	0	0	0	0	0	1	0	0	1	2	0	3
MERGE80580ID	0	0	2	0	0	0	0	0	0	1	0	0	0	1	2	0	1	1	1	1	1	0	0	0	0	0	0	0	0	0	0	0	0	2	1	4	0	0	0	0	0	0	0	0	0	0	0	1	1
MERGE50703ID	0	0	2	0	0	0	0	0	0	0	0	0	0	1	0	0	1	0	0	0	1	0	0	0	0	0	0	0	0	0	0	0	0	0	1	0	0	0	0	0	0	0	0	0	0	0	0	0	1
MERGE14187ID	0	0	0	0	0	0	0	0	0	0	1	0	1	0	0	0	0	1	0	1	1	0	1	1	1	0	0	1	0	1	0	0	1	3	0	1	0	0	0	2	1	0	0	0	2	1	0	0	2
MERGE30170ID	0	0	0	0	0	0	0	0	0	0	0	0	0	0	0	0	0	0	0	0	0	0	0	0	0	1	0	0	1	1	0	0	2	2	0	1	0	0	0	0	0	0	0	0	1	0	0	0	0
MERGE72413ID	0	3	0	2	0	2	2	1	0	1	0	1	2	5	5	3	3	4	5	2	6	0	1	3	10	5	13	0	1	1	3	6	4	2	0	1	6	1	1	1	5	2	0	1	4	1	3	1	0
MERGE38129ID	0	0	0	0	1	0	2	1	1	0	0	1	2	0	0	2	0	0	0	0	0	0	0	0	0	0	3	12	4	4	1	3	2	0	1	0	0	1	0	0	0	1	0	2	1	2	0	0	3
MERGE75256ID	0	0	0	0	1	0	0	0	1	1	0	2	0	1	0	0	0	0	1	1	1	0	0	0	0	0	1	1	0	0	1	0	0	1	1	1	0	0	0	0	0	0	0	0	0	0	0	0	0
MERGE37708ID	0	0	0	0	0	0	0	0	0	0	0	0	0	0	0	0	0	0	1	0	0	0	0	0	0	0	0	0	2	0	0	0	1	0	0	0	0	0	0	0	0	0	0	0	0	0	0	0	0
MERGE58213ID	1	0	0	2	1	0	0	0	0	0	0	0	0	2	0	0	0	1	0	0	1	0	0	0	1	0	0	3	1	0	1	0	0	0	1	2	0	0	2	0	0	0	0	0	0	0	0	0	4
MERGE60175ID	0	0	0	0	0	1	0	1	0	0	0	0	0	0	1	0	0	0	0	0	2	0	0	0	0	2	0	6	0	3	0	0	1	1	1	0	1	0	1	0	0	1	0	0	1	0	0	0	2
MERGE54647ID	0	0	0	0	0	0	0	0	0	0	0	0	0	1	0	0	0	1	0	0	2	0	0	1	2	0	0	0	0	1	0	1	1	1	2	1	1	1	0	0	0	0	0	0	0	1	0	2	0
MERGE57606ID	1	1	1	2	2	1	0	0	0	2	0	1	0	0	1	0	0	2	1	0	4	0	0	0	1	2	2	1	1	0	0	2	2	6	4	3	2	1	0	0	0	0	0	0	0	0	1	0	2
MERGE42560ID	1	0	1	1	2	0	1	2	5	0	0	2	1	3	2	0	0	0	0	1	0	0	2	0	3	2	0	2	1	3	3	1	5	0	1	2	0	0	2	1	0	1	0	0	0	0	0	0	1
MERGE75160ID	0	2	0	0	0	0	2	0	0	0	0	0	1	0	0	0	0	1	0	0	0	0	0	0	0	0	1	2	0	2	1	0	0	0	0	1	0	0	0	0	0	0	0	0	0	0	0	0	1
MERGE71415ID	0	0	0	0	0	0	0	0	0	0	0	0	0	0	0	0	0	0	0	0	0	0	0	0	0	0	0	0	0	0	0	0	0	0	0	0	0	0	0	0	0	0	0	0	2	0	0	0	0
MERGE61728ID	0	1	4	1	2	0	0	2	0	0	0	1	0	1	5	0	0	2	1	0	0	2	0	0	0	0	0	1	0	2	9	5	2	5	5	5	9	7	7	5	6	3	5	0	1	5	0	2	2
MERGE9512ID	0	1	0	1	0	0	0	0	1	0	1	0	0	0	0	0	1	0	0	0	0	0	0	0	1	0	0	3	0	3	0	1	0	2	0	0	0	0	0	0	0	0	0	0	0	0	1	1	1
MERGE20389ID	0	0	1	0	1	0	1	0	0	0	0	2	2	2	3	0	0	1	0	1	2	0	0	0	3	2	0	8	1	4	1	1	1	0	0	1	1	0	1	1	1	0	1	0	0	0	0	0	2
MERGE53122ID	0	0	0	0	0	1	0	0	0	0	0	0	0	1	0	0	0	0	0	0	1	0	0	0	1	1	2	0	0	0	0	0	1	0	0	0	1	0	1	0	0	0	2	0	0	0	0	1	1
MERGE163932ID	0	0	0	0	0	1	0	0	0	0	0	0	0	0	1	1	0	1	0	0	0	0	0	0	0	0	0	0	0	0	0	2	0	0	0	0	1	0	0	0	0	0	0	0	0	0	0	0	0
MERGE4237ID	0	0	0	0	0	0	0	0	0	0	0	0	0	0	0	0	0	0	0	1	1	0	0	0	1	1	0	3	0	1	0	2	2	2	1	0	1	0	0	0	0	0	0	0	0	1	1	1	0
MERGE5112ID	0	1	0	3	0	1	0	1	2	2	2	1	1	1	2	0	1	1	3	3	0	1	1	2	2	3	1	3	2	1	5	4	7	6	2	1	1	0	1	0	0	0	0	0	0	1	0	2	1
MERGE137855ID	0	0	0	0	0	0	0	1	1	0	0	0	0	1	0	0	0	0	0	1	0	0	0	0	1	1	0	7	1	2	0	2	1	1	2	1	4	2	1	0	1	0	0	0	0	1	0	0	2
MERGE78765ID	0	0	0	0	0	0	0	0	0	0	0	0	0	0	0	0	0	0	1	0	0	0	0	0	0	0	0	0	0	0	0	0	0	0	0	0	0	0	0	0	0	0	0	0	0	0	0	0	1
MERGE59694ID	1	0	0	0	0	0	0	0	0	0	0	0	0	2	0	0	0	0	0	0	0	0	0	0	0	0	0	3	1	1	0	4	2	0	0	0	2	0	0	1	2	0	0	0	0	0	0	0	1
MERGE112302ID	0	2	0	0	0	0	1	0	0	0	1	0	0	1	2	0	0	0	1	2	2	0	0	0	0	2	0	4	1	4	2	2	1	0	1	3	3	1	2	0	2	0	1	0	0	2	1	0	0
MERGE44717ID	0	0	0	3	1	0	0	1	1	1	0	0	1	0	0	0	0	1	0	0	0	0	0	1	3	0	1	8	2	8	3	0	6	0	0	0	0	0	0	0	0	0	0	3	1	1	3	0	3
MERGE62967ID	0	0	0	0	0	1	1	0	0	0	0	0	0	0	1	0	0	0	1	1	1	0	0	0	0	1	0	1	0	0	2	2	1	1	1	2	0	0	1	0	0	0	1	1	1	0	1	0	1
MERGE44957ID	0	0	0	0	0	0	1	0	0	0	0	0	2	1	0	1	0	3	0	0	0	0	0	0	0	2	0	5	4	4	1	1	1	1	1	1	3	1	0	1	0	0	0	1	0	1	2	0	2
MERGE33128ID	0	0	0	0	0	0	0	0	0	0	0	0	0	0	0	0	0	0	0	0	0	1	0	0	0	1	0	0	0	0	0	0	0	0	0	0	1	0	0	0	0	0	0	0	0	0	0	0	0
MERGE16516ID	0	0	0	0	0	0	0	0	0	0	0	0	0	0	0	0	0	0	0	0	0	0	0	0	0	0	0	0	0	0	0	0	0	0	0	0	0	0	0	0	0	0	0	0	0	0	0	0	0
MERGE42615ID	0	0	0	1	2	0	0	1	0	0	0	0	0	0	0	0	0	2	3	1	0	0	2	1	0	2	2	1	0	3	1	1	1	1	1	2	4	0	0	0	0	0	1	0	0	1	1	1	2
MERGE67047ID	0	0	0	0	0	0	0	0	0	0	0	1	0	0	4	0	0	0	0	0	0	0	1	0	1	0	0	1	1	4	1	0	0	0	0	0	0	2	0	0	0	0	0	0	0	2	0	0	1
MERGE80404ID	0	0	0	0	0	0	0	0	0	0	0	0	0	0	0	0	0	1	1	1	2	0	0	0	0	0	0	0	1	0	2	1	0	1	2	1	1	0	1	0	2	0	1	0	0	1	0	0	1
MERGE36657ID	0	0	0	0	0	0	0	0	0	0	0	0	0	0	0	0	0	0	0	0	0	0	0	0	0	0	0	0	0	0	0	0	0	0	0	0	0	0	0	0	0	0	0	0	0	0	0	0	0
MERGE37576ID	0	0	0	0	0	0	0	0	0	0	0	0	0	0	0	0	0	0	0	0	0	0	0	0	0	0	0	0	0	0	0	0	0	0	0	0	0	0	0	0	0	0	0	0	0	0	0	0	0
MERGE193187ID	0	0	0	0	0	0	2	0	0	0	0	0	1	0	0	1	0	0	1	0	0	0	0	0	0	2	0	3	0	4	1	2	0	1	2	2	0	2	0	0	1	0	0	0	0	0	1	0	1
MERGE77180ID	0	0	0	0	0	0	0	0	0	1	0	0	0	1	0	0	0	0	1	0	1	0	0	0	0	1	1	0	0	3	2	4	0	1	4	0	1	2	1	2	0	0	0	0	0	2	0	0	1
MERGE79455ID	0	0	0	0	0	0	0	0	0	0	0	0	0	0	0	0	0	1	0	0	0	0	0	0	0	0	0	0	0	0	0	0	0	0	0	0	0	0	0	0	0	0	0	0	0	0	0	0	0
MERGE5509ID	0	0	0	0	0	0	0	0	0	0	0	0	0	0	0	0	0	0	0	0	0	0	0	0	0	0	0	0	0	0	0	0	0	0	0	0	0	0	0	0	0	0	0	0	0	0	0	0	0
MERGE53945ID	0	0	0	1	1	0	0	0	0	0	0	0	3	1	0	2	0	1	0	2	2	0	0	0	0	6	2	3	1	2	2	1	1	2	2	4	2	1	3	2	1	0	0	1	1	4	5	4	5
MERGE247559ID	0	0	0	0	1	0	0	0	0	0	0	1	0	1	1	0	0	0	2	1	0	0	0	1	0	1	1	0	0	0	0	0	1	1	1	1	3	3	2	0	1	0	0	0	0	1	1	1	4
MERGE80412ID	0	0	0	0	0	0	2	0	0	0	1	0	0	0	0	0	0	0	0	0	0	0	0	0	0	0	0	1	0	0	0	0	3	0	2	0	0	0	0	0	0	0	0	0	1	0	0	0	1
MERGE37398ID	0	0	0	0	0	0	0	0	0	0	0	0	0	0	0	0	0	1	1	0	0	0	0	0	0	0	1	0	2	0	0	0	0	2	2	2	1	0	1	1	0	1	0	0	1	0	1	0	0
MERGE85504ID	0	0	2	0	2	2	0	1	0	0	0	2	0	0	0	0	0	2	5	0	3	0	0	1	1	0	2	7	1	6	0	3	0	1	2	1	2	0	0	0	0	0	0	0	0	0	0	0	1
MERGE164619ID	0	0	0	0	0	0	0	0	0	0	0	0	0	0	0	0	0	0	0	0	0	0	0	0	0	0	0	0	0	0	0	0	0	0	0	0	0	0	0	0	0	0	0	0	0	0	0	0	0
MERGE422ID	1	0	0	0	0	1	0	0	0	0	0	0	0	0	0	0	1	0	0	0	0	0	0	0	0	0	0	3	0	3	0	1	3	1	4	5	6	3	1	5	1	1	1	1	1	1	4	3	2
MERGE47524ID	1	0	0	0	0	0	1	1	1	1	0	0	0	0	0	0	0	1	0	0	0	0	0	0	0	0	1	1	1	2	1	1	0	1	5	0	2	0	0	1	0	0	0	0	1	1	0	0	1
MERGE68409ID	0	0	0	0	0	0	0	0	0	1	0	0	0	0	0	0	0	0	0	0	0	0	0	1	0	0	2	1	0	1	1	0	0	0	0	1	0	0	0	0	0	0	0	0	1	0	0	0	0
MERGE244984ID	0	0	0	0	0	0	0	0	0	0	0	1	0	0	2	0	0	0	0	0	0	0	0	0	0	0	0	0	1	2	0	0	1	0	0	0	0	0	0	0	0	0	0	1	1	0	0	0	0
MERGE57429ID	0	0	0	0	0	0	0	0	0	0	0	0	0	0	0	0	1	0	0	0	0	0	0	0	0	0	0	0	0	0	0	1	0	1	0	0	0	0	0	0	0	0	0	0	0	0	0	0	0
MERGE50505ID	0	0	0	0	0	0	0	0	0	0	0	0	0	0	0	0	0	0	0	0	0	2	0	0	0	0	0	2	0	5	0	3	1	0	0	0	0	0	0	0	0	1	0	0	0	1	0	0	0
MERGE24044ID	0	1	1	0	2	2	0	0	0	0	2	1	1	2	2	0	1	1	1	2	1	4	0	2	5	4	4	4	0	0	1	4	0	1	2	3	1	1	1	1	0	0	0	0	0	1	2	1	1
MERGE36008ID	0	0	0	0	1	0	0	0	0	1	0	1	1	2	2	0	1	0	0	0	1	2	2	1	0	1	1	0	2	0	1	2	5	0	0	0	1	0	0	1	1	0	1	0	2	0	0	0	1
MERGE60255ID	0	1	0	0	0	0	1	0	0	0	0	0	0	1	0	0	1	0	0	1	3	0	0	2	0	1	0	3	1	2	0	4	2	3	3	3	1	2	1	1	1	0	0	0	1	1	1	0	3
MERGE7637ID	0	0	0	0	0	0	0	1	0	0	0	0	0	0	1	0	0	0	1	0	0	0	0	1	0	0	0	1	0	5	1	0	1	1	1	0	0	1	0	0	1	0	0	0	0	0	0	0	0
MERGE73645ID	0	0	0	0	0	0	0	0	0	0	0	0	0	0	2	0	0	0	0	0	0	0	0	0	0	0	0	0	0	0	0	0	1	3	2	2	0	0	0	0	0	0	0	0	0	1	0	1	0
MERGE124487ID	0	0	0	0	0	0	0	0	0	0	0	0	0	0	0	0	0	0	0	0	0	0	0	1	0	0	1	0	0	1	1	0	1	0	5	0	0	0	0	1	1	0	0	0	0	1	1	0	2
MERGE71362ID	0	0	0	0	0	0	0	0	0	0	0	0	0	0	0	0	0	0	0	0	0	0	0	0	0	0	0	0	0	0	0	0	0	0	0	0	0	0	0	0	0	0	0	0	0	0	0	0	0
MERGE2771ID	0	0	0	0	0	0	0	0	0	0	0	0	0	0	0	0	0	0	0	0	0	0	0	0	0	0	0	0	0	0	0	0	0	0	0	0	0	0	0	0	0	0	0	0	0	0	0	0	0
MERGE23265ID	0	0	1	1	0	0	0	0	0	0	0	0	0	0	0	0	0	0	0	0	0	0	0	0	3	1	0	6	0	4	0	2	0	1	1	0	0	0	0	1	1	0	0	0	0	1	0	1	0
MERGE36851ID	0	0	0	0	1	0	0	0	0	0	0	0	1	0	0	0	0	0	0	0	0	0	0	0	0	0	0	1	1	1	0	1	3	0	0	0	2	1	0	0	1	0	0	2	1	0	2	0	0
MERGE33515ID	0	0	0	0	0	0	2	1	1	1	0	3	2	1	2	1	0	0	0	0	0	0	0	0	0	3	1	4	3	2	2	1	1	0	0	0	0	0	0	0	0	0	0	0	0	0	0	0	0
MERGE19612ID	0	0	1	0	0	0	0	0	0	2	0	0	0	1	1	1	0	0	0	0	1	0	0	1	1	0	1	3	2	2	1	2	1	1	0	0	0	0	1	0	0	0	1	0	2	1	0	0	0
MERGE31834ID	0	0	0	0	0	0	0	2	0	0	0	0	0	0	0	0	0	0	0	0	0	0	0	0	0	0	0	1	0	0	0	1	1	0	0	0	0	0	1	0	0	0	0	1	0	0	0	0	0
MERGE107252ID	0	0	0	0	0	0	0	0	0	0	0	0	0	0	0	0	0	0	0	0	0	0	0	0	0	0	0	0	0	0	0	0	0	0	0	0	0	0	0	0	0	0	0	0	0	0	0	0	0
MERGE23405ID	0	2	1	0	0	0	0	0	0	0	0	0	1	1	1	0	0	0	2	1	1	0	0	1	0	1	2	1	1	1	0	1	0	0	1	1	2	1	0	1	0	1	0	0	2	0	4	1	0
MERGE59704ID	0	0	0	0	0	1	0	2	0	1	0	0	0	2	3	1	1	1	1	0	0	1	0	0	1	0	2	8	4	11	2	1	1	1	1	1	2	0	0	0	0	0	0	0	1	0	1	1	4
MERGE58475ID	0	0	0	0	0	0	1	0	0	0	0	1	1	1	1	0	0	0	0	0	0	0	0	0	0	1	0	1	0	1	0	0	3	1	1	1	0	0	2	0	0	0	0	0	0	0	0	0	0
MERGE50515ID	0	0	0	0	0	0	0	0	1	0	0	0	0	0	0	0	0	0	0	0	0	0	0	0	0	0	0	1	0	0	0	0	1	0	0	0	0	0	0	0	0	0	0	0	0	0	0	0	0
MERGE36823ID	0	0	0	0	0	0	0	0	0	0	0	0	0	0	0	0	0	0	0	1	0	0	0	0	0	0	0	0	0	1	0	0	0	1	1	1	0	0	1	0	0	0	0	0	1	0	0	1	1
MERGE80408ID	0	1	0	0	0	1	0	0	0	0	1	2	2	0	0	0	0	0	6	0	2	0	0	1	0	0	0	1	0	3	3	0	0	2	3	7	2	0	2	0	0	0	0	0	0	1	1	1	2
MERGE64616ID	0	0	0	1	1	0	0	1	0	0	2	0	1	1	1	0	0	0	0	0	0	0	0	1	2	1	0	6	1	8	2	3	1	1	1	1	3	0	3	0	1	0	0	0	1	1	0	0	2
MERGE58423ID	0	0	0	1	0	0	0	1	1	0	0	0	0	0	0	0	0	0	0	0	0	0	0	1	0	1	0	1	0	2	0	1	1	0	0	1	1	0	0	0	0	0	0	0	0	0	0	0	1
MERGE50556ID	0	0	0	0	0	1	0	0	0	0	0	0	0	0	0	0	1	0	0	0	0	0	0	0	0	0	1	1	0	0	0	0	0	0	0	0	0	0	0	1	0	0	1	0	0	0	0	0	0
MERGE53678ID	0	0	0	0	0	1	0	0	1	0	0	0	0	1	0	0	0	0	0	1	2	0	1	0	0	0	0	5	0	4	0	3	1	1	1	4	1	2	2	0	1	0	0	0	0	2	0	2	0
MERGE38133ID	0	0	0	0	0	0	0	4	0	0	2	1	2	2	2	0	0	0	0	0	0	0	1	1	0	0	0	3	0	2	0	4	0	0	0	0	0	0	0	0	0	0	0	1	0	0	0	0	1
MERGE45201ID	0	0	0	0	0	0	0	0	0	1	1	0	0	0	3	0	2	1	0	0	0	0	0	0	1	2	3	5	0	2	0	1	1	0	0	1	1	0	0	1	0	0	2	0	0	0	0	0	0
MERGE10275ID	1	0	1	1	2	0	3	3	1	0	2	4	1	3	1	2	1	2	2	2	1	1	1	1	0	0	0	3	2	2	0	10	5	4	1	2	0	0	0	0	0	0	0	0	2	0	0	3	3
MERGE78592ID	0	1	3	0	0	0	1	1	0	0	0	0	0	0	1	0	0	1	0	0	0	0	0	0	0	0	0	1	0	1	0	1	0	1	1	1	0	0	0	0	0	1	0	0	0	0	0	0	0
MERGE42547ID	0	0	1	0	0	0	0	4	0	1	2	0	2	3	1	0	0	0	0	1	0	2	0	2	2	2	0	2	1	1	0	3	4	1	0	0	1	0	1	0	0	0	0	0	2	0	0	2	2
MERGE36409ID	0	0	1	0	0	0	0	0	0	1	0	0	0	0	0	0	0	1	0	0	0	0	0	0	0	0	0	0	0	0	2	0	1	0	1	2	0	0	0	0	0	0	0	0	0	1	0	0	3
MERGE52674ID	0	0	0	0	0	1	0	0	0	1	0	0	0	0	1	0	0	1	0	0	0	0	0	0	0	0	1	0	0	0	0	0	1	0	0	0	0	0	0	0	0	0	0	0	0	0	0	0	0
MERGE15075ID	0	1	1	0	0	1	0	0	0	0	0	1	1	1	1	2	0	0	0	2	1	0	0	1	0	1	0	0	0	0	0	0	0	1	1	0	1	0	0	1	0	1	0	0	0	0	0	0	0
MERGE21726ID	0	0	0	0	0	0	0	0	1	1	0	2	1	0	2	3	0	0	2	0	1	3	2	0	2	1	1	1	1	2	1	1	1	0	2	1	1	1	5	2	2	1	2	0	3	0	0	0	1
MERGE5619ID	0	0	0	0	0	0	0	0	0	1	0	0	1	1	0	0	0	0	0	0	0	0	0	0	0	0	0	1	0	1	0	0	0	1	1	2	0	0	1	0	0	0	0	0	0	0	0	1	0
MERGE63105ID	0	0	0	0	0	0	0	0	0	0	0	0	0	0	0	0	0	0	0	0	0	0	0	0	0	0	0	0	0	0	0	0	0	3	0	2	1	0	2	0	0	0	0	0	0	0	0	0	2
MERGE44205ID	0	0	0	0	0	0	0	0	0	0	0	0	0	0	0	0	0	0	0	0	0	0	0	0	0	0	0	0	0	0	0	0	0	0	0	0	0	0	0	0	0	0	0	0	0	0	0	0	0
MERGE21915ID	0	0	0	0	1	2	0	0	1	0	0	1	1	1	1	1	1	1	0	1	0	1	0	0	0	1	1	1	1	1	3	2	1	1	0	0	1	0	0	0	0	0	0	0	0	0	1	0	3
MERGE37885ID	0	0	0	0	0	0	1	1	1	1	0	1	1	1	0	0	0	0	0	0	0	0	0	1	1	0	1	3	4	9	1	1	0	1	1	0	0	0	0	1	0	0	1	0	0	1	1	1	0
MERGE53999ID	0	0	0	0	0	0	0	1	2	1	1	2	1	1	1	0	0	1	0	0	1	0	0	1	2	0	0	2	2	1	0	0	1	2	1	2	2	0	4	0	3	0	1	0	0	1	1	0	0
MERGE14184ID	0	0	0	0	0	0	0	1	0	0	0	0	0	2	0	0	0	0	0	0	1	0	0	0	1	0	0	1	0	1	0	2	1	0	0	1	0	0	0	0	0	0	0	0	1	0	0	0	0
MERGE4904ID	0	0	0	0	0	0	0	0	0	0	0	1	0	1	0	0	0	0	1	0	0	0	0	0	0	0	0	0	0	0	1	0	0	0	0	0	1	0	0	1	0	0	0	0	0	0	0	0	1
MERGE57281ID	0	0	0	0	0	0	0	0	0	0	0	0	0	0	1	0	0	0	0	1	0	0	0	1	0	0	0	0	0	0	0	0	1	0	0	1	0	0	0	0	0	0	0	0	0	0	0	0	0
MERGE56874ID	0	0	0	0	0	0	0	0	0	0	0	0	0	0	0	0	0	0	0	0	0	0	0	0	0	0	0	1	0	0	0	1	0	0	0	0	1	0	0	0	0	0	0	0	0	0	1	0	0
MERGE15305ID	0	0	1	0	0	0	1	1	0	0	1	0	1	1	1	0	1	0	2	0	0	1	0	1	1	0	1	0	0	0	2	0	0	0	0	0	0	0	0	0	0	0	3	1	0	1	0	0	0
MERGE58395ID	0	0	0	1	0	2	1	0	0	0	1	1	1	0	1	0	0	0	1	0	0	0	1	1	1	0	1	2	1	11	1	2	5	0	0	1	0	0	1	0	3	1	0	1	2	0	0	0	2
MERGE137575ID	0	0	0	0	1	0	0	0	0	0	0	0	0	0	0	0	0	0	0	0	0	0	0	0	0	0	0	0	0	0	0	1	0	0	0	1	0	0	1	0	0	0	0	0	0	0	0	0	0
MERGE53981ID	0	0	0	0	0	0	1	0	1	0	1	1	0	1	0	0	0	0	2	0	0	0	0	0	0	1	0	0	0	0	0	0	2	2	1	2	2	2	0	0	2	0	0	0	0	2	0	0	1
MERGE54099ID	0	0	0	0	0	0	0	1	0	1	0	0	3	1	1	0	0	0	4	1	5	0	0	0	0	0	0	0	0	1	0	0	1	1	1	6	1	0	2	0	1	0	0	0	0	1	0	0	7
MERGE11528ID	0	0	0	0	0	0	0	0	0	0	0	0	1	0	0	0	0	0	0	2	0	0	0	0	0	0	0	0	0	0	0	0	1	0	0	0	0	0	1	0	0	0	0	0	0	1	0	0	0
MERGE62364ID	0	0	0	0	0	0	0	0	0	0	0	0	0	0	0	0	0	0	0	0	0	0	0	0	0	0	0	0	0	0	0	0	0	0	0	0	0	0	1	0	0	0	0	0	0	0	0	0	0
MERGE128511ID	0	0	1	0	0	0	0	3	2	0	1	0	1	0	0	0	1	0	1	0	0	1	0	0	1	0	1	3	2	4	0	1	0	0	0	1	0	1	0	0	0	0	0	0	1	0	0	0	4
MERGE38152ID	0	0	0	2	0	0	0	0	1	0	0	0	1	0	0	0	0	0	1	0	0	0	0	0	0	1	0	5	5	6	3	3	6	0	0	2	2	0	0	0	1	0	1	1	1	1	0	0	4
MERGE62975ID	0	0	0	0	0	0	0	1	0	0	0	1	1	1	0	0	0	0	1	1	4	0	0	1	0	1	0	1	1	0	0	5	1	2	0	1	4	2	1	0	1	1	0	0	0	0	0	0	2
MERGE17804ID	0	0	0	0	0	0	0	0	0	0	0	1	0	1	0	0	0	0	0	0	1	0	0	0	0	1	0	1	0	1	0	0	0	0	0	0	1	1	2	0	0	0	1	1	0	0	1	0	1
MERGE50698ID	0	0	0	0	0	0	0	0	0	0	0	0	0	0	0	0	0	0	0	0	0	0	0	0	0	0	0	1	0	1	1	0	0	0	0	0	0	0	0	0	0	0	0	0	0	0	0	0	1
MERGE36011ID	0	0	0	0	0	0	0	0	0	0	0	0	0	0	0	0	0	0	0	0	0	0	0	0	0	0	0	0	0	0	0	0	0	2	0	1	1	0	0	0	0	0	0	0	0	0	0	0	1
MERGE73642ID	0	0	0	0	0	0	0	0	0	0	0	0	1	0	0	0	0	0	1	0	0	0	0	0	1	0	0	0	0	1	0	0	0	2	0	2	0	1	0	0	0	0	0	0	0	0	0	0	1
MERGE38881ID	0	0	0	1	0	1	0	0	0	0	0	0	0	0	0	0	0	0	0	0	0	0	0	0	1	0	0	0	0	0	0	0	0	0	0	0	0	0	0	0	0	0	0	0	0	0	0	0	0
MERGE53873ID	0	0	0	1	0	0	2	0	0	0	1	1	5	6	8	1	2	2	1	4	1	1	0	0	5	2	5	0	3	4	3	0	0	2	0	2	2	1	1	1	0	0	1	0	0	0	0	0	0
MERGE60178ID	0	0	0	1	0	0	0	0	0	1	0	1	0	0	1	1	0	1	0	0	0	0	0	0	0	0	0	0	0	1	1	0	0	0	1	0	1	0	0	0	0	0	0	0	1	3	1	0	1
MERGE79182ID	0	0	0	0	0	0	0	0	0	1	0	0	1	1	0	0	0	0	0	1	1	0	0	0	0	0	0	0	0	1	1	0	0	1	1	0	0	0	0	0	0	1	1	0	0	0	0	0	0
MERGE59351ID	0	0	0	0	0	0	0	0	0	0	0	1	2	0	0	0	0	0	2	0	0	1	0	0	0	0	0	1	0	1	0	1	0	0	0	0	0	2	0	1	1	0	0	0	0	0	0	0	0
MERGE78237ID	0	0	0	0	0	0	0	0	0	0	0	0	1	0	0	0	0	0	2	0	0	0	1	0	0	0	0	0	0	0	0	0	0	2	0	0	1	0	0	0	0	0	0	0	0	0	0	0	0
MERGE54080ID	1	0	0	0	0	0	0	0	0	0	0	1	0	0	0	0	0	0	0	0	0	0	0	0	0	1	0	0	0	0	0	0	0	0	0	0	0	0	0	0	0	0	0	0	0	0	0	0	1
MERGE62353ID	0	0	0	0	1	0	0	0	0	0	0	0	0	0	0	0	0	0	0	0	0	0	0	0	0	0	1	1	0	0	0	0	0	2	0	0	0	1	0	0	0	0	0	1	0	0	0	0	0
MERGE247123ID	0	0	0	0	0	1	0	1	2	0	0	0	1	1	0	0	1	1	0	1	0	0	0	0	0	1	1	3	1	4	0	0	1	2	0	0	2	0	0	1	0	0	0	0	0	0	0	0	1
MERGE5177ID	1	0	1	3	3	2	9	6	5	4	6	6	7	5	10	2	3	5	2	0	1	3	3	1	5	11	6	6	3	4	2	2	1	1	4	2	2	0	0	1	0	0	0	0	0	0	0	1	0
MERGE6853ID	0	0	0	2	0	3	0	0	0	0	0	1	2	1	2	1	1	0	1	0	0	1	0	0	0	0	4	1	1	1	2	0	0	1	1	0	5	2	2	3	3	2	3	1	7	1	0	1	3
MERGE5247ID	0	0	0	0	0	0	0	0	0	0	0	0	2	1	1	0	1	1	0	2	3	0	0	0	1	0	0	1	0	1	0	1	0	0	1	1	1	0	0	0	0	0	0	0	0	1	0	0	0
MERGE42268ID	1	0	1	0	1	0	0	0	1	4	0	3	3	4	2	0	1	2	4	1	4	1	0	2	0	2	2	1	1	0	3	1	1	0	1	2	1	1	2	0	0	0	2	0	1	0	0	1	1
MERGE39901ID	0	1	0	0	0	0	0	0	0	0	0	0	0	0	3	0	0	0	1	0	0	0	0	0	1	0	0	5	3	1	0	0	2	0	0	1	1	0	0	0	0	1	1	0	2	1	0	0	0
MERGE36825ID	0	0	0	1	0	0	0	0	0	0	0	0	0	0	0	0	0	0	0	0	0	0	0	0	0	0	0	0	1	1	1	0	0	1	0	0	0	0	0	0	0	1	0	0	0	0	0	0	1
MERGE23321ID	0	0	0	0	0	0	0	0	0	1	0	0	2	0	0	0	0	0	0	0	0	0	0	1	0	0	0	3	0	1	0	0	0	0	0	0	0	3	2	0	0	0	1	0	1	0	1	0	0
MERGE126897ID	0	0	0	0	0	0	0	0	0	1	0	0	0	0	0	0	0	0	0	2	2	0	0	1	0	1	0	2	0	1	0	1	0	1	2	1	2	1	0	0	1	0	0	0	1	1	0	0	1
MERGE23267ID	2	0	1	1	0	1	0	1	0	0	0	0	0	0	0	0	0	0	1	1	1	2	0	0	3	1	0	4	2	3	0	0	0	0	0	3	0	1	1	0	0	0	0	0	0	1	0	1	3
MERGE60340ID	1	0	0	0	0	0	0	0	0	0	0	0	0	0	2	0	0	0	3	0	0	0	0	0	1	0	0	0	0	0	0	0	2	2	0	0	0	0	0	0	0	0	0	0	0	1	0	0	2
MERGE44363ID	0	0	0	2	0	1	0	2	3	3	1	0	0	1	3	0	1	3	1	0	1	1	1	2	2	0	1	0	0	0	1	2	3	1	1	0	3	1	2	0	1	1	0	0	3	1	1	0	0
MERGE7635ID	0	0	0	0	2	0	0	1	0	0	1	1	4	0	0	1	0	0	0	0	0	0	0	2	0	0	1	1	0	4	2	3	4	0	0	0	1	2	0	0	1	0	2	1	1	1	1	1	4
MERGE143406ID	0	0	0	0	1	0	1	1	0	0	0	0	0	0	0	0	0	0	0	0	0	1	0	0	0	0	0	2	4	3	0	0	0	0	0	0	1	0	0	0	1	0	0	0	1	0	0	0	1
MERGE45279ID	0	0	0	0	0	0	0	0	0	0	0	0	0	0	0	0	0	0	0	0	0	0	0	0	0	0	0	0	0	0	0	0	0	0	0	0	1	0	0	0	0	0	0	0	0	0	0	0	0
MERGE23404ID	0	0	1	0	0	0	0	0	0	0	0	0	0	1	1	0	1	3	1	0	0	0	0	0	0	0	0	3	0	2	0	1	1	0	0	0	0	1	0	0	0	1	0	0	0	1	0	0	1
MERGE429ID	0	0	0	0	0	0	1	0	0	0	0	0	1	0	0	0	0	0	0	0	0	0	0	0	0	0	0	1	0	0	0	1	0	1	0	0	0	0	0	0	0	0	0	0	0	0	0	0	1
MERGE8007ID	0	0	0	0	0	0	0	1	0	1	0	0	0	1	1	0	0	0	0	0	0	0	0	0	10	11	5	20	4	3	1	1	0	0	0	1	1	1	2	1	2	0	0	2	1	0	0	0	0
MERGE61108ID	0	0	0	0	0	0	0	1	0	0	1	0	1	0	0	0	0	1	0	0	0	1	0	0	0	0	0	1	0	0	0	1	0	0	1	1	1	0	0	0	0	0	0	0	0	0	0	0	1
MERGE19763ID	0	0	0	0	0	0	0	1	0	0	0	2	1	1	0	0	1	0	2	0	0	0	0	0	0	2	0	1	1	2	0	0	0	1	3	0	2	2	1	0	0	0	0	1	1	1	0	1	0
MERGE74482ID	0	0	0	0	0	0	0	0	0	1	0	1	0	0	0	1	0	1	0	0	0	0	0	0	0	0	1	1	2	0	0	0	1	0	0	0	1	0	0	0	0	0	0	0	0	0	0	0	0
MERGE60456ID	0	0	0	0	0	0	0	0	0	0	2	0	0	0	0	0	0	0	0	0	0	0	0	0	0	0	0	1	0	0	0	1	1	4	4	3	1	0	1	0	0	0	0	0	0	0	0	0	0
MERGE58221ID	0	0	0	0	0	0	0	0	0	0	1	0	2	0	1	0	0	0	0	0	0	1	0	0	3	0	0	4	1	1	0	0	0	1	0	0	0	0	0	0	0	0	0	0	0	0	0	0	1
MERGE48897ID	1	1	0	0	0	0	0	1	0	0	0	0	3	1	0	0	0	0	1	0	1	0	0	0	0	0	0	0	0	0	1	0	0	0	1	0	12	2	6	4	18	3	13	4	4	7	5	4	2
MERGE20262ID	1	0	0	0	2	1	1	1	1	1	1	2	0	1	1	1	1	3	1	0	0	0	0	0	2	1	2	5	5	2	0	2	2	3	0	0	1	1	0	0	0	0	1	0	0	1	1	1	1
MERGE42589ID	0	0	0	0	0	0	3	2	1	2	1	0	0	0	0	0	0	0	0	0	0	0	0	2	3	6	2	6	6	7	1	0	2	0	0	0	0	2	1	0	1	0	1	0	1	0	1	0	1
MERGE61144ID	0	0	0	0	0	0	0	0	0	1	0	0	0	0	0	0	0	0	0	1	0	0	0	0	0	0	0	2	0	1	0	1	0	1	0	2	2	2	1	0	0	0	0	0	0	2	0	0	1
MERGE2350ID	1	0	0	1	1	0	0	0	3	0	0	0	0	1	0	0	0	1	3	0	0	0	1	1	1	0	2	4	1	2	0	1	0	0	0	0	0	1	0	0	0	0	0	0	0	1	0	1	0
MERGE187032ID	0	1	0	0	0	0	0	0	0	0	0	0	1	0	0	0	0	0	0	0	0	0	0	0	0	0	0	2	1	1	2	3	0	5	4	4	12	1	2	1	1	0	1	0	0	2	2	2	3
MERGE33553ID	0	0	1	0	0	0	0	0	0	0	0	0	0	0	0	0	0	0	0	0	0	0	0	0	0	0	0	0	0	0	0	0	0	1	0	0	0	0	0	0	0	0	0	0	0	0	0	0	0
MERGE5632ID	0	0	2	0	0	1	0	1	2	0	0	1	0	0	0	0	0	1	2	1	2	0	1	0	0	3	1	0	3	3	1	2	1	0	0	1	1	3	1	0	0	0	0	0	0	2	0	0	1
MERGE78417ID	0	0	0	0	0	0	0	1	0	0	1	0	0	0	0	1	0	0	0	1	0	0	0	0	1	0	1	0	1	1	0	0	1	1	2	0	0	0	0	0	0	0	0	0	0	1	0	0	0
MERGE78360ID	0	0	0	0	0	0	0	1	0	0	0	1	1	1	1	0	0	0	0	0	0	0	0	0	0	0	0	3	2	2	0	2	1	0	1	0	0	0	0	0	0	0	0	0	0	0	0	0	0
MERGE5255ID	0	1	0	1	0	1	0	2	0	0	0	1	4	3	0	4	2	2	1	2	0	0	0	0	3	3	2	2	1	2	1	3	2	2	0	0	0	0	0	0	0	0	0	1	0	0	0	0	0
MERGE66695ID	0	0	0	2	0	0	0	0	0	2	2	1	1	1	3	1	0	1	0	1	0	1	0	0	0	0	0	0	1	0	0	0	0	1	0	0	1	1	0	1	0	1	0	1	0	0	1	0	4
MERGE2867ID	0	0	0	1	0	1	0	1	0	0	0	0	0	0	0	0	0	0	0	0	0	0	0	0	0	0	0	1	1	2	1	1	0	2	2	1	1	0	0	0	0	0	0	0	0	0	0	0	0
MERGE14171ID	0	0	0	1	0	0	0	0	0	0	0	0	0	0	1	0	1	0	0	0	1	0	0	0	0	1	0	1	1	3	0	1	0	0	0	0	0	0	0	0	0	0	0	0	0	2	0	0	3
MERGE44732ID	0	0	0	0	1	1	2	0	2	1	0	0	1	0	0	1	2	2	0	0	1	0	1	1	2	0	3	5	0	4	0	1	1	1	0	0	1	0	0	1	0	0	1	0	1	0	0	0	1
MERGE59700ID	0	0	0	0	0	0	1	1	1	2	1	2	1	1	2	0	0	0	0	0	0	1	0	0	0	1	2	2	1	0	0	0	0	0	0	0	0	0	0	0	0	0	2	0	0	1	0	0	0
MERGE23264ID	1	1	1	0	0	0	1	2	0	1	1	0	0	2	0	1	1	0	0	1	2	1	0	0	0	1	1	3	0	7	2	1	0	2	2	0	2	0	1	2	0	0	0	1	0	0	0	0	1
MERGE4236ID	0	0	0	0	0	0	1	1	0	0	0	0	0	0	0	0	0	0	0	0	0	0	0	1	0	1	3	1	0	1	1	0	0	0	1	1	0	0	0	0	0	0	0	0	0	0	1	0	0
MERGE48474ID	0	0	0	0	0	0	1	0	1	1	2	0	1	0	1	0	0	0	1	0	0	0	0	0	0	0	0	0	1	1	0	0	0	0	0	2	1	0	0	0	0	0	0	0	1	0	0	0	1
MERGE77353ID	0	0	0	0	0	0	0	0	2	0	0	1	0	2	0	0	0	0	2	1	1	0	0	1	0	0	0	1	1	1	0	0	1	1	0	0	1	0	0	0	0	0	0	0	0	0	1	0	0
MERGE45229ID	0	0	0	0	0	0	0	0	0	0	0	0	0	0	1	0	0	0	0	0	0	0	0	0	0	4	0	3	1	3	1	2	0	3	1	0	1	1	0	0	0	0	0	0	2	0	0	0	0
MERGE63001ID	0	1	0	1	0	0	0	0	0	0	2	2	2	1	2	0	0	1	2	0	3	0	0	0	0	2	1	1	0	0	0	2	1	3	5	1	2	1	1	1	0	0	0	0	0	1	0	0	1
MERGE10210ID	0	0	0	1	2	0	2	2	2	0	2	1	5	3	3	2	0	1	2	0	2	1	0	0	2	5	2	0	1	3	5	4	6	2	1	2	3	1	0	1	2	0	0	0	1	5	4	0	3
MERGE48233ID	0	0	0	0	0	0	0	0	2	0	0	1	0	0	0	0	0	1	3	0	0	1	0	0	2	1	1	0	0	4	1	2	3	2	1	3	0	1	0	0	0	1	0	0	0	0	2	0	0
MERGE9334ID	0	0	0	0	0	0	0	0	1	0	0	0	0	0	0	0	0	0	2	0	0	0	0	0	0	1	2	0	0	0	0	0	1	1	0	0	0	1	1	1	0	0	0	0	0	0	0	0	1
MERGE17925ID	0	0	0	0	0	0	0	0	0	0	0	0	0	0	0	0	0	0	0	0	1	1	0	1	0	0	0	3	6	5	3	0	3	0	0	0	1	0	0	1	0	0	4	0	1	0	0	0	0
MERGE75308ID	0	0	0	0	0	0	0	0	0	0	0	0	0	0	0	0	0	0	0	0	0	0	0	0	0	0	0	0	0	0	0	2	0	3	0	0	1	0	0	0	0	0	0	0	0	0	0	0	0
MERGE11097ID	4	2	3	1	2	0	1	0	1	0	0	0	3	4	3	1	0	2	2	1	5	0	0	1	2	1	2	0	1	0	0	0	0	0	0	0	0	2	2	2	0	1	0	1	1	0	1	0	0
MERGE176772ID	0	0	0	0	1	0	0	0	1	0	0	0	0	0	0	0	0	0	0	0	0	0	0	0	1	0	2	1	0	3	0	0	1	0	2	0	1	1	0	0	0	0	0	1	0	0	1	0	1
MERGE79194ID	0	0	0	0	1	0	0	0	0	0	1	0	0	2	0	0	0	0	0	0	0	0	0	0	0	0	0	1	0	0	0	0	0	0	0	0	0	1	1	0	0	0	0	0	0	0	0	0	1
MERGE49241ID	0	0	0	0	0	1	0	1	1	1	0	0	0	0	0	0	0	1	0	0	0	0	0	0	1	0	0	0	0	0	1	5	0	1	1	1	0	0	0	0	0	0	0	0	0	0	0	0	0
MERGE67701ID	0	0	0	0	0	0	0	0	0	3	0	0	0	0	0	0	0	0	0	1	0	0	0	0	0	0	1	3	2	1	0	0	0	1	1	1	0	0	0	0	0	0	0	1	0	1	0	0	2
MERGE71356ID	0	0	0	0	0	0	0	0	0	0	0	0	0	0	0	0	1	0	0	0	0	0	0	0	0	0	0	0	0	0	0	0	1	1	1	0	0	0	0	0	0	0	0	0	0	0	0	0	0
MERGE24572ID	1	1	0	1	1	0	2	1	4	0	1	2	3	0	2	0	0	2	0	1	1	0	0	3	3	4	2	3	4	4	1	6	1	1	0	3	0	1	0	0	1	0	0	1	1	2	1	0	0
MERGE58533ID	1	0	0	0	0	0	0	0	0	0	0	0	0	0	0	1	0	0	0	0	0	1	0	0	0	0	0	0	1	4	0	0	1	0	0	0	0	0	0	0	0	0	0	0	0	0	0	0	0
MERGE10042ID	0	1	0	0	0	0	0	0	0	0	0	0	0	1	0	0	0	0	0	0	0	0	0	0	0	0	0	0	0	0	0	0	0	0	0	0	3	0	0	1	2	1	1	1	2	0	1	0	0
MERGE43861ID	0	0	0	0	1	0	0	0	0	0	1	0	0	0	0	0	0	0	0	0	0	0	0	0	0	0	0	0	0	16	0	0	0	0	0	0	0	0	0	0	0	0	0	0	0	0	0	0	0
MERGE50508ID	0	0	0	0	1	0	0	0	0	0	0	0	0	0	0	0	0	0	0	0	0	0	0	1	1	0	1	2	0	4	1	3	1	2	1	0	0	1	1	1	0	0	0	0	0	0	0	2	4
MERGE23200ID	0	0	0	0	0	0	1	0	0	0	1	0	1	0	0	1	0	0	1	1	0	0	0	2	1	3	1	5	3	2	0	3	1	0	0	1	2	2	0	0	0	0	0	0	0	1	2	0	3
MERGE45246ID	0	0	0	0	0	0	1	0	0	0	0	0	0	1	0	0	0	0	1	0	0	0	0	1	0	2	0	3	1	0	1	1	1	3	0	3	0	0	1	1	0	0	0	0	0	1	0	0	2
MERGE21165ID	1	6	3	1	1	0	3	1	1	2	1	1	1	1	3	4	0	7	1	1	0	0	0	0	1	0	0	5	3	0	4	3	3	2	1	3	2	1	3	0	0	0	0	0	1	1	0	1	1
MERGE15311ID	0	1	0	2	0	2	1	1	0	0	0	0	5	2	1	1	2	0	1	0	2	1	1	1	2	1	0	1	0	0	1	1	0	0	0	0	1	0	3	0	0	1	0	1	1	0	2	0	0
MERGE63489ID	0	0	0	0	0	0	0	1	1	0	0	0	1	1	1	0	0	1	1	0	0	0	2	1	0	0	0	3	2	2	1	1	2	2	1	0	0	1	0	0	0	1	0	0	0	0	0	0	0
MERGE2768ID	0	0	0	0	0	0	0	0	0	0	0	0	0	0	0	0	0	0	0	0	0	0	0	0	0	0	0	0	0	0	0	0	0	0	0	0	0	0	0	0	0	0	0	0	0	0	0	0	0
MERGE39898ID	1	0	0	1	1	1	0	1	0	1	3	1	0	1	0	0	0	0	2	4	1	0	1	0	0	1	0	3	1	4	0	5	4	2	1	1	1	2	2	0	1	0	1	0	0	0	0	0	4
MERGE5621ID	0	0	0	0	1	0	3	0	3	1	3	0	1	1	0	0	0	0	0	0	0	0	0	0	1	0	1	4	3	1	0	1	0	0	0	0	0	0	1	0	0	0	1	0	0	0	0	0	0
MERGE55544ID	0	0	0	0	0	1	2	1	0	0	0	0	2	0	3	0	1	0	2	3	1	0	0	0	0	1	1	0	2	0	1	0	1	3	2	2	1	0	1	1	0	0	0	0	0	1	0	1	0
MERGE68407ID	0	0	0	0	0	1	0	0	0	0	1	0	0	0	0	0	0	0	0	1	0	0	0	0	0	0	0	3	0	0	0	0	0	0	0	0	0	0	0	0	0	0	0	0	1	0	0	1	0
MERGE7037ID	0	0	0	0	0	0	0	0	1	0	0	1	0	0	0	1	0	0	0	0	0	0	1	1	0	0	1	2	1	3	2	3	1	0	0	0	2	0	0	1	0	0	0	1	2	0	0	0	2
MERGE323839ID	0	0	0	0	0	0	0	0	0	0	1	0	2	3	0	0	0	1	1	2	4	0	0	0	0	0	0	2	0	0	1	0	0	4	5	1	1	0	5	2	0	0	0	0	0	0	0	0	2
MERGE79751ID	0	0	0	0	0	0	0	0	0	0	0	0	0	0	0	0	0	0	0	0	0	0	0	0	0	0	0	0	0	0	0	1	0	2	0	0	0	0	0	0	0	0	0	1	0	0	0	0	0
MERGE268423ID	0	0	0	0	0	0	0	0	0	0	0	0	0	0	0	0	0	0	0	0	0	0	0	0	0	0	0	0	0	0	0	0	0	0	0	0	0	0	0	0	0	0	1	1	1	1	0	0	0
MERGE175824ID	0	0	0	0	0	0	0	0	0	0	0	0	0	0	0	0	0	0	0	0	0	0	0	0	0	0	0	0	0	0	0	0	0	0	0	0	0	0	0	0	0	0	0	0	0	0	0	0	0
MERGE61323ID	0	0	0	0	0	0	0	0	0	0	0	0	0	0	0	0	0	0	0	0	0	0	0	0	0	0	0	0	0	0	0	0	0	0	0	0	0	0	0	0	0	0	0	0	0	0	0	0	0
MERGE68406ID	0	0	0	2	0	0	0	0	0	0	1	0	0	1	1	0	0	0	1	0	1	0	0	0	0	0	2	1	3	3	0	0	2	1	0	0	0	0	0	0	1	0	1	1	1	0	0	1	1
MERGE53685ID	0	0	0	0	0	0	1	1	0	0	2	3	4	3	2	1	0	0	2	0	1	0	0	0	2	1	2	2	1	2	2	0	1	0	5	0	2	0	0	1	0	0	0	0	1	1	1	3	0
MERGE39892ID	0	0	0	0	0	0	1	0	0	1	0	0	2	0	0	0	0	0	1	0	0	0	0	0	0	2	0	4	3	1	1	1	0	1	0	1	0	1	0	0	0	0	1	1	1	0	0	0	1
MERGE59905ID	0	0	0	0	0	0	0	0	0	0	0	0	1	0	0	0	0	0	0	0	0	1	0	0	0	0	0	0	1	3	0	0	0	0	1	1	0	0	0	0	0	0	1	0	0	0	0	0	1
MERGE22594ID	0	1	0	0	0	0	1	0	0	0	0	0	1	0	1	0	0	0	1	1	3	1	2	2	3	0	0	0	0	0	0	1	0	0	0	0	3	1	1	2	1	1	2	1	2	0	0	2	0
MERGE92234ID	0	0	0	2	0	0	0	1	0	0	0	0	0	0	0	0	0	0	0	0	1	0	0	0	0	0	0	2	0	0	0	2	0	1	1	1	2	1	1	0	0	0	1	0	0	0	0	0	1
MERGE57274ID	0	0	0	0	0	0	0	0	0	0	0	0	0	0	0	0	0	0	0	0	1	0	0	0	0	0	0	0	0	0	0	0	0	0	0	0	0	0	0	0	0	0	0	0	0	0	0	0	0
MERGE60814ID	0	0	1	0	0	0	0	0	0	0	0	0	0	0	1	1	0	0	1	0	0	0	0	0	0	1	1	0	0	0	0	1	1	1	1	2	3	0	6	5	6	3	4	1	0	6	5	2	6
MERGE38401ID	0	0	0	0	0	0	1	0	0	1	0	0	0	1	2	1	0	0	0	1	1	0	0	1	0	0	0	0	1	5	0	2	1	2	1	1	0	0	0	2	0	0	0	0	0	0	1	0	0
MERGE34482ID	0	0	0	0	0	0	1	0	0	0	0	2	0	2	0	1	0	0	0	0	0	0	0	0	0	0	3	0	0	2	1	4	3	0	0	0	0	0	1	0	1	1	0	3	1	2	0	0	1
MERGE19764ID	0	0	0	0	0	0	1	0	0	0	0	1	0	1	0	0	0	0	0	0	0	0	0	0	2	0	0	4	0	6	1	1	4	0	0	0	3	0	0	0	0	0	1	0	0	2	0	0	0
MERGE9059ID	0	0	0	0	0	0	0	0	0	0	0	0	0	1	0	0	0	0	0	0	0	0	0	0	2	0	0	7	2	5	0	0	1	1	0	0	1	3	3	0	0	0	0	0	1	0	0	0	0
MERGE99481ID	0	0	0	0	0	0	0	0	0	0	0	0	0	0	0	0	1	1	0	0	0	0	0	0	0	0	0	0	3	0	1	0	0	1	5	1	1	0	1	0	0	1	0	0	0	0	0	0	0
MERGE78675ID	0	0	0	0	0	0	0	0	0	0	0	0	0	0	0	0	0	0	0	0	0	0	0	0	0	0	0	0	0	0	0	0	0	0	0	0	0	0	0	0	0	0	0	0	0	0	0	0	0
MERGE20922ID	0	0	1	0	1	0	0	0	0	0	0	0	1	0	2	0	0	0	0	0	0	0	1	0	1	1	2	3	2	2	1	1	3	0	0	0	1	0	1	0	0	0	0	0	1	1	0	0	0
MERGE67435ID	0	0	0	0	1	0	0	0	1	2	0	0	0	0	1	0	0	1	0	0	0	0	0	0	0	2	0	1	1	1	0	0	0	1	3	0	0	0	0	0	0	0	0	0	0	0	0	0	1
MERGE7656ID	0	0	0	0	1	0	0	0	1	0	0	0	1	0	0	0	0	0	1	0	1	0	0	0	1	0	0	0	2	0	0	2	0	0	1	1	1	0	0	1	1	0	0	1	0	0	0	0	1
MERGE58477ID	0	0	0	0	0	0	1	0	0	0	0	0	0	0	2	0	0	0	0	0	0	0	0	0	0	1	2	0	0	2	0	2	1	1	1	0	1	0	1	0	0	0	0	0	2	3	0	0	0
MERGE54994ID	0	0	0	0	0	0	0	1	0	0	0	0	0	0	0	0	0	0	0	0	0	0	0	1	0	1	0	0	1	1	0	0	1	0	1	0	0	0	1	0	1	0	1	0	1	2	1	1	0
MERGE2915ID	0	0	0	0	0	0	0	0	0	0	1	0	0	0	0	0	0	0	0	0	0	0	0	0	0	1	0	2	0	2	1	0	0	0	0	0	1	0	0	0	0	0	0	0	0	0	0	0	0
MERGE21966ID	1	0	1	0	1	1	0	2	1	1	0	1	2	1	2	0	1	0	0	0	1	0	0	0	0	0	0	0	1	2	0	0	0	0	0	0	0	1	0	1	1	0	0	0	0	0	0	0	1
MERGE14231ID	1	0	0	0	0	0	0	1	0	1	0	0	1	0	0	0	0	0	0	0	0	0	0	0	0	1	0	1	1	0	0	0	0	0	1	0	0	0	0	0	0	0	0	0	0	0	1	0	1
MERGE21912ID	0	0	0	2	1	1	0	0	1	0	0	0	0	0	1	0	0	1	0	0	2	1	0	0	1	0	1	0	0	0	1	0	0	0	1	0	0	0	1	0	0	0	0	0	0	1	1	1	0
MERGE58334ID	0	0	0	1	1	0	0	0	1	0	0	1	0	0	0	0	0	0	0	0	0	0	0	0	0	0	1	1	1	3	0	0	0	0	0	1	1	1	0	0	0	2	0	1	0	1	3	1	0
MERGE23199ID	0	0	0	0	1	0	0	1	0	0	1	0	0	0	0	1	0	0	0	1	0	0	0	0	2	1	0	3	2	2	0	1	0	0	0	0	2	0	1	0	0	0	1	0	0	0	0	0	0
MERGE221510ID	0	0	0	0	0	0	0	1	0	0	0	1	0	0	0	0	0	0	2	1	0	0	0	0	0	0	0	0	1	0	1	1	0	0	1	0	0	0	0	0	0	0	0	0	1	1	0	0	0
MERGE49546ID	0	0	0	0	0	0	0	0	0	1	0	0	3	1	0	0	0	0	1	0	0	0	0	0	0	0	2	0	0	1	0	2	0	1	0	1	1	0	1	0	0	0	0	0	0	1	0	0	0
MERGE42487ID	0	0	0	0	0	0	0	0	0	0	1	0	0	1	0	0	0	1	0	0	0	0	0	0	0	1	1	1	0	0	0	1	1	3	0	1	1	0	1	0	1	1	0	1	1	1	0	1	0
MERGE50680ID	0	0	0	0	0	0	0	0	0	0	0	0	0	0	0	0	0	0	0	0	0	0	0	0	0	0	0	0	0	0	0	0	1	0	0	0	0	0	0	0	0	0	0	0	0	0	0	0	0
MERGE57376ID	0	0	0	0	0	0	0	0	0	0	0	0	0	0	0	0	0	0	0	0	0	0	0	0	0	0	0	0	0	0	0	0	0	3	1	0	1	1	2	0	1	0	0	0	0	0	0	0	1
MERGE3066ID	0	1	0	0	1	0	0	0	0	0	0	0	1	0	0	1	0	0	0	1	1	0	0	0	1	0	1	3	0	0	0	0	0	0	0	0	2	0	0	2	0	0	0	1	0	0	2	0	1
MERGE16549ID	0	0	1	1	1	1	3	1	2	2	0	0	0	0	1	0	0	2	0	0	1	1	0	0	0	0	0	0	1	0	1	3	1	0	0	1	2	0	0	0	0	0	0	0	0	2	0	0	0
MERGE96274ID	0	0	0	0	1	0	1	2	2	0	1	2	0	1	0	0	0	0	0	2	0	2	0	1	2	3	1	8	0	4	2	0	1	1	1	1	0	0	2	0	0	0	1	0	1	3	0	0	0
MERGE7264ID	0	0	0	0	0	0	2	1	1	1	0	1	2	1	2	1	0	1	0	0	0	0	0	0	0	0	0	0	0	0	0	0	0	0	0	0	2	1	0	0	1	0	0	0	0	1	1	0	1
MERGE53088ID	0	0	0	0	0	0	0	1	0	1	0	1	2	1	0	0	2	0	0	0	0	1	0	0	0	0	0	1	1	1	2	0	0	0	1	0	0	0	0	0	0	0	0	0	0	0	0	0	0
MERGE58328ID	0	0	0	0	0	0	0	0	0	0	0	0	0	0	0	0	0	0	0	0	0	0	0	0	0	0	0	0	0	0	0	0	0	0	1	0	0	0	0	0	0	0	1	0	0	0	1	0	0
MERGE74688ID	0	0	0	1	0	0	1	2	3	1	0	1	1	0	0	0	0	0	0	0	0	0	0	0	0	0	0	0	2	0	1	0	0	0	0	0	0	0	0	0	0	0	1	1	3	2	0	1	1
MERGE38135ID	0	0	0	0	1	0	0	1	1	0	0	0	1	0	1	0	0	0	1	0	1	0	1	0	0	1	1	2	0	0	1	1	0	0	0	0	0	0	0	0	0	0	0	1	0	0	0	1	1
MERGE107152ID	0	0	0	0	1	0	0	0	0	0	0	0	0	0	0	0	0	0	0	0	0	0	0	0	0	0	0	3	0	2	0	0	0	0	0	0	0	0	0	0	0	0	1	0	0	0	0	0	0
MERGE23439ID	0	0	0	0	0	0	0	0	1	1	2	0	1	2	0	0	1	0	1	0	1	1	0	1	0	0	0	1	2	3	1	1	0	1	0	0	0	0	0	1	0	0	0	0	0	2	1	0	2
MERGE75173ID	0	0	0	0	1	0	0	0	0	2	1	1	2	4	0	0	0	0	4	1	3	1	0	0	0	1	0	1	0	1	1	3	1	3	1	4	3	2	0	0	0	0	0	0	1	1	0	0	0
MERGE24404ID	0	0	0	0	0	0	2	2	1	1	0	1	1	2	3	1	0	2	0	0	0	0	0	0	0	0	0	0	1	0	0	0	1	0	0	1	0	1	1	0	0	0	0	0	1	0	0	1	3
MERGE65003ID	0	0	0	0	0	0	0	1	1	0	1	2	1	2	1	1	0	0	2	0	1	0	1	1	2	0	1	2	0	1	2	3	1	1	1	1	0	1	2	0	0	0	0	0	0	0	0	0	3
MERGE37888ID	0	0	0	0	0	0	0	1	0	2	1	0	0	1	0	0	0	0	0	1	1	0	1	0	0	0	0	0	0	2	1	2	2	1	3	1	4	0	1	0	0	0	0	0	0	0	0	0	3
MERGE42283ID	0	0	0	0	0	0	0	0	1	0	0	0	0	0	1	0	0	0	0	0	0	0	1	1	0	0	0	0	0	0	0	0	0	1	0	0	0	0	0	0	0	0	0	0	0	0	1	0	0
MERGE41776ID	1	1	1	3	1	0	1	1	2	1	0	3	1	5	2	1	5	2	1	3	0	2	1	0	2	1	3	0	0	0	4	3	2	0	1	1	0	3	1	0	1	1	0	0	0	1	0	1	0
MERGE23288ID	0	0	1	0	0	1	1	2	3	1	0	0	0	0	1	0	0	0	1	1	0	0	0	1	0	0	0	2	0	0	0	1	1	2	1	0	3	0	0	0	0	0	0	0	0	1	0	0	1
MERGE24025ID	0	0	1	0	0	0	0	0	1	2	0	2	2	0	1	0	1	0	1	3	0	1	1	1	5	7	5	3	2	0	0	7	0	3	4	0	2	1	1	1	0	0	0	1	2	3	2	0	1
MERGE7526ID	0	0	0	0	0	0	0	0	0	0	0	0	0	0	0	0	0	0	0	0	0	0	0	0	0	0	0	0	0	0	0	0	0	0	1	0	0	0	0	0	0	0	0	0	0	0	0	0	0
MERGE62644ID	0	0	0	0	0	0	0	0	0	0	0	0	0	0	0	0	0	0	0	0	0	0	0	0	0	0	0	0	0	0	0	0	0	0	0	1	0	0	0	0	0	0	0	0	0	0	0	0	0
MERGE31757ID	1	3	0	0	1	2	0	0	0	0	0	2	13	6	15	5	9	3	5	5	6	2	1	0	2	5	4	1	0	2	1	0	2	0	1	0	0	0	1	0	1	1	1	0	1	0	0	0	0
MERGE20919ID	0	0	0	0	0	0	0	0	1	1	1	0	0	0	0	0	0	0	0	0	0	1	0	0	0	0	1	4	1	1	0	0	0	0	0	0	0	1	0	0	0	0	0	0	0	0	0	0	0
MERGE58279ID	0	0	0	0	0	0	0	0	0	0	0	0	0	0	0	0	0	0	0	0	1	0	0	0	0	0	0	0	0	1	0	0	0	1	1	2	1	0	0	0	0	0	0	0	0	0	0	0	2
MERGE79056ID	2	0	0	0	0	1	0	1	0	0	0	0	0	0	2	0	0	1	0	0	0	0	0	0	0	0	0	1	1	0	0	1	0	0	0	0	0	0	0	0	0	0	0	0	1	1	0	0	0
MERGE74610ID	0	0	1	0	0	0	1	0	0	0	0	0	0	2	0	0	0	0	1	0	1	0	0	0	0	0	0	0	0	1	1	1	0	2	1	2	1	0	0	1	0	0	0	0	0	0	0	0	0
MERGE74447ID	0	0	0	1	0	0	1	0	0	0	0	1	0	0	0	0	0	0	2	0	0	0	0	1	0	2	0	3	1	3	0	0	1	0	2	0	2	2	0	0	1	0	1	1	0	0	0	0	0
MERGE19851ID	0	0	0	0	1	1	0	0	0	0	0	0	3	0	1	0	0	0	1	0	2	1	0	0	2	1	0	1	0	0	1	1	0	0	0	0	0	0	0	0	0	0	0	0	1	1	0	0	0
MERGE123793ID	0	0	0	0	0	0	1	0	1	0	1	0	1	0	0	0	0	1	0	1	0	0	0	0	0	1	2	0	0	2	1	0	2	5	2	1	1	0	0	0	1	2	0	0	0	1	1	0	2
MERGE5631ID	0	0	0	0	0	0	0	1	0	0	0	0	1	0	0	0	0	0	0	0	0	0	0	1	0	1	0	1	1	2	0	0	1	1	0	0	1	0	0	0	0	0	0	0	0	0	0	0	1
MERGE54700ID	0	0	0	0	0	0	0	0	2	0	2	0	1	1	0	0	0	0	0	0	0	0	0	0	1	0	0	0	0	0	0	0	0	0	1	2	0	0	0	0	0	2	0	0	0	2	1	0	0
MERGE6846ID	0	0	0	0	0	0	0	0	0	0	0	0	0	2	1	0	0	0	0	0	0	0	0	0	0	0	0	0	0	1	0	0	0	0	0	2	6	4	3	2	0	0	0	0	1	0	1	1	0
MERGE79519ID	0	0	0	0	0	0	0	0	0	0	0	0	0	0	0	0	0	0	0	0	0	0	0	0	0	0	0	0	0	0	0	0	0	0	0	0	0	0	0	1	0	0	0	0	0	0	0	0	0
MERGE197190ID	0	0	0	0	0	0	0	0	0	0	0	0	0	0	0	0	0	0	0	0	0	0	0	0	0	0	0	0	0	0	0	0	0	0	0	0	0	0	0	0	0	0	0	0	0	0	0	0	0
MERGE54867ID	0	0	0	1	0	0	1	0	1	1	0	0	0	1	2	1	1	1	0	0	1	0	0	2	2	1	1	0	0	0	0	0	0	0	0	0	0	0	0	0	1	0	0	0	0	1	0	1	0
MERGE124814ID	0	0	0	0	1	0	0	0	1	0	0	0	0	0	0	0	1	0	0	1	1	0	0	0	0	0	0	2	1	7	0	0	1	0	0	0	1	0	0	0	0	0	0	0	0	0	1	1	0
MERGE175731ID	0	0	0	0	0	3	0	1	0	0	0	0	2	0	0	0	0	1	0	0	0	0	0	0	0	0	0	0	1	1	1	1	1	0	0	1	0	0	0	0	0	0	0	0	0	1	0	1	0
MERGE23393ID	0	0	0	0	0	0	0	1	0	0	0	0	0	2	3	0	0	0	0	0	0	0	0	1	1	1	1	8	3	6	2	1	5	0	0	0	2	0	1	0	0	0	1	1	0	1	1	0	2
MERGE9774ID	0	0	0	0	0	0	0	0	0	0	0	0	0	0	0	0	1	0	1	0	1	0	0	0	0	0	0	0	0	0	0	0	0	1	3	2	2	1	3	0	2	0	0	0	1	1	1	2	2
MERGE47542ID	0	0	0	0	0	0	0	0	0	0	0	0	0	0	0	0	0	0	0	0	0	0	0	0	0	0	0	2	0	1	0	2	1	0	1	1	0	0	0	0	0	0	0	0	0	0	1	0	1
MERGE62995ID	0	0	0	0	0	0	0	0	0	0	0	0	0	0	0	0	0	0	0	0	0	0	0	0	0	0	0	0	0	0	0	0	0	0	0	0	0	0	0	0	0	0	0	0	0	0	0	0	0
MERGE47290ID	0	0	0	0	0	0	0	0	0	0	0	0	0	0	0	0	0	0	0	0	0	0	0	0	0	0	0	0	0	0	0	0	0	0	0	0	0	0	0	0	0	0	0	0	0	0	0	0	0
MERGE294363ID	0	0	0	1	1	0	3	2	0	1	1	0	0	0	1	0	0	1	1	1	0	0	0	1	0	0	1	1	5	1	1	3	0	2	2	0	2	0	0	1	0	1	0	0	0	1	2	0	2
MERGE36062ID	0	0	0	0	0	0	0	0	0	0	0	0	0	0	0	0	0	0	0	0	0	0	0	0	0	0	0	0	0	0	0	0	0	2	0	1	0	0	0	0	0	0	0	0	0	0	1	0	1
MERGE132604ID	0	0	0	0	0	0	0	0	0	0	0	0	0	0	0	0	0	0	0	0	0	0	0	0	0	0	0	0	0	0	0	0	0	0	0	0	0	0	0	0	0	0	0	0	0	0	2	0	0
MERGE44954ID	0	0	0	1	0	0	0	0	0	0	0	0	0	0	0	0	0	1	0	0	0	0	0	0	1	0	1	5	0	2	2	2	0	2	3	0	0	0	1	0	0	1	1	0	1	3	2	2	2
MERGE5668ID	0	0	0	0	1	0	0	0	1	1	0	0	0	0	2	0	0	0	0	1	1	0	0	1	0	1	0	4	1	5	0	1	1	0	0	1	0	0	1	0	0	1	0	0	0	1	0	0	1
MERGE62996ID	0	0	0	0	0	0	0	0	0	1	0	0	0	0	0	0	0	0	0	0	0	0	0	0	0	0	0	0	0	0	0	0	0	2	4	1	0	0	1	0	0	0	0	0	0	0	0	0	1
MERGE3173ID	0	0	0	0	0	0	0	0	0	0	0	0	2	2	0	0	0	0	1	1	1	0	0	0	0	1	0	1	1	1	0	3	1	1	1	3	1	1	2	0	1	0	0	0	1	3	1	0	1
MERGE59724ID	1	0	0	0	0	0	0	0	0	0	0	0	1	0	0	0	0	0	0	0	0	0	0	0	0	0	0	0	0	2	1	0	0	1	0	0	0	0	0	0	0	0	0	0	0	0	1	1	0
MERGE14201ID	1	0	0	0	0	0	0	0	0	0	0	0	0	0	0	0	0	0	0	0	0	0	0	0	0	0	0	2	2	0	0	1	0	0	1	0	0	1	0	0	0	0	0	0	0	1	0	0	0
MERGE18371ID	0	0	0	1	0	2	0	2	0	0	1	0	3	0	3	4	7	0	1	1	2	1	1	1	0	2	3	0	0	1	0	0	1	1	0	0	0	0	0	0	0	0	1	0	0	0	0	0	0
MERGE124912ID	0	0	0	1	0	0	1	0	0	0	0	0	0	0	0	1	0	1	0	0	0	0	0	0	0	0	1	1	0	1	0	1	2	1	0	0	0	0	0	0	0	0	0	0	0	0	0	0	0
MERGE62677ID	0	0	0	0	0	1	1	0	0	0	1	0	4	1	1	0	0	0	0	1	0	2	0	0	0	0	0	0	0	0	0	1	1	0	0	1	1	0	0	0	0	0	0	0	0	0	0	1	2
MERGE21001ID	0	0	0	0	0	0	1	0	1	0	1	0	1	0	0	0	0	0	0	1	0	1	1	0	1	1	0	0	1	0	0	1	0	0	0	0	1	0	1	0	0	0	0	0	0	0	0	0	0
MERGE30172ID	0	0	0	0	0	0	0	1	1	0	1	0	0	1	1	0	0	0	0	0	0	0	0	0	0	0	0	4	0	3	0	2	0	0	0	0	0	0	0	0	0	0	1	0	0	0	0	0	1
MERGE80806ID	0	0	0	0	0	0	0	0	1	0	0	1	1	0	1	0	0	0	0	1	0	0	0	0	0	3	1	2	1	1	2	3	0	1	1	3	4	1	3	1	0	0	1	0	1	0	0	0	0
MERGE8892ID	0	0	0	0	0	0	0	0	0	0	0	0	1	0	0	0	0	0	1	0	0	0	0	0	0	0	0	0	0	0	0	1	0	0	0	0	0	0	0	0	0	0	0	0	0	0	0	0	0
MERGE189866ID	0	0	0	0	0	0	0	0	0	0	0	0	0	0	0	0	0	0	0	0	0	0	0	0	0	0	0	0	0	0	0	0	0	0	0	0	0	0	0	2	0	0	0	0	0	0	0	0	0
MERGE21892ID	1	1	0	1	1	2	1	3	0	2	1	0	2	3	0	0	3	2	0	0	4	0	0	0	2	2	2	0	0	1	0	2	1	0	2	0	0	0	0	2	0	0	0	0	0	0	0	0	0
MERGE186883ID	0	1	1	0	1	0	0	1	1	0	0	0	0	0	1	0	0	0	5	1	1	0	0	0	0	0	0	1	2	2	0	3	0	3	6	2	2	0	1	0	1	0	0	0	0	0	0	0	0
MERGE47051ID	0	1	0	0	0	0	0	0	0	1	0	0	1	7	2	4	0	0	0	0	2	0	0	0	0	0	0	0	0	0	0	0	0	0	0	0	1	0	2	2	2	1	5	1	0	1	0	3	0
MERGE75331ID	0	1	0	0	0	0	0	0	0	1	0	0	0	0	1	0	0	0	1	1	2	0	0	0	1	0	0	0	0	0	2	1	1	10	10	8	0	1	1	0	0	0	0	0	0	0	0	0	2
MERGE245337ID	0	0	0	0	1	0	1	0	0	0	0	0	0	0	1	1	0	0	0	1	2	0	0	0	0	0	0	1	0	1	0	2	1	0	4	1	2	0	0	0	0	0	0	0	0	0	0	0	0
MERGE78439ID	0	0	0	0	0	0	0	0	0	0	0	0	0	0	0	0	0	0	0	0	0	0	0	0	0	0	0	0	0	0	0	0	0	0	0	0	0	0	0	0	0	0	0	0	1	0	0	0	0
MERGE75174ID	1	0	1	0	0	0	0	1	0	1	0	1	0	0	0	0	0	0	2	2	3	0	2	2	1	0	0	2	0	0	2	1	0	0	2	2	7	2	2	0	2	0	1	0	1	0	0	0	0
MERGE58449ID	0	1	0	2	1	1	0	4	1	2	0	0	1	2	0	0	0	1	0	0	0	0	0	1	2	1	3	4	4	9	0	2	3	0	0	0	0	0	1	0	0	0	0	1	1	0	0	0	1
MERGE60659ID	0	1	0	1	0	0	0	0	0	0	0	0	0	1	2	0	0	1	1	2	0	2	0	2	0	1	2	1	2	0	0	2	1	0	0	2	4	0	1	1	1	2	1	0	1	0	2	0	0
MERGE68410ID	0	1	0	0	2	2	0	1	1	1	1	0	1	0	0	1	0	1	2	3	1	2	0	2	1	1	2	1	1	6	0	3	1	3	3	0	4	2	0	0	0	0	0	0	0	2	0	0	0
MERGE123838ID	0	0	0	1	0	0	0	0	0	0	0	0	0	0	0	0	0	0	0	2	0	0	0	0	1	0	1	2	0	0	2	1	2	0	0	1	0	0	0	0	1	0	0	0	1	0	0	0	1
MERGE175836ID	0	0	0	0	0	1	0	2	0	0	1	0	1	0	0	0	0	0	1	1	0	0	0	0	1	1	2	6	0	3	0	2	3	2	0	3	2	0	0	0	0	0	0	0	1	0	1	1	1
MERGE5377ID	0	0	0	0	0	0	0	0	0	0	0	0	1	0	2	0	0	0	1	1	1	0	0	1	3	0	1	2	0	2	1	2	3	1	2	0	2	1	1	0	0	2	1	0	0	0	0	1	0
MERGE10056ID	0	0	0	0	0	0	0	0	0	0	0	0	0	0	0	0	1	0	0	0	0	0	0	0	0	0	0	0	0	0	0	0	0	0	0	0	1	0	0	0	0	0	0	0	0	0	0	0	0
MERGE37668ID	0	0	0	0	0	0	0	0	0	0	0	0	0	0	0	0	0	0	0	0	1	0	0	0	0	0	2	1	1	1	0	1	1	1	0	1	0	0	0	0	0	0	1	0	0	3	0	0	0
MERGE75472ID	0	0	0	0	0	0	0	0	0	0	0	0	0	0	0	0	0	0	0	0	0	0	0	0	0	0	0	0	0	0	0	0	0	0	0	0	0	0	0	0	0	0	0	0	0	0	0	0	0
MERGE8490ID	1	0	0	0	0	0	0	0	0	0	1	0	4	0	0	1	0	0	0	1	0	0	0	0	0	0	0	0	1	0	0	0	0	0	0	0	0	0	1	0	0	0	0	0	0	0	0	0	0
MERGE76881ID	0	1	0	1	1	0	0	1	0	1	0	1	0	0	1	0	0	0	0	0	0	0	0	0	0	1	0	0	0	0	0	0	0	0	0	2	1	0	1	0	0	0	0	0	0	2	0	0	0
MERGE23073ID	0	0	2	2	2	0	0	0	3	1	2	4	2	2	2	2	0	2	1	2	0	0	2	1	0	6	3	7	2	1	1	0	1	3	4	2	0	0	0	0	0	0	1	0	1	1	1	0	2
MERGE34485ID	0	0	0	0	0	0	0	1	0	0	0	0	0	1	0	0	0	0	0	0	0	0	0	0	0	1	0	0	0	2	0	0	0	0	0	0	1	0	1	0	0	0	0	0	0	0	0	0	1
MERGE117943ID	0	0	0	0	0	0	0	0	1	1	0	1	0	0	0	0	1	0	2	0	0	0	1	1	2	5	0	11	3	4	3	3	1	1	0	2	1	0	1	0	0	1	0	0	1	1	0	0	0
MERGE126621ID	0	0	0	0	0	0	0	0	1	0	0	0	0	0	0	0	0	2	0	0	0	0	0	0	0	0	0	1	0	0	0	0	0	1	0	1	0	1	0	0	0	0	0	0	0	0	0	0	1
MERGE79704ID	0	0	0	0	0	0	0	0	0	0	0	0	0	0	0	0	0	0	0	0	0	0	0	0	0	1	0	0	0	0	1	1	0	0	1	0	0	0	0	1	0	0	0	0	0	2	2	0	1
MERGE36647ID	0	0	0	0	0	0	0	0	0	0	0	0	0	0	0	0	0	0	0	0	0	0	0	0	0	0	0	0	0	0	0	1	0	5	1	2	1	0	0	0	0	0	0	0	0	0	0	0	0
MERGE21886ID	1	1	0	0	0	0	0	0	0	0	0	1	0	1	2	0	0	0	0	1	0	0	1	0	0	0	1	0	1	1	1	0	0	0	1	0	0	0	1	0	1	0	0	0	0	0	0	0	1
MERGE49292ID	0	1	0	2	2	1	2	3	2	6	2	2	6	2	3	0	2	2	8	4	6	0	2	1	0	2	2	2	0	0	0	2	1	2	2	1	3	0	0	1	0	0	0	0	0	2	0	0	3
MERGE124915ID	0	1	0	0	0	1	1	1	0	0	0	0	1	1	0	0	0	0	1	1	2	0	0	0	0	0	0	0	0	3	0	0	0	0	0	0	1	0	0	0	2	0	0	0	0	0	0	1	2
MERGE74799ID	0	1	0	0	0	0	0	0	0	0	0	0	1	0	0	0	0	1	1	0	0	0	0	0	0	1	0	0	0	0	0	0	0	1	1	0	2	0	0	0	0	0	0	0	0	0	0	2	1
MERGE80032ID	0	0	1	2	1	2	1	0	1	3	2	1	3	1	2	0	1	0	3	2	0	1	1	0	1	4	1	2	0	2	1	3	0	1	2	2	0	0	1	0	0	0	0	0	0	1	2	1	1
MERGE34428ID	0	0	0	1	0	1	0	0	1	0	1	0	2	8	9	3	3	1	11	8	7	3	1	2	4	7	5	0	1	0	0	0	0	0	0	0	1	0	0	0	0	1	0	1	1	0	0	0	0
MERGE19750ID	0	0	0	0	1	0	0	1	0	0	0	1	1	1	2	0	0	0	0	1	0	0	0	1	0	1	1	2	2	1	0	0	0	1	2	2	1	1	0	0	0	0	0	0	1	1	0	0	0
MERGE79193ID	0	0	0	0	1	0	0	0	0	0	0	0	0	1	0	0	0	0	0	0	0	1	0	0	0	0	0	0	0	0	0	0	0	1	0	2	0	0	0	0	0	0	0	0	0	0	0	0	2
MERGE54383ID	0	0	0	0	0	1	0	0	0	0	0	0	0	1	0	0	0	0	0	0	0	0	0	0	0	0	0	2	0	2	0	0	0	0	0	0	0	0	0	0	0	0	0	0	0	0	0	0	0
MERGE7654ID	0	0	0	0	0	0	1	0	0	1	1	0	0	0	0	0	0	0	1	1	2	1	0	0	0	0	0	1	0	1	0	0	0	0	0	0	1	0	0	0	0	0	0	0	0	0	0	1	1
MERGE33489ID	0	0	0	0	0	0	0	1	0	0	0	0	0	0	0	0	0	0	0	1	0	1	0	0	0	1	0	0	0	1	0	0	0	2	0	0	0	1	2	1	1	0	1	0	0	1	0	0	0
MERGE33931ID	0	0	0	0	0	0	0	0	1	0	0	0	0	1	0	0	0	0	0	0	0	0	0	0	0	0	0	0	0	0	0	0	0	0	0	0	0	0	0	0	0	0	0	0	0	0	0	0	0
MERGE26415ID	0	0	0	0	0	0	0	0	0	0	0	0	0	0	0	0	0	0	0	0	0	0	0	0	0	0	0	0	0	0	0	0	1	0	0	1	1	0	0	0	0	1	0	0	0	0	0	0	0
MERGE41171ID	0	0	0	0	0	0	0	0	0	0	0	0	0	0	0	0	0	0	0	0	0	0	0	0	0	0	0	0	0	0	0	0	0	0	0	0	0	0	0	0	0	0	0	0	0	0	0	0	0
MERGE50487ID	0	1	0	0	0	1	0	0	0	0	0	0	0	0	1	0	0	0	0	0	1	0	0	0	1	1	0	2	0	0	0	1	0	0	1	1	1	0	1	0	0	0	0	0	0	0	0	1	0
MERGE2865ID	0	0	1	0	0	1	2	0	1	0	1	2	0	0	0	0	0	1	0	4	0	2	0	3	1	1	0	1	0	1	0	3	2	0	0	2	3	0	1	0	0	0	0	0	0	0	2	0	1
MERGE38155ID	0	0	0	0	0	0	1	0	0	0	1	0	0	0	1	0	0	0	0	0	0	0	0	0	1	0	1	4	2	4	2	0	3	1	0	0	1	0	1	0	0	0	1	0	1	0	1	1	2
MERGE67238ID	0	0	0	0	0	0	0	0	0	0	0	1	0	0	0	1	1	0	1	1	0	0	0	0	2	1	0	1	0	0	0	0	0	1	1	0	0	0	1	0	0	0	0	0	1	1	1	1	0
MERGE31564ID	0	0	0	0	0	0	0	0	0	0	0	0	0	0	0	0	0	0	1	0	0	0	0	0	0	0	0	0	0	0	0	0	0	0	0	0	4	1	2	1	1	2	3	0	0	0	1	1	1
MERGE10038ID	0	0	0	0	0	0	0	0	0	0	0	0	0	0	0	0	0	0	0	0	0	0	0	0	0	0	0	1	0	1	0	1	0	0	1	0	0	0	0	1	0	0	0	1	1	0	0	0	0
MERGE30192ID	0	0	0	0	0	0	0	0	0	0	0	0	0	0	0	0	0	0	0	0	0	0	0	0	0	0	0	0	0	1	0	0	1	1	0	0	1	0	0	0	0	0	0	0	0	0	0	0	0
MERGE40110ID	0	0	0	0	0	0	0	0	0	0	0	0	0	0	0	0	0	0	0	0	0	0	0	0	0	0	0	0	0	0	1	0	0	0	0	0	0	1	1	0	0	0	0	0	0	0	0	0	0
MERGE20442ID	1	0	0	2	2	2	1	1	2	1	0	1	2	3	1	0	1	0	2	3	0	0	0	2	2	1	0	4	4	1	1	1	3	1	1	1	0	0	0	0	0	0	1	1	0	1	0	1	3
MERGE66708ID	0	1	1	2	0	1	0	0	0	2	0	1	0	0	6	1	0	0	3	1	3	1	0	2	2	0	0	4	0	1	0	1	0	3	3	3	0	0	3	0	0	1	0	2	1	0	1	1	2
MERGE137644ID	0	1	1	0	1	0	0	0	0	0	0	0	1	2	0	0	0	3	0	0	0	0	0	0	0	0	0	3	0	1	1	0	1	0	0	0	0	2	0	0	0	0	0	0	0	1	1	1	0
MERGE20561ID	0	0	1	6	3	2	4	7	1	2	5	9	3	2	4	1	1	10	2	1	1	0	2	0	1	4	2	7	4	11	2	4	1	1	1	1	3	0	0	1	1	0	2	1	1	2	1	0	0
MERGE44939ID	0	0	0	2	0	0	0	0	0	0	0	0	0	0	2	0	0	1	1	1	0	0	0	0	0	0	0	4	1	4	0	2	0	2	2	1	0	0	2	0	0	0	0	0	0	0	0	0	0
MERGE14073ID	0	0	0	1	0	0	0	1	0	2	4	0	0	0	0	0	0	2	6	3	4	0	0	2	0	0	0	8	0	1	0	1	0	0	0	1	2	0	1	1	0	0	0	0	0	0	0	0	3
MERGE175839ID	0	0	0	0	2	0	3	2	0	2	0	1	0	1	0	1	0	0	0	0	0	0	0	1	3	0	1	5	3	0	0	0	1	0	0	1	0	0	0	0	0	0	1	0	0	0	0	0	2
MERGE333983ID	0	0	0	0	2	0	0	2	3	1	2	0	0	2	1	0	1	0	0	1	1	0	0	0	0	0	1	3	0	1	0	2	1	0	0	0	0	0	0	0	0	0	0	1	0	0	0	2	2
MERGE74140ID	0	0	0	0	0	1	0	0	1	0	0	0	0	0	0	0	0	0	0	0	0	0	0	0	1	0	0	0	0	0	1	0	1	0	0	0	0	0	0	0	0	0	0	0	0	0	0	0	1
MERGE38289ID	0	0	0	0	0	1	0	0	0	0	1	0	0	0	0	1	0	3	0	0	1	0	0	1	0	2	1	0	0	0	3	4	3	0	1	0	1	0	2	1	0	0	1	1	0	0	1	1	0
MERGE20069ID	0	0	0	0	0	0	1	1	0	0	0	0	1	1	3	0	0	2	0	0	0	0	0	1	0	0	0	0	0	0	0	0	0	0	0	0	0	1	0	0	1	0	1	1	0	1	0	0	0
MERGE39270ID	0	0	0	0	0	0	1	0	0	0	0	0	1	0	1	1	0	0	0	2	0	0	0	1	0	1	1	0	0	1	0	1	0	0	0	0	1	0	0	0	0	0	0	0	0	0	0	0	0
MERGE2028ID	0	0	0	0	0	0	0	0	1	1	2	1	0	0	1	0	0	0	0	0	0	0	0	0	1	0	1	3	0	1	0	0	0	0	0	0	0	0	0	0	0	0	0	0	1	0	0	0	0
MERGE33283ID	0	0	0	0	0	0	0	0	0	0	0	0	0	0	0	0	1	0	1	2	0	0	0	0	0	1	0	1	0	4	0	1	1	0	0	3	0	0	1	1	0	1	0	1	0	0	0	1	0
MERGE61772ID	0	0	0	0	0	0	0	0	0	0	0	0	0	0	0	0	0	0	0	0	0	0	0	0	0	0	0	0	0	1	0	2	0	0	1	0	5	3	4	3	7	4	1	1	5	5	0	0	0
MERGE52950ID	1	1	0	0	0	1	0	0	0	0	1	0	0	0	0	0	0	0	0	0	0	0	1	1	0	2	0	7	2	4	1	0	2	2	4	0	2	0	4	0	1	0	0	0	0	1	0	1	1
MERGE23668ID	1	0	0	0	0	0	0	0	0	1	0	0	1	2	0	0	0	0	0	0	0	0	0	0	0	1	1	9	0	2	1	4	1	0	0	1	0	0	0	0	0	0	0	0	1	0	0	0	0
MERGE54732ID	0	1	0	1	0	0	0	1	0	0	0	0	0	2	0	0	0	0	0	0	1	1	0	0	3	2	1	2	0	5	0	0	2	0	0	0	2	0	1	0	1	0	0	0	0	0	2	0	0
MERGE18013ID	0	1	0	0	0	1	1	1	1	2	1	3	3	4	2	1	4	0	8	2	4	1	1	2	3	2	1	0	1	0	1	5	0	1	2	0	1	0	0	0	0	1	0	0	0	1	0	0	1
MERGE44614ID	0	0	1	0	0	0	0	0	0	0	0	0	0	0	0	0	0	0	0	0	0	0	0	0	0	0	0	0	0	1	0	0	0	0	1	0	0	0	0	0	0	0	0	0	1	0	0	0	0
MERGE79051ID	0	0	0	1	2	0	0	0	0	1	0	0	0	0	1	0	0	1	0	0	0	0	0	0	2	2	1	1	0	3	2	0	0	1	1	0	0	0	0	0	0	0	0	0	0	0	0	1	1
MERGE60911ID	0	0	0	0	2	0	1	0	0	1	0	1	0	0	0	0	0	0	0	0	0	1	0	0	0	1	1	2	1	2	0	0	2	0	1	0	0	0	0	0	0	0	0	0	0	0	0	0	0
MERGE40812ID	0	0	0	0	0	0	0	0	0	0	0	0	0	0	2	0	0	1	0	0	0	0	0	0	0	0	2	0	1	1	1	1	0	1	0	1	0	0	0	0	0	0	0	0	0	0	0	0	1
MERGE76651ID	0	0	0	0	0	0	0	0	0	0	0	0	0	0	1	0	0	0	0	0	0	0	0	0	0	0	0	0	0	1	0	0	0	0	0	0	0	0	0	0	0	0	0	0	0	0	0	0	0
MERGE9958ID	0	0	2	1	0	2	2	2	0	0	1	2	0	0	0	1	0	4	0	0	0	0	0	0	0	1	1	0	0	2	6	2	2	0	1	1	0	1	0	0	0	0	0	0	0	0	0	0	0
MERGE78431ID	0	0	0	0	1	0	0	0	2	0	0	0	0	0	0	0	0	0	1	0	0	0	0	0	0	0	1	0	0	0	0	0	0	0	0	0	0	0	1	0	0	0	0	0	0	0	0	0	0
MERGE30196ID	0	0	0	0	0	0	1	2	1	1	0	0	1	0	1	0	0	0	0	0	0	1	0	0	0	0	1	2	0	2	1	1	2	0	0	0	0	0	1	1	0	0	0	2	0	0	0	1	1
MERGE60906ID	0	0	0	0	0	0	1	0	0	0	0	0	0	0	0	0	0	0	0	0	0	0	0	0	0	0	1	1	0	3	1	2	0	1	0	0	1	0	0	0	0	0	0	0	0	0	2	1	0
MERGE74156ID	0	0	0	0	0	0	0	0	0	0	0	0	0	0	0	0	0	0	0	0	0	0	0	0	0	0	1	0	0	0	0	0	0	0	0	0	0	0	0	0	0	0	0	0	0	0	0	0	0
MERGE2840ID	0	0	0	0	0	0	0	0	0	0	0	0	0	0	0	0	0	0	0	0	0	0	0	0	0	0	0	0	0	0	1	1	0	0	0	0	0	0	0	0	0	0	0	0	0	1	1	0	0
MERGE40267ID	0	0	0	0	0	0	0	0	0	0	0	0	0	0	0	0	0	0	0	0	0	0	0	0	0	0	0	0	0	0	0	0	0	0	0	0	0	0	0	0	0	0	0	0	0	0	0	0	0
MERGE3057ID	0	1	0	0	0	0	0	0	0	0	0	2	0	0	0	0	0	0	0	1	1	0	1	2	0	2	0	4	3	3	0	2	1	1	2	2	2	0	1	0	0	0	1	0	0	1	2	0	1
MERGE59278ID	0	0	0	0	1	0	0	1	1	0	1	1	0	1	1	1	0	0	0	0	0	0	0	0	0	0	0	0	1	1	1	0	0	0	0	0	0	0	0	0	0	0	1	0	0	0	0	0	0
MERGE47304ID	0	0	0	0	1	0	0	0	0	0	0	0	0	0	0	0	0	1	1	0	2	0	0	1	1	0	1	3	2	1	1	1	0	0	2	0	2	1	0	0	1	0	0	0	0	0	0	0	1
MERGE3044ID	0	0	0	0	0	1	2	1	0	3	0	0	0	1	2	0	0	0	0	1	1	2	2	0	0	0	1	2	2	2	1	1	0	0	0	0	1	0	0	0	1	0	1	0	0	0	0	0	0
MERGE30176ID	0	0	0	0	0	0	1	0	0	1	3	1	6	1	3	0	0	0	0	0	0	0	0	1	0	3	1	1	0	6	3	1	2	0	1	0	1	2	0	0	0	0	0	0	0	0	0	0	0
MERGE55237ID	0	0	0	0	0	0	0	0	0	0	0	0	0	0	0	0	0	0	0	0	0	0	0	0	0	0	0	0	0	0	0	0	0	0	0	0	0	0	0	0	0	0	0	0	0	0	0	0	0
MERGE40423ID	0	0	0	0	0	0	0	0	0	0	0	0	0	0	0	0	0	0	0	0	0	0	0	0	0	0	0	0	0	0	0	0	0	0	0	0	0	0	0	0	0	0	0	0	0	0	0	0	0
MERGE57846ID	0	0	0	0	0	0	0	0	0	0	0	0	0	0	0	0	0	0	0	0	0	0	0	0	0	0	0	0	0	0	0	0	0	0	0	0	0	0	0	0	0	0	0	0	0	0	0	0	0
MERGE49916ID	0	0	0	0	0	0	0	0	0	0	0	0	0	0	0	0	0	0	0	0	0	0	0	0	0	0	0	0	0	0	0	0	0	0	0	0	0	0	0	0	0	0	0	0	0	0	0	0	0
MERGE9084ID	0	0	0	0	0	0	0	0	0	0	0	0	0	0	0	0	0	0	0	0	0	0	0	0	0	0	0	0	0	0	0	0	0	0	0	0	0	0	0	0	0	0	0	0	0	0	0	0	0
MERGE54252ID	1	0	0	0	0	0	0	0	0	0	1	0	0	0	1	0	0	0	0	0	0	0	0	0	0	0	0	0	0	1	0	1	0	0	0	1	4	0	0	0	0	0	0	0	0	0	0	0	0
MERGE55769ID	1	0	0	0	0	0	0	0	0	0	0	0	0	0	0	0	0	0	1	1	3	1	0	0	1	0	0	0	0	0	0	0	0	0	0	0	7	3	2	0	3	1	3	1	0	4	1	3	0
MERGE4275ID	0	1	0	0	0	0	0	0	0	0	1	0	1	1	2	0	0	0	1	0	0	0	1	0	1	0	1	3	2	0	0	1	0	0	0	0	0	0	0	0	0	0	0	0	0	0	0	0	0
MERGE47576ID	0	0	1	0	0	1	0	0	0	0	0	0	0	0	2	0	1	1	1	2	1	1	0	0	1	2	1	0	1	1	2	2	0	2	1	2	5	1	1	0	0	0	0	0	1	0	0	0	0
MERGE42252ID	0	0	0	0	0	0	1	1	0	0	0	0	1	1	0	1	0	0	0	0	1	0	0	1	0	1	0	1	1	3	0	1	0	0	0	0	0	0	0	0	0	0	0	1	1	0	0	0	1
MERGE48226ID	0	0	0	0	0	0	0	0	0	1	0	0	1	0	0	0	2	1	0	0	1	1	0	0	0	0	2	2	0	0	0	0	2	0	0	0	1	0	1	1	1	0	1	2	0	0	0	0	0
MERGE54641ID	0	0	0	0	0	0	0	0	0	0	2	0	1	0	1	0	0	0	2	0	0	0	0	0	0	0	0	1	1	0	1	0	1	1	2	3	2	0	0	0	1	0	0	0	1	0	0	0	3
MERGE43981ID	0	0	0	0	0	0	0	0	0	0	0	0	1	0	0	0	0	0	0	0	1	0	0	0	0	0	0	3	0	7	1	2	2	0	0	2	2	0	1	1	1	0	1	0	1	3	0	0	3
MERGE48393ID	0	0	0	0	0	0	0	0	0	0	0	0	0	1	1	0	0	0	0	0	0	0	0	0	0	0	0	0	0	0	0	0	0	0	0	0	1	0	0	1	0	0	0	0	0	0	0	0	0
MERGE79824ID	0	0	0	0	0	0	0	0	0	0	0	0	0	0	0	0	0	0	0	0	0	0	0	0	0	0	0	0	1	0	0	0	0	1	0	0	0	0	0	0	0	0	0	0	0	0	0	0	0
MERGE66246ID	0	1	1	0	0	0	0	1	0	0	1	0	2	1	2	0	0	0	1	0	0	0	0	1	1	0	2	2	1	3	0	1	0	1	2	1	4	2	1	0	0	0	1	0	0	1	0	0	0
MERGE62882ID	0	1	0	0	0	0	1	0	0	0	0	0	0	0	0	0	2	1	0	0	2	0	2	2	0	0	2	5	0	2	0	0	2	0	0	0	0	1	2	1	1	0	0	0	0	0	0	0	1
MERGE176729ID	0	1	0	0	0	0	0	0	0	0	0	1	0	1	1	0	0	0	0	0	0	0	0	0	0	0	0	2	0	7	0	0	0	0	0	0	0	0	1	0	0	0	0	0	0	0	0	2	1
MERGE48650ID	0	0	0	1	1	0	3	1	0	3	0	1	0	0	2	0	0	1	0	0	2	0	1	0	1	1	2	6	2	8	0	2	2	0	0	1	0	1	0	0	0	0	0	0	3	0	0	0	1
MERGE45018ID	0	0	0	1	0	0	1	0	0	1	0	0	0	2	0	0	0	0	0	0	1	0	0	0	1	0	0	1	0	2	0	2	1	0	1	2	0	1	0	0	1	0	0	0	0	0	0	0	1
MERGE24003ID	0	0	0	0	1	4	0	2	2	1	2	2	2	1	4	3	2	0	3	2	2	3	2	2	5	1	3	2	2	2	3	3	2	1	2	2	0	1	1	0	0	0	0	0	0	1	0	0	0
MERGE397818ID	0	0	0	0	1	1	0	1	4	0	0	2	0	1	0	1	1	1	1	1	1	1	0	0	2	3	1	12	0	4	0	1	1	2	2	5	1	1	0	1	0	0	0	0	1	1	0	1	0
MERGE53479ID	0	0	0	0	1	0	0	0	0	0	1	0	0	0	1	0	0	0	1	0	2	0	0	0	0	1	0	0	2	0	0	1	0	0	0	0	0	0	0	0	0	0	0	0	0	1	0	1	1
MERGE68483ID	0	0	0	0	0	1	0	0	0	0	0	0	0	0	1	0	0	0	0	0	0	0	0	0	0	0	0	0	0	0	0	0	0	0	0	0	2	1	0	0	3	4	2	0	1	0	0	2	3
MERGE247053ID	0	0	0	0	0	0	1	0	2	0	0	0	0	1	2	0	0	0	0	0	0	0	0	2	0	1	2	5	1	5	1	0	2	0	1	0	1	1	0	0	0	0	0	0	0	1	0	0	0
MERGE64175ID	0	0	0	0	0	0	0	0	0	0	0	0	0	0	1	1	0	0	0	0	0	0	0	0	0	1	1	2	0	3	0	0	2	0	1	2	5	1	0	0	2	0	1	0	1	2	2	0	3
MERGE47502ID	0	0	0	0	0	0	0	0	0	0	0	0	0	0	0	0	0	0	0	0	0	0	0	0	0	0	0	0	0	0	0	0	0	0	0	0	0	0	0	0	0	0	0	0	0	0	0	0	0
MERGE45244ID	1	1	0	1	3	2	3	2	1	0	1	4	0	3	5	1	0	3	3	2	1	0	0	0	0	2	2	10	4	5	1	0	5	2	3	3	0	0	1	0	0	0	0	0	0	0	0	0	1
MERGE98327ID	1	0	0	0	0	0	0	0	0	0	0	0	0	0	1	0	0	0	0	0	1	0	0	0	0	0	0	0	0	1	0	1	0	0	0	0	1	1	0	0	0	0	0	0	1	0	1	0	1
MERGE25791ID	0	1	1	0	1	2	2	1	1	0	1	0	0	1	3	0	1	0	1	1	1	0	0	0	0	0	0	2	0	0	1	0	1	1	2	1	1	1	1	0	0	0	0	1	0	1	1	0	0
MERGE49321ID	0	1	0	1	0	0	0	1	1	1	0	0	1	0	1	0	0	0	3	2	1	0	0	0	1	0	0	1	0	0	0	0	1	0	1	0	0	0	1	0	0	0	0	0	1	1	0	1	1
MERGE20380ID	0	1	0	0	1	0	2	0	0	1	0	0	2	1	0	1	1	0	0	0	1	0	0	0	1	1	2	2	0	1	1	1	1	2	0	2	1	0	1	0	0	0	0	1	0	0	0	2	1
MERGE62395ID	0	1	0	0	0	0	0	0	0	0	0	0	0	1	0	1	1	0	0	0	1	0	0	0	2	0	0	0	0	0	0	2	0	0	1	2	4	1	0	0	0	1	0	0	0	1	0	0	0
MERGE59945ID	0	0	1	0	0	0	0	0	0	0	0	0	0	0	0	0	0	0	0	0	0	0	0	0	0	0	0	0	0	0	0	0	0	0	2	0	0	0	0	0	0	0	0	0	0	0	1	0	0
MERGE60092ID	0	0	0	0	0	0	0	0	1	0	0	0	2	0	1	0	0	0	0	0	0	0	0	0	0	0	0	0	0	0	0	0	1	1	0	0	0	0	0	1	0	0	0	0	0	0	1	0	0
MERGE50498ID	0	0	0	0	0	0	0	0	0	1	0	0	0	0	0	0	0	0	1	0	0	0	0	0	0	0	1	1	0	1	2	0	1	0	0	0	0	0	0	0	1	0	0	1	1	0	0	0	0
MERGE58457ID	0	0	0	0	0	0	0	0	0	0	0	0	1	0	0	0	0	0	0	0	0	0	0	0	0	0	0	0	0	1	0	1	1	0	0	0	1	1	0	0	0	0	0	0	0	0	0	1	0
MERGE74079ID	0	0	0	0	0	0	0	0	0	0	0	0	0	1	0	0	0	0	0	0	1	0	0	0	0	0	0	0	0	0	0	0	0	0	0	0	0	0	0	0	0	0	0	0	0	0	0	0	0
MERGE59723ID	0	0	0	0	0	0	0	0	0	0	0	0	0	0	0	0	0	0	0	1	3	0	2	0	0	0	1	0	1	1	0	2	0	3	0	2	1	1	0	0	0	0	0	0	0	4	0	0	0
MERGE107163ID	0	0	0	0	0	0	0	0	0	0	0	0	0	0	0	0	0	0	0	0	0	0	0	1	0	1	0	0	0	1	0	0	0	0	0	0	1	0	0	0	0	0	0	0	0	0	0	0	1
MERGE60206ID	1	1	0	0	0	0	2	0	0	1	0	2	0	1	0	0	0	0	0	1	3	0	1	0	0	2	1	1	1	1	0	1	1	0	1	1	1	0	0	0	0	0	0	0	0	0	0	1	1
MERGE64614ID	1	0	0	0	0	0	0	0	0	0	0	0	1	1	0	0	0	1	0	0	0	0	0	0	1	0	0	5	1	4	0	1	1	0	1	1	2	0	0	0	1	0	0	0	1	0	0	0	1
MERGE127062ID	0	1	0	0	0	0	0	0	3	1	1	0	0	3	2	0	0	0	0	0	0	0	1	0	0	1	1	3	3	3	0	0	1	2	0	1	0	0	0	0	0	0	1	0	2	2	2	2	0
MERGE48513ID	0	0	1	0	3	0	2	2	1	1	0	1	1	0	0	0	0	0	1	1	0	1	0	1	0	0	1	2	0	4	1	2	1	0	0	2	1	1	1	0	0	0	0	0	0	0	2	0	0
MERGE59896ID	0	0	0	0	0	0	0	0	2	0	0	0	0	1	0	0	0	0	0	1	0	0	0	0	1	0	1	0	0	1	0	0	0	1	1	1	3	0	0	1	0	0	0	0	0	0	1	0	1
MERGE23306ID	0	0	0	0	0	0	0	0	0	1	0	0	1	1	1	0	0	1	0	0	1	0	0	0	0	2	0	0	1	1	1	0	1	0	0	3	1	1	0	0	0	0	0	0	0	0	0	0	0
MERGE36598ID	0	0	0	0	0	0	0	0	0	0	1	0	0	0	0	0	0	0	0	0	0	0	0	0	0	0	0	0	0	0	0	0	0	0	0	0	0	0	0	0	0	0	0	0	0	0	0	0	0
MERGE60743ID	0	0	0	0	0	0	0	0	0	0	0	0	0	1	0	1	0	0	1	0	0	0	0	2	1	1	0	0	0	0	1	1	1	0	1	0	1	0	0	0	0	0	0	0	0	0	0	0	0
MERGE79609ID	0	0	0	0	0	0	0	0	0	0	0	0	0	0	0	0	0	0	0	0	0	0	0	0	0	0	1	0	0	0	0	0	0	0	0	0	0	0	0	0	0	0	0	0	0	0	0	0	0
MERGE256137ID	0	0	0	0	0	0	0	0	0	0	0	0	0	0	0	0	0	0	0	0	0	0	0	0	0	0	0	0	0	0	0	0	0	0	0	1	2	0	1	1	1	0	0	0	2	1	1	0	0
MERGE182667ID	0	0	0	0	0	0	0	0	0	0	0	0	0	0	0	0	0	0	0	0	0	0	0	0	0	0	0	0	0	0	0	0	0	0	0	0	0	0	0	0	0	0	0	0	0	0	0	0	0
MERGE53673ID	1	1	0	0	0	0	0	0	0	1	0	0	0	1	0	0	0	1	0	0	1	0	0	0	1	0	0	0	0	3	0	0	0	0	0	0	1	0	0	0	0	0	1	0	0	0	0	0	1
MERGE7583ID	0	1	0	0	1	0	0	0	0	1	0	0	0	0	0	0	0	0	0	1	0	0	0	0	1	0	0	1	0	1	0	1	1	0	1	0	0	0	0	0	0	0	0	0	0	0	0	0	0
MERGE62877ID	0	0	0	0	0	0	0	1	0	0	0	1	2	0	2	0	0	0	1	2	0	1	0	0	1	0	0	2	1	0	1	0	0	0	3	0	3	0	0	0	0	0	0	0	0	0	0	0	1
MERGE45111ID	0	0	0	0	0	0	0	0	0	1	0	0	0	0	0	0	0	0	0	0	1	0	0	0	0	1	0	0	0	3	0	3	0	1	0	0	2	0	0	0	0	0	0	0	0	1	1	0	2
MERGE63347ID	1	0	0	1	0	0	0	2	0	1	2	1	0	1	0	0	2	2	2	0	3	0	0	2	1	1	0	5	2	1	0	4	0	1	0	0	0	1	0	0	0	0	0	0	0	2	0	0	1
MERGE80240ID	1	0	0	0	0	0	0	0	0	0	0	0	0	0	0	0	0	0	0	0	0	0	0	0	0	0	0	1	0	0	0	0	0	2	1	0	0	0	0	0	0	0	0	0	0	0	0	0	0
MERGE96549ID	0	1	0	2	0	0	1	0	1	1	0	0	3	1	0	0	0	0	1	0	0	0	0	0	0	0	0	6	1	6	2	1	0	1	2	0	0	0	0	0	0	0	1	2	0	0	0	0	0
MERGE75651ID	0	0	1	0	0	0	3	1	0	1	1	0	0	0	1	0	0	0	1	0	0	0	0	0	0	0	0	4	0	2	1	0	0	0	1	0	0	0	0	0	1	0	0	2	0	1	1	0	2
MERGE124815ID	0	0	1	0	0	0	0	0	0	1	0	0	0	0	0	0	0	0	0	0	0	0	0	0	0	1	0	0	0	1	0	0	0	0	0	2	0	0	0	0	0	0	0	0	0	0	0	1	0
MERGE53953ID	0	0	0	1	1	0	0	2	1	0	0	0	0	0	1	0	0	0	0	0	0	0	0	0	0	1	0	2	1	1	2	0	0	0	0	0	1	0	1	0	1	0	1	0	1	2	0	0	2
MERGE247028ID	0	0	0	1	0	0	1	0	0	3	1	0	0	0	1	0	1	0	0	2	0	0	0	1	0	1	1	4	2	3	0	3	0	1	3	1	0	0	1	1	0	1	1	0	2	1	0	0	2
MERGE61075ID	0	0	0	0	0	1	0	0	2	0	0	0	0	0	0	0	1	0	0	0	0	0	0	0	0	0	0	0	0	0	2	0	1	0	0	0	0	0	0	0	0	0	0	0	0	0	0	0	0
MERGE3176ID	0	0	0	0	0	0	0	2	0	0	0	0	0	0	0	0	0	0	1	0	0	0	0	0	0	0	0	1	3	3	0	1	0	0	0	0	0	1	0	2	0	0	0	0	1	0	0	0	0
MERGE58260ID	0	0	0	0	0	0	0	0	1	0	1	0	0	0	1	0	0	0	2	0	1	0	1	0	0	0	0	2	1	0	1	0	3	1	0	1	0	1	1	0	0	0	0	0	0	1	0	0	1
MERGE67270ID	0	0	0	0	0	0	0	0	1	0	0	0	1	2	1	0	0	1	0	0	0	0	0	0	1	1	1	0	0	0	0	2	0	0	0	0	2	0	0	0	1	0	0	0	0	0	0	0	0
MERGE24061ID	0	0	0	0	0	0	0	0	0	0	0	0	0	1	0	0	0	0	0	0	0	0	0	0	0	1	0	0	0	0	0	0	0	2	2	0	0	1	0	0	1	0	0	0	0	1	0	0	3
MERGE46708ID	3	0	3	2	2	1	0	0	0	0	0	0	2	0	2	0	0	0	0	1	0	0	0	0	1	0	0	0	0	0	0	0	0	0	0	0	3	4	2	6	0	1	5	3	2	1	2	2	0
MERGE16498ID	1	0	1	0	0	0	0	1	1	0	0	1	1	0	0	0	1	0	2	1	1	0	0	0	1	1	1	0	0	3	0	0	0	2	1	0	0	0	0	0	1	0	0	1	0	1	0	0	0
MERGE41721ID	0	2	1	0	0	3	0	3	3	2	0	0	1	2	2	2	2	3	1	1	2	2	1	3	2	2	2	0	0	0	0	1	2	0	0	0	0	0	1	0	0	0	0	0	1	0	0	0	0
MERGE54830ID	0	0	1	0	1	0	0	0	0	0	1	0	0	0	1	0	0	0	0	2	1	0	0	0	0	2	0	3	0	0	0	1	1	0	1	0	4	0	0	0	0	0	0	0	0	0	1	0	0
MERGE11520ID	0	0	0	1	0	1	0	0	0	0	0	0	0	0	0	0	0	0	0	0	0	0	0	0	0	0	0	0	0	0	0	0	1	0	0	1	0	0	0	0	0	0	0	0	0	0	0	0	0
MERGE23317ID	0	0	0	0	0	0	1	0	2	0	0	1	0	0	3	0	0	1	0	0	0	0	0	0	1	0	0	3	1	2	1	1	1	0	1	1	0	0	1	0	0	0	0	0	0	0	0	1	2
MERGE55807ID	0	0	0	0	0	0	1	0	0	0	1	0	0	0	0	0	0	0	1	1	2	0	0	0	1	0	0	2	1	3	1	0	1	0	0	1	1	0	0	0	1	0	0	0	0	0	0	0	0
MERGE62652ID	0	0	0	0	0	0	1	0	0	0	0	0	0	0	0	0	0	0	0	0	0	0	0	0	0	0	0	1	0	0	0	0	0	0	0	0	0	0	0	0	0	0	0	0	0	0	0	0	0
MERGE23182ID	0	0	0	0	0	0	0	2	0	1	1	0	0	0	2	0	0	0	0	0	0	0	0	0	1	0	2	6	2	1	1	1	1	0	0	0	0	0	0	0	0	0	0	0	0	0	0	0	0
MERGE44414ID	0	0	0	0	0	0	0	1	0	2	0	0	0	0	0	2	1	0	2	3	0	0	0	0	1	2	0	2	3	2	2	2	4	4	1	0	1	1	0	0	1	0	1	3	5	2	0	3	0
MERGE7822ID	0	0	0	0	0	0	0	0	1	0	0	0	0	0	0	0	0	0	1	1	0	0	0	0	1	0	0	0	0	0	0	0	0	0	0	0	5	0	1	0	0	0	0	0	0	1	1	1	0
MERGE47446ID	0	0	0	0	0	0	0	0	0	0	1	0	0	0	2	0	2	0	0	0	0	1	0	0	0	1	1	0	0	0	1	1	0	0	0	0	0	0	2	0	0	0	0	0	2	0	0	0	0
MERGE47562ID	0	0	0	0	0	0	0	0	0	0	0	0	1	0	0	0	0	0	0	0	0	0	0	0	0	0	0	2	0	0	0	1	2	0	1	1	1	0	0	0	0	0	0	0	1	1	0	0	4
MERGE38318ID	0	0	0	0	0	0	0	0	0	0	0	0	0	0	0	0	0	0	0	0	0	0	0	0	0	0	0	0	0	0	0	0	0	0	0	0	0	0	0	0	0	0	1	0	0	0	1	0	0
MERGE75487ID	0	0	0	0	0	0	0	0	0	0	0	0	0	0	0	0	0	0	0	0	0	0	0	0	0	0	0	0	0	0	0	0	0	0	0	0	0	0	0	0	0	0	0	0	0	0	0	0	0
MERGE44633ID	0	0	0	0	0	0	0	0	0	0	0	0	0	0	0	0	0	0	0	0	0	0	0	0	0	0	0	0	0	0	0	0	0	0	0	0	0	0	0	0	0	0	0	0	0	0	0	0	0
MERGE37525ID	0	0	0	0	0	0	0	0	0	0	0	0	0	0	0	0	0	0	0	0	0	0	0	0	0	0	0	0	0	0	0	0	0	0	0	0	0	0	0	0	0	0	0	0	0	0	0	0	0
MERGE44389ID	1	0	0	0	0	0	1	0	1	0	0	0	2	0	3	0	1	0	0	1	1	2	0	0	0	1	2	5	2	8	1	0	0	1	1	0	0	0	1	0	0	0	1	1	1	0	1	0	1
MERGE66253ID	0	1	0	0	0	0	0	2	0	0	0	0	0	0	1	0	0	1	0	0	0	0	1	0	0	1	0	0	1	1	0	1	2	2	2	0	2	2	0	0	0	0	0	0	0	0	0	0	0
MERGE1971ID	0	0	1	0	1	0	0	0	1	0	0	1	0	0	1	0	1	0	0	0	0	0	1	0	1	0	0	2	2	3	0	1	4	0	0	0	3	0	0	0	1	0	0	0	0	0	0	0	0
MERGE71546ID	0	0	0	0	3	2	1	4	0	3	5	3	3	1	2	0	1	2	4	4	1	4	1	7	4	0	3	0	2	3	5	2	6	3	2	3	4	2	0	1	2	1	1	1	1	0	0	0	0
MERGE124526ID	0	0	0	0	0	2	0	0	0	0	1	0	0	0	0	0	0	1	0	0	0	0	0	0	0	0	1	3	0	3	1	2	1	0	0	1	0	0	1	0	0	0	0	0	1	3	0	1	1
MERGE8946ID	0	0	0	0	0	0	1	1	0	0	1	0	1	0	0	0	0	0	1	0	1	0	0	1	0	0	0	1	0	1	1	1	0	1	0	1	0	2	1	0	0	1	0	0	0	0	0	0	1
MERGE23381ID	0	0	0	0	0	0	1	0	0	0	0	0	0	0	1	0	0	0	0	0	1	1	0	0	0	0	0	2	2	0	0	0	0	0	0	0	0	0	0	0	0	0	0	0	0	0	0	0	0
MERGE258582ID	0	0	0	0	0	0	0	1	0	0	0	0	1	0	1	0	0	0	0	0	0	0	0	0	0	0	0	0	2	3	1	4	0	0	1	0	5	0	0	0	0	0	0	0	2	1	1	0	2
MERGE79621ID	0	0	0	0	0	0	0	0	0	0	0	0	0	0	0	0	0	0	0	0	0	0	0	0	0	0	0	0	0	1	0	0	0	0	0	0	0	0	0	0	0	0	0	0	0	0	0	0	1
MERGE58166ID	0	0	0	0	0	0	0	0	0	0	0	0	0	0	0	0	0	0	0	0	0	0	0	0	0	0	0	0	0	0	0	0	0	0	0	0	3	3	6	2	3	3	0	0	4	6	3	2	0
MERGE37725ID	0	0	0	0	0	0	0	0	0	0	0	0	0	0	0	0	0	0	0	0	0	0	0	0	0	0	0	0	0	0	0	0	0	0	0	0	0	0	0	0	0	0	0	0	0	0	0	0	0
MERGE51507ID	1	0	0	0	0	0	0	0	0	0	0	0	0	0	0	0	1	0	0	0	0	0	0	0	0	0	0	0	0	0	1	0	0	0	0	0	0	0	0	0	0	0	0	0	0	0	0	0	0
MERGE78010ID	0	1	0	0	0	0	0	1	0	1	0	0	2	0	0	0	0	1	0	0	0	0	0	1	0	1	0	0	0	4	1	0	0	0	1	0	0	0	0	0	0	0	0	0	0	1	1	0	2
MERGE2349ID	0	0	0	0	0	0	0	1	0	1	2	0	0	0	0	0	0	1	1	0	6	0	0	0	1	0	1	2	0	0	0	1	0	1	0	0	1	0	1	0	0	0	1	0	0	0	1	0	2
MERGE50224ID	0	0	0	0	0	0	0	0	1	1	0	0	1	0	0	0	1	0	0	0	0	0	0	0	1	0	1	6	1	2	3	5	2	0	0	0	0	0	0	0	1	0	0	0	0	0	0	0	0
MERGE60970ID	0	0	0	0	0	0	0	0	1	0	0	0	0	0	0	0	0	0	0	0	0	0	0	0	0	0	0	1	0	0	0	0	0	0	0	0	1	1	0	0	0	0	0	0	0	0	0	0	1
MERGE43874ID	0	0	0	0	0	0	0	0	0	0	0	0	2	0	0	2	0	1	0	0	0	0	0	1	0	1	0	1	0	0	0	1	0	0	0	0	0	0	0	0	0	0	0	0	0	0	0	0	1
MERGE26071ID	0	0	0	0	0	0	0	0	0	0	0	0	0	0	0	0	0	2	0	0	0	0	0	0	1	0	1	0	0	0	2	0	2	1	1	2	1	2	0	0	1	0	0	0	1	5	3	7	7
MERGE44960ID	0	0	0	0	0	0	0	0	0	0	0	0	0	0	0	0	0	0	0	1	0	0	0	0	0	0	0	0	0	0	0	1	0	0	0	1	0	0	0	0	0	0	0	1	0	0	0	0	2
MERGE47579ID	0	0	0	0	0	0	0	0	0	0	0	0	0	0	0	0	0	0	0	0	0	0	0	0	0	0	1	0	0	0	0	0	0	0	0	0	0	0	0	0	0	0	0	0	0	0	0	0	0
MERGE63108ID	0	0	0	0	0	0	0	0	0	0	0	0	0	0	0	0	0	0	0	0	0	0	0	0	0	0	0	1	0	0	0	0	0	0	0	0	2	0	0	0	0	0	0	0	0	0	1	0	0
MERGE58473ID	0	0	0	1	1	0	0	0	0	0	0	0	0	0	0	0	0	1	0	1	1	0	0	1	0	0	1	1	0	7	0	1	0	0	0	0	0	0	0	0	1	1	0	0	1	1	1	1	1
MERGE38468ID	0	0	0	1	0	0	0	0	1	0	0	0	0	1	0	0	0	0	0	0	0	0	0	1	2	1	2	2	0	3	0	0	1	0	0	0	1	0	0	0	0	0	0	0	0	0	0	0	2
MERGE60304ID	0	0	0	0	0	1	1	0	0	0	0	0	0	0	2	0	0	0	0	0	0	1	1	0	0	0	0	3	1	0	0	1	0	0	0	0	0	0	0	0	1	0	0	0	1	0	0	0	0
MERGE30165ID	0	0	0	0	0	0	1	0	0	0	1	0	0	0	0	0	0	0	0	0	0	0	0	0	0	1	0	2	1	0	0	0	1	0	0	0	0	0	0	0	0	0	0	0	0	0	1	0	0
MERGE50495ID	0	0	0	0	0	0	0	1	2	0	0	0	0	2	0	0	0	0	0	0	0	0	0	0	0	1	0	0	1	2	0	0	0	1	0	0	0	1	0	0	0	0	0	0	0	0	0	0	1
MERGE50156ID	0	0	0	0	0	0	0	0	0	2	0	0	1	0	0	0	2	1	0	0	0	0	0	0	0	0	0	4	1	1	2	4	2	4	1	0	1	2	0	1	0	1	0	0	0	0	0	1	1
MERGE76658ID	0	0	0	0	0	0	0	0	0	0	0	0	1	0	0	0	0	1	1	0	0	0	0	0	0	0	0	0	1	0	0	1	0	0	0	0	0	0	1	0	0	0	0	0	0	0	0	0	0
MERGE62469ID	0	0	0	0	0	0	0	0	0	0	0	0	0	0	0	0	0	0	1	0	0	0	0	0	0	0	0	0	0	0	0	1	0	0	0	0	3	0	0	0	0	0	0	0	0	1	1	0	2
MERGE60203ID	0	0	0	0	0	0	0	0	0	0	0	0	0	0	0	0	0	0	0	0	0	0	0	1	1	0	0	2	0	1	0	3	2	0	0	1	1	0	0	0	0	0	0	0	0	0	0	0	0
MERGE52924ID	0	0	0	0	0	0	0	0	0	0	0	0	0	0	0	0	0	0	0	0	0	0	0	1	0	0	0	0	0	0	0	0	0	0	0	0	0	0	0	0	0	0	0	0	0	0	0	0	1
MERGE45234ID	0	0	0	0	0	0	0	0	0	0	0	0	0	0	0	0	0	0	0	0	0	0	0	0	0	0	1	5	0	15	0	0	0	0	0	0	0	0	0	0	0	0	0	0	0	1	0	0	0
MERGE20251ID	0	0	0	1	1	1	0	3	1	1	1	3	1	0	0	2	2	5	0	0	0	0	0	1	0	0	0	0	1	2	4	6	5	1	1	0	4	2	1	0	1	0	2	1	2	0	0	0	0
MERGE47708ID	0	0	0	0	0	0	1	0	0	0	0	0	0	0	1	1	0	0	0	0	0	0	0	1	0	1	1	0	0	1	2	2	1	0	0	0	0	0	1	1	1	0	1	0	1	0	0	0	1
MERGE75323ID	0	0	0	0	0	0	0	0	0	0	0	0	0	0	0	0	0	0	0	0	0	0	0	0	1	0	0	0	0	1	0	0	2	3	2	1	0	0	0	0	0	0	0	0	0	0	1	0	0
MERGE60231ID	0	0	0	0	0	0	0	0	0	0	0	0	0	0	0	0	0	0	0	0	0	0	0	0	0	0	0	0	0	0	0	0	0	0	0	0	0	0	0	0	0	0	0	0	0	0	0	0	0
MERGE48198ID	0	0	0	0	2	1	0	0	0	0	0	0	0	0	0	0	0	0	0	0	0	1	0	0	0	1	1	1	0	3	0	2	1	0	0	1	0	0	0	0	0	0	0	0	1	0	1	2	1
MERGE38251ID	0	0	0	0	0	1	0	1	1	1	1	2	0	0	1	0	0	0	1	0	0	0	0	0	0	0	0	1	1	1	0	4	0	0	0	0	0	0	0	0	0	0	2	1	0	0	1	0	0
MERGE63114ID	0	0	0	0	0	0	0	0	0	0	0	0	0	0	0	0	0	0	2	0	0	0	0	0	0	0	0	1	0	0	0	0	0	0	1	2	0	0	0	0	0	1	0	0	0	0	0	0	1
MERGE60227ID	0	0	0	0	0	0	0	0	0	0	0	0	0	0	0	0	0	0	0	0	0	0	0	0	0	0	1	2	0	0	0	0	1	1	1	1	1	0	0	0	1	0	0	0	0	2	0	0	1
MERGE59695ID	0	0	0	0	0	0	0	0	0	0	0	0	0	0	0	0	0	0	0	0	0	0	0	0	0	0	0	0	0	2	0	2	0	0	0	0	0	1	1	0	0	0	1	0	0	0	0	1	0
MERGE9062ID	0	0	0	0	0	0	0	0	0	0	0	0	0	0	0	0	0	0	0	0	0	0	0	0	0	0	0	0	0	0	0	0	0	0	0	0	0	0	0	0	0	0	0	0	0	0	0	0	0
MERGE3060ID	1	0	0	0	1	0	1	0	0	1	0	0	1	0	0	0	0	1	2	2	1	0	0	2	2	1	2	2	0	2	0	2	0	0	1	1	0	0	2	0	0	0	0	0	1	0	1	0	2
MERGE71386ID	0	0	0	1	0	0	0	0	0	0	0	0	0	0	0	0	0	0	0	0	0	0	0	0	0	0	0	0	0	0	0	0	0	0	0	0	0	0	0	0	0	0	0	0	0	0	0	0	0
MERGE124484ID	0	0	0	0	1	0	0	0	0	0	0	0	0	1	0	0	0	0	1	0	0	0	0	0	0	1	1	2	0	6	0	2	0	0	0	1	0	1	1	0	1	0	0	0	1	0	0	0	1
MERGE5676ID	0	0	0	0	0	1	2	1	0	1	2	0	0	2	1	1	0	0	0	1	0	0	1	0	0	0	0	1	0	0	0	0	1	0	0	0	0	0	0	0	0	0	2	0	3	0	0	0	0
MERGE56438ID	0	0	0	0	0	0	0	1	0	1	1	0	0	3	2	2	1	0	0	0	0	0	0	0	3	0	2	1	0	1	0	2	1	0	0	0	0	0	0	0	0	0	0	0	0	0	0	0	1
MERGE247960ID	0	0	0	0	0	0	0	0	1	1	0	0	0	0	1	2	0	0	2	2	2	0	0	0	0	0	1	1	0	1	1	0	0	0	1	2	3	0	1	0	0	0	0	0	0	1	0	0	1
MERGE42248ID	0	0	0	0	0	0	0	0	0	0	0	0	1	0	0	0	0	0	0	0	1	0	0	0	0	0	0	0	0	0	0	0	1	0	0	0	0	0	0	0	0	0	0	1	1	0	0	0	0
MERGE50164ID	0	0	0	0	0	0	0	0	0	0	0	0	0	0	0	0	0	0	0	0	0	0	0	0	0	0	0	0	0	0	0	0	0	0	0	1	1	0	0	0	0	0	0	0	0	1	0	0	1
MERGE41164ID	0	0	0	0	0	0	0	0	0	0	0	0	0	0	0	0	0	0	0	0	0	0	0	0	0	0	0	0	0	0	0	0	0	0	0	0	0	0	0	0	0	0	0	0	0	0	0	0	0
MERGE47384ID	1	0	0	0	0	0	0	0	1	0	0	0	1	1	0	1	0	1	0	0	0	0	1	0	1	0	0	0	0	2	2	3	0	0	0	2	0	0	1	2	3	2	2	0	3	0	0	1	1
MERGE50561ID	1	0	0	0	0	0	0	0	1	0	0	0	0	0	0	0	0	1	0	1	0	0	0	0	0	0	0	0	0	1	0	0	0	0	0	0	0	0	1	0	0	0	1	0	0	0	0	0	0
MERGE73587ID	0	0	0	1	0	0	1	2	1	1	0	0	0	2	0	0	0	0	2	0	0	0	0	0	1	0	2	2	0	3	2	1	0	0	1	1	0	0	1	0	1	0	0	0	0	0	0	0	0
MERGE8091ID	0	0	0	0	0	0	0	1	0	0	0	2	0	2	0	1	0	0	3	4	1	0	0	0	1	1	3	3	1	0	3	3	4	1	3	4	0	0	0	0	1	0	0	0	0	1	3	1	1
MERGE3052ID	0	0	0	0	0	0	0	1	0	0	0	0	1	1	1	0	0	0	1	0	0	0	0	0	1	0	1	2	1	0	0	0	0	0	0	0	0	0	0	0	0	0	0	0	0	0	0	0	1
MERGE5404ID	0	0	0	0	0	0	0	1	0	0	0	0	0	0	0	0	0	1	0	0	1	0	0	0	2	0	3	2	0	0	1	1	0	1	3	1	2	0	0	1	0	0	0	0	0	1	0	0	0
MERGE75363ID	0	0	0	0	0	0	0	0	0	1	0	0	2	0	1	0	0	1	0	0	1	0	0	0	0	0	1	0	0	0	0	2	1	18	22	14	0	0	2	0	2	0	0	0	0	1	0	0	1
MERGE46124ID	0	0	0	0	0	0	0	0	0	1	0	0	0	0	0	0	0	0	0	2	0	0	0	0	2	1	1	2	0	6	1	2	2	0	1	3	1	1	3	0	0	0	0	0	0	1	0	0	1
MERGE70803ID	0	0	0	0	0	0	0	0	0	1	0	0	0	0	0	0	0	0	0	0	0	1	0	0	0	0	0	2	3	2	1	0	0	2	4	1	1	1	0	1	2	1	5	1	2	1	1	3	0
MERGE78853ID	0	0	0	0	0	0	0	0	0	0	0	0	0	0	0	0	0	0	0	0	0	0	0	0	0	0	1	1	0	0	0	0	0	0	0	0	0	0	0	0	0	0	0	0	1	0	0	0	0
MERGE78818ID	0	0	0	0	0	0	0	0	0	0	0	0	0	0	0	0	0	0	0	0	0	0	0	0	0	0	0	0	0	0	1	0	0	0	0	0	0	0	0	0	0	0	0	0	0	0	0	0	0
MERGE44080ID	1	0	0	0	0	1	0	1	0	1	0	0	0	0	0	1	2	0	0	0	0	1	0	1	1	0	0	1	0	0	0	0	1	0	0	0	0	1	0	0	0	1	1	0	1	1	0	0	0
MERGE4295ID	0	0	0	0	0	0	2	0	3	1	0	0	0	0	0	2	0	3	0	0	0	1	0	0	0	0	0	1	2	0	2	3	1	0	0	0	2	1	1	0	0	0	2	0	0	0	0	0	0
MERGE98405ID	0	0	0	0	0	0	0	1	0	0	0	0	2	0	0	0	0	0	1	0	0	0	0	0	0	0	0	5	0	2	0	2	1	1	1	2	0	1	0	0	0	0	0	0	0	1	0	0	0
MERGE37974ID	0	0	0	0	0	0	0	0	0	0	0	1	1	0	0	0	0	1	0	0	0	0	0	0	0	0	0	1	0	0	0	0	0	2	0	0	0	0	1	0	0	0	0	0	0	0	0	0	0
MERGE75301ID	0	0	0	0	0	0	0	0	0	0	0	0	0	1	0	0	0	0	1	0	0	0	0	0	0	0	0	0	0	0	0	1	0	1	3	1	0	0	0	0	0	0	0	0	1	0	0	0	0
MERGE57229ID	0	0	0	0	0	0	0	0	0	0	0	0	0	0	0	0	0	0	0	0	0	0	0	0	0	0	0	0	0	0	0	0	0	0	0	0	0	0	0	0	0	0	0	0	0	0	0	0	0
MERGE137831ID	0	0	0	0	0	0	0	0	0	0	0	0	0	0	0	0	0	0	0	0	0	0	0	0	0	0	0	0	0	0	0	0	0	0	0	0	0	0	0	0	0	0	0	0	0	0	0	0	0
MERGE42340ID	1	1	0	0	0	0	1	2	0	0	0	0	0	0	0	1	0	0	1	0	2	2	0	0	2	1	1	4	2	1	1	1	1	1	0	1	0	0	0	0	1	0	1	0	0	0	0	0	1
MERGE8914ID	1	0	0	0	0	0	0	0	0	0	0	0	0	0	0	0	0	0	0	2	1	0	1	2	1	1	0	4	0	0	0	1	1	0	1	0	2	1	0	0	0	1	1	0	0	0	1	1	1
MERGE55181ID	0	1	0	0	0	0	1	0	0	0	1	0	0	0	0	0	0	1	0	0	1	0	0	1	0	0	0	1	0	1	0	0	0	0	0	2	0	1	1	1	0	0	0	0	0	0	0	0	0
MERGE61341ID	0	0	0	0	1	0	0	0	0	1	1	2	0	0	1	0	0	1	0	2	2	0	0	1	0	0	0	1	1	0	0	0	1	2	0	1	0	1	0	0	0	1	0	0	0	0	0	0	2
MERGE23300ID	0	0	0	0	0	0	0	1	0	0	1	0	0	2	0	2	0	0	0	1	4	0	0	0	2	1	7	21	5	8	0	1	1	0	2	1	0	1	0	1	1	0	0	1	0	0	0	0	0
MERGE78339ID	0	0	0	0	0	0	0	1	0	0	0	0	0	2	1	0	0	0	0	0	0	0	0	0	1	1	1	4	0	1	0	0	0	0	0	0	0	0	0	0	1	0	0	0	1	0	0	1	0
MERGE38246ID	0	0	0	0	0	0	0	0	1	2	0	0	0	1	2	0	0	0	0	0	0	1	0	1	0	0	0	6	2	2	0	2	2	0	0	0	2	0	0	0	0	0	0	1	1	0	0	0	2
MERGE47331ID	0	0	0	0	0	0	0	0	0	0	0	0	0	0	0	0	1	0	0	0	0	0	1	0	0	0	0	1	0	0	0	0	0	0	0	0	0	0	0	0	0	0	0	0	0	0	0	0	0
MERGE58287ID	0	0	0	0	0	0	0	0	0	0	0	0	0	0	0	0	0	0	0	0	0	0	1	0	0	0	0	0	0	0	0	0	0	1	0	0	0	1	0	0	0	0	0	0	0	0	0	0	0
MERGE65726ID	1	0	0	0	0	0	0	0	1	1	0	0	0	0	0	2	1	2	0	0	1	0	0	0	0	1	0	0	1	0	0	1	1	0	0	3	0	0	1	0	0	0	0	0	0	0	0	0	0
MERGE71910ID	0	1	0	0	0	0	0	0	0	0	0	0	0	0	0	0	0	0	0	0	0	0	0	0	0	0	0	0	1	0	0	0	0	0	4	1	3	1	1	4	2	0	3	1	6	0	1	1	3
MERGE58524ID	0	0	0	1	0	0	1	1	0	2	0	0	1	0	0	0	0	1	0	0	0	0	0	1	1	0	1	0	0	0	0	1	0	1	0	0	0	0	2	0	0	0	0	0	0	0	0	0	0
MERGE7039ID	0	0	0	0	2	0	1	4	3	3	0	1	1	1	1	0	0	2	0	0	0	1	0	2	2	1	1	5	1	4	6	3	3	2	2	4	0	0	1	0	0	0	0	0	1	1	1	0	0
MERGE31458ID	0	0	0	0	1	0	0	1	2	0	1	0	5	7	2	11	2	2	0	2	0	0	1	0	0	1	1	1	0	0	2	0	1	0	0	0	0	0	0	0	0	0	0	0	0	0	0	0	0
MERGE66532ID	0	0	0	0	0	1	0	0	0	1	0	0	0	0	0	0	1	0	0	0	1	0	0	0	0	0	0	0	0	0	0	0	0	0	0	0	0	0	0	0	1	0	0	0	1	0	0	0	0
MERGE47230ID	0	0	0	0	0	0	1	1	1	0	0	1	0	0	0	0	0	0	2	1	1	0	0	0	0	0	0	0	1	1	0	1	2	0	0	0	1	3	1	0	0	0	1	0	1	0	1	0	0
MERGE58271ID	0	0	0	0	0	0	0	0	0	0	0	0	1	0	0	0	0	0	0	0	0	0	0	0	0	1	0	1	0	1	0	0	0	0	0	1	0	0	0	0	0	0	0	0	0	0	0	0	0
MERGE140590ID	0	0	0	0	0	0	0	0	0	0	0	0	1	0	0	0	0	0	0	0	0	0	0	0	0	0	0	0	0	0	0	0	0	0	0	0	0	0	0	0	0	0	0	0	0	0	0	0	0
MERGE8051ID	0	0	0	0	0	0	0	0	0	0	0	0	0	0	0	1	0	0	1	0	0	0	0	0	1	0	0	0	0	1	0	1	0	0	0	0	1	0	0	0	0	0	0	0	0	0	0	0	0
MERGE2839ID	0	0	0	0	0	0	0	0	0	0	0	0	0	0	0	0	0	0	0	1	1	0	0	0	0	0	0	0	0	0	0	0	0	1	0	0	0	0	1	0	0	0	0	0	0	0	0	0	1
MERGE80814ID	0	0	0	0	0	0	0	0	0	0	0	0	0	0	0	0	0	0	0	0	1	0	0	0	0	0	0	2	0	0	0	1	0	2	1	2	0	0	2	0	0	2	0	0	0	0	0	0	0
MERGE282615ID	0	0	0	0	0	0	0	0	0	0	0	0	0	0	0	0	0	0	0	0	0	0	0	0	1	0	0	0	0	0	0	1	0	0	0	0	0	0	0	0	0	0	0	0	0	0	0	0	0
MERGE78769ID	0	1	4	0	0	0	0	0	0	0	0	0	0	0	0	0	0	2	1	0	0	0	0	0	1	0	1	0	0	0	0	0	0	0	0	0	0	0	0	0	0	0	0	0	0	0	0	0	0
MERGE23271ID	0	0	1	0	0	0	0	0	1	0	0	0	1	3	3	1	0	0	2	0	0	1	0	0	0	0	0	0	1	4	0	1	0	0	1	3	2	0	0	0	0	0	1	1	0	1	0	0	0
MERGE143404ID	0	0	0	1	0	0	0	0	0	0	0	1	1	1	0	0	0	0	0	0	0	0	0	1	0	1	2	0	1	2	0	0	0	0	0	0	0	1	0	0	0	0	0	0	1	0	0	0	0
MERGE75465ID	0	0	0	1	0	0	0	0	0	0	0	1	0	0	0	0	0	0	0	0	0	0	0	0	0	0	0	1	1	0	1	0	0	0	0	0	0	0	0	0	0	0	0	0	0	0	0	0	0
MERGE98344ID	0	0	0	0	0	0	0	1	1	0	0	2	0	0	0	0	0	0	0	0	0	0	0	1	0	1	0	2	1	4	0	1	1	1	0	0	2	0	0	0	0	0	0	0	2	0	2	0	2
MERGE61132ID	0	0	0	0	0	0	0	1	0	0	0	0	2	0	0	0	0	0	0	0	0	0	0	0	0	0	0	0	1	2	0	0	0	0	0	0	0	0	0	0	0	0	0	0	0	0	0	1	0
MERGE23307ID	0	0	0	0	0	0	0	1	0	0	0	0	1	1	0	0	0	0	0	0	1	0	0	0	1	0	0	1	0	1	0	0	0	1	0	0	1	0	0	0	0	0	0	0	0	0	1	0	0
MERGE79805ID	0	0	0	0	0	0	0	1	0	0	0	0	0	0	1	0	0	0	0	0	0	0	0	0	0	0	0	1	0	0	1	0	0	2	2	4	0	0	0	0	0	0	0	0	0	0	0	0	1
MERGE45264ID	0	0	0	0	0	0	0	0	0	0	2	0	0	0	0	0	0	0	0	0	1	0	1	0	2	0	0	2	1	1	0	0	0	0	0	0	0	1	0	0	0	0	0	0	1	0	0	0	1
MERGE42604ID	0	0	0	0	0	0	0	0	0	0	0	1	0	0	1	0	0	0	0	0	0	0	0	1	1	0	0	0	1	1	0	0	1	0	0	0	0	0	0	0	0	0	0	0	0	0	0	0	0
MERGE176427ID	0	0	0	0	0	0	0	0	0	0	0	1	0	0	0	0	0	0	1	0	0	0	0	0	1	0	0	0	1	1	0	2	1	0	0	2	1	0	1	0	0	0	0	0	0	0	0	0	1
MERGE60868ID	0	0	0	0	0	0	0	0	0	0	0	0	0	1	0	0	0	0	0	0	0	0	0	0	0	0	0	0	0	0	0	0	0	0	0	0	2	0	0	0	0	1	0	0	0	1	0	1	1
MERGE68955ID	0	0	0	0	0	0	0	0	0	0	0	0	0	1	0	0	0	0	0	0	0	0	0	0	0	0	0	0	0	0	0	0	0	0	0	0	0	0	0	0	0	0	0	0	0	0	0	0	0
MERGE266955ID	0	0	0	0	0	0	0	0	0	0	0	0	0	0	0	0	0	1	2	1	1	0	0	0	0	0	1	0	1	0	0	1	1	5	0	2	3	1	0	0	0	1	1	0	1	1	0	0	0
MERGE68676ID	0	0	0	0	0	0	0	0	0	0	0	0	0	0	0	0	0	0	0	0	0	0	0	0	0	0	0	0	0	1	0	1	0	1	0	1	0	0	1	0	0	0	0	0	0	0	1	0	0
MERGE60629ID	0	1	0	0	0	0	0	0	0	0	0	0	0	2	0	0	0	0	0	0	0	1	0	0	0	0	0	0	0	0	0	0	0	0	0	0	1	0	0	0	0	0	0	0	0	1	1	0	0
MERGE7578ID	0	0	1	0	0	1	1	0	0	3	1	2	1	3	1	1	0	0	3	1	2	0	0	2	0	0	0	1	1	0	0	0	1	2	1	1	0	1	2	0	0	0	0	0	0	3	0	0	1
MERGE59878ID	0	0	0	0	1	0	0	1	0	0	1	0	0	1	1	0	0	0	1	0	0	0	1	0	1	1	0	2	0	1	0	1	0	0	1	0	2	0	1	0	0	1	0	0	0	1	0	0	0
MERGE124501ID	0	0	0	0	1	0	0	0	0	0	0	0	0	0	0	0	0	0	0	0	0	0	0	0	0	1	0	1	0	1	1	0	0	0	1	0	2	0	0	0	0	0	0	0	0	0	0	0	1
MERGE23665ID	0	0	0	0	0	0	1	0	0	0	0	0	0	0	0	0	0	0	0	1	1	0	0	0	0	0	0	2	1	0	0	0	2	0	0	0	0	0	0	1	0	0	0	0	0	0	0	0	0
MERGE33929ID	0	0	0	0	0	0	0	0	0	1	0	0	0	0	0	0	0	0	0	0	0	0	0	0	0	0	0	0	0	0	0	0	0	0	0	0	0	1	1	0	0	0	0	0	0	0	0	0	0
MERGE14219ID	0	0	0	0	0	0	0	0	0	0	0	1	0	0	0	0	0	0	0	0	0	0	0	1	0	0	0	0	1	1	0	0	0	0	0	0	0	0	0	0	0	0	0	0	0	0	0	0	1
MERGE5652ID	0	0	0	0	0	0	0	0	0	0	0	0	0	0	1	0	0	0	0	0	0	0	2	0	1	1	1	2	1	2	0	0	0	0	0	0	2	0	0	0	0	0	0	0	0	0	0	0	1
MERGE49402ID	0	0	0	0	0	0	0	0	0	0	0	0	0	0	0	0	0	0	0	0	1	0	0	0	0	0	0	0	0	0	0	0	0	0	0	0	0	0	0	0	0	0	0	0	0	0	0	0	0
MERGE36610ID	0	0	0	0	0	0	0	0	0	0	0	0	0	0	0	0	0	0	0	0	0	0	0	0	0	0	1	0	1	1	0	0	0	0	0	0	0	0	0	0	0	0	0	0	0	0	0	0	0
MERGE14205ID	0	0	0	0	0	0	0	0	0	0	0	0	0	0	0	0	0	0	0	0	0	0	0	0	0	0	0	0	1	0	0	0	0	0	0	0	0	0	0	0	0	0	0	0	0	0	0	0	0
MERGE33314ID	0	0	0	0	0	0	0	0	0	0	0	0	0	0	0	0	0	0	0	0	0	0	0	0	0	0	0	0	0	0	0	0	0	0	0	0	0	0	0	0	0	0	0	0	0	0	0	0	0
MERGE79597ID	0	0	0	0	0	0	0	0	0	0	0	0	0	0	0	0	0	0	0	0	0	0	0	0	0	0	0	0	0	0	0	0	0	0	0	0	0	0	0	0	0	0	0	0	0	0	0	0	0
MERGE1986ID	1	2	0	0	0	0	1	1	1	3	2	1	1	0	1	2	1	0	2	0	0	1	1	0	2	1	1	3	3	2	0	1	3	1	3	1	2	0	0	1	0	0	0	0	0	0	1	1	0
MERGE6275ID	0	2	0	0	0	1	0	0	0	0	0	0	0	0	3	0	1	0	0	0	1	1	0	0	1	0	0	0	0	0	0	0	0	0	2	2	5	1	1	3	0	2	1	1	1	1	0	0	2
MERGE7963ID	0	1	0	0	1	0	0	2	0	0	1	0	1	0	1	0	0	1	0	0	0	0	0	0	1	1	0	2	1	3	2	2	0	1	0	0	0	0	0	1	0	0	2	0	0	0	1	1	0
MERGE62659ID	0	0	1	0	0	0	0	3	1	0	2	0	1	1	4	0	1	0	0	0	0	0	0	1	3	1	2	7	4	7	0	0	2	0	0	0	1	1	1	0	0	0	0	0	0	1	0	0	0
MERGE58337ID	0	0	0	1	0	0	1	0	1	1	1	0	0	0	0	0	0	0	0	0	1	1	0	0	0	0	1	0	1	1	2	2	0	0	0	0	0	0	0	0	1	0	0	0	0	2	1	0	0
MERGE23376ID	0	0	0	0	1	0	0	0	0	1	0	0	0	0	0	0	0	0	0	0	0	0	0	0	0	0	0	0	0	1	0	0	0	0	0	0	0	0	0	0	0	0	0	0	1	0	0	0	0
MERGE50216ID	0	0	0	0	0	0	0	1	0	0	0	0	0	0	0	0	0	0	0	0	0	0	0	0	1	0	0	0	1	1	0	0	0	0	0	0	0	0	1	0	0	1	0	0	1	0	0	0	0
MERGE38242ID	0	0	0	0	0	0	0	0	1	1	4	1	2	1	1	0	0	0	0	0	0	0	0	0	0	0	0	1	0	0	1	0	0	0	0	0	0	0	0	0	0	0	0	1	0	0	2	0	1
MERGE2855ID	0	0	0	0	0	0	0	0	0	0	0	0	0	1	0	0	0	0	0	0	0	0	0	1	0	0	0	0	0	0	0	0	1	0	0	0	0	0	0	0	0	0	0	0	0	0	0	0	0
MERGE47609ID	0	0	0	0	0	0	0	0	0	0	0	0	0	0	0	0	1	0	0	0	0	0	0	0	0	0	0	0	0	0	0	0	0	0	0	0	0	0	0	0	0	0	0	0	0	0	0	0	0
MERGE48497ID	0	0	0	0	0	0	0	0	0	0	0	0	0	0	0	0	0	0	0	1	0	0	0	0	0	0	0	0	0	0	0	0	0	0	0	0	0	0	0	1	0	0	0	0	0	0	0	0	0
MERGE44663ID	0	0	0	0	0	0	0	0	0	0	0	0	0	0	0	0	0	0	0	0	0	0	0	0	0	1	0	0	0	2	0	0	0	0	0	0	0	0	0	0	0	0	0	0	0	0	0	0	0
MERGE59000ID	0	2	0	0	0	0	0	1	0	1	0	0	2	1	1	0	0	0	1	1	4	0	0	0	2	0	0	0	0	1	1	1	1	4	1	1	1	0	0	0	0	1	0	0	0	1	0	1	1
MERGE136757ID	0	1	0	0	0	0	2	0	0	0	0	0	0	0	0	0	0	0	1	0	1	0	0	0	0	0	0	1	0	0	0	0	0	0	1	0	2	0	3	0	0	1	0	0	0	1	0	1	0
MERGE110349ID	0	0	0	1	0	0	2	1	1	0	0	0	0	2	1	0	0	0	0	0	0	0	0	0	1	0	0	7	4	0	0	0	0	0	0	0	0	0	0	0	0	0	2	1	0	0	0	1	2
MERGE34186ID	0	0	0	1	0	0	0	0	0	0	0	0	0	0	0	0	0	0	0	0	0	0	0	0	1	1	0	0	0	0	0	0	0	0	0	1	0	0	0	0	2	0	0	0	0	2	2	1	0
MERGE54246ID	0	0	0	0	1	0	0	0	1	0	0	1	0	0	3	0	0	0	0	0	0	0	1	1	0	0	1	2	0	3	0	0	0	1	0	0	1	0	0	1	0	0	1	0	0	3	0	0	2
MERGE57675ID	0	0	0	0	0	2	0	1	1	2	0	2	1	1	0	0	0	2	2	2	1	1	0	0	1	2	1	1	0	1	2	3	3	1	1	1	0	1	0	0	0	0	0	0	0	0	0	0	0
MERGE38144ID	0	0	0	0	0	0	0	1	2	0	0	0	2	0	0	0	0	0	0	0	0	0	1	0	0	1	1	4	1	1	1	1	1	0	0	0	2	0	0	0	0	0	0	1	0	1	0	1	0
MERGE38261ID	0	0	0	0	0	0	0	1	0	1	1	0	0	0	0	0	0	0	0	0	0	0	0	0	0	0	2	3	0	3	0	0	2	0	0	0	1	0	0	0	0	1	0	0	0	0	0	0	1
MERGE20219ID	0	0	0	0	0	0	0	1	0	0	2	1	1	0	0	0	0	0	0	0	0	0	0	0	0	0	0	0	0	1	0	0	0	0	0	0	0	0	0	0	0	0	0	0	0	0	0	0	0
MERGE38310ID	0	0	0	0	0	0	0	0	1	0	0	1	0	1	1	0	0	0	1	0	0	0	0	1	0	1	1	4	1	1	0	0	1	0	0	1	0	1	0	0	0	0	0	0	0	0	0	0	0
MERGE126817ID	0	0	0	0	0	0	0	0	0	1	0	0	0	0	1	0	0	0	2	0	2	0	0	0	0	0	1	2	1	0	0	0	0	0	0	0	3	0	0	0	1	0	0	0	1	0	0	1	0
MERGE5606ID	0	0	0	0	0	0	0	0	0	0	1	0	0	0	0	0	0	0	0	0	0	0	0	0	0	0	0	0	0	0	0	0	0	0	0	0	0	0	0	0	0	0	0	0	0	0	0	0	0
MERGE58460ID	0	0	0	0	0	0	0	0	0	0	0	0	0	0	1	0	0	0	0	1	1	0	0	0	0	0	0	1	0	2	0	1	1	0	0	0	0	0	0	0	0	0	0	0	1	0	0	0	0
MERGE79511ID	0	0	0	0	0	0	0	0	0	0	0	0	0	0	0	0	0	0	0	0	0	0	0	0	0	0	0	0	0	0	0	0	0	0	0	0	0	1	0	0	0	0	0	0	0	0	0	0	0
MERGE70527ID	1	1	3	0	0	0	0	0	0	0	0	0	0	1	1	0	0	0	0	1	2	0	0	0	0	1	0	0	0	0	0	0	0	0	1	1	11	3	2	1	6	2	6	2	2	3	0	3	2
MERGE68969ID	1	1	0	1	0	0	0	0	0	0	0	0	1	1	3	2	0	0	1	3	1	0	0	1	2	0	0	4	1	2	0	0	1	1	1	4	0	0	0	0	0	0	0	0	1	0	0	0	0
MERGE16570ID	1	1	0	0	1	0	1	1	1	0	1	2	1	2	1	0	0	0	6	3	3	1	0	2	5	3	0	0	1	0	2	0	1	1	3	2	0	1	1	0	0	0	1	0	0	1	1	0	1
MERGE313852ID	1	0	0	0	0	0	1	1	1	0	2	0	0	2	1	0	0	0	1	0	3	0	0	0	1	0	0	5	2	3	0	2	0	1	3	3	2	0	0	0	0	0	0	0	0	4	0	0	0
MERGE14168ID	0	0	0	0	0	0	0	0	1	0	0	0	0	0	0	0	0	0	0	0	0	0	0	0	0	0	0	4	1	2	0	1	0	0	0	0	0	0	0	1	0	0	0	0	0	0	0	0	0
MERGE47307ID	0	0	0	0	0	0	0	0	0	1	0	0	0	0	0	0	0	0	1	0	0	0	0	0	0	0	0	0	1	0	1	3	2	0	0	0	3	0	1	0	1	0	0	0	0	0	0	0	0
MERGE8492ID	0	0	0	0	0	0	0	0	0	0	0	0	0	0	0	0	0	0	0	0	1	0	0	0	0	0	0	1	0	1	0	0	0	3	1	2	0	2	0	0	1	1	0	0	0	0	0	0	1
MERGE14181ID	0	0	0	0	0	0	0	0	0	0	0	0	0	0	0	0	0	0	0	0	0	0	0	0	1	1	0	0	0	1	1	1	0	0	0	0	0	0	0	0	0	0	0	0	0	0	0	0	0
MERGE3778ID	0	0	0	0	0	0	0	0	0	0	0	0	0	0	0	0	0	0	0	0	0	0	0	0	0	0	0	0	0	0	0	0	0	0	1	0	0	0	0	0	0	0	0	0	0	0	0	0	0
MERGE33786ID	0	0	0	0	0	0	0	0	0	0	0	0	0	0	0	0	0	0	0	0	0	0	0	0	0	0	0	0	0	0	0	0	0	0	0	0	0	0	0	1	1	1	1	0	0	1	1	0	0
MERGE53017ID	0	0	0	0	0	0	0	0	0	0	0	0	0	0	0	0	0	0	0	0	0	0	0	0	0	0	0	0	0	0	0	0	0	0	0	0	0	0	0	0	0	0	0	0	0	0	0	0	0
MERGE70424ID	0	0	0	0	0	0	0	0	0	0	0	0	0	0	0	0	0	0	0	0	0	0	0	0	0	0	0	0	0	0	0	0	0	0	0	0	0	0	0	0	0	0	0	0	0	0	0	0	0
MERGE44700ID	0	0	1	0	0	0	0	0	0	1	0	0	1	1	0	1	0	1	1	0	4	1	0	1	1	2	0	0	2	0	1	1	0	0	0	0	0	0	0	0	0	0	1	1	2	1	2	0	1
MERGE40465ID	0	0	0	1	1	0	0	0	0	0	0	1	1	0	1	0	0	0	0	0	1	1	0	0	0	1	0	1	1	2	0	1	1	0	1	0	0	0	0	0	0	0	2	2	1	0	1	1	0
MERGE58321ID	0	0	0	1	0	2	0	1	0	0	1	1	0	0	0	0	0	0	0	1	2	0	0	0	1	0	1	0	0	0	0	0	0	1	0	0	2	0	0	0	0	0	0	0	0	1	0	0	1
MERGE58470ID	0	0	0	1	0	0	0	0	0	0	0	0	0	0	0	0	0	0	0	0	0	0	0	0	1	0	0	0	0	3	0	1	0	1	1	2	1	0	0	0	0	0	2	0	0	0	1	0	0
MERGE443ID	0	0	0	0	0	0	1	1	1	0	0	0	0	0	1	0	0	0	1	0	1	0	0	0	0	0	0	6	1	2	0	3	1	1	0	0	0	0	1	0	0	0	1	0	1	0	0	0	0
MERGE51249ID	0	0	0	0	0	0	0	2	0	1	1	1	0	0	0	0	0	1	3	0	1	0	0	0	0	0	0	0	0	0	0	2	0	1	0	2	2	1	0	0	1	0	0	0	0	0	0	0	0
MERGE60857ID	0	0	0	0	0	0	0	0	1	1	0	1	0	1	0	0	0	0	0	0	1	0	0	0	0	0	0	1	0	0	0	0	0	0	0	0	1	0	2	1	2	1	2	0	1	0	0	2	0
MERGE72194ID	0	0	0	0	0	0	0	0	1	0	0	1	3	0	1	0	0	0	0	0	0	0	0	0	0	1	0	0	0	0	1	0	0	0	0	0	2	1	0	0	0	1	0	0	0	0	0	0	0
MERGE58512ID	0	0	0	0	0	0	0	0	0	0	0	0	2	0	0	0	0	0	0	0	0	0	0	0	0	0	0	0	0	0	0	1	3	1	0	2	0	0	1	0	0	0	1	0	1	0	0	2	1
MERGE60980ID	0	0	0	0	0	0	0	0	0	0	0	0	0	2	0	0	0	0	0	0	0	0	0	0	0	0	0	0	0	1	1	0	0	1	0	0	1	0	0	0	0	0	0	0	0	0	0	0	1
MERGE60165ID	0	0	0	0	0	0	0	0	0	0	0	0	0	0	0	0	0	0	2	0	1	0	0	0	0	2	0	0	0	0	2	0	1	3	2	0	0	0	0	0	0	0	0	0	1	0	1	0	1
MERGE71401ID	0	0	0	0	0	0	0	0	0	0	0	0	0	0	0	0	0	0	0	0	0	0	0	1	0	0	0	0	0	0	0	0	0	0	0	0	0	0	0	0	0	0	0	0	0	0	0	0	0
MERGE50518ID	1	0	0	0	0	0	0	0	2	1	0	0	0	0	1	0	0	1	1	0	0	0	0	0	1	2	0	2	3	0	2	4	1	0	0	0	1	0	1	0	1	1	1	1	2	0	0	0	0
MERGE23336ID	0	1	0	1	2	0	1	0	0	0	0	0	1	0	1	0	0	1	0	0	0	0	0	1	0	0	0	8	3	5	0	1	0	0	0	0	0	1	1	0	0	0	0	0	0	0	0	0	0
MERGE78369ID	0	0	1	0	1	0	0	1	1	0	0	0	0	0	0	0	0	0	1	0	0	0	0	0	0	2	0	0	1	0	0	0	1	0	0	1	0	0	1	0	0	0	1	0	0	0	0	0	0
MERGE235942ID	0	0	0	1	0	0	0	0	0	1	0	1	1	0	2	0	0	0	1	0	0	0	0	0	0	1	1	1	0	0	0	1	0	0	1	2	3	1	0	0	0	0	0	0	0	0	0	0	0
MERGE11407ID	0	0	0	1	0	0	0	0	0	0	1	0	0	0	0	0	0	0	0	0	1	0	0	0	0	0	0	0	0	0	0	0	3	0	2	0	1	0	0	0	0	1	0	0	0	0	0	0	1
MERGE61855ID	0	0	0	0	0	1	0	0	0	0	0	0	0	0	0	0	0	1	3	1	0	0	0	0	0	0	0	0	0	1	0	0	0	0	0	0	1	0	1	0	0	0	0	0	0	0	0	0	0
MERGE42363ID	0	0	0	0	0	0	1	0	0	0	0	0	0	1	0	0	0	1	1	0	0	0	0	0	0	0	0	3	1	2	0	4	0	0	0	3	1	1	1	0	1	0	0	0	0	0	0	0	0
MERGE14190ID	0	0	0	0	0	0	0	0	0	1	1	0	0	0	0	0	0	0	0	0	0	0	0	0	1	1	0	1	1	1	0	1	0	0	0	0	0	0	0	0	0	0	0	0	0	0	0	0	0
MERGE247869ID	0	0	0	0	0	0	0	0	0	0	0	1	0	0	0	0	0	0	0	0	0	0	0	0	0	0	0	1	1	2	0	1	0	0	0	0	0	0	0	0	0	0	0	0	0	0	0	0	0
MERGE227113ID	0	0	0	0	0	0	0	0	0	0	0	0	0	1	0	0	0	0	0	0	0	0	0	1	2	0	1	8	1	2	0	1	2	0	0	0	0	0	0	0	0	0	1	1	1	0	0	0	4
MERGE59270ID	0	0	0	0	0	0	0	0	0	0	0	0	0	1	0	0	0	0	0	0	0	0	0	0	0	0	0	0	0	1	0	0	0	0	0	0	1	1	1	0	0	1	1	0	0	1	3	0	7
MERGE84413ID	0	0	0	0	0	0	0	0	0	0	0	0	0	0	0	0	0	0	0	0	0	0	0	1	1	0	0	0	2	1	0	0	1	0	0	0	0	0	0	0	0	0	0	0	0	0	0	0	0
MERGE58484ID	0	0	0	0	0	0	0	0	0	0	0	0	0	0	0	0	0	0	0	0	0	0	0	0	0	0	0	0	0	0	0	0	0	0	0	0	1	0	0	0	0	0	0	0	0	0	0	0	0
MERGE75633ID	0	0	0	0	0	0	0	0	0	0	0	0	0	0	0	0	0	0	0	0	0	0	0	0	0	0	0	0	0	0	0	0	0	0	0	0	0	0	0	0	0	0	0	0	0	0	0	0	0
MERGE78861ID	0	0	0	0	0	0	0	0	0	0	0	0	0	0	0	0	0	0	0	0	0	0	0	0	0	0	0	0	0	0	0	0	0	0	0	0	0	0	0	0	0	0	0	0	0	0	0	0	0
MERGE61860ID	0	0	0	0	0	0	1	1	1	0	1	1	0	0	0	0	0	0	1	0	0	0	0	0	0	0	0	5	0	1	0	1	0	0	0	0	1	0	1	0	0	0	2	1	1	0	0	0	0
MERGE54063ID	0	0	0	0	0	0	0	0	2	0	1	1	4	0	1	0	0	0	0	1	0	0	0	1	0	0	0	2	2	1	2	0	1	2	0	3	2	1	1	0	1	0	3	0	1	1	0	1	2
MERGE60258ID	0	0	0	0	0	0	0	0	0	0	0	0	0	1	0	0	0	0	0	0	0	0	1	0	0	1	1	1	0	2	0	2	1	0	0	1	2	1	0	1	1	1	0	2	1	0	0	0	3
MERGE58506ID	0	0	0	0	0	0	0	0	0	0	0	0	0	0	0	0	0	0	0	0	1	0	0	0	0	0	0	0	1	0	0	0	0	1	0	2	0	0	0	0	0	0	0	0	0	0	0	0	0
MERGE58549ID	0	0	0	0	0	0	0	0	0	0	0	0	0	0	0	0	0	0	0	0	0	0	0	0	1	0	0	1	0	0	0	0	0	0	0	0	1	0	0	0	0	0	0	0	0	0	1	0	0
MERGE65188ID	1	1	0	0	0	1	1	0	1	0	0	0	3	0	2	0	0	0	1	0	0	0	0	0	1	0	1	4	3	6	2	2	1	0	1	0	0	0	0	0	0	0	1	0	0	2	1	1	0
MERGE79766ID	1	0	1	0	0	0	0	1	0	0	0	1	0	0	0	0	0	0	0	1	1	0	0	0	0	0	0	0	1	0	0	1	0	0	1	0	0	0	1	0	0	0	0	0	0	0	0	0	0
MERGE55245ID	1	0	0	0	0	0	0	3	0	0	0	0	0	0	1	0	1	0	0	0	0	1	0	0	0	1	0	6	0	0	0	0	0	0	0	1	0	0	0	3	0	0	0	0	0	1	2	0	1
MERGE20160ID	0	1	0	0	1	0	0	1	1	2	0	1	1	0	4	0	1	1	1	0	0	0	0	1	3	0	1	1	3	1	1	0	0	0	0	0	1	1	0	0	1	0	0	1	0	1	0	0	0
MERGE23441ID	0	0	1	0	0	0	0	1	0	0	0	0	0	1	0	0	0	0	0	0	0	0	0	0	1	0	0	0	1	0	0	0	0	0	1	1	0	0	0	0	0	0	0	0	0	0	0	0	1
MERGE5227ID	0	0	0	1	0	1	4	0	4	2	4	1	2	0	0	2	2	1	3	3	3	1	1	1	1	3	4	0	2	0	4	3	1	2	2	2	0	0	0	0	0	0	0	0	0	0	1	1	1
MERGE2806ID	0	0	0	0	0	0	2	0	0	0	0	0	0	0	0	0	0	0	0	0	0	0	0	0	1	0	0	1	0	1	0	1	0	0	0	0	0	0	0	0	0	0	0	0	0	0	0	0	0
MERGE22764ID	0	0	0	0	0	0	1	0	0	0	0	0	0	0	0	0	0	0	0	0	0	0	0	0	0	0	0	0	1	3	0	0	0	0	0	0	1	1	0	0	0	0	0	0	0	0	0	0	1
MERGE7652ID	0	0	0	0	0	0	0	0	1	0	0	0	0	0	0	0	0	0	1	0	0	0	0	0	0	1	0	0	0	0	0	1	4	6	3	9	3	4	1	0	0	0	0	0	0	0	0	1	5
MERGE63948ID	0	0	0	0	0	0	0	0	0	0	1	0	1	1	0	0	0	0	0	0	0	2	0	0	0	2	1	3	3	2	0	2	1	1	0	0	1	0	0	0	1	0	1	0	0	0	0	0	0
MERGE248549ID	0	0	0	0	0	0	0	0	0	0	0	0	1	1	0	0	0	0	1	0	0	0	0	0	0	0	0	0	0	0	0	0	0	0	0	0	1	0	0	0	0	0	0	0	1	0	1	0	2
MERGE36055ID	0	0	0	0	0	0	0	0	0	0	0	0	1	0	0	0	0	0	0	0	0	0	0	0	0	0	0	0	0	0	0	0	0	2	1	2	0	0	1	0	0	0	0	0	0	0	1	0	0
MERGE14049ID	0	0	0	0	0	0	0	0	0	0	0	0	0	0	0	0	0	0	0	0	0	0	0	0	0	0	1	0	0	0	0	0	0	0	0	0	0	0	0	0	0	0	0	0	0	1	0	0	0
MERGE54750ID	0	0	0	0	0	0	0	0	0	0	0	0	0	0	0	0	0	0	0	0	0	0	0	0	0	0	0	0	0	0	0	0	0	0	0	0	0	0	0	0	1	0	0	1	1	0	0	0	0
MERGE47517ID	0	0	0	0	0	0	0	0	0	0	0	0	0	0	0	0	0	0	0	0	0	0	0	0	0	0	0	0	0	0	0	0	0	0	0	0	0	0	0	0	1	0	0	0	0	0	0	0	0
MERGE78768ID	0	0	0	0	0	0	0	0	0	0	0	0	0	0	0	0	0	0	0	0	0	0	0	0	0	0	0	0	0	0	0	0	0	0	0	0	0	0	0	0	0	0	0	0	0	0	0	0	0
MERGE74364ID	1	0	0	1	0	0	0	0	0	1	0	0	1	0	1	0	0	0	0	0	3	0	0	0	0	0	0	0	0	1	2	1	0	0	0	1	0	2	0	0	0	1	0	0	0	1	0	0	0
MERGE42007ID	0	2	3	1	1	0	0	0	1	1	0	0	1	6	2	4	1	6	0	1	0	2	0	0	1	3	2	1	0	4	1	2	4	0	0	0	0	0	1	0	0	1	2	2	0	1	0	0	0
MERGE71769ID	0	1	0	0	0	0	0	0	0	1	0	1	0	1	0	0	0	0	0	1	0	0	0	0	2	1	0	3	1	3	0	2	1	1	2	2	2	0	2	0	0	0	0	1	0	0	0	0	0
MERGE55779ID	0	0	1	0	0	0	1	0	0	0	0	0	1	1	1	0	0	0	1	2	1	0	1	1	1	0	0	2	0	3	0	3	0	5	4	5	2	0	0	0	1	0	0	0	0	2	1	0	3
MERGE74112ID	0	0	0	1	1	0	0	0	0	0	1	0	2	3	0	0	1	1	3	0	0	0	1	0	0	1	1	2	0	1	0	1	5	0	2	0	1	0	0	0	0	0	0	0	0	1	0	1	0
MERGE10318ID	0	0	0	0	0	1	0	1	0	0	0	0	0	0	0	0	0	0	0	0	1	0	0	0	0	0	0	1	0	1	0	2	1	0	1	0	0	0	0	0	0	0	0	0	0	0	0	0	0
MERGE127107ID	0	0	0	0	0	1	0	0	0	1	0	0	0	2	0	0	0	0	0	0	0	2	0	0	4	0	1	1	1	0	1	1	1	0	0	0	0	1	0	0	1	0	1	1	1	0	0	0	1
MERGE74682ID	0	0	0	0	0	0	1	0	1	0	2	2	1	2	0	0	0	0	0	0	2	0	0	0	0	0	1	2	0	0	1	0	1	0	0	0	0	0	0	0	2	0	1	1	0	0	0	0	0
MERGE123794ID	0	0	0	0	0	0	0	1	0	0	0	0	0	0	0	0	0	0	0	0	0	1	0	0	0	0	1	2	0	1	1	0	0	1	1	0	1	2	1	0	0	0	1	1	1	0	0	0	0
MERGE21673ID	0	0	0	0	0	0	0	0	1	0	0	0	0	2	0	0	1	0	0	0	0	1	1	0	1	0	2	0	1	0	0	0	0	0	0	0	1	0	0	0	0	0	0	0	0	0	1	0	1
MERGE75276ID	0	0	0	0	0	0	0	0	0	0	0	0	0	0	0	0	0	0	0	0	0	0	0	0	0	0	0	0	1	0	0	0	0	0	0	0	1	0	0	0	0	0	0	0	0	0	0	0	0
MERGE258077ID	0	0	0	0	0	0	0	0	0	0	0	0	0	0	0	0	0	0	0	0	0	0	0	0	0	0	0	0	0	0	0	0	0	0	0	0	0	0	0	0	0	0	0	0	0	0	0	0	0
MERGE38314ID	1	0	0	0	0	0	1	1	0	0	1	0	0	0	0	0	1	0	0	0	1	0	0	1	0	0	0	3	1	2	1	1	1	0	0	1	0	1	1	0	1	0	0	0	0	0	0	0	1
MERGE38403ID	0	0	1	0	0	0	0	0	1	1	0	1	0	0	0	0	0	0	0	0	0	1	0	0	0	0	0	0	0	2	0	0	0	1	1	1	3	0	0	0	0	0	0	0	0	0	0	0	0
MERGE229157ID	0	0	0	0	1	0	0	0	1	0	0	1	0	1	0	1	0	0	1	1	1	0	0	0	0	1	1	2	3	2	1	2	0	2	1	3	3	0	0	0	0	0	1	0	0	0	1	0	1
MERGE19860ID	0	0	0	0	0	0	1	1	0	0	0	0	0	0	0	0	0	0	1	0	0	0	0	0	2	0	1	2	0	2	0	0	1	0	0	0	0	0	1	0	0	0	1	0	0	0	0	0	1
MERGE53965ID	0	0	0	0	0	0	0	0	0	1	0	1	0	1	0	0	0	0	0	0	2	0	0	0	0	0	2	0	1	0	0	1	0	0	1	0	2	1	2	0	0	0	0	0	0	0	0	0	0
MERGE33526ID	0	0	0	0	0	0	0	0	0	0	0	0	0	0	0	0	0	0	0	0	0	0	0	0	0	0	0	0	0	0	0	0	0	0	0	0	1	0	0	0	0	0	0	0	0	0	0	0	0
MERGE68386ID	0	1	0	0	0	0	0	0	0	0	0	0	0	1	0	0	0	0	1	3	0	0	0	0	1	0	0	0	0	0	0	1	2	2	0	2	2	1	2	0	0	1	0	0	0	1	0	1	1
MERGE98320ID	0	0	2	0	0	0	0	1	1	0	0	1	0	0	0	0	0	0	0	0	0	0	0	2	0	0	0	1	0	1	0	0	1	0	0	0	1	0	0	0	0	0	0	0	0	0	0	0	0
MERGE5674ID	0	0	0	0	1	0	2	0	1	0	1	0	0	0	0	0	0	0	0	0	0	0	0	0	0	0	0	2	0	0	1	0	0	0	0	0	1	0	0	0	0	0	0	0	1	1	1	0	1
MERGE33280ID	0	0	0	0	0	1	0	0	0	0	0	0	0	0	0	0	0	0	0	0	0	0	0	0	0	0	1	0	0	0	0	0	0	2	0	2	1	1	0	0	0	0	1	0	0	0	0	0	1
MERGE27342ID	0	0	0	0	0	0	1	0	0	2	0	0	0	0	2	0	0	1	1	0	0	0	0	0	2	2	0	7	2	2	0	0	1	0	0	0	1	0	0	1	0	1	0	0	1	1	0	0	0
MERGE246950ID	0	0	0	0	0	0	0	0	0	0	0	0	1	0	0	0	0	0	0	0	1	0	0	0	0	0	2	2	0	1	0	0	0	0	0	0	1	0	0	0	0	0	0	0	1	0	0	0	2
MERGE48854ID	0	0	0	0	0	0	0	0	0	0	0	0	0	0	1	0	0	0	0	0	0	0	0	0	0	0	0	1	0	0	0	0	0	0	1	1	1	0	0	0	0	0	0	0	0	0	0	0	0
MERGE36972ID	0	0	0	0	0	0	0	0	0	0	0	0	0	0	0	0	1	0	0	0	0	0	0	0	0	0	0	0	0	0	0	0	0	0	0	0	0	0	0	0	0	0	0	0	1	0	0	0	0
MERGE66661ID	0	0	0	0	0	0	0	0	0	0	0	0	0	0	0	0	0	0	0	0	3	0	0	0	0	0	0	0	0	1	0	0	0	6	6	5	0	0	0	0	0	0	0	0	0	1	0	2	0
MERGE58546ID	0	0	0	0	0	0	0	0	0	0	0	0	0	0	0	0	0	0	0	0	0	0	0	0	0	0	0	2	0	1	0	0	0	0	0	0	2	0	0	0	0	0	0	0	0	0	0	0	0
MERGE62435ID	0	0	0	0	0	0	0	0	0	0	0	0	0	0	0	0	0	0	0	0	0	0	0	0	0	0	0	0	0	0	0	0	0	0	0	2	0	0	0	0	0	0	0	0	0	0	0	0	1
MERGE44311ID	0	0	0	0	0	0	0	0	0	0	0	0	0	0	0	0	0	0	0	0	0	0	0	0	0	0	0	0	0	0	0	0	0	0	0	0	0	0	0	0	0	0	0	0	0	0	0	0	0
MERGE20439ID	3	1	0	0	1	2	0	1	1	4	1	2	1	1	1	2	0	1	5	0	2	0	2	0	0	2	4	5	0	0	1	3	0	2	2	1	0	0	0	1	0	0	0	0	0	0	0	0	1
MERGE43849ID	1	1	0	0	0	0	0	1	0	2	0	0	1	1	0	0	0	0	0	0	1	1	0	2	0	0	3	1	0	1	0	0	1	1	0	1	0	0	0	0	1	0	0	0	0	0	0	1	0
MERGE97277ID	1	0	0	0	0	0	1	0	0	2	0	1	0	0	1	0	0	2	0	3	3	0	0	0	0	1	0	0	0	0	0	0	1	1	0	0	0	0	0	0	0	0	0	0	0	2	1	0	0
MERGE58548ID	0	0	0	1	0	0	2	0	1	0	0	0	0	1	3	0	0	2	0	0	0	1	0	0	2	2	2	2	2	1	0	0	0	0	0	0	0	0	0	0	0	0	0	0	1	0	0	0	0
MERGE54280ID	0	0	0	0	0	1	0	0	0	3	0	0	0	3	3	0	0	1	1	1	0	0	0	0	2	1	1	1	0	1	0	0	1	1	1	0	0	0	2	0	0	0	0	0	0	2	0	0	0
MERGE48347ID	0	0	0	0	0	0	1	0	0	0	0	1	0	0	0	0	0	1	0	0	0	0	0	0	0	0	1	0	0	0	0	1	0	0	0	0	0	0	0	0	0	0	0	0	0	0	0	0	0
MERGE26110ID	0	0	0	0	0	0	0	1	0	1	0	0	0	0	0	0	0	0	2	0	0	0	0	1	0	0	0	0	0	0	0	1	0	1	0	0	0	0	0	0	0	0	0	0	0	0	1	1	0
MERGE175762ID	0	0	0	0	0	0	0	1	0	0	0	0	1	0	0	0	0	0	0	0	0	0	0	0	1	0	0	1	0	0	0	0	0	0	0	0	0	0	0	0	0	0	0	0	0	0	0	0	0
MERGE2430ID	0	0	0	0	0	0	0	0	0	1	0	0	0	0	0	0	0	0	1	0	0	1	0	0	0	0	0	1	0	0	0	0	0	0	0	2	1	0	1	0	1	0	1	1	0	0	1	0	1
MERGE8099ID	0	0	0	0	0	0	0	0	0	1	0	0	0	0	0	0	0	0	0	0	0	0	0	0	0	0	0	1	0	1	2	0	0	0	0	0	0	0	0	0	0	0	0	0	0	0	0	0	0
MERGE60677ID	0	0	0	0	0	0	0	0	0	0	0	0	0	0	0	0	0	0	0	0	0	0	0	0	0	0	0	0	0	0	0	0	0	0	0	0	0	0	0	0	0	0	0	0	0	0	0	0	0
MERGE62327ID	0	0	0	0	0	0	2	0	0	0	0	0	0	0	1	0	1	4	1	1	0	0	0	0	0	0	0	0	2	0	2	0	2	0	1	1	0	0	0	2	1	0	3	0	0	1	0	0	0
MERGE40788ID	0	0	0	0	0	0	1	1	2	0	0	0	0	2	3	3	1	1	1	2	0	0	0	1	2	1	0	0	0	0	0	0	0	0	0	1	0	0	2	1	1	1	1	1	0	0	0	0	0
MERGE41396ID	0	0	0	0	0	0	1	1	0	1	0	0	2	1	1	2	2	2	0	0	0	2	1	1	1	0	0	0	1	0	1	0	2	0	1	0	1	0	1	0	0	0	0	0	0	0	0	0	0
MERGE20182ID	0	0	0	0	0	0	0	2	2	0	0	0	0	0	0	0	0	0	0	0	0	0	1	0	0	0	0	0	3	2	2	2	2	1	2	0	1	0	1	0	0	0	0	1	0	0	0	0	0
MERGE43923ID	0	0	0	0	0	0	0	1	0	0	2	0	1	0	0	0	0	1	0	0	0	0	0	0	0	1	2	5	2	6	1	1	1	0	0	0	0	0	1	0	0	0	0	1	1	1	1	0	0
MERGE38471ID	0	0	0	0	0	0	0	0	0	0	0	0	0	0	0	0	0	0	0	0	0	1	0	1	1	1	0	3	0	1	0	2	1	0	0	2	1	2	1	1	0	0	1	0	0	0	0	0	0
MERGE5059ID	0	0	0	0	0	0	0	0	0	0	0	0	0	0	0	0	0	0	0	0	0	0	0	0	0	0	0	2	0	0	0	0	0	1	0	1	0	0	0	0	0	0	0	0	0	0	0	0	0
MERGE2420ID	0	0	0	0	0	0	0	0	0	0	0	0	0	0	0	0	0	0	0	0	0	0	0	0	0	0	0	1	0	0	0	0	0	2	3	5	3	1	1	0	0	1	0	0	0	0	0	0	0
MERGE124490ID	0	0	0	0	0	0	0	0	0	0	0	0	0	0	0	0	0	0	0	0	0	0	0	0	0	0	0	0	0	0	0	1	0	1	0	0	1	0	0	0	0	0	0	0	0	0	0	0	1
MERGE57392ID	1	0	0	0	0	0	0	0	1	0	0	1	0	0	0	0	1	1	3	0	1	0	0	0	0	0	0	0	1	0	2	1	2	2	3	6	1	0	1	1	0	0	0	1	0	0	3	0	0
MERGE97142ID	0	1	0	0	4	0	1	1	0	0	2	3	1	2	2	1	2	5	0	3	1	0	0	0	1	1	1	5	0	3	2	1	0	0	1	1	1	0	0	0	0	0	0	0	1	0	1	0	2
MERGE61146ID	0	1	0	0	0	0	0	0	2	0	0	0	0	1	2	0	0	0	0	1	1	0	0	0	0	0	0	0	0	0	1	1	1	0	2	0	0	0	0	1	0	0	1	0	0	0	0	0	1
MERGE6840ID	0	0	1	0	0	1	0	0	0	0	0	0	0	0	1	0	1	0	0	1	2	0	1	0	1	0	0	1	0	0	0	0	0	0	1	2	3	1	4	5	8	3	1	1	4	1	3	1	3
MERGE57239ID	0	0	1	0	0	0	0	0	0	0	0	0	0	0	0	0	0	0	1	0	0	0	0	0	0	0	0	0	0	0	0	0	0	6	10	3	4	1	1	1	1	0	0	0	0	0	1	0	2
MERGE7683ID	0	0	0	0	2	0	0	0	0	0	0	0	0	0	0	0	0	0	0	0	0	0	0	1	1	0	0	2	0	1	0	1	0	0	1	0	0	0	0	0	0	0	0	0	0	0	0	0	0
MERGE8903ID	0	0	0	0	1	0	0	1	0	0	0	0	0	0	0	0	1	0	0	0	1	0	0	0	0	0	0	0	0	0	0	0	0	0	0	0	0	0	1	0	0	0	0	1	0	1	0	0	2
MERGE153500ID	0	0	0	0	0	1	1	1	0	0	0	0	0	0	0	0	0	0	0	0	0	0	0	0	2	0	0	2	1	0	0	0	1	0	0	0	0	0	0	0	0	0	0	0	0	0	0	0	0
MERGE149268ID	0	0	0	0	0	0	1	0	0	0	0	0	0	0	0	0	0	0	0	0	2	0	0	0	0	3	0	1	1	0	0	3	0	0	0	1	0	0	0	0	0	0	0	0	0	1	1	0	0
MERGE137764ID	0	0	0	0	0	0	0	1	0	1	1	0	2	1	1	0	0	0	1	0	0	0	0	0	1	0	0	0	0	0	0	2	0	1	1	0	1	0	0	0	0	0	0	2	0	2	0	0	0
MERGE134891ID	0	0	0	0	0	0	0	0	0	0	0	0	1	0	0	0	0	0	0	0	0	0	0	0	0	0	1	1	0	1	0	1	0	0	0	0	0	0	0	0	0	0	0	0	0	0	0	0	0
MERGE48514ID	0	0	0	0	0	0	0	0	0	0	0	0	0	0	1	0	0	0	0	0	0	0	0	0	0	0	1	1	0	0	0	1	0	1	0	0	0	0	0	0	0	0	0	0	0	0	0	0	0
MERGE60179ID	0	0	0	0	0	0	0	0	0	0	0	0	0	0	0	0	0	0	0	0	0	0	0	0	1	0	0	0	0	0	0	0	0	0	0	1	0	0	0	0	0	0	0	0	0	0	0	0	0
MERGE75437ID	0	0	0	0	0	0	0	0	0	0	0	0	0	0	0	0	0	0	0	0	0	0	0	0	0	0	0	0	0	0	0	0	0	0	0	0	0	0	0	0	0	0	0	0	0	0	0	0	0
MERGE65744ID	0	0	0	0	0	0	0	0	0	0	0	0	0	0	0	0	0	0	0	0	0	0	0	0	0	0	0	0	0	0	0	0	0	0	0	0	0	0	0	0	0	0	0	0	0	0	0	0	0
MERGE65685ID	1	0	0	0	0	0	0	0	1	0	0	0	0	0	1	0	1	0	0	0	1	0	1	0	0	0	0	4	2	4	0	2	1	0	1	1	0	1	1	0	1	0	0	1	0	0	0	0	2
MERGE98445ID	0	0	1	1	1	0	0	0	0	0	0	0	0	0	1	0	0	0	0	0	1	0	0	0	0	1	0	1	0	0	0	1	0	0	1	2	0	0	2	2	0	1	0	0	0	0	0	0	2
MERGE8780ID	0	0	0	1	0	0	0	0	0	0	0	1	0	0	0	1	0	0	1	1	0	0	0	0	0	0	0	0	0	1	1	0	1	0	0	0	0	0	0	0	0	0	0	0	0	0	0	0	0
MERGE62423ID	0	0	0	1	0	0	0	0	0	0	0	0	0	0	0	1	0	0	0	1	1	0	0	0	0	0	0	0	1	0	0	0	0	0	0	0	0	0	1	0	0	0	0	0	0	0	0	0	0
MERGE36833ID	0	0	0	0	0	0	1	0	0	0	0	0	0	0	0	0	0	0	0	0	0	0	0	0	0	0	0	0	0	1	0	1	0	0	0	0	0	0	0	0	1	0	0	0	0	0	0	0	0
MERGE114182ID	0	0	0	0	0	0	0	1	1	0	0	0	0	0	0	0	0	0	1	0	1	0	0	1	2	0	0	2	1	2	0	2	1	0	0	1	1	0	0	0	0	0	0	0	0	0	1	1	1
MERGE35986ID	0	0	0	0	0	0	0	0	1	0	0	0	1	0	0	0	0	0	0	0	0	1	0	0	0	0	0	0	0	0	1	2	2	0	0	0	0	1	3	0	2	1	2	1	1	1	0	1	0
MERGE78773ID	0	0	0	0	0	0	0	0	0	0	0	2	1	0	0	0	0	1	0	1	2	1	0	0	0	0	0	1	0	0	1	0	1	1	2	0	0	0	0	0	0	0	0	0	0	1	0	0	0
MERGE4677ID	0	0	0	0	0	0	0	0	0	0	0	1	1	0	0	0	0	1	0	0	0	0	0	1	1	0	0	1	2	0	0	0	1	0	0	0	0	1	1	0	0	0	0	0	0	0	0	0	0
MERGE58480ID	0	0	0	0	0	0	0	0	0	0	0	1	1	0	0	0	0	0	0	0	0	1	0	0	0	1	0	0	0	0	1	1	0	0	0	1	0	0	2	0	1	0	0	0	0	0	0	1	1
MERGE16234ID	0	0	0	0	0	0	0	0	0	0	0	0	0	1	0	1	0	0	0	0	0	0	0	0	0	0	0	0	0	0	1	1	0	0	0	1	0	0	1	0	0	0	0	0	0	0	0	0	0
MERGE23148ID	0	0	0	0	0	0	0	0	0	0	0	0	0	0	0	0	0	0	0	0	0	1	0	0	0	0	0	0	1	1	0	0	0	0	0	0	0	0	0	0	0	0	0	0	0	0	0	0	0
MERGE239949ID	0	0	0	0	0	0	0	0	0	0	0	0	0	0	0	0	0	0	0	0	0	0	0	0	0	0	0	3	0	0	1	1	0	0	1	1	1	0	1	0	0	0	0	1	0	0	0	0	1
MERGE265553ID	0	0	0	0	0	0	0	0	0	0	0	0	0	0	0	0	0	0	0	0	0	0	0	0	0	0	0	2	1	0	1	1	1	1	1	0	0	2	1	0	1	0	0	0	0	2	0	0	2
MERGE124495ID	0	0	0	0	0	0	0	0	0	0	0	0	0	0	0	0	0	0	0	0	0	0	0	0	0	0	0	0	0	0	0	0	0	1	0	0	1	0	0	0	0	0	0	0	0	0	0	0	0
MERGE22788ID	1	0	0	0	0	0	0	0	0	0	0	0	0	0	1	0	0	0	0	0	0	0	0	0	0	0	0	2	0	0	0	0	1	0	1	0	0	0	0	0	0	0	0	0	0	0	0	0	0
MERGE132622ID	0	0	1	1	0	1	1	0	0	0	0	0	0	0	0	0	0	0	0	0	0	0	0	0	0	1	1	1	3	2	0	0	1	0	0	0	1	1	1	0	0	0	2	0	0	2	0	2	0
MERGE11580ID	0	0	0	0	1	0	1	1	0	0	0	0	1	1	0	0	0	0	0	0	0	0	0	1	1	1	0	0	1	2	0	0	1	0	0	0	0	0	0	0	0	0	0	0	0	0	0	0	0
MERGE76445ID	0	0	0	0	1	0	0	0	0	1	1	1	1	1	0	0	1	1	0	1	0	0	0	0	0	1	1	1	0	2	1	1	0	0	1	0	0	1	0	0	0	0	0	0	0	0	0	0	3
MERGE98402ID	0	0	0	0	0	0	1	0	0	0	0	1	1	0	0	0	0	0	1	0	0	0	0	0	0	1	0	2	2	2	0	0	0	1	0	1	0	0	0	0	0	0	0	0	1	0	0	0	0
MERGE58288ID	0	0	0	0	0	0	1	0	0	0	0	0	0	0	1	0	0	0	0	0	0	0	0	0	0	0	0	2	0	0	0	1	1	1	0	0	2	0	0	0	0	0	0	0	0	0	0	0	0
MERGE71549ID	0	0	0	0	0	0	1	0	0	0	0	0	0	0	0	0	0	0	0	0	1	0	0	0	1	1	1	2	0	1	4	0	1	3	0	5	1	0	0	0	0	0	0	0	1	0	0	0	1
MERGE38197ID	0	0	0	0	0	0	1	0	0	0	0	0	0	0	0	0	0	0	0	0	0	1	0	0	2	0	2	12	0	4	3	3	1	0	0	0	0	0	0	0	0	0	0	1	2	0	0	0	1
MERGE7821ID	0	0	0	0	0	0	0	1	0	0	0	0	0	0	1	0	0	1	0	2	1	0	0	2	1	1	0	0	0	4	0	0	0	1	1	3	2	0	0	0	1	2	0	0	1	1	0	0	0
MERGE58982ID	0	0	0	0	0	0	0	1	0	0	0	0	0	0	0	0	0	0	0	0	0	0	0	0	0	0	0	0	0	0	0	2	0	0	0	0	0	0	0	0	0	1	0	0	0	0	0	1	0
MERGE245498ID	0	0	0	0	0	0	0	0	1	0	0	1	0	0	0	0	0	0	0	0	0	0	0	0	0	0	0	1	0	0	0	0	0	0	0	0	0	0	0	0	0	0	0	0	1	0	0	0	0
MERGE45280ID	0	0	0	0	0	0	0	0	1	0	0	0	0	0	0	0	0	0	0	0	0	0	0	0	0	0	0	1	2	1	0	0	0	0	0	1	0	0	0	0	0	0	0	0	1	0	0	0	0
MERGE48297ID	0	0	0	0	0	0	0	0	0	1	1	0	0	0	0	0	0	0	1	1	1	0	0	1	0	0	1	2	0	0	0	0	0	1	0	2	0	0	0	0	0	0	0	0	0	1	1	0	1
MERGE58402ID	0	0	0	0	0	0	0	0	0	1	0	0	0	0	0	0	0	0	0	0	0	0	0	0	0	0	0	1	2	0	0	0	0	0	0	0	1	0	0	0	0	0	0	0	0	0	0	0	0
MERGE35979ID	0	0	0	0	0	0	0	0	0	0	0	0	0	0	0	0	0	0	0	0	1	0	0	0	0	0	0	0	0	0	0	1	0	0	1	1	1	0	0	0	1	0	0	0	0	0	0	0	0
MERGE182378ID	0	0	0	0	0	0	0	0	0	0	0	0	0	0	0	0	0	0	0	0	0	0	0	0	0	0	0	0	0	0	0	0	0	0	0	0	0	0	0	0	0	0	0	0	0	0	0	0	0
MERGE36824ID	0	0	0	1	0	0	0	0	0	0	0	0	0	0	0	0	0	1	0	0	0	0	0	0	1	0	0	0	0	0	0	2	0	0	0	0	0	0	0	0	0	0	0	0	0	0	1	0	0
MERGE120736ID	0	0	0	0	1	1	0	0	0	0	0	0	0	0	0	0	0	0	0	0	1	0	0	0	1	0	0	0	0	1	0	0	0	2	1	1	1	0	0	1	0	0	1	0	0	0	0	0	1
MERGE26419ID	0	0	0	0	1	0	0	0	0	0	0	0	1	0	0	0	0	0	0	0	0	0	0	0	0	0	0	0	0	0	0	0	0	1	0	0	1	0	1	1	2	0	2	1	0	0	0	0	0
MERGE63172ID	0	0	0	0	1	0	0	0	0	0	0	0	0	0	0	0	0	0	0	0	0	0	0	0	0	0	0	0	0	1	0	0	0	0	0	0	1	0	0	0	1	0	0	0	0	0	0	0	0
MERGE38205ID	0	0	0	0	0	1	0	0	0	0	0	0	0	0	0	0	0	0	0	0	0	0	0	0	0	0	0	0	0	0	0	0	0	0	0	0	0	0	0	0	0	0	0	0	0	0	0	0	0
MERGE31181ID	0	0	0	0	0	0	0	1	0	0	0	0	9	2	2	3	0	1	3	4	1	0	0	0	0	1	1	2	1	1	1	0	1	1	0	1	0	0	0	1	1	0	1	0	0	0	1	0	0
MERGE47519ID	0	0	0	0	0	0	0	0	1	0	0	0	0	0	1	0	0	0	0	0	0	0	0	0	0	0	0	0	1	0	0	0	0	0	0	1	0	0	0	0	0	0	0	0	1	0	0	0	0
MERGE63404ID	0	0	0	0	0	0	0	0	0	2	0	0	1	1	1	0	1	1	0	0	0	2	0	0	0	0	1	0	0	1	1	1	2	0	0	0	0	0	2	0	0	0	0	1	1	0	1	0	0
MERGE5663ID	0	0	0	0	0	0	0	0	0	0	0	2	0	0	2	0	0	0	0	0	2	0	0	1	0	0	0	2	0	0	1	0	2	0	0	1	0	0	0	0	0	0	0	0	0	0	1	0	1
MERGE59473ID	0	0	0	0	0	0	0	0	0	0	0	0	1	1	0	0	0	0	0	0	0	0	0	0	0	0	0	0	0	0	1	1	0	0	0	0	0	0	1	0	0	0	1	0	0	0	0	0	1
MERGE35881ID	0	0	0	0	0	0	0	0	0	0	0	0	1	0	1	1	0	0	0	0	0	0	0	0	0	0	0	0	0	0	0	0	1	0	2	3	1	2	1	1	0	0	0	0	0	1	1	0	0
MERGE48334ID	0	0	0	0	0	0	0	0	0	0	0	0	0	0	0	0	0	0	1	0	0	0	0	0	0	0	0	0	0	0	0	0	0	0	0	0	1	1	0	0	1	0	1	0	0	0	0	1	0
MERGE79136ID	0	0	0	0	0	0	0	0	0	0	0	0	0	0	0	0	0	0	0	0	0	0	0	0	0	0	1	0	0	0	0	0	0	0	1	0	0	0	0	0	1	0	0	0	0	0	0	0	0
MERGE176728ID	0	0	0	0	0	0	0	0	0	0	0	0	0	0	0	0	0	0	0	0	0	0	0	0	0	0	0	2	0	4	0	0	0	0	0	1	0	0	0	0	0	0	0	0	0	0	0	2	0
MERGE50531ID	0	0	0	0	0	0	0	0	0	0	0	0	0	0	0	0	0	0	0	0	0	0	0	0	0	0	0	1	0	0	0	0	0	0	0	0	0	0	0	0	0	1	1	0	0	0	1	0	1
MERGE50551ID	0	0	0	0	0	0	0	0	0	0	0	0	0	0	0	0	0	0	0	0	0	0	0	0	0	0	0	0	0	0	0	0	0	0	0	0	1	0	0	0	0	0	0	0	0	0	0	0	0
MERGE79612ID	0	0	0	0	0	0	0	0	0	0	0	0	0	0	0	0	0	0	0	0	0	0	0	0	0	0	0	0	0	0	0	0	0	0	0	0	0	0	0	0	0	0	0	0	0	0	0	0	0
MERGE132206ID	0	0	0	0	0	0	0	0	0	0	0	0	0	0	0	0	0	0	0	0	0	0	0	0	0	0	0	0	0	0	0	0	0	0	0	0	0	0	0	0	0	0	0	0	0	0	0	0	0
MERGE124890ID	0	0	1	0	0	1	0	0	0	0	0	0	0	1	1	0	0	1	0	1	1	0	0	1	0	1	0	3	0	3	1	1	0	0	0	0	0	0	0	0	0	0	0	0	0	0	1	0	0
MERGE247518ID	0	0	1	0	0	0	0	0	0	0	0	0	0	0	1	0	0	0	0	0	0	0	1	1	0	0	0	8	1	2	1	0	1	1	0	0	0	0	0	0	1	0	1	0	2	0	0	0	0
MERGE44661ID	0	0	0	1	0	0	1	0	0	0	0	0	1	0	0	0	0	0	1	1	0	0	0	0	0	4	1	1	0	3	0	1	0	0	3	1	0	0	1	0	0	0	0	0	0	0	0	0	0
MERGE5626ID	0	0	0	0	0	1	3	0	0	1	0	0	0	1	0	0	0	0	1	0	0	1	0	2	0	0	0	0	0	1	0	1	0	1	0	0	1	0	0	0	0	0	0	0	0	0	0	0	0
MERGE42636ID	0	0	0	0	0	0	1	1	0	0	1	0	1	0	0	0	0	1	0	0	0	1	2	0	0	0	0	1	3	3	0	3	1	2	0	0	0	0	0	1	0	0	0	0	3	0	0	0	0
MERGE23377ID	0	0	0	0	0	0	0	0	0	2	0	0	0	0	0	0	0	0	1	0	0	0	0	0	1	0	1	2	1	1	0	0	0	0	0	0	0	0	0	0	0	0	0	0	0	0	0	0	2
MERGE58215ID	0	0	0	0	0	0	0	0	0	0	0	0	0	0	0	0	0	1	1	0	0	0	0	0	0	0	0	2	0	0	1	0	1	0	1	0	1	1	0	1	0	0	0	0	1	2	1	0	2
MERGE22416ID	0	0	0	0	0	0	0	0	0	0	0	0	0	0	0	0	0	1	0	0	1	0	0	0	1	1	1	0	0	0	0	0	1	0	1	3	1	0	1	0	0	0	0	0	0	0	1	1	1
MERGE146107ID	0	0	0	0	0	0	0	0	0	0	0	0	0	0	0	0	0	0	0	0	0	0	0	0	1	0	0	1	0	1	0	0	0	0	0	0	0	0	0	0	0	0	0	0	0	0	0	0	0
MERGE80729ID	0	0	0	0	0	0	0	0	0	0	0	0	0	0	0	0	0	0	0	0	0	0	0	0	0	0	1	2	1	0	0	2	0	0	1	1	3	0	1	1	0	0	0	0	0	0	0	1	0
MERGE247871ID	0	0	0	0	0	0	0	0	0	0	0	0	0	0	0	0	0	0	0	0	0	0	0	0	0	0	0	0	0	1	1	0	0	0	0	0	1	0	0	0	0	0	0	0	0	0	0	0	0
MERGE43074ID	0	0	0	2	0	0	1	1	0	1	0	0	0	1	1	0	0	1	1	2	0	0	1	2	1	0	1	0	0	0	0	1	1	0	0	0	0	0	1	0	1	0	0	0	0	1	0	0	0
MERGE54385ID	0	0	0	1	0	0	0	1	1	0	0	0	0	0	0	0	1	0	0	0	0	0	0	0	0	0	0	2	1	0	1	3	0	0	2	1	0	0	0	0	0	0	0	0	0	0	0	0	1
MERGE10325ID	0	0	0	0	1	0	1	3	1	0	1	0	0	0	1	0	0	0	1	0	0	0	0	0	1	0	2	0	2	2	1	1	2	0	0	0	2	0	0	0	0	0	0	0	0	0	0	0	1
MERGE60457ID	0	0	0	0	0	1	0	0	0	0	1	0	0	0	0	0	0	0	1	0	0	0	0	0	0	0	0	0	0	0	0	1	0	1	0	2	0	0	0	0	0	0	0	0	0	0	0	0	0
MERGE20148ID	0	0	0	0	0	0	2	0	0	0	0	0	0	0	0	0	0	0	0	0	2	1	1	1	1	0	1	0	0	0	1	2	2	0	0	0	0	0	0	0	0	0	0	0	0	0	0	0	0
MERGE52582ID	0	0	0	0	0	0	0	1	1	1	1	0	1	1	1	0	0	0	0	0	0	1	0	0	0	0	0	1	0	0	0	1	1	0	0	0	1	0	0	0	0	0	0	0	1	0	0	0	0
MERGE77183ID	0	0	0	0	0	0	0	0	1	0	0	0	0	0	0	0	0	0	0	0	0	0	0	0	0	0	1	0	0	1	0	0	2	2	0	0	1	0	0	0	0	0	0	0	0	0	0	0	2
MERGE73449ID	0	0	0	0	0	0	0	0	0	0	1	0	0	0	0	0	0	0	1	0	0	0	1	0	1	0	0	1	1	1	0	0	2	2	1	0	0	0	0	0	1	0	0	1	0	1	0	0	0
MERGE20245ID	0	0	0	0	0	0	0	0	0	0	0	0	1	1	0	0	0	0	2	0	1	0	0	2	0	1	0	0	3	1	1	2	0	0	1	0	0	0	0	0	1	0	0	0	0	0	0	0	2
MERGE5681ID	0	0	0	0	0	0	0	0	0	0	0	0	1	0	0	0	0	0	0	0	0	0	0	0	0	0	0	0	0	0	0	0	0	0	0	0	0	0	0	0	0	0	0	0	0	0	0	0	0
MERGE48446ID	0	0	0	0	0	0	0	0	0	0	0	0	0	1	1	1	0	0	0	0	2	0	0	0	0	0	0	1	0	0	0	1	1	2	0	0	1	2	1	0	0	0	0	0	0	1	0	0	1
MERGE7647ID	0	0	0	0	0	0	0	0	0	0	0	0	0	1	0	0	0	0	0	0	0	0	0	0	1	0	0	0	0	0	0	0	0	0	0	0	0	0	1	0	0	0	0	0	0	0	1	0	0
MERGE37711ID	0	0	0	0	0	0	0	0	0	0	0	0	0	0	0	0	1	1	0	1	0	0	0	0	0	0	0	2	0	0	0	0	1	0	0	0	0	0	0	0	1	0	0	1	0	1	0	0	0
MERGE63110ID	0	0	0	0	0	0	0	0	0	0	0	0	0	0	0	0	0	0	0	0	0	0	0	0	0	0	0	0	0	1	0	0	0	0	0	1	1	0	0	0	1	0	2	0	0	0	2	0	1
MERGE175734ID	0	0	0	0	0	0	0	0	0	0	0	0	0	0	0	0	0	0	0	0	0	0	0	0	0	0	0	0	0	1	0	0	0	0	0	0	1	0	0	0	0	0	0	0	0	0	0	0	0
MERGE105488ID	0	0	0	0	0	0	0	0	0	0	0	0	0	0	0	0	0	0	0	0	0	0	0	0	0	0	0	0	0	0	0	0	0	0	0	0	0	0	0	0	0	0	0	0	0	0	0	0	0
MERGE40363ID	0	0	0	0	0	0	0	0	0	0	0	0	0	0	0	0	0	0	0	0	0	0	0	0	0	0	0	0	0	0	0	0	0	0	0	0	0	0	0	0	0	0	0	0	0	0	0	0	0
MERGE405ID	0	0	0	0	0	0	0	0	0	0	0	0	0	0	0	0	0	0	0	0	0	0	0	0	0	0	0	0	0	0	0	0	0	0	0	0	0	0	0	0	0	0	0	0	0	0	0	0	0
MERGE5203ID	1	1	0	0	0	0	0	1	2	0	2	3	3	6	3	2	0	1	7	3	6	2	0	2	2	1	0	2	1	0	1	1	1	0	0	0	2	0	2	0	0	0	0	0	0	0	0	0	1
MERGE20241ID	1	0	0	0	1	0	0	0	0	1	0	0	0	0	0	1	0	0	0	0	0	0	0	0	2	0	1	2	0	5	0	1	0	1	0	1	0	0	0	0	0	0	0	0	1	1	0	0	0
MERGE245593ID	1	0	0	0	0	0	0	0	0	0	0	0	0	0	0	0	0	0	0	0	0	0	0	0	0	0	0	0	0	0	0	0	0	0	0	1	0	1	0	0	0	0	0	0	0	0	0	0	0
MERGE7708ID	0	1	0	0	0	0	0	0	0	1	0	0	1	2	1	0	0	0	0	0	1	0	0	0	0	0	0	0	0	2	0	0	0	0	1	0	0	0	1	0	1	0	0	0	1	0	0	0	1
MERGE60305ID	0	1	0	0	0	0	0	0	0	0	0	0	0	1	0	0	1	0	0	0	0	0	0	0	0	0	0	1	0	0	0	0	0	0	0	0	0	0	0	0	0	0	0	0	0	0	0	0	0
MERGE24568ID	0	0	1	0	1	1	1	0	0	1	1	3	1	0	1	1	0	0	1	0	0	1	3	0	3	0	2	1	0	1	1	4	2	0	0	0	1	0	0	0	0	0	0	0	1	1	0	0	0
MERGE73812ID	0	0	1	0	0	0	0	0	0	0	0	0	0	0	1	0	0	0	0	1	0	0	0	1	1	0	3	2	0	1	0	0	0	0	0	0	0	0	0	0	0	0	1	0	0	1	0	0	0
MERGE52939ID	0	0	0	0	0	0	1	0	1	0	0	0	0	3	1	0	1	0	0	1	0	0	0	0	1	0	0	0	0	1	0	0	1	0	0	0	0	0	0	0	0	0	0	1	0	0	0	1	0
MERGE78485ID	0	0	0	0	0	0	1	0	0	0	0	1	1	0	1	0	0	0	0	0	1	0	0	0	0	0	1	1	1	2	0	1	1	0	0	1	1	0	0	0	1	1	0	0	0	0	0	0	0
MERGE246942ID	0	0	0	0	0	0	0	1	0	0	0	0	0	0	0	0	0	1	0	0	0	0	0	0	0	0	0	4	0	7	0	1	0	0	0	0	0	0	0	0	0	0	0	0	0	0	1	0	0
MERGE37087ID	0	0	0	0	0	0	0	0	1	0	1	0	0	0	0	0	0	0	2	1	0	0	0	0	0	0	0	0	0	0	0	0	0	0	0	0	1	0	0	0	0	0	0	0	0	0	0	0	0
MERGE245423ID	0	0	0	0	0	0	0	0	1	0	0	0	1	0	0	0	0	0	1	0	1	0	0	0	0	0	2	0	0	0	0	2	0	1	1	0	1	1	0	0	0	0	0	0	0	0	0	0	0
MERGE67496ID	0	0	0	0	0	0	0	0	0	0	0	0	0	1	0	0	0	1	0	0	0	0	0	0	1	0	0	0	0	0	1	1	1	2	1	0	1	1	0	0	0	0	0	0	0	0	0	0	1
MERGE37553ID	0	0	0	0	0	0	0	0	0	0	0	0	0	0	0	1	0	0	0	1	0	1	1	1	0	1	0	0	0	0	0	0	0	2	0	0	2	3	3	6	3	3	3	1	2	4	2	3	0
MERGE11410ID	0	0	0	0	0	0	0	0	0	0	0	0	0	0	0	0	0	0	2	0	0	0	0	0	1	0	0	1	0	0	0	0	0	0	0	0	0	0	0	0	0	0	0	0	0	0	0	0	0
MERGE78502ID	0	0	0	0	0	0	0	0	0	0	0	0	0	0	0	0	0	0	2	0	0	0	0	0	0	0	0	0	0	1	0	0	0	0	0	0	0	0	0	0	0	0	0	0	0	0	0	0	0
MERGE244723ID	0	0	0	0	0	0	0	0	0	0	0	0	0	0	0	0	0	0	0	0	0	0	0	0	0	0	1	0	0	0	0	0	0	0	0	0	2	0	0	0	0	0	0	0	0	0	1	0	0
MERGE247978ID	0	0	0	0	0	0	0	0	0	0	0	0	0	0	0	0	0	0	0	0	0	0	0	0	0	0	0	2	0	2	0	1	0	0	1	0	0	0	0	0	0	0	0	0	0	0	0	0	0
MERGE23299ID	0	0	0	0	0	0	0	0	0	0	0	0	0	0	0	0	0	0	0	0	0	0	0	0	0	0	0	2	0	2	0	0	1	0	0	0	0	0	0	0	0	0	0	0	0	1	0	0	0
MERGE58332ID	0	0	0	0	0	0	0	0	0	0	0	0	0	0	0	0	0	0	0	0	0	0	0	0	0	0	0	1	0	0	0	2	0	0	0	0	0	0	0	0	0	0	0	0	0	1	0	0	1
MERGE57177ID	0	0	0	0	0	0	0	0	0	0	0	0	0	0	0	0	0	0	0	0	0	0	0	0	0	0	0	0	0	0	0	0	1	0	0	0	0	0	0	0	0	0	0	0	0	0	0	0	0
MERGE16448ID	2	1	2	1	0	1	2	1	0	0	1	2	0	3	2	0	0	1	3	5	3	0	1	1	0	2	0	0	0	1	1	4	1	2	2	1	0	0	0	0	0	0	1	0	0	0	1	1	2
MERGE78265ID	0	2	0	3	5	1	2	2	1	3	1	0	3	0	1	0	2	1	0	1	1	0	0	1	1	2	1	3	1	0	1	0	2	1	3	0	0	1	0	0	0	0	0	1	0	0	2	0	3
MERGE55472ID	0	0	0	1	0	0	0	1	0	0	0	0	0	0	2	0	0	1	0	0	0	0	0	0	0	1	0	1	0	1	1	0	0	0	0	1	0	1	0	0	0	1	0	0	0	0	0	0	1
MERGE80930ID	0	0	0	0	0	1	0	1	0	1	1	0	2	1	0	1	0	2	0	0	1	0	0	0	1	2	2	1	0	0	2	1	1	0	0	0	0	0	0	0	0	0	0	0	0	0	0	1	0
MERGE20861ID	0	0	0	0	0	1	0	0	0	0	0	0	0	0	0	0	0	0	0	0	0	0	0	0	0	0	0	1	1	1	1	0	0	0	0	0	0	0	0	0	0	0	0	0	3	0	0	0	0
MERGE55705ID	0	0	0	0	0	0	0	2	1	0	0	0	0	0	0	0	0	0	0	1	0	0	0	1	1	0	0	1	0	4	0	0	2	1	0	0	1	0	1	0	0	0	1	0	0	1	0	0	1
MERGE75720ID	0	0	0	0	0	0	0	1	0	0	0	0	0	1	0	0	0	0	0	0	1	0	0	0	0	0	0	2	0	2	0	0	1	1	1	0	3	0	0	0	0	0	0	0	0	0	0	1	0
MERGE75550ID	0	0	0	0	0	0	0	1	0	0	0	0	0	0	2	0	0	0	1	0	0	0	0	0	0	0	0	1	0	1	0	1	0	0	0	0	1	0	1	0	0	0	0	0	0	0	0	0	1
MERGE97132ID	0	0	0	0	0	0	0	0	0	1	3	0	0	0	1	1	1	1	3	1	0	0	0	0	1	0	0	4	1	0	0	0	1	0	0	0	0	1	1	0	0	0	1	0	0	0	0	1	2
MERGE130199ID	0	0	0	0	0	0	0	0	0	1	0	0	0	0	0	0	0	0	0	1	0	0	0	2	0	1	0	3	4	1	1	2	0	1	0	2	0	1	3	0	0	0	0	0	0	0	0	0	0
MERGE250933ID	0	0	0	0	0	0	0	0	0	0	0	0	1	0	0	0	0	0	0	0	0	0	0	1	0	0	0	0	0	1	0	0	0	1	2	0	1	0	1	0	0	0	0	0	0	0	0	0	0
MERGE77193ID	0	0	0	0	0	0	0	0	0	0	0	0	0	0	0	0	0	0	0	0	1	0	0	0	0	0	0	0	0	0	0	0	0	0	0	0	0	0	0	0	1	0	0	0	0	1	0	0	0
MERGE42515ID	0	0	0	1	0	0	0	0	0	0	0	0	0	0	0	0	0	0	0	1	0	0	0	0	2	1	1	1	1	2	0	1	1	0	0	1	1	0	0	0	0	0	0	0	0	0	0	0	2
MERGE39941ID	0	0	0	0	0	1	0	0	1	1	0	0	0	0	0	0	1	0	0	0	0	0	0	1	2	3	0	3	2	2	0	2	1	1	0	0	1	0	0	1	0	0	0	0	0	0	0	1	2
MERGE7718ID	0	0	0	0	0	0	0	0	0	0	0	0	1	1	0	0	0	0	5	1	1	0	0	0	2	2	0	1	0	0	0	1	0	1	1	2	1	0	0	0	0	0	0	0	0	0	0	0	0
MERGE35939ID	0	0	0	0	0	0	0	0	0	0	0	0	0	0	1	0	0	0	0	0	0	0	0	0	0	0	0	0	0	0	0	0	0	3	4	2	0	0	1	0	1	0	0	0	0	0	0	0	0
MERGE23343ID	0	0	0	0	0	0	0	0	0	0	0	0	0	0	0	0	0	0	1	0	0	0	1	0	1	0	1	1	0	1	0	1	1	0	1	0	0	0	0	0	1	0	0	0	1	0	0	0	0
MERGE2943ID	0	0	0	0	0	0	0	0	0	0	0	0	0	0	0	0	0	0	0	1	0	0	0	0	0	0	0	0	1	0	0	0	0	0	0	0	2	0	0	1	2	0	0	1	2	0	0	0	0
MERGE13390ID	0	0	0	0	0	0	0	0	0	0	0	0	0	0	0	0	0	0	0	0	1	0	0	0	0	0	0	0	0	0	0	0	0	0	1	0	1	1	1	0	0	0	2	0	4	0	2	0	2
MERGE135129ID	0	0	0	0	0	0	0	0	0	0	0	0	0	0	0	0	0	0	0	0	0	0	0	0	0	0	0	0	0	0	0	0	0	0	0	0	0	0	0	0	0	0	0	0	0	0	0	0	0
MERGE9284ID	0	0	0	0	0	0	0	0	0	0	0	0	0	0	0	0	0	0	0	0	0	0	0	0	0	0	0	0	0	0	0	0	0	0	0	0	0	0	0	0	0	0	0	0	0	0	0	0	0
MERGE70448ID	0	0	0	0	0	0	0	0	0	0	0	0	0	0	0	0	0	0	0	0	0	0	0	0	0	0	0	0	0	0	0	0	0	0	0	0	0	0	0	0	0	0	0	0	0	0	0	0	0
MERGE58347ID	0	0	0	0	0	0	0	0	0	0	0	0	0	0	0	0	0	0	0	0	0	0	0	0	0	0	0	0	0	0	0	0	0	0	0	0	0	0	0	0	0	0	0	0	0	0	0	0	0
MERGE42287ID	1	0	0	0	0	0	0	0	0	1	0	0	0	0	0	0	0	1	1	0	2	0	1	1	2	1	0	1	0	1	0	1	1	2	0	2	0	0	0	0	0	0	2	0	2	0	0	0	0
MERGE21069ID	0	1	0	0	0	0	0	0	0	0	0	0	1	0	2	0	0	0	1	1	2	0	0	0	0	0	0	1	0	0	0	1	0	4	3	3	5	1	4	1	3	0	2	0	2	3	0	0	0
MERGE74362ID	0	0	1	0	0	0	0	1	1	0	0	0	0	0	0	0	0	0	0	0	0	0	0	0	0	0	0	2	0	0	0	0	0	1	0	0	1	0	0	0	0	0	0	0	0	0	0	0	0
MERGE72327ID	0	0	1	0	0	0	0	0	0	0	0	1	0	0	1	0	0	0	0	0	1	0	0	1	1	0	0	1	0	0	0	0	0	0	0	4	4	1	2	1	0	0	0	0	0	2	1	0	0
MERGE49526ID	0	0	0	1	1	1	0	0	0	1	0	1	0	0	3	0	0	0	0	0	1	0	0	0	1	0	1	1	0	0	0	0	0	0	1	1	0	0	2	0	0	0	0	0	0	2	0	0	0
MERGE20172ID	0	0	0	1	0	0	1	1	0	0	0	0	0	0	0	0	0	0	0	0	0	0	0	1	0	0	0	0	0	3	1	0	1	0	0	1	2	0	1	0	0	0	0	1	0	1	1	0	1
MERGE42013ID	0	0	0	0	0	1	0	1	0	0	0	0	0	1	0	0	0	0	0	0	0	0	0	0	0	1	0	3	2	1	0	0	0	0	1	0	1	1	0	0	1	0	2	0	0	0	2	0	2
MERGE5040ID	0	0	0	0	0	0	1	0	0	0	0	1	0	1	1	0	0	0	1	0	1	0	0	0	1	0	0	2	0	0	0	0	0	0	0	0	0	2	0	0	0	0	0	1	0	0	0	0	0
MERGE80799ID	0	0	0	0	0	0	0	0	2	0	0	1	1	0	0	0	0	1	0	0	0	0	0	1	0	1	0	0	0	0	0	1	1	0	0	0	1	0	0	1	0	0	0	1	0	0	0	0	0
MERGE73693ID	0	0	0	0	0	0	0	0	0	1	0	0	1	0	0	1	1	0	1	1	0	1	0	0	0	1	4	3	1	3	0	3	0	1	1	1	0	0	0	0	0	1	0	0	1	2	0	0	0
MERGE47521ID	0	0	0	0	0	0	0	0	0	1	0	0	0	0	0	0	0	0	0	0	0	0	0	0	0	0	0	0	0	1	0	0	0	1	0	0	0	0	0	0	0	0	1	0	0	0	1	0	1
MERGE33545ID	0	0	0	0	0	0	0	0	0	0	1	0	0	0	0	1	1	1	0	0	0	0	0	0	0	0	0	0	1	0	0	0	0	0	0	0	0	0	0	0	0	0	0	0	0	1	0	0	0
MERGE52021ID	0	0	0	0	0	0	0	0	0	0	0	0	0	0	0	0	0	0	1	0	0	0	0	0	0	0	0	2	1	2	1	0	1	0	1	0	1	2	0	0	0	0	0	1	1	0	1	0	0
MERGE123789ID	0	0	0	0	0	0	0	0	0	0	0	0	0	0	0	0	0	0	0	0	0	0	0	0	0	1	2	2	1	5	0	0	0	0	0	0	0	2	0	0	0	0	0	0	0	0	1	0	0
MERGE60784ID	0	0	0	0	0	0	0	0	0	0	0	0	0	0	0	0	0	0	0	0	0	0	0	0	0	0	0	0	0	0	0	0	0	0	0	0	0	1	1	1	2	1	0	0	1	1	1	0	0
MERGE74378ID	0	0	0	0	0	0	0	0	0	0	0	0	0	0	0	0	0	0	0	0	0	0	0	0	0	0	0	0	0	0	0	0	0	0	0	0	0	0	0	0	0	0	0	0	0	0	0	0	0
MERGE255646ID	0	0	0	0	0	0	0	0	0	0	0	0	0	0	0	0	0	0	0	0	0	0	0	0	0	0	0	0	0	0	0	0	0	0	0	0	0	0	0	0	0	0	0	0	0	0	0	0	0
MERGE75298ID	0	0	0	0	0	0	0	0	0	0	0	0	0	0	0	0	0	0	0	0	0	0	0	0	0	0	0	0	0	0	0	0	0	0	0	0	0	0	0	0	0	0	0	0	0	0	0	0	0
MERGE75358ID	0	0	0	0	0	0	0	0	0	0	0	0	0	0	0	0	0	0	0	0	0	0	0	0	0	0	0	0	0	0	0	0	0	0	0	0	0	0	0	0	0	0	0	0	0	0	0	0	0
MERGE6370ID	1	0	1	0	0	1	0	1	0	0	0	2	0	1	1	3	2	0	0	0	0	1	0	0	0	0	1	0	0	0	1	0	1	0	0	0	1	1	2	0	0	0	0	2	1	0	1	0	0
MERGE38502ID	1	0	0	0	0	0	0	1	0	0	0	1	0	0	0	0	1	0	0	0	0	0	0	0	0	0	0	2	0	1	0	2	1	1	0	0	0	0	0	0	0	0	0	1	0	0	0	0	0
MERGE40351ID	1	0	0	0	0	0	0	0	0	0	0	0	0	0	0	0	0	0	0	0	0	0	0	0	0	0	0	1	0	0	0	0	0	0	0	0	0	1	2	0	0	0	0	0	0	0	0	0	0
MERGE53973ID	0	0	1	1	0	0	0	0	0	1	1	0	0	1	2	0	0	1	0	0	1	0	0	0	1	0	1	2	0	1	0	1	1	1	1	1	2	0	1	1	2	0	0	0	0	0	1	0	1
MERGE11393ID	0	0	0	1	1	2	1	1	0	1	1	1	3	3	1	2	1	3	0	0	1	0	2	1	3	1	0	2	1	1	1	3	5	0	0	0	0	0	1	0	1	0	0	0	2	0	0	1	0
MERGE38344ID	0	0	0	0	1	0	0	0	0	0	0	1	1	0	1	0	1	3	0	0	0	2	2	0	0	2	0	3	1	2	5	9	4	0	0	0	1	0	0	0	0	0	0	0	0	0	0	0	0
MERGE98321ID	0	0	0	0	0	0	0	1	0	0	0	0	1	0	0	0	0	0	0	0	0	0	0	2	0	0	0	5	0	6	0	0	0	0	0	0	0	0	0	0	0	0	0	0	0	1	1	0	0
MERGE42613ID	0	0	0	0	0	0	0	0	0	0	0	1	2	0	0	0	0	0	1	0	0	0	0	0	1	0	0	0	0	0	1	0	0	1	0	0	2	0	0	0	1	1	0	0	1	1	1	1	2
MERGE53444ID	0	0	0	0	0	0	0	0	0	0	0	0	1	2	0	0	0	0	1	0	0	0	0	0	0	4	0	1	0	1	1	1	2	2	1	0	2	0	1	0	1	0	0	0	0	0	0	0	1
MERGE47931ID	0	0	0	0	0	0	0	0	0	0	0	0	0	1	2	0	0	0	0	0	0	0	0	0	0	0	0	0	0	0	0	1	0	0	0	1	2	3	6	7	8	7	6	4	3	3	2	6	1
MERGE23268ID	0	0	0	0	0	0	0	0	0	0	0	0	0	0	1	0	0	0	0	0	0	0	1	0	0	0	0	0	0	0	0	0	0	0	1	0	0	0	0	0	0	0	0	0	0	0	0	0	0
MERGE123815ID	0	0	0	0	0	0	0	0	0	0	0	0	0	0	0	0	0	0	0	1	0	0	0	0	0	0	0	0	0	0	0	0	0	1	0	2	1	0	0	0	0	0	0	0	0	0	2	0	0
MERGE124512ID	0	0	0	0	0	0	0	0	0	0	0	0	0	0	0	0	0	0	0	0	0	0	1	0	0	0	0	0	0	1	0	0	0	0	0	0	0	0	0	0	0	0	0	0	0	0	0	0	1
MERGE70634ID	0	0	0	0	0	0	0	0	0	0	0	0	0	0	0	0	0	0	0	0	0	0	0	0	0	0	0	0	3	0	0	0	0	0	0	1	0	0	0	0	0	0	0	0	0	1	0	0	0
MERGE59321ID	0	0	0	0	0	0	0	0	0	0	0	0	0	0	0	0	0	0	0	0	0	0	0	0	0	0	0	0	0	0	0	0	0	0	0	0	0	0	0	0	0	0	0	0	0	0	0	0	0
MERGE39943ID	1	0	0	0	0	0	1	0	0	1	0	0	0	0	0	0	0	0	0	1	2	0	0	0	0	1	0	1	0	0	2	0	0	1	0	1	1	0	0	0	0	0	0	0	0	1	0	1	3
MERGE19917ID	0	1	0	1	0	1	0	1	0	4	0	2	1	2	4	0	0	1	3	1	2	1	1	1	4	4	3	1	0	0	0	0	0	2	0	1	0	0	1	1	1	0	0	0	0	0	1	1	2
MERGE11405ID	0	1	0	0	0	0	0	0	0	0	0	0	0	0	0	0	0	0	1	2	0	0	0	0	0	0	0	0	0	1	0	1	0	0	0	1	0	0	0	1	0	0	0	0	0	0	0	0	1
MERGE55364ID	0	0	0	1	0	0	1	0	0	0	0	0	1	2	1	0	0	0	0	0	0	0	0	0	1	0	0	1	1	2	0	0	2	0	1	0	0	0	0	1	0	0	0	0	1	0	0	0	1
MERGE245016ID	0	0	0	1	0	0	0	1	0	0	1	0	0	0	0	0	1	0	0	0	0	0	0	0	0	0	0	0	0	0	0	0	0	2	0	1	0	0	0	1	0	0	0	0	0	2	1	0	0
MERGE60201ID	0	0	0	1	0	0	0	0	0	0	0	0	1	0	0	0	0	0	0	0	1	0	0	0	2	0	0	4	0	4	1	1	1	2	0	2	0	0	0	0	0	0	0	0	0	0	2	0	0
MERGE48508ID	0	0	0	0	1	1	0	0	1	1	0	1	0	0	3	0	0	0	0	1	0	0	0	0	0	1	0	1	0	1	0	0	2	5	1	1	1	0	1	0	1	0	0	0	0	0	0	0	1
MERGE74185ID	0	0	0	0	1	0	0	0	0	0	0	0	0	0	0	0	0	0	0	0	0	0	0	0	0	0	0	0	0	0	0	1	0	0	1	0	0	0	0	0	0	0	0	0	0	0	0	0	0
MERGE18030ID	0	0	0	0	0	0	1	0	1	0	1	1	1	0	0	0	1	0	0	2	1	0	1	1	2	6	3	5	1	1	0	2	0	0	1	0	1	0	1	0	0	0	1	0	1	0	2	0	1
MERGE247070ID	0	0	0	0	0	0	1	0	0	0	0	0	0	0	0	0	0	0	0	0	0	0	0	0	0	0	0	1	0	1	0	0	0	0	1	1	1	1	0	0	0	0	0	0	0	0	1	0	0
MERGE80098ID	0	0	0	0	0	0	0	2	1	1	0	0	0	1	0	0	0	1	0	0	0	0	0	0	0	2	1	0	1	4	1	2	0	0	0	0	0	0	0	0	0	0	0	0	1	0	0	0	0
MERGE436029ID	0	0	0	0	0	0	0	0	2	0	0	0	0	0	0	0	0	0	0	0	0	0	0	0	0	0	0	0	0	11	2	1	0	0	1	1	0	0	0	0	0	0	1	1	1	2	0	0	0
MERGE8702ID	0	0	0	0	0	0	0	0	0	0	1	0	0	0	0	1	0	0	1	1	1	0	0	0	0	0	0	0	1	1	0	0	1	0	0	1	3	0	1	1	1	0	0	1	1	1	0	0	2
MERGE49507ID	0	0	0	0	0	0	0	0	0	0	0	0	1	0	0	0	0	0	1	0	0	1	0	0	0	0	0	0	0	1	0	0	0	1	0	0	1	0	0	0	0	0	0	0	0	0	0	0	1
MERGE23330ID	0	0	0	0	0	0	0	0	0	0	0	0	0	1	1	0	0	0	0	0	0	0	0	0	0	0	1	2	2	0	0	0	0	0	0	0	2	0	0	0	0	0	0	0	0	0	0	1	0
MERGE30177ID	0	0	0	0	0	0	0	0	0	0	0	0	0	0	0	0	0	0	0	0	0	0	0	1	1	2	0	1	0	1	0	1	0	0	0	0	0	0	0	0	0	0	0	0	0	0	0	0	1
MERGE79459ID	0	0	0	0	0	0	0	0	0	0	0	0	0	0	0	0	0	0	0	0	0	0	0	0	0	0	0	0	1	0	0	1	0	1	0	1	0	1	0	0	0	0	0	0	0	0	0	0	0
MERGE47566ID	0	0	0	0	0	0	0	0	0	0	0	0	0	0	0	0	0	0	0	0	0	0	0	0	0	0	0	0	0	0	0	0	0	1	1	0	0	0	0	0	0	0	0	0	0	0	0	0	0
MERGE37723ID	0	0	0	0	0	0	0	0	0	0	0	0	0	0	0	0	0	0	0	0	0	0	0	0	0	0	0	0	0	0	0	0	0	0	0	3	1	0	1	0	0	0	0	0	0	0	0	0	1
MERGE75764ID	0	0	0	0	0	0	0	0	0	0	0	0	0	0	0	0	0	0	0	0	0	0	0	0	0	0	0	0	0	0	0	0	0	0	0	0	0	0	0	0	0	0	0	1	0	0	0	0	0
MERGE78570ID	0	1	0	0	0	1	0	0	0	0	0	0	0	1	0	1	1	0	0	0	1	0	0	0	0	0	2	0	1	1	1	0	0	0	1	0	0	0	0	0	0	0	0	0	1	1	0	0	0
MERGE43072ID	0	1	0	0	0	0	0	0	0	0	2	1	0	0	1	2	0	0	0	1	1	0	0	0	0	0	0	2	0	0	0	0	1	0	1	1	0	1	0	1	0	0	0	0	0	0	0	0	0
MERGE42049ID	0	0	0	2	0	1	1	1	0	0	0	1	2	1	3	1	3	3	0	2	0	0	0	0	0	0	0	0	0	0	0	2	0	0	0	0	0	0	0	0	0	0	1	0	0	1	0	1	0
MERGE29677ID	0	0	0	0	2	0	0	0	0	0	0	0	0	0	0	0	0	0	0	0	0	0	0	0	0	0	0	1	1	0	1	0	1	0	0	0	1	0	0	0	0	0	0	0	0	1	0	0	0
MERGE58474ID	0	0	0	0	1	0	2	0	0	0	0	0	0	0	0	0	0	1	0	0	0	0	0	0	0	0	1	1	0	3	0	0	0	0	0	0	0	0	0	1	0	0	0	0	1	1	0	0	0
MERGE52690ID	0	0	0	0	1	0	0	1	0	0	0	0	0	0	0	0	0	0	0	0	0	0	0	0	1	0	0	0	0	4	1	1	1	0	0	0	0	0	0	0	0	0	0	0	1	0	0	0	1
MERGE74250ID	0	0	0	0	1	0	0	0	0	0	0	0	1	0	0	0	0	0	0	0	0	0	0	0	0	0	0	0	0	0	0	0	0	0	0	1	0	0	0	0	0	0	0	0	0	0	0	0	0
MERGE54126ID	0	0	0	0	0	1	0	1	0	0	0	0	2	0	1	0	0	0	1	1	1	0	0	0	2	0	0	1	0	1	2	1	1	1	2	1	0	0	1	1	0	0	1	0	0	0	1	0	0
MERGE214114ID	0	0	0	0	0	0	1	0	1	0	0	0	0	0	0	0	0	1	1	0	0	0	0	0	0	0	1	1	0	4	1	0	0	0	1	0	0	0	1	0	0	0	0	0	0	0	0	0	1
MERGE2876ID	0	0	0	0	0	0	1	0	0	0	0	1	0	0	0	0	0	0	0	0	0	1	0	0	0	1	0	5	1	1	0	1	0	2	0	0	1	0	0	0	0	0	0	0	0	0	0	0	0
MERGE10238ID	0	0	0	0	0	0	1	0	0	0	0	0	0	1	0	0	0	0	0	0	0	0	0	0	0	0	0	0	0	0	1	0	0	0	1	0	1	0	1	0	0	0	0	0	1	0	0	0	0
MERGE71086ID	0	0	0	0	0	0	0	1	1	1	0	2	0	1	1	2	1	2	0	6	9	1	5	1	5	5	3	2	1	2	1	3	1	1	1	3	0	0	0	0	1	1	0	0	0	0	0	0	0
MERGE42477ID	0	0	0	0	0	0	0	0	0	0	1	0	0	0	0	0	0	1	2	0	2	0	0	0	0	0	1	0	0	0	0	3	2	2	2	3	0	0	0	0	1	0	0	0	1	1	4	0	4
MERGE30168ID	0	0	0	0	0	0	0	0	0	0	0	1	0	2	0	0	0	1	0	0	0	1	1	0	0	0	3	1	0	1	0	0	2	0	0	0	1	1	0	0	0	0	0	0	0	1	0	1	0
MERGE54687ID	0	0	0	0	0	0	0	0	0	0	0	0	0	0	0	0	0	1	0	0	0	0	0	0	0	1	1	0	0	0	0	1	0	0	0	0	0	0	0	0	0	0	0	0	0	0	1	0	0
MERGE14216ID	0	0	0	0	0	0	0	0	0	0	0	0	0	0	0	0	0	0	0	0	1	0	1	0	0	0	0	0	0	2	1	0	0	0	1	0	2	0	0	0	0	1	0	0	0	0	0	0	0
MERGE35176ID	0	0	0	0	0	0	0	0	0	0	0	0	0	0	0	0	0	0	0	0	0	0	0	0	2	0	0	0	0	0	0	1	0	0	0	0	1	0	1	0	0	0	0	0	0	0	0	0	0
MERGE11412ID	0	0	0	0	0	0	0	0	0	0	0	0	0	0	0	0	0	0	0	0	0	0	0	0	0	0	0	0	0	0	0	0	1	0	0	0	0	0	0	0	0	0	0	0	0	0	0	0	0
MERGE59382ID	0	0	0	0	0	0	0	0	0	0	0	0	0	0	0	0	0	0	0	0	0	0	0	0	0	0	0	0	0	0	0	0	0	0	0	0	0	0	0	0	0	0	0	0	0	0	0	0	0
MERGE53601ID	0	1	1	0	0	0	0	0	0	0	0	0	0	1	0	0	0	0	0	1	0	0	0	0	0	1	1	2	0	0	0	0	2	0	0	0	0	0	0	0	0	0	0	0	0	0	0	1	0
MERGE78514ID	0	1	0	1	0	1	0	0	0	0	1	0	0	0	1	0	0	0	2	1	0	0	0	0	0	1	0	1	1	1	0	1	0	0	0	1	0	0	0	0	0	0	0	0	0	0	0	0	1
MERGE30194ID	0	0	1	2	0	0	1	0	1	2	0	0	0	0	0	0	0	2	1	2	0	0	0	1	0	2	0	1	0	2	0	0	0	1	0	0	2	0	0	0	0	0	0	0	0	0	1	2	1
MERGE68391ID	0	0	0	1	0	0	0	0	0	0	0	4	4	1	2	0	1	0	0	0	0	1	0	0	0	0	0	3	1	1	0	2	1	0	0	0	1	0	0	0	0	0	1	0	0	0	0	0	0
MERGE49967ID	0	0	0	1	0	0	0	0	0	0	0	1	1	0	1	0	0	0	1	1	1	0	0	1	1	0	0	0	0	0	0	0	0	2	0	0	1	0	0	0	0	0	0	0	0	0	1	1	1
MERGE60314ID	0	0	0	0	1	0	0	0	0	0	0	0	0	0	0	0	0	0	0	0	0	0	0	0	0	0	0	0	2	1	1	0	0	0	0	0	0	0	0	0	0	0	1	0	0	0	0	0	0
MERGE2555ID	0	0	0	0	0	0	0	1	0	0	0	0	0	0	0	0	0	1	0	0	0	0	0	0	0	0	0	0	0	0	0	0	1	0	1	0	0	0	0	0	0	0	0	0	0	0	0	0	0
MERGE36666ID	0	0	0	0	0	0	0	0	1	0	0	0	0	0	0	0	0	0	0	0	1	0	0	0	0	0	0	1	0	0	0	0	1	0	0	0	0	0	0	0	0	0	0	0	0	1	0	0	1
MERGE2864ID	0	0	0	0	0	0	0	0	0	2	1	0	0	1	0	0	0	0	0	0	0	0	0	0	0	0	0	0	1	0	0	1	3	0	0	0	0	0	0	0	0	0	0	0	0	0	0	0	0
MERGE21938ID	0	0	0	0	0	0	0	0	0	0	0	0	1	0	2	0	0	0	0	0	1	0	0	0	0	0	0	0	0	0	0	0	0	0	1	0	1	0	0	0	0	0	0	0	0	0	0	0	0
MERGE247021ID	0	0	0	0	0	0	0	0	0	0	0	0	1	0	0	0	0	0	0	0	0	0	0	0	1	0	0	1	0	0	0	0	2	0	1	0	0	0	0	0	0	0	1	0	0	0	0	0	0
MERGE11515ID	0	0	0	0	0	0	0	0	0	0	0	0	0	1	0	0	0	0	0	0	0	0	0	0	0	0	0	0	0	0	0	0	0	0	0	0	0	0	0	0	0	0	0	0	0	0	0	0	0
MERGE58437ID	0	0	0	0	0	0	0	0	0	0	0	0	0	0	1	0	0	0	0	1	0	0	0	0	0	0	1	2	2	3	0	1	0	0	0	1	0	0	0	1	0	0	0	0	0	0	0	0	0
MERGE89279ID	0	0	0	0	0	0	0	0	0	0	0	0	0	0	1	0	0	0	0	0	1	0	1	0	1	0	0	2	1	4	0	0	0	0	0	0	0	0	1	0	0	0	0	0	0	0	0	0	1
MERGE75070ID	0	0	0	0	0	0	0	0	0	0	0	0	0	0	0	0	0	0	0	0	0	0	0	0	1	0	0	0	0	0	0	0	0	0	0	0	1	1	2	0	0	0	0	0	0	0	0	1	1
MERGE5440ID	0	0	0	0	0	0	0	0	0	0	0	0	0	0	0	0	0	0	0	0	0	0	0	0	0	0	0	0	0	0	0	0	0	0	0	0	0	0	0	0	0	0	0	0	0	0	0	0	0
[truncated: 26,593 more rows]
[truncated: 216 more columns]
