# Supplementary material for: High resolution time series reveals cohesive but short-lived communities in coastal plankton
Source: Nat Commun. 2018 Jan 18;9:266. doi: 10.1038/s41467-017-02571-4 (PMC5773528; doi:10.1038/s41467-017-02571-4)
Supplement: Supplementary file 5 — Supplementary Data 2 [file 41467_2017_2571_MOESM5_ESM.xlsx]

## Sheet: otu_table_eukarya_unfrac_Counts
OTU	10N.204.37	10N.204.38	10N.204.39	10N.205.37	10N.205.38	10N.205.39	10N.206.37	10N.206.38	10N.206.39	10N.207.37	10N.207.38	10N.207.39	10N.208.37	10N.208.38	10N.208.39	10N.209.37	10N.209.38	10N.209.39	10N.210.37	10N.210.38	10N.210.39	10N.211.37	10N.211.38	10N.211.39	10N.212.37	10N.212.38	10N.212.39	10N.213.37	10N.213.38	10N.213.39	10N.214.37	10N.214.38	10N.214.39	10N.215.37	10N.215.38	10N.215.39	10N.216.37	10N.216.38	10N.216.39	10N.217.37	10N.217.38	10N.217.39	10N.218.37	10N.218.38	10N.218.39	10N.219.37	10N.219.38	10N.219.39	10N.220.37
MERGE7081ID	548	3617	163	65	1336	91	176	33	1359	62	57	1715	244	1066	148	32	809	696	317	447	502	773	2562	3041	1293	745	457	6338	3701	10145	492	2906	1757	659	1493	1169	10192	6483	4044	8882	11787	9586	14886	9005	1301	364	551	2387	947
MERGE3957ID	196	462	636	417	1438	422	2065	1354	1354	1313	267	906	4238	2023	2490	495	959	1765	1972	1640	1526	1848	545	805	1237	445	961	290	485	910	106	88	202	2960	1876	2285	5006	12449	5899	8213	6981	6033	10204	12292	14178	9599	9968	12551	59451
MERGE18288ID	5846	5172	5563	3597	4456	5884	6305	5073	4221	4303	1147	10244	8938	3446	10296	4925	2208	13711	790	585	615	2575	870	591	735	2527	1888	2201	3616	10850	386	270	620	5115	5730	6055	2144	2379	1407	974	960	287	378	479	294	3465	2797	1230	4405
MERGE17355ID	36	2	27	0	10	0	0	0	0	0	0	0	0	9	1	1	22	8	0	0	0	0	4	10	0	0	20	21	0	0	21	113	61	0	0	0	0	0	0	12	0	0	0	0	1	0	0	0	0
MERGE20839ID	0	0	14	0	0	0	0	0	0	0	0	0	0	5	0	0	0	0	242	0	0	0	0	0	12	0	0	0	0	0	0	1	0	0	0	0	0	0	0	0	0	0	0	0	0	0	0	0	206
MERGE17244ID	12	0	0	2	8	5	0	0	42	0	0	0	0	9	37	10	1	52	0	0	0	0	6	6	0	0	5	11	265	63	15	0	1	268	98	56	0	87	35	47	62	0	19	7	12	29	46	11	10
MERGE16771ID	192	605	766	1234	4332	2256	1700	1038	2182	133	230	162	673	136	177	1694	5012	1712	579	105	96	10027	14138	6647	24525	19034	15110	663	211	377	33093	28807	34178	394	314	199	273	644	268	331	252	153	24	1	137	39	14	0	0
MERGE14980ID	2575	6353	8116	990	2753	2032	3592	3203	4577	1290	390	2447	2977	1664	1794	3629	5341	6925	1461	1611	1409	5781	2784	2147	3289	1327	1755	4162	2854	1990	448	638	652	2089	1386	1045	778	956	286	2100	1049	401	90	179	138	494	226	205	724
MERGE19532ID	1024	1138	686	714	2188	1925	344	142	262	138	35	107	80	25	13	2366	3145	3011	30	104	59	2542	762	710	858	1364	1246	295	327	20	1477	1592	1368	48	32	13	645	677	281	1217	623	421	38	79	86	12	13	0	31
MERGE4024ID	10	0	1	0	0	24	16	23	10	1	0	0	28	333	0	0	0	7	0	0	0	6	0	6	0	0	0	127	272	203	40	5	24	12	92	94	12	188	90	35	32	7	239	57	89	28	26	28	9
MERGE10535ID	394	526	589	13820	18846	22773	1706	397	1036	298	103	434	763	577	343	197	191	175	203	114	343	46	110	89	181	245	40	111	278	53	52	85	118	645	362	318	428	658	377	397	179	136	21	87	42	63	40	46	405
MERGE18075ID	667	4843	687	371	310	276	241	196	57	3014	2378	4056	3902	7	248	2205	1206	1063	21	70	3441	2	900	1224	393	2528	495	544	881	32	12	1773	642	429	729	2300	2200	3291	755	965	201	93	0	2	1	1619	310	21	3715
MERGE3315ID	129	143	138	54	132	133	121	282	555	948	191	1065	507	476	639	571	692	1268	40	218	148	541	421	337	374	310	299	2243	4775	2091	287	265	162	1050	1554	1060	281	352	431	176	229	56	850	66	448	179	128	285	124
MERGE16775ID	1999	3032	2438	2512	7884	3579	1502	1035	1772	1720	1262	3072	4185	2497	1756	5224	6689	2526	9361	5903	5126	1920	2354	1643	4597	2933	3181	542	455	120	817	738	864	496	331	197	97	297	31	75	72	22	0	19	16	11	0	1	24
MERGE3993ID	0	13	47	0	16	11	10	0	4	29	1	0	25	0	0	36	3	54	42	2	28	8	47	11	18	0	61	0	10	12	38	31	9	104	18	33	123	311	159	493	336	276	228	673	405	344	123	244	673
MERGE3988ID	13	20	29	34	91	38	283	272	155	113	47	197	706	375	522	23	189	172	227	212	132	743	44	115	249	112	153	195	548	516	74	44	71	722	548	628	497	1632	585	274	499	435	1276	698	771	261	367	364	1247
MERGE18090ID	81	73	93	49	91	50	43	57	74	68	17	75	176	144	210	70	109	211	14	32	35	165	21	36	37	0	31	77	81	65	69	31	0	297	215	137	57	128	76	31	36	33	24	19	41	240	109	219	396
MERGE18585ID	0	0	0	0	0	0	0	1	0	0	1	0	0	0	0	0	0	0	1	0	0	3	5	0	78	0	0	10	197	0	22	0	33	50	21	20	0	14	0	0	12	8	0	0	1	0	0	0	0
MERGE6896ID	0	0	0	0	0	0	0	2	0	0	0	0	0	0	0	0	0	0	0	0	0	0	0	0	0	0	0	0	0	0	0	0	0	0	0	0	0	0	0	0	0	0	0	0	0	0	0	0	0
MERGE8548ID	165	439	296	97	161	114	242	101	294	239	91	415	782	305	394	141	268	163	174	543	409	220	82	75	363	316	316	491	683	201	139	123	98	509	458	391	74	123	76	55	23	25	19	25	10	330	198	113	694
MERGE9767ID	9	17	4	0	0	0	3	0	4	13	2	11	91	13	0	57	16	458	16	82	1057	0	0	0	60	0	197	65	94	65	0	187	97	6104	4508	4989	95	373	13	698	835	1993	220	13	10	228	570	20	52
MERGE17217ID	28	17	17	33	153	78	121	78	185	93	41	100	44	142	523	61	99	104	0	13	5	164	37	37	91	0	0	338	419	192	63	39	31	8	27	10	103	93	61	185	62	17	194	44	134	20	16	89	0
MERGE17131ID	9	8	17	135	199	173	184	145	247	33	41	127	106	2	61	1269	2207	789	18	0	0	623	963	465	2298	901	1578	786	770	132	5574	6358	5989	18	0	0	237	219	124	84	54	85	23	0	27	8	0	0	1
MERGE6755ID	34	23	37	11	6	6	11	8	21	33	2	15	40	42	25	25	62	62	11	21	336	62	0	8	172	65	113	51	165	82	0	13	7	147	96	51	0	27	3	0	8	0	0	0	0	25	18	45	197
MERGE9522ID	0	159	1	74	6065	115	195	326	108	175	41	122	24	82	837	150	336	342	16	4431	2987	0	145	94	103	2058	1028	2922	513	1344	223	514	483	86	205	406	2843	1356	178	1508	1121	319	1942	1804	337	397	1146	513	378
MERGE14616ID	288	407	293	77	169	220	609	236	281	591	117	929	1328	861	824	332	167	1039	643	109	401	2747	827	1095	719	670	1202	769	2461	1145	372	415	380	491	383	327	60	233	62	86	123	58	107	118	68	112	47	59	256
MERGE16777ID	3630	7224	5593	410	1305	464	188	137	275	355	252	383	2563	1963	1058	2051	1810	1324	12955	7375	6543	1494	970	872	2304	2014	1933	502	414	297	1026	1342	1310	390	236	176	270	590	167	592	426	299	180	240	321	5	0	13	319
MERGE4942ID	18	72	27	0	28	4	41	12	25	8	7	5	21	23	91	0	0	22	1	0	114	14	24	6	206	48	23	61	140	12	0	13	0	0	0	71	0	6	2	14	17	0	22	69	0	17	0	5	63
MERGE17149ID	0	0	0	0	1	0	0	0	2	1	5	0	0	12	0	0	0	0	0	7	0	0	0	0	0	0	0	0	0	0	23	34	3	3020	2567	2255	10105	10363	9259	397	439	305	241	70	232	2853	1503	1484	3302
MERGE6050ID	371	737	253	488	425	420	853	193	467	317	118	615	1329	748	1556	602	898	1005	585	291	333	1479	422	337	491	951	1164	2278	6253	3707	643	613	327	1074	602	546	118	134	151	126	168	177	93	153	167	611	134	266	1920
MERGE8395ID	0	0	0	0	0	0	0	0	0	0	0	0	0	0	0	0	0	0	0	0	0	0	0	0	0	0	0	0	0	0	0	0	0	0	0	0	0	0	0	0	0	0	0	0	0	0	0	0	0
MERGE3261ID	12	13	29	7	43	8	52	19	10	4	2	26	252	91	38	56	29	6	79	6	24	130	35	81	106	47	34	19	18	52	11	0	0	108	121	61	165	239	127	85	82	84	143	94	84	77	90	57	266
MERGE9535ID	26	5	3	16	15	11	1	4	3	38	0	63	29	0	0	0	0	31	10057	14	22	1	5102	118	21	61	110	0	0	126	273	635	462	5093	328	353	1332	1512	2536	22	1474	1573	6935	13	130	377	108	91	25
MERGE5335ID	62	116	287	44	182	100	387	387	107	127	132	144	272	383	201	160	415	175	132	99	84	941	324	279	1017	300	326	129	489	294	142	141	151	291	313	92	576	705	442	1375	903	529	584	2074	940	499	417	680	1859
MERGE3276ID	0	7	2	0	0	0	0	0	0	6	0	6	28	14	0	0	0	12	0	0	0	41	0	5	0	0	0	10	21	68	12	0	0	0	29	46	33	39	68	27	13	0	270	121	60	80	64	49	61
MERGE12214ID	42	70	43	0	60	9	25	27	39	51	27	23	44	19	24	18	34	55	0	41	24	101	21	19	0	0	26	24	54	32	8	10	4	36	33	76	172	94	248	245	350	167	86	0	181	538	511	562	143
MERGE9474ID	0	0	20	0	0	2	8	3	5	5	7	12	12	5	369	7	0	19	0	9	39	0	0	1	6	24	0	28	122	58	17	30	25	182	28	72	47	79	11	16	3	0	35	0	0	29	29	38	58
MERGE11735ID	73	136	51	4	17	10	0	0	0	5	0	0	548	314	286	31	79	24	482	447	514	550	167	116	518	333	700	17	41	47	9	12	18	934	475	532	299	754	102	669	491	197	788	791	551	196	126	207	639
MERGE18933ID	428	535	438	59	163	206	265	104	175	359	95	539	397	508	483	611	811	603	695	450	570	742	704	421	1686	471	566	476	808	156	87	130	56	257	140	105	37	79	28	190	80	77	77	319	107	110	31	68	615
MERGE608ID	83	81	48	43	51	29	0	10	27	3	4	24	124	0	93	108	108	52	27	45	5	69	43	25	77	0	60	132	204	90	70	89	11	98	168	231	179	167	134	175	148	112	360	196	285	66	117	100	188
MERGE63998ID	0	0	0	0	0	0	0	0	0	0	0	0	0	0	0	0	0	0	0	0	0	0	0	0	0	0	0	0	0	0	0	0	0	0	0	0	0	0	0	0	0	0	0	0	0	0	0	0	0
MERGE13774ID	43	49	55	5	0	1	17	31	19	41	7	15	22	10	23	31	40	37	23	10	8	40	6	3	18	49	37	168	230	129	52	0	1	71	140	207	66	208	97	68	19	18	1168	317	338	369	475	643	96
MERGE945ID	16	19	9	8	43	21	58	52	49	60	4	160	39	49	97	73	68	82	207	69	110	272	150	321	121	32	181	83	87	114	19	35	51	97	128	80	15	151	83	85	40	68	45	66	50	9	8	15	40
MERGE1991ID	740	2040	1512	184	409	267	69	34	23	101	38	73	732	627	491	346	349	333	842	453	700	115	149	221	468	138	391	93	79	25	0	0	13	522	419	138	705	812	323	692	741	364	256	1122	628	538	162	386	1775
MERGE17321ID	35	158	61	0	32	0	26	13	30	36	21	111	16	18	0	0	26	61	23	44	13	11	10	0	0	32	5	5	22	39	20	9	0	170	190	189	171	365	405	554	541	443	532	260	985	2027	2078	2112	598
MERGE9439ID	0	0	0	0	4	0	0	0	2	10	0	9	30	0	0	0	0	10	1	10	16	0	1	146	0	26	23	0	0	0	21	116	53	724	363	646	124	443	50	75	87	10	106	10	0	16	49	408	54
MERGE7968ID	45	90	29	7	14	25	33	20	25	40	34	148	195	126	17	188	140	55	145	79	51	0	140	41	120	140	232	261	1212	597	206	181	329	494	317	178	614	1032	391	273	392	182	59	166	94	79	56	98	139
MERGE7001ID	52	24	9	497	284	270	18	106	19	10	0	6	16	189	11	7	59	235	4	23	0	0	12	32	0	194	36	443	1233	63	88	382	9	153	28	102	5	31	2	0	41	0	0	89	0	143	0	0	1030
MERGE1685ID	464	519	240	104	59	160	133	30	72	40	10	100	581	146	318	151	386	218	366	295	556	669	93	171	441	274	642	303	988	318	299	287	174	1757	1303	1022	86	78	168	110	51	20	21	88	51	387	262	310	1677
MERGE17766ID	156	576	329	29	119	181	45	8	31	228	93	228	1096	556	797	553	1049	620	854	1075	622	119	136	77	222	158	474	76	181	76	54	49	150	465	284	100	178	243	111	53	66	37	0	6	7	78	14	1	74
MERGE5129ID	0	0	0	0	0	0	0	0	0	0	0	0	0	0	0	0	0	39	0	0	0	0	0	0	0	0	0	8	0	0	0	0	0	0	0	0	0	0	0	0	0	1	0	0	11	0	0	0	0
MERGE17133ID	58	69	7	50	53	29	30	6	59	15	22	24	91	38	51	134	199	401	0	24	7	476	945	612	423	139	861	483	307	208	2183	1872	2132	26	37	6	190	467	38	41	0	10	8	0	0	26	0	0	10
MERGE18020ID	0	0	0	0	0	0	0	0	0	0	0	0	0	0	0	0	0	0	0	0	0	0	0	0	0	0	0	0	0	0	0	0	0	0	0	0	0	0	0	0	0	0	0	0	0	0	0	0	0
MERGE12924ID	29	25	7	1	11	5	0	0	16	18	0	11	11	10	0	4	32	28	0	0	0	26	7	0	29	16	0	121	186	102	38	0	17	180	166	167	30	155	115	46	72	58	1436	253	560	783	858	1312	238
MERGE17468ID	0	23	0	0	12	6	0	2	16	0	0	0	0	0	0	0	8	47	0	0	0	3	7	0	0	0	0	0	0	0	26	9	13	0	0	0	0	0	0	26	4	4	7	0	0	0	0	0	0
MERGE1431ID	0	23	2	4	47	11	14	62	11	21	0	76	0	79	32	0	0	0	0	0	0	0	0	0	0	0	0	0	0	1	0	16	0	0	0	10	0	0	0	0	0	0	0	3	11	54	0	59	0
MERGE8963ID	454	20	96	0	0	0	0	0	0	0	0	0	0	15	0	0	34	0	16	0	16	0	0	0	0	5	0	0	0	0	30	12	29	536	421	425	5726	3489	1636	1277	1468	1021	1289	1346	870	1027	356	353	292
MERGE11817ID	49	50	134	32	137	35	61	29	25	10	13	21	240	282	265	128	272	139	124	178	138	393	209	152	271	86	297	0	93	5	55	9	17	48	153	98	19	62	21	14	0	45	11	29	13	0	8	14	6
MERGE18118ID	81	179	93	39	123	136	43	108	69	1125	65	410	145	35	280	26	10	87	30	26	73	113	33	21	426	14	9	115	181	352	9	6	142	95	138	99	321	106	81	0	20	40	53	54	57	141	85	100	325
MERGE11668ID	67	161	234	17	28	58	69	4	78	6	0	66	498	133	577	209	282	133	480	418	426	685	279	177	470	292	297	8	184	55	14	20	47	192	191	63	81	164	38	117	133	53	83	167	49	83	73	73	137
MERGE3984ID	0	0	0	0	0	0	0	0	5	0	0	0	0	115	0	0	0	0	0	0	0	23	0	0	0	0	0	0	26	3	0	0	0	0	0	18	17	21	1	8	2	0	40	37	8	23	33	13	0
MERGE16948ID	12	0	0	0	20	38	24	0	30	26	2	53	33	87	63	15	22	23	0	10	8	26	0	16	28	0	1	44	20	5	0	0	0	26	81	20	39	98	134	15	2	0	5	0	0	19	32	31	13
MERGE12175ID	9	0	0	0	0	11	1	0	14	5	0	6	0	21	20	0	0	0	0	6	34	27	9	0	0	0	0	11	0	0	0	0	0	9	36	20	19	137	154	30	74	34	49	0	38	286	249	216	144
MERGE20841ID	0	0	0	0	0	0	0	0	0	0	0	0	0	0	0	0	0	0	36	0	0	0	0	0	0	0	0	0	0	0	0	0	0	0	0	0	0	0	0	0	0	0	0	0	0	0	0	0	85
MERGE18717ID	0	26	0	0	0	0	2	0	0	0	0	0	0	0	0	12	0	27	0	0	0	0	1	0	0	0	0	0	0	0	0	0	0	0	0	0	0	0	8	0	0	0	19	17	0	24	22	8	14
MERGE9795ID	0	0	0	0	0	0	0	0	0	0	0	0	0	0	0	0	1	1	0	0	0	0	0	0	0	0	0	0	0	0	0	0	0	0	0	0	0	0	0	0	0	0	0	0	0	1	0	0	0
MERGE4838ID	0	37	28	10	43	0	20	4	16	0	4	0	21	14	47	4	0	0	5	0	0	0	9	0	45	128	12	9	78	23	5	0	0	0	11	34	0	18	0	26	0	0	0	21	0	22	0	2	0
MERGE7969ID	25	73	55	0	0	0	4	0	5	9	0	0	168	72	31	16	0	0	232	45	96	1	25	0	0	9	63	10	34	18	11	1	19	528	223	190	522	580	418	424	364	109	61	249	79	195	31	111	76
MERGE17786ID	0	0	14	0	38	46	17	2	35	0	0	14	0	0	0	0	48	60	0	0	1	93	12	7	40	0	0	317	341	138	128	113	46	0	9	6	0	0	16	6	0	6	0	0	16	0	0	0	0
MERGE18100ID	0	0	21	10	0	0	0	0	0	0	0	0	0	13	0	0	0	0	0	0	20	0	1	0	0	0	0	0	0	0	0	0	25	18	31	0	75	115	0	0	0	0	0	0	0	0	56	0	546
MERGE9360ID	0	26	4	19	8	40	24	5	43	8	2	30	117	0	31	17	140	69	0	13	0	44	24	9	0	0	0	58	84	9	15	33	0	63	122	116	30	40	52	82	21	14	141	51	95	119	60	224	62
MERGE5089ID	0	0	0	0	0	0	0	0	0	0	0	0	0	0	0	0	0	0	0	0	0	0	0	0	0	0	0	0	0	0	0	0	0	0	0	0	0	0	0	0	0	0	0	0	0	0	0	0	0
MERGE17511ID	20	19	2	0	75	14	0	0	15	0	0	5	7	25	18	0	0	43	0	0	0	0	0	0	0	0	0	2	61	30	25	79	24	149	37	57	360	473	429	467	1549	573	164	216	86	85	27	113	0
MERGE5685ID	14	9	5	0	0	0	5	36	69	7	2	38	28	31	21	0	28	75	22	8	0	264	41	113	997	39	433	28	118	110	62	16	71	83	53	86	25	214	112	29	10	25	253	50	23	12	30	15	0
MERGE8775ID	169	530	343	25	55	56	240	21	47	210	54	472	795	1020	491	1014	932	338	1443	600	1112	1002	1244	675	3319	1175	1322	1060	1845	561	356	386	289	713	220	195	246	361	50	235	328	86	36	36	86	58	11	65	325
MERGE2544ID	43	94	65	8	24	11	40	27	7	89	22	143	240	112	332	40	16	68	122	32	109	121	64	97	278	105	416	214	406	154	80	101	59	343	144	72	141	229	61	130	173	95	38	46	8	61	23	55	111
MERGE762ID	9	33	17	0	0	6	33	4	8	13	0	58	18	0	21	42	0	0	27	9	22	0	0	3	19	8	19	9	84	10	29	18	0	48	4	28	18	22	12	10	0	0	0	0	0	19	0	0	0
MERGE6835ID	0	0	0	0	0	0	0	0	0	0	0	4	0	0	0	0	0	0	0	0	0	0	0	0	0	0	0	0	0	0	0	0	0	0	0	0	0	0	0	0	0	0	0	0	0	0	0	0	0
MERGE6949ID	0	9	7	12	0	0	0	5	3	6	2	0	0	26	0	3	41	48	0	5	7	20	0	0	0	0	0	34	70	101	15	1	0	52	55	8	0	13	16	2	0	0	32	8	5	46	27	17	36
MERGE15081ID	0	0	0	0	0	0	0	0	0	0	0	0	0	0	0	0	0	0	0	0	0	0	0	0	0	0	0	0	0	0	0	0	0	0	0	0	0	0	0	0	0	0	0	0	0	0	0	0	0
MERGE1581ID	9	64	113	32	40	79	73	56	49	46	16	61	98	46	125	16	94	156	8	0	0	23	25	56	110	67	26	258	334	230	32	5	6	26	18	13	14	0	8	0	30	0	21	42	17	22	0	25	135
MERGE9538ID	24	12	72	0	25	26	0	2	16	0	537	0	10	373	23	6	0	20	75	35	77	0	19	38	22	230	44	116	473	917	142	225	152	820	109	308	3205	1262	509	1108	942	626	321	24	77	484	626	136	110
MERGE19218ID	0	0	0	0	0	0	0	0	0	0	0	0	0	0	0	0	0	0	0	0	0	0	0	0	0	0	0	0	0	0	0	0	0	0	0	0	0	0	0	0	0	0	0	0	0	0	0	0	0
MERGE4902ID	6	8	22	3	37	0	4	0	0	0	0	0	13	0	15	3	0	5	0	0	0	0	0	0	0	0	9	14	12	5	0	19	0	7	9	0	16	0	15	0	0	0	24	0	3	21	7	13	13
MERGE3992ID	0	1	0	0	0	0	0	0	6	0	0	0	1	14	3	0	0	0	0	1	0	37	0	0	0	0	0	8	0	0	0	0	0	1	0	12	27	125	53	33	32	15	70	97	84	88	65	38	19
MERGE7624ID	66	107	85	58	104	37	121	61	137	82	55	52	281	165	168	124	157	129	0	174	76	230	61	44	438	242	121	116	235	287	23	52	34	35	0	32	9	19	17	0	20	6	0	26	18	3	15	51	86
MERGE3383ID	20	8	16	0	12	6	66	43	93	45	4	101	29	21	76	63	122	118	19	4	0	49	0	6	0	0	13	65	114	24	12	4	0	30	82	27	68	110	76	57	99	64	190	47	91	221	154	171	92
MERGE12317ID	23	9	13	0	0	0	0	0	1	2	3	0	1	5	95	0	0	11	0	37	0	0	0	4	0	0	0	0	0	0	0	0	0	80	157	121	132	415	196	308	327	127	911	194	522	1133	963	1314	489
MERGE8682ID	0	0	0	0	0	0	0	0	0	0	0	0	0	0	0	0	0	0	0	0	0	0	0	0	0	0	0	0	0	0	0	0	0	0	0	0	0	0	0	0	0	0	0	0	0	0	0	0	0
MERGE17367ID	18	0	0	0	19	30	5	30	40	3	0	0	21	0	17	18	0	27	0	0	16	15	28	12	22	0	0	269	142	369	111	44	47	8	39	34	67	65	72	49	31	47	78	0	22	11	3	3	22
MERGE18940ID	84	174	191	40	45	36	99	34	20	129	38	88	195	193	163	97	208	258	534	321	315	379	347	190	717	324	187	87	453	85	47	66	38	118	29	40	49	24	0	0	26	16	24	67	13	58	0	25	156
MERGE18306ID	27	0	43	76	31	14	41	4	64	156	35	51	39	5	11	114	374	380	0	0	0	83	265	33	345	0	8	110	396	62	147	277	77	5	0	0	18	0	10	0	0	0	0	17	0	0	0	0	0
MERGE8620ID	39	18	0	0	0	4	0	2	70	0	35	11	1	24	9	2	66	11	0	0	0	15	15	1	27	41	139	17	65	117	23	39	36	6930	158	58	471	527	108	2159	1045	761	181	18	147	52	67	281	136
MERGE20845ID	0	0	0	0	0	0	0	0	0	0	0	0	0	0	0	0	0	0	0	0	0	0	0	0	0	0	0	0	0	0	0	0	0	0	0	0	0	0	0	0	0	0	0	0	0	0	0	0	0
MERGE5333ID	10	79	147	126	329	185	412	220	281	353	127	606	322	305	220	478	732	427	190	168	136	521	83	217	396	125	380	80	319	182	47	102	87	165	33	117	94	160	84	230	216	111	117	285	213	144	29	163	587
MERGE6815ID	74	1246	189	168	57	182	26	6	18	14	0	21	82	35	171	882	252	212	146	16	272	0	74	332	27	533	165	7	12	38	103	49	154	663	73	256	444	255	75	230	40	71	490	79	122	87	136	116	518
MERGE19926ID	0	27	0	0	12	12	5	9	44	0	0	22	49	54	20	0	17	97	0	42	15	25	19	0	0	0	22	82	146	52	62	36	0	142	409	376	148	298	274	153	236	154	910	174	244	549	496	782	64
MERGE18869ID	434	528	527	72	233	129	180	49	81	125	46	238	343	389	397	413	252	125	770	296	368	387	339	103	688	354	232	111	331	89	19	59	40	192	216	94	36	183	74	181	123	40	100	137	64	116	48	79	352
MERGE14642ID	0	0	0	0	13	0	2	10	32	14	10	34	0	0	0	21	0	35	0	11	0	0	11	3	12	0	31	59	55	24	22	0	9	7	19	12	20	11	18	0	17	0	25	13	7	17	0	0	0
MERGE17380ID	11	0	12	30	15	0	2	3	12	26	0	0	0	0	0	16	0	0	0	9	5	26	25	0	26	0	0	33	33	8	23	5	8	307	287	292	517	855	399	1779	1002	731	99	64	54	8	10	37	61
MERGE12367ID	0	0	10	0	0	0	6	0	1	0	1	0	0	6	0	0	6	29	6	0	0	0	16	0	0	0	0	0	4	5	0	0	0	7	0	13	0	54	6	0	20	18	0	0	0	48	96	0	0
MERGE9889ID	0	0	0	4	0	0	0	0	8	3	0	0	27	0	0	0	0	0	12	0	0	0	2	0	14	0	0	36	15	254	19	9	0	29	0	61	637	42	19	109	358	3	34	9	0	12	1	2	10
MERGE8661ID	0	0	75	32	0	10	0	1	367	0	5	0	0	0	0	22	0	73	0	0	0	42	0	6	59	65	45	19	0	0	2	11	62	15	237	38	5	0	11	1654	331	6619	208	393	74	46	13	44	16
MERGE5434ID	0	0	0	0	0	0	0	0	0	0	0	0	0	0	0	0	0	0	0	0	0	0	0	0	0	0	0	0	0	0	0	0	0	0	0	0	0	0	0	0	0	0	0	0	0	0	0	0	0
MERGE12357ID	0	0	5	0	0	0	0	0	0	0	3	0	20	27	0	0	0	0	20	0	0	0	0	0	0	0	0	0	0	3	0	0	0	7	14	63	74	97	122	135	149	87	103	34	187	1123	1132	1180	283
MERGE1554ID	29	13	0	0	42	0	29	46	2	22	6	106	114	57	46	34	0	9	29	34	35	54	17	3	8	8	43	0	109	45	1	23	13	74	43	43	9	12	19	9	0	10	0	0	0	63	10	55	59
MERGE9108ID	0	0	0	0	0	0	1	0	0	0	0	0	0	0	0	0	0	0	0	0	0	0	0	0	0	0	0	0	19	0	0	0	0	4	0	0	0	0	0	0	0	0	0	0	0	0	0	0	0
MERGE17678ID	31	10	6	17	17	31	6	0	56	3	0	0	0	0	13	0	0	14	0	11	0	26	0	4	26	57	0	154	151	113	19	25	0	0	5	0	24	35	39	0	22	6	43	34	56	31	9	8	0
MERGE16881ID	31	9	20	4	0	36	0	6	10	24	25	60	15	24	26	40	72	63	408	337	274	27	31	54	62	81	171	33	126	29	51	58	32	262	115	60	51	101	34	108	84	42	31	15	113	135	47	52	129
MERGE5106ID	17	0	0	0	0	32	17	0	0	0	0	0	0	0	0	13	0	19	0	15	0	0	0	3	0	0	0	25	25	23	14	13	0	19	0	0	0	0	0	0	7	2	0	2	0	0	0	0	0
MERGE2199ID	0	0	0	0	0	0	0	0	8	1	0	0	0	0	0	0	0	0	0	0	0	0	0	0	0	0	0	0	0	0	0	0	0	4	0	0	18	41	0	0	0	0	6	0	16	45	23	109	9
MERGE7037ID	7	83	10	0	24	9	0	6	5	0	0	11	0	31	0	0	127	22	0	15	19	40	87	134	0	0	0	239	141	353	27	34	67	12	11	42	307	244	56	562	157	405	254	190	88	15	62	34	78
MERGE15904ID	9	26	3	0	0	0	6	1	0	0	0	0	0	5	0	0	0	55	35	0	7	0	0	0	0	0	0	15	0	0	0	0	0	81	104	103	35	153	73	64	68	58	197	0	148	238	200	424	89
MERGE5965ID	64	70	31	0	3	0	0	0	0	1	0	12	35	0	11	0	0	26	12	0	46	9	0	0	0	0	15	3	50	45	0	10	0	47	28	70	0	0	15	11	36	17	6	0	0	0	45	75	50
MERGE3275ID	0	0	0	0	0	0	0	0	3	8	0	0	0	0	0	0	0	0	0	0	0	0	0	0	0	0	0	11	0	11	10	0	0	9	26	25	0	21	19	50	15	0	118	33	58	15	37	5	0
MERGE12277ID	10	0	1	0	6	0	10	0	32	4	5	18	20	15	0	0	16	0	0	22	16	6	0	0	0	0	0	0	3	13	26	16	0	95	220	203	172	206	164	639	439	327	951	154	782	1589	1285	1633	723
MERGE3265ID	0	14	0	0	6	0	0	1	0	0	0	1	0	15	0	0	0	0	0	0	0	0	0	0	0	0	0	0	12	10	0	0	0	0	0	3	8	27	26	0	48	23	188	59	100	66	38	91	65
MERGE19524ID	101	110	34	41	155	136	10	8	57	21	0	0	0	0	0	201	299	163	0	22	13	171	71	64	86	82	167	18	0	0	43	101	88	0	0	0	25	43	37	112	0	21	0	0	11	0	0	0	23
MERGE16763ID	16	7	6	105	217	187	74	26	134	15	4	70	36	21	9	223	535	343	33	0	13	190	293	134	295	117	19	76	51	46	82	116	88	0	0	0	0	0	0	0	0	0	0	0	0	0	0	0	0
MERGE11358ID	0	13	10	22	0	8	17	7	11	14	3	17	0	0	4	15	0	26	0	12	15	17	9	7	0	0	0	74	3	0	11	26	12	0	25	3	0	0	4	0	0	0	11	31	35	4	16	40	0
MERGE12530ID	23	0	0	21	0	0	0	0	20	7	0	4	0	0	23	16	16	19	0	0	0	0	0	0	0	25	0	22	72	50	36	0	0	13	79	73	14	69	37	0	53	0	306	23	108	140	169	159	57
MERGE4058ID	0	0	0	0	0	0	0	0	0	0	0	0	0	0	0	0	0	0	0	0	0	0	0	0	0	0	0	21	0	0	0	0	0	0	0	0	0	0	0	0	0	0	0	0	0	0	0	0	0
MERGE9484ID	0	20	7	0	0	0	0	0	19	3	36	0	0	6	19	0	0	0	0	60	327	0	2	0	23	0	13	24	55	11	0	0	0	27	17	4	0	30	8	0	70	6	4	13	0	23	15	7	17
MERGE16972ID	0	0	0	0	0	0	0	0	0	0	0	0	0	0	0	0	0	0	0	0	0	9	0	0	0	0	0	0	0	0	0	0	0	0	0	0	0	0	0	0	0	0	0	0	0	0	0	0	0
MERGE10932ID	0	0	0	0	0	0	0	1	6	0	0	0	0	0	0	17	0	10	0	0	0	0	0	0	0	0	0	3	0	25	0	0	0	0	0	12	0	23	18	0	22	5	8	0	0	14	0	0	0
MERGE4892ID	0	0	11	0	0	0	7	8	0	3	3	12	23	9	40	0	13	0	41	0	11	0	0	0	52	0	51	5	24	13	0	27	0	8	0	10	0	0	0	0	0	0	0	25	0	27	19	0	29
MERGE14660ID	0	0	8	0	0	0	0	20	0	13	0	0	0	10	0	0	0	41	0	0	0	0	0	0	0	21	0	83	30	5	9	0	10	19	17	20	4	15	1	7	29	0	39	27	48	11	50	14	14
MERGE16780ID	20	7	81	4	61	24	11	0	21	19	0	49	36	0	0	67	41	93	14	51	14	103	80	19	59	32	47	43	0	0	15	18	1	14	0	0	0	0	0	0	0	0	0	0	0	0	0	0	0
MERGE8611ID	0	0	0	0	0	213	0	0	0	0	0	0	0	0	0	0	0	0	0	0	0	0	0	0	0	0	0	0	0	0	0	0	0	0	0	5	0	0	0	0	0	214	11	12	0	0	0	0	0
MERGE14156ID	0	5	11	0	0	0	0	0	0	2	0	1	0	0	0	0	12	5	0	0	0	0	0	3	0	0	0	27	92	0	19	0	0	0	27	26	0	45	14	0	9	0	83	32	0	12	65	79	6
MERGE619ID	9	65	20	56	27	91	61	30	71	55	13	57	38	14	44	56	101	132	26	22	14	152	80	76	22	24	19	224	653	176	73	136	12	41	17	27	0	6	0	0	0	1	0	6	26	0	0	0	0
MERGE17455ID	0	0	0	0	0	0	0	0	0	0	0	0	0	0	0	0	0	0	0	10	0	10	0	0	0	0	0	42	3	71	29	14	5	26	10	38	12	54	14	0	33	0	94	54	15	0	0	0	0
MERGE13368ID	0	11	1	0	0	0	4	2	4	0	0	0	9	17	0	9	0	27	0	0	0	0	0	0	0	0	0	49	52	64	0	0	0	5	14	42	8	40	20	0	0	13	231	45	79	125	155	161	0
MERGE17517ID	0	0	0	0	25	17	0	8	4	0	0	9	0	124	27	0	33	22	0	0	0	0	0	0	0	0	0	19	16	0	20	58	18	25	8	21	15	202	218	28	78	70	23	0	13	45	4	38	0
MERGE9105ID	0	0	0	0	3	16	0	0	13	0	0	0	262	0	131	0	0	0	0	41	0	0	0	34	83	31	0	50	0	8	0	0	0	153	9	42	392	43	15	149	23	138	331	143	12	0	0	3	69
MERGE1579ID	13	21	0	0	2	9	4	12	11	15	0	37	19	0	0	0	0	1	25	2	13	29	0	2	28	25	0	0	26	0	0	17	15	24	40	84	30	0	35	56	0	19	0	15	0	30	0	9	57
MERGE6693ID	0	0	0	0	0	0	3	0	0	0	2	0	0	0	0	0	0	0	0	0	0	0	8	2	1	0	0	0	0	0	0	0	0	11	0	2	0	0	3	0	0	0	0	0	0	0	0	0	0
MERGE17240ID	0	0	0	0	0	0	0	0	0	0	0	0	0	0	0	0	0	0	0	0	0	0	0	0	0	0	0	0	31	1	0	0	0	0	0	0	0	0	0	1	0	0	0	0	0	0	0	0	0
MERGE19280ID	9	0	14	0	15	0	0	0	20	0	7	15	0	0	0	0	15	5	0	0	0	0	15	3	0	49	16	47	34	18	0	28	0	29	26	13	93	179	176	107	79	80	66	8	109	31	23	32	0
MERGE18432ID	66	33	25	2	0	0	6	0	0	10	0	0	0	0	1	0	30	0	55	0	42	0	0	0	0	0	0	0	0	0	18	0	0	6	51	33	84	142	78	172	109	51	354	49	91	541	516	618	332
MERGE18784ID	13	23	17	2	26	22	8	9	20	0	4	22	0	22	0	0	53	0	33	81	35	25	0	0	0	0	0	0	28	0	0	0	0	0	0	3	12	23	19	85	39	32	9	9	51	112	104	127	63
MERGE4877ID	0	22	9	0	9	0	0	12	0	0	3	0	8	0	0	0	0	0	0	0	2	0	0	0	17	2	14	8	23	13	0	0	10	0	0	6	0	0	0	0	0	0	0	0	0	0	0	0	8
MERGE12417ID	17	32	35	4	48	23	17	27	20	41	20	39	56	14	88	0	0	49	0	0	0	0	1	0	0	7	0	0	12	12	0	0	0	21	2	29	14	11	0	62	8	5	63	5	40	12	0	32	0
MERGE18294ID	379	265	325	273	1157	349	367	241	577	566	109	843	643	351	642	234	125	845	526	71	59	200	24	55	25	85	455	55	346	120	30	46	402	402	165	80	95	213	103	35	6	34	11	0	0	58	0	69	85
MERGE12130ID	0	40	0	13	0	0	8	0	3	20	3	23	17	15	69	0	0	29	0	9	34	0	15	0	0	0	0	34	25	7	20	3	0	26	59	14	30	9	39	0	0	0	0	0	20	11	0	0	0
MERGE11310ID	0	27	0	0	0	0	0	0	0	0	0	0	0	7	0	0	0	0	0	0	15	0	0	0	0	0	0	0	0	0	0	0	0	5	17	46	39	201	131	70	196	105	254	40	113	1269	841	1161	221
MERGE20935ID	89	195	88	20	123	36	35	14	0	69	30	141	147	217	157	120	267	343	0	44	171	438	184	421	808	153	535	166	731	445	101	66	118	231	21	65	19	36	67	0	16	0	0	0	19	0	0	0	0
MERGE4043ID	0	0	0	0	0	0	0	0	0	0	0	0	0	0	0	0	0	0	0	0	0	0	0	0	0	0	0	0	0	0	0	0	0	0	0	0	0	0	0	0	0	0	0	10	0	0	0	0	0
MERGE16574ID	0	13	9	25	75	45	16	14	30	41	3	153	147	64	104	235	408	75	143	177	84	30	184	142	286	249	153	49	217	26	160	170	144	11	97	16	22	0	9	0	0	0	0	0	0	0	0	0	0
MERGE6906ID	0	0	0	0	0	0	0	0	4	0	0	0	47	0	0	0	10	52	0	0	0	0	17	0	36	0	21	48	32	21	0	7	0	0	16	16	0	0	25	0	0	18	36	0	16	1	0	0	0
MERGE4910ID	10	0	0	0	18	3	6	9	25	18	5	45	0	38	12	20	0	0	0	0	0	2	8	7	0	0	0	24	76	26	24	7	0	2	7	0	0	6	0	36	0	0	0	0	0	0	0	0	0
MERGE17154ID	0	0	0	0	0	0	0	0	0	0	0	0	0	0	0	0	0	0	0	0	0	0	0	0	0	0	0	15	0	0	0	0	0	0	0	0	0	0	0	0	0	0	0	0	0	0	0	0	0
MERGE3391ID	0	0	0	0	0	0	0	0	0	0	0	0	0	0	0	0	0	0	0	0	0	0	0	8	0	0	0	0	0	0	0	0	0	0	8	5	0	0	0	14	0	0	0	0	10	0	0	0	0
MERGE18652ID	114	75	91	26	53	37	146	88	135	38	2	66	104	91	201	184	186	197	192	75	40	371	602	483	1321	488	450	128	300	235	109	183	118	78	36	58	146	141	63	39	28	29	118	18	28	17	8	38	5
MERGE8499ID	0	0	0	0	0	0	0	0	0	0	0	0	0	7	0	0	0	0	0	0	0	0	0	0	0	0	0	4	26	12	0	0	0	17	44	30	21	9	6	0	0	0	0	0	0	0	0	0	0
MERGE1675ID	101	234	67	0	0	23	23	5	5	59	11	138	126	18	128	22	113	65	277	106	174	144	13	20	0	8	0	86	536	103	117	126	195	1030	602	429	45	55	94	82	30	54	9	0	16	135	38	80	691
MERGE20207ID	113	344	98	6	0	32	35	26	68	144	57	242	17	170	57	103	28	21	299	736	781	0	0	54	28	25	77	8	177	16	0	41	44	127	156	86	17	0	19	0	0	0	0	0	8	9	0	8	93
MERGE17283ID	0	0	0	0	0	0	0	0	0	0	0	0	0	0	0	0	0	0	0	0	0	0	0	0	0	0	0	9	0	0	0	0	0	0	0	0	0	0	5	0	0	0	0	0	0	0	0	0	0
MERGE3362ID	0	14	0	0	0	0	9	11	14	30	4	13	16	0	64	0	0	5	0	0	9	0	17	7	0	27	72	110	270	249	33	18	3	207	263	195	38	58	163	10	5	2	44	5	13	17	17	67	0
MERGE9648ID	0	0	0	0	0	0	0	0	0	6	0	10	0	0	0	0	0	0	20	21	90	12	0	0	0	0	0	0	0	11	744	591	628	21	72	7	0	0	0	65	0	14	0	0	0	0	0	5	15
MERGE5035ID	2	27	10	0	0	0	0	12	15	33	0	16	23	22	17	0	0	21	0	0	0	0	4	0	22	0	0	102	237	153	6	36	0	137	236	162	41	78	87	34	94	22	439	148	101	144	60	130	18
MERGE12674ID	71	48	18	1	14	16	0	0	8	4	1	0	66	20	30	0	32	17	35	20	3	0	22	0	0	0	0	27	26	12	0	0	13	51	71	83	46	97	50	138	236	102	513	89	469	674	744	537	172
MERGE4452ID	0	0	0	0	0	0	0	0	2	0	0	0	0	0	0	0	0	0	0	0	0	0	0	1	0	0	0	0	0	0	0	0	0	0	5	0	0	0	0	0	0	0	0	0	5	0	10	0	2
MERGE1250ID	156	170	144	12	24	6	37	16	17	19	21	37	37	13	75	47	70	54	11	17	26	39	5	10	94	22	0	67	61	56	0	15	44	96	40	24	97	108	26	25	19	11	0	36	26	39	5	6	146
MERGE15001ID	0	0	0	7	16	0	4	6	5	36	10	0	97	17	49	0	16	10	0	0	0	0	0	15	0	22	15	609	204	249	12	49	19	11	13	16	28	15	0	0	8	0	39	10	0	14	0	0	42
MERGE4923ID	0	0	7	0	29	12	0	10	7	0	0	0	0	0	26	0	0	0	0	0	0	0	0	0	17	0	0	10	0	0	0	7	12	0	0	0	0	0	0	0	4	0	0	0	0	11	0	0	6
MERGE17254ID	0	0	4	0	24	5	10	16	36	0	0	0	35	0	12	0	9	92	0	0	0	31	15	2	17	11	0	23	0	79	0	7	6	0	50	17	52	29	51	7	23	22	26	14	30	17	17	39	1
MERGE12691ID	15	31	0	0	0	0	0	0	0	19	1	0	0	0	4	0	0	0	0	0	0	0	0	0	0	0	0	0	0	0	0	0	6	25	47	19	6	33	31	41	21	12	112	18	103	95	121	88	74
MERGE18174ID	0	0	0	0	0	0	9	0	0	15	5	55	110	29	22	37	16	0	17	0	151	36	21	80	105	249	159	219	520	79	122	97	165	511	202	236	84	158	106	37	11	0	0	0	8	183	84	19	591
MERGE17516ID	0	0	0	12	18	18	0	0	0	0	0	0	0	87	0	11	0	59	0	0	0	0	0	0	0	0	0	6	0	0	44	9	8	0	0	9	13	117	127	10	54	42	25	0	8	61	8	18	0
MERGE8092ID	18	7	0	0	0	0	0	1	3	1	0	0	0	12	0	0	0	0	0	0	0	0	0	0	0	0	0	35	94	27	0	0	0	0	0	0	0	0	2	0	0	0	0	0	10	9	29	6	8
MERGE11495ID	0	0	1	0	0	0	0	0	0	0	0	0	0	6	0	0	0	0	0	0	0	0	0	0	0	0	0	0	0	0	0	0	0	0	0	0	0	0	0	0	0	0	0	0	0	0	0	10	0
MERGE4364ID	0	0	13	0	0	0	0	0	10	15	0	0	0	0	0	0	4	19	0	0	0	0	0	0	0	0	0	0	27	4	8	1	0	23	25	17	7	48	6	12	0	0	45	21	14	28	22	86	28
MERGE7102ID	11	13	0	0	0	0	0	0	0	0	0	0	17	0	0	0	0	0	0	0	6	0	0	1	0	12	18	0	0	0	0	14	0	162	21	0	528	103	74	120	196	12	84	0	17	108	222	98	15
MERGE17144ID	7	0	0	0	29	0	0	0	0	0	0	16	0	0	0	0	0	0	0	0	0	0	19	14	0	0	0	26	14	34	87	180	248	64	12	57	109	220	74	104	72	39	50	68	15	20	0	0	0
MERGE17523ID	0	0	0	0	0	0	0	0	0	0	0	0	0	0	0	0	0	0	0	0	0	0	0	0	0	0	0	0	0	0	0	0	0	0	0	0	0	0	0	0	0	0	0	0	0	0	0	0	0
MERGE3927ID	0	0	0	0	0	0	0	0	0	0	0	0	0	0	0	0	0	0	0	0	0	0	0	0	0	0	0	10	0	20	1	0	0	11	54	25	9	218	71	33	13	41	379	174	60	41	6	39	77
MERGE20885ID	24	59	47	23	47	36	71	22	30	91	17	185	83	72	95	256	184	117	64	126	127	283	319	89	275	155	115	145	399	188	37	54	56	61	0	16	28	0	0	23	0	0	0	26	0	15	0	0	0
MERGE4059ID	0	0	0	0	0	0	0	0	0	0	0	0	0	0	0	0	0	0	0	0	0	20	0	0	0	0	0	0	0	0	0	0	0	0	0	0	0	0	0	0	0	0	0	0	0	0	0	0	0
MERGE7770ID	16	22	10	13	19	21	46	43	48	102	75	114	224	181	66	57	101	42	208	81	104	142	295	107	783	649	724	431	556	131	32	23	56	311	176	125	48	42	31	27	26	15	13	1	11	126	73	75	337
MERGE4523ID	56	75	93	25	0	10	0	1	1	0	1	0	41	23	0	1	22	16	32	20	11	51	33	24	90	50	39	7	69	15	11	0	9	15	0	0	43	0	25	0	10	0	0	21	4	10	17	0	43
MERGE10531ID	13	68	39	660	771	886	46	6	28	18	4	14	0	46	0	0	27	0	0	0	36	0	0	0	40	38	0	0	0	0	0	0	0	54	17	4	37	0	26	0	0	24	0	0	14	0	0	15	0
MERGE9120ID	6	0	0	0	0	0	0	0	8	7	0	15	0	13	0	0	0	0	0	0	0	0	0	0	0	0	0	44	28	31	0	0	18	12	11	10	0	0	0	0	0	0	18	0	33	0	13	18	0
MERGE14401ID	26	0	0	0	1	7	9	0	20	2	1	0	31	0	33	19	0	0	0	6	0	0	0	0	0	0	0	26	89	45	1	7	0	3	28	28	13	0	28	8	7	30	143	33	24	75	64	96	31
MERGE7992ID	0	0	0	0	0	0	0	0	0	0	0	0	0	0	0	0	0	0	0	0	0	0	0	0	0	0	0	0	0	0	0	0	0	0	0	0	0	0	0	0	0	0	0	0	0	0	0	0	0
MERGE17803ID	0	0	0	1	16	4	7	0	29	4	0	0	0	0	1	0	41	1	0	0	0	15	0	3	0	0	0	203	369	113	18	6	6	0	0	0	0	11	0	0	0	0	0	0	0	0	0	0	0
MERGE9492ID	11	0	0	0	0	9	0	0	0	0	0	0	0	0	0	0	0	0	0	0	0	0	0	0	0	0	0	0	0	0	0	0	0	0	0	0	0	0	0	0	0	0	0	0	0	11	0	0	8
MERGE4854ID	5	0	0	0	0	0	0	4	0	0	0	16	0	0	10	0	0	0	0	0	0	0	0	0	24	0	0	0	35	0	14	0	0	0	0	8	0	0	0	0	0	0	10	0	0	0	0	0	0
MERGE5103ID	21	0	0	0	0	4	0	13	34	88	4	72	15	22	45	0	0	23	0	0	0	17	0	9	0	0	0	52	160	75	10	7	0	16	48	5	0	2	3	0	0	0	44	10	29	0	0	0	0
MERGE5338ID	0	0	0	0	0	0	0	0	0	0	0	0	0	0	0	0	0	0	0	0	0	0	0	0	0	0	0	0	0	0	0	0	0	0	13	14	0	0	0	0	0	0	11	0	7	0	0	0	0
MERGE18296ID	57	59	79	19	30	0	23	12	9	16	12	23	86	15	49	11	0	0	60	51	66	39	0	7	0	0	43	0	0	19	17	0	0	121	0	19	0	9	9	17	0	6	0	0	12	3	28	0	142
MERGE19226ID	0	0	0	0	0	0	0	0	0	0	0	0	0	0	0	0	0	0	0	0	0	0	0	0	0	0	0	0	0	12	0	0	0	0	0	0	0	0	0	0	0	0	0	0	0	0	0	0	0
MERGE10747ID	0	0	7	1	0	7	0	8	0	26	5	20	186	110	230	30	6	15	23	24	46	0	4	1	59	25	18	23	26	7	0	11	0	2	6	7	2	21	0	0	0	0	6	0	0	3	0	0	0
MERGE10346ID	23	25	22	4	7	23	23	3	7	23	3	78	96	78	64	32	0	40	19	27	28	56	32	19	275	146	104	84	119	29	22	19	4	152	51	39	31	29	11	0	42	0	0	6	0	13	7	5	139
MERGE8891ID	0	29	11	0	0	10	0	3	10	7	1	10	73	77	17	8	0	0	25	22	0	0	21	2	69	43	13	0	11	10	0	0	6	73	42	0	0	0	0	0	0	0	0	9	0	34	0	0	150
MERGE4359ID	24	63	49	8	14	3	20	63	43	40	13	43	70	33	162	66	98	18	77	42	51	225	93	75	44	21	112	157	73	149	30	56	13	114	101	48	73	246	120	286	73	48	23	131	99	124	61	122	15
MERGE1665ID	0	0	0	1	0	0	5	0	0	0	1	12	0	0	0	0	0	0	0	0	18	0	13	44	0	57	0	19	0	0	0	0	0	13	0	10	0	0	6	0	0	0	0	0	0	0	0	0	23
MERGE9070ID	11	0	0	0	0	0	0	0	0	0	0	0	4	0	0	0	0	0	0	5	0	0	11	0	0	0	0	0	0	0	0	0	1	65	33	51	117	257	175	204	215	109	918	160	420	477	203	483	204
MERGE5409ID	0	0	0	0	0	0	0	0	0	0	0	0	0	0	0	0	0	0	0	0	0	0	0	0	0	0	0	0	0	0	0	0	0	0	0	0	0	0	0	0	0	0	0	0	0	0	0	0	0
MERGE12646ID	41	66	111	4	12	16	13	6	0	0	4	10	32	15	17	0	0	0	0	19	0	20	0	0	0	0	0	0	0	0	16	11	0	52	24	3	15	0	17	23	72	18	3	8	15	314	228	191	63
MERGE7046ID	0	0	0	0	0	0	0	0	0	0	0	0	0	0	0	0	0	0	0	0	0	0	0	0	0	0	0	0	0	0	0	0	0	0	0	0	0	0	0	0	0	713	0	0	0	0	0	0	0
MERGE7134ID	0	38	0	0	0	0	0	0	0	0	0	0	0	0	0	0	0	0	0	0	0	0	0	0	0	0	0	0	0	0	0	0	0	0	0	603	26	0	35	35	444	104	39	1386	7	47	269	8	77
MERGE20840ID	0	0	0	0	0	0	0	0	0	0	0	0	0	0	0	0	0	0	0	0	0	0	0	0	0	0	0	0	0	0	0	0	0	0	0	0	0	0	0	0	0	0	0	0	0	0	0	0	0
MERGE4978ID	0	0	0	0	0	0	0	0	0	0	0	0	0	0	0	0	0	23	8	0	0	0	0	4	0	0	0	0	0	0	0	0	0	0	0	0	0	0	0	0	0	0	0	0	0	0	0	0	0
MERGE8156ID	0	0	12	0	0	0	0	0	1	0	0	0	0	0	0	0	0	0	11	0	0	0	0	0	0	0	0	0	0	0	0	0	0	0	0	0	0	0	0	0	0	0	0	0	0	0	0	0	0
MERGE8992ID	0	0	10	18	84	61	0	0	13	6	5	31	0	0	18	0	42	66	20	0	0	15	7	4	11	0	0	72	97	37	9	0	3	20	63	36	0	9	6	0	0	0	0	0	0	0	0	0	0
MERGE8454ID	0	0	0	0	0	0	8	0	0	0	0	0	0	0	0	0	0	0	0	0	0	0	0	6	0	26	0	0	0	0	0	0	0	0	0	0	0	5	23	0	0	0	0	0	0	0	0	0	0
MERGE26051ID	1	0	33	0	0	0	15	4	12	20	3	11	45	22	13	0	14	13	28	7	0	30	33	33	17	26	55	92	37	34	13	17	11	37	20	10	0	52	18	0	0	0	0	0	0	0	28	0	42
MERGE1668ID	9	0	3	0	3	6	0	0	15	0	0	10	25	0	6	0	20	0	0	11	0	48	3	17	19	20	0	35	238	25	17	44	46	204	68	150	0	0	19	22	0	10	0	4	0	30	13	67	211
MERGE18131ID	0	0	0	0	0	0	0	0	0	6	5	5	0	0	10	0	0	0	0	0	42	0	0	0	0	20	22	3	30	0	0	0	0	13	16	8	14	38	0	0	0	0	0	0	0	0	0	22	37
MERGE1683ID	224	126	132	23	0	6	84	19	50	25	5	41	198	63	120	8	26	4	176	30	70	93	57	18	11	112	72	33	171	76	24	25	20	364	252	196	72	55	32	119	37	37	0	23	12	116	20	33	205
MERGE17147ID	0	0	9	0	0	0	0	0	0	0	0	0	0	0	0	0	0	13	0	0	0	0	0	0	0	0	0	501	524	252	88	92	56	26	14	0	0	19	0	0	27	0	0	17	0	0	0	0	0
MERGE9968ID	3	0	0	0	0	0	0	0	0	0	0	0	0	0	0	0	0	0	0	2	0	0	0	0	0	1	0	0	0	0	0	0	0	0	0	0	0	0	0	0	0	0	0	0	0	0	0	0	0
MERGE4033ID	0	0	0	0	0	0	5	0	0	2	0	0	0	18	0	17	0	0	0	0	0	0	0	0	0	0	0	55	39	0	0	13	12	0	21	0	0	0	0	0	0	0	0	0	0	0	0	0	0
MERGE19270ID	0	0	11	0	11	0	0	0	0	21	12	26	0	0	0	0	41	51	0	0	0	0	0	0	13	0	0	69	59	79	9	20	17	0	0	12	0	32	16	7	1	0	13	0	0	40	46	61	8
MERGE16769ID	45	80	95	134	173	166	133	36	47	37	10	77	138	43	9	527	683	449	0	0	0	276	104	158	484	171	221	117	176	52	93	115	31	0	0	0	0	0	0	0	0	0	0	0	0	0	0	0	0
MERGE16781ID	36	43	24	44	119	125	66	23	69	24	6	109	0	0	11	259	680	279	0	0	0	135	78	90	195	49	40	0	15	0	27	10	72	0	0	0	0	0	0	0	0	0	0	0	0	0	0	0	0
MERGE31073ID	0	0	0	0	0	0	0	1	0	0	0	0	0	0	0	0	0	0	0	0	0	0	0	0	0	0	0	0	0	0	1	0	0	360	326	227	1019	1001	828	26	59	24	22	19	14	162	70	181	312
MERGE9558ID	0	0	0	0	0	0	0	0	0	0	0	0	0	0	0	0	0	0	0	0	0	0	0	0	0	0	0	0	0	0	0	0	0	0	0	0	0	0	0	0	0	0	0	0	0	0	0	0	0
MERGE17724ID	0	0	0	5	1	0	24	10	10	5	13	0	15	0	32	5	18	49	0	0	0	0	0	0	9	0	0	132	11	24	0	13	0	0	0	0	0	0	0	0	33	0	0	0	17	0	0	0	0
MERGE1549ID	36	0	0	0	0	2	0	10	0	13	0	40	0	12	14	0	0	45	0	9	0	0	21	93	46	0	9	0	31	10	32	79	67	9	32	15	0	82	17	0	0	0	0	0	0	49	256	9	266
MERGE10742ID	21	12	14	0	9	0	64	57	74	616	269	726	138	122	436	49	57	37	72	12	16	2	24	9	64	187	180	47	76	3	0	16	0	2	0	2	0	0	7	0	0	5	0	4	5	16	6	0	216
MERGE4615ID	0	20	11	1	0	3	11	30	29	18	10	23	2	0	41	9	22	20	0	0	0	28	0	3	0	9	15	24	18	59	8	0	3	8	22	7	0	13	27	2	0	0	31	7	13	0	15	15	0
MERGE6984ID	6	10	4	0	0	0	4	1	0	4	0	0	0	6	22	0	0	7	0	11	6	0	0	0	0	10	0	6	10	1	3	0	0	0	5	0	0	0	0	0	0	0	0	0	0	0	0	0	0
MERGE9826ID	0	0	11	0	0	1	0	0	0	0	0	0	0	0	0	0	0	0	0	0	0	0	0	0	0	0	0	0	0	0	0	0	0	0	18	8	6	34	0	10	23	0	0	0	0	37	7	16	0
MERGE1376ID	0	25	10	0	0	0	49	19	31	3	1	32	64	0	18	12	38	20	27	15	31	383	95	52	478	68	154	11	187	43	174	152	23	112	86	71	17	43	16	38	59	9	0	9	0	0	0	22	0
MERGE838ID	0	29	11	3	15	0	40	3	0	10	8	9	87	27	89	0	0	11	0	0	17	0	17	4	279	37	85	186	216	71	15	40	18	11	11	7	22	0	0	0	0	19	0	0	0	12	0	0	19
MERGE12190ID	0	0	0	0	0	0	0	0	0	0	0	0	0	0	0	0	0	0	0	0	0	0	0	0	0	0	0	0	0	0	0	0	0	0	0	0	0	0	0	0	0	0	0	0	0	0	0	0	0
MERGE9949ID	0	0	0	0	0	0	0	0	0	6	5	0	0	0	0	0	24	0	0	0	0	0	0	0	0	0	0	0	31	0	0	0	0	0	0	0	0	8	3	0	8	14	0	0	0	0	10	11	0
MERGE7869ID	15	0	15	0	3	0	0	5	4	0	0	0	0	32	11	13	0	14	85	53	98	12	40	53	104	109	48	78	99	98	26	95	28	34	91	36	34	53	5	11	38	0	10	46	24	0	34	5	24
MERGE16764ID	44	9	0	9	22	32	3	7	91	15	7	0	72	28	16	95	203	77	0	0	40	76	10	20	9	19	20	34	63	0	26	24	18	0	7	0	11	0	0	0	0	0	0	0	0	0	0	0	0
MERGE13489ID	0	0	8	0	0	0	0	0	0	0	0	0	0	0	0	0	0	0	0	0	0	0	0	0	0	0	0	8	13	0	0	0	0	0	5	24	0	5	15	7	13	0	35	0	24	120	56	113	42
MERGE18856ID	0	0	0	0	2	0	18	3	0	0	0	5	0	8	0	0	0	0	0	0	0	0	0	0	0	0	0	0	0	24	0	0	0	0	0	0	0	0	0	0	0	0	0	0	0	0	0	0	0
MERGE9746ID	7	0	0	0	6	0	17	0	33	0	0	0	0	0	2	0	23	12	0	0	0	6	11	8	0	16	0	22	0	26	15	0	0	11	19	8	0	0	0	0	22	0	0	0	18	0	0	0	0
MERGE3390ID	0	0	0	0	0	0	0	0	0	0	0	0	0	0	0	0	0	0	0	0	0	0	0	0	0	0	0	0	0	0	0	0	0	0	0	0	0	0	0	0	0	0	0	0	0	0	0	0	0
MERGE17539ID	0	0	0	0	0	0	0	0	0	0	0	0	0	0	0	0	0	0	0	0	0	0	0	0	0	0	0	0	0	0	0	0	15	0	0	0	0	0	0	0	0	0	0	0	0	0	0	0	0
MERGE17795ID	91	8	9	23	66	26	24	10	66	43	10	40	30	25	67	200	359	209	8	0	0	93	63	28	162	69	84	61	17	20	217	234	176	1	11	0	0	0	0	7	0	0	0	0	0	0	0	0	0
MERGE20468ID	0	0	0	0	0	0	0	0	0	0	0	0	0	0	0	0	0	0	0	0	0	0	0	0	17	27	0	41	47	16	0	0	0	96	113	83	31	14	49	38	37	12	218	0	34	116	128	171	20
MERGE7121ID	0	0	0	0	0	0	0	0	0	0	10	0	0	0	0	0	0	0	0	0	0	0	0	0	0	0	1404	0	0	0	0	0	0	0	0	0	349	160	0	0	0	0	0	0	0	0	0	0	16
MERGE9592ID	8	0	12	0	0	0	0	0	0	0	0	0	24	23	0	7	45	14	7	0	0	13	0	0	0	0	0	0	0	0	0	0	0	118	123	42	117	108	174	140	202	35	379	122	737	222	238	364	137
MERGE8961ID	26	0	0	0	12	0	0	0	0	0	0	0	0	0	0	0	0	0	13	0	0	0	0	0	0	0	0	0	0	0	0	0	0	12	73	60	72	41	12	24	0	12	61	14	0	100	19	0	378
MERGE18307ID	0	0	0	29	35	9	8	3	18	0	1	0	0	0	0	0	27	0	0	0	12	0	11	0	0	0	0	1	0	0	0	0	0	0	0	0	0	0	0	0	0	0	0	0	0	0	0	0	0
MERGE18763ID	14	14	11	2	8	17	7	4	0	0	11	7	11	13	20	0	4	0	45	87	38	0	0	0	0	0	0	0	0	0	29	0	0	37	74	38	65	82	48	200	71	156	235	232	233	447	416	699	337
MERGE9542ID	197	0	7	0	0	0	0	0	0	0	0	0	64	0	125	372	0	1	0	0	0	0	0	0	137	80	0	0	0	0	0	17	0	41	48	1	16	0	0	666	0	101	0	0	51	0	47	0	0
MERGE17771ID	1	0	1	5	70	49	12	1	43	0	20	46	0	0	0	47	204	48	0	0	0	0	26	56	23	20	20	26	28	21	71	113	172	0	10	13	0	0	12	1	0	0	0	0	0	0	0	0	0
MERGE2719ID	0	0	0	0	0	0	0	0	0	0	0	0	0	0	0	0	0	0	0	0	0	0	0	0	0	0	0	0	0	0	0	0	0	0	0	0	0	0	0	0	0	0	0	0	0	0	0	0	0
MERGE19315ID	0	0	0	0	0	0	0	0	0	0	0	0	0	0	0	0	0	0	3	0	6	0	0	0	0	0	0	0	0	0	0	0	0	13	3	0	0	26	30	33	27	7	16	21	42	20	19	0	7
MERGE4981ID	17	85	42	16	8	8	6	1	0	31	13	81	22	5	106	19	65	53	58	46	43	48	18	22	42	21	0	22	61	3	2	0	9	15	0	26	39	0	0	0	10	0	0	0	0	0	0	0	30
MERGE15212ID	0	0	0	0	0	0	0	0	0	0	0	0	0	0	0	0	0	0	0	0	0	55	0	0	0	0	0	41	62	9	32	95	117	6	60	29	15	167	29	12	7	0	77	7	1	17	9	28	3
MERGE18234ID	0	0	0	0	7	0	0	0	0	0	0	19	28	3	0	0	0	0	0	0	0	0	0	3	0	0	15	29	23	60	12	12	8	0	0	1	0	32	0	0	0	0	0	0	0	0	0	6	0
MERGE3520ID	0	0	0	0	16	0	0	8	7	0	5	12	0	0	30	0	53	34	31	37	12	29	0	17	106	24	28	38	3	0	0	0	19	0	22	0	0	43	42	91	93	32	27	107	32	8	5	82	176
MERGE11440ID	0	17	0	0	0	0	0	0	0	2	3	0	0	0	20	0	11	35	0	0	0	0	0	0	0	0	0	0	0	3	17	0	0	13	13	0	0	0	0	0	0	0	0	0	0	0	0	0	0
MERGE4252ID	0	0	0	0	0	0	0	0	0	4	0	0	0	0	0	0	0	0	0	0	0	0	0	0	0	0	0	0	0	0	0	0	0	0	0	0	0	0	0	0	0	0	0	0	0	0	0	0	0
MERGE8448ID	0	11	0	0	0	0	0	5	14	2	0	3	28	0	0	0	0	0	0	0	0	0	0	20	0	0	0	0	0	52	0	0	0	0	0	0	0	0	0	0	0	0	0	0	0	0	0	0	0
MERGE9124ID	0	0	0	0	0	0	0	0	0	0	0	0	0	0	0	0	0	0	0	0	0	0	0	0	0	0	0	0	0	0	0	0	0	0	0	0	0	0	0	0	0	0	0	0	0	0	0	0	0
MERGE8024ID	0	0	0	0	0	0	0	0	0	0	0	0	0	0	0	0	0	0	0	0	0	0	0	0	0	0	0	0	58	59	0	0	0	27	12	44	4	7	16	0	0	0	25	0	0	16	0	0	0
MERGE17498ID	0	0	0	0	0	18	23	63	122	1	3	57	47	20	23	39	105	113	0	0	0	158	42	27	92	15	25	362	295	52	42	47	46	0	0	0	0	0	0	0	0	0	16	0	0	0	0	0	0
MERGE1679ID	184	133	105	38	36	44	215	66	159	28	9	59	443	162	270	164	80	115	211	143	245	361	77	174	616	184	372	101	290	31	14	57	67	270	176	141	0	0	0	34	39	14	0	0	0	29	0	22	84
MERGE4509ID	0	0	0	0	19	0	0	0	0	6	0	12	49	0	0	27	0	0	0	0	0	0	0	0	53	0	30	69	44	0	21	18	47	0	21	0	0	11	0	0	0	0	0	0	10	0	0	0	0
MERGE31822ID	0	0	0	0	0	0	0	0	0	0	0	0	0	0	0	0	0	0	0	0	0	0	0	0	0	0	0	0	0	0	0	0	0	0	0	0	9	55	0	8	0	6	0	35	0	0	11	0	0
MERGE6817ID	0	8	0	0	0	8	0	0	0	5	0	0	12	0	51	0	0	3	0	65	74	0	0	0	2	7	29	740	153	454	3	123	119	11	0	13	0	10	0	373	12	28	0	0	0	0	0	0	0
MERGE1314ID	0	0	0	0	0	0	0	2	0	0	0	0	0	0	0	0	0	29	0	0	0	0	0	0	0	0	15	25	42	0	0	32	44	0	0	0	0	0	12	0	0	0	0	0	0	0	0	0	0
MERGE7029ID	0	0	2	0	9	0	0	4	0	0	0	0	0	0	0	0	0	23	0	0	8	18	0	0	0	0	0	16	10	14	0	17	0	37	17	1	0	16	8	0	0	0	14	0	24	23	41	34	0
MERGE20844ID	0	0	0	0	0	0	0	0	0	0	0	0	0	0	0	0	0	0	0	0	0	0	0	0	0	0	0	0	0	0	0	0	0	0	0	0	0	0	0	0	0	0	0	0	0	0	0	0	0
MERGE7842ID	32	13	15	1	11	0	0	0	0	10	3	10	0	19	0	0	0	24	0	0	0	0	0	0	11	20	0	0	0	17	0	0	0	37	30	71	26	55	46	34	37	0	73	21	43	42	32	43	46
MERGE1551ID	10	0	4	0	0	6	2	20	4	0	13	0	0	0	0	0	0	0	0	0	16	0	0	9	17	61	0	58	31	0	9	15	9	9	0	0	0	21	0	0	0	20	0	0	0	0	0	0	24
MERGE8172ID	16	72	65	9	0	7	44	7	49	22	17	60	93	182	92	7	7	0	194	80	104	28	64	29	141	37	83	79	104	37	0	0	3	0	11	0	5	0	11	0	0	0	0	0	0	5	0	0	28
MERGE4850ID	0	0	0	0	0	0	0	0	0	0	0	1	0	0	0	0	0	0	0	0	0	0	6	0	0	31	0	0	40	10	0	18	0	0	0	0	0	24	0	0	0	0	0	0	5	0	0	0	0
MERGE6959ID	0	55	0	0	0	10	0	0	0	0	0	0	22	0	0	0	0	0	10	0	0	0	0	0	0	0	0	0	0	0	0	0	0	0	0	10	31	84	47	12	105	21	139	214	240	280	182	312	291
MERGE17796ID	70	166	20	0	0	12	104	46	45	12	59	152	34	25	245	119	254	133	50	18	40	128	1	12	177	0	45	128	151	44	8	30	55	0	54	18	0	15	0	9	0	0	0	0	0	0	0	0	0
MERGE1576ID	0	0	2	0	0	0	0	4	0	10	0	0	31	0	0	0	0	0	0	0	0	0	0	0	0	0	0	0	0	15	0	0	0	0	0	0	0	0	0	14	0	0	0	0	0	5	0	4	0
MERGE20788ID	0	0	0	0	0	0	5	3	17	3	0	36	0	0	14	0	0	0	0	0	0	0	0	0	0	0	0	30	37	61	0	0	0	10	17	0	0	0	15	0	0	0	0	0	0	0	0	0	0
MERGE7643ID	0	0	0	29	57	34	143	33	75	10	1	35	36	108	7	27	121	55	0	0	0	32	0	0	156	123	65	55	199	40	0	1	0	0	13	0	0	0	0	0	40	0	0	0	0	7	0	0	61
MERGE31276ID	0	0	0	0	0	0	0	0	0	0	0	0	0	0	0	0	0	0	0	0	0	0	0	0	0	0	0	0	0	0	0	0	0	0	0	0	0	0	0	0	0	0	0	0	0	0	0	0	0
MERGE7002ID	0	0	0	0	0	0	0	0	0	8	0	6	0	11	0	0	0	183	9	7	0	0	0	0	0	0	0	3	39	0	0	102	1	35	0	7	24	68	3	62	0	0	0	0	0	32	15	0	13
MERGE7009ID	0	0	0	0	0	7	0	0	0	0	0	0	0	0	0	20	0	0	0	0	0	0	0	0	0	0	4	0	0	0	0	6	0	10	17	0	0	0	11	17	23	0	49	0	69	16	0	10	7
MERGE11583ID	12	23	21	15	15	0	2	17	0	14	0	10	0	0	0	0	0	28	0	11	11	35	0	9	27	0	0	8	0	18	0	0	8	39	36	3	1	16	13	35	0	14	0	0	16	2	41	0	22
MERGE17174ID	0	0	0	0	0	0	1	0	0	0	0	0	0	0	0	17	0	1	0	0	0	0	0	0	0	0	0	0	1	0	0	0	0	0	0	0	0	0	0	0	0	0	0	0	0	0	0	0	0
MERGE1571ID	0	0	13	6	0	0	12	0	0	5	0	20	12	16	49	0	0	0	0	0	0	0	0	8	41	20	0	22	29	27	0	14	0	27	5	11	11	0	3	0	0	14	0	0	0	16	11	13	3
MERGE3341ID	0	0	0	0	0	0	4	0	0	27	0	78	77	23	30	13	20	17	187	14	37	677	222	69	131	75	80	175	258	147	29	43	25	159	85	100	13	4	42	0	0	0	31	27	38	44	64	37	44
MERGE8686ID	8	0	0	0	0	0	2	2	0	0	0	4	98	0	21	0	0	15	0	0	0	0	0	0	0	0	0	59	58	14	32	12	5	51	37	24	0	0	0	0	0	0	0	0	0	0	0	0	62
MERGE25934ID	0	0	0	0	0	0	0	0	0	0	0	0	0	0	0	0	0	9	0	0	0	27	10	0	0	0	0	1	48	20	59	33	20	0	7	0	0	7	0	0	0	0	0	0	0	0	0	0	0
MERGE7832ID	0	0	0	0	0	0	0	7	0	21	9	0	0	0	0	0	0	11	0	0	0	0	5	0	0	0	0	0	18	8	0	0	0	6	0	0	0	0	0	0	10	0	31	0	9	0	0	0	0
MERGE10522ID	45	143	100	0	45	35	19	3	18	14	3	13	78	160	143	58	27	21	94	56	71	28	21	10	0	35	28	1175	1253	753	24	56	57	33	33	12	7	28	7	0	0	10	0	3	3	4	0	0	17
MERGE9614ID	0	0	0	0	0	0	0	0	0	0	0	0	0	0	0	0	0	0	0	0	0	0	0	0	0	0	0	0	0	0	0	0	0	0	0	0	0	0	0	0	0	0	0	0	0	0	0	0	0
MERGE18530ID	0	0	0	0	0	0	0	0	0	0	0	0	0	0	0	0	0	0	5	0	5	0	0	0	0	0	0	3	0	9	0	0	0	0	0	0	0	0	9	0	18	34	0	0	0	0	13	9	0
MERGE1216ID	0	9	31	0	0	0	0	0	0	7	0	0	18	0	17	19	0	0	0	0	10	0	0	21	0	0	0	4	0	0	0	8	0	0	0	0	0	9	0	0	0	0	0	0	0	0	0	0	0
MERGE33028ID	3	0	0	0	0	0	8	0	13	40	1	146	242	43	460	6	1	49	202	8	38	47	0	26	19	102	409	168	318	37	156	45	158	433	101	167	15	0	60	0	0	0	38	0	6	0	16	66	0
MERGE10861ID	25	14	49	0	0	14	3	0	11	0	8	7	0	30	0	0	0	30	139	31	70	0	9	4	27	0	0	20	21	0	0	0	11	74	0	1	0	0	0	0	9	0	0	0	0	0	13	30	53
MERGE2955ID	0	0	0	0	0	0	0	0	0	0	0	0	0	0	0	0	0	0	0	0	0	0	0	0	0	0	0	0	21	0	3	0	0	0	7	23	0	0	6	12	0	0	6	0	0	24	8	15	13
MERGE9620ID	0	7	29	21	17	28	30	0	9	0	0	9	50	0	22	0	0	0	0	0	0	31	16	0	0	0	0	19	0	11	21	12	0	0	17	0	20	0	12	14	10	0	0	0	7	0	0	0	12
MERGE8692ID	0	0	0	0	0	0	0	0	0	0	0	0	0	0	0	0	0	0	0	0	0	0	0	0	0	0	0	0	0	0	0	0	0	0	0	0	0	0	0	0	0	0	0	0	0	0	0	0	0
MERGE18904ID	0	0	7	0	0	0	20	0	30	0	10	18	66	15	10	0	0	0	0	0	0	13	0	0	93	39	105	2	119	65	0	0	9	0	0	0	0	0	0	0	40	0	9	7	0	0	0	7	56
MERGE9612ID	0	0	0	0	0	0	0	0	0	0	0	0	0	0	0	0	0	0	0	0	0	0	0	0	0	0	0	0	0	0	0	0	0	0	0	0	0	0	0	0	15	0	2	0	0	0	0	0	0
MERGE19288ID	0	0	0	0	0	0	0	0	0	0	0	0	0	0	0	0	0	0	0	0	0	0	0	0	0	0	0	0	0	0	0	0	0	0	0	0	0	0	0	0	0	0	0	0	0	0	0	0	0
MERGE18811ID	0	0	0	0	0	0	0	0	0	0	0	0	0	0	0	0	0	0	0	0	0	0	0	0	0	0	0	0	0	0	0	0	0	0	0	0	0	0	0	0	0	0	0	0	0	0	0	0	0
MERGE5152ID	0	0	0	0	0	0	0	0	0	0	0	0	0	0	0	0	0	0	0	0	0	0	0	0	0	0	0	0	0	0	0	0	0	14	0	2	8	0	4	0	0	0	0	0	0	0	0	0	0
MERGE19043ID	0	0	0	0	0	0	0	0	16	0	0	0	0	0	0	0	0	0	0	0	0	0	18	3	0	0	0	0	0	0	0	0	0	53	30	43	0	0	0	0	0	0	0	0	0	0	10	0	0
MERGE17238ID	0	26	3	0	0	0	0	1	13	0	3	0	63	18	0	5	11	64	26	0	19	0	25	25	0	0	16	85	47	28	37	54	48	6	66	0	19	0	0	36	15	5	0	0	0	14	0	0	0
MERGE6965ID	0	0	12	0	7	0	0	0	0	0	3	0	0	0	0	0	0	0	0	12	0	0	0	0	0	0	0	0	0	0	0	0	0	139	208	59	85	191	195	25	136	61	365	175	397	248	410	403	96
MERGE1567ID	0	0	17	1	0	0	6	0	8	14	7	97	107	8	11	3	0	18	51	0	20	42	26	3	9	39	0	29	14	14	0	0	8	52	18	35	35	41	18	29	0	0	0	1	0	64	11	35	45
MERGE2248ID	9	7	21	3	42	18	53	13	44	30	13	51	37	37	35	53	67	106	0	0	0	105	8	14	7	11	0	29	51	28	0	19	0	5	0	6	0	5	0	0	0	0	0	13	0	0	0	0	0
MERGE7132ID	0	0	0	0	0	0	0	0	0	0	0	0	0	0	0	0	0	0	0	0	0	0	0	0	0	0	0	0	0	0	0	0	0	0	0	0	0	0	0	0	0	0	0	0	0	0	0	0	0
MERGE5150ID	0	0	0	0	0	0	0	0	0	0	0	0	0	0	0	0	0	0	0	0	0	0	0	0	13	0	0	5	0	15	0	0	0	50	29	11	0	0	0	0	24	0	0	0	0	0	0	0	0
MERGE5053ID	0	0	0	0	0	0	0	0	0	0	0	0	0	16	0	0	0	0	0	0	0	0	0	0	0	0	0	8	23	13	7	0	0	0	1	2	0	0	3	0	0	0	0	0	0	0	0	0	0
MERGE1356ID	0	0	0	0	0	16	5	9	0	0	0	0	0	0	0	0	0	0	0	8	0	9	0	0	24	0	0	0	16	22	0	9	20	0	16	9	0	0	12	0	5	36	0	0	0	6	7	0	0
MERGE17719ID	0	0	0	6	10	0	9	6	8	0	0	0	0	0	0	11	0	19	0	0	0	0	0	0	0	13	0	35	0	0	0	0	6	6	11	0	0	12	0	0	21	6	19	0	27	0	12	0	0
MERGE16081ID	0	0	0	0	0	0	10	0	12	0	2	9	23	0	0	21	0	1	50	7	0	0	0	8	0	22	17	31	118	20	6	0	0	18	99	67	0	0	10	0	0	0	31	0	3	0	0	0	0
MERGE5079ID	0	0	0	0	0	0	0	0	0	0	0	0	0	0	0	0	0	0	0	0	0	0	0	0	0	0	0	0	0	0	0	0	0	0	7	0	0	0	0	0	0	0	0	0	0	0	0	0	0
MERGE11524ID	0	0	0	0	16	0	2	0	17	0	0	0	0	0	19	0	5	0	0	2	0	16	0	0	0	0	0	18	17	41	0	0	0	16	5	3	10	36	94	90	64	62	58	24	42	86	141	212	32
MERGE18117ID	52	95	17	0	0	15	6	9	11	150	60	111	150	23	64	16	0	9	0	0	41	39	0	0	0	0	0	16	45	31	12	0	10	131	80	113	49	104	72	12	38	33	2	15	22	56	38	44	69
MERGE20801ID	0	0	0	0	0	0	0	0	0	0	0	0	0	0	0	0	0	0	0	0	0	0	0	0	0	0	0	0	0	0	0	0	0	9	76	64	47	100	47	40	94	28	233	26	235	54	60	157	100
MERGE5502ID	0	0	0	0	0	0	0	0	0	0	0	0	0	0	0	0	0	0	0	0	0	0	0	5	37	0	0	0	11	0	0	0	0	5	0	0	0	0	0	0	0	0	0	2	0	0	0	0	0
MERGE589ID	9	49	7	0	15	20	0	0	0	0	0	0	73	0	47	0	29	3	0	0	9	0	0	8	18	0	0	0	0	0	0	0	0	26	103	71	134	153	89	180	168	141	161	155	184	124	42	76	220
MERGE31070ID	0	0	0	5	0	0	0	0	2	0	0	0	0	0	0	0	10	0	0	0	0	0	6	8	0	0	0	157	200	62	125	110	165	15	0	1	26	12	0	0	0	0	0	0	0	0	0	0	0
MERGE1560ID	0	0	0	0	0	0	0	0	0	1	0	17	0	0	0	0	0	0	0	0	12	0	0	0	0	0	0	37	0	0	0	0	0	21	5	0	39	65	12	0	0	0	0	0	0	14	0	5	25
MERGE8301ID	0	0	0	10	0	0	0	5	0	0	0	0	0	0	0	0	0	0	0	0	0	0	0	9	0	0	0	0	0	0	0	0	0	0	0	0	0	0	0	0	0	0	0	0	0	0	0	0	0
MERGE25300ID	0	0	0	0	0	0	0	0	0	0	0	0	0	0	0	0	0	0	0	0	0	0	0	0	0	0	0	0	0	0	0	0	0	10	9	0	0	0	0	0	0	0	0	0	0	0	0	0	0
MERGE4917ID	16	0	13	0	0	0	0	0	0	0	0	0	16	0	0	0	0	0	9	0	0	0	0	0	0	0	0	0	0	0	0	0	0	0	12	7	0	5	0	0	0	0	0	0	0	0	0	0	21
MERGE8795ID	0	0	0	0	0	0	0	0	4	4	0	0	51	0	0	0	26	7	0	0	0	0	0	0	0	0	0	0	0	0	0	0	0	0	28	30	0	0	7	0	14	0	30	0	6	5	3	0	14
MERGE8284ID	0	0	0	0	0	0	0	0	0	0	0	0	0	0	0	0	0	0	0	0	0	0	0	0	0	0	0	0	0	0	0	0	0	0	0	0	0	0	11	0	0	0	0	0	0	0	0	0	28
MERGE12257ID	0	0	0	0	0	0	0	0	0	0	0	0	0	0	0	0	0	0	0	0	0	0	0	0	0	0	0	0	0	0	0	0	0	0	0	0	1	2	19	0	0	9	0	0	20	52	35	17	0
MERGE10244ID	0	1	0	0	0	0	0	2	0	0	0	0	16	10	0	22	0	10	0	4	16	0	0	0	15	0	0	0	0	10	0	0	0	45	256	109	196	254	325	129	74	52	155	12	7	335	290	621	13
MERGE4301ID	0	0	0	0	0	0	0	1	0	0	5	0	0	17	0	5	0	0	26	12	42	0	0	0	0	42	22	25	23	7	0	0	0	40	10	27	21	8	13	8	0	27	180	0	58	51	29	45	0
MERGE30750ID	0	0	0	0	14	16	0	0	1	0	7	0	0	0	0	47	34	43	0	0	0	22	22	19	29	0	21	3	0	0	1	0	40	0	0	0	0	0	0	0	0	0	0	0	0	0	0	0	0
MERGE17545ID	8	48	54	44	120	85	12	28	48	2	11	31	53	0	31	47	93	170	0	0	0	54	30	4	137	39	67	18	0	0	30	10	71	0	0	0	0	0	0	0	0	0	0	0	0	0	0	0	0
MERGE8140ID	0	0	0	0	0	0	0	0	0	0	0	0	0	0	0	0	0	8	0	0	0	0	0	0	0	0	0	0	0	0	0	11	12	18	7	0	0	0	0	0	8	0	0	9	0	0	0	0	0
MERGE18285ID	92	82	78	66	65	74	94	57	68	64	9	134	133	55	158	72	26	193	10	5	10	47	13	13	9	41	32	36	43	136	7	2	4	62	82	73	36	34	13	11	17	4	3	11	8	50	38	11	74
MERGE39380ID	0	0	0	0	0	0	0	0	0	0	0	0	0	0	0	0	0	0	0	0	0	0	0	0	0	0	0	0	0	0	0	0	0	0	0	0	0	0	0	0	0	0	0	0	0	0	0	0	0
MERGE8777ID	11	0	0	0	0	0	9	3	9	7	2	11	143	0	28	78	48	36	30	0	31	15	63	13	564	163	145	59	64	9	28	30	0	28	19	43	0	0	0	0	0	0	0	0	0	0	0	9	32
MERGE17874ID	7	0	0	7	8	8	31	2	9	10	0	8	0	16	47	49	135	81	113	10	56	36	20	45	160	57	39	24	28	54	17	22	5	30	16	39	0	9	0	0	0	0	0	42	0	0	11	0	0
MERGE8044ID	10	0	0	6	54	51	33	106	55	79	26	33	35	0	11	12	61	47	0	0	0	22	9	9	0	7	4	392	52	94	0	0	0	0	0	0	0	0	0	0	0	0	0	0	0	0	0	0	0
MERGE19799ID	0	0	0	0	0	0	0	0	0	0	0	0	424	0	0	0	0	0	0	0	45	0	0	0	0	25	64	0	0	0	0	29	140	142	0	0	32	112	0	0	0	0	0	0	0	0	0	86	0
MERGE18620ID	1	0	0	7	0	16	22	10	13	3	4	9	0	12	66	0	70	20	55	48	53	306	0	14	76	12	114	7	48	0	11	0	5	26	14	30	30	60	4	9	51	4	10	37	0	12	32	35	45
MERGE954ID	0	0	0	0	0	0	0	0	0	0	0	0	0	0	0	0	0	0	0	0	0	0	0	5	0	0	4	0	0	0	0	0	0	0	0	0	0	0	0	0	0	0	0	0	0	0	0	0	0
MERGE11189ID	2	0	0	0	0	0	0	1	6	0	0	1	0	0	11	12	0	0	0	12	0	0	0	5	0	0	0	8	25	11	13	10	0	6	7	4	0	0	0	0	0	0	0	0	6	5	0	21	18
MERGE18365ID	7	30	5	54	99	37	0	0	18	27	13	105	578	158	56	363	370	112	701	430	211	159	134	58	45	109	55	17	37	7	11	14	17	0	62	2	1	23	0	0	0	0	0	0	0	0	2	0	0
MERGE7129ID	0	0	0	0	0	0	0	0	0	0	0	0	0	0	0	0	0	0	0	0	0	0	0	0	0	0	0	0	0	0	0	0	0	0	0	0	0	0	0	0	0	0	0	0	0	0	0	0	0
MERGE9036ID	0	0	0	0	0	0	0	0	0	0	0	0	0	0	0	0	0	0	69	9	0	28	0	0	0	0	0	0	139	59	15	0	0	0	17	6	0	0	0	0	0	0	37	19	8	0	0	0	0
MERGE4717ID	0	0	0	0	0	0	0	0	0	0	0	0	0	0	0	0	0	0	0	0	0	0	0	0	0	0	0	0	0	0	0	0	0	0	0	0	0	0	0	0	0	0	0	0	0	0	0	0	0
MERGE7101ID	0	0	0	0	22	0	457	0	0	0	0	6	0	0	0	0	0	12	0	0	0	0	0	0	0	0	0	0	0	0	33	7	23	0	0	0	0	0	0	0	0	0	0	0	12	0	0	0	0
MERGE7565ID	0	15	4	0	0	0	0	0	0	0	0	0	0	0	0	0	0	3	3	0	0	0	0	0	0	0	0	0	0	0	0	0	0	0	0	0	0	0	5	16	29	0	21	0	15	6	9	0	40
MERGE20128ID	0	0	0	0	0	0	0	0	0	0	0	0	0	0	0	0	0	0	0	0	0	0	0	0	0	0	0	0	0	0	0	0	0	0	0	0	0	0	0	0	0	0	0	0	0	0	0	0	0
MERGE6952ID	0	0	0	0	0	0	0	0	0	0	0	0	0	0	0	0	0	0	0	0	0	0	0	0	0	0	0	5	0	0	0	0	0	0	0	0	0	0	0	0	0	0	0	0	0	0	0	0	0
MERGE17150ID	0	0	0	0	0	0	13	0	13	2	0	8	0	0	0	0	0	13	0	0	0	0	15	0	0	0	0	0	39	8	0	16	0	0	0	0	0	0	0	0	0	0	0	0	0	0	0	0	0
MERGE7052ID	0	0	0	0	0	0	0	0	0	0	0	0	0	0	0	0	0	0	0	61	0	0	0	0	0	0	0	0	23	0	0	0	0	164	0	0	0	0	17	0	0	0	0	0	0	0	57	0	0
MERGE13594ID	0	23	4	0	12	0	0	0	0	0	7	0	27	10	0	0	13	9	0	0	0	21	0	0	0	0	0	7	44	9	7	0	0	73	131	125	9	26	46	0	21	18	86	0	33	27	79	88	72
MERGE2774ID	0	0	0	0	0	0	0	4	0	0	0	5	0	0	0	0	0	0	0	0	0	0	0	7	0	0	8	0	0	12	14	0	0	0	7	5	45	0	0	0	0	0	0	0	0	35	18	7	0
MERGE7108ID	0	0	0	0	0	0	0	0	0	0	0	0	0	0	0	0	0	0	0	0	0	15	0	5	0	0	0	0	0	0	0	0	0	14	18	24	54	0	12	0	0	0	0	0	0	0	5	0	0
MERGE1678ID	84	38	28	0	0	10	14	5	10	11	3	30	130	52	103	0	0	0	91	20	85	31	0	0	0	19	107	97	76	122	0	1	12	61	131	54	19	47	0	65	38	17	0	0	11	0	26	0	117
MERGE10872ID	25	37	17	7	0	0	0	6	8	0	2	0	27	32	19	38	14	30	12	20	14	0	10	0	71	0	14	3	73	29	0	25	7	3	0	25	41	22	10	0	0	0	17	0	0	6	0	9	10
MERGE7846ID	0	18	0	0	0	0	0	0	0	8	0	0	0	0	18	0	0	0	16	8	0	0	0	5	29	0	0	0	0	0	0	0	0	4	0	0	0	6	8	42	0	0	29	0	21	69	78	99	103
MERGE6783ID	0	0	0	0	0	0	0	0	0	0	0	0	0	0	0	0	0	0	0	0	0	0	211	0	29	32	0	0	0	0	8	259	6	0	45	6	0	0	0	0	14	22	122	1	0	0	0	0	0
MERGE7874ID	0	0	0	0	0	0	0	0	0	0	0	0	0	0	0	0	0	0	0	0	0	0	0	0	0	0	0	0	0	0	0	13	21	0	0	16	17	0	8	9	0	0	0	0	3	0	0	0	0
MERGE2656ID	0	0	0	0	0	0	0	0	0	0	0	0	0	0	0	0	0	0	0	0	0	0	0	0	0	0	0	0	0	0	0	0	0	0	0	0	0	0	0	0	0	0	0	0	0	0	0	0	0
MERGE4967ID	0	18	66	0	1	0	2	7	0	10	8	23	37	0	10	0	0	16	36	8	21	0	6	0	0	0	0	17	0	3	0	0	0	103	43	30	20	24	20	12	0	23	5	4	10	3	9	0	0
MERGE20632ID	0	0	0	0	0	0	0	0	0	0	0	0	0	0	0	0	0	6	0	0	0	11	0	0	18	0	0	200	136	140	38	1	33	26	65	30	7	0	0	1	24	0	0	0	0	0	0	0	0
MERGE32250ID	0	0	0	0	0	0	6	0	0	0	34	16	57	114	0	22	0	0	34	39	0	0	0	0	0	29	0	0	35	0	0	0	0	0	0	0	11	0	0	0	13	0	0	0	28	0	0	0	0
MERGE15502ID	35	32	0	0	0	0	0	0	4	0	0	0	78	16	0	0	0	0	0	15	10	0	0	0	57	0	0	0	0	0	0	0	0	0	14	16	17	0	15	16	7	5	0	14	3	6	0	0	28
MERGE2808ID	0	0	0	0	0	0	0	0	0	0	0	0	0	0	0	0	0	0	0	0	0	0	0	0	0	0	0	0	0	0	0	0	0	0	0	0	0	0	0	0	0	0	0	0	0	0	0	0	0
MERGE15294ID	0	0	0	0	0	5	0	2	0	0	0	0	0	0	0	0	0	0	0	0	0	0	0	0	0	0	31	49	107	44	33	0	41	0	52	10	9	0	5	22	0	63	82	120	60	77	0	19	14
MERGE8075ID	0	0	4	0	6	7	4	1	0	2	0	0	0	0	0	0	0	21	0	0	0	0	12	8	0	0	0	62	38	71	4	0	25	4	0	0	0	0	0	74	17	27	0	17	7	0	12	8	0
MERGE8052ID	0	0	0	0	0	0	0	0	0	0	0	0	0	0	0	0	0	0	0	0	0	0	0	0	0	0	0	0	0	0	0	0	0	0	0	0	0	0	0	0	0	0	0	0	0	0	0	0	0
MERGE9664ID	0	0	0	0	0	0	0	0	0	0	0	0	0	0	0	0	0	0	0	0	0	0	0	0	0	0	0	0	0	0	0	0	0	0	0	0	0	0	0	21	0	15	0	0	0	15	9	0	8
MERGE19250ID	0	0	0	0	0	0	0	0	0	0	0	0	1	0	0	0	0	0	0	0	0	0	0	0	0	0	12	0	0	0	0	0	0	0	0	0	0	0	0	0	0	0	0	0	0	0	0	0	0
MERGE8102ID	0	0	0	0	0	0	0	0	0	0	0	0	0	0	0	0	0	0	0	0	0	0	0	0	0	0	0	0	0	4	0	0	0	6	0	0	0	0	0	0	0	0	0	0	0	0	0	0	0
MERGE2591ID	0	0	0	0	0	0	0	0	0	0	0	1	0	0	0	0	11	0	0	0	0	14	0	0	0	0	23	0	14	0	8	0	0	39	16	26	0	18	21	12	68	1	27	7	52	47	58	65	0
MERGE779ID	0	0	0	0	0	0	0	0	0	0	0	0	0	0	0	0	0	0	0	0	0	0	0	0	0	0	0	0	0	0	0	0	0	0	0	0	0	0	0	0	0	0	0	0	0	0	0	0	0
MERGE8612ID	0	0	0	0	0	0	0	0	0	0	0	0	0	9	11	0	0	0	0	0	0	5	6	0	34	0	6	0	0	30	0	0	0	22	0	0	0	9	12	0	0	0	0	0	0	0	0	0	0
MERGE200ID	19	21	11	15	9	28	9	6	24	6	1	10	8	15	3	13	63	23	3	6	7	41	20	5	31	8	25	101	295	57	32	87	24	6	24	8	0	16	1	0	0	0	0	2	0	0	0	0	0
MERGE10541ID	43	16	23	14	67	54	30	2	26	5	3	7	0	15	0	80	13	26	32	26	23	0	13	5	0	24	0	0	0	0	0	0	17	0	0	0	8	14	0	99	28	12	0	2	5	0	0	0	0
MERGE16767ID	0	174	83	57	61	166	53	14	49	20	14	67	56	19	59	65	173	112	0	0	0	51	12	11	83	21	18	27	10	0	31	14	10	0	0	0	0	29	0	0	0	0	0	0	0	0	0	0	0
MERGE14668ID	0	0	0	0	0	0	0	0	0	0	0	0	0	0	0	11	0	0	0	0	0	0	0	0	0	0	0	5	0	0	0	0	0	0	0	0	7	0	3	18	0	0	4	0	0	0	0	0	0
MERGE27893ID	0	0	0	0	0	0	0	0	0	0	0	0	0	0	0	0	0	0	0	0	0	0	0	0	0	0	0	17	0	0	0	36	0	0	0	0	0	0	0	0	0	0	0	0	0	0	0	0	0
MERGE17128ID	0	0	0	4	0	0	0	0	0	0	0	0	10	24	19	0	24	0	22	8	1	0	0	16	0	0	51	0	0	0	18	0	6	80	90	59	0	39	18	9	46	20	0	0	0	1	53	11	0
MERGE3801ID	0	0	0	0	0	0	0	0	0	0	0	0	0	0	0	0	0	0	0	0	0	0	0	0	0	0	0	0	0	0	0	0	0	4	0	13	0	16	0	0	9	0	10	0	0	9	0	0	0
MERGE7276ID	0	0	0	0	0	0	9	0	4	12	0	0	0	0	0	0	24	0	0	0	0	24	0	0	0	0	0	0	0	8	10	0	0	0	0	0	0	0	4	0	8	0	17	0	7	0	26	0	0
MERGE4050ID	0	0	0	0	0	0	0	0	0	0	4	9	0	0	17	0	0	0	0	4	0	0	0	7	0	0	0	25	29	16	5	0	0	166	245	132	43	68	79	21	29	0	43	35	15	149	140	301	79
MERGE18233ID	17	0	0	18	33	8	0	11	18	0	15	18	0	0	0	0	0	0	0	0	13	0	0	0	0	0	0	9	54	43	0	0	0	9	55	46	0	16	0	0	0	0	0	0	0	0	14	0	43
MERGE7876ID	7	0	0	0	0	0	0	0	0	2	0	2	0	0	0	9	0	62	30	0	0	29	8	46	83	55	133	37	82	20	27	19	20	47	1	16	66	26	0	0	0	13	15	15	3	0	4	0	0
MERGE7026ID	0	0	0	0	0	0	0	0	0	0	0	0	0	0	0	0	0	0	0	0	0	0	0	0	0	0	0	0	0	0	5	0	0	17	6	0	19	38	0	0	0	0	10	0	39	12	0	32	0
MERGE6792ID	0	0	1	0	0	0	0	0	0	0	3	0	0	0	0	0	0	0	0	0	0	0	0	0	0	0	0	6	0	27	0	0	0	0	10	9	0	0	0	0	0	0	0	0	0	0	0	0	0
MERGE18133ID	0	0	0	0	0	0	0	0	0	0	0	0	0	0	0	0	0	0	0	0	0	0	0	0	0	0	0	0	0	0	0	0	0	0	0	0	0	0	0	0	0	0	0	0	0	0	0	0	0
MERGE26046ID	0	0	0	0	0	0	0	0	0	0	0	0	0	0	0	0	0	0	0	0	0	0	0	0	0	0	0	0	0	0	0	0	0	0	0	0	0	0	0	0	0	0	0	0	0	0	0	0	0
MERGE8839ID	0	0	2	0	0	0	13	7	36	5	1	11	0	32	47	10	0	17	16	54	95	50	25	133	211	431	225	167	378	314	45	12	22	145	47	131	40	156	95	0	23	14	15	0	0	11	0	14	0
MERGE20769ID	15	0	13	32	38	23	27	2	10	18	6	0	0	0	0	75	84	61	0	42	18	0	0	3	100	0	17	0	0	8	74	54	21	0	0	4	0	0	0	0	0	0	0	0	0	0	0	0	0
MERGE15773ID	0	0	0	0	0	0	0	0	0	0	0	0	0	0	0	0	0	0	0	0	0	0	0	0	0	0	0	0	0	0	0	0	0	0	0	0	0	0	0	0	0	0	0	0	0	0	0	0	0
MERGE6804ID	0	10	22	0	7	4	0	3	37	6	0	0	55	18	22	13	12	0	22	14	6	0	0	0	15	0	0	10	33	0	0	0	0	0	3	52	0	0	0	0	0	0	15	23	23	31	17	1	0
MERGE7855ID	0	0	0	0	0	0	0	0	0	0	0	0	0	0	0	0	0	0	0	0	0	0	0	0	0	0	0	0	0	0	0	0	0	0	0	0	0	0	0	0	0	0	0	0	0	0	0	0	0
MERGE7948ID	0	0	0	0	0	0	0	0	0	0	0	0	0	0	16	11	0	0	0	0	0	0	0	0	0	0	0	20	13	32	0	0	3	0	0	5	0	10	0	0	13	0	16	12	23	0	12	0	0
MERGE19336ID	0	0	0	0	0	0	0	5	0	0	0	0	0	0	0	0	0	23	0	0	0	9	0	0	0	0	0	49	38	6	16	0	4	0	0	4	0	0	0	0	0	0	13	0	0	0	0	0	0
MERGE9666ID	0	0	0	0	0	0	0	0	0	0	0	0	0	0	0	0	0	0	0	0	0	0	0	0	0	0	0	0	0	0	0	0	0	11	20	2	0	0	0	0	0	0	0	0	0	15	0	0	0
MERGE8700ID	0	0	0	0	0	0	0	0	0	0	0	0	0	0	0	0	0	0	0	0	0	0	0	0	0	0	0	0	0	0	0	0	0	0	0	0	0	0	0	0	0	0	0	0	0	0	0	0	0
MERGE2772ID	17	0	8	0	0	0	19	7	0	2	8	44	262	82	145	0	0	0	31	44	25	137	73	25	236	171	151	37	283	69	13	18	53	113	51	96	4	0	0	5	0	10	0	23	15	12	0	34	128
MERGE897ID	0	0	0	0	1	0	0	0	1	0	0	0	0	0	0	0	0	0	0	0	0	0	0	0	0	0	0	0	0	0	0	0	0	0	0	0	0	0	0	0	0	0	0	0	0	0	0	0	0
MERGE3348ID	0	2	0	0	0	0	0	0	0	0	0	0	0	0	0	0	0	0	0	0	0	0	0	0	15	0	0	25	42	15	0	5	4	1	9	5	0	56	59	1	49	2	32	11	8	0	0	8	0
MERGE26073ID	17	0	0	2	0	28	11	0	0	13	0	23	34	20	0	0	0	27	37	3	5	0	25	19	69	33	19	49	0	10	0	6	14	20	19	13	0	38	0	0	0	0	0	0	0	0	0	0	42
MERGE4637ID	0	0	2	0	16	4	0	0	5	4	0	0	0	0	0	0	0	3	0	0	5	7	8	9	0	0	0	0	69	0	0	0	0	0	0	0	0	21	4	1	0	0	14	0	0	7	10	2	0
MERGE8152ID	2	0	0	0	0	0	0	0	0	0	4	27	0	0	0	0	13	0	0	4	7	0	26	0	80	30	63	234	181	78	46	31	13	43	9	19	15	0	11	1	0	0	0	0	3	36	19	17	85
MERGE7133ID	0	0	15	0	0	0	0	0	0	0	0	0	0	0	4	0	0	0	0	0	0	0	0	0	0	0	0	0	0	0	0	0	0	409	0	0	47	0	0	0	0	0	939	16	0	0	0	0	1
MERGE5691ID	0	0	3	7	8	0	26	27	0	21	0	16	14	0	22	0	12	16	0	0	0	110	7	15	0	0	0	24	86	21	0	0	13	7	36	39	0	49	56	4	0	0	195	41	45	44	26	34	0
MERGE3219ID	0	0	0	0	0	0	0	0	0	3	0	0	0	0	0	0	0	0	0	0	0	0	0	0	0	0	0	0	21	0	0	0	0	0	8	16	11	21	17	0	0	6	32	18	83	115	161	95	72
MERGE8200ID	0	0	0	0	0	0	0	0	0	0	0	0	0	0	0	18	0	0	0	0	0	0	0	0	0	0	0	0	0	0	0	0	0	0	0	0	0	0	0	0	0	0	0	0	0	0	0	0	0
MERGE17389ID	0	0	0	0	9	16	0	3	23	3	0	0	0	0	0	0	0	0	0	0	0	0	11	7	0	0	0	21	49	24	7	18	0	0	0	0	0	0	0	0	0	0	0	0	0	0	0	0	0
MERGE7066ID	0	0	0	0	0	0	0	0	0	0	0	16	0	0	0	0	0	22	0	0	16	0	0	0	0	0	0	9	16	6	0	0	4	0	0	0	0	24	10	0	0	0	0	0	0	0	0	0	0
MERGE16768ID	0	0	0	14	65	94	20	9	16	11	6	39	0	25	0	136	154	79	0	0	0	172	311	212	565	215	141	28	14	0	9	12	11	0	0	0	0	0	0	0	0	0	0	0	0	0	0	0	0
MERGE1670ID	0	0	0	0	0	0	0	0	0	0	0	0	0	0	0	0	0	0	0	0	6	0	0	0	0	172	42	0	67	8	0	0	6	0	5	8	0	82	0	0	0	0	0	0	0	0	0	0	0
MERGE7877ID	0	0	0	0	0	0	0	0	0	0	0	0	0	0	0	0	0	0	0	0	0	0	0	0	0	0	0	0	0	0	0	0	0	0	0	12	16	0	10	0	21	0	0	0	29	13	0	0	11
MERGE17010ID	0	0	0	0	0	0	0	0	0	14	0	10	0	0	0	0	0	0	0	0	0	0	0	0	0	0	28	0	0	0	0	0	0	19	13	21	0	0	4	0	0	0	0	5	5	18	0	0	55
MERGE4144ID	0	0	0	0	0	0	0	0	0	0	0	17	0	22	0	0	0	0	0	0	0	0	0	0	2	0	0	11	0	17	9	0	0	0	11	1	10	50	23	0	12	0	80	16	60	67	15	38	4
MERGE2398ID	0	12	0	3	0	0	0	0	0	4	0	0	10	0	0	0	0	0	0	0	5	0	0	0	0	0	0	0	0	0	0	0	0	19	37	29	28	69	16	42	21	0	110	7	102	68	99	112	0
MERGE16740ID	0	0	0	0	0	0	0	0	0	0	0	0	0	0	0	0	0	0	0	0	0	0	0	0	0	0	0	0	0	0	0	0	0	0	0	0	0	0	0	0	0	0	21	0	0	0	0	0	0
MERGE4332ID	0	0	0	0	0	0	0	0	0	0	0	0	0	0	0	0	0	0	0	0	0	0	0	0	0	0	0	0	83	0	0	0	0	0	0	16	0	0	0	0	0	0	0	0	0	0	0	0	0
MERGE15108ID	0	0	0	0	0	0	0	0	0	0	0	0	0	0	0	0	0	0	0	0	0	0	0	0	0	0	0	22	7	8	0	3	0	18	25	7	0	22	0	0	0	0	13	0	0	0	0	0	0
MERGE1082ID	7	0	0	0	0	0	3	0	0	0	0	0	0	0	0	9	42	0	0	0	0	0	0	0	0	0	0	6	0	21	0	0	0	2	3	0	8	0	0	0	9	0	36	0	12	0	13	27	0
MERGE9308ID	0	0	5	0	0	0	0	0	0	0	0	0	1	0	0	16	0	0	0	0	0	0	0	0	0	0	0	0	0	0	0	0	0	0	0	0	0	13	0	0	0	0	0	0	0	0	5	0	9
MERGE806ID	11	35	6	45	31	41	85	10	44	29	13	60	204	76	180	88	86	130	85	60	86	113	84	15	84	129	111	42	210	125	24	44	0	40	38	27	12	16	0	0	0	5	0	19	0	14	0	24	28
MERGE18295ID	11	18	0	7	54	5	3	17	0	0	0	0	0	22	73	0	0	9	0	0	0	0	0	41	33	147	49	80	85	88	7	0	14	0	0	0	0	0	0	0	0	0	0	32	17	0	6	0	9
MERGE1372ID	0	0	12	0	0	7	15	23	11	0	7	0	0	0	0	9	70	5	0	0	7	163	19	26	104	49	124	17	46	0	52	64	56	30	45	34	0	0	0	12	4	0	17	0	0	29	0	16	0
MERGE27109ID	0	0	0	0	0	0	0	0	0	0	0	0	0	0	0	0	0	0	0	0	0	0	0	0	0	0	0	0	0	0	0	94	0	0	0	0	0	0	0	0	0	0	0	0	0	0	0	0	0
MERGE16469ID	0	0	0	0	0	0	0	0	0	0	0	0	16	0	0	0	0	0	0	0	0	0	0	0	0	0	0	9	0	3	0	20	0	17	10	0	0	31	0	0	12	0	0	0	0	0	0	0	0
MERGE8695ID	0	0	0	0	0	0	0	10	35	0	0	0	0	0	0	0	0	0	7	0	0	0	0	0	0	0	0	0	43	0	0	0	0	10	0	0	0	0	0	0	0	0	0	0	0	14	0	154	0
MERGE7758ID	104	114	79	0	13	0	27	11	17	47	7	39	16	33	28	17	17	20	97	154	123	0	0	3	2	5	12	28	23	2	1	0	8	18	38	20	0	0	5	0	0	0	0	0	11	0	0	0	29
MERGE571ID	0	30	5	0	0	7	0	0	0	0	0	11	0	0	0	0	0	0	0	0	0	0	0	0	0	0	0	0	33	0	0	0	0	10	0	0	19	0	0	0	0	0	0	0	0	0	0	0	0
MERGE18229ID	0	0	0	0	0	7	0	0	0	5	0	0	0	0	21	0	0	0	0	0	0	0	0	0	0	0	0	0	0	0	0	0	0	57	9	20	0	23	0	0	0	0	0	0	0	0	0	0	0
MERGE10755ID	0	0	9	2	8	0	58	48	30	12	8	43	44	32	36	0	12	0	0	0	12	0	19	5	20	49	16	70	77	38	2	0	0	0	0	7	3	9	5	5	0	8	0	8	1	10	2	0	82
MERGE5642ID	0	0	0	0	0	0	0	0	0	0	0	0	0	0	0	0	0	0	0	0	0	0	0	0	0	0	0	0	0	0	0	0	0	0	0	0	0	0	0	0	0	0	0	0	0	0	0	0	25
MERGE10937ID	0	0	0	0	0	18	0	0	0	0	0	0	20	0	0	0	0	0	0	0	0	0	0	0	0	0	0	3	11	0	10	0	0	0	0	0	0	12	1	0	0	0	7	0	0	0	0	10	0
MERGE8065ID	0	21	10	0	0	0	0	0	0	0	0	0	0	0	0	0	0	0	0	0	6	0	0	0	0	0	0	0	0	0	0	0	5	0	0	8	0	10	10	0	0	0	63	0	45	56	20	55	35
MERGE7959ID	0	0	0	0	0	0	0	0	0	0	0	0	0	0	0	0	0	0	0	0	0	0	0	0	0	10	0	8	0	48	0	0	15	48	10	7	3	21	16	0	4	0	0	0	9	21	9	12	0
MERGE9672ID	0	0	0	0	0	0	0	0	0	0	0	0	0	0	0	0	0	0	0	0	0	0	0	0	0	0	0	0	0	0	0	0	0	26	0	0	0	0	0	39	0	0	0	0	0	0	0	0	0
MERGE1241ID	0	0	0	0	0	0	0	0	0	0	0	0	0	0	0	0	14	0	0	0	0	0	0	0	0	0	0	0	17	0	5	0	0	0	0	0	0	0	0	0	0	0	0	0	0	0	0	0	0
MERGE16976ID	0	0	0	0	0	0	0	0	0	0	0	0	0	0	17	0	0	0	0	0	0	0	0	0	0	0	0	0	0	0	0	0	0	0	0	0	0	0	0	0	0	0	0	0	0	0	0	0	0
MERGE9608ID	0	16	0	0	22	0	7	0	6	0	0	7	0	20	1	0	17	34	0	0	0	85	0	0	15	5	0	28	21	15	0	6	0	0	13	5	0	0	0	0	0	0	0	0	0	0	0	0	0
MERGE21087ID	0	0	0	0	0	0	0	0	0	0	0	0	0	0	0	0	0	0	0	0	12	0	0	0	0	0	0	0	0	0	0	0	0	4	10	27	0	0	11	0	0	15	0	0	0	6	0	5	4
MERGE9033ID	0	0	0	0	0	0	0	0	0	0	0	0	0	21	0	0	0	0	0	0	0	0	0	0	0	0	0	0	0	0	0	0	0	0	0	0	0	0	0	0	0	0	0	11	13	0	0	0	0
MERGE4540ID	0	21	0	0	5	8	17	0	0	0	2	8	0	0	0	13	0	0	26	16	16	28	12	0	18	0	0	36	0	0	13	15	27	0	0	0	0	0	0	7	0	0	31	0	0	0	0	0	33
MERGE3371ID	0	0	0	0	0	0	0	2	0	0	2	0	0	11	0	0	0	0	27	7	0	28	0	0	0	0	0	13	117	112	5	0	15	5	18	45	17	16	41	5	2	0	12	0	0	32	59	47	0
MERGE2541ID	0	0	0	0	0	0	0	0	7	0	0	0	0	0	0	0	0	0	0	0	0	0	0	0	0	0	0	0	0	0	0	16	0	0	0	0	0	0	0	0	0	0	0	0	9	12	0	0	0
MERGE17054ID	0	0	0	20	0	0	4	0	10	0	0	0	29	21	0	0	6	0	0	11	0	0	0	0	0	0	0	21	20	9	16	0	0	16	25	54	0	0	0	0	7	0	0	0	10	0	0	6	9
MERGE17928ID	0	0	0	3	0	11	0	1	22	21	0	0	0	0	0	0	10	40	0	0	0	0	0	0	0	0	1	0	56	2	2	0	0	23	23	129	15	66	13	6	6	0	73	11	12	16	0	7	15
MERGE5542ID	0	0	0	0	0	0	0	0	0	0	0	0	0	0	0	0	0	0	0	0	0	0	0	0	0	0	0	0	0	0	0	0	0	9	13	0	0	0	0	0	0	17	3	0	4	10	0	0	0
MERGE9008ID	0	0	0	0	0	0	2	3	0	69	0	0	0	0	0	0	0	0	0	0	0	0	0	0	0	0	0	0	0	0	0	0	0	0	0	0	0	0	0	0	0	0	0	0	0	0	541	0	0
MERGE3264ID	0	0	0	0	0	0	23	4	2	0	0	0	32	32	0	0	0	0	0	0	1	16	0	0	0	0	0	17	0	0	0	0	0	6	39	28	14	103	109	42	61	17	254	129	138	67	179	136	81
MERGE4765ID	0	0	0	0	0	0	0	0	0	0	0	0	0	0	11	0	0	0	0	0	0	0	0	0	0	0	0	0	28	0	0	0	0	0	0	0	0	0	0	2	0	0	9	0	0	0	7	26	0
MERGE17616ID	0	0	0	0	0	0	0	0	0	0	0	0	0	0	0	0	0	0	0	0	0	0	0	0	0	0	0	0	0	0	0	0	0	0	0	0	0	0	0	0	0	0	0	0	0	4	0	0	0
MERGE19211ID	0	0	0	0	0	0	0	0	0	0	0	0	0	0	0	0	0	10	0	0	0	0	7	0	0	22	0	39	79	34	42	26	27	0	27	0	0	38	0	0	16	7	0	0	0	0	0	0	0
MERGE5603ID	0	0	0	0	0	0	0	0	0	0	0	0	0	0	0	0	0	0	0	0	0	0	0	0	0	0	0	0	0	0	0	0	0	0	0	0	0	0	0	0	0	0	0	0	0	0	0	0	0
MERGE7164ID	0	14	0	0	0	0	2	0	0	0	0	0	0	0	0	0	0	0	0	11	0	0	0	0	0	0	0	0	0	12	0	0	0	36	33	9	0	0	8	19	0	0	65	14	0	7	0	0	0
MERGE17155ID	0	9	37	21	11	29	16	1	59	12	0	87	25	13	0	100	53	16	0	0	0	94	42	34	67	18	58	35	36	24	10	11	26	0	0	0	0	0	0	0	0	0	0	0	0	0	0	0	0
MERGE1634ID	12	0	0	0	0	0	0	0	0	0	0	0	0	0	0	0	0	0	0	0	0	18	0	7	0	0	0	8	0	6	0	0	0	22	0	31	21	0	6	17	24	11	0	0	5	6	0	53	17
MERGE19192ID	0	0	0	0	0	0	0	0	0	0	0	0	0	0	0	0	0	0	0	0	0	0	0	0	0	0	0	0	0	0	0	0	0	0	0	0	0	0	0	0	0	0	0	0	0	0	0	0	0
MERGE22213ID	35	8	29	0	0	5	17	2	0	4	3	21	64	18	36	0	0	0	0	0	7	0	2	0	0	0	11	14	0	0	0	0	0	0	0	0	7	0	0	29	0	0	19	0	0	17	0	0	9
MERGE16958ID	18	36	0	0	13	0	0	0	0	0	0	1	0	0	21	0	0	0	0	0	10	0	0	14	0	0	6	0	0	0	0	0	0	0	0	0	3	0	0	0	0	0	0	0	0	0	0	0	0
MERGE120924ID	0	0	0	0	0	0	0	0	0	0	0	0	0	0	0	0	0	0	0	0	0	0	0	0	0	0	0	0	0	0	0	0	0	0	0	0	0	0	0	0	0	0	0	0	0	0	0	0	0
MERGE17152ID	0	0	0	0	0	0	0	0	0	0	0	0	0	5	0	0	0	0	0	0	0	0	0	0	0	0	0	30	0	0	0	0	0	6	2	0	0	0	0	0	2	0	0	0	0	0	0	0	0
MERGE8778ID	7	38	0	5	28	0	11	0	32	33	8	29	59	49	68	0	0	0	0	10	68	24	97	65	493	185	427	75	174	29	0	0	0	76	50	32	0	43	0	0	0	0	0	0	1	19	0	0	33
MERGE3683ID	0	0	0	0	0	0	0	0	0	0	0	0	0	0	0	0	0	0	0	0	0	0	0	0	0	0	0	0	0	0	0	0	0	0	0	0	0	0	0	0	0	0	0	0	0	0	0	0	0
MERGE17158ID	0	0	0	0	0	0	0	0	0	0	0	0	0	0	0	0	0	0	0	0	0	0	0	0	0	0	0	0	0	0	0	0	0	0	0	0	0	0	0	0	0	0	0	0	0	0	0	0	0
MERGE17180ID	0	0	1	0	9	0	0	0	0	0	0	0	0	0	0	0	15	0	0	0	0	0	9	6	0	0	10	0	0	0	0	0	0	0	14	11	0	15	32	0	0	0	0	0	0	0	0	0	0
MERGE3200ID	0	0	1	1	20	0	0	0	0	0	0	0	0	9	20	0	0	0	0	0	0	0	0	0	0	0	0	0	0	0	0	0	0	0	0	0	0	12	5	0	0	16	26	12	0	3	10	21	25
MERGE7014ID	1	0	19	0	2	0	0	0	3	0	0	0	0	0	0	6	0	50	0	19	0	0	0	0	0	0	13	0	0	0	0	0	10	0	43	24	18	24	58	18	30	40	141	13	60	31	72	66	48
MERGE8045ID	0	0	0	0	0	0	0	0	0	0	0	0	0	21	0	0	0	0	0	0	0	0	0	0	0	0	0	16	84	11	17	0	0	23	48	2	10	0	28	15	27	13	0	0	0	5	17	23	1
MERGE3055ID	19	0	7	0	0	0	0	0	0	0	0	15	0	0	0	0	0	0	0	0	0	0	0	0	0	0	0	0	26	0	12	0	0	11	0	17	0	0	13	39	43	19	114	27	54	43	27	55	33
MERGE4458ID	43	216	169	31	104	30	106	93	90	22	22	123	118	40	87	53	77	35	63	81	51	42	14	12	59	57	24	46	62	16	3	0	20	38	54	22	6	0	36	28	7	0	0	3	2	10	0	20	5
MERGE20942ID	0	0	29	11	0	9	2	0	7	8	4	0	35	30	1	63	156	54	0	0	0	132	49	21	239	144	65	52	114	38	0	0	0	21	20	18	0	30	7	0	9	16	0	8	0	0	0	0	0
MERGE6049ID	0	0	0	0	0	18	19	10	8	17	8	8	14	0	0	18	0	0	0	10	0	0	12	0	0	0	20	19	30	61	0	17	0	36	0	21	24	0	0	0	0	0	0	22	21	75	24	0	39
MERGE2783ID	0	0	0	0	0	0	0	0	0	0	0	0	0	0	0	0	0	0	0	0	0	0	0	0	0	0	0	0	0	0	0	0	0	12	0	6	0	0	0	0	0	0	0	0	0	0	0	0	0
MERGE20890ID	0	0	0	0	0	0	0	0	0	0	0	0	0	0	0	0	0	0	0	0	0	0	0	0	0	0	0	0	0	0	0	0	0	0	0	0	0	0	0	0	0	0	0	0	0	0	0	0	0
MERGE8279ID	0	0	13	0	8	0	19	11	30	65	35	105	32	53	132	35	61	19	0	29	8	10	0	5	144	22	0	32	37	12	0	0	0	0	0	0	0	0	0	30	2	0	0	0	0	18	0	0	2
MERGE8697ID	0	0	0	0	0	0	0	0	0	0	0	0	0	0	0	9	0	0	0	0	0	0	0	0	0	0	0	0	0	0	0	0	0	0	0	0	0	0	0	0	0	0	0	0	0	0	0	0	0
MERGE6787ID	0	0	0	0	0	0	0	0	0	0	0	0	0	0	0	0	0	0	0	0	0	0	1	0	1	2	0	0	0	0	3	52	3	0	8	0	4	7	0	12	39	1	14	3	4	0	0	0	0
MERGE14810ID	7	0	0	0	7	0	13	0	0	0	0	14	0	0	0	29	34	15	0	0	0	45	0	8	6	0	0	0	0	0	0	0	0	0	29	0	0	0	0	0	0	0	0	0	2	0	0	0	0
MERGE11033ID	0	0	0	0	0	0	0	0	0	0	0	0	0	0	0	0	0	0	0	0	0	0	0	0	0	0	0	0	0	0	0	0	0	0	0	0	0	0	0	0	0	0	0	0	0	0	0	0	0
MERGE8011ID	0	0	0	0	0	0	0	0	0	0	0	0	0	0	0	0	0	0	0	0	0	0	0	0	0	0	0	324	251	1609	0	0	0	0	0	0	0	0	0	0	0	0	0	0	0	0	0	0	0
MERGE6241ID	0	0	0	0	0	0	0	0	0	0	3	0	4	0	4	0	0	0	0	0	0	0	0	0	5	0	10	0	0	1	4	0	0	4	1	0	3	0	0	0	0	0	0	0	0	0	0	0	0
MERGE84480ID	0	0	0	0	0	0	0	0	0	0	0	0	0	0	0	0	0	0	0	0	0	0	0	0	0	0	0	0	0	0	0	0	0	0	0	0	0	0	0	0	0	0	0	0	0	0	0	0	0
MERGE3343ID	0	0	0	0	0	0	0	4	0	0	0	9	0	20	0	0	0	0	10	0	10	0	9	0	0	0	0	0	22	29	0	0	0	17	4	17	34	73	83	0	28	0	0	0	0	17	0	0	4
MERGE9737ID	0	0	0	0	0	0	0	0	0	0	0	0	0	0	0	0	0	0	0	0	0	0	0	0	0	0	0	0	0	0	0	0	0	0	0	0	0	0	1	0	0	0	0	0	0	0	0	0	0
MERGE2275ID	19	6	0	0	0	0	50	31	3	27	13	51	240	123	40	38	26	17	17	29	23	127	56	52	18	30	110	45	153	63	40	6	8	32	48	49	56	61	20	0	0	0	0	0	0	22	0	0	26
MERGE11177ID	0	0	0	0	3	0	0	6	0	2	0	0	0	0	0	12	0	0	0	0	9	0	0	5	0	0	0	97	46	0	0	0	0	21	73	83	0	0	11	0	23	0	17	0	7	0	0	5	0
MERGE16834ID	0	0	0	0	0	0	0	0	0	0	0	0	0	0	0	0	0	0	0	0	0	0	0	0	0	0	0	0	0	0	0	0	0	0	0	0	0	0	0	0	0	0	0	0	0	0	0	0	0
MERGE18300ID	0	0	0	5	0	0	0	0	0	0	0	0	0	0	0	0	0	0	0	0	0	0	0	0	0	0	0	0	0	0	0	0	0	0	0	0	13	0	0	0	0	0	0	0	0	0	0	0	0
MERGE21110ID	12	9	0	7	0	10	0	2	0	22	3	33	29	0	19	0	0	0	0	0	0	0	0	0	0	0	0	20	17	41	0	0	0	11	21	3	0	0	0	0	5	5	0	0	0	0	14	6	59
MERGE9486ID	0	0	0	0	0	0	0	0	0	0	0	0	0	8	2	0	0	3	0	0	0	0	0	0	0	0	0	0	15	2	0	0	0	11	8	0	0	15	0	0	0	0	0	0	0	5	0	16	0
MERGE33938ID	21	12	0	0	27	0	0	0	9	15	10	24	28	0	26	0	0	0	0	0	15	70	0	0	0	0	16	0	0	37	0	0	11	11	0	24	53	0	0	0	0	0	0	0	0	0	6	0	0
MERGE4429ID	7	0	0	0	0	0	0	0	7	0	0	32	0	6	6	0	0	0	0	0	0	18	0	0	0	0	0	52	49	34	13	3	0	0	13	0	0	14	30	9	0	0	142	4	34	10	22	21	0
MERGE3251ID	0	0	0	0	0	0	0	0	0	0	0	0	0	17	0	0	0	0	0	0	0	0	23	0	0	0	0	0	0	0	0	0	0	0	0	0	26	0	0	0	0	0	0	0	0	0	0	9	20
MERGE27176ID	0	0	0	0	3	0	0	0	1	0	0	0	0	0	0	0	0	0	0	0	0	0	0	0	0	0	9	0	0	0	23	46	0	23	0	47	0	0	10	0	2	0	0	0	0	0	9	0	8
MERGE33017ID	0	0	0	0	0	33	16	0	0	30	0	0	0	699	56	164	0	0	0	0	0	0	0	0	0	0	124	0	0	6	0	0	0	28	46	0	0	0	0	0	0	0	0	0	0	0	0	0	102
MERGE8608ID	25	0	0	0	10	20	0	0	9	0	0	0	0	0	0	21	0	17	0	0	0	0	0	0	0	0	0	0	0	7	0	0	0	20	35	0	0	0	0	0	0	0	0	0	0	0	0	0	0
MERGE17414ID	0	0	0	0	0	0	0	0	0	0	0	0	0	0	0	0	0	0	0	0	0	0	0	0	0	0	0	0	0	0	0	0	0	0	0	0	0	0	0	0	0	0	0	0	0	0	0	0	0
MERGE14621ID	6	22	24	0	0	0	1	0	12	7	0	0	118	28	19	0	0	12	83	41	30	0	0	0	0	0	6	0	31	6	2	6	1	19	2	18	15	44	14	22	21	35	1	19	28	0	21	21	59
MERGE11071ID	0	0	0	0	0	0	0	0	0	0	0	0	0	0	0	0	0	0	0	0	0	0	0	0	0	0	0	0	0	0	0	0	0	0	0	0	0	0	0	0	0	0	0	0	0	0	0	0	0
MERGE242ID	17	24	19	2	5	20	9	4	7	9	0	22	97	28	119	49	98	48	12	18	26	121	85	14	103	75	106	0	10	7	25	1	3	8	0	6	6	0	4	24	13	5	34	32	5	20	14	54	60
MERGE17624ID	7	30	6	0	5	10	1	0	2	0	0	2	0	20	26	0	98	35	112	138	54	0	7	15	37	0	26	0	40	2	8	8	11	0	8	0	0	14	0	0	0	0	0	0	0	0	0	0	0
MERGE26070ID	0	0	0	0	0	0	1	0	0	0	7	0	0	0	0	0	0	0	0	0	0	0	0	2	28	0	0	12	9	0	0	0	0	0	0	0	0	0	0	0	0	0	0	0	0	0	0	0	0
MERGE3997ID	0	0	0	0	0	0	0	0	0	0	0	0	0	0	0	0	0	0	0	0	0	0	0	0	0	0	0	0	0	0	0	0	0	0	0	0	7	0	12	0	13	0	1	21	0	10	0	0	0
MERGE17440ID	0	0	0	0	0	7	4	0	0	0	0	0	0	0	16	0	0	0	0	0	0	0	0	0	0	17	0	0	0	0	0	0	0	50	21	0	12	0	13	0	0	0	0	7	0	0	0	0	0
MERGE8155ID	25	0	10	0	0	0	0	0	0	18	0	3	0	7	25	0	12	0	46	31	0	38	0	0	15	0	0	14	0	0	0	0	11	0	0	11	0	0	10	0	0	0	0	0	0	12	0	0	62
MERGE33716ID	0	0	0	0	0	0	0	0	0	0	0	0	0	0	0	0	0	0	0	0	0	0	0	0	0	0	0	0	0	0	0	0	0	0	0	0	0	0	0	0	0	0	0	0	0	0	0	0	0
MERGE11289ID	0	0	0	0	0	0	0	0	0	0	0	0	0	0	0	0	0	0	0	0	0	0	0	0	0	0	0	0	0	0	0	0	0	0	0	0	0	0	0	0	0	0	0	0	0	0	0	0	0
MERGE25631ID	0	0	0	0	0	0	0	0	0	0	0	0	0	0	0	0	0	0	0	0	0	0	0	0	0	0	0	0	0	0	0	0	0	0	0	0	0	0	0	0	2390	0	0	0	0	0	0	0	0
MERGE16374ID	0	0	0	0	0	0	12	16	0	0	0	0	66	9	64	16	0	0	0	38	178	25	0	69	90	15	80	102	113	107	29	0	0	49	37	30	0	0	17	6	0	0	0	0	0	0	0	0	0
MERGE27897ID	0	0	0	0	0	0	0	0	9	0	0	0	0	0	0	0	0	0	0	0	0	0	0	0	0	0	0	0	0	0	0	0	0	7	0	0	20	24	0	0	0	0	0	0	0	0	0	0	0
MERGE17767ID	7	225	89	0	0	0	0	0	0	0	0	0	0	0	0	0	0	0	13	0	0	0	0	0	0	0	0	0	0	0	0	0	0	67	84	64	75	263	63	399	401	185	125	60	58	0	8	24	75
MERGE6903ID	0	42	0	0	0	25	2	0	9	0	0	0	0	15	0	0	17	0	0	0	9	35	12	0	0	0	22	0	0	0	0	0	0	10	44	0	0	16	85	92	5	31	91	59	53	39	109	24	39
MERGE18302ID	0	0	0	0	0	0	0	0	0	0	0	0	0	0	0	0	0	0	0	0	0	0	0	80	0	0	0	0	0	0	0	0	0	0	0	0	0	0	0	0	0	0	0	0	0	0	0	0	0
MERGE17112ID	0	0	0	0	0	0	0	0	0	0	0	0	0	0	0	0	0	0	0	0	0	0	0	0	0	0	0	0	0	0	0	0	0	0	0	0	0	0	0	0	0	0	0	0	0	0	0	0	0
MERGE18266ID	0	0	0	0	0	0	6	0	9	7	0	0	0	0	0	0	24	14	0	0	0	0	13	3	21	6	0	56	121	6	10	32	45	6	14	19	0	30	31	112	136	51	0	10	0	34	32	12	0
MERGE8646ID	0	0	0	0	0	0	0	0	0	0	0	0	0	0	0	0	0	0	0	0	0	0	0	0	0	0	0	0	0	0	0	0	0	0	0	0	0	0	0	0	0	0	0	0	0	0	0	0	0
MERGE14273ID	0	0	0	0	0	0	0	0	0	3	0	0	0	0	0	0	0	0	0	0	0	0	0	0	0	0	0	0	11	0	0	0	0	0	0	0	0	0	0	1	0	0	4	0	0	9	0	7	0
MERGE20218ID	15	0	12	20	0	0	9	0	14	5	13	12	101	20	64	43	0	12	61	34	63	10	0	19	47	49	38	60	8	33	7	0	0	0	0	0	0	0	0	0	0	0	0	0	0	17	0	0	0
MERGE32234ID	0	0	0	0	0	0	0	0	2	0	0	0	36	332	17	0	0	0	0	0	23	0	0	4	0	31	0	89	36	20	0	0	0	0	0	0	0	0	0	0	0	0	0	0	0	0	0	0	0
MERGE8602ID	0	0	0	0	0	0	0	0	0	0	0	0	0	0	0	0	0	0	0	0	0	0	0	0	0	0	0	0	0	0	0	0	0	0	0	0	0	0	0	0	0	0	0	0	0	2	0	0	0
MERGE6818ID	0	0	0	13	0	0	0	0	0	0	0	0	0	0	0	0	0	0	0	0	10	0	0	0	0	0	0	0	0	0	0	19	0	0	0	9	0	0	0	3	0	254	0	0	0	0	0	0	0
MERGE14782ID	0	0	0	0	0	0	0	11	10	0	0	1	0	0	0	0	0	0	0	5	0	13	0	0	0	0	0	0	37	8	0	0	0	0	25	12	0	0	8	0	0	0	0	0	0	0	0	0	0
MERGE3347ID	9	0	13	0	0	0	3	4	0	0	0	0	0	0	0	10	0	0	0	0	0	0	0	0	0	0	0	0	0	0	0	0	7	15	30	13	11	0	17	0	0	0	0	0	0	22	12	0	18
MERGE25561ID	4	0	0	5	14	0	0	0	0	0	0	0	0	0	0	0	0	12	0	1273	0	0	0	13	0	22	0	0	13	0	0	0	116	0	0	0	0	0	0	0	0	0	0	0	69	0	0	0	0
MERGE14534ID	0	0	0	0	0	0	0	0	0	5	0	6	0	0	0	22	0	0	0	0	0	0	0	0	0	39	8	32	0	18	0	0	4	7	0	2	0	0	0	22	0	0	0	0	0	0	0	0	0
MERGE3394ID	0	0	0	0	0	0	0	0	0	0	0	0	0	0	0	0	0	0	0	0	0	0	0	0	0	0	0	0	0	16	0	0	0	0	0	0	0	0	0	0	0	0	0	0	0	0	0	0	0
MERGE6874ID	0	0	0	0	0	0	0	0	0	0	0	8	0	0	0	26	16	0	0	6	0	0	0	0	0	0	0	0	0	29	0	0	0	8	56	22	11	0	0	4	11	0	9	27	35	0	0	0	17
MERGE32264ID	0	0	0	0	0	0	0	0	0	0	1	0	0	0	65	0	0	0	0	0	0	0	0	0	23	0	0	38	81	8	0	0	0	0	0	4	21	0	0	0	0	0	0	0	0	7	4	0	0
MERGE10537ID	0	0	0	92	246	186	6	4	0	0	1	18	0	0	0	0	0	0	0	0	0	0	0	0	0	0	5	0	0	0	0	14	0	18	4	0	0	0	0	0	0	0	0	16	0	0	0	0	0
MERGE3131ID	0	0	0	0	0	0	0	0	0	0	0	12	0	0	0	0	0	0	11	0	0	0	0	0	0	0	0	0	0	0	0	0	0	0	0	9	0	0	0	21	0	0	0	0	0	0	0	0	0
MERGE3374ID	0	0	0	0	0	0	0	0	0	0	0	0	0	0	0	0	0	0	0	0	0	0	0	0	0	0	0	0	11	21	0	0	0	25	5	13	0	5	8	8	54	28	141	66	59	48	43	41	25
MERGE11233ID	0	0	0	0	0	0	12	0	0	0	0	0	0	0	0	0	0	0	0	0	6	0	0	0	0	0	0	10	0	0	0	0	0	0	0	0	0	0	0	0	6	0	0	0	0	6	0	0	0
MERGE21697ID	0	0	0	0	0	0	7	0	0	0	0	0	0	0	0	0	0	0	0	0	9	0	0	0	0	0	0	25	47	0	0	0	0	0	0	0	0	0	0	0	0	0	0	0	0	0	0	0	0
MERGE7312ID	0	0	0	0	0	0	0	0	0	0	0	0	0	0	0	0	0	0	0	0	0	0	0	0	0	0	0	0	0	0	0	0	0	0	0	0	0	0	0	0	0	0	0	0	0	0	0	0	0
MERGE6914ID	0	0	0	0	0	6	9	0	0	3	0	0	0	0	20	0	0	0	0	0	0	16	0	0	0	0	0	0	0	0	0	0	0	0	0	0	0	0	18	0	0	0	9	0	21	0	0	0	10
MERGE7827ID	0	0	0	0	0	0	0	0	13	0	0	0	0	0	0	0	0	8	0	0	0	0	0	0	0	0	19	19	0	21	8	0	0	0	0	0	0	0	0	0	0	0	0	0	0	0	0	0	0
MERGE17142ID	0	0	9	0	0	0	0	0	0	0	0	0	0	0	0	0	0	19	0	0	0	0	0	0	0	0	0	0	0	0	0	0	0	0	0	0	0	0	0	0	0	0	0	0	0	0	0	0	0
MERGE1284ID	0	0	0	6	0	0	0	0	0	0	0	0	0	0	0	0	0	0	0	0	0	0	0	0	0	0	0	0	0	11	0	0	0	0	0	0	0	0	0	0	0	0	0	0	0	0	0	0	0
MERGE3470ID	0	0	0	0	0	0	0	0	0	0	0	0	0	0	0	0	0	0	0	0	0	0	0	0	0	0	0	23	0	0	0	0	0	0	0	0	0	0	0	0	0	0	0	9	0	0	0	0	0
MERGE17109ID	0	0	0	0	0	0	0	0	0	0	0	0	0	0	0	0	0	0	0	0	0	0	0	0	0	0	0	0	0	0	0	0	0	0	0	0	0	0	0	0	0	0	0	0	0	0	0	0	0
MERGE5561ID	0	0	0	0	0	0	0	0	0	0	0	0	0	0	0	0	0	0	0	0	0	0	0	0	0	0	0	0	0	0	0	0	0	0	14	0	16	0	0	0	58	10	34	0	0	36	73	84	0
MERGE6788ID	0	0	0	0	0	0	0	0	0	0	0	0	0	0	0	0	0	0	0	0	0	0	0	0	12	0	0	59	0	0	5	173	1	0	0	0	0	12	0	229	1	90	0	109	3	10	0	0	0
MERGE17103ID	0	0	0	0	0	0	0	0	0	0	0	0	0	0	0	0	0	0	0	0	0	0	0	0	63	0	11	46	11	34	0	13	7	0	0	7	0	0	0	0	0	0	0	0	17	0	17	0	0
MERGE8605ID	0	0	0	0	0	0	0	0	0	0	0	9	0	0	0	0	0	0	0	0	0	0	0	0	0	0	0	0	0	0	0	0	0	0	0	0	0	0	7	0	0	0	6	0	0	0	0	0	0
MERGE27669ID	0	68	5	0	0	0	0	0	0	0	0	0	0	0	0	0	0	0	22	0	0	0	0	0	0	0	0	48	24	0	0	0	0	0	0	0	0	0	0	0	0	0	0	0	0	0	0	0	0
MERGE2884ID	0	0	0	0	0	0	0	0	0	0	0	0	0	0	0	0	0	0	0	0	0	0	0	0	0	0	0	0	0	0	0	0	0	0	0	0	0	0	0	0	0	0	0	0	0	0	0	0	0
MERGE15734ID	0	0	0	0	0	0	5	0	0	10	1	0	0	0	0	0	0	22	0	0	0	0	0	0	23	0	0	14	0	11	27	0	0	0	5	18	0	0	0	7	0	0	0	0	0	0	8	10	0
MERGE5957ID	0	0	0	0	0	0	4	2	3	19	2	45	215	15	33	41	13	97	35	16	282	246	79	57	292	71	152	147	331	40	0	0	18	33	0	15	0	0	0	0	0	0	0	0	10	0	0	0	0
MERGE8471ID	0	0	0	0	10	0	0	2	0	0	0	0	0	0	0	0	0	0	0	0	0	24	0	0	0	0	0	9	0	0	0	0	4	0	0	14	0	0	0	0	0	0	0	0	0	0	0	0	10
MERGE576ID	11	0	0	0	0	0	0	0	0	0	0	0	0	0	0	0	0	0	0	0	0	0	0	0	0	0	0	7	15	20	0	0	0	16	4	14	51	13	0	13	20	2	6	0	29	11	14	31	0
MERGE16991ID	8	0	0	29	20	5	13	2	38	7	0	3	0	0	12	85	0	54	0	0	0	0	0	0	0	0	0	0	0	0	0	52	0	0	0	0	0	0	0	0	0	0	0	0	0	0	0	0	0
MERGE14817ID	0	0	0	0	8	0	0	0	7	0	0	10	0	0	0	0	0	6	0	0	0	0	0	2	0	0	0	17	84	0	18	0	0	0	0	0	0	0	0	0	0	11	0	0	0	0	0	0	0
MERGE18204ID	15	0	0	0	11	0	0	0	0	0	0	0	0	0	0	0	0	0	0	0	15	10	30	0	31	0	0	0	14	19	13	0	20	37	20	20	47	93	0	4	21	6	48	36	0	16	6	24	0
MERGE1360ID	0	0	0	4	0	0	6	0	0	0	0	0	0	0	0	20	0	12	0	8	0	0	0	0	58	0	18	0	0	0	0	0	0	11	0	6	0	0	0	0	0	0	0	0	0	0	0	0	26
MERGE19800ID	0	0	0	0	0	0	0	0	0	0	0	0	0	0	0	0	0	0	0	0	0	0	0	0	0	0	0	0	0	0	0	0	0	0	0	0	0	0	0	0	0	0	12	0	0	0	0	0	0
MERGE17265ID	0	0	0	0	12	10	0	0	23	0	0	0	0	0	0	0	0	23	0	0	0	27	0	6	0	0	0	28	83	28	32	11	0	0	0	0	0	0	0	0	8	0	0	0	8	0	0	0	0
MERGE8192ID	0	0	0	0	0	0	0	0	0	0	0	0	0	0	0	0	0	0	0	0	0	0	0	0	0	0	0	0	0	0	0	0	0	0	0	0	0	0	0	0	0	0	0	0	0	0	0	0	0
MERGE6969ID	14	0	8	0	0	0	0	0	0	0	0	0	0	0	1	0	0	0	0	0	0	0	0	0	0	0	0	44	0	0	0	0	0	0	0	0	0	0	0	0	0	8	0	0	0	0	0	8	0
MERGE9645ID	0	0	0	0	0	0	0	0	0	0	0	0	0	0	0	0	0	0	0	0	0	0	0	0	17	0	0	0	0	0	0	0	0	7	0	0	0	0	0	0	0	0	0	0	0	8	0	0	0
MERGE8077ID	16	60	21	5	7	0	4	10	30	0	0	0	36	0	25	2	8	0	0	0	0	18	0	0	0	0	0	0	20	2	10	0	0	7	24	11	0	14	12	30	0	0	10	70	23	0	0	0	22
MERGE5817ID	0	0	0	0	0	0	0	0	0	0	0	0	0	0	0	0	0	0	0	0	0	0	0	0	0	0	0	0	0	0	0	0	0	0	11	0	0	25	0	0	0	0	0	0	0	5	5	15	0
MERGE3174ID	0	0	0	0	0	0	0	0	0	0	0	0	0	0	0	0	0	0	0	0	0	0	0	0	0	0	0	0	0	0	0	0	0	0	0	0	0	0	3	0	0	0	0	23	9	4	11	58	0
MERGE8150ID	0	0	0	8	0	0	0	0	0	0	0	0	0	0	0	0	0	0	0	0	0	0	10	14	0	0	0	0	6	0	0	6	0	17	0	0	0	0	0	0	0	0	0	0	0	0	0	0	0
MERGE22229ID	24	24	1	0	0	14	0	0	0	6	3	0	0	0	0	0	0	0	0	0	0	0	0	0	31	0	21	28	123	97	8	0	0	115	29	0	0	0	16	34	0	0	0	18	5	0	0	0	65
MERGE21066ID	0	0	0	0	0	0	1	5	0	3	0	6	29	3	6	0	0	0	0	0	0	0	0	0	22	0	0	0	6	0	0	0	0	13	0	0	0	13	3	0	0	0	0	0	0	0	0	0	0
MERGE936ID	0	0	0	0	0	0	0	0	0	0	0	0	0	0	0	0	0	0	0	0	0	0	0	0	0	0	0	0	0	0	0	0	0	0	0	0	0	0	0	0	0	0	0	0	0	0	0	0	0
MERGE15437ID	0	0	0	0	0	0	0	0	0	0	0	0	0	0	0	0	0	0	0	0	0	0	0	0	0	0	0	0	0	0	0	0	0	3	0	21	0	0	11	0	0	0	0	0	0	0	0	0	0
MERGE88799ID	0	42	12	24	12	12	0	1	10	0	0	0	0	0	0	0	36	28	0	0	0	25	0	24	0	23	2	0	0	0	0	13	10	0	0	0	0	0	20	0	0	1	0	0	0	0	0	0	6
MERGE10735ID	0	0	7	0	12	0	7	0	0	0	5	0	0	2	17	0	0	0	0	0	0	0	4	5	0	17	0	0	0	0	0	0	0	5	0	6	0	0	2	0	0	0	0	0	0	16	10	0	0
MERGE7963ID	0	0	0	0	0	16	0	0	0	0	0	0	8	0	0	0	0	34	15	27	0	0	13	1	0	0	17	19	0	0	0	0	0	0	9	0	0	16	2	14	0	0	0	0	10	7	0	0	0
MERGE21092ID	0	0	0	0	0	0	0	0	0	0	0	0	0	0	0	0	0	0	0	0	0	0	0	0	0	0	0	0	0	0	0	0	0	0	0	0	0	0	0	0	0	0	0	0	0	0	0	0	0
MERGE25771ID	13	0	0	0	13	2	7	3	7	10	0	13	0	0	26	0	0	32	0	5	31	0	12	4	0	24	16	19	54	15	0	12	0	0	0	0	0	0	0	0	16	0	0	0	0	0	0	0	0
MERGE3524ID	0	0	0	0	0	0	0	0	0	0	0	0	0	0	0	0	0	0	0	0	0	0	0	0	0	0	0	0	0	0	0	0	0	0	0	0	0	0	0	0	0	0	0	0	0	0	0	0	0
MERGE8767ID	0	0	0	0	0	0	0	0	0	0	0	0	0	0	0	0	0	0	0	0	0	0	0	0	0	0	0	0	0	0	0	0	0	12	20	0	12	0	0	0	0	0	0	0	0	0	0	13	0
MERGE9912ID	23	0	0	0	0	0	0	0	0	0	0	0	0	6	0	0	0	0	0	0	0	0	0	0	0	0	0	0	0	0	6	0	0	0	0	0	0	14	0	0	0	0	0	0	0	3	0	24	0
MERGE6821ID	0	0	0	0	0	0	0	0	0	0	0	0	0	0	0	0	0	0	0	0	0	0	0	0	0	0	0	0	0	0	0	47	3	0	0	0	0	0	0	39	136	22	5	0	0	7	0	0	8
MERGE33281ID	15	64	0	0	21	0	13	0	0	10	0	0	0	30	0	9	0	0	136	0	41	27	28	7	0	0	0	18	80	21	0	0	0	26	0	0	0	0	24	0	0	0	0	0	0	0	0	0	0
MERGE11212ID	0	5	5	0	0	0	10	0	0	0	0	0	0	0	0	0	27	0	0	0	0	0	0	0	0	0	0	17	0	0	0	0	0	0	0	2	0	0	0	0	8	0	6	9	20	3	0	17	0
MERGE26085ID	0	0	0	0	0	0	0	0	0	0	0	0	0	0	0	0	0	0	0	0	0	0	0	0	0	0	0	0	0	0	0	0	0	0	0	4	0	0	0	0	0	0	0	0	0	0	0	0	0
MERGE10809ID	0	0	0	0	0	0	0	0	0	0	0	0	0	0	0	0	0	0	0	0	0	0	0	0	0	0	0	0	0	0	0	0	0	0	0	0	0	0	0	0	0	0	0	0	0	0	0	0	0
MERGE33005ID	27	0	0	0	0	16	0	0	0	0	0	0	0	0	0	0	0	0	0	0	0	0	0	0	0	0	0	0	0	0	0	0	0	0	0	0	0	0	0	0	0	0	0	0	0	0	0	0	0
MERGE2856ID	0	0	0	0	0	0	0	0	0	0	0	0	0	0	0	0	0	0	0	0	0	0	0	0	0	0	0	0	0	0	0	0	0	0	0	0	0	0	0	0	0	0	0	0	0	0	0	0	0
MERGE17602ID	2	0	0	0	16	0	3	0	5	0	0	0	0	0	0	0	0	20	0	0	0	0	0	0	0	0	0	0	27	17	0	0	0	0	0	9	0	14	0	0	0	0	0	0	0	0	0	0	0
MERGE20697ID	0	0	12	11	27	20	8	0	22	2	0	0	31	0	0	11	25	8	26	19	113	16	40	5	0	18	54	0	0	0	50	14	17	0	15	0	0	0	0	0	0	0	0	0	0	0	0	0	0
MERGE3352ID	0	0	0	0	0	0	0	0	0	0	0	0	0	0	0	0	0	0	0	0	0	0	0	0	0	0	0	0	0	0	0	0	0	0	0	0	0	0	0	0	0	0	0	0	0	0	0	0	0
MERGE10504ID	0	0	0	0	0	0	0	1	0	0	0	0	0	0	0	0	0	0	0	43	0	38	161	79	350	164	30	13	15	0	308	200	276	0	0	0	24	7	0	0	0	0	0	0	0	0	0	0	0
MERGE963ID	0	0	0	0	0	0	0	0	0	0	0	0	0	0	0	0	0	0	0	0	0	0	0	0	0	0	0	0	0	0	0	0	0	0	0	0	0	0	0	0	0	0	0	0	0	0	0	0	0
MERGE18502ID	0	17	0	0	0	3	0	0	0	0	0	0	0	0	0	0	0	0	0	0	7	0	0	0	0	0	0	0	0	0	0	0	0	0	0	0	0	0	0	0	0	0	0	0	0	0	0	0	0
MERGE3495ID	0	23	0	0	0	0	0	2	0	0	0	0	0	0	0	0	0	0	0	0	0	0	0	0	0	0	0	0	0	0	0	0	0	0	0	0	0	0	0	0	0	0	0	0	0	0	0	0	0
MERGE8062ID	15	29	102	14	14	0	11	12	8	20	11	45	148	88	8	17	32	44	80	51	18	3	31	23	50	48	30	44	4	39	0	0	0	0	0	33	44	0	27	0	0	19	51	0	16	28	5	2	26
MERGE15537ID	0	0	5	0	0	0	0	0	2	0	0	0	0	19	5	0	0	0	0	0	12	0	0	0	0	0	0	12	0	20	0	0	0	41	62	51	57	92	35	79	60	13	184	41	41	130	108	95	0
MERGE1322ID	0	0	0	0	0	0	0	0	0	0	0	0	0	0	0	0	0	0	0	0	0	0	0	0	0	17	0	0	0	21	0	0	0	0	0	8	0	0	10	0	0	0	0	0	0	7	0	0	0
MERGE4749ID	9	0	0	0	0	0	0	0	0	0	0	0	0	0	0	0	0	0	0	0	0	0	0	0	0	0	0	0	0	0	0	0	0	0	26	13	0	0	0	0	0	0	0	0	19	0	0	0	0
MERGE8196ID	0	0	0	0	0	0	0	0	0	0	0	0	0	0	0	0	0	0	0	0	0	0	0	0	0	0	0	0	0	0	0	0	0	0	0	0	147	206	110	417	337	97	22	73	11	21	60	55	196
MERGE13575ID	1	1	8	8	24	0	6	5	0	7	11	29	9	20	0	19	14	29	21	72	69	62	21	32	118	17	17	14	41	8	0	0	0	6	19	35	0	0	14	0	37	5	36	8	41	64	20	48	5
MERGE7123ID	0	0	0	0	0	0	0	0	0	0	0	0	0	0	14	0	0	0	0	0	0	0	0	0	0	0	0	0	0	0	0	0	0	0	0	0	0	0	0	0	0	0	0	0	0	0	0	0	0
MERGE18830ID	0	0	0	0	0	0	0	0	0	0	0	0	0	0	0	0	0	0	0	0	0	0	0	0	0	0	0	0	0	1	0	0	0	17	0	10	58	33	52	0	8	0	4	0	15	0	0	0	0
MERGE8049ID	0	0	0	0	0	0	3	0	0	6	0	0	0	0	0	0	0	4	4	0	16	45	3	26	111	22	44	14	28	37	66	29	89	23	7	4	7	56	17	37	10	20	20	11	0	0	0	0	0
MERGE6664ID	0	0	0	0	0	0	0	0	0	0	0	0	0	0	0	0	0	0	0	0	0	0	0	0	0	0	0	0	0	0	0	0	0	0	0	0	0	0	0	0	0	0	0	0	0	0	1196	0	0
MERGE17464ID	0	0	0	0	0	0	0	0	0	0	0	0	0	0	0	0	0	0	0	0	0	0	0	0	0	0	0	0	0	0	0	0	0	0	18	24	0	0	15	23	12	0	104	0	22	0	7	0	0
MERGE3360ID	0	0	0	0	0	0	0	5	0	4	0	0	39	3	0	0	0	0	0	0	15	0	0	0	0	0	16	0	0	5	0	0	0	0	0	0	0	11	8	0	0	0	9	0	0	16	0	1	27
MERGE2165ID	0	3	0	0	0	0	0	4	0	0	0	0	0	9	0	0	0	0	0	0	2	0	0	0	0	0	0	0	0	0	0	0	0	0	0	0	0	25	0	0	0	11	25	0	11	23	0	26	4
MERGE18106ID	0	0	0	0	0	0	0	0	0	0	0	0	0	0	0	0	0	0	0	0	0	0	0	0	0	0	0	0	0	0	0	0	0	0	0	0	0	0	6	0	0	0	0	0	0	0	0	0	0
MERGE17176ID	0	0	0	0	12	6	0	0	0	0	1	4	0	0	0	7	0	57	0	0	0	77	15	0	0	0	0	4	0	0	40	31	18	0	0	0	0	0	0	0	0	0	0	0	0	0	0	0	0
MERGE3534ID	98	219	196	0	0	0	0	0	0	0	0	0	12	63	50	0	0	0	114	70	28	0	0	0	0	8	0	0	1	0	0	0	0	0	0	37	5	54	11	161	20	18	33	43	90	38	15	9	185
MERGE32239ID	0	0	0	0	0	0	0	0	39	25	0	0	0	0	0	0	0	0	0	0	0	0	0	10	50	28	140	48	6	23	0	0	0	0	0	0	0	0	0	0	0	0	0	0	0	0	10	0	0
MERGE6055ID	4	0	0	0	0	0	0	0	0	0	0	0	0	0	0	0	0	0	0	0	0	0	0	19	39	0	0	0	0	18	0	0	0	0	0	0	0	0	0	3	0	0	0	0	0	0	0	0	0
MERGE3881ID	0	0	0	0	0	0	0	0	0	0	0	0	0	0	0	0	0	0	0	0	0	0	0	0	0	0	0	0	0	0	0	13	0	0	0	0	0	0	0	0	0	0	0	0	0	0	0	0	0
MERGE3270ID	0	0	0	0	0	0	0	0	0	0	0	0	0	0	0	0	0	0	0	0	0	12	0	0	0	0	0	0	0	0	0	0	0	0	0	0	36	10	4	45	37	0	17	8	2	15	29	6	0
MERGE7107ID	293	17	0	0	0	0	0	0	0	0	0	0	0	0	0	0	0	0	0	0	0	0	0	0	0	0	0	0	6	0	0	0	0	0	0	0	0	0	0	0	0	0	0	0	0	0	0	1	0
MERGE18680ID	0	0	0	0	0	0	0	0	0	0	0	0	0	0	0	0	0	0	0	0	0	0	0	0	0	0	0	0	0	0	0	0	0	0	0	0	0	0	0	0	0	0	0	0	0	0	0	0	0
MERGE33663ID	0	0	0	0	0	0	0	0	0	0	0	0	0	0	0	0	0	0	1	0	0	0	0	0	0	0	0	0	0	0	0	0	0	0	0	0	0	0	0	0	0	0	0	0	0	0	0	0	0
MERGE24919ID	0	0	0	0	0	0	0	0	19	5	6	0	0	0	0	0	0	0	0	0	0	0	0	0	0	0	0	4	0	0	0	0	0	0	0	0	0	0	0	0	0	0	0	0	0	0	0	0	0
MERGE11427ID	10	17	12	0	0	8	0	5	4	2	5	31	0	18	0	15	8	39	0	5	0	45	8	0	75	0	0	103	144	75	53	3	8	33	16	74	0	0	0	0	0	6	11	0	3	11	33	17	16
MERGE19516ID	0	0	0	0	0	0	0	0	0	0	0	0	0	0	0	0	0	0	0	0	0	0	0	0	0	0	0	44	0	84	0	0	0	0	0	0	0	0	0	0	0	0	0	0	0	0	0	0	0
MERGE926ID	0	0	0	0	0	0	0	0	0	0	0	0	0	0	0	0	0	0	0	0	0	0	0	0	0	0	0	0	0	0	0	0	0	0	0	0	0	0	0	0	0	0	0	0	0	0	0	0	0
MERGE15254ID	0	0	0	0	0	0	0	0	0	0	0	0	0	0	0	0	0	0	0	0	0	0	0	0	0	0	0	11	0	8	0	19	0	19	25	22	0	0	10	0	0	0	21	0	0	22	14	74	0
MERGE10866ID	0	15	0	0	0	12	0	0	0	0	5	0	0	0	32	14	0	9	0	0	0	0	7	2	0	0	0	8	19	0	0	0	0	5	45	12	0	0	0	0	0	0	0	0	0	0	0	0	13
MERGE17438ID	0	6	0	0	0	0	0	0	3	0	0	1	0	0	0	0	0	40	0	0	0	34	2	2	0	0	0	1	0	0	10	0	0	0	0	0	0	0	0	0	0	0	0	0	0	0	0	0	0
MERGE8481ID	0	0	0	0	0	0	0	0	0	0	0	0	0	0	0	0	0	0	0	0	0	0	0	0	0	0	0	0	0	0	0	0	0	0	0	0	0	0	0	0	0	0	0	0	0	0	0	0	0
MERGE3273ID	0	0	0	0	0	0	0	0	0	0	2	0	0	0	0	0	28	0	0	0	0	0	38	0	0	0	0	0	0	0	0	0	0	0	0	0	0	0	0	0	2	0	0	0	0	0	0	0	0
MERGE20783ID	0	0	0	0	0	0	0	0	0	0	0	0	0	0	0	0	0	0	0	0	0	0	0	0	0	0	0	0	0	0	0	0	0	0	0	0	0	0	0	0	0	0	0	0	0	0	0	0	0
MERGE17352ID	0	0	0	0	0	0	0	0	1	2	0	0	0	0	0	0	11	0	0	0	0	0	0	10	5	0	0	4	64	0	6	12	20	0	20	0	60	109	17	10	0	0	0	0	0	0	0	0	0
MERGE19258ID	2	14	7	0	0	0	0	0	4	11	0	0	0	0	0	0	0	0	20	0	0	17	0	0	0	0	0	0	0	0	0	0	0	12	15	9	91	53	126	160	243	143	37	0	148	207	126	76	20
MERGE11336ID	0	0	0	0	4	0	0	0	4	0	0	0	13	0	0	47	10	0	0	0	0	21	12	0	0	0	0	13	5	0	0	0	0	26	47	19	0	0	0	0	0	0	0	0	0	0	0	0	0
MERGE16301ID	0	0	0	0	0	0	0	0	0	0	0	0	0	0	0	0	0	0	0	0	0	0	0	0	0	0	0	0	0	0	0	0	0	0	0	0	0	0	0	0	0	0	0	0	0	0	0	0	0
MERGE4065ID	0	0	0	0	0	0	0	0	0	0	0	0	0	0	0	0	0	0	0	0	0	0	0	0	0	0	0	0	0	0	0	0	0	0	0	0	0	0	0	0	0	0	0	0	0	0	0	0	0
MERGE1673ID	9	0	0	0	0	0	0	0	0	10	0	3	0	7	57	0	45	0	0	0	0	0	0	0	0	0	0	24	104	5	0	0	0	18	0	0	0	0	0	7	0	0	0	0	0	0	0	0	0
MERGE31821ID	0	0	0	0	0	0	0	0	0	0	0	0	0	0	0	0	0	0	0	0	0	0	0	0	0	0	0	0	0	0	0	0	0	0	0	0	4	0	5	0	0	0	0	0	0	0	0	0	0
MERGE7397ID	0	0	0	0	0	0	0	0	0	0	0	0	0	0	0	0	0	0	0	0	0	0	0	0	0	0	0	0	0	0	0	0	0	0	0	0	0	0	0	0	0	0	0	0	0	0	0	0	0
MERGE6785ID	0	0	0	0	0	0	0	0	0	0	0	0	0	0	0	0	0	0	0	0	0	0	0	0	0	0	0	0	0	0	0	0	0	0	0	0	0	0	0	0	0	0	0	0	0	0	0	0	10
MERGE8070ID	0	0	0	0	0	0	0	0	0	0	0	0	0	0	0	0	17	0	0	6	0	24	0	0	0	0	0	29	0	0	0	14	0	0	0	0	0	0	0	0	0	0	0	0	0	0	0	0	0
MERGE26972ID	0	0	0	0	0	0	0	0	0	0	0	0	0	0	0	0	0	0	0	0	0	0	0	0	0	0	0	0	0	0	0	0	0	0	0	0	0	0	0	0	0	0	0	0	0	0	0	0	0
MERGE15451ID	0	0	0	0	0	0	0	0	0	0	0	0	0	0	0	0	0	0	0	0	0	0	0	0	0	0	0	0	0	0	0	0	0	142	46	53	147	364	262	12	65	17	30	0	0	112	36	117	23
MERGE20155ID	0	0	0	0	0	0	0	0	0	0	0	0	0	0	0	0	0	0	0	0	0	0	0	0	0	0	0	0	0	0	0	0	0	0	0	0	0	0	0	0	0	0	0	0	0	0	0	0	0
MERGE5621ID	0	0	0	0	0	0	0	0	0	13	0	0	0	0	0	0	0	0	0	0	0	0	0	0	0	0	0	0	0	0	0	0	0	0	0	0	0	0	0	0	0	0	9	0	1	0	14	0	0
MERGE26994ID	0	0	0	0	0	0	0	0	0	0	0	0	0	0	0	0	0	0	0	0	0	0	0	0	0	0	0	27	47	0	0	0	13	27	0	0	0	0	7	0	0	0	0	0	0	0	0	0	0
MERGE16003ID	0	0	0	0	0	0	0	0	0	0	0	0	0	0	0	0	0	0	0	0	0	0	0	0	0	0	0	0	0	0	0	0	0	0	4	0	0	0	0	0	0	0	0	0	0	0	0	0	0
MERGE33741ID	0	0	0	0	0	0	0	0	0	0	0	0	0	0	0	0	0	0	0	0	0	0	0	0	0	0	0	0	0	0	0	0	0	0	0	0	0	0	0	0	0	0	0	0	0	0	0	0	0
MERGE13235ID	7	13	8	0	0	5	0	0	0	0	0	0	0	0	0	0	9	0	0	0	0	0	0	0	0	0	0	34	0	0	0	0	1	16	4	44	12	44	29	46	25	0	124	45	103	192	259	323	19
MERGE891ID	0	0	0	0	0	0	0	0	0	0	0	0	0	0	0	0	0	0	0	0	0	0	0	0	0	0	0	0	0	0	0	0	0	0	0	0	0	0	0	0	0	0	0	0	0	0	0	0	0
MERGE8865ID	0	0	0	0	0	0	0	0	0	0	0	0	0	0	0	0	0	0	0	0	0	0	0	0	0	0	0	0	0	0	0	0	0	3	0	0	0	0	0	0	11	0	25	0	10	20	0	20	0
MERGE1281ID	0	0	0	0	0	0	0	0	0	0	0	7	0	0	0	0	0	0	0	0	0	0	0	0	0	0	0	0	0	0	0	0	0	0	0	0	0	0	0	0	0	0	0	0	0	0	0	0	0
MERGE7833ID	0	0	0	0	0	0	4	0	0	0	0	0	13	0	0	0	0	0	0	0	0	0	0	0	0	0	26	55	50	94	0	0	0	0	0	0	0	0	0	0	0	0	0	0	19	0	0	0	0
MERGE1319ID	0	0	0	0	0	0	3	0	0	4	0	0	0	0	0	0	0	0	0	0	0	0	0	0	0	0	0	0	0	0	0	0	0	7	0	0	0	0	0	0	0	0	0	0	0	0	0	0	0
MERGE8141ID	0	0	0	0	0	0	0	0	0	0	0	0	0	15	0	0	0	0	0	0	0	0	0	0	0	0	0	0	0	0	0	0	0	0	0	0	0	0	0	0	0	0	0	0	0	0	0	0	0
MERGE8968ID	0	0	0	0	0	0	0	8	0	0	54	0	0	0	27	0	0	0	0	0	0	0	0	0	0	0	0	0	0	0	0	0	0	0	0	6	0	0	0	0	0	0	0	0	0	0	18	0	0
MERGE1829ID	8	32	0	0	2	0	13	0	7	0	1	0	0	0	0	0	0	15	0	0	0	0	0	8	0	0	0	0	6	3	10	0	0	77	24	56	0	0	0	25	0	0	0	0	0	6	32	31	61
MERGE58604ID	0	0	0	17	0	7	37	0	6	8	1	7	0	21	47	0	41	28	0	43	30	11	0	8	22	38	35	69	116	33	27	13	0	65	77	79	0	0	0	0	0	0	0	0	0	17	0	36	38
MERGE6713ID	0	0	0	0	0	0	0	5	0	0	0	0	0	0	0	18	0	0	0	0	0	29	0	0	0	0	0	10	32	0	0	0	0	0	0	34	0	17	11	6	8	0	23	0	0	14	0	0	0
MERGE9468ID	0	0	0	0	0	0	0	0	0	0	0	0	0	0	0	0	0	0	0	0	0	0	0	0	0	0	0	0	0	0	0	0	0	0	0	1	0	0	0	0	0	0	0	0	0	0	0	0	5
MERGE80332ID	0	0	2	18	35	0	4	0	0	1	1	0	0	0	0	2	16	0	0	0	0	0	104	69	115	46	156	0	1	0	188	243	189	0	0	0	0	0	0	0	0	0	0	0	0	0	0	0	0
MERGE7823ID	0	0	9	13	4	0	0	4	0	5	3	0	0	15	0	7	0	0	20	0	0	0	0	2	0	0	0	0	0	0	0	0	0	0	0	0	0	0	0	0	12	0	0	0	4	0	0	0	0
MERGE33739ID	0	0	0	0	0	0	0	0	0	0	0	0	0	0	0	0	0	0	0	0	0	0	0	0	0	0	0	0	0	0	0	0	0	0	0	0	0	0	0	0	0	0	0	0	0	0	0	0	0
MERGE4455ID	0	0	0	0	0	0	0	0	0	0	0	0	0	0	0	0	0	0	0	0	0	0	0	0	0	0	0	0	0	0	0	0	0	0	0	0	0	0	0	0	0	0	0	0	0	0	0	0	0
MERGE26525ID	0	0	0	0	0	0	0	0	0	0	0	0	0	0	0	0	0	0	0	0	0	0	0	0	0	0	0	0	0	0	0	0	0	0	0	0	0	0	0	0	0	0	0	0	0	0	0	0	0
MERGE1264ID	0	0	9	0	0	0	0	0	0	0	0	0	11	7	0	0	13	0	0	0	11	0	14	0	0	0	0	0	0	0	0	0	0	38	39	15	10	21	42	4	45	0	43	8	33	58	23	17	7
MERGE895ID	0	0	0	0	0	0	0	0	0	0	0	0	0	0	0	0	0	0	0	0	0	0	0	0	0	0	0	0	0	0	0	0	0	0	0	0	0	0	0	0	0	0	0	0	0	0	0	0	0
MERGE6204ID	0	0	0	0	0	0	0	0	0	0	0	11	0	0	0	0	0	0	0	0	0	0	0	0	0	0	0	36	0	4	6	0	0	0	18	5	0	0	0	0	0	3	33	0	0	0	0	3	0
MERGE8780ID	25	0	37	0	0	0	4	0	0	4	0	0	0	19	0	0	28	0	126	10	109	36	17	18	34	0	0	36	0	30	0	0	0	10	0	0	37	10	0	0	0	24	0	0	0	0	0	0	16
MERGE10516ID	0	0	0	0	0	0	0	0	0	0	0	0	0	0	0	0	0	0	0	0	0	0	0	0	0	0	0	0	0	0	0	0	0	0	0	0	0	0	0	0	0	0	0	0	0	0	0	0	0
MERGE27183ID	0	0	0	0	0	0	0	0	0	0	0	0	0	0	0	0	0	0	0	0	0	0	0	0	0	0	0	0	0	43	0	0	0	0	5	0	0	0	0	0	0	0	0	0	0	7	10	0	0
MERGE2150ID	0	0	0	0	0	0	0	0	0	0	0	0	0	0	0	0	0	0	0	0	0	0	0	0	0	0	0	0	0	0	0	0	0	0	0	2	0	0	0	0	0	0	0	0	0	21	0	8	0
MERGE26919ID	0	0	0	0	0	0	0	0	0	0	0	0	0	0	0	0	0	0	0	0	0	0	0	0	0	0	0	0	0	0	0	0	0	0	0	0	0	0	0	0	0	0	0	0	0	0	0	0	0
MERGE8078ID	0	0	0	0	0	0	0	0	0	0	0	0	0	0	0	0	0	0	13	0	0	0	0	0	0	0	0	0	0	0	0	0	0	0	0	0	0	0	0	0	0	0	0	0	0	0	0	0	0
MERGE8076ID	0	0	0	0	0	0	0	0	0	0	0	0	0	0	0	0	0	0	0	0	0	19	0	0	0	0	0	28	0	0	0	0	0	0	0	0	0	0	0	0	0	0	0	0	0	0	0	0	0
MERGE9606ID	0	0	7	0	2	0	2	0	9	0	0	0	0	0	0	0	0	16	0	0	0	15	0	0	0	0	0	0	33	0	0	0	8	0	0	0	0	0	0	19	0	19	0	0	13	0	9	0	6
MERGE18121ID	0	0	0	0	0	0	0	0	0	0	0	0	0	0	0	0	0	0	0	0	0	0	0	0	0	0	0	0	0	0	0	0	0	0	0	0	0	0	7	0	0	17	0	0	0	0	0	31	0
MERGE38458ID	0	0	0	0	0	0	0	0	0	0	0	0	0	0	0	0	0	0	0	0	0	0	0	0	0	0	0	0	0	0	0	0	0	0	0	0	0	0	0	0	0	0	0	0	0	0	0	0	0
MERGE6810ID	0	0	116	0	0	0	0	0	0	11	0	3	52	0	0	0	0	0	0	0	3	0	0	0	0	56	0	0	0	0	0	0	0	0	7	38	0	0	0	0	0	9	0	0	0	0	0	0	0
MERGE7836ID	33	83	72	0	0	0	2	11	0	6	0	0	0	3	0	90	32	65	42	53	23	45	63	51	57	39	9	36	51	27	13	6	0	23	4	0	0	22	11	0	0	0	0	16	0	0	0	0	0
MERGE3594ID	0	0	0	0	0	0	0	0	0	0	0	0	0	0	0	0	0	0	0	0	0	0	0	0	34	0	0	0	20	0	0	0	0	0	16	0	0	0	0	0	0	0	47	16	32	0	11	6	0
MERGE18127ID	0	0	0	0	0	0	0	0	0	0	0	0	0	0	0	0	0	0	0	0	0	0	0	0	0	0	0	0	0	0	0	0	0	0	0	0	0	0	0	0	0	0	0	0	0	0	0	0	0
MERGE1570ID	20	0	0	0	0	0	0	0	0	1	0	0	0	0	0	0	0	0	0	0	0	0	0	0	0	0	0	0	0	0	0	0	1	7	0	12	0	0	0	0	0	0	0	0	0	0	0	0	0
MERGE924ID	0	0	0	0	0	0	0	0	0	0	0	0	0	0	0	0	0	0	0	0	0	0	0	0	0	0	0	0	0	0	0	0	0	0	0	0	0	0	0	0	0	0	0	0	0	0	0	0	0
MERGE22969ID	7	0	0	0	0	0	0	0	0	4	0	0	35	32	36	0	0	0	0	0	8	0	13	0	0	17	21	20	43	5	0	0	11	0	0	8	0	0	0	0	0	0	0	0	0	25	0	0	22
MERGE20216ID	0	0	17	0	1	0	0	0	0	0	0	0	0	0	0	6	0	5	0	10	3	0	0	0	0	0	0	19	0	5	0	0	0	6	13	0	0	0	19	0	0	0	12	1	0	4	0	27	0
MERGE8947ID	0	0	0	0	0	0	0	2	6	7	0	0	0	0	0	0	0	0	0	0	0	0	7	0	8	0	0	2	26	0	0	0	0	0	4	27	0	0	8	0	0	0	0	0	0	0	12	0	0
MERGE6963ID	0	0	0	0	0	0	0	3	0	0	0	0	0	0	0	0	0	4	0	0	0	0	0	0	0	0	0	5	38	1	12	0	6	6	36	0	0	0	0	0	1	0	0	0	15	0	0	0	0
MERGE33021ID	0	0	0	0	0	0	0	0	0	0	0	0	0	0	0	0	0	0	0	0	0	0	0	0	0	0	0	0	0	0	0	0	0	0	0	0	0	0	0	0	0	0	0	0	0	0	0	0	0
MERGE10838ID	0	0	0	0	0	0	0	0	0	0	0	0	0	0	0	0	0	0	0	0	0	0	0	0	0	0	0	0	0	0	0	0	0	0	0	0	0	0	0	0	0	0	0	0	0	0	0	0	0
MERGE4788ID	0	0	0	0	0	0	0	0	0	0	0	0	0	0	0	0	0	0	0	0	0	0	0	15	0	0	0	0	0	0	0	0	0	0	0	0	0	0	0	0	0	0	0	5	0	0	0	0	0
MERGE15604ID	0	0	0	0	0	0	0	0	0	0	0	0	0	0	0	0	0	0	0	0	0	0	0	0	0	0	0	0	0	0	0	0	0	0	0	0	0	0	0	0	0	0	0	0	0	0	0	0	0
MERGE812ID	0	0	0	0	0	0	0	0	2	0	0	0	0	0	42	0	0	0	0	0	0	0	0	0	0	0	23	0	0	0	0	0	0	0	0	0	0	0	0	0	0	0	14	0	0	0	0	0	0
MERGE8133ID	0	0	0	0	0	0	0	0	0	0	0	0	0	0	27	0	0	0	0	0	0	0	0	0	0	0	0	14	0	40	0	0	0	0	34	5	0	0	4	0	0	0	7	0	18	15	0	2	0
MERGE19672ID	0	0	0	0	0	0	0	0	0	0	0	0	0	0	0	0	0	0	0	0	0	0	0	0	0	0	0	0	0	0	0	0	0	6	0	0	0	0	4	0	0	0	5	0	0	0	0	0	0
MERGE2169ID	0	0	0	0	0	0	0	0	0	0	0	0	0	0	0	0	0	0	0	0	0	0	0	0	0	0	0	0	0	0	0	0	0	0	0	0	0	0	0	0	0	0	0	0	0	0	0	0	0
MERGE23340ID	26	0	11	2	0	0	1	0	8	4	0	43	108	16	24	0	0	0	0	0	0	0	7	10	0	18	16	73	87	92	0	0	0	0	0	15	0	6	76	0	8	0	37	0	0	18	17	2	0
MERGE7962ID	0	0	0	2	0	0	0	2	0	0	5	0	0	0	0	0	16	0	0	0	0	0	0	8	0	0	0	0	0	0	0	0	0	0	0	0	8	0	0	20	28	6	25	0	0	15	6	22	0
MERGE19754ID	0	0	0	0	0	0	0	0	0	0	0	6	0	0	0	0	0	0	0	0	0	0	1	2	0	0	0	1	4	0	2	0	0	10	0	13	1	0	0	0	0	0	0	0	0	0	0	0	0
MERGE925ID	0	0	0	0	0	0	0	0	0	0	0	0	0	0	0	0	0	0	0	0	0	0	1	0	0	0	0	0	0	0	0	0	0	0	0	0	0	0	0	0	0	0	0	0	0	0	0	0	0
MERGE68211ID	0	0	0	0	0	0	0	0	0	0	0	0	0	0	0	0	0	0	0	0	0	0	0	0	0	0	0	0	0	0	0	0	0	0	0	0	0	0	0	0	0	0	0	0	0	0	0	0	0
MERGE32272ID	0	0	0	0	0	0	0	7	0	0	0	0	0	10	0	0	15	8	0	0	0	0	0	0	0	0	0	0	0	16	0	20	23	0	0	0	0	0	0	0	0	0	0	22	0	0	0	0	0
MERGE18922ID	0	0	0	0	0	0	0	6	0	0	0	0	0	0	0	0	0	0	0	0	0	0	0	0	0	0	0	0	0	0	0	12	0	0	0	0	0	0	0	0	0	0	0	0	0	0	0	12	0
MERGE15065ID	0	0	0	0	0	0	0	0	0	0	0	12	0	0	0	0	0	0	0	0	0	0	0	0	0	0	0	0	0	0	0	0	0	0	0	0	0	0	0	0	0	0	0	0	0	0	0	0	0
MERGE5951ID	0	0	0	0	0	0	0	0	6	0	0	0	0	0	0	0	0	0	0	0	0	10	2	11	0	0	0	0	26	0	0	0	0	27	0	13	0	3	1	0	0	3	0	0	0	8	1	4	11
MERGE17816ID	0	0	0	0	0	0	0	0	0	2	0	1	0	0	0	0	0	0	0	0	0	0	0	0	0	0	30	0	0	0	0	0	0	0	0	0	0	0	0	0	0	0	0	0	0	0	0	0	0
MERGE2777ID	0	0	0	0	0	7	0	0	0	0	0	0	0	5	0	0	0	0	10	0	0	0	3	8	0	0	0	0	0	0	0	0	0	13	22	10	0	0	0	0	25	0	0	0	0	4	23	0	30
MERGE33907ID	0	0	0	0	0	0	0	0	0	0	0	0	0	0	0	0	0	0	0	0	0	0	0	0	0	0	0	0	0	0	0	0	0	0	0	0	0	0	0	0	0	0	0	0	0	0	0	0	0
MERGE11206ID	0	15	0	2	0	0	0	0	0	0	0	0	0	0	0	0	0	0	0	0	0	0	0	0	0	0	0	0	20	0	0	0	0	0	0	6	0	0	0	0	0	0	0	0	0	0	7	0	0
MERGE5283ID	0	0	0	2	0	0	6	0	0	3	0	0	0	7	0	0	0	0	0	0	0	0	0	0	0	0	0	0	0	9	0	0	0	0	0	11	0	0	0	0	0	0	10	11	0	0	8	0	0
MERGE8103ID	0	0	0	0	0	0	0	0	6	0	0	0	0	0	0	0	0	0	0	0	0	0	0	0	0	0	0	78	119	637	3	0	10	14	0	0	0	0	0	0	0	0	0	0	0	0	0	0	0
MERGE8054ID	0	0	0	0	0	0	0	0	0	0	0	0	0	8	42	0	0	0	0	0	0	0	0	0	0	0	0	0	0	0	7	0	0	0	0	0	0	0	0	0	0	0	0	0	0	0	0	0	0
MERGE1763ID	0	0	0	0	0	0	0	0	0	0	0	0	0	0	0	0	0	0	0	0	0	0	0	0	0	0	0	0	0	0	0	0	0	0	0	0	0	0	0	0	13	0	0	0	0	0	0	0	0
MERGE17895ID	0	0	0	0	0	0	0	0	0	0	0	0	0	0	0	0	0	0	0	0	0	0	0	0	0	0	0	0	0	0	0	0	0	18	69	16	125	87	339	20	0	0	11	13	0	75	38	111	52
MERGE8880ID	0	0	0	0	0	0	0	0	0	0	0	0	0	0	0	0	0	0	0	0	0	0	0	0	0	0	0	0	0	0	0	0	0	0	8	9	0	0	9	0	0	0	21	0	0	1	27	27	0
MERGE3367ID	0	0	0	0	0	0	0	0	0	0	0	0	0	0	0	0	0	0	0	0	0	0	0	0	0	0	0	7	0	0	0	0	0	0	0	0	0	14	16	6	2	6	167	23	23	41	18	40	34
MERGE20802ID	0	0	0	0	0	0	0	0	0	0	0	0	0	0	0	0	0	0	0	0	0	0	0	0	0	0	0	0	0	0	0	0	0	0	0	0	0	0	26	11	41	32	74	28	122	231	253	222	112
MERGE18080ID	0	0	0	0	0	0	0	0	0	0	0	0	0	0	0	0	0	0	0	0	0	0	0	0	0	0	0	0	0	0	0	0	0	0	0	0	0	0	0	0	0	0	0	0	0	0	0	0	0
MERGE4562ID	0	0	0	0	0	0	9	0	27	0	5	39	0	0	0	0	0	15	0	0	0	0	0	0	0	0	0	15	45	0	5	0	0	20	34	24	16	20	3	0	12	18	15	0	0	19	0	0	0
MERGE3024ID	0	15	0	0	6	0	0	0	0	0	0	0	0	0	0	0	0	0	0	34	0	0	0	0	0	0	0	0	0	0	0	13	0	0	0	31	11	0	9	0	0	0	9	25	22	33	51	76	19
MERGE10938ID	0	0	0	0	0	0	0	0	0	0	0	0	0	0	0	0	0	0	0	0	0	0	0	0	0	0	0	0	0	0	0	0	0	7	9	0	0	0	17	7	12	0	4	0	4	31	2	10	46
MERGE16861ID	0	0	0	7	0	0	0	0	0	0	0	0	0	0	22	0	0	0	0	0	0	0	0	0	0	0	0	0	0	0	0	0	0	38	20	15	115	62	47	32	23	15	175	12	42	106	112	113	48
MERGE10753ID	0	0	0	0	0	0	0	0	0	5	0	8	0	3	0	0	0	0	0	0	0	0	0	0	0	0	0	0	0	0	0	0	0	12	0	0	0	0	0	0	0	0	0	0	0	0	0	0	0
MERGE16907ID	0	7	0	0	0	0	0	0	0	0	0	0	0	11	0	0	0	0	0	0	0	0	0	0	0	0	0	0	0	0	0	0	0	0	0	0	0	0	0	0	0	0	0	0	0	0	2	0	0
MERGE8498ID	0	0	0	0	0	0	0	0	0	0	0	0	0	0	0	0	0	0	0	0	0	0	0	0	0	0	0	0	0	0	0	0	0	0	0	0	0	0	0	0	0	0	0	0	0	0	0	0	0
MERGE7690ID	27	9	18	7	6	10	37	18	5	8	0	5	0	31	4	18	0	2	4	0	16	2	5	7	0	2	0	103	71	57	0	0	0	0	2	0	32	0	0	0	4	0	5	1	6	0	4	0	12
MERGE2809ID	0	0	0	0	0	0	0	0	2	2	2	0	16	23	0	0	0	0	0	0	4	13	0	11	51	80	18	41	82	0	0	13	16	49	7	0	0	47	0	16	0	0	0	17	0	0	0	0	0
MERGE11540ID	0	0	0	0	0	0	0	0	0	0	0	19	0	0	0	0	0	7	0	0	0	0	0	0	0	0	0	0	0	0	0	0	0	8	0	0	0	0	0	0	0	0	0	0	11	0	4	0	0
MERGE15187ID	0	0	0	0	0	0	0	0	0	0	0	0	0	0	0	0	0	0	0	0	0	0	0	0	0	0	0	0	0	0	0	0	9	0	8	0	0	0	0	0	0	0	0	0	0	0	0	0	0
MERGE80428ID	0	0	0	7	37	7	0	0	0	3	0	0	0	0	0	12	19	0	0	0	0	29	73	44	100	103	66	0	0	0	218	182	180	0	0	0	0	0	0	0	0	0	0	0	0	0	0	0	0
MERGE7051ID	2	3	0	0	3	0	1	0	10	0	0	0	0	1	0	0	1	0	0	1	1	1	3	5	0	2	1	12	2	15	1	6	1	0	4	1	48	10	9	10	46	11	24	30	1	0	7	2	0
MERGE26184ID	0	0	0	0	0	0	0	0	0	0	0	0	0	44	0	0	0	0	0	0	0	0	0	0	0	0	0	0	0	0	0	0	0	0	0	0	0	0	0	0	0	0	0	0	0	0	0	0	0
MERGE2551ID	0	0	0	0	0	0	0	0	0	9	0	0	0	0	0	0	0	0	0	0	0	0	0	0	0	0	12	0	0	0	0	0	0	0	0	0	0	0	12	0	1	0	0	0	0	0	0	0	0
MERGE11473ID	0	0	0	0	0	0	0	0	0	0	0	0	0	0	0	0	0	0	0	0	0	0	0	0	0	0	0	16	23	0	0	0	0	0	0	0	0	0	0	0	9	0	0	15	24	10	0	0	0
MERGE11012ID	0	0	0	0	0	0	0	0	0	0	0	0	0	0	0	0	0	0	0	0	0	0	0	0	0	0	0	0	0	0	32	0	0	0	0	8	19	6	10	0	2	0	0	0	0	0	8	0	2
MERGE18108ID	0	0	0	0	0	0	0	0	0	0	0	0	0	0	0	0	0	0	0	0	0	0	0	0	0	0	0	0	0	0	0	0	0	0	0	0	0	0	0	0	0	0	0	0	0	0	0	0	0
MERGE9580ID	0	0	0	0	0	0	0	0	0	0	0	0	0	0	0	0	0	0	0	0	0	0	0	0	0	0	0	0	0	0	0	0	0	0	0	0	0	0	0	0	0	0	0	0	0	0	0	0	0
MERGE8845ID	0	0	0	0	0	0	0	5	0	28	8	14	15	0	0	0	0	0	0	0	75	18	36	53	88	74	103	47	98	56	37	0	11	23	9	2	0	27	10	0	0	0	0	0	0	0	0	0	1
MERGE3092ID	0	0	0	0	0	0	0	0	7	0	0	0	0	0	4	0	0	0	7	0	0	0	10	0	0	0	0	0	25	16	0	0	0	24	0	0	0	0	2	0	0	0	0	0	13	0	0	21	16
MERGE822ID	0	0	0	0	0	0	0	0	0	0	0	0	0	0	0	0	0	0	0	0	0	0	0	0	0	0	0	0	0	16	0	0	0	0	0	0	0	0	0	0	0	0	0	0	0	0	0	0	5
MERGE25517ID	0	0	0	0	0	0	0	0	0	0	0	0	0	0	0	0	0	0	0	0	0	0	0	0	0	0	0	0	0	0	0	0	0	0	0	0	0	0	0	0	0	0	0	0	0	0	0	0	0
MERGE17649ID	0	0	0	0	0	0	0	0	0	8	0	0	26	14	25	45	0	0	0	0	7	0	0	0	0	0	0	5	3	0	0	14	0	0	21	0	16	0	0	0	38	0	1	4	0	0	12	0	0
MERGE86597ID	0	0	47	0	0	0	9	0	0	63	3	11	29	52	87	31	0	0	42	0	11	0	0	7	0	59	0	0	23	0	0	0	7	0	13	0	0	0	2	0	0	0	0	0	0	0	0	0	0
MERGE7705ID	0	0	0	2	12	5	6	0	0	0	0	0	0	0	0	0	0	27	0	0	0	0	0	0	0	0	0	21	2	18	0	0	0	0	0	0	0	0	0	0	0	0	0	0	0	0	0	0	0
MERGE20790ID	6	16	0	0	0	0	0	0	3	0	0	0	0	0	0	0	0	0	0	0	0	0	0	0	0	3	0	0	0	46	0	0	0	0	46	12	0	0	0	0	0	0	0	0	0	10	0	0	0
MERGE8819ID	0	0	0	0	0	0	0	0	0	0	0	0	0	0	0	0	0	0	0	0	0	0	0	0	0	0	0	0	0	0	0	0	0	0	0	0	0	0	0	0	0	0	0	0	0	0	0	0	0
MERGE8752ID	0	0	0	0	0	0	0	0	0	0	0	0	0	0	0	0	0	0	0	0	0	0	0	0	0	0	0	0	0	0	0	0	0	4	0	0	0	0	0	0	0	0	0	0	0	0	0	0	0
MERGE5932ID	0	10	0	0	0	0	1	22	10	0	4	0	22	22	10	0	0	12	58	53	4	0	0	5	0	0	0	0	9	0	0	36	0	9	1	7	0	0	0	0	0	0	0	0	0	0	4	3	48
MERGE33721ID	0	0	0	0	0	0	0	0	0	0	0	0	0	0	0	0	0	0	0	0	0	0	0	0	0	0	0	0	0	0	0	0	0	0	0	0	0	0	0	0	0	0	0	0	0	0	0	0	0
MERGE16913ID	0	0	0	0	0	0	0	0	0	0	0	0	0	0	0	0	0	0	0	9	6	0	0	0	0	0	6	17	22	8	0	21	0	23	45	0	0	28	10	32	9	16	15	0	14	8	6	5	11
MERGE16787ID	13	0	8	13	0	0	22	0	48	0	0	5	0	0	0	9	43	0	0	0	0	16	0	0	0	0	0	0	0	17	29	55	60	0	0	0	0	0	0	0	0	0	0	0	0	0	0	0	0
MERGE11282ID	0	0	0	0	0	0	0	0	4	0	0	0	0	0	0	0	0	0	0	0	0	9	0	0	0	0	0	21	0	0	0	0	0	0	0	0	0	0	0	0	0	0	0	0	0	0	0	0	0
MERGE10693ID	0	0	0	0	0	0	0	0	0	0	0	0	0	0	0	0	0	0	0	0	0	0	0	0	0	0	0	0	0	0	0	0	0	18	0	6	0	0	0	0	0	0	0	0	0	3	0	0	0
MERGE1580ID	0	0	0	6	0	0	0	3	0	9	0	0	0	0	6	0	0	0	0	0	15	10	0	0	0	0	0	0	30	12	0	3	0	12	0	0	0	0	0	0	0	0	12	0	0	0	0	0	0
MERGE3392ID	0	0	0	0	0	0	0	15	16	0	0	9	0	5	0	0	0	0	0	0	0	0	0	0	0	0	14	0	36	11	0	7	0	0	8	0	0	0	0	11	39	0	9	7	0	11	5	0	0
MERGE21102ID	0	0	0	0	0	0	0	0	0	0	0	0	0	0	0	12	0	0	0	0	0	0	0	0	0	0	0	0	0	0	0	0	0	16	0	1	0	0	8	0	0	0	0	0	0	0	0	0	0
MERGE26523ID	0	0	0	0	0	0	0	0	0	0	0	0	0	0	0	0	0	0	0	0	0	0	0	0	0	0	0	0	0	0	0	0	0	0	0	0	0	0	0	0	0	0	0	0	0	0	0	0	0
MERGE8198ID	0	0	0	0	0	0	0	0	0	0	0	0	0	0	0	0	0	0	0	0	0	0	0	0	0	0	0	0	0	0	0	0	0	0	0	0	0	0	0	0	0	0	0	0	0	0	0	0	0
MERGE15488ID	0	0	0	0	0	0	0	0	0	0	0	0	0	0	0	0	0	0	0	0	0	0	0	0	0	0	0	0	0	0	0	0	0	5	0	11	0	0	0	0	0	0	0	0	0	0	0	0	0
MERGE7031ID	0	0	0	0	0	0	0	0	0	0	0	0	0	0	0	0	0	0	0	0	0	0	0	0	0	0	0	0	0	0	0	0	0	0	0	0	0	0	0	0	0	0	0	0	0	0	0	0	0
MERGE15041ID	0	3	0	0	0	0	0	0	0	5	0	0	0	0	0	0	0	0	0	0	0	0	0	0	0	0	0	0	0	0	0	0	0	0	0	0	0	0	0	0	0	0	0	0	0	0	0	0	0
MERGE15558ID	0	18	0	0	0	0	0	0	0	0	0	0	0	0	0	0	0	0	0	0	0	0	0	0	0	0	0	0	0	0	0	0	0	0	0	0	0	0	0	0	0	0	0	0	0	0	0	0	0
MERGE11165ID	0	0	0	0	0	0	0	0	0	0	0	0	0	0	0	0	0	0	0	0	0	0	0	0	0	0	0	17	0	0	0	0	0	0	0	0	0	0	4	0	0	0	0	0	0	0	0	0	0
MERGE8699ID	0	0	0	0	0	0	0	0	0	0	0	0	0	0	0	0	0	0	0	0	0	0	0	0	0	0	0	0	0	0	0	0	0	0	0	0	0	0	0	0	0	0	0	0	0	0	0	0	23
MERGE8974ID	0	0	0	0	0	0	0	0	0	0	0	0	0	0	0	0	0	0	0	0	0	0	0	0	0	0	0	0	0	0	0	0	0	0	9	0	0	0	9	0	0	0	0	0	0	0	0	0	0
MERGE33008ID	0	0	0	0	0	0	0	0	0	0	0	0	0	0	0	0	0	0	0	0	0	0	0	25	0	0	0	0	0	0	0	0	29	0	0	0	0	0	0	0	0	0	0	0	0	0	0	1	0
MERGE14735ID	0	16	0	0	0	0	0	0	0	0	0	2	0	0	0	0	0	0	0	0	0	0	0	0	0	0	0	19	0	0	0	0	0	0	0	9	0	0	2	0	23	0	18	0	0	10	0	29	0
MERGE7337ID	0	0	0	0	0	0	0	0	0	0	0	0	0	0	0	0	0	6	0	0	0	0	0	0	0	0	0	0	0	0	0	0	0	13	0	0	0	0	0	0	0	0	0	0	0	0	0	0	0
MERGE3292ID	0	0	0	0	0	0	0	0	0	0	0	0	0	0	0	0	0	0	0	0	0	0	0	0	0	0	0	0	0	0	0	0	0	0	0	0	0	0	0	0	0	0	0	0	0	0	0	0	0
MERGE17399ID	0	0	0	0	0	0	0	6	12	2	0	0	16	0	0	0	0	22	0	0	0	0	0	0	0	0	0	10	0	0	8	4	0	0	0	0	0	0	0	0	0	0	0	0	0	0	0	0	0
MERGE18634ID	0	0	0	0	0	0	0	0	0	0	0	0	0	0	0	0	0	0	0	0	0	0	0	0	0	0	0	0	0	0	37	4	14	0	86	31	0	41	15	11	0	23	14	39	20	53	0	35	0
MERGE9914ID	0	0	0	0	0	0	0	0	0	0	0	0	0	0	0	0	0	0	0	0	0	0	0	0	0	0	0	0	0	0	0	0	0	0	0	0	0	0	0	0	0	0	0	0	426	0	0	0	0
MERGE878ID	0	0	0	0	0	0	0	0	0	0	0	0	0	0	0	0	0	0	0	0	0	0	0	0	0	0	0	0	0	0	0	0	0	0	0	0	0	0	0	0	0	0	0	0	0	0	0	0	0
MERGE7461ID	0	0	0	0	0	0	0	0	0	0	2	0	0	0	0	0	0	0	0	23	0	0	0	0	0	0	0	0	0	0	0	0	0	0	0	0	0	0	0	0	0	0	0	0	0	0	0	0	0
MERGE7944ID	0	0	0	0	0	0	0	0	0	0	0	0	0	0	0	0	0	0	0	0	0	0	0	0	0	0	0	0	0	0	0	0	0	0	0	0	0	0	4	0	2	18	2	0	7	17	5	0	0
MERGE18550ID	0	0	0	0	0	0	0	0	0	0	0	0	0	0	0	0	0	0	0	0	0	0	0	0	0	0	0	0	0	0	0	0	0	0	0	0	0	0	0	0	0	0	0	0	0	0	0	0	0
MERGE26088ID	0	0	0	0	0	0	0	0	0	0	0	0	0	0	0	0	0	0	0	0	0	0	0	0	0	0	18	17	0	10	0	0	0	14	0	0	0	27	0	0	0	0	0	0	0	0	0	0	0
MERGE18354ID	0	0	0	0	0	0	0	0	0	0	0	0	0	0	0	0	0	0	0	0	0	0	0	0	0	0	0	0	0	0	0	0	0	0	0	0	0	0	0	0	0	0	0	0	0	0	0	0	0
MERGE14787ID	0	0	0	0	0	0	0	0	0	0	0	0	0	0	0	0	0	0	0	0	0	0	0	0	0	0	0	0	0	0	0	0	0	0	0	0	0	0	0	0	0	0	0	0	0	0	0	0	0
MERGE8056ID	0	14	0	0	0	0	0	0	0	0	0	0	0	0	0	0	0	0	0	0	0	0	0	0	0	0	0	3	0	37	0	0	0	0	0	0	0	0	0	0	0	0	0	0	0	0	0	0	0
MERGE18191ID	0	0	0	0	0	0	0	0	0	0	0	0	0	0	0	0	0	0	0	0	0	0	0	0	0	0	0	0	0	0	0	0	0	0	0	0	0	0	0	0	0	0	0	0	0	0	0	0	0
MERGE26894ID	0	0	0	0	0	0	0	0	0	0	0	0	0	0	17	306	0	0	0	0	0	0	0	0	0	0	0	0	0	0	0	0	0	0	0	0	0	0	0	0	0	0	0	0	110	0	0	0	0
MERGE3395ID	11	0	0	0	0	0	0	0	0	0	0	0	0	0	0	0	0	0	0	0	0	0	0	0	0	0	0	0	0	0	0	0	0	6	15	18	0	71	50	26	109	51	174	56	61	59	117	118	43
MERGE10807ID	0	0	0	0	6	8	4	0	5	0	0	11	28	23	20	10	0	33	0	0	0	4	13	0	0	0	0	12	44	23	3	0	0	9	33	42	0	0	0	0	0	0	0	0	0	0	0	0	0
MERGE33023ID	0	0	0	0	0	0	0	0	0	0	0	0	0	0	0	0	0	0	0	0	0	0	0	0	0	0	0	0	0	0	0	0	0	0	0	0	0	0	0	0	0	0	0	0	0	0	0	0	0
MERGE15544ID	0	0	0	0	0	0	0	0	0	0	0	0	0	0	0	0	0	0	0	0	0	0	0	0	0	16	0	0	0	0	0	0	17	0	45	0	0	14	11	0	21	0	18	0	20	0	12	8	0
MERGE12252ID	0	0	0	0	0	0	0	0	0	0	0	0	0	0	0	0	0	0	0	0	0	0	0	0	0	0	0	0	0	0	0	0	0	0	0	0	0	0	0	0	0	0	0	0	0	0	0	0	0
MERGE1828ID	0	22	0	0	10	5	0	0	0	0	4	11	0	0	0	57	0	0	10	0	0	0	0	0	0	18	0	0	7	0	19	0	0	0	0	0	0	0	0	0	0	0	0	0	0	0	0	0	0
MERGE2164ID	0	0	0	0	0	0	0	0	0	0	0	0	0	0	0	0	0	0	0	0	0	0	0	0	0	0	0	0	0	0	0	0	0	7	0	0	0	0	0	0	0	0	0	0	0	0	0	0	0
MERGE4376ID	0	0	0	0	0	0	11	0	0	0	0	0	0	0	0	0	0	0	0	0	0	0	0	0	0	0	0	12	0	25	0	0	0	31	25	0	0	11	0	12	0	14	48	0	27	15	26	0	9
MERGE4971ID	0	0	0	0	0	0	0	0	0	0	0	0	0	0	0	0	0	0	0	0	0	0	0	0	13	0	0	0	0	0	0	0	0	0	0	0	0	0	0	0	0	0	0	0	0	9	0	0	0
MERGE1878ID	0	0	0	0	0	0	0	0	0	0	0	0	0	0	0	0	0	0	0	0	0	0	0	0	0	0	0	0	0	0	0	0	0	0	0	0	0	0	0	0	0	0	0	0	0	0	0	0	0
MERGE8784ID	0	17	8	0	18	0	0	0	0	0	7	28	0	20	0	0	0	0	0	0	66	0	6	9	113	33	0	74	27	0	15	0	0	13	0	18	0	0	0	0	0	0	0	0	0	0	0	11	42
MERGE10629ID	0	0	0	0	0	0	0	1	0	1	1	0	0	0	0	0	0	0	0	0	0	0	0	0	0	0	0	0	10	0	0	0	0	0	10	10	0	0	0	0	0	0	0	0	0	0	0	0	0
MERGE2800ID	0	0	0	0	0	0	0	0	0	0	0	0	0	0	0	0	0	0	0	0	0	0	0	12	0	0	0	0	0	0	0	0	0	0	0	0	0	0	0	0	0	4	0	0	0	0	0	0	0
MERGE11123ID	20	0	0	0	6	0	0	0	5	1	0	0	0	0	0	0	0	0	0	0	4	0	0	0	0	0	0	0	0	0	0	0	0	12	37	8	0	56	3	10	18	8	123	0	19	43	33	29	30
MERGE2535ID	0	0	0	0	0	0	0	0	0	0	0	0	0	0	0	0	0	0	0	0	0	0	0	0	0	0	0	0	0	0	0	0	0	0	0	0	0	24	2	0	0	0	0	0	0	8	0	0	0
MERGE16785ID	0	0	0	0	0	0	0	0	0	0	0	0	0	0	0	0	0	0	0	0	0	0	0	0	0	0	0	0	0	0	0	0	0	0	0	0	0	0	0	0	0	0	0	0	0	0	0	0	0
MERGE20789ID	0	0	0	0	3	0	17	0	0	0	0	0	0	0	0	0	0	0	0	0	0	0	0	0	0	0	6	0	0	0	0	0	0	17	0	13	0	0	0	0	0	0	0	0	0	0	0	0	0
MERGE31123ID	0	0	0	0	0	0	0	0	0	0	0	0	0	0	0	0	0	0	0	0	0	0	0	0	0	0	0	0	0	0	0	6	0	0	0	0	0	0	0	0	0	0	0	0	0	0	0	0	0
MERGE7956ID	0	0	0	0	0	0	0	0	0	0	0	0	0	0	0	0	0	0	0	0	0	0	0	0	0	0	0	0	14	0	0	0	0	0	0	0	0	0	2	0	0	0	0	0	0	0	0	0	0
MERGE23719ID	0	0	0	0	0	0	9	0	0	6	0	0	0	0	0	0	0	0	0	0	0	9	0	0	0	0	0	0	0	0	0	0	0	0	0	0	0	0	0	0	0	0	0	0	0	0	0	0	0
MERGE11394ID	0	0	0	0	0	0	0	0	0	0	0	0	0	0	0	0	0	0	0	0	0	0	0	0	0	0	0	0	0	0	0	0	0	0	0	0	0	0	0	0	0	0	7	0	0	0	0	4	0
MERGE17372ID	0	0	0	0	7	0	0	0	4	0	0	0	0	0	0	0	0	0	0	0	0	0	0	0	20	0	0	0	0	0	0	0	0	0	0	0	0	0	0	0	21	0	0	0	0	0	0	0	0
MERGE11375ID	0	0	0	0	0	0	1	0	0	0	0	0	0	0	0	0	0	0	0	0	0	0	0	0	0	0	0	0	0	0	0	0	0	0	0	8	0	0	0	0	0	0	0	0	4	0	0	0	0
MERGE15660ID	0	0	0	0	0	0	0	0	0	0	0	0	0	0	0	0	0	0	0	0	0	0	0	0	0	0	0	0	0	7	0	0	0	4	0	0	0	0	0	0	0	0	0	0	0	0	0	0	0
MERGE6954ID	0	0	0	0	0	0	0	0	0	0	0	0	0	0	0	0	10	0	0	0	0	0	0	0	0	0	0	0	28	11	0	0	16	14	0	0	0	0	5	0	0	0	0	0	0	0	0	0	0
MERGE5517ID	0	0	0	0	0	0	0	0	0	13	4	0	0	0	0	0	24	7	0	0	0	0	0	0	0	0	0	8	11	7	0	0	0	0	0	0	0	0	8	0	0	0	0	0	0	0	0	0	0
MERGE15608ID	0	0	0	0	0	0	0	0	0	0	0	0	0	0	0	0	0	0	0	0	0	0	0	0	0	0	0	0	0	0	0	0	0	0	45	29	0	41	7	0	16	0	0	0	0	3	3	0	0
MERGE3263ID	0	0	0	0	0	0	0	0	0	0	0	0	0	0	0	0	0	0	0	0	0	0	0	0	0	0	0	0	0	0	0	0	0	0	0	0	0	0	0	0	0	0	0	0	0	0	0	0	0
MERGE1983ID	53	26	19	8	0	0	7	0	0	0	0	0	0	7	14	0	0	0	0	29	4	0	0	0	23	0	19	0	16	0	0	0	0	0	0	8	49	0	0	0	0	0	0	76	0	0	0	52	66
MERGE38687ID	0	718	13	0	61	0	0	0	0	0	0	0	0	0	0	0	0	0	0	0	0	0	0	0	0	0	1	0	0	0	0	0	0	0	0	0	0	332	0	0	0	0	0	0	0	0	0	32	48
MERGE15586ID	0	0	0	0	0	0	0	0	0	0	0	0	0	0	0	0	0	0	0	0	0	0	0	0	0	0	0	0	0	0	0	0	0	0	0	0	0	0	0	0	0	0	0	0	0	0	0	0	0
MERGE2418ID	0	0	0	0	0	0	0	0	0	0	0	0	0	0	0	0	0	0	0	0	0	0	0	0	0	0	0	0	0	0	0	0	0	0	0	0	0	0	0	0	0	0	0	0	0	0	0	0	0
MERGE13586ID	15	26	65	0	0	0	0	0	0	0	0	0	21	0	0	0	0	0	0	0	20	0	0	0	0	0	0	0	0	0	0	0	0	23	25	15	0	0	9	28	0	0	44	0	14	111	107	167	52
MERGE5587ID	0	0	0	0	0	0	0	0	0	0	0	0	0	0	0	0	0	0	0	0	0	0	0	0	0	0	0	0	0	0	0	0	0	27	11	0	0	0	0	0	0	0	0	0	0	0	0	0	0
MERGE19349ID	0	0	0	5	21	0	5	17	14	54	6	0	0	0	0	0	33	15	0	0	0	0	0	0	0	0	0	4	42	15	0	5	0	0	0	0	0	0	0	0	0	0	0	0	0	0	0	0	0
MERGE7862ID	0	0	0	0	0	0	0	0	0	0	0	0	0	0	0	0	0	0	0	0	0	0	0	0	0	0	0	0	0	0	0	0	0	0	0	0	0	0	0	0	0	0	0	0	0	0	0	0	0
MERGE17432ID	0	0	0	5	0	19	0	0	0	1	0	0	0	0	0	0	0	27	0	0	0	0	24	0	0	0	0	0	63	18	6	1	0	0	8	22	0	0	6	9	0	0	0	0	0	20	14	7	0
MERGE20755ID	50	75	22	38	61	34	9	0	0	7	5	31	125	16	79	51	127	52	163	94	3	29	34	64	0	0	8	0	0	0	13	15	0	0	0	0	0	0	0	0	0	0	0	0	0	0	0	0	0
MERGE3895ID	0	0	22	1	0	0	7	7	12	0	0	0	0	25	0	0	32	20	0	11	11	17	17	0	56	22	23	4	0	0	0	10	0	7	16	0	0	0	0	0	0	10	0	0	7	0	0	0	0
MERGE3879ID	0	0	0	0	0	0	0	0	0	0	0	0	0	0	45	0	12	20	0	0	7	0	9	13	0	33	0	8	24	57	11	0	14	104	94	72	8	7	9	0	16	0	20	2	31	0	0	0	0
MERGE9480ID	0	0	0	0	0	0	0	0	0	0	0	1	0	0	0	0	0	0	0	8	0	0	0	1	0	0	0	0	0	10	7	0	0	6	12	0	0	0	4	0	0	0	0	0	0	0	0	0	0
MERGE2819ID	0	0	0	0	0	0	0	0	0	0	0	0	0	0	0	0	0	0	0	0	0	0	0	0	0	0	0	0	0	0	0	0	0	0	0	0	0	0	0	0	0	0	0	0	0	0	0	0	0
MERGE1583ID	0	0	0	0	0	0	0	0	0	0	0	0	0	0	0	0	0	0	0	0	0	0	0	0	51	0	0	0	0	0	0	0	0	0	0	0	0	0	0	0	0	8	0	0	0	0	0	0	0
MERGE3556ID	0	0	0	0	0	0	0	0	0	0	0	0	0	0	0	0	0	0	0	0	0	0	0	0	0	0	0	0	0	0	0	0	0	0	0	0	0	0	0	0	0	0	0	0	0	0	0	0	0
MERGE5259ID	0	0	0	0	0	0	0	0	0	0	0	0	0	0	11	0	0	0	0	0	0	0	0	0	0	0	0	0	0	0	0	0	0	0	7	13	0	15	0	0	0	9	18	0	0	9	36	23	0
MERGE17396ID	0	0	0	0	0	0	0	0	0	0	0	0	0	0	0	0	27	0	0	0	0	0	0	0	0	0	0	0	0	0	0	0	0	0	0	0	0	0	0	0	0	0	0	0	0	0	0	0	0
MERGE8006ID	0	0	0	0	0	0	0	0	0	0	0	0	0	0	0	0	0	0	0	0	0	0	0	0	0	0	0	92	104	551	0	0	0	0	0	0	0	0	0	0	0	0	0	0	0	0	0	0	0
MERGE4204ID	0	0	0	0	0	0	0	0	0	0	0	0	0	0	0	0	0	0	0	0	0	0	0	0	0	0	0	0	0	0	0	0	0	0	0	0	0	0	0	0	0	0	6	0	0	0	0	0	0
MERGE16963ID	0	0	0	0	0	0	0	0	0	0	0	0	0	0	0	0	0	0	0	0	0	0	0	0	0	0	0	0	0	0	0	0	0	29	0	0	0	0	0	0	0	0	0	0	0	0	0	0	0
MERGE16930ID	0	0	0	0	0	0	0	0	0	0	0	0	0	0	0	0	0	0	0	0	0	0	0	0	0	0	0	0	0	0	0	0	0	0	0	0	0	0	0	0	0	0	0	0	0	0	0	0	0
MERGE11327ID	0	0	0	0	0	0	0	5	0	0	0	0	0	0	0	0	0	0	0	0	0	0	0	0	0	0	0	5	0	0	0	0	0	0	4	21	4	23	3	0	0	0	0	17	16	12	22	29	0
MERGE9568ID	0	0	0	0	0	0	0	0	0	0	0	0	0	0	0	0	0	0	0	0	0	0	0	0	0	0	15	6	0	7	0	0	7	6	0	0	0	37	0	0	0	0	11	24	0	0	19	0	0
MERGE1976ID	0	0	21	0	15	13	0	0	11	0	0	29	38	0	0	28	0	0	0	0	0	0	0	0	0	0	0	0	0	0	0	0	0	0	0	0	0	0	0	0	0	0	0	0	0	0	0	13	0
MERGE2381ID	0	0	0	0	0	0	16	0	0	0	0	0	0	0	0	0	0	0	0	0	0	0	0	0	0	0	0	3	24	0	0	0	0	0	0	0	0	0	0	0	0	0	0	0	0	0	0	0	0
MERGE17570ID	0	1	0	0	29	5	0	28	24	0	0	0	0	0	0	0	0	0	0	0	0	6	0	0	0	0	0	0	18	9	8	0	0	0	0	0	0	0	0	0	0	0	0	0	0	0	0	0	0
MERGE9602ID	0	0	5	0	0	0	0	0	0	0	0	0	32	0	5	0	0	0	0	0	0	0	0	0	0	0	0	0	0	0	0	0	0	33	31	0	0	13	30	18	0	0	11	11	38	19	0	3	0
MERGE17820ID	0	0	15	9	0	0	4	0	4	0	0	9	0	0	0	0	0	0	0	0	0	0	7	22	0	0	0	0	31	0	7	0	0	3	9	0	5	0	0	0	0	0	0	0	0	0	0	0	0
MERGE7532ID	0	0	0	0	0	0	0	0	0	0	0	0	0	0	0	0	0	0	0	0	0	0	0	0	0	0	0	0	0	0	0	0	0	0	0	0	0	0	0	0	0	0	0	0	0	0	0	0	0
MERGE17102ID	0	0	0	0	0	0	0	0	0	0	0	0	0	0	0	0	0	0	0	0	0	0	0	0	0	0	0	0	0	0	0	0	0	0	0	0	0	0	0	0	0	0	0	0	0	0	0	0	0
MERGE69528ID	0	0	0	0	0	0	0	0	0	0	0	0	0	0	0	0	0	0	0	0	0	0	0	0	0	0	0	0	0	0	0	0	0	0	0	0	0	0	0	3	0	0	0	0	0	0	0	0	0
MERGE17141ID	0	0	0	0	0	0	0	0	0	0	0	0	0	38	16	0	0	0	0	0	0	0	0	0	0	0	0	0	8	15	0	0	0	0	0	0	0	0	0	0	0	0	0	0	0	0	0	0	0
MERGE7239ID	11	0	0	0	11	9	2	0	0	0	0	14	0	0	0	0	0	20	0	0	0	0	0	0	0	0	0	4	0	0	0	0	0	39	6	59	12	0	0	0	13	0	12	0	0	0	12	26	0
MERGE3355ID	0	0	0	0	0	0	0	0	0	0	0	0	0	0	0	0	0	0	0	0	0	0	0	0	0	0	0	0	0	0	0	0	0	0	0	0	0	0	0	0	0	0	0	0	0	0	0	0	0
MERGE7911ID	10	20	0	0	0	0	0	0	15	0	0	0	49	0	7	9	37	0	0	0	0	0	12	0	0	0	136	0	17	0	0	16	0	0	2	0	0	0	15	27	21	0	0	0	121	0	0	0	0
MERGE17427ID	0	0	0	0	9	0	0	0	11	0	0	6	0	0	0	0	0	0	0	0	0	0	12	0	0	0	0	0	34	0	0	0	0	0	5	0	0	0	0	0	0	0	19	0	0	0	0	0	0
MERGE16303ID	0	0	0	0	0	0	0	0	0	0	0	0	0	0	0	0	0	0	0	0	0	0	0	0	0	0	0	0	0	0	0	0	0	0	9	23	0	0	0	0	0	0	7	0	0	0	1	0	0
MERGE5577ID	0	0	0	0	0	0	0	0	0	0	0	0	0	0	0	0	0	0	0	0	0	0	0	0	0	0	0	0	0	0	0	0	0	0	0	0	0	0	0	0	0	0	0	0	24	11	64	73	19
MERGE43950ID	0	0	0	0	0	7	2	0	0	8	0	0	0	0	0	0	0	16	0	0	0	25	5	20	0	0	0	0	0	0	18	0	7	0	0	0	0	0	0	0	0	0	0	0	0	0	0	0	0
MERGE10988ID	0	0	0	0	20	0	0	4	0	0	0	25	0	83	0	0	0	0	0	0	0	0	0	0	0	0	18	0	26	0	0	0	0	0	0	0	0	0	0	0	0	0	0	0	0	0	0	0	0
MERGE17445ID	0	0	0	0	8	0	0	0	0	0	0	7	0	0	0	0	0	0	0	0	0	13	0	0	0	0	0	0	0	0	0	0	0	0	0	0	0	0	13	0	0	0	0	0	0	0	0	0	0
MERGE11250ID	0	0	0	6	0	0	0	0	0	0	0	0	0	0	0	0	0	15	0	0	0	0	0	0	0	0	0	0	0	2	0	0	0	0	0	6	0	0	0	0	0	3	0	0	4	0	0	13	0
MERGE31230ID	0	0	0	0	0	0	0	0	0	0	0	0	32	0	0	0	0	0	0	0	0	0	0	0	0	0	0	11	0	0	42	0	0	7	2	12	0	4	0	9	0	21	23	0	0	0	0	0	0
MERGE33711ID	0	0	0	0	0	0	0	0	0	0	0	0	0	0	0	0	0	0	25	0	0	0	0	0	0	0	0	0	0	0	0	0	0	0	0	0	0	0	0	0	0	0	0	0	0	0	0	0	0
MERGE8153ID	0	0	0	0	0	0	0	0	0	16	0	2	0	21	0	0	0	0	2	6	9	0	0	2	41	0	0	0	0	6	13	0	0	0	0	0	0	26	0	0	0	0	0	0	0	0	0	0	0
MERGE5757ID	0	0	0	0	0	0	0	0	0	0	0	0	0	0	0	0	0	0	0	0	0	0	0	0	0	0	0	0	24	0	0	0	0	0	0	0	4	0	0	0	0	0	0	0	0	5	0	16	0
MERGE7452ID	0	0	0	9	10	11	23	10	29	12	1	15	85	109	0	43	0	0	5	0	42	0	10	10	0	32	21	19	43	0	0	0	1	0	30	8	9	0	0	0	0	0	0	0	0	0	0	0	0
MERGE11102ID	0	0	21	0	0	0	0	1	0	0	0	0	15	0	0	0	58	0	0	11	22	95	0	0	61	10	0	0	0	0	0	0	0	0	0	0	15	5	39	5	104	19	28	30	0	19	8	19	62
MERGE6822ID	0	0	0	0	0	0	0	0	0	0	0	0	0	0	0	0	0	0	0	0	0	0	0	0	0	0	0	0	0	0	0	0	0	0	0	0	0	0	0	7	47	0	0	0	0	0	0	0	0
MERGE5795ID	0	0	0	0	0	0	0	0	0	0	0	0	0	0	0	0	0	10	0	0	0	0	0	0	0	0	0	0	22	0	0	0	0	0	0	0	0	0	6	0	0	10	25	3	16	12	35	15	9
MERGE15593ID	0	0	0	0	0	0	0	0	0	0	0	0	0	0	0	0	0	0	0	0	0	0	0	0	0	0	0	0	0	0	0	0	0	0	0	0	0	0	0	0	0	0	0	0	0	0	0	0	0
MERGE3417ID	0	0	0	0	0	0	0	0	0	0	0	0	0	0	0	0	0	0	0	0	0	0	0	0	0	0	0	0	0	0	0	0	0	0	0	0	0	0	0	0	0	0	0	0	0	0	0	0	0
MERGE8123ID	0	0	0	0	0	0	0	0	0	0	0	0	0	0	0	0	0	0	0	0	0	0	0	0	0	0	0	0	0	0	0	0	0	0	0	0	0	0	0	0	0	0	0	0	0	0	0	0	0
MERGE8901ID	0	0	0	0	0	0	0	0	0	0	0	0	0	0	0	20	0	0	0	0	0	0	0	0	0	0	0	17	0	20	0	0	0	0	24	0	0	0	27	0	0	0	4	0	8	23	0	0	0
MERGE7829ID	0	0	0	0	0	0	0	0	0	0	0	0	0	0	0	0	0	0	0	0	0	0	0	8	0	0	0	0	50	0	14	0	24	23	13	0	0	0	0	0	16	0	0	0	0	0	0	3	0
MERGE10532ID	0	0	0	65	43	64	5	0	11	7	3	0	0	0	0	0	0	0	0	0	0	0	0	0	0	0	0	0	0	0	0	0	0	0	4	12	0	0	0	23	0	0	0	0	0	0	0	0	0
MERGE68151ID	0	0	0	0	0	0	0	0	0	0	0	0	0	0	0	0	0	0	0	0	0	0	0	0	0	0	0	0	0	0	0	0	0	0	0	0	0	0	0	0	0	0	841	0	0	0	0	0	0
MERGE700ID	0	0	5	0	0	0	0	2	0	0	0	0	0	0	18	0	0	0	0	0	0	0	0	0	0	0	0	0	0	0	0	0	0	0	10	0	0	0	2	17	0	0	0	0	0	0	0	21	0
MERGE11565ID	0	0	0	0	0	0	0	0	4	3	0	0	0	0	0	0	0	0	0	0	0	0	0	0	0	0	0	0	0	0	0	0	0	0	0	2	0	0	0	0	0	0	0	0	2	10	0	0	0
MERGE20005ID	0	0	0	0	0	0	0	0	0	0	0	0	0	0	0	0	0	0	0	0	0	0	0	0	0	0	0	0	0	0	0	0	0	0	0	0	0	0	0	0	0	0	0	0	0	0	0	0	0
MERGE6719ID	0	0	0	0	0	0	0	0	0	0	1	0	0	0	0	0	0	0	0	0	0	0	0	0	0	0	0	0	0	0	0	5	0	0	0	16	0	0	0	0	0	0	0	0	0	0	0	0	0
MERGE21019ID	0	0	0	0	0	0	0	0	0	0	0	0	0	0	0	0	0	24	0	0	0	0	0	0	0	0	0	13	0	0	0	0	0	0	10	3	0	0	0	0	0	0	0	0	0	0	0	0	0
MERGE1674ID	0	0	0	0	0	0	0	0	0	0	0	0	0	0	0	0	0	0	0	0	0	0	0	0	0	0	0	0	0	0	0	0	0	0	40	6	0	0	0	18	0	0	0	0	0	0	0	4	0
MERGE17376ID	0	0	0	0	0	0	0	0	0	0	0	0	0	0	0	0	0	1	0	0	0	0	0	5	0	0	0	0	0	0	0	0	0	0	0	0	0	0	0	0	0	0	0	0	0	0	0	0	0
MERGE11779ID	0	90	48	13	0	0	0	0	0	0	0	0	18	0	76	0	11	0	0	0	0	0	0	0	22	0	0	16	0	0	0	0	0	0	0	0	0	0	8	1	25	0	10	50	0	25	6	0	21
MERGE17514ID	0	3	1	0	0	1	0	1	0	0	0	0	0	0	0	0	0	0	0	0	0	4	0	0	0	0	0	0	0	0	1	0	0	9	10	6	37	89	95	74	134	97	87	75	33	43	27	63	9
MERGE9624ID	0	0	2	0	5	9	0	0	0	0	0	7	28	0	0	0	0	0	0	0	11	9	0	0	0	0	0	12	8	0	0	0	0	27	0	15	9	0	0	37	0	0	45	0	8	4	5	8	14
MERGE17187ID	0	0	0	0	0	0	0	0	0	0	0	0	0	0	0	0	0	0	0	0	0	0	0	0	0	0	0	0	0	0	0	0	0	0	0	0	0	0	0	0	0	0	0	0	0	0	0	0	0
MERGE15458ID	0	0	0	0	0	0	0	0	0	0	0	0	0	0	0	0	0	0	0	0	0	0	0	0	0	0	0	0	0	0	0	0	0	0	0	0	0	0	0	0	0	0	0	0	0	0	0	0	0
MERGE649ID	0	0	0	0	0	0	0	0	0	0	0	0	0	0	0	0	0	0	0	0	0	0	0	0	83	78	34	200	259	109	7	23	6	26	23	14	18	20	26	0	0	0	0	0	7	6	0	0	0
MERGE82013ID	0	0	0	0	0	0	0	0	0	0	0	0	0	0	0	0	0	0	0	0	0	0	0	0	0	0	0	0	0	0	0	0	0	0	0	0	0	0	0	0	0	0	0	0	0	0	0	0	0
MERGE2176ID	0	0	0	0	0	0	0	0	0	0	3	0	0	0	0	0	0	0	0	0	0	0	0	0	31	0	0	7	0	81	0	11	38	0	0	0	0	0	14	0	0	0	0	0	15	0	0	0	0
MERGE6794ID	6	0	3	0	0	6	0	3	0	0	2	9	21	9	26	0	0	0	0	22	10	0	0	0	0	0	19	19	0	0	0	0	0	16	0	0	0	39	0	0	0	0	0	0	7	6	18	11	8
MERGE88705ID	3	0	0	0	6	22	0	0	0	1	0	0	0	0	0	10	0	24	0	0	0	0	0	0	0	1	0	0	0	0	1	1	9	0	0	0	0	0	0	0	0	0	0	0	0	0	0	0	0
MERGE20793ID	0	0	22	0	0	0	0	0	0	0	0	0	0	0	28	0	0	0	0	0	0	0	0	0	0	0	0	0	0	0	0	0	0	0	8	0	4	0	7	14	12	40	74	8	84	74	104	102	7
MERGE23346ID	0	0	0	0	0	0	0	0	0	0	0	0	0	0	0	0	0	0	0	0	0	0	0	0	0	0	0	0	0	8	0	0	0	0	0	3	0	0	0	0	0	0	0	0	0	0	0	0	0
MERGE20706ID	0	0	10	0	0	0	0	5	0	6	0	0	0	11	0	0	0	7	0	0	0	0	10	0	0	0	0	19	14	0	0	4	0	0	0	2	0	0	0	0	0	8	0	0	0	0	0	0	0
MERGE11486ID	0	0	0	0	0	0	0	0	0	0	0	0	0	0	0	0	0	0	0	0	0	0	0	0	0	0	0	0	0	14	0	0	0	0	9	0	3	0	0	0	0	0	0	0	0	0	0	0	0
MERGE7875ID	0	0	0	0	0	0	0	0	0	4	0	0	0	0	0	0	36	0	0	0	0	0	0	10	0	0	0	4	0	0	18	0	17	0	0	3	0	0	0	0	0	0	20	0	0	0	0	0	0
MERGE7706ID	0	0	0	0	7	0	0	0	0	0	0	0	0	0	0	0	0	0	0	0	0	0	0	0	0	0	0	0	0	0	0	0	0	0	0	0	0	0	0	0	0	0	0	0	0	0	0	0	0
MERGE7055ID	0	0	0	0	0	0	0	0	0	0	0	0	0	0	0	0	0	0	0	0	0	0	0	0	0	0	0	0	0	0	0	0	0	0	0	0	0	0	0	0	0	0	0	0	0	70	0	0	0
MERGE3725ID	0	0	0	0	0	0	0	0	0	0	0	0	0	0	0	0	0	0	0	0	0	0	0	0	0	0	0	0	0	0	0	0	0	0	0	0	0	0	0	0	0	0	0	0	0	0	0	0	0
MERGE1070ID	0	0	0	0	0	0	0	0	0	0	0	0	0	0	0	0	0	0	0	0	0	0	0	0	0	0	0	0	0	0	0	0	0	0	0	0	0	0	0	0	5	0	12	6	0	13	0	4	0
MERGE32713ID	0	11	14	0	1	12	0	0	0	0	0	0	0	0	0	0	0	0	0	0	0	1	0	0	0	14	24	0	22	0	0	13	0	0	0	0	0	0	1	0	0	0	0	0	0	0	0	0	0
MERGE4781ID	0	1	0	0	0	0	0	0	5	0	0	0	0	0	0	0	0	0	0	0	0	16	0	0	0	0	0	42	118	47	19	0	0	31	0	14	0	0	5	0	0	0	11	0	0	0	0	0	0
MERGE16964ID	0	0	0	0	0	0	7	0	0	0	0	0	0	0	0	0	0	0	0	0	0	0	0	0	0	0	0	10	0	0	15	0	0	0	0	0	0	0	0	0	0	0	0	0	0	0	0	0	0
MERGE8808ID	0	6	4	5	15	0	0	0	0	0	0	0	0	0	0	0	0	14	18	9	0	0	0	0	0	0	0	0	0	0	0	0	0	4	4	13	0	0	0	0	15	0	0	0	0	0	0	20	16
MERGE18242ID	0	0	0	14	0	0	0	0	0	0	0	0	0	0	0	0	0	0	0	0	0	0	0	0	0	0	0	0	0	0	0	0	0	0	0	0	0	0	0	0	0	0	0	0	0	0	5	0	0
MERGE14598ID	0	0	0	0	0	0	0	6	27	0	0	0	0	0	0	0	0	0	0	0	0	0	0	0	16	0	0	0	16	0	0	0	0	0	0	0	0	0	0	0	0	0	0	0	0	0	0	0	0
MERGE16158ID	0	0	0	0	0	0	0	0	0	0	0	0	0	0	0	0	0	0	0	0	0	0	0	0	0	0	0	0	0	0	0	0	0	1	4	0	0	19	0	0	0	0	0	0	0	0	0	0	0
MERGE20274ID	0	0	0	0	6	0	0	0	12	1	7	0	0	0	0	0	0	10	0	0	0	30	20	0	4	0	0	40	11	5	6	7	11	6	55	25	0	0	12	0	8	0	0	0	0	0	0	0	0
MERGE31727ID	0	0	0	0	0	0	0	0	0	0	0	0	0	0	0	0	0	0	0	6	0	0	0	0	0	0	0	0	0	0	0	13	0	0	0	0	0	0	0	0	0	0	0	0	0	0	0	0	0
MERGE21099ID	0	0	0	0	0	0	0	0	0	0	0	0	0	0	0	0	0	0	0	0	0	0	0	0	0	0	8	0	0	21	7	0	0	0	5	1	25	6	3	0	4	0	0	0	0	0	0	19	3
MERGE10691ID	0	0	0	0	0	0	0	0	0	0	0	0	0	0	0	0	0	0	0	0	0	0	0	0	0	0	0	0	0	0	0	0	16	0	0	13	0	0	0	0	0	0	0	0	0	0	0	0	0
MERGE18069ID	0	96	0	0	0	0	0	9	0	0	12	12	18	0	0	10	0	0	0	0	9	0	21	6	0	70	0	0	0	0	0	9	0	2	2	22	0	20	0	0	0	0	0	0	0	28	0	0	0
MERGE82069ID	0	0	0	0	0	22	0	0	3	0	0	0	0	0	0	0	0	0	0	0	0	0	0	0	0	0	0	0	0	0	0	0	0	0	0	0	0	0	0	0	0	0	0	0	0	0	0	0	0
MERGE3349ID	0	0	0	0	4	0	0	0	0	0	0	0	0	6	0	0	0	0	0	0	0	0	0	0	0	0	0	0	0	0	0	15	2	0	0	0	4	0	0	6	0	0	0	0	0	0	6	61	40
MERGE10740ID	2	26	31	0	7	3	7	3	0	0	1	0	0	0	52	0	0	0	0	0	0	0	3	0	9	0	4	0	0	14	0	0	0	0	0	0	0	0	19	0	0	0	0	0	0	0	0	0	5
MERGE32240ID	0	0	0	0	0	0	0	0	0	0	0	0	34	0	18	0	0	0	0	0	0	0	0	0	0	23	0	0	0	29	0	0	0	0	0	0	0	0	0	0	0	0	0	15	0	0	0	0	100
MERGE11454ID	0	0	0	0	0	0	0	0	0	0	0	0	0	0	0	0	0	0	0	0	0	0	0	0	0	0	0	0	0	0	0	0	0	0	0	0	0	0	0	0	0	0	0	0	0	0	0	0	0
MERGE19483ID	8	0	9	0	12	19	5	0	0	0	0	0	0	0	0	14	0	16	0	14	0	25	19	8	0	9	0	0	0	0	0	0	11	0	0	0	0	0	0	0	0	0	0	0	0	0	0	0	0
MERGE18113ID	0	13	1	0	0	0	0	0	0	0	0	0	0	0	0	0	0	0	0	0	0	0	0	0	0	0	0	0	0	0	0	0	0	0	0	0	29	0	2	0	0	0	0	0	0	0	0	0	0
MERGE26912ID	0	0	0	0	0	0	0	0	0	0	0	0	0	0	0	0	0	0	0	0	0	0	0	0	0	0	0	0	0	0	0	0	0	0	0	0	0	0	0	0	0	0	0	0	0	0	0	0	0
MERGE4473ID	0	0	0	0	0	0	0	0	0	0	0	0	0	0	0	0	0	0	0	0	0	0	0	0	0	0	0	0	0	0	0	0	0	0	0	1	0	0	0	0	12	12	37	0	0	0	11	9	0
MERGE21026ID	6	0	12	0	0	0	0	0	0	0	0	0	0	0	0	0	0	0	0	0	0	0	0	0	0	0	0	0	0	0	0	0	0	0	0	0	0	0	5	0	0	0	0	0	0	0	0	0	0
MERGE8097ID	0	0	0	0	0	0	0	0	0	0	0	0	0	0	0	0	0	0	0	0	0	0	0	0	0	0	0	0	0	0	0	0	0	0	0	0	0	0	0	0	0	9	0	0	0	0	0	0	0
MERGE17407ID	0	0	0	0	0	0	0	0	0	0	0	0	0	0	0	0	0	0	0	0	0	0	0	0	0	0	0	0	0	0	0	0	0	0	0	0	0	0	0	0	0	0	0	0	0	0	0	0	0
MERGE15614ID	0	15	0	0	0	0	0	0	0	0	0	0	0	0	0	0	0	0	0	0	0	0	0	0	0	0	0	0	0	0	0	0	0	0	7	0	0	0	1	0	0	15	0	0	0	0	17	0	0
MERGE238896ID	0	0	0	0	0	0	0	0	0	0	0	0	0	0	0	0	0	0	0	0	0	0	0	0	0	0	0	0	0	708	0	0	0	0	0	0	0	0	0	0	0	0	0	0	0	0	0	0	0
MERGE1357ID	0	0	0	0	0	0	0	0	0	0	0	0	0	0	0	0	0	0	0	0	0	0	0	0	0	0	0	0	0	0	0	0	0	0	0	0	0	0	0	0	0	0	0	0	0	0	0	0	0
MERGE21093ID	0	0	0	0	0	0	0	0	0	0	0	0	0	0	0	0	0	0	0	0	0	0	0	0	0	0	0	100	223	593	0	0	0	0	0	0	0	0	0	0	0	0	0	0	0	0	0	0	0
MERGE26067ID	0	0	0	0	0	0	0	0	0	0	0	2	0	0	0	0	0	0	0	0	0	0	0	0	14	0	0	0	0	0	5	0	0	9	0	31	0	0	0	0	0	0	0	0	0	14	0	0	0
MERGE17436ID	0	0	0	0	10	0	0	0	0	0	6	0	0	1	0	0	0	0	0	0	0	57	15	0	31	0	17	0	0	9	0	6	5	0	4	0	6	0	0	9	30	0	0	5	12	0	0	0	0
MERGE3970ID	0	0	0	0	14	0	0	0	0	14	0	0	14	0	1	0	1	2	0	0	0	0	0	0	0	17	0	0	0	0	0	0	0	6	9	1	1	23	25	0	16	26	26	3	35	5	25	36	125
MERGE20029ID	0	0	0	0	0	0	0	0	0	0	0	0	0	0	0	0	0	0	0	0	0	0	0	0	0	0	0	0	0	0	0	0	0	0	0	0	0	0	0	0	0	0	0	0	0	0	0	0	0
MERGE8800ID	0	11	0	0	0	0	2	0	0	0	0	0	0	12	0	7	0	4	0	0	0	0	0	0	0	0	0	0	1	0	0	0	0	10	13	0	0	0	0	0	0	0	0	0	0	0	0	0	38
MERGE9209ID	0	0	0	0	0	0	0	0	0	0	0	0	0	0	0	0	0	0	0	0	0	0	0	0	0	0	0	0	0	0	0	0	0	0	0	0	0	0	0	0	0	0	0	0	0	0	0	0	0
MERGE9173ID	0	0	0	0	0	0	0	0	0	0	0	0	0	0	0	0	0	0	0	0	0	0	0	0	0	0	0	0	0	0	0	0	0	0	0	0	0	0	0	0	0	0	0	0	0	0	0	0	0
MERGE932ID	0	0	0	0	0	0	0	0	0	0	0	0	0	0	0	0	0	0	0	0	0	0	0	0	0	0	0	0	0	0	0	0	0	0	0	0	0	0	0	0	0	0	0	0	0	0	0	0	0
MERGE2062ID	0	0	0	0	0	0	0	0	0	0	0	0	0	0	0	0	0	0	0	0	0	0	0	0	0	0	0	0	0	0	0	0	0	0	0	0	0	0	0	0	0	0	37	0	0	0	6	0	0
MERGE7567ID	0	0	0	0	0	0	0	0	0	0	0	0	0	0	0	0	0	0	0	0	0	0	0	0	0	0	0	0	0	0	0	0	0	0	0	0	0	0	0	0	0	0	0	0	0	0	0	0	0
MERGE33899ID	0	0	0	0	0	0	0	0	0	0	0	0	0	0	0	0	0	0	0	0	0	0	0	0	0	0	28	0	0	0	0	0	0	0	0	0	0	0	0	0	0	0	0	11	0	0	0	0	5
MERGE26056ID	0	0	0	0	0	0	0	0	0	0	0	0	0	0	0	0	0	0	0	0	0	0	0	0	0	0	0	6	0	0	12	0	0	0	0	8	21	0	1	0	0	0	0	0	0	0	0	0	22
MERGE5182ID	0	0	0	0	0	0	0	0	0	0	0	0	0	0	0	0	0	0	14	0	0	0	0	0	0	0	0	0	0	0	0	0	0	0	0	0	0	0	0	0	0	0	0	0	0	0	0	0	8
MERGE4894ID	0	0	0	0	0	0	0	0	0	0	0	0	0	0	0	0	0	0	0	0	0	0	0	0	0	0	0	0	0	0	0	0	0	0	0	0	0	0	0	0	0	0	0	0	0	0	0	0	0
MERGE48226ID	0	0	0	0	0	0	0	0	0	0	0	0	0	0	0	0	0	0	0	0	11	0	0	0	0	0	10	35	197	56	0	0	0	0	0	0	0	0	0	0	0	0	0	0	0	0	0	0	0
MERGE25230ID	0	0	0	0	0	0	0	0	0	0	0	0	0	0	0	0	0	0	0	0	0	0	0	0	0	0	0	0	0	0	0	0	0	0	32	88	0	0	0	0	0	0	0	0	0	0	0	0	0
MERGE829ID	14	79	19	0	1	0	26	0	1	17	1	20	9	27	0	35	25	6	54	8	34	43	14	15	0	0	0	5	42	0	4	0	0	78	52	54	0	21	0	6	0	14	0	0	0	0	0	18	35
MERGE29653ID	0	0	0	0	0	0	0	0	0	0	0	0	0	0	34	0	0	0	0	0	0	0	0	0	0	0	24	0	0	0	0	0	0	0	0	0	0	0	0	0	0	0	0	0	0	0	0	0	0
MERGE31820ID	0	0	0	0	0	0	0	0	0	0	0	0	0	0	0	0	0	0	0	0	0	0	0	0	0	0	0	0	0	0	0	0	0	0	0	0	0	0	0	0	0	0	0	0	0	0	0	0	0
MERGE6122ID	0	0	0	0	0	0	0	0	0	0	0	0	0	0	0	0	0	0	0	0	0	0	0	0	0	0	0	0	0	0	0	0	0	0	0	0	0	0	0	0	0	0	0	0	0	0	0	0	0
MERGE12123ID	0	0	0	0	0	0	0	0	0	0	0	9	0	0	0	0	0	0	0	0	7	0	0	0	0	0	0	0	0	0	0	0	0	0	0	0	0	0	6	0	0	0	0	0	0	0	0	0	0
MERGE20986ID	0	0	0	0	0	14	4	0	0	8	6	8	0	0	0	52	0	0	0	17	18	0	20	31	78	123	129	18	90	50	0	0	0	14	0	28	44	0	12	0	0	27	0	0	0	0	0	0	0
MERGE26083ID	0	0	0	0	0	0	0	0	0	0	0	0	0	0	0	0	0	0	0	0	0	0	0	0	0	0	0	0	0	0	0	0	0	0	22	0	0	0	0	0	0	0	0	0	0	0	0	0	13
MERGE57985ID	0	0	0	0	0	0	0	0	0	0	0	0	0	0	0	0	0	0	0	0	0	0	0	0	0	0	0	0	0	0	0	0	0	0	0	0	28	0	0	0	15	0	0	0	0	0	0	0	0
MERGE3947ID	0	0	0	2	0	0	1	17	8	0	0	0	1	0	0	0	0	1	0	0	0	7	0	9	0	0	1	1	0	0	0	0	0	6	0	0	1	0	7	17	1	0	15	12	1	17	1	1	113
MERGE2099ID	0	0	0	0	0	0	0	0	0	0	0	0	0	0	0	0	0	0	0	0	0	0	0	0	0	0	0	0	0	0	0	0	0	0	0	0	0	0	0	0	0	0	0	0	0	0	0	0	0
MERGE7630ID	0	19	0	3	0	3	27	8	30	0	0	35	0	0	35	28	0	0	49	9	0	0	0	0	0	0	0	102	78	186	0	0	0	0	0	0	17	0	0	3	0	9	0	11	0	0	0	0	0
MERGE25807ID	0	0	0	0	0	0	0	3	0	0	1	0	31	11	0	0	0	0	42	25	11	0	30	11	50	22	25	0	44	35	0	0	0	0	19	0	0	0	0	0	0	0	0	0	0	0	0	0	0
MERGE63005ID	0	0	0	0	0	0	0	0	0	0	0	0	0	0	0	0	0	0	25	19	0	0	0	0	0	0	0	0	0	0	0	0	0	0	0	0	0	0	0	0	0	0	0	0	0	0	0	0	0
MERGE15571ID	0	0	15	0	0	0	0	0	12	0	0	0	32	0	30	0	0	0	9	0	0	0	0	0	0	0	0	0	0	0	0	12	0	20	8	51	0	28	0	0	9	0	8	5	22	12	0	0	0
MERGE15037ID	0	0	0	0	0	0	0	0	0	0	0	0	0	0	0	0	0	0	0	0	0	0	0	0	0	0	0	0	0	0	0	0	0	0	0	0	0	0	0	0	0	0	0	0	0	0	0	0	0
MERGE3359ID	0	0	0	0	0	0	0	0	0	0	0	0	0	0	0	0	0	0	0	0	0	21	0	0	0	0	0	86	104	18	8	0	1	25	118	42	0	0	13	0	19	0	0	0	15	11	0	14	0
MERGE25502ID	0	0	0	0	0	0	0	0	0	0	0	5	0	0	0	0	0	0	0	0	0	0	0	0	0	12	0	0	0	0	0	0	0	0	0	0	0	0	0	0	0	0	0	0	0	6	0	0	13
MERGE17120ID	12	0	0	6	0	10	10	0	1	7	0	12	0	0	0	0	0	0	0	0	0	0	0	0	0	0	0	0	0	0	0	0	5	0	0	0	0	0	0	0	0	0	0	0	0	0	0	0	0
MERGE8694ID	0	0	0	0	0	0	0	0	0	0	0	0	0	0	0	0	0	0	23	114	115	0	0	0	0	0	0	0	0	0	0	0	0	30	67	20	0	64	62	28	12	14	0	11	0	0	0	0	0
MERGE2139ID	0	0	0	0	0	0	0	0	0	0	0	0	0	0	0	0	0	0	0	0	0	0	0	0	0	0	0	0	0	0	0	0	0	0	0	0	0	0	0	0	0	0	0	0	0	0	0	0	0
MERGE8305ID	0	0	0	7	0	0	0	0	0	0	0	0	0	1	0	0	0	0	0	0	0	0	0	0	0	0	0	0	0	0	0	0	0	0	0	0	0	0	0	0	0	0	0	0	0	0	0	0	0
MERGE3915ID	0	0	0	0	0	0	0	0	0	0	0	0	0	0	0	0	0	0	0	0	0	0	0	0	0	0	0	0	0	0	0	0	0	0	0	0	0	0	0	0	0	0	0	0	0	0	0	0	0
MERGE6110ID	0	0	0	0	0	0	0	0	0	0	0	0	0	0	0	0	0	0	0	0	0	0	0	0	0	0	0	0	0	0	0	0	0	0	0	0	0	0	0	0	0	0	0	0	0	0	0	0	0
MERGE7942ID	0	0	0	0	0	0	0	0	4	0	0	0	0	0	0	0	0	19	0	0	0	0	0	0	0	0	0	0	1	7	0	0	0	0	0	0	0	0	0	0	0	0	0	0	0	0	0	0	0
MERGE12679ID	0	0	0	0	0	0	0	0	0	0	0	0	0	0	0	0	0	0	0	0	0	0	0	0	0	0	0	0	0	0	0	0	0	0	0	0	0	0	0	0	0	0	31	0	13	13	0	0	0
MERGE2133ID	0	0	0	2	20	0	0	9	0	0	0	0	23	0	0	0	0	20	0	0	0	0	0	0	0	0	0	8	0	17	0	0	0	0	0	3	0	45	13	0	15	0	9	0	6	19	29	0	0
MERGE33280ID	0	0	0	0	0	0	13	0	0	0	13	0	0	11	0	0	0	27	25	0	0	0	6	0	54	0	0	1	0	0	0	0	0	0	0	0	0	0	0	0	0	0	0	0	0	0	0	0	45
MERGE11548ID	0	0	0	0	0	0	8	0	15	0	0	5	0	0	0	0	0	0	0	0	0	0	0	0	0	0	0	15	19	0	0	0	0	0	0	0	0	0	0	0	0	19	0	0	0	0	0	0	0
MERGE17033ID	0	0	0	0	0	0	0	0	0	0	0	0	0	0	0	0	0	0	0	0	0	0	0	0	0	0	0	0	0	0	0	0	0	0	0	0	0	0	0	0	0	0	0	0	0	0	0	0	0
MERGE18110ID	0	0	0	0	0	0	0	0	0	0	0	0	0	0	0	0	0	0	0	0	0	0	0	0	0	0	0	0	0	0	0	0	0	0	0	0	0	0	0	0	0	0	0	0	0	0	0	0	0
MERGE19324ID	0	0	0	0	0	0	0	0	0	0	0	0	0	0	0	0	0	0	0	0	0	0	0	0	0	0	0	0	0	0	0	0	0	8	4	21	63	47	50	60	31	14	22	0	25	60	69	5	26
MERGE18501ID	0	0	0	0	0	0	0	0	0	0	0	0	0	0	0	0	0	0	0	0	0	0	0	0	0	0	0	0	0	0	0	0	0	0	0	0	0	0	0	0	0	0	0	0	0	13	5	10	15
MERGE25927ID	0	0	0	0	0	0	0	0	0	0	0	0	0	0	0	0	0	0	0	0	0	0	0	0	0	0	0	0	0	0	0	0	0	0	0	0	0	0	0	14	0	0	0	15	0	0	0	0	0
MERGE3419ID	0	0	0	0	0	0	0	0	0	0	0	0	0	0	0	0	0	0	0	0	0	0	0	0	0	0	0	0	0	0	0	0	0	0	0	0	0	0	0	0	0	0	0	0	0	0	0	0	0
MERGE8043ID	0	19	0	0	0	0	0	0	0	0	0	24	0	0	0	0	0	0	0	16	0	0	0	0	0	0	0	0	20	6	9	0	0	0	0	2	0	0	0	0	0	0	0	0	0	0	0	0	0
MERGE4519ID	9	0	13	0	15	0	0	0	0	0	0	0	0	20	0	0	0	0	0	0	0	17	0	0	31	0	0	0	0	0	0	0	7	0	0	3	0	0	0	0	0	0	0	0	14	13	0	17	10
MERGE21067ID	0	0	0	0	0	0	0	0	0	0	0	0	0	0	0	0	0	0	0	0	0	0	0	0	0	0	0	0	0	8	0	0	0	0	0	0	0	0	0	0	0	0	0	0	0	0	0	0	0
MERGE17709ID	6	0	10	11	26	9	0	4	0	0	1	36	8	11	0	0	9	0	0	8	3	0	0	0	0	23	0	0	0	11	17	0	0	25	0	6	19	0	3	0	15	0	0	0	0	0	0	0	5
MERGE2531ID	0	0	0	0	0	0	0	0	0	0	0	0	0	0	0	0	0	0	0	0	0	52	0	0	0	0	0	0	0	0	0	0	0	0	0	0	0	0	0	0	0	0	0	0	0	0	0	0	0
MERGE162ID	1	0	0	1	0	1	2	0	0	0	0	0	9	6	16	10	14	7	1	9	3	44	10	1	6	27	23	2	13	0	6	2	6	3	6	2	6	2	4	2	0	0	0	7	0	0	0	6	7
MERGE4398ID	0	0	0	0	0	0	0	0	0	0	0	0	0	0	0	0	0	0	0	0	0	0	0	0	0	0	0	0	0	0	0	0	0	0	0	0	0	0	0	0	0	0	0	0	0	0	0	0	0
MERGE25624ID	0	0	0	0	0	0	0	0	0	0	0	0	0	0	0	0	0	0	0	0	14	0	0	0	0	0	0	0	0	0	0	0	0	0	0	321	0	0	0	0	0	0	0	0	0	0	0	0	0
MERGE19356ID	0	0	0	0	0	0	0	0	0	0	0	0	0	0	0	0	0	0	0	0	0	0	0	0	0	0	0	0	0	0	0	0	0	0	0	0	0	0	0	0	0	0	0	0	0	0	0	0	0
MERGE31056ID	0	0	0	0	0	15	0	0	0	0	0	0	0	0	0	0	0	0	0	0	0	1	0	0	0	0	0	0	0	0	0	0	0	0	0	0	31	0	0	0	0	0	0	0	0	0	0	0	0
MERGE3973ID	0	0	3	0	19	0	0	0	0	0	0	0	4	0	0	0	0	0	0	0	0	0	0	0	0	0	0	0	0	0	0	0	0	0	0	0	0	1	4	27	4	1	0	10	10	3	15	4	38
MERGE6648ID	0	0	0	0	0	0	0	0	0	0	0	0	0	0	0	0	0	0	0	0	23	0	0	0	0	0	0	0	0	0	0	0	0	0	0	0	0	0	0	0	0	0	0	0	0	0	0	0	0
MERGE20363ID	0	0	0	0	0	0	0	0	0	0	0	0	0	0	0	0	18	0	0	0	0	0	0	0	0	0	0	0	0	0	0	0	0	0	0	0	0	0	0	0	0	0	0	0	0	0	0	0	0
MERGE9618ID	0	0	0	0	0	0	0	0	0	0	0	0	0	0	0	0	0	0	0	0	0	0	0	0	0	0	0	0	0	0	0	0	0	0	0	7	12	0	0	0	0	0	0	0	0	0	0	19	0
MERGE1564ID	0	7	0	0	0	0	14	0	0	0	0	0	0	19	0	0	0	17	0	11	0	0	0	3	0	0	16	0	13	0	0	0	0	8	0	2	0	0	0	0	0	0	0	0	0	0	0	0	29
MERGE9892ID	0	0	0	0	0	0	0	0	0	0	0	0	0	0	0	2	0	0	0	0	0	0	0	0	0	0	0	0	13	9	0	5	8	4	21	275	8	0	4	0	0	2	0	0	0	0	0	0	0
MERGE18792ID	0	0	0	0	0	0	0	0	0	0	0	0	0	0	0	0	0	0	0	0	0	0	0	0	0	0	0	0	0	0	0	0	0	0	0	0	0	0	0	0	0	0	0	0	0	5	0	0	0
MERGE46287ID	0	0	11	0	3	0	2	0	0	0	0	0	0	0	0	0	0	0	8	11	21	0	0	2	0	0	0	0	0	0	8	15	14	5	25	0	0	0	11	0	0	0	0	0	0	0	0	0	0
MERGE2566ID	0	0	0	0	0	0	0	0	0	0	0	0	0	0	0	0	0	0	0	0	0	0	0	0	0	0	0	0	0	0	0	0	0	0	0	0	0	0	0	0	0	0	0	0	0	0	0	0	0
MERGE11513ID	0	0	0	0	0	0	0	0	4	0	0	0	0	1	0	0	0	0	0	0	0	0	0	0	0	0	0	0	0	7	5	0	4	0	0	6	0	0	0	0	0	0	0	0	0	0	0	0	0
MERGE8316ID	0	0	8	0	0	0	0	0	0	0	0	0	0	0	0	0	0	0	0	15	0	0	0	0	0	0	0	0	0	0	0	0	0	0	0	0	0	0	0	0	0	0	55	0	0	0	0	0	0
MERGE2251ID	0	0	0	0	0	0	0	0	0	0	0	0	0	0	0	0	0	0	0	0	0	0	0	0	0	0	0	0	0	0	0	0	0	0	0	0	0	0	0	0	0	0	0	0	0	0	0	0	0
MERGE8160ID	0	0	0	0	0	0	0	0	0	0	0	0	0	0	0	0	0	0	0	0	0	0	0	0	0	0	0	0	0	0	0	0	0	0	0	0	0	0	0	0	0	0	0	0	0	0	0	0	0
MERGE31532ID	0	0	0	0	0	0	0	0	0	0	0	0	0	0	0	0	0	0	0	0	0	0	0	0	0	0	0	0	0	0	0	0	0	0	0	0	0	0	0	0	0	0	0	0	0	0	0	0	0
MERGE61678ID	0	0	0	0	0	0	0	0	0	0	0	1	0	0	0	0	0	0	0	0	0	0	26	166	0	0	0	2	15	0	0	0	0	0	2	1	2	0	0	2	0	1	4	1	0	0	0	0	0
MERGE8969ID	0	0	0	0	0	0	0	0	0	0	0	0	0	0	0	0	0	0	0	0	0	0	0	0	0	0	0	10	0	0	0	0	0	0	10	0	0	0	0	0	0	0	0	0	0	0	0	0	0
MERGE88654ID	0	0	0	2	7	12	0	0	0	0	0	0	0	0	0	0	1	57	0	0	0	14	0	1	0	27	5	13	0	0	0	0	0	0	0	0	0	0	0	35	0	0	0	0	0	0	0	0	0
MERGE797ID	0	0	0	0	0	0	0	0	0	0	0	0	0	32	0	0	0	0	0	0	0	0	0	8	0	0	0	0	0	6	0	0	0	0	0	0	0	0	0	0	0	0	0	0	0	0	0	0	0
MERGE19708ID	0	0	0	0	0	0	0	0	0	0	0	0	2	0	0	0	0	0	0	0	2	0	0	0	0	0	0	0	0	0	0	0	0	4	0	5	0	0	0	0	0	0	0	0	0	0	1	0	0
MERGE26079ID	0	0	0	0	0	0	0	0	0	0	0	0	0	0	0	0	0	0	0	0	0	0	0	0	0	0	0	0	0	0	8	0	0	0	0	0	0	0	0	0	0	0	0	0	0	0	0	0	0
MERGE23325ID	0	0	0	0	0	0	0	0	0	0	0	0	0	0	0	0	0	0	0	0	0	0	0	0	0	0	0	0	0	0	0	0	0	0	0	0	0	0	0	0	0	0	0	0	0	0	0	0	0
MERGE22454ID	0	0	0	0	0	0	0	0	0	0	0	0	0	0	0	0	0	0	0	0	0	0	0	0	0	0	0	0	0	0	0	0	0	0	0	0	0	0	0	0	0	0	0	0	0	0	0	0	0
MERGE191ID	9	2	1	1	0	0	0	0	0	0	0	0	4	2	1	5	6	0	7	3	8	8	7	4	3	1	5	5	7	4	1	2	0	10	0	1	0	0	0	2	0	0	0	1	0	0	0	0	10
MERGE7779ID	0	0	0	0	0	0	0	0	0	0	0	0	0	0	0	0	0	0	0	0	0	0	0	0	0	0	0	0	0	0	0	0	0	0	0	0	0	0	0	0	0	0	0	0	0	0	0	0	0
MERGE2080ID	0	0	0	0	0	0	0	0	0	0	0	0	0	0	0	0	0	0	0	0	0	0	0	0	0	0	0	0	0	0	0	0	0	0	0	0	0	0	0	0	0	0	0	0	0	0	0	0	0
MERGE15576ID	0	25	0	0	0	0	0	0	0	0	0	0	0	0	0	0	0	0	0	0	0	0	0	0	0	0	0	0	0	0	0	0	0	0	0	0	0	0	0	0	0	0	0	0	0	0	0	0	0
MERGE16890ID	0	0	0	0	0	0	0	2	0	0	0	0	0	8	0	0	0	0	0	0	0	0	0	0	0	0	0	0	25	7	0	0	0	0	0	0	0	0	0	0	0	0	11	0	4	4	0	0	0
MERGE12376ID	0	0	0	0	0	0	0	0	0	0	0	0	0	0	0	0	0	0	0	0	0	0	0	0	0	0	0	0	0	0	0	0	0	0	0	0	0	0	0	0	0	0	0	0	0	0	0	0	0
MERGE16126ID	0	0	0	0	0	0	0	0	0	0	0	0	0	0	0	0	0	0	0	0	0	0	0	0	0	0	0	0	0	0	0	0	0	0	0	0	0	0	0	24	0	0	0	0	0	0	0	0	0
MERGE16978ID	0	0	0	0	0	0	0	0	0	0	0	9	0	0	0	0	0	0	0	0	0	0	0	6	0	0	0	0	0	0	0	0	0	0	0	0	0	0	0	0	0	0	0	0	0	0	0	0	0
MERGE11222ID	0	0	0	0	0	0	0	0	0	0	0	0	0	0	0	0	0	0	0	0	0	0	0	0	0	0	0	0	0	0	0	0	0	0	0	0	0	0	0	0	0	0	0	0	0	0	0	0	0
MERGE4807ID	0	0	15	0	0	0	0	0	0	0	0	0	0	0	19	27	40	0	0	0	0	0	0	5	0	0	21	12	22	0	0	0	0	0	0	0	0	0	0	0	0	0	0	0	0	0	0	0	0
MERGE9600ID	0	0	0	0	0	0	0	0	0	0	0	0	0	0	0	0	0	0	0	0	0	0	0	0	0	0	0	0	0	0	0	0	0	0	0	0	0	0	0	0	0	0	0	0	0	0	0	0	0
MERGE15030ID	0	0	0	0	0	0	0	1	0	0	0	0	0	0	0	0	0	0	0	0	0	0	0	0	0	0	0	0	0	0	0	25	9	0	0	0	0	0	0	0	0	0	0	19	0	0	0	0	20
MERGE28621ID	0	0	0	0	0	0	0	0	0	0	0	0	0	0	0	0	0	0	0	0	0	0	0	0	0	0	0	0	0	0	0	0	0	0	0	10	24	0	0	0	0	0	0	0	0	5	0	0	0
MERGE9627ID	0	0	0	0	0	0	0	0	0	0	0	0	0	0	0	0	0	0	0	0	0	0	0	0	0	0	0	0	0	0	0	0	0	0	0	0	0	0	5	0	0	0	1	0	0	26	0	27	27
MERGE6665ID	0	0	0	0	0	0	0	0	0	0	0	0	0	0	0	0	0	0	0	0	0	0	0	0	0	0	0	0	0	0	0	0	0	0	0	0	0	0	0	0	0	0	0	0	0	0	509	0	0
MERGE8449ID	0	0	0	0	0	0	0	0	0	0	0	0	0	0	0	0	0	0	0	0	0	0	0	0	0	0	0	0	33	0	0	0	0	0	0	0	0	0	0	0	0	0	0	0	0	0	0	0	0
MERGE790ID	0	1	0	0	0	0	0	6	18	5	0	17	14	10	34	0	0	14	26	0	21	12	10	0	0	23	5	0	27	12	14	0	0	61	0	30	21	21	13	25	0	0	0	0	0	6	0	0	0
MERGE4980ID	0	0	0	5	0	0	0	0	0	0	0	5	0	0	0	0	0	0	0	0	0	0	0	0	0	0	0	0	13	0	0	0	0	0	0	0	0	0	0	0	0	0	0	11	0	0	0	0	0
MERGE2789ID	0	0	0	0	0	0	0	0	0	0	0	0	0	0	0	0	0	0	0	0	0	0	0	0	0	0	0	0	0	0	0	0	0	0	0	0	0	0	0	0	0	0	0	0	0	0	0	0	0
MERGE18851ID	0	0	0	0	0	0	0	0	0	0	0	0	0	0	0	0	0	0	0	0	0	0	3	0	0	0	0	15	23	0	0	0	0	0	0	0	0	0	0	0	0	0	0	0	0	0	0	0	0
MERGE17358ID	0	0	0	0	0	0	0	0	9	0	0	0	0	0	0	0	0	0	0	0	0	0	0	0	0	0	0	6	0	0	14	0	0	0	0	0	0	0	0	0	0	0	0	0	0	0	0	0	0
MERGE7388ID	0	0	0	0	0	0	0	0	0	0	0	0	0	0	0	0	0	0	0	0	0	0	0	0	0	0	0	0	0	0	0	0	0	11	13	4	0	31	14	0	13	0	20	0	51	65	5	39	17
MERGE7665ID	0	0	0	4	8	0	4	0	0	0	0	2	0	0	1	0	0	4	0	0	0	0	2	0	0	0	0	0	0	0	0	0	2	0	0	0	0	0	0	0	0	0	0	5	6	0	0	0	0
MERGE88427ID	0	0	0	0	0	1	0	0	5	0	0	0	0	0	0	0	0	0	0	0	0	0	0	0	0	23	0	0	0	0	19	10	0	0	0	0	0	11	0	0	0	0	0	0	0	0	0	0	0
MERGE30883ID	0	0	0	0	0	0	3	0	0	0	0	0	0	0	0	0	0	0	0	0	0	0	0	0	0	0	0	0	21	0	0	13	0	16	0	0	0	0	0	0	0	0	0	0	0	0	0	0	0
MERGE25848ID	7	39	18	0	25	4	10	22	6	12	11	11	69	29	41	0	0	0	0	0	0	12	0	4	18	36	0	30	3	49	0	0	0	6	0	0	1	0	0	0	0	0	14	5	0	0	0	0	0
MERGE3353ID	0	0	0	0	0	0	0	4	0	0	1	0	0	18	0	0	0	0	0	0	7	0	0	0	0	0	0	9	0	8	0	0	0	0	7	0	0	0	8	0	14	0	0	0	10	3	18	0	0
MERGE32408ID	0	0	0	0	0	0	0	0	0	0	0	97	0	0	0	0	0	0	0	0	0	0	0	0	0	0	0	0	0	0	0	0	0	0	0	0	0	0	0	0	0	0	0	0	0	0	0	0	0
MERGE20043ID	0	0	0	0	0	0	0	0	0	0	0	0	0	0	0	0	0	0	0	0	0	0	0	0	0	0	0	0	0	11	0	0	0	0	0	0	0	0	0	0	0	0	0	0	0	0	0	0	0
MERGE15552ID	0	0	0	0	0	0	0	0	0	0	0	0	0	0	0	0	0	0	0	0	0	0	0	0	0	0	0	0	0	0	0	0	0	9	6	0	37	0	29	21	5	2	52	8	9	0	65	9	0
MERGE8965ID	0	0	0	0	0	0	0	0	0	0	0	0	0	0	0	0	0	0	0	0	0	0	0	0	0	0	0	0	0	0	0	0	0	0	0	0	0	0	0	0	0	0	0	0	0	0	0	0	0
MERGE4451ID	0	0	0	0	0	0	0	0	0	0	0	0	0	0	0	0	0	0	0	0	0	0	0	0	0	0	0	0	0	0	0	0	0	0	0	0	0	0	0	0	0	0	0	0	0	0	0	0	0
MERGE8637ID	0	0	0	0	0	0	0	0	0	11	2	24	0	0	7	0	0	0	0	0	0	0	0	0	0	0	0	0	0	24	9	0	0	0	0	0	0	0	0	0	0	0	0	0	0	0	0	0	0
MERGE22230ID	13	0	0	0	0	0	0	0	0	0	0	0	0	0	0	0	0	0	0	0	0	0	0	0	0	0	0	0	0	0	0	0	0	0	0	0	0	0	0	0	0	0	0	0	0	0	0	0	0
MERGE22223ID	6	0	0	0	0	6	3	2	0	5	1	22	0	0	39	0	0	0	0	13	0	0	0	11	24	35	92	0	90	11	30	14	14	22	0	0	0	0	0	0	0	0	0	0	0	0	0	0	0
MERGE3376ID	0	0	0	0	0	0	0	0	0	0	0	0	0	0	0	0	0	0	0	0	0	0	0	0	0	0	0	7	0	0	0	13	0	0	2	0	0	0	8	0	0	0	0	0	0	0	0	0	0
MERGE26931ID	0	0	0	0	0	0	0	0	0	0	0	0	0	0	0	0	0	0	0	0	0	0	0	0	0	0	0	0	0	0	0	0	0	0	0	0	0	0	0	0	0	0	0	0	0	0	0	0	0
MERGE11331ID	0	0	0	0	0	2	0	0	0	8	0	4	0	10	0	0	0	12	0	5	0	0	0	0	0	0	0	15	37	15	0	2	0	2	25	15	27	9	7	0	0	0	0	10	11	0	46	14	0
MERGE16762ID	0	0	0	4	0	5	0	4	11	0	0	1	0	0	0	5	0	7	0	0	0	33	28	12	32	0	0	18	0	0	0	0	0	0	0	0	0	0	0	0	0	0	0	0	0	0	0	0	0
MERGE14692ID	0	0	0	0	0	0	0	0	0	0	11	0	0	0	0	16	0	33	0	0	0	0	0	0	0	0	0	0	0	18	0	0	0	0	0	0	0	0	0	0	0	0	0	0	0	0	0	0	0
MERGE82067ID	0	10	0	0	0	0	0	0	0	0	0	0	0	0	0	0	0	0	0	0	0	0	0	0	0	0	0	0	0	0	0	0	0	0	0	8	0	0	15	0	0	0	0	0	0	0	0	0	0
MERGE2177ID	0	0	0	0	0	0	0	0	0	0	0	0	0	0	0	0	0	0	0	0	0	0	0	0	0	0	20	0	0	0	0	0	0	0	0	0	0	0	0	0	0	0	0	0	0	4	0	0	0
MERGE9499ID	0	0	0	0	0	0	0	0	0	0	0	0	0	0	0	0	0	0	0	0	0	0	0	0	0	0	0	0	0	0	0	0	0	0	0	0	0	0	0	0	0	0	0	0	0	0	0	0	0
MERGE15756ID	0	0	0	0	0	0	0	0	0	0	0	0	0	0	0	0	0	0	0	0	0	0	0	0	0	0	0	0	0	0	7	0	0	0	0	0	0	0	0	0	0	0	0	0	0	0	0	0	0
MERGE16166ID	0	0	0	0	9	10	0	4	5	0	0	0	0	0	0	0	0	0	0	0	0	17	0	5	0	0	7	0	0	0	0	0	0	0	0	0	0	0	0	0	0	0	0	0	0	0	0	0	0
MERGE8129ID	0	0	0	0	0	0	0	0	0	0	0	0	0	0	0	0	0	0	0	0	0	0	0	0	0	0	0	0	0	0	0	0	0	0	0	0	0	0	0	0	0	0	0	0	0	0	0	0	0
MERGE1366ID	0	0	0	0	0	0	0	0	0	0	0	0	0	0	0	0	0	0	0	0	0	0	0	0	0	0	0	0	0	0	0	0	0	0	0	0	0	0	0	0	0	0	0	0	0	0	0	0	0
MERGE131112ID	0	0	0	0	0	0	0	0	3	0	0	0	0	0	0	0	0	0	0	0	0	0	0	0	0	0	0	0	0	35	0	0	0	0	0	0	0	0	0	0	9	0	0	0	0	0	0	0	0
MERGE1981ID	0	0	0	0	0	0	0	0	0	0	0	0	0	0	0	0	0	0	0	7	0	0	4	0	28	0	28	0	0	0	0	0	0	0	0	0	0	0	0	0	14	0	0	0	25	23	9	0	40
MERGE20808ID	0	0	0	0	0	0	0	0	0	5	0	0	0	0	0	0	0	0	0	0	0	0	0	0	0	0	0	5	0	0	0	0	0	2	0	0	0	0	0	0	0	0	0	0	9	1	0	0	0
MERGE19537ID	15	16	0	0	0	0	5	9	0	0	0	0	0	0	0	0	0	21	0	0	0	8	0	0	0	0	19	0	0	16	6	11	0	0	0	0	0	0	0	0	0	0	0	0	0	0	0	0	0
MERGE4725ID	0	0	0	0	0	0	0	0	0	0	0	0	0	0	0	10	0	0	0	0	0	0	0	0	0	0	0	0	0	0	0	0	0	0	0	11	0	9	10	0	0	0	19	0	0	6	16	0	0
MERGE1706ID	0	0	0	0	0	0	0	0	0	0	0	6	0	0	0	0	0	0	0	0	0	0	0	0	0	0	0	0	0	0	10	0	0	0	0	0	0	0	0	0	0	0	0	0	0	0	0	0	0
MERGE8793ID	0	0	0	0	0	0	0	0	0	0	0	0	0	0	0	0	0	0	0	0	0	0	0	0	0	0	0	0	0	0	0	0	0	0	0	0	0	0	0	0	0	0	0	0	0	0	0	0	0
MERGE17429ID	0	0	0	0	0	0	0	0	0	0	0	0	0	0	0	0	0	0	0	0	0	0	4	0	0	0	0	0	0	0	0	0	0	0	0	0	0	0	0	0	0	0	0	0	0	0	0	0	0
MERGE25374ID	0	0	0	0	8	0	0	0	0	2	0	0	0	0	0	0	0	0	0	0	0	0	0	0	0	0	0	0	0	0	0	0	0	0	0	0	0	0	0	15	0	0	0	0	0	0	0	0	0
MERGE1063ID	0	0	0	0	0	0	2	8	0	0	0	0	0	0	0	0	0	0	0	0	0	0	0	0	0	0	0	9	1	0	0	0	0	1	7	3	8	0	3	0	0	9	0	0	0	0	0	0	0
MERGE7838ID	0	0	0	0	0	0	0	0	0	0	0	0	0	0	0	0	0	0	0	0	0	0	0	0	0	0	0	0	0	0	0	0	0	0	0	0	0	0	0	0	0	0	0	0	0	0	0	0	0
MERGE11980ID	0	0	0	0	0	0	0	0	0	0	0	0	0	0	0	0	0	0	0	0	0	0	0	0	0	0	0	15	0	0	0	0	0	0	5	0	0	0	0	0	0	0	0	0	9	0	0	0	0
MERGE7835ID	0	0	0	0	0	0	0	0	0	0	0	0	0	0	0	0	0	0	0	0	0	0	0	0	0	0	0	0	0	0	0	0	0	0	0	0	0	0	0	5	0	0	36	0	19	0	0	0	25
MERGE28402ID	0	0	0	0	0	0	0	0	0	0	0	0	0	0	0	0	0	0	0	6	12	0	0	0	0	0	0	0	0	0	0	0	0	0	0	0	0	0	0	0	0	0	0	0	0	0	0	0	0
MERGE6948ID	0	0	0	0	0	0	0	0	0	0	0	0	0	0	0	0	0	0	0	0	0	0	0	0	0	0	0	0	0	0	8	0	0	0	0	13	0	35	3	0	36	0	0	0	0	0	0	0	0
MERGE199011ID	0	0	0	0	0	0	0	0	0	0	0	0	0	0	0	0	0	0	0	0	0	0	0	0	0	0	0	0	0	0	0	0	0	0	0	0	0	0	0	0	0	0	0	0	0	0	0	0	0
MERGE8009ID	0	0	0	0	0	0	0	0	0	0	0	0	0	0	0	0	0	0	0	0	0	0	0	0	0	0	0	98	143	322	0	0	0	0	0	0	0	0	0	0	0	0	0	0	0	0	0	0	0
MERGE8492ID	0	0	0	0	0	0	0	0	0	0	0	0	0	0	0	0	0	0	0	0	0	0	0	0	0	0	0	0	0	0	0	0	0	0	0	0	0	0	0	0	0	0	0	0	0	0	0	0	0
MERGE59940ID	0	0	0	0	0	0	0	0	0	0	0	0	0	0	0	0	0	0	0	0	0	0	0	0	0	0	0	0	0	0	0	0	0	0	0	0	0	0	0	0	0	0	0	0	0	0	0	0	0
MERGE18219ID	0	0	0	0	16	0	6	0	5	0	0	1	0	0	20	0	0	0	0	0	0	0	0	17	0	0	0	0	0	0	0	0	0	0	0	0	0	8	0	0	0	0	0	8	0	0	2	0	0
MERGE87272ID	0	0	0	0	0	0	0	0	0	0	0	0	0	0	0	0	0	0	0	0	0	0	0	0	0	0	0	0	0	0	0	0	0	0	0	0	0	0	0	0	0	0	0	0	0	0	0	0	0
MERGE14963ID	0	0	0	0	0	0	0	0	0	0	0	0	14	0	0	0	0	0	0	0	0	0	0	0	0	0	0	0	41	0	0	0	0	0	7	0	0	0	12	0	0	0	0	0	0	0	0	0	0
MERGE25629ID	0	0	0	0	0	0	0	0	0	0	0	0	0	0	0	0	0	0	0	0	0	0	0	0	0	0	0	0	0	0	0	0	0	0	0	0	0	0	0	0	0	0	0	0	0	0	0	0	0
MERGE27540ID	0	0	0	0	8	0	0	5	0	0	0	0	0	0	0	0	0	0	0	0	7	0	0	0	0	0	0	92	3	41	0	17	0	9	0	0	0	0	0	0	0	0	0	0	0	0	0	0	9
MERGE7409ID	0	0	0	0	0	0	0	0	0	0	0	0	0	0	0	0	0	0	0	0	0	0	0	0	0	0	0	0	0	0	0	0	0	14	0	0	8	28	39	39	46	32	11	11	26	39	11	39	0
MERGE19253ID	0	0	0	0	0	0	0	0	0	0	0	0	0	0	0	0	0	0	0	0	0	0	0	0	0	0	0	0	0	0	0	0	0	0	0	0	0	9	2	0	13	17	0	32	0	2	15	0	0
MERGE18930ID	0	0	1	11	0	0	3	0	13	0	0	6	31	7	10	19	16	22	17	22	0	8	8	14	0	0	26	27	0	0	0	6	19	0	0	0	0	0	0	0	0	0	0	0	0	0	0	0	0
MERGE2533ID	0	0	0	0	0	0	0	0	0	0	0	0	0	0	0	0	0	0	0	0	0	0	0	0	0	0	0	0	0	0	0	0	0	0	0	0	0	0	0	0	0	0	0	0	0	0	0	0	0
MERGE11298ID	0	0	0	2	0	0	0	0	0	0	0	0	51	19	19	0	0	3	0	0	0	12	21	3	0	0	1	3	4	0	1	0	3	1	11	8	14	15	4	4	1	0	4	2	0	1	1	4	0
MERGE3344ID	3	0	0	0	0	0	0	0	0	0	0	0	0	0	0	0	0	0	0	4	0	0	0	0	0	0	0	12	0	9	3	0	7	10	21	19	0	29	18	0	0	0	0	15	0	24	6	0	7
MERGE22871ID	0	0	0	0	0	0	0	0	0	8	0	0	0	0	0	0	0	16	0	30	0	0	0	0	0	0	29	0	0	0	0	0	0	0	0	6	0	0	0	0	0	0	0	0	0	0	0	0	0
MERGE115663ID	0	0	0	0	0	0	0	0	0	0	0	0	0	0	0	0	0	0	0	0	0	0	0	0	0	0	0	0	0	0	0	0	0	0	0	0	0	0	0	0	0	0	0	0	0	0	0	0	0
MERGE8684ID	0	0	0	0	0	0	0	0	0	0	0	0	0	0	0	0	0	0	0	0	0	0	0	0	0	0	0	0	0	0	0	0	0	15	0	0	0	0	0	0	0	0	0	0	0	0	0	0	0
MERGE5228ID	0	0	10	0	0	0	0	0	8	0	0	0	0	0	21	0	0	0	0	0	0	0	0	0	0	0	0	0	0	0	0	0	0	0	16	0	0	14	12	0	0	0	6	0	27	19	0	11	0
MERGE719ID	0	0	0	0	0	0	10	0	3	0	0	0	15	0	13	0	0	0	0	0	0	0	11	0	25	27	0	0	81	0	0	0	0	0	0	0	0	0	0	0	0	0	0	0	0	0	0	0	0
MERGE7760ID	5	28	9	0	8	4	6	0	0	15	6	12	8	0	31	0	20	3	30	79	32	0	0	5	11	0	0	18	18	28	3	3	4	55	3	29	7	11	5	0	0	0	0	0	0	0	0	0	20
MERGE4797ID	0	0	0	0	0	0	0	0	0	0	0	0	0	0	0	0	0	0	0	0	0	0	0	0	0	0	0	0	0	0	0	0	0	11	0	0	0	0	0	0	0	0	0	0	0	0	0	0	0
MERGE25835ID	0	0	0	0	0	0	0	0	0	0	0	0	0	0	0	0	0	0	0	0	0	0	0	0	0	0	0	0	0	0	0	0	0	0	0	0	0	0	0	0	0	0	0	0	0	0	0	0	0
MERGE5043ID	0	0	0	0	0	0	1	0	5	0	0	0	0	0	0	7	0	0	14	0	0	0	0	0	0	3	0	17	40	22	0	1	10	0	0	0	0	0	0	0	0	0	3	0	0	0	0	0	0
MERGE2780ID	0	0	0	0	0	0	0	0	0	0	0	0	0	21	0	0	0	0	0	0	0	0	0	0	0	0	0	0	1	0	0	0	0	0	23	0	17	0	12	0	0	0	0	0	0	0	0	14	23
MERGE246715ID	0	0	0	0	0	0	0	0	0	0	0	0	0	0	382	0	0	0	0	0	0	0	0	0	0	0	0	0	0	17	0	0	0	0	0	0	0	0	0	0	0	0	0	0	0	0	0	0	0
MERGE25829ID	0	0	0	0	0	0	0	0	0	0	0	0	0	0	0	0	0	0	0	0	0	0	0	0	0	0	0	0	0	0	0	0	0	0	18	7	0	29	4	0	0	0	0	0	0	0	0	0	0
MERGE8298ID	0	0	0	0	0	0	0	0	0	0	0	0	0	0	0	0	0	0	0	0	0	0	0	0	0	0	0	0	0	0	0	0	0	0	0	0	0	6	0	23	18	6	3	0	0	0	0	22	0
MERGE190ID	1	2	8	3	0	0	4	0	3	1	0	3	9	8	11	10	11	3	2	5	4	11	17	4	19	1	2	1	8	7	1	5	0	0	3	0	0	4	0	0	0	7	0	3	0	0	1	0	6
MERGE33599ID	0	0	0	0	0	0	0	0	0	0	0	0	0	0	0	0	0	0	0	0	0	0	0	0	0	0	0	12	0	0	0	0	0	0	0	0	0	0	0	0	0	0	0	0	0	0	0	0	0
MERGE20721ID	0	0	0	0	0	0	0	0	0	0	0	0	0	0	0	0	0	0	0	0	0	0	0	0	0	0	0	0	0	0	0	0	0	0	0	0	0	0	0	0	0	0	0	0	0	0	0	0	0
MERGE19096ID	0	0	0	0	0	0	0	0	0	0	0	0	0	0	0	0	0	0	0	0	0	0	0	0	0	0	0	13	14	0	0	0	0	0	16	4	0	0	0	0	0	0	1	0	0	0	0	0	0
MERGE36226ID	0	0	0	0	0	0	0	0	0	0	0	0	0	0	0	0	0	0	0	0	0	0	0	0	0	0	0	0	0	0	0	0	0	9	1	0	35	0	0	0	17	5	50	20	19	58	26	23	79
MERGE11853ID	0	4	0	0	0	0	0	0	0	0	0	0	0	16	16	0	32	0	0	0	0	0	0	2	28	28	77	49	152	50	0	0	0	71	0	27	12	26	33	0	14	0	0	0	0	0	0	0	0
MERGE9466ID	0	0	0	0	0	0	0	0	0	0	0	0	0	0	0	0	0	0	0	0	0	0	0	0	0	0	0	0	0	0	0	0	0	0	0	0	0	0	8	0	0	0	0	0	0	3	0	0	0
MERGE8082ID	0	0	0	0	0	0	0	0	0	1	0	0	0	0	0	20	0	0	0	0	0	0	0	0	0	0	0	97	101	303	0	10	0	0	0	0	0	0	0	0	0	0	0	0	0	0	0	0	0
MERGE18875ID	0	0	0	0	0	0	0	1	0	0	0	0	27	0	17	0	0	0	0	0	0	29	22	0	0	0	0	25	19	19	0	0	0	15	21	10	0	0	0	0	14	0	0	0	0	0	0	0	0
MERGE7012ID	0	0	0	0	0	0	0	0	0	0	0	0	0	0	0	0	0	0	0	0	0	0	0	0	0	0	0	0	0	0	0	0	0	0	0	0	0	0	0	0	0	0	0	0	0	0	0	0	0
MERGE8467ID	0	0	0	0	0	0	0	0	0	0	0	10	0	0	0	0	0	0	0	0	0	0	0	0	0	0	0	0	0	0	0	0	0	0	0	0	0	0	0	0	0	0	0	0	0	0	0	0	0
MERGE17452ID	0	0	0	0	0	0	0	0	0	0	0	0	0	0	0	0	0	0	0	0	0	0	0	0	0	0	0	0	0	9	0	0	0	0	0	0	0	0	0	0	0	0	0	0	0	0	0	0	0
MERGE7623ID	19	0	0	4	9	0	22	6	23	48	4	14	0	0	60	0	0	0	44	0	0	5	0	0	0	13	6	0	26	19	0	0	0	0	0	0	0	0	0	0	0	0	0	0	0	0	0	0	0
MERGE8849ID	13	0	0	0	0	0	14	22	0	5	5	20	0	0	0	0	0	0	0	24	14	0	0	1	27	14	32	0	44	29	0	0	0	0	0	0	25	0	0	10	0	0	0	0	0	16	0	0	27
MERGE90109ID	0	0	0	0	0	0	0	0	0	0	0	0	0	0	0	0	0	0	0	0	0	0	0	0	0	0	0	0	0	0	10	0	0	0	0	0	0	0	0	0	0	0	0	0	0	0	0	0	0
MERGE21107ID	0	0	0	0	0	0	0	0	0	0	0	0	0	0	0	0	0	0	0	0	0	0	0	0	0	0	0	0	0	0	0	0	0	0	0	0	0	0	0	0	0	0	0	0	0	0	0	0	0
MERGE1895ID	3	0	0	0	0	0	0	0	0	0	0	0	0	0	0	0	0	0	0	0	0	0	0	0	0	0	0	16	0	0	0	0	0	0	0	0	0	0	0	0	0	0	23	0	0	0	0	0	0
MERGE7155ID	0	0	0	0	0	0	0	0	0	0	0	0	0	0	0	0	0	0	0	0	0	0	0	0	0	0	0	0	0	0	0	0	0	0	0	0	0	0	0	0	0	0	0	0	0	0	0	0	0
MERGE950ID	0	0	0	0	0	0	1	0	0	0	0	0	0	0	0	0	0	0	0	0	0	0	0	0	0	0	0	0	0	0	0	0	0	0	0	0	0	0	0	0	0	0	0	0	0	0	0	0	0
MERGE1290ID	0	0	0	0	0	0	0	0	0	0	0	0	0	27	0	0	0	0	0	0	0	0	0	0	0	0	0	0	0	0	0	0	0	0	5	0	0	0	0	0	0	0	0	0	0	0	0	0	0
MERGE7043ID	0	0	0	0	0	0	0	0	0	0	5	0	0	0	0	6	0	0	0	0	0	0	0	0	0	0	0	0	0	0	39	14	21	0	9	0	0	0	13	0	0	0	0	8	0	0	0	0	0
MERGE31411ID	0	0	0	0	0	0	0	0	0	0	0	0	0	0	0	0	0	0	0	0	0	0	0	0	0	0	0	0	0	0	0	0	0	0	0	0	0	0	0	0	0	0	0	0	0	0	0	0	0
MERGE8913ID	0	4	0	0	0	0	0	0	0	1	7	3	8	2	3	0	0	0	3	0	0	0	0	0	1	5	0	0	0	1	0	3	0	0	0	1	0	0	0	0	5	0	0	0	0	0	0	0	0
MERGE3514ID	0	0	0	0	0	0	0	0	0	0	0	0	0	0	0	0	0	0	0	0	0	0	0	0	0	0	0	0	0	0	0	7	0	0	4	0	0	0	0	0	0	0	0	0	0	0	0	0	0
MERGE6901ID	0	0	0	0	0	0	0	0	0	0	0	0	0	0	0	0	0	0	0	0	0	0	0	0	0	0	0	0	0	0	0	0	0	0	0	12	11	0	0	0	0	0	0	0	0	0	0	0	3
MERGE26845ID	0	0	0	0	0	0	0	0	0	0	0	0	0	0	0	0	0	0	0	0	0	0	0	0	0	0	0	0	0	0	0	0	0	0	0	0	0	0	0	0	0	0	0	0	0	0	0	0	0
MERGE841ID	0	0	0	0	0	0	0	0	0	0	0	0	0	0	0	0	0	0	0	0	0	0	0	0	0	0	0	0	0	0	0	0	0	0	0	0	0	0	0	0	0	0	0	0	0	0	0	0	0
MERGE69378ID	0	0	0	0	0	0	0	0	0	2	0	15	0	34	0	0	0	7	12	0	0	0	0	0	0	0	0	0	0	0	0	0	0	0	0	0	0	0	0	0	0	0	0	0	0	0	0	0	17
MERGE18134ID	0	0	0	0	0	0	0	0	0	0	0	0	0	0	0	0	0	0	0	0	0	0	0	0	0	0	0	0	0	0	0	0	0	0	0	0	0	0	0	0	0	0	0	0	0	0	0	0	0
MERGE2778ID	0	0	0	0	0	0	16	10	0	0	0	0	0	0	22	0	0	0	0	0	0	0	0	0	0	0	0	0	0	18	0	0	0	13	9	0	0	0	0	0	0	10	0	0	0	0	19	0	0
MERGE33744ID	0	0	0	0	0	0	0	0	0	0	0	0	0	0	0	0	0	0	0	0	0	0	0	0	0	0	0	0	0	0	0	0	0	0	0	0	0	0	0	0	0	0	0	0	0	0	0	0	0
MERGE88107ID	0	21	0	0	0	7	3	0	0	0	0	0	0	0	0	0	16	0	0	16	0	0	1	0	0	0	10	0	0	0	6	0	0	0	0	0	0	0	10	21	0	10	0	21	0	0	0	0	0
MERGE12684ID	0	0	0	0	0	0	5	0	0	0	0	0	0	0	0	0	0	0	0	0	0	0	0	0	0	0	0	0	0	0	0	0	0	0	0	0	0	0	0	0	0	0	0	0	0	0	0	0	0
MERGE1886ID	0	0	0	0	0	0	0	0	0	3	0	0	0	0	0	0	0	0	0	0	0	0	0	0	0	0	0	0	0	0	0	0	0	0	0	0	0	0	0	0	0	0	0	0	10	0	0	0	0
MERGE2237ID	0	0	0	0	0	0	0	0	0	0	0	0	0	0	0	0	0	0	0	0	10	0	0	0	0	0	0	0	0	0	0	0	0	0	0	0	0	0	0	0	0	0	0	0	0	0	0	0	0
MERGE88762ID	1	0	0	0	0	0	0	0	0	0	0	0	1	0	0	12	0	0	0	0	0	0	0	9	0	0	11	0	0	0	0	31	0	0	0	0	0	0	0	24	0	12	0	0	0	0	0	0	0
MERGE7822ID	0	36	0	0	0	17	0	0	0	0	2	7	38	12	0	0	0	0	0	0	0	54	16	15	30	14	40	10	8	0	11	31	13	9	0	0	0	0	0	0	0	0	11	0	0	0	0	0	0
MERGE9793ID	0	0	0	0	0	0	0	0	0	0	0	0	0	0	0	0	0	0	0	0	0	0	0	0	0	0	0	0	0	0	0	0	0	0	0	0	0	0	0	0	0	0	0	0	0	0	0	0	0
MERGE22455ID	0	0	0	0	0	0	0	0	0	0	0	0	0	0	0	0	0	0	0	0	0	0	0	0	0	0	0	0	0	0	0	0	0	0	0	0	0	0	0	0	0	0	0	0	0	0	0	0	0
MERGE31142ID	0	0	0	0	0	0	0	0	0	0	0	0	0	0	0	0	0	0	0	0	0	0	0	0	0	0	0	0	0	0	0	0	0	0	0	0	0	0	0	0	0	0	0	0	0	0	0	0	0
MERGE17175ID	0	0	0	0	0	0	3	0	0	5	0	0	0	0	0	0	0	64	0	0	0	0	0	0	0	0	0	0	0	3	0	0	0	0	0	0	0	19	13	0	0	0	0	0	0	0	4	0	0
MERGE18137ID	0	10	0	0	3	19	0	0	25	0	0	0	0	0	0	10	73	16	0	0	0	139	16	20	70	40	0	0	0	0	0	0	0	0	0	0	0	0	0	0	0	0	0	0	0	0	0	0	0
MERGE15810ID	0	0	0	0	0	0	0	0	0	0	0	0	0	0	0	0	0	0	0	0	0	0	0	0	0	0	0	0	0	0	0	0	0	0	0	0	0	0	0	0	0	0	0	0	0	0	0	0	0
MERGE33618ID	0	0	0	0	0	0	0	0	2	0	0	0	0	0	0	0	0	0	0	0	0	15	0	0	0	0	0	0	0	9	0	0	0	17	0	0	0	0	0	14	0	0	0	0	0	0	0	0	0
MERGE1566ID	0	0	0	0	0	0	0	0	0	0	0	0	0	0	0	0	0	0	0	0	0	0	0	0	0	0	0	0	0	0	0	0	0	0	0	0	0	0	0	0	0	0	0	0	0	0	0	0	0
MERGE44101ID	0	0	0	0	0	0	0	0	0	0	0	0	0	0	0	0	0	0	0	0	0	0	0	0	0	0	0	0	0	0	0	0	0	0	0	0	0	0	0	0	0	0	0	0	0	0	0	0	0
MERGE26268ID	0	0	0	0	0	0	0	0	0	0	0	0	0	0	0	0	0	0	0	0	0	12	0	0	0	25	0	13	0	0	0	0	0	0	0	0	28	0	0	0	0	0	0	0	0	0	0	0	0
MERGE33745ID	0	0	0	0	0	0	0	0	0	0	0	0	0	0	0	0	0	0	0	0	0	0	0	0	0	0	0	0	0	0	0	0	0	0	0	0	0	0	0	0	0	0	0	0	0	0	0	0	0
MERGE11401ID	0	0	0	0	0	0	0	0	0	0	0	0	0	0	0	0	0	0	0	0	0	0	0	0	0	0	0	0	0	0	0	0	0	0	0	0	0	0	0	0	0	0	0	0	0	0	0	0	0
MERGE21114ID	0	0	0	0	0	0	0	0	0	0	0	0	0	0	0	0	2	0	0	0	0	0	0	0	0	0	0	0	0	0	0	0	0	0	0	2	0	0	0	0	0	0	0	0	0	0	0	0	0
MERGE1953ID	0	0	0	0	0	0	0	0	0	0	0	0	0	0	0	0	0	0	0	0	0	0	0	0	0	0	0	0	11	0	0	0	0	0	0	0	0	0	0	0	20	0	0	0	0	0	0	0	0
MERGE8982ID	0	0	0	0	0	0	0	0	0	0	0	0	0	0	0	0	0	0	0	0	0	0	0	0	0	0	0	0	0	0	0	0	0	0	0	0	0	0	0	0	0	0	0	0	0	0	0	0	0
MERGE33014ID	0	0	0	0	0	0	0	0	0	0	0	0	30	0	0	0	0	0	0	0	13	0	12	0	0	0	0	0	0	45	3	9	0	0	0	4	7	0	0	0	31	0	0	0	0	0	0	0	15
MERGE8634ID	0	0	0	0	0	0	0	0	0	0	0	0	0	0	0	0	0	0	0	0	0	0	0	0	0	0	0	0	0	0	0	0	0	0	0	0	0	0	4	0	0	0	0	0	0	0	0	0	0
MERGE8041ID	0	0	0	0	0	0	0	0	0	0	0	0	0	0	0	0	0	0	0	0	0	0	0	0	0	0	0	0	0	0	0	0	0	0	0	0	0	0	0	0	0	0	0	0	0	0	0	0	0
MERGE3337ID	0	0	0	0	0	0	0	0	0	0	0	0	0	0	0	0	0	0	0	0	0	0	0	0	0	0	20	0	0	0	0	0	0	0	0	0	0	0	0	0	0	0	0	0	0	0	0	0	0
MERGE33710ID	0	0	0	0	0	0	0	0	0	0	0	0	0	0	0	0	0	0	0	0	0	0	0	0	0	0	0	0	0	0	0	0	0	0	0	0	0	0	0	0	0	0	0	0	0	0	0	0	0
MERGE26906ID	0	0	0	0	0	0	0	0	0	0	0	695	0	0	0	0	0	0	0	0	0	0	0	0	0	0	0	0	0	0	0	0	0	0	0	0	0	0	0	0	0	0	0	0	0	0	0	0	0
MERGE16313ID	0	0	0	0	0	0	0	0	0	0	0	0	0	0	0	0	0	0	0	0	0	0	0	0	0	0	0	0	0	0	0	0	0	0	0	19	0	0	0	0	0	0	0	0	0	0	0	0	0
MERGE17424ID	0	0	0	0	0	0	5	0	19	0	0	0	0	3	20	0	0	17	29	0	0	0	0	6	0	0	0	41	0	4	33	0	0	0	0	0	0	0	4	0	0	0	0	0	0	0	0	0	0
MERGE7019ID	0	0	0	0	0	0	0	0	0	0	0	0	0	0	0	0	0	0	0	0	0	0	0	0	0	0	0	0	0	0	0	0	0	0	0	0	0	0	0	0	0	0	0	0	0	0	0	0	0
MERGE21111ID	0	0	0	0	0	0	0	0	0	0	0	0	0	0	0	0	0	0	0	0	0	0	0	0	0	0	0	0	0	0	0	0	0	0	0	0	0	0	0	0	0	0	0	0	0	0	0	0	0
MERGE8068ID	2	0	0	0	0	0	0	0	0	0	0	0	0	0	35	0	0	0	0	0	0	0	0	0	0	0	0	1	11	0	4	0	0	21	29	16	0	0	5	0	15	4	39	29	66	32	0	8	15
MERGE4888ID	0	0	0	0	0	0	0	0	0	0	0	0	0	0	0	0	0	0	0	0	0	0	0	0	0	0	0	0	0	0	0	0	0	0	0	0	0	0	0	0	0	0	0	0	0	0	0	0	0
MERGE3346ID	0	0	9	0	0	0	21	0	0	1	6	0	0	0	46	0	0	0	0	11	26	34	19	0	0	0	0	18	43	11	0	0	0	0	20	13	0	11	14	0	0	0	0	0	0	5	26	0	0
MERGE8071ID	0	0	0	0	0	0	0	0	0	0	0	0	0	0	0	0	0	0	0	0	0	0	0	0	0	0	0	0	0	0	0	0	0	0	0	0	0	0	0	0	0	0	0	0	0	0	0	0	0
MERGE14725ID	0	0	0	0	0	0	0	0	0	0	0	0	0	0	0	0	0	0	0	0	0	0	0	0	0	0	0	0	0	0	0	0	0	0	0	0	0	0	0	0	0	0	0	0	0	0	0	0	0
MERGE186474ID	0	0	0	0	0	0	0	0	0	0	0	713	0	0	0	0	0	0	0	0	0	0	0	0	0	0	0	0	0	0	0	0	0	0	0	0	0	0	0	0	0	0	0	0	0	0	0	0	0
MERGE881ID	0	0	0	0	0	0	0	0	0	0	0	0	1	0	0	0	0	0	0	0	0	0	0	0	0	0	0	0	0	0	0	0	0	1	0	0	0	0	0	0	0	0	0	0	0	0	0	0	0
MERGE18149ID	0	0	0	0	0	0	0	0	0	5	0	0	0	0	0	0	0	0	0	4	0	0	0	0	27	0	0	0	10	8	0	0	0	5	10	0	0	0	0	0	0	0	0	0	0	0	0	0	0
MERGE2486ID	3	7	0	0	0	0	0	0	0	0	0	0	0	0	0	0	0	0	0	0	0	0	0	0	0	0	12	0	0	0	0	0	0	3	0	0	13	26	21	0	17	0	15	0	6	0	7	6	0
MERGE18937ID	0	2	0	0	4	0	0	0	0	0	0	0	0	0	0	10	6	26	0	16	0	0	0	0	0	0	0	0	23	0	0	0	0	0	0	0	0	0	0	0	0	0	0	6	0	2	0	0	5
MERGE17448ID	0	0	0	0	0	0	0	0	0	0	0	0	0	0	0	0	0	0	0	0	0	0	0	0	0	0	0	0	0	0	0	0	0	0	0	0	0	0	0	0	0	0	0	0	0	0	0	0	0
MERGE20906ID	0	0	9	0	0	0	0	0	0	0	2	0	0	0	17	0	0	0	29	0	0	27	6	12	0	29	0	52	94	70	0	1	0	33	0	20	9	52	73	0	0	0	0	0	0	0	3	7	0
MERGE14969ID	0	0	0	0	0	0	0	0	0	0	0	0	0	0	0	0	0	0	0	0	0	0	0	0	0	0	0	0	0	0	0	0	0	0	0	0	0	0	0	0	0	0	0	0	0	0	0	0	0
MERGE16942ID	0	21	0	33	18	14	2	12	35	13	17	35	0	0	19	42	126	59	35	4	0	19	62	0	8	16	0	0	0	0	0	6	0	0	0	0	0	0	0	0	0	0	0	0	0	0	0	0	0
MERGE930ID	0	0	0	0	0	7	12	3	16	5	5	21	31	5	21	16	18	18	35	16	22	47	30	46	3	4	79	0	26	0	10	1	1	11	18	0	12	0	0	14	1	20	0	6	15	6	0	6	0
MERGE6955ID	0	0	0	0	0	0	0	0	0	0	0	0	0	0	0	0	0	0	0	0	0	0	0	0	0	0	0	0	0	9	0	0	0	0	0	0	0	0	21	0	0	0	0	0	0	0	0	0	0
MERGE9920ID	0	0	0	0	0	0	0	0	0	0	0	0	0	0	0	0	0	0	0	0	0	0	0	0	0	0	0	0	0	0	0	0	0	0	0	0	0	0	0	0	0	0	0	0	0	0	0	0	0
MERGE39818ID	0	0	0	0	15	0	3	8	7	12	18	0	0	0	0	0	0	0	0	0	5	0	16	0	0	0	0	0	0	0	0	0	0	0	0	0	0	0	0	0	0	0	0	0	0	30	17	0	48
MERGE19332ID	0	0	0	0	0	0	0	0	0	0	0	0	0	0	0	0	0	0	0	0	0	0	0	0	0	0	0	0	0	0	0	0	0	0	0	0	0	0	0	0	0	0	0	0	0	0	0	0	0
MERGE79991ID	0	0	0	0	0	0	0	0	0	0	0	0	0	0	0	0	0	0	0	0	0	0	0	0	0	0	0	0	0	0	0	0	0	0	0	0	0	0	0	0	1	0	0	0	0	0	0	0	0
MERGE8138ID	18	45	29	0	0	16	0	0	0	0	0	0	15	0	26	52	0	12	0	13	21	23	0	0	0	0	0	0	0	0	0	0	0	8	32	28	27	32	13	22	15	37	0	0	0	0	0	6	0
MERGE18105ID	0	0	0	0	0	0	0	0	0	0	0	0	0	0	0	0	0	0	0	0	0	0	0	0	0	0	0	0	0	0	0	0	0	27	0	0	0	0	0	0	0	0	0	0	0	0	0	0	0
MERGE33596ID	0	0	0	0	0	0	1	0	0	0	0	0	0	0	0	0	0	0	0	0	0	0	0	0	0	0	0	0	0	0	0	0	0	0	0	0	0	0	0	0	0	0	0	0	0	0	0	0	0
MERGE26050ID	0	0	0	0	0	0	0	0	0	0	0	0	0	0	0	0	0	0	0	0	0	0	0	0	0	0	0	0	0	0	0	0	0	0	0	0	0	0	0	0	0	0	0	0	0	0	0	0	0
MERGE21103ID	0	0	0	0	0	0	0	0	0	0	0	0	0	0	0	0	0	0	0	0	0	0	0	0	0	0	0	0	0	0	0	0	0	0	0	0	0	0	0	0	0	0	0	0	0	0	0	0	0
MERGE303ID	0	0	2	0	0	10	4	0	2	0	0	7	1	5	36	1	36	4	1	13	0	4	14	6	3	0	16	0	5	1	2	0	0	0	1	9	0	16	0	3	0	0	2	4	2	6	4	9	17
MERGE8702ID	0	0	0	0	6	0	0	0	0	0	0	0	0	0	0	0	0	0	5	7	0	0	0	0	0	0	0	0	0	0	0	0	0	0	0	0	0	0	0	0	0	0	0	0	0	0	0	0	0
MERGE11220ID	0	0	0	0	0	0	0	0	0	0	0	0	0	0	0	0	0	0	0	0	0	0	0	0	0	0	0	0	0	0	0	0	0	0	0	0	0	0	0	0	0	0	0	0	0	0	0	0	0
MERGE17068ID	0	0	0	0	0	0	0	0	4	0	0	0	0	0	0	0	0	0	0	0	0	0	0	0	0	0	0	0	0	0	0	0	0	0	0	0	0	0	0	0	0	0	0	0	0	0	0	0	0
MERGE8278ID	0	0	0	33	18	55	60	8	0	3	0	0	0	2	16	0	0	0	0	0	0	0	0	0	0	0	0	0	0	0	0	0	0	0	0	0	0	0	0	0	0	0	0	0	0	0	0	0	0
MERGE26302ID	0	0	0	0	4	0	0	0	0	0	0	0	0	0	0	0	0	0	0	0	1	0	0	0	0	0	0	0	0	0	0	0	0	0	0	0	0	0	0	0	0	0	0	0	0	0	0	0	0
MERGE19233ID	0	0	0	0	0	0	0	0	0	0	0	0	0	0	0	0	0	0	0	0	0	0	0	0	28	0	0	0	0	0	0	0	0	3	0	9	0	0	5	0	0	0	0	0	0	0	0	0	0
MERGE1672ID	12	37	25	0	0	0	0	0	0	0	2	17	0	9	0	33	0	26	22	15	71	0	0	0	0	0	0	0	18	0	0	0	0	5	10	10	0	0	0	0	0	0	0	0	0	0	0	0	0
MERGE61761ID	0	0	0	0	0	0	0	0	0	0	0	0	0	0	0	0	0	0	0	0	0	0	0	0	0	0	0	0	0	0	0	0	0	0	0	0	0	0	0	0	0	0	0	0	0	0	0	0	0
MERGE26042ID	0	0	0	0	0	0	0	0	0	0	0	0	0	0	0	0	0	0	0	0	0	0	0	0	0	0	0	0	0	0	0	0	0	0	0	0	0	0	0	0	0	0	0	0	0	0	0	0	0
MERGE14602ID	0	0	0	0	0	0	0	0	0	0	0	0	0	0	0	0	0	0	0	0	0	0	0	0	0	0	0	0	0	0	0	0	0	0	0	0	0	0	0	0	0	0	0	0	0	0	0	0	0
MERGE18814ID	6	0	0	0	0	0	0	0	0	0	0	0	0	0	0	0	0	0	0	4	0	0	0	0	0	0	0	0	0	0	0	0	0	0	0	0	0	0	1	23	0	19	10	0	10	53	112	90	78
MERGE10732ID	0	0	0	0	0	0	0	0	0	0	0	0	0	0	0	0	0	0	0	0	0	0	0	0	0	0	0	0	0	0	0	0	0	0	0	0	0	0	0	0	0	0	0	0	0	0	0	0	0
MERGE20341ID	0	0	0	0	0	0	0	0	0	0	0	0	0	0	0	0	0	0	0	0	0	0	0	0	0	0	0	0	0	0	0	0	0	0	0	0	0	0	0	0	0	0	0	0	0	0	0	0	0
MERGE3541ID	0	0	0	0	0	0	0	0	0	0	0	0	0	0	0	0	0	0	0	0	0	0	0	0	0	0	0	0	0	0	0	0	0	0	0	0	0	0	0	0	0	0	0	0	0	0	0	0	0
MERGE11179ID	0	0	0	0	0	0	0	0	0	0	0	0	0	0	0	0	0	0	0	0	0	0	0	0	0	0	0	0	0	0	0	0	0	0	0	0	0	0	0	0	0	0	0	0	0	0	0	0	0
MERGE3923ID	0	1	1	0	4	0	3	1	2	1	0	2	4	3	3	0	2	1	1	2	2	0	0	0	1	1	1	0	2	0	0	0	0	3	1	0	2	20	5	7	6	7	11	11	15	8	21	16	80
MERGE18400ID	0	0	0	0	0	0	0	0	0	0	0	0	0	6	0	0	0	0	0	0	0	0	0	0	0	0	0	0	0	0	0	0	0	0	0	0	0	0	0	0	0	0	0	0	0	0	0	0	0
MERGE17428ID	0	0	7	0	0	0	0	0	0	0	3	0	39	0	0	0	0	0	0	0	0	0	0	4	0	0	0	19	0	4	0	0	0	0	14	0	0	0	0	0	0	0	0	0	0	0	0	0	0
MERGE62904ID	0	0	0	0	0	6	28	0	11	5	6	21	0	0	0	0	0	0	0	0	0	0	0	0	10	0	0	0	1	14	7	0	0	0	0	0	0	0	0	0	0	0	0	0	0	0	0	0	40
MERGE30710ID	0	0	0	0	0	0	0	0	0	0	0	0	0	0	0	0	0	0	0	0	0	0	0	0	0	0	0	0	0	0	0	0	0	0	0	0	0	0	0	0	0	0	0	0	0	0	0	0	0
MERGE88545ID	0	0	4	0	0	0	0	0	0	0	0	0	0	0	0	20	0	0	0	9	0	0	4	4	0	1	0	0	0	0	11	19	13	0	0	0	0	0	0	17	0	0	11	0	0	0	0	0	0
MERGE19539ID	0	0	0	0	12	0	0	0	0	0	0	0	0	0	0	0	0	19	0	0	0	0	0	0	0	0	0	0	6	0	0	0	0	0	0	0	0	0	0	0	0	0	0	0	0	0	0	0	0
MERGE17392ID	0	0	0	0	0	0	0	2	0	0	2	0	0	0	0	0	0	0	0	0	0	0	0	0	0	0	0	13	0	0	8	0	0	0	0	0	0	0	13	0	0	0	0	0	0	0	0	0	0
MERGE18240ID	0	0	0	0	0	0	0	0	0	0	0	0	0	0	0	0	0	0	0	0	0	0	0	0	0	0	0	0	0	0	0	0	0	0	0	0	0	0	0	0	0	0	0	0	0	0	0	0	0
MERGE68740ID	0	0	0	0	0	0	0	0	0	0	0	0	0	0	0	0	0	0	0	0	0	0	0	0	0	0	0	0	0	0	0	0	0	0	0	0	0	0	0	0	0	0	0	0	0	0	0	0	0
MERGE23328ID	5	28	0	0	0	0	0	0	0	5	2	0	0	0	0	0	0	0	0	0	0	0	0	0	0	0	0	28	41	60	0	0	0	5	19	19	5	0	13	0	0	2	0	0	0	31	35	5	14
MERGE1287ID	0	0	0	0	0	4	0	0	0	0	0	0	0	0	0	0	0	0	0	0	0	0	0	0	0	0	0	0	0	0	0	0	0	0	0	0	0	0	13	0	0	0	2	0	3	0	0	7	0
MERGE14693ID	0	0	0	0	0	2	0	0	0	0	5	0	0	0	14	9	0	17	0	0	0	9	0	5	0	0	0	4	10	10	0	0	0	0	7	0	0	0	0	0	0	0	0	0	0	0	0	0	0
MERGE25490ID	0	0	0	0	0	0	0	0	0	0	0	0	0	0	0	0	0	0	0	0	0	0	0	0	0	0	0	0	0	0	0	0	0	0	0	0	0	0	0	0	0	0	0	0	0	0	0	0	0
MERGE2795ID	0	0	0	0	0	0	0	0	0	0	0	0	20	1	0	0	0	0	0	0	0	0	0	0	0	0	0	0	0	0	0	0	0	0	0	8	0	12	0	9	0	0	0	0	0	0	0	7	0
MERGE18523ID	0	0	0	0	0	0	0	0	0	0	0	0	0	0	0	0	0	0	0	0	0	0	0	0	0	0	0	0	0	0	0	0	0	0	0	0	0	0	0	0	0	0	0	0	0	0	0	0	0
MERGE62696ID	0	0	0	0	0	1	0	3	0	0	0	0	33	0	15	0	0	0	0	0	0	17	0	0	0	0	0	3	0	40	0	0	0	0	0	0	0	0	0	0	0	0	0	0	0	0	0	0	0
MERGE10752ID	0	0	0	0	0	0	1	0	0	0	18	2	0	0	0	0	0	25	0	0	0	19	0	0	0	5	0	15	41	0	6	7	0	15	0	0	0	0	0	0	0	0	0	0	0	0	0	0	13
MERGE19361ID	0	0	0	0	0	0	0	0	0	0	0	0	0	0	0	0	0	0	0	0	0	0	0	0	0	0	0	55	6	41	0	0	0	0	0	0	0	0	0	0	0	0	0	0	0	0	0	0	0
MERGE17402ID	0	0	0	0	0	0	0	0	9	5	4	0	0	0	0	0	0	0	0	0	0	0	0	0	0	0	0	0	0	0	0	0	0	0	0	0	0	0	0	0	0	0	0	0	0	0	0	0	0
MERGE5489ID	0	0	0	0	0	0	0	0	0	0	0	0	0	0	0	0	0	0	0	0	0	0	0	0	0	0	0	0	0	0	0	0	0	0	0	0	26	79	5	12	57	6	79	38	58	52	48	33	27
MERGE11462ID	0	0	0	0	0	0	0	0	0	0	0	0	0	0	0	0	0	13	0	16	0	0	0	2	0	0	0	15	0	8	0	0	0	0	0	0	0	0	0	0	0	0	0	0	0	6	0	0	0
MERGE60057ID	0	0	0	0	0	0	0	0	0	0	0	0	0	0	0	0	0	0	0	0	0	0	0	0	0	0	0	0	0	0	0	0	0	0	0	0	0	0	0	0	0	0	0	0	0	0	0	0	0
MERGE16929ID	0	0	0	0	0	0	0	0	0	0	0	0	0	0	0	0	0	0	0	0	0	0	0	0	0	0	0	0	0	0	0	0	0	0	0	0	0	0	0	0	0	0	0	0	0	0	0	0	0
MERGE16308ID	0	0	0	0	0	0	0	0	0	0	0	0	0	0	0	0	0	0	0	0	0	0	0	0	0	0	0	0	0	0	0	0	0	0	0	0	0	0	0	0	0	0	0	0	0	0	0	0	0
MERGE4729ID	0	0	0	0	0	0	0	0	0	0	0	0	0	0	0	0	0	0	0	0	0	0	0	0	0	0	0	0	0	0	0	0	0	0	0	0	0	0	0	0	0	0	0	0	0	0	0	0	0
MERGE25936ID	0	0	0	0	0	0	0	0	0	0	0	0	35	0	0	0	0	0	0	0	0	0	0	0	0	0	0	0	0	12	0	0	0	0	7	0	14	6	8	23	43	0	7	0	0	0	0	4	0
MERGE17502ID	0	0	0	0	0	0	0	0	0	0	0	0	0	0	0	0	0	0	0	0	0	22	0	0	0	0	0	0	0	0	0	0	0	0	0	0	0	0	12	22	0	0	0	0	0	0	0	0	0
MERGE25376ID	0	0	0	0	0	0	0	0	0	0	0	0	0	0	0	0	0	0	0	0	0	0	0	0	0	0	0	0	0	0	0	0	0	0	0	0	0	0	0	0	0	0	0	0	0	0	0	0	0
MERGE17082ID	0	0	0	0	0	0	0	0	0	0	0	0	0	0	0	0	0	0	0	0	0	0	0	0	0	0	0	0	0	0	0	0	0	0	0	0	0	0	0	0	14	0	0	0	0	0	0	0	0
MERGE20684ID	0	0	0	0	0	0	0	0	0	0	0	0	0	0	0	0	0	0	0	0	0	0	0	0	0	0	0	0	0	0	0	0	0	0	0	0	0	0	0	0	0	0	0	0	0	0	0	0	0
MERGE32753ID	0	0	0	0	1	1	0	7	0	0	0	0	0	0	0	0	0	2	0	0	0	26	1	0	15	18	1	15	0	0	0	0	0	0	0	0	14	0	0	9	0	0	0	0	0	0	0	0	0
MERGE17469ID	0	0	0	0	0	0	0	0	0	0	0	9	0	0	0	0	0	32	0	0	0	0	0	1	0	0	0	0	0	0	0	2	0	0	0	0	0	0	0	0	0	0	0	0	0	0	0	0	0
MERGE31312ID	0	0	0	0	0	0	0	0	0	0	0	0	0	0	0	0	0	0	0	0	0	0	0	0	0	0	0	0	0	0	0	0	0	0	0	0	0	0	0	0	0	0	0	0	0	0	0	0	0
MERGE18107ID	0	0	15	0	0	0	0	0	0	0	0	0	0	0	0	0	0	0	0	0	0	0	0	0	0	0	0	0	0	0	0	0	0	7	0	0	0	0	0	0	0	0	0	0	0	0	0	0	0
MERGE33939ID	0	0	0	0	0	0	0	0	0	0	7	0	0	0	0	0	0	0	0	0	0	0	0	0	0	0	0	0	0	0	0	0	0	0	6	13	0	0	0	0	0	0	0	0	0	0	0	0	0
MERGE10110ID	0	0	0	0	0	0	0	0	0	0	0	0	0	0	0	0	0	0	0	0	0	0	0	0	0	0	0	0	0	0	0	0	0	0	0	0	0	0	0	0	0	0	0	0	0	0	0	0	0
MERGE10774ID	0	0	0	0	0	0	0	0	0	0	0	0	0	0	0	0	0	0	0	0	0	0	0	0	0	0	0	0	0	0	0	0	0	0	0	0	0	0	0	0	0	0	0	0	0	0	0	0	0
MERGE7179ID	0	0	0	0	0	0	0	0	0	0	0	0	0	0	0	0	0	0	0	0	0	0	0	0	0	0	0	0	0	0	0	0	0	0	0	0	0	0	0	0	0	0	0	0	0	0	0	0	0
MERGE1874ID	0	0	0	0	0	0	0	0	0	0	0	0	0	0	0	0	0	0	0	0	0	0	0	0	0	0	0	0	0	0	0	0	0	0	0	0	0	0	0	0	0	0	0	0	0	0	0	0	0
MERGE58352ID	0	0	0	0	0	0	0	0	1	0	0	0	0	0	0	0	0	0	0	0	0	0	3	1	55	60	22	60	84	42	0	17	0	14	0	0	0	23	0	0	0	0	0	0	0	0	0	20	0
MERGE13571ID	17	6	0	0	21	23	7	8	0	14	5	9	6	0	0	45	0	0	0	0	4	0	16	45	29	0	19	0	0	9	0	8	0	9	16	9	0	0	0	5	0	0	4	0	0	8	0	0	0
MERGE14999ID	0	0	0	0	10	0	0	0	0	0	0	0	0	0	0	0	0	0	0	0	0	10	0	0	0	0	0	7	0	6	0	0	0	0	0	0	8	0	0	0	0	0	0	0	0	0	0	0	0
MERGE59103ID	0	0	0	0	0	2	0	0	0	0	0	0	0	0	0	0	0	0	0	0	0	0	0	11	0	0	0	0	0	0	24	0	15	0	0	0	0	0	0	0	31	10	0	0	0	0	0	0	0
MERGE31550ID	0	0	0	0	0	0	0	0	0	0	0	0	0	0	0	0	0	0	0	0	0	0	0	0	0	0	0	0	0	0	0	0	0	0	0	0	0	0	0	0	0	0	0	0	0	0	0	0	0
MERGE105903ID	0	0	0	0	0	0	0	0	0	0	0	0	0	0	0	0	0	0	0	0	0	0	0	0	0	0	0	0	0	0	0	0	0	0	0	0	0	0	0	0	0	0	0	0	0	0	0	0	0
MERGE23318ID	0	0	0	0	0	0	0	0	0	0	0	0	0	0	0	0	0	0	0	0	0	0	0	0	0	0	0	0	0	9	0	0	0	0	0	5	0	0	18	0	0	0	0	0	0	0	0	0	0
MERGE22225ID	0	0	0	0	0	0	0	0	0	0	0	0	0	0	0	0	0	0	0	0	0	0	0	0	0	0	0	0	0	0	0	0	0	0	0	0	0	0	0	0	0	0	0	0	0	0	0	0	0
MERGE192904ID	0	0	0	0	0	0	0	0	0	0	0	0	0	0	0	0	0	0	0	0	0	0	0	0	0	0	0	0	0	0	0	0	0	0	0	0	0	0	0	0	0	0	0	0	0	0	0	0	0
MERGE17559ID	46	0	19	0	0	0	0	0	0	0	0	0	92	0	24	0	0	12	43	38	37	0	0	0	0	0	0	0	0	0	30	0	0	0	0	0	0	0	0	0	0	0	0	0	0	0	0	0	0
MERGE11267ID	0	0	0	0	0	0	0	0	0	0	0	0	0	0	0	0	24	0	0	0	0	0	0	0	0	0	0	0	0	0	0	0	0	0	7	2	0	0	0	0	0	0	0	0	0	2	0	14	0
MERGE1072ID	0	0	0	0	0	0	0	1	0	1	0	0	0	0	11	2	0	1	0	0	0	0	0	0	0	0	0	8	0	0	0	0	0	0	0	0	0	0	8	9	7	0	17	1	16	20	14	13	0
MERGE7675ID	0	0	0	0	0	0	0	0	0	0	0	0	0	0	0	0	0	0	0	0	0	0	0	0	0	0	0	0	0	0	0	0	0	0	0	0	139	0	0	0	0	0	0	0	0	0	0	0	0
MERGE2185ID	0	0	11	0	0	0	0	0	0	0	0	0	0	0	2	0	0	0	0	0	0	0	0	0	0	0	22	0	0	0	0	0	0	0	0	0	0	0	0	0	0	0	0	0	0	0	0	0	0
MERGE1292ID	0	0	0	0	0	0	0	0	0	0	0	0	0	0	0	0	0	0	0	0	0	0	0	0	0	0	0	0	0	0	0	0	0	0	0	0	0	0	0	0	0	0	0	0	0	0	0	0	0
MERGE720ID	0	0	0	0	0	0	0	0	2	0	0	0	0	51	0	0	0	0	0	31	0	0	0	0	0	5	0	14	0	14	0	0	0	0	0	10	0	0	0	0	0	0	0	0	0	12	0	0	0
MERGE16356ID	0	0	0	0	0	0	0	0	0	0	0	0	0	0	8	0	0	0	0	0	21	0	0	7	47	0	0	14	97	17	0	0	0	10	13	7	0	0	0	6	0	0	0	0	0	0	0	0	0
MERGE18793ID	0	0	0	0	0	0	0	0	0	0	0	0	0	0	0	0	0	0	0	0	0	0	0	0	0	0	0	0	0	0	0	0	0	0	0	0	0	0	0	0	0	0	0	0	0	13	12	16	0
MERGE30882ID	0	0	0	0	0	0	0	0	0	0	0	0	0	0	0	0	0	0	0	0	0	0	0	0	0	0	0	0	0	0	0	0	0	0	0	0	0	0	0	0	0	0	0	0	0	0	0	0	0
MERGE27553ID	0	0	0	49	17	26	9	3	0	0	0	0	0	0	0	0	0	0	0	0	0	0	0	0	0	0	0	0	0	0	0	0	0	0	0	0	0	0	0	13	0	0	0	0	0	8	0	0	4
MERGE7485ID	0	0	0	0	0	0	0	0	0	0	0	0	0	66	0	0	0	0	0	0	0	0	0	0	0	0	0	0	0	0	0	0	0	0	0	0	0	0	0	0	0	0	0	0	0	0	0	0	12
MERGE3234ID	0	0	0	0	0	0	0	3	0	0	1	0	0	10	0	0	0	1	0	0	0	0	0	0	0	0	0	0	19	26	10	0	5	0	0	14	13	0	0	0	0	0	0	0	0	0	0	0	0
MERGE26069ID	4	50	20	0	9	0	5	0	0	0	0	0	0	0	0	0	0	0	0	0	0	44	0	0	0	0	0	18	0	4	0	16	2	0	0	0	0	0	0	0	0	0	0	0	0	0	0	0	0
MERGE20258ID	0	0	0	0	0	0	0	0	0	0	0	0	0	0	0	0	0	0	0	0	0	0	0	0	0	0	0	0	0	0	0	0	0	0	0	0	0	0	0	0	0	0	0	0	0	0	0	0	0
MERGE26047ID	0	0	0	0	0	0	0	0	0	30	2	0	0	0	0	9	31	0	0	0	0	0	7	0	0	0	26	0	45	7	29	13	14	20	20	2	7	0	14	0	0	0	0	0	0	8	0	0	0
MERGE4272ID	0	0	0	0	0	0	0	0	0	0	0	0	0	0	0	0	0	0	0	0	0	0	21	0	0	0	0	0	0	0	0	0	0	0	0	0	0	0	0	0	0	0	0	0	0	0	12	0	0
MERGE26978ID	0	0	0	0	0	0	0	0	0	0	0	0	0	0	0	0	0	0	0	0	0	0	0	0	0	0	0	0	0	0	0	0	0	0	0	0	0	0	0	0	0	0	0	0	0	0	0	0	0
MERGE46864ID	0	0	0	0	0	13	10	0	0	0	0	0	0	0	23	0	0	0	0	0	0	0	0	0	0	7	58	0	0	0	0	0	0	11	0	0	0	0	0	0	0	0	0	16	0	0	0	0	0
MERGE9910ID	0	0	0	0	0	0	0	0	0	0	7	0	0	0	0	0	0	0	0	0	0	0	0	0	0	0	0	0	0	0	0	0	0	0	0	0	0	0	0	0	23	0	0	0	0	0	0	0	0
MERGE7789ID	0	8	0	0	0	0	0	3	0	0	0	0	0	0	0	0	0	0	0	0	0	0	0	0	0	12	0	0	24	0	0	0	0	0	0	7	0	0	0	24	0	0	0	0	0	0	0	0	0
MERGE16388ID	0	0	0	0	0	0	0	0	0	0	0	0	0	0	0	0	0	0	0	0	0	0	0	0	0	0	0	0	0	0	0	0	0	0	0	0	0	0	0	0	0	0	0	0	0	0	0	0	0
MERGE32723ID	3	2	1	0	2	2	0	1	0	0	0	0	0	0	0	5	22	20	0	0	0	1	6	3	0	0	0	0	29	0	11	2	0	0	0	0	1	2	0	0	1	1	0	0	1	0	0	0	0
MERGE25514ID	0	0	0	0	0	0	0	0	0	0	0	0	0	0	0	0	0	0	0	0	0	0	0	8	0	0	0	0	0	0	0	0	0	0	0	0	0	0	0	0	0	0	0	0	0	0	0	0	0
MERGE21684ID	0	43	9	0	0	0	6	2	13	1	0	0	33	13	22	16	0	10	0	0	0	0	0	11	0	42	0	0	46	17	0	0	0	18	25	7	0	63	0	20	0	5	0	15	0	0	0	0	0
MERGE21025ID	0	0	6	0	15	0	0	0	54	22	5	9	118	10	103	0	0	0	2	0	0	0	7	4	0	0	7	8	40	13	0	15	13	0	13	0	0	0	0	0	0	0	0	0	0	0	0	0	31
MERGE48342ID	0	0	0	0	0	0	0	0	0	0	0	0	0	0	0	0	0	0	0	0	0	0	0	0	0	0	0	0	0	0	2	0	0	0	0	0	0	0	0	0	0	0	0	0	0	0	0	0	0
MERGE23321ID	0	0	0	0	0	0	0	0	0	0	0	0	0	0	0	0	0	0	0	0	0	0	0	0	0	0	0	0	0	0	0	0	0	22	8	0	0	0	10	0	0	11	0	0	0	11	0	6	1
MERGE88469ID	0	0	0	2	0	0	0	0	0	0	0	0	0	0	0	17	39	12	0	0	7	0	5	0	0	12	10	0	0	0	0	0	0	0	0	0	0	10	0	0	0	17	0	0	0	0	0	0	0
MERGE1792ID	0	0	0	0	0	0	0	0	0	0	0	12	0	0	0	0	26	0	0	0	0	0	0	0	0	0	0	0	0	0	0	0	0	0	0	0	0	0	0	0	6	0	0	0	0	0	0	0	0
MERGE6911ID	0	0	0	0	0	0	0	0	0	0	0	0	0	0	0	0	0	0	0	0	0	0	0	0	0	0	0	0	0	0	0	0	0	0	0	0	0	0	0	0	0	0	0	0	0	0	0	0	0
MERGE8053ID	0	0	0	0	0	0	0	0	0	0	0	0	0	0	0	0	0	0	0	0	0	0	0	0	0	0	0	46	34	12	0	0	0	0	16	4	0	0	0	0	0	0	0	0	0	0	0	0	0
MERGE8606ID	0	0	0	0	0	0	0	0	0	0	0	0	0	0	0	0	0	0	0	0	0	31	0	0	0	0	0	0	0	0	0	0	0	0	0	0	0	0	0	0	0	0	0	0	0	0	0	0	0
MERGE11489ID	0	0	0	0	0	0	0	0	0	0	0	0	0	0	0	0	0	0	0	0	0	0	0	0	0	0	0	0	0	0	0	0	0	0	0	0	0	0	0	0	0	0	0	0	0	0	8	0	0
MERGE2283ID	0	0	0	0	0	0	0	0	0	0	0	0	0	0	0	0	0	0	0	0	0	0	0	0	0	0	0	0	0	0	0	0	0	0	0	0	0	0	0	0	0	0	0	0	0	0	0	0	0
MERGE1236ID	0	0	0	0	0	0	11	13	0	0	0	0	0	0	0	0	0	16	0	0	0	0	0	0	0	0	0	20	0	0	0	0	0	0	0	0	0	0	0	0	0	0	0	0	0	0	0	0	0
MERGE25826ID	0	0	0	0	0	0	0	0	0	2	2	0	0	0	0	0	0	0	0	0	0	0	0	0	0	0	0	0	5	15	0	0	0	0	0	0	11	23	0	0	0	0	0	0	0	0	0	0	0
MERGE136096ID	0	0	30	0	0	0	0	0	0	0	0	0	0	0	0	0	0	0	0	17	0	0	0	0	0	0	0	0	0	0	0	0	0	5	8	0	0	0	0	0	0	0	0	0	0	0	0	0	0
MERGE1597ID	0	0	0	0	0	0	5	0	0	0	0	4	23	0	0	0	0	0	0	0	0	0	0	0	0	0	0	0	0	11	0	0	0	0	0	4	0	0	7	0	0	0	0	0	0	0	0	0	0
MERGE14506ID	0	0	0	0	0	0	0	0	0	0	0	0	0	0	0	0	0	0	0	0	0	0	0	0	0	0	0	0	0	0	0	0	0	0	0	0	0	0	0	0	0	0	0	0	0	0	0	0	0
MERGE3393ID	0	0	0	0	0	0	0	0	0	0	0	0	0	0	0	0	0	0	0	0	0	0	0	0	0	0	0	0	0	0	0	0	0	0	0	0	0	0	0	0	0	0	0	0	0	0	0	0	0
MERGE88332ID	0	10	0	0	20	6	0	0	0	0	0	0	0	0	0	3	0	0	0	7	0	0	0	8	0	0	0	0	0	0	0	19	0	0	0	0	0	0	0	21	0	0	0	0	0	0	0	0	0
MERGE17710ID	0	0	0	0	0	0	0	0	0	0	0	0	0	18	0	0	0	0	0	0	0	0	0	0	0	0	0	0	10	0	0	0	0	0	0	0	0	0	0	0	0	0	0	0	0	0	0	0	0
MERGE18756ID	0	0	5	0	0	0	0	3	0	0	0	0	0	0	0	0	0	0	0	0	0	0	0	0	0	0	0	0	0	0	0	0	0	0	12	0	0	0	0	0	0	0	0	0	0	0	0	0	0
MERGE3530ID	0	0	2	11	11	0	6	0	0	0	0	0	0	0	0	0	0	7	0	0	0	0	0	7	16	8	0	19	0	20	13	0	0	0	0	0	0	0	0	0	0	0	0	0	0	0	0	0	0
MERGE151420ID	0	0	0	0	0	0	0	0	0	11	0	0	0	0	0	0	0	7	0	0	0	0	0	0	0	0	0	0	0	0	0	0	0	0	0	0	27	0	0	0	0	0	0	0	0	0	0	0	0
MERGE39236ID	0	0	0	0	0	0	0	0	0	0	0	0	0	0	0	0	0	0	0	0	0	0	0	0	0	0	0	0	0	0	0	0	0	0	0	0	0	0	0	0	0	0	0	0	0	0	0	0	0
MERGE19826ID	0	0	0	0	0	0	0	0	0	0	0	0	0	0	0	0	0	0	0	0	0	0	0	0	0	0	0	0	0	0	0	0	0	0	0	0	0	0	0	0	0	0	0	0	0	0	0	0	0
MERGE31479ID	0	0	7	0	0	0	0	0	0	0	0	0	15	0	0	0	0	0	0	0	0	0	0	0	0	0	0	0	0	0	0	0	0	21	0	0	0	0	0	0	22	0	0	0	0	0	0	0	9
MERGE19326ID	0	0	0	2	12	9	0	0	0	0	0	0	0	0	0	0	24	0	0	0	0	10	45	9	54	13	28	23	26	0	18	0	2	0	0	0	0	0	0	0	0	0	0	0	0	0	0	0	0
MERGE2557ID	0	0	0	0	0	0	0	0	0	0	0	0	0	0	0	0	0	0	0	0	0	0	0	0	0	0	0	0	0	0	0	0	0	0	0	0	0	0	0	0	0	0	0	0	0	0	0	0	0
MERGE7061ID	0	0	0	0	0	0	0	0	0	0	0	0	0	0	0	0	0	0	0	0	0	0	0	0	0	0	0	0	0	0	11	0	0	0	0	0	0	18	0	0	0	0	0	0	0	0	0	0	0
MERGE31161ID	0	0	0	0	0	0	0	0	0	0	0	0	0	0	0	0	0	0	0	0	0	0	0	0	0	0	0	0	0	0	0	0	0	0	0	0	37	64	15	5	37	30	5	0	0	0	0	48	18
MERGE18360ID	0	0	0	0	0	0	0	0	0	0	0	0	0	0	0	0	0	0	0	0	0	0	0	0	0	0	0	0	0	0	0	0	0	0	0	0	0	0	0	0	0	0	0	0	0	0	0	0	0
MERGE88534ID	0	18	6	13	1	0	7	6	0	0	0	0	0	0	0	0	29	42	0	0	0	0	0	0	0	12	0	0	0	0	0	0	8	0	0	0	0	0	0	0	0	0	0	0	0	0	0	0	0
MERGE17091ID	0	10	0	13	10	0	7	0	6	4	0	25	0	0	18	5	9	38	0	4	43	0	0	0	0	0	0	0	0	0	0	0	0	0	0	0	0	0	0	0	0	0	0	0	0	0	0	0	0
MERGE3345ID	0	0	0	0	0	0	0	0	0	0	0	0	0	0	0	0	0	0	0	0	0	0	0	0	0	0	0	0	0	8	0	0	0	8	0	0	0	0	0	0	0	0	0	0	0	6	3	9	20
MERGE15667ID	0	0	0	0	0	0	0	0	0	0	0	0	0	0	0	0	0	0	0	0	0	0	0	0	0	0	0	0	0	0	0	0	0	0	0	0	0	0	0	0	0	0	0	0	0	0	0	0	0
MERGE22941ID	0	0	0	0	0	0	0	0	0	0	0	0	0	0	0	0	0	0	0	0	0	0	0	0	0	0	0	0	0	0	0	0	0	0	0	0	0	0	0	0	0	0	0	0	0	0	0	0	0
MERGE14827ID	0	0	0	0	0	0	6	0	0	0	0	0	0	6	0	0	0	4	0	0	0	0	0	0	0	0	0	6	0	1	0	0	0	0	0	0	0	0	6	0	0	0	0	0	8	0	0	0	0
MERGE6962ID	0	0	0	0	0	0	0	0	0	0	0	0	0	0	0	0	0	0	0	0	0	0	0	0	0	0	0	48	29	19	22	20	19	0	0	0	0	0	6	0	0	0	0	0	0	0	0	0	0
MERGE22968ID	0	0	0	0	0	0	0	0	0	0	0	0	0	0	0	0	0	0	0	0	0	0	0	0	0	0	0	0	0	0	0	0	0	0	8	0	0	0	0	0	0	0	0	0	0	0	0	0	0
MERGE48584ID	0	0	0	0	0	0	0	0	0	0	0	0	0	0	0	0	0	0	0	0	0	0	0	0	0	0	0	0	0	0	0	0	0	0	0	0	0	0	0	0	0	0	0	0	0	0	0	0	0
MERGE2840ID	0	0	0	0	0	0	0	0	0	0	0	0	0	0	23	0	0	0	0	0	0	0	0	0	0	0	0	0	0	0	0	0	0	0	0	0	0	0	0	0	0	0	0	0	0	10	0	13	13
MERGE14721ID	0	0	0	6	0	0	0	0	0	0	0	0	0	0	0	0	0	0	0	0	0	0	0	0	0	0	0	0	0	0	0	0	0	0	0	0	0	0	0	0	0	0	0	0	0	0	0	0	0
MERGE18194ID	0	0	0	0	0	0	0	0	0	0	0	0	0	0	0	0	0	0	0	0	0	0	0	0	0	0	0	12	0	0	0	0	0	59	0	0	0	0	2	0	0	0	0	0	0	0	0	0	0
MERGE7379ID	0	0	0	0	0	0	0	0	0	0	0	0	0	0	0	0	0	0	0	0	0	0	0	0	0	0	0	0	0	0	0	0	0	0	0	0	0	0	0	0	0	0	0	0	0	0	0	0	0
MERGE82874ID	0	0	0	0	1	2	0	0	0	0	0	0	0	0	0	0	0	0	0	0	0	0	26	7	60	24	73	5	0	0	78	53	51	0	0	0	0	0	0	0	0	0	0	0	0	0	0	0	0
MERGE21619ID	0	0	0	0	0	0	0	0	0	0	0	0	0	0	0	0	0	0	0	0	4	0	0	0	0	0	0	0	0	0	0	0	0	7	0	7	0	0	0	9	0	0	0	0	0	0	0	0	33
MERGE69311ID	0	0	0	0	0	0	0	0	0	0	0	0	0	0	0	0	0	0	0	0	0	0	0	0	0	0	0	0	0	0	0	0	0	0	0	0	0	0	0	0	0	0	0	0	0	0	0	0	0
MERGE32756ID	1	0	0	0	1	10	0	0	0	0	0	0	0	0	0	0	12	0	0	0	0	0	0	0	0	1	0	0	0	0	16	3	1	0	0	0	1	0	0	0	0	0	0	0	0	0	0	0	0
MERGE4338ID	0	0	20	0	0	0	0	0	0	0	1	15	27	0	0	0	0	0	0	0	14	0	0	0	0	0	0	11	0	0	0	0	0	0	0	0	0	0	0	0	0	0	0	0	0	0	0	0	0
MERGE3110ID	0	0	0	0	0	0	0	0	0	0	0	0	0	0	0	0	0	0	0	0	0	0	0	0	0	0	0	0	0	0	0	0	0	0	0	0	0	0	0	0	0	0	0	0	0	0	0	0	0
MERGE329ID	4	10	2	4	4	0	0	0	1	0	0	0	43	3	23	3	2	5	18	1	9	5	7	1	13	4	6	0	1	0	0	0	0	3	0	0	0	0	0	5	4	0	7	4	2	7	1	11	11
MERGE89660ID	11	0	0	0	0	0	2	0	0	0	1	0	31	0	0	0	0	0	22	0	0	0	20	0	0	0	18	0	55	0	0	0	0	0	0	0	0	0	0	0	0	0	0	0	0	0	11	0	0
MERGE17711ID	0	0	0	0	0	0	0	0	0	0	0	0	0	0	0	0	0	0	0	0	0	0	0	0	18	0	0	0	0	0	0	0	0	0	0	0	0	0	0	0	0	0	0	0	0	0	0	0	13
MERGE25489ID	0	0	0	0	0	0	0	0	0	0	0	0	0	0	0	0	0	0	0	0	0	0	0	0	0	0	0	0	0	0	0	0	0	0	0	0	0	0	0	0	0	0	0	0	0	0	0	0	0
MERGE7545ID	0	0	0	0	0	0	0	0	0	0	0	0	0	0	0	0	0	0	0	0	0	0	0	0	0	0	0	0	0	0	0	0	0	0	0	0	0	0	0	0	0	0	0	0	0	0	0	0	0
MERGE1897ID	0	0	0	0	0	0	0	0	0	0	0	0	0	0	0	0	0	0	0	0	0	0	0	0	0	0	0	0	0	13	0	0	0	0	0	0	0	0	0	0	0	0	0	0	0	0	0	0	0
MERGE11341ID	0	0	0	0	0	0	0	0	0	0	0	0	0	0	0	0	0	0	0	0	0	0	0	0	0	0	0	0	0	0	7	0	0	10	0	14	0	0	2	0	0	0	0	0	0	0	0	0	0
MERGE11186ID	0	0	9	0	0	0	0	0	0	0	0	0	0	5	0	0	0	0	0	0	0	0	0	0	0	0	0	0	0	0	0	0	0	24	0	0	16	0	4	0	0	4	0	0	6	15	0	0	10
MERGE8677ID	0	0	0	0	0	0	0	0	0	0	0	0	0	0	0	0	0	0	0	0	0	0	0	0	0	0	0	0	0	0	0	0	0	0	0	0	0	0	0	0	0	0	0	5	0	0	0	0	40
MERGE8142ID	0	0	0	0	0	0	0	0	0	0	0	0	0	0	0	0	0	0	0	0	0	0	0	0	0	0	0	0	0	0	0	0	0	0	0	0	0	7	6	0	0	0	48	0	21	8	0	30	0
MERGE8125ID	0	0	0	0	0	0	0	0	0	0	0	0	0	0	0	0	0	0	0	0	0	0	0	0	0	0	0	0	0	0	0	0	0	0	0	0	0	0	0	0	0	0	0	0	0	0	9	0	0
MERGE8050ID	0	0	0	0	9	0	0	0	0	0	0	0	0	0	0	0	0	0	0	0	0	0	0	0	0	0	0	0	0	0	0	0	0	0	0	0	0	7	0	0	0	0	0	0	0	11	0	0	0
MERGE18332ID	0	0	0	0	0	0	0	0	0	0	0	0	0	0	0	0	0	0	0	0	0	0	0	0	0	0	0	0	0	0	0	0	0	0	0	0	0	0	0	13	0	0	0	0	0	0	0	0	0
MERGE18828ID	0	1	4	0	29	19	38	51	61	7	0	15	0	0	0	16	5	0	0	0	4	0	0	0	0	0	0	0	0	0	0	0	0	9	7	0	2	0	0	7	8	0	0	0	12	11	0	2	8
MERGE6048ID	0	0	8	0	0	0	1	0	0	0	0	0	0	0	0	0	0	8	0	0	0	0	0	0	0	0	4	0	0	0	0	0	0	0	0	12	0	0	0	31	0	4	0	0	0	0	0	0	0
MERGE15562ID	0	0	0	0	0	0	0	0	0	0	0	0	0	0	0	0	0	0	16	0	0	0	0	10	0	0	0	0	0	0	0	0	0	0	0	0	0	0	0	0	8	0	0	0	0	0	0	6	0
MERGE209036ID	0	0	0	0	0	0	0	0	0	0	0	0	0	0	0	0	0	0	0	0	0	0	0	0	0	0	0	0	0	0	0	0	0	0	0	0	0	0	0	0	0	0	0	0	0	0	0	0	0
MERGE26264ID	0	0	0	0	0	0	0	0	0	0	13	43	0	0	0	0	0	0	0	0	0	0	0	0	0	0	0	9	0	0	0	0	0	0	0	0	0	0	0	0	0	0	0	0	0	0	0	0	0
MERGE14711ID	0	0	0	0	0	0	0	0	0	0	0	0	0	0	0	0	0	0	0	0	0	0	0	0	0	0	0	0	0	0	0	0	0	0	0	0	0	0	0	0	0	0	0	0	0	0	0	0	0
MERGE16983ID	0	0	0	0	0	0	0	0	0	0	0	0	0	0	0	0	0	0	0	0	0	0	0	0	0	0	0	0	0	0	0	0	0	0	0	0	0	0	0	0	0	0	0	0	0	0	0	0	0
MERGE16967ID	0	0	0	0	0	0	5	0	0	0	0	0	0	0	0	0	0	0	0	0	0	0	0	0	0	0	0	0	0	0	0	0	0	0	0	0	0	0	0	0	0	0	0	0	0	0	0	0	0
MERGE7371ID	0	0	0	0	0	0	10	0	0	0	0	0	29	0	0	0	0	0	0	0	0	0	0	0	0	0	0	0	28	0	0	0	0	0	0	0	0	0	0	0	0	0	0	0	0	0	0	5	0
MERGE17522ID	0	0	0	0	0	0	0	0	0	0	0	0	0	0	0	0	0	0	0	0	0	0	0	0	0	0	0	0	0	0	0	0	0	0	0	0	0	0	0	0	0	0	0	0	0	0	0	0	0
MERGE87928ID	8	0	0	0	10	0	0	0	0	0	0	0	0	0	0	0	0	0	0	0	0	0	0	0	0	0	0	0	0	0	0	13	0	0	0	0	0	0	0	20	0	17	0	0	0	0	0	0	0
MERGE12625ID	0	0	0	0	0	0	0	0	0	0	0	0	0	0	0	0	0	0	0	0	0	0	0	0	0	0	0	0	0	0	0	0	0	10	0	0	0	0	0	0	0	0	29	0	1	7	0	6	0
MERGE8105ID	0	0	0	0	0	0	0	0	0	0	0	0	0	0	0	0	0	0	0	0	0	0	0	0	0	0	0	0	0	0	0	0	0	0	0	0	0	0	0	6	0	0	0	0	0	0	0	0	0
MERGE17584ID	0	6	57	0	0	0	0	0	0	0	0	0	0	0	0	0	0	0	0	13	0	0	0	0	0	0	0	0	0	0	0	0	12	12	0	0	0	26	33	0	5	2	26	0	14	3	14	24	0
MERGE58962ID	0	0	0	0	8	0	0	8	0	0	0	0	0	0	0	0	1	1	0	0	0	0	4	0	0	0	0	0	0	0	0	0	3	0	0	0	0	1	0	0	0	0	0	0	0	0	0	0	0
MERGE1573ID	0	0	0	0	0	0	0	0	0	0	2	0	0	0	0	0	0	0	0	0	0	0	0	0	0	8	11	0	0	0	0	0	9	0	0	0	20	0	0	0	14	0	0	0	0	0	0	0	0
MERGE7068ID	0	0	0	0	0	0	0	0	0	0	0	0	0	0	0	0	0	0	0	0	0	0	0	0	0	0	0	0	0	0	0	0	0	0	0	0	0	0	0	0	0	0	0	0	0	0	0	0	0
MERGE8450ID	0	0	0	0	0	0	0	0	0	0	0	0	0	0	0	0	0	0	0	0	0	0	0	0	0	0	0	0	0	0	0	0	0	0	0	119	0	0	0	31	0	0	0	0	0	0	0	0	0
MERGE88579ID	0	0	3	0	0	0	1	0	0	0	0	0	0	0	0	5	0	3	0	0	0	1	0	6	0	0	0	0	0	0	0	0	0	0	0	0	0	0	0	0	0	0	0	0	0	0	0	0	0
MERGE11422ID	0	0	0	0	0	0	0	0	0	0	0	0	0	0	0	0	0	0	0	0	0	0	0	0	0	0	0	0	0	0	0	0	0	0	0	0	0	0	18	0	3	0	14	0	7	8	17	6	0
MERGE24379ID	0	0	0	0	0	0	0	0	0	0	0	0	0	0	0	0	0	0	0	0	0	0	0	0	0	0	0	0	0	0	0	0	0	0	0	0	0	0	0	0	0	0	6	0	0	0	0	0	0
MERGE9478ID	0	0	0	0	0	0	0	0	0	0	0	0	0	0	0	0	0	0	0	0	0	0	0	0	0	0	13	0	0	0	0	0	0	0	0	18	0	0	0	0	0	0	0	0	0	0	0	0	0
MERGE17597ID	0	0	0	0	0	0	0	0	0	0	0	0	0	0	0	0	0	0	0	0	0	0	0	0	0	0	0	0	0	13	0	0	0	0	0	0	0	3	0	0	0	0	0	0	0	0	0	0	0
MERGE19265ID	0	19	9	3	3	0	6	4	0	0	0	0	0	0	0	0	0	0	0	0	0	0	0	0	0	0	0	7	0	14	0	0	0	0	0	3	0	0	0	0	0	0	0	0	0	0	0	0	0
MERGE22159ID	0	0	0	0	0	0	0	0	0	0	0	0	0	0	0	0	0	0	0	0	0	0	0	0	0	0	0	0	0	0	0	0	0	0	0	3	9	0	0	0	0	0	0	0	0	0	0	0	0
MERGE17434ID	0	16	0	3	0	0	0	0	0	0	0	0	0	0	0	0	0	0	0	0	0	0	0	0	0	0	0	0	0	0	0	0	0	25	11	11	0	0	0	0	0	0	0	0	0	16	13	45	0
MERGE9977ID	0	0	0	0	0	0	1	10	0	0	0	0	0	0	0	0	0	0	0	0	0	16	0	0	0	0	0	0	0	0	0	0	0	0	0	0	0	0	0	0	0	0	0	0	0	0	0	0	0
MERGE17892ID	0	41	0	0	0	0	0	3	0	0	0	0	0	0	0	26	73	14	0	0	0	82	55	3	65	14	1	0	0	0	0	0	0	0	0	0	0	0	0	0	0	0	0	0	0	0	3	0	0
MERGE9002ID	0	0	0	0	0	0	0	0	0	0	0	0	0	0	0	0	0	0	0	0	0	0	0	0	0	0	0	9	0	13	0	0	0	0	0	0	0	0	0	0	0	0	0	0	0	0	0	0	0
MERGE19546ID	0	0	0	0	0	0	0	0	0	0	0	2	0	0	0	0	0	0	0	0	0	0	0	0	55	0	0	0	0	18	0	0	0	0	0	0	0	0	0	0	0	0	0	0	0	0	0	0	0
MERGE88343ID	2	0	0	0	33	0	0	0	0	0	0	0	0	0	0	0	0	1	0	0	0	31	0	0	0	16	1	0	0	0	0	0	0	0	0	0	0	0	0	0	0	0	0	0	0	0	0	0	0
MERGE7954ID	0	0	0	0	0	0	0	0	0	0	0	0	0	0	0	0	0	0	0	0	0	0	0	0	0	0	0	0	0	0	0	0	0	0	0	0	0	0	0	0	0	0	0	0	0	0	0	0	0
MERGE27494ID	0	0	0	0	0	0	0	0	0	0	0	0	0	0	0	0	0	0	0	0	0	0	0	0	0	0	0	0	0	0	0	0	0	0	0	0	0	0	0	0	0	0	0	0	0	0	0	0	0
MERGE18371ID	0	18	9	0	0	0	11	6	14	5	0	0	0	20	11	0	0	5	0	0	0	0	0	0	0	0	0	0	34	8	0	0	0	0	0	0	0	0	0	0	0	0	0	0	0	0	0	0	0
MERGE9586ID	0	0	0	0	0	0	0	0	0	0	0	0	0	0	0	0	0	8	0	0	0	0	0	0	0	0	0	7	0	3	0	0	0	0	13	0	0	0	8	0	0	0	0	0	0	0	0	0	0
MERGE18813ID	0	0	0	0	0	0	0	0	0	0	0	0	0	0	0	0	0	0	0	0	0	0	0	0	0	0	0	0	0	0	0	0	0	0	0	0	0	0	0	0	0	0	0	0	0	0	0	0	0
MERGE7955ID	6	6	0	0	0	0	0	0	2	0	0	0	0	0	0	0	0	0	0	0	0	20	13	11	49	16	2	26	120	25	0	0	0	6	0	16	0	0	7	0	0	0	0	0	0	0	0	0	0
MERGE21084ID	0	0	3	0	0	0	0	0	0	0	0	0	0	0	0	0	0	0	0	0	0	0	0	0	0	0	0	0	0	0	0	0	0	0	0	0	0	0	0	0	0	0	0	0	0	0	0	0	0
MERGE18778ID	0	0	0	0	0	0	0	0	0	0	0	0	0	0	0	0	0	0	0	0	0	0	0	0	0	0	0	0	0	0	0	0	0	0	0	0	0	0	0	0	0	0	0	0	0	0	0	0	0
MERGE18777ID	10	0	0	0	0	0	0	0	0	0	0	0	0	0	0	0	0	0	0	0	0	0	0	0	0	0	0	0	0	0	0	0	0	0	0	0	4	0	0	0	0	0	0	0	5	0	0	0	0
MERGE23348ID	0	0	0	0	0	0	0	0	0	0	0	0	0	0	9	0	0	0	0	0	0	0	0	0	0	0	0	0	0	0	0	0	0	0	0	0	0	0	0	0	0	0	22	8	0	0	0	0	0
MERGE8502ID	0	0	0	0	0	0	0	0	0	0	0	0	0	0	0	0	0	0	0	0	0	0	0	0	0	0	0	0	0	0	0	0	0	0	0	0	0	0	0	0	0	0	0	0	0	0	0	0	0
MERGE18668ID	0	0	0	0	0	0	0	0	0	0	0	0	0	0	0	0	0	0	0	0	0	0	0	0	0	0	0	0	0	0	0	0	0	0	0	0	0	0	0	0	0	0	0	0	0	0	0	0	0
MERGE13070ID	0	0	6	0	0	0	0	0	0	1	0	0	0	0	0	6	1	0	47	18	21	0	27	8	19	5	34	16	5	10	0	0	0	16	0	1	4	0	0	0	0	0	0	9	0	15	0	0	10
MERGE6840ID	0	0	0	0	0	0	0	0	0	0	0	0	0	0	0	0	0	0	0	0	0	0	0	0	0	0	0	0	0	0	0	0	0	0	0	0	0	0	0	0	0	0	0	0	0	1	0	0	0
MERGE88873ID	0	0	0	1	0	8	0	0	0	0	0	0	0	0	0	0	0	11	0	0	0	0	0	0	0	0	0	0	0	0	2	0	14	0	0	0	0	0	0	0	1	0	0	0	0	0	0	0	0
MERGE1125ID	0	0	0	0	0	0	0	0	0	0	0	0	0	0	0	0	0	0	0	0	0	0	0	0	0	0	0	0	0	0	0	0	0	0	0	0	6	10	0	0	0	0	2	0	0	0	2	0	0
MERGE134471ID	0	0	0	0	0	0	0	0	0	0	0	0	0	0	0	0	0	0	0	0	0	0	0	0	0	0	0	0	0	0	0	0	0	0	0	0	0	0	0	0	0	0	0	0	0	0	0	0	0
MERGE2463ID	0	0	0	0	0	0	0	0	0	0	0	0	0	0	0	0	0	0	0	0	0	0	0	0	0	0	0	0	0	0	0	0	0	0	0	0	0	0	0	19	0	0	0	18	0	14	0	12	0
MERGE1870ID	0	0	0	0	0	0	0	0	0	0	0	0	0	0	0	0	0	0	0	0	0	0	0	0	0	0	0	0	0	0	0	0	0	0	0	0	0	0	0	0	0	0	0	0	0	0	0	0	0
MERGE11343ID	0	0	0	0	0	0	0	0	0	0	0	0	0	0	0	0	0	0	0	0	0	0	0	0	0	0	0	0	0	0	0	0	0	0	0	0	0	0	0	0	0	0	0	0	0	0	0	0	0
MERGE43971ID	0	0	0	0	0	0	0	0	0	0	0	0	0	0	0	0	0	0	0	0	0	0	0	0	0	0	6	0	0	0	0	0	0	0	0	0	0	0	0	0	0	0	0	0	0	0	0	0	5
MERGE9599ID	0	0	0	0	0	0	0	0	0	0	0	0	0	0	0	0	0	0	0	0	0	0	0	0	0	0	0	0	0	0	0	0	0	0	0	0	0	0	0	0	0	0	0	0	0	0	0	0	0
MERGE33622ID	0	0	0	0	0	0	0	0	0	5	0	0	0	0	0	0	0	0	0	0	0	0	0	0	0	0	0	0	0	9	0	0	0	0	0	0	0	0	0	0	0	0	0	0	0	0	0	0	0
MERGE18088ID	0	0	0	0	0	0	0	0	0	0	0	0	0	1	0	0	0	0	0	0	0	0	0	0	0	0	0	0	0	5	0	0	0	1	0	0	0	0	0	0	0	0	0	0	0	1	0	0	0
MERGE810ID	8	33	0	0	0	0	4	0	0	28	0	37	0	22	40	0	0	0	0	8	0	11	0	2	0	0	26	21	42	0	0	0	0	45	15	15	0	0	10	0	0	0	0	0	0	8	0	6	0
MERGE7120ID	0	0	0	0	0	0	0	0	0	0	0	0	0	0	0	0	0	0	0	0	0	0	0	0	0	0	0	0	0	0	0	0	0	0	0	0	39	0	0	0	0	0	0	0	0	0	149	0	9
MERGE107757ID	0	0	0	0	0	0	0	0	0	0	0	0	0	0	0	0	0	0	0	0	0	0	0	0	0	0	0	0	0	0	0	0	0	0	0	0	0	0	0	0	0	0	0	0	0	0	0	0	0
MERGE10024ID	0	0	0	0	0	0	0	0	0	0	0	0	0	0	0	0	0	0	0	0	0	0	0	0	0	0	0	0	23	0	0	0	0	0	0	0	0	0	0	0	0	0	0	0	0	0	0	0	0
MERGE26508ID	0	0	0	0	0	0	0	0	0	0	0	0	0	0	0	0	0	0	0	0	0	0	0	0	0	0	0	0	0	0	0	0	0	0	0	0	0	0	0	0	0	0	0	0	0	0	0	0	0
MERGE27686ID	0	10	3	0	6	4	10	1	5	0	7	20	0	0	2	0	0	11	0	0	0	0	0	0	0	0	0	16	0	10	0	0	1	0	0	0	0	0	0	0	0	0	0	0	0	0	0	0	10
MERGE33601ID	0	0	0	0	0	0	0	0	0	0	0	0	0	0	0	0	0	0	0	0	0	0	0	0	0	0	0	0	0	0	0	0	0	0	0	0	0	0	0	0	0	0	0	0	0	0	0	0	0
MERGE16378ID	0	0	0	0	0	0	12	15	11	0	0	0	0	0	41	9	0	0	0	0	0	35	0	0	3	0	12	0	0	0	0	0	0	0	0	0	0	0	0	0	0	0	0	0	0	0	0	0	0
MERGE67667ID	0	0	0	0	0	0	5	0	0	0	0	0	0	0	15	0	0	0	0	0	0	0	0	0	0	17	0	15	9	0	3	0	0	0	12	0	0	0	0	0	0	0	0	0	0	0	0	0	0
MERGE8266ID	0	0	0	0	0	0	0	0	0	0	0	0	0	0	0	0	0	0	0	0	0	0	0	0	0	0	0	0	0	0	0	0	0	0	0	0	0	0	0	0	0	0	0	0	0	0	0	0	0
MERGE32791ID	0	0	0	0	14	0	0	0	0	0	0	0	0	0	0	0	0	0	0	0	0	0	0	0	0	14	16	0	0	0	0	0	0	0	0	0	0	0	0	4	0	0	0	0	0	0	0	0	0
MERGE23717ID	0	0	0	0	0	0	0	0	0	6	0	0	0	0	0	0	0	0	0	10	0	0	0	0	0	0	0	0	0	0	0	0	0	0	0	0	0	0	14	12	0	19	0	0	0	0	0	0	0
MERGE32275ID	0	0	0	0	0	0	0	0	0	0	0	0	0	0	0	0	0	0	0	0	0	0	0	0	0	0	0	0	0	0	0	5	0	0	0	13	0	0	0	21	0	0	0	0	0	0	0	0	0
MERGE7548ID	0	0	0	0	0	0	0	0	0	0	0	0	0	0	0	0	0	0	0	0	0	0	0	0	0	0	0	0	0	0	0	0	0	0	0	0	0	0	0	0	0	0	0	0	0	0	0	0	0
MERGE803ID	0	0	0	0	0	0	0	0	0	0	0	0	0	0	0	0	0	0	0	0	0	0	0	0	0	0	0	0	0	0	0	0	0	0	0	0	0	0	0	0	0	0	0	0	0	0	0	0	0
MERGE21857ID	0	16	0	0	0	0	0	0	3	0	0	0	0	0	0	0	0	0	0	0	0	0	0	0	10	0	0	0	0	0	0	0	0	0	0	0	0	0	0	0	0	0	0	0	0	0	0	0	0
MERGE957ID	0	0	0	6	18	10	13	12	14	7	1	29	0	11	12	11	0	3	24	0	18	10	14	26	5	7	14	0	18	17	0	0	0	10	11	46	20	17	0	29	0	0	8	0	14	0	8	0	0
MERGE11260ID	0	0	0	0	0	0	0	0	0	0	0	0	0	0	0	0	0	0	0	0	0	0	0	0	0	0	0	0	0	0	0	0	0	0	0	0	0	0	0	0	0	0	0	0	0	0	0	0	0
MERGE7982ID	0	0	0	0	0	0	0	0	0	0	0	0	0	0	0	0	0	4	0	0	0	0	0	0	0	0	0	0	0	0	0	0	0	0	0	0	0	0	0	3	0	0	0	0	0	0	0	4	0
MERGE4972ID	0	0	0	0	0	0	0	0	0	0	0	0	0	0	0	0	0	0	0	0	0	0	0	0	0	0	0	0	0	0	0	0	0	0	0	0	0	0	0	0	0	0	0	0	0	0	0	0	0
MERGE37160ID	0	0	0	0	0	0	0	0	0	0	0	0	0	0	0	0	0	0	0	0	6	0	0	0	0	0	0	0	0	0	0	0	0	0	0	0	0	0	0	0	0	0	0	0	0	0	0	0	0
MERGE14970ID	0	0	0	0	0	0	0	0	0	0	0	0	0	0	0	0	0	0	0	0	0	0	0	0	0	0	0	0	0	0	0	0	0	0	0	8	0	0	0	0	0	0	0	0	0	0	0	0	0
MERGE159538ID	0	0	0	0	0	0	0	0	0	0	0	0	0	0	0	0	0	0	0	0	0	0	0	0	0	0	0	0	0	0	0	0	0	0	0	0	0	0	0	0	0	0	0	0	0	0	0	0	0
MERGE16773ID	0	0	0	24	0	2	0	8	0	0	0	0	0	0	0	0	0	0	0	0	0	47	29	0	66	0	8	0	0	0	133	72	39	0	0	0	0	0	0	0	0	0	0	0	0	0	0	0	0
MERGE18963ID	0	0	0	11	0	0	0	0	0	16	0	0	0	0	0	0	0	0	0	13	38	0	0	0	0	0	0	0	0	0	0	0	0	0	0	0	0	0	13	0	0	0	0	0	0	13	0	0	0
MERGE15007ID	0	0	0	0	0	0	0	0	0	0	0	0	0	0	0	0	0	0	0	0	0	0	0	0	0	0	8	0	0	0	0	0	0	0	0	16	0	0	0	0	0	0	0	0	0	0	0	2	31
MERGE62113ID	0	0	0	0	0	0	0	0	0	0	0	0	0	0	0	0	0	0	0	0	0	20	17	0	0	0	0	0	0	0	0	0	0	0	0	0	0	0	0	0	0	0	0	0	0	3	0	0	0
MERGE5147ID	0	0	0	0	0	0	0	0	0	0	0	0	0	0	0	0	0	0	0	0	0	0	0	0	0	0	0	0	0	0	0	0	0	0	0	0	0	0	0	0	0	0	0	0	0	0	0	0	0
MERGE51512ID	0	0	0	0	0	0	0	0	0	0	0	0	0	0	0	0	0	0	0	0	0	0	0	0	0	0	0	0	0	0	0	0	0	0	0	0	0	0	0	0	0	0	0	0	0	0	0	0	0
MERGE33279ID	0	0	18	0	0	0	0	0	0	14	5	0	0	0	0	0	0	0	0	33	19	0	0	0	0	0	0	8	0	0	0	0	0	7	0	0	0	0	4	0	0	0	0	0	0	0	0	0	0
MERGE18186ID	0	0	0	0	0	0	0	0	0	0	0	0	0	27	0	0	0	0	0	0	0	24	0	6	0	27	22	37	147	57	0	0	0	0	0	7	0	0	2	0	0	0	0	0	0	0	0	0	0
MERGE117788ID	27	2	20	2	24	0	1	0	6	15	0	11	0	0	16	0	0	1	0	0	0	4	0	0	0	0	1	0	0	11	0	0	0	1	0	0	0	0	0	0	5	0	0	0	0	0	0	0	0
MERGE26074ID	0	0	13	0	7	0	2	7	0	0	0	17	39	16	0	0	0	0	0	4	32	0	0	0	0	0	0	18	0	0	0	0	0	0	0	0	0	0	0	0	0	0	0	0	0	1	0	0	0
MERGE14580ID	0	0	0	0	0	0	0	0	0	0	0	0	0	0	0	0	0	0	0	0	3	0	0	0	11	0	0	0	30	0	6	0	0	0	0	0	0	0	0	0	0	0	0	0	0	0	0	0	0
MERGE18533ID	0	0	0	0	0	0	0	0	0	0	0	0	0	0	0	0	0	0	0	0	0	0	0	0	0	0	0	0	0	0	0	0	0	0	0	0	0	0	0	0	0	0	0	0	0	0	0	0	0
MERGE5104ID	0	0	0	0	0	0	0	0	0	0	0	0	0	0	0	0	0	0	0	0	0	0	0	0	0	0	0	0	0	0	0	0	0	6	0	0	0	0	0	0	0	0	0	0	0	0	0	0	0
MERGE33908ID	0	0	0	0	0	0	0	0	0	0	0	0	0	0	0	0	0	0	0	0	0	0	0	0	0	0	0	0	0	0	0	0	0	0	0	0	0	0	0	0	0	0	0	0	0	0	0	0	0
MERGE6968ID	0	0	0	0	0	8	0	0	0	0	0	0	0	0	0	0	0	0	0	0	0	0	0	0	0	0	0	0	0	0	0	0	0	0	0	0	0	8	7	0	0	0	0	0	0	0	0	0	40
MERGE1827ID	0	0	0	0	0	0	0	0	8	0	0	0	0	0	0	0	24	0	0	18	0	0	0	0	0	0	0	0	0	9	11	0	0	33	0	0	0	0	0	0	0	0	0	0	0	0	0	0	0
MERGE6945ID	0	0	0	0	0	0	0	0	0	0	0	0	0	0	0	0	0	0	0	0	0	0	0	0	0	0	0	0	0	0	0	0	0	0	0	0	0	0	0	0	7	0	0	0	0	0	0	0	0
MERGE7824ID	0	0	0	0	0	0	0	0	0	0	0	0	0	0	0	0	0	0	0	0	0	0	0	0	0	0	0	0	0	0	0	0	0	0	0	0	0	0	0	0	0	0	0	0	0	0	0	0	0
MERGE791ID	13	0	11	0	0	0	0	0	0	0	0	0	0	13	8	0	0	0	40	11	20	0	0	0	10	0	0	7	14	21	0	13	7	27	40	0	24	0	0	0	12	0	0	13	0	0	0	0	40
MERGE19525ID	0	0	0	2	9	0	0	0	0	0	0	0	0	0	0	5	0	0	0	0	0	0	0	0	0	0	1	0	0	0	0	2	0	0	0	0	0	0	0	0	0	0	0	0	0	0	0	0	0
MERGE1737ID	0	0	0	0	0	0	0	0	0	0	0	0	0	0	0	0	0	0	0	0	0	0	0	0	0	0	0	0	0	0	0	0	0	0	0	0	0	0	0	0	0	0	0	0	0	0	0	0	0
MERGE17610ID	0	0	0	0	0	0	0	0	0	0	0	0	0	0	0	0	0	0	0	0	0	0	0	0	0	0	0	0	0	0	0	0	0	0	0	0	0	0	0	0	0	0	0	0	0	0	0	0	0
MERGE5523ID	0	0	0	0	0	0	0	0	0	0	0	0	0	0	0	0	0	0	0	0	0	0	0	0	0	0	0	0	0	0	0	0	0	0	0	0	0	0	0	0	0	0	0	0	0	0	0	0	0
MERGE88507ID	0	0	0	0	0	0	0	0	6	0	0	0	0	0	0	0	0	0	0	0	0	23	0	0	10	0	0	0	0	0	0	1	1	0	0	0	0	0	0	0	0	0	0	0	0	0	0	0	0
MERGE5729ID	0	0	0	0	0	0	0	0	0	0	0	0	0	0	0	0	0	0	0	0	0	0	0	0	0	0	0	0	0	0	0	0	0	0	0	0	0	0	0	0	0	0	0	0	0	0	0	0	0
MERGE5365ID	0	0	0	0	0	0	0	0	0	0	0	0	0	0	0	0	0	0	0	0	0	0	0	3	0	0	0	0	0	0	0	0	0	0	0	15	18	0	0	0	0	0	0	0	0	0	14	15	20
MERGE8462ID	0	0	0	0	0	0	0	0	0	0	0	0	0	0	0	0	0	0	0	0	0	0	0	0	0	0	0	0	0	0	0	0	0	0	0	0	0	19	0	0	0	0	0	0	0	0	0	0	0
MERGE80855ID	0	0	0	0	0	0	0	0	0	0	0	0	0	0	0	0	0	0	0	0	0	0	0	0	0	0	0	0	0	0	0	0	0	0	0	0	0	0	0	0	0	0	0	0	0	0	0	0	0
MERGE45912ID	36	0	0	0	0	0	0	0	8	0	2	9	40	0	24	15	0	0	16	0	8	0	16	3	51	54	0	12	28	12	20	0	10	0	0	3	0	0	0	0	0	0	0	0	0	0	0	0	0
MERGE11077ID	0	0	7	0	0	4	0	0	0	0	0	25	23	0	0	42	0	11	32	0	1	0	0	4	0	0	0	0	0	0	15	0	0	0	0	0	0	0	0	0	0	0	0	0	0	0	0	0	0
MERGE151599ID	0	0	0	0	0	0	0	0	0	0	0	0	0	0	48	0	0	0	29	0	0	0	0	0	0	0	0	0	0	0	0	0	0	0	0	0	0	0	0	0	0	0	0	0	0	0	0	0	0
MERGE7528ID	0	18	0	0	0	0	0	0	0	0	0	0	0	16	17	0	0	0	0	11	0	0	0	0	0	0	0	0	0	0	0	0	0	0	0	20	0	22	0	0	0	0	0	0	0	0	0	0	0
MERGE26976ID	0	0	0	0	0	0	0	0	0	0	0	0	0	0	0	0	0	0	0	0	0	0	0	0	0	0	0	0	0	0	0	0	0	0	0	5	0	0	0	0	0	0	0	0	0	11	0	0	0
MERGE33016ID	0	0	0	0	0	0	0	0	0	0	0	0	0	0	0	0	0	0	0	0	0	0	0	0	0	0	0	0	0	0	0	0	0	0	0	0	0	0	0	0	0	0	0	0	0	0	0	0	0
MERGE79972ID	0	0	5	0	0	0	0	7	2	0	0	4	69	0	16	9	0	33	17	0	0	0	31	9	32	0	16	38	45	0	0	0	5	0	16	0	0	0	0	0	0	0	0	0	0	0	0	0	7
MERGE33007ID	0	0	53	0	0	0	0	0	0	0	0	0	0	0	0	0	0	0	0	0	0	0	0	0	0	0	0	0	0	0	0	0	0	0	0	0	0	0	0	0	0	0	0	0	0	0	0	0	0
MERGE27492ID	0	0	0	0	0	0	0	0	0	0	0	0	0	0	0	0	0	0	0	0	0	0	0	0	0	0	0	0	0	0	0	0	0	0	0	0	0	0	0	0	0	0	0	0	0	0	0	0	0
MERGE8754ID	0	0	0	0	0	0	0	0	0	0	0	0	0	0	0	0	0	0	0	0	0	0	0	0	0	0	0	0	0	0	0	0	0	0	0	0	0	0	0	0	0	0	0	0	0	0	0	0	0
MERGE4020ID	0	0	0	0	0	0	0	0	0	0	0	0	0	0	0	0	0	0	0	0	0	0	0	0	0	0	0	0	0	0	0	0	0	0	0	0	0	0	0	0	0	0	0	0	0	0	0	0	0
MERGE89016ID	0	0	0	12	0	0	0	0	0	0	0	0	0	0	0	0	0	15	0	0	0	0	0	0	0	0	0	0	27	27	9	17	12	0	0	0	0	0	0	11	0	0	0	0	0	0	0	0	0
MERGE8046ID	0	0	0	0	0	0	0	0	0	0	0	0	0	0	0	0	0	0	0	0	0	0	0	0	0	0	0	0	0	0	0	0	7	0	7	5	0	0	0	0	0	0	0	0	0	7	0	18	0
MERGE8145ID	0	0	0	0	0	0	0	0	0	0	0	0	2	0	0	0	0	0	0	0	0	0	0	0	0	0	0	0	0	0	0	0	0	0	0	5	0	13	0	0	0	0	21	0	0	0	0	0	0
MERGE67558ID	0	0	0	0	0	0	0	0	0	0	1	21	18	7	0	0	0	64	0	0	0	0	0	0	0	0	0	57	54	28	26	0	0	6	0	0	0	61	13	0	0	0	0	0	0	22	5	0	0
MERGE146070ID	0	0	0	0	0	0	0	0	0	0	0	0	0	0	0	0	0	0	0	0	0	0	0	4	0	0	0	0	0	0	0	0	0	0	0	0	0	0	0	0	0	0	0	0	0	0	0	0	0
MERGE33018ID	0	0	0	0	0	0	0	0	0	0	0	0	0	0	0	0	0	0	0	0	0	0	0	0	0	0	0	0	0	0	0	0	0	0	0	0	0	0	0	0	0	0	0	0	0	0	0	0	0
MERGE12653ID	0	0	0	0	0	0	0	0	0	0	0	0	0	0	0	0	0	0	0	0	0	0	0	0	0	0	0	0	0	0	0	0	0	0	0	0	0	0	0	0	0	0	0	0	0	0	0	0	0
MERGE5647ID	0	0	0	0	0	0	0	0	0	0	0	0	0	0	0	0	0	0	0	0	0	0	0	0	0	0	0	0	0	0	0	0	0	0	0	0	0	0	0	0	0	0	0	0	0	12	0	0	0
MERGE6046ID	0	0	0	0	0	0	0	0	0	0	0	0	0	0	0	0	0	0	12	0	0	0	0	0	0	0	0	0	0	0	0	0	0	17	13	0	0	0	0	0	0	0	0	0	0	0	0	0	0
MERGE33624ID	0	0	0	0	0	2	0	0	0	0	0	0	0	0	0	0	0	0	0	0	0	0	0	0	0	0	0	0	0	0	0	0	0	0	0	0	0	0	0	0	0	0	0	0	0	0	0	0	0
MERGE3492ID	0	0	0	0	0	0	0	0	0	0	0	0	0	0	0	0	0	0	0	0	0	0	0	0	0	0	0	0	0	0	0	0	0	0	0	0	0	0	0	0	0	0	0	0	0	0	0	0	0
MERGE8995ID	0	0	0	0	0	0	0	0	0	0	0	0	0	0	0	0	0	0	0	0	0	0	0	0	0	0	0	0	0	0	0	0	0	0	0	0	0	0	0	0	0	0	0	0	0	0	0	0	0
MERGE11775ID	0	0	0	0	0	0	0	0	0	0	0	0	0	1	0	0	0	0	0	0	0	0	0	0	0	0	0	0	0	0	0	0	0	0	0	0	0	0	0	0	1	0	0	0	1	0	0	0	0
MERGE88388ID	0	0	0	0	0	0	0	0	0	0	0	0	0	0	0	1	0	31	0	0	1	0	0	0	0	0	21	1	0	0	1	0	0	0	0	0	0	0	4	2	0	0	0	0	0	0	0	0	0
MERGE5725ID	0	0	0	0	0	0	0	7	0	0	0	0	0	0	0	0	0	0	0	0	0	0	0	0	0	0	0	0	0	0	0	0	0	0	0	0	29	0	0	0	0	8	0	0	0	0	0	0	21
MERGE165027ID	0	0	0	0	0	0	0	0	0	0	0	0	0	0	0	0	0	0	0	0	0	0	0	0	0	0	0	0	31	0	0	0	0	0	0	0	0	0	0	0	0	0	0	0	0	0	0	0	0
MERGE31100ID	0	0	0	0	0	0	0	0	0	0	0	0	0	0	0	0	0	0	0	0	0	0	0	0	0	0	0	0	0	0	1	0	0	0	0	0	0	0	0	0	0	0	0	0	0	0	0	0	0
MERGE140194ID	0	0	0	0	0	0	0	0	0	0	0	0	0	0	0	0	0	0	0	2	0	0	0	0	0	0	0	0	0	0	0	0	0	0	0	0	0	0	0	0	0	0	0	0	0	0	0	0	0
MERGE4817ID	0	0	0	0	13	0	0	0	0	0	0	0	0	0	0	0	0	35	0	0	0	4	0	0	0	0	0	0	0	0	0	0	0	0	0	0	0	0	0	0	0	0	0	0	5	0	4	0	0
MERGE7797ID	0	0	0	0	0	0	0	0	0	0	0	0	0	0	0	0	0	0	0	0	0	0	0	0	0	0	0	12	0	0	0	0	0	0	0	0	0	0	0	0	0	0	0	0	0	9	0	0	0
MERGE7840ID	0	0	0	0	0	0	0	0	0	0	0	0	0	0	0	0	0	0	0	0	0	0	0	0	0	0	0	0	0	0	0	0	0	0	0	0	15	0	11	0	0	0	39	11	0	9	0	19	0
MERGE1888ID	0	0	0	0	3	0	0	0	0	2	0	0	0	0	0	25	0	0	0	0	0	0	0	0	23	0	0	0	0	0	0	0	0	0	0	0	0	0	0	0	0	0	0	0	0	2	0	0	0
MERGE62889ID	0	0	0	0	0	0	0	0	0	0	0	0	0	0	0	0	0	0	0	0	0	0	0	0	0	0	10	0	18	0	0	0	0	0	0	0	8	0	0	0	0	0	0	0	0	0	0	0	0
MERGE9741ID	0	0	0	0	0	0	0	0	0	0	0	0	0	0	0	0	0	0	0	0	0	0	0	0	0	0	0	0	0	0	0	0	0	0	0	0	0	0	0	0	0	0	0	0	0	0	0	0	0
MERGE7048ID	0	0	0	0	0	0	0	0	0	0	0	0	0	0	0	0	0	0	0	0	0	0	0	0	0	0	0	0	0	0	0	0	0	0	0	0	0	0	0	0	0	0	0	0	0	0	0	0	0
MERGE88560ID	0	0	0	0	0	12	0	0	0	0	0	0	0	0	0	4	14	0	0	0	0	0	0	0	0	0	0	0	0	0	0	0	16	0	0	0	0	0	0	0	0	0	0	0	0	0	0	0	0
MERGE2543ID	0	0	0	0	0	0	0	7	0	0	0	0	0	13	0	0	0	0	0	0	0	0	0	0	0	0	0	0	0	0	0	0	0	0	0	0	0	0	0	0	0	0	0	0	0	0	0	0	0
MERGE10783ID	0	0	0	0	0	0	0	0	0	0	0	0	36	0	0	0	21	0	0	0	0	17	0	0	0	0	0	0	0	0	0	0	6	0	5	14	0	0	3	0	0	0	20	0	0	0	0	8	0
MERGE88609ID	5	0	0	0	17	6	0	0	0	0	0	0	0	0	0	0	10	0	0	0	0	0	0	1	0	0	8	0	0	0	0	11	0	0	0	0	0	0	0	0	0	0	0	0	0	0	0	0	0
MERGE61177ID	0	0	0	0	0	0	0	0	0	0	0	0	0	0	0	0	0	0	0	0	0	0	0	0	0	0	0	0	9	0	0	0	0	0	0	0	0	0	0	0	0	0	0	0	0	0	0	0	0
MERGE7384ID	0	0	0	0	0	0	0	0	0	0	0	0	0	0	0	0	0	0	0	0	0	0	0	0	0	0	0	0	0	0	0	0	0	0	0	0	11	0	4	0	0	0	7	0	18	10	13	0	11
MERGE66147ID	0	0	0	0	0	0	0	0	0	0	0	0	0	0	0	0	0	0	0	0	0	0	0	0	0	0	0	0	0	0	0	0	0	0	0	0	0	0	0	0	0	0	0	0	0	0	0	0	0
MERGE8113ID	0	0	0	0	0	0	0	0	0	0	0	0	0	0	0	0	0	0	0	0	0	0	0	0	0	0	0	9	0	0	0	0	0	0	0	0	0	0	0	0	0	0	0	0	0	14	0	0	0
MERGE7065ID	0	0	0	0	0	0	0	0	0	0	0	0	0	0	0	0	0	0	0	0	0	0	0	0	0	0	0	0	0	0	0	0	27	0	0	0	0	0	0	0	0	0	0	0	0	0	0	0	0
MERGE14538ID	9	0	0	0	0	0	0	0	0	3	4	0	0	0	11	0	0	0	0	0	0	0	0	0	0	0	0	0	0	0	0	0	0	0	0	0	0	0	0	0	0	0	0	5	0	0	0	0	0
MERGE17378ID	0	0	0	0	0	0	0	6	0	0	3	0	0	0	2	0	0	0	0	0	0	0	16	0	0	0	0	0	0	0	0	2	0	0	0	0	0	0	0	0	0	0	0	0	0	0	0	0	0
MERGE7458ID	0	0	0	0	0	0	0	0	0	0	0	0	0	0	0	0	0	0	0	0	0	0	0	0	0	0	0	0	0	0	0	0	0	0	0	0	0	29	0	0	0	14	0	4	0	0	0	8	0
MERGE58601ID	3	0	14	0	6	2	0	0	2	29	0	34	3	12	8	5	0	0	40	23	37	0	0	2	16	0	6	1	10	0	0	0	0	0	15	0	0	0	0	0	0	0	0	0	0	0	0	0	0
MERGE32179ID	0	0	0	0	0	0	0	0	0	0	0	0	0	0	0	0	0	0	0	0	0	0	0	0	0	0	0	0	0	5	0	0	0	0	0	0	0	0	0	0	0	0	0	0	0	0	0	0	0
MERGE5018ID	0	0	0	0	0	0	0	0	0	0	0	0	0	0	0	0	0	0	0	0	0	0	0	0	0	0	0	0	0	0	0	0	0	0	0	0	0	0	0	0	0	0	0	0	0	0	0	0	0
MERGE25540ID	0	0	0	0	0	0	0	0	0	0	0	0	0	0	0	0	0	0	0	0	0	0	0	0	0	0	0	0	0	0	0	0	0	0	0	0	0	0	0	0	0	0	0	0	0	0	0	0	0
MERGE18515ID	0	0	10	12	0	1	0	0	10	0	3	0	0	0	0	0	0	0	0	0	0	0	12	0	0	0	0	0	0	16	0	0	0	0	0	0	0	19	0	0	0	0	13	0	0	0	0	0	0
MERGE15423ID	0	0	0	0	0	0	0	0	0	0	0	0	0	0	0	0	0	0	0	0	0	0	0	0	0	0	0	0	0	0	0	14	0	0	0	0	0	0	0	0	0	0	0	0	0	0	0	0	0
MERGE33595ID	0	0	0	0	0	0	0	0	0	0	0	0	0	0	0	0	0	0	0	0	0	0	0	0	0	0	0	0	0	0	0	0	0	0	0	0	0	0	0	0	0	0	0	0	0	0	0	0	0
MERGE145997ID	0	0	0	0	0	0	0	0	0	0	0	0	0	0	0	0	0	0	0	0	0	0	12	0	0	0	0	0	0	0	0	0	0	19	0	0	0	0	0	0	0	0	0	0	0	0	0	0	0
MERGE10738ID	2	0	4	0	7	0	0	0	0	0	0	0	0	0	0	0	0	0	0	0	24	0	0	0	0	0	0	0	0	0	0	0	0	0	0	0	0	0	0	0	0	0	0	0	0	0	0	0	0
MERGE33702ID	0	0	0	0	0	0	0	0	0	0	0	0	0	0	0	0	0	0	0	0	0	0	0	0	0	0	0	0	0	0	0	0	0	0	0	0	0	0	0	0	0	0	0	0	0	0	0	0	0
MERGE2538ID	0	0	0	0	0	0	0	0	0	0	0	0	0	0	0	0	0	0	0	0	0	0	0	0	0	0	0	0	0	0	0	0	0	0	0	0	0	0	0	0	0	0	0	0	0	0	0	0	0
MERGE7562ID	0	0	0	0	0	1	0	0	7	10	7	11	0	0	0	0	0	0	0	0	9	0	0	0	0	0	0	0	30	0	9	0	26	0	6	0	0	0	0	19	0	0	0	0	0	0	0	0	0
MERGE14967ID	0	0	0	0	0	0	0	0	0	0	0	4	0	0	0	0	0	0	0	0	12	0	0	0	0	0	0	0	0	0	0	0	0	0	4	0	0	0	0	0	0	0	0	0	0	0	0	0	0
MERGE3854ID	0	0	0	0	0	0	0	0	0	0	0	0	0	0	0	0	0	0	0	0	0	0	0	0	0	0	0	0	0	0	0	0	0	0	0	17	0	0	0	0	0	0	0	0	0	0	0	0	0
MERGE1061ID	0	0	0	0	0	0	0	0	0	0	0	0	0	0	0	0	0	0	0	0	0	0	0	0	0	0	0	0	0	0	0	0	0	0	0	0	0	0	0	0	0	0	0	0	0	0	0	0	0
MERGE153819ID	0	0	0	0	0	0	0	0	0	0	0	0	0	0	0	0	0	0	0	0	0	0	0	0	0	0	0	0	0	0	0	0	0	0	0	0	0	0	0	0	0	0	0	0	0	0	0	0	0
MERGE58645ID	0	0	0	0	0	0	0	1	0	3	0	6	0	10	0	0	0	0	15	0	0	0	0	0	17	0	14	13	9	0	0	0	0	0	0	0	4	0	7	0	0	0	0	0	0	0	0	0	9
MERGE88499ID	0	0	0	0	0	0	0	0	0	0	0	0	0	0	0	0	1	18	0	1	0	0	1	0	26	6	0	0	0	0	0	0	1	0	0	0	0	0	0	0	0	0	0	0	1	0	0	0	0
MERGE14794ID	0	0	0	0	0	0	0	0	0	0	0	0	0	0	0	0	0	0	0	0	0	0	0	0	0	0	0	11	0	0	0	0	0	0	14	0	0	0	0	0	0	0	0	0	0	0	0	0	0
MERGE25400ID	0	0	0	0	0	0	0	0	0	0	0	0	0	0	0	0	0	0	0	0	0	0	0	0	0	0	0	0	0	0	0	0	0	0	0	0	0	11	0	0	0	0	0	0	0	0	0	0	0
MERGE26975ID	0	0	0	0	0	0	0	0	0	0	0	0	0	0	0	0	0	0	0	0	0	0	0	0	0	0	0	0	0	0	0	0	0	0	0	0	0	0	0	0	0	0	0	0	0	0	0	0	0
MERGE221597ID	0	0	0	0	0	0	0	0	0	0	0	0	0	0	0	0	0	0	0	0	0	0	0	0	0	0	0	0	0	0	0	0	0	0	0	0	0	0	0	0	0	0	0	0	0	0	0	0	0
MERGE151899ID	0	0	0	0	0	0	0	0	0	0	0	0	0	0	0	0	0	0	0	0	0	0	0	0	0	0	0	0	0	0	0	0	0	0	0	0	0	0	0	0	0	0	0	0	0	0	0	0	0
MERGE154378ID	0	0	0	0	0	0	5	0	0	0	0	67	0	0	0	0	0	0	0	0	0	0	6	0	0	0	0	0	0	0	0	0	0	0	0	0	0	0	0	0	0	0	0	0	0	0	0	0	0
MERGE88582ID	0	16	0	0	15	0	0	5	0	1	0	0	0	0	0	16	0	0	0	0	0	0	0	0	0	0	0	0	0	0	0	0	0	0	0	0	0	0	0	0	0	0	0	0	0	0	0	0	0
MERGE91721ID	0	0	0	0	0	0	8	3	0	0	0	0	0	0	0	0	0	0	0	0	0	0	0	0	0	0	0	0	0	0	0	0	0	0	0	0	0	0	0	0	0	0	0	0	0	0	0	0	0
MERGE17418ID	0	0	0	0	0	0	0	0	0	0	0	0	0	0	0	0	0	0	0	0	0	0	0	0	0	0	0	0	0	16	0	0	0	0	63	0	0	25	18	10	52	0	0	0	0	0	0	7	0
MERGE7720ID	0	0	0	0	0	0	0	0	0	0	0	0	0	0	0	0	0	0	0	0	0	0	0	0	0	0	0	0	0	0	0	0	0	0	0	0	0	0	0	0	0	0	0	0	0	0	0	0	0
MERGE57925ID	0	7	0	5	6	0	1	0	9	1	1	9	0	0	24	0	25	0	28	12	0	0	0	0	0	40	25	0	40	65	0	0	0	0	0	9	0	0	0	0	0	0	0	0	0	0	44	0	0
MERGE170861ID	0	0	4	0	0	0	0	0	0	0	0	0	0	0	0	0	0	0	0	0	0	0	0	0	0	20	0	0	0	0	0	5	0	0	0	4	0	0	0	0	0	0	0	0	0	0	0	0	12
MERGE1252ID	0	0	0	5	17	0	0	0	0	0	6	0	0	0	0	0	0	0	0	0	0	0	0	0	0	0	0	0	0	0	0	2	0	0	0	0	10	0	0	0	0	0	0	0	0	0	0	0	0
MERGE3932ID	0	0	0	0	0	0	0	0	0	0	0	0	0	4	0	0	0	0	0	0	0	0	0	0	0	0	0	0	0	0	0	0	0	0	0	0	0	0	0	0	0	0	0	0	0	0	0	0	0
MERGE8810ID	0	0	0	0	0	0	0	0	0	0	0	0	0	0	0	0	0	0	0	0	2	0	0	0	0	0	0	0	0	0	0	0	0	0	0	0	0	0	0	0	0	0	0	0	0	0	0	0	0
MERGE8081ID	0	0	0	0	0	0	0	0	0	0	0	0	0	0	0	0	0	0	0	0	0	0	0	0	0	0	0	0	0	0	0	0	0	0	0	0	0	0	0	0	0	0	0	0	0	0	0	0	0
MERGE6068ID	0	0	0	0	0	0	0	0	0	0	0	0	0	0	0	0	0	0	0	0	0	0	0	0	20	0	10	0	0	0	0	0	0	16	0	0	0	0	0	0	0	0	0	0	0	0	0	0	0
MERGE10692ID	0	0	0	0	0	0	0	0	0	0	0	0	0	0	0	0	0	0	0	0	0	0	0	0	0	0	0	0	0	0	0	0	0	0	0	0	0	0	0	0	0	0	0	0	0	0	0	0	0
MERGE90465ID	0	0	0	0	0	0	0	0	0	0	0	0	0	0	0	0	0	0	0	0	0	0	0	0	0	0	0	0	0	0	0	0	0	0	0	0	0	0	0	0	0	0	0	0	0	0	0	0	0
MERGE1265ID	0	0	0	0	0	0	0	0	0	0	0	0	0	0	0	0	0	0	0	0	0	0	0	0	0	0	0	0	0	0	0	0	0	0	0	0	0	0	0	0	0	0	0	0	0	0	0	0	0
MERGE18939ID	0	0	0	0	0	0	0	5	1	0	1	0	0	1	0	0	0	8	0	0	0	0	3	0	0	4	0	0	7	0	0	0	0	5	0	0	0	8	0	0	0	0	0	0	0	0	0	0	0
MERGE20727ID	0	0	0	0	0	0	0	0	0	16	0	0	0	0	0	0	0	0	0	0	0	0	0	0	0	0	0	8	0	0	0	1	0	0	0	0	0	0	0	0	0	0	0	0	0	0	0	0	0
MERGE9680ID	7	0	7	0	2	8	0	2	0	0	0	2	0	0	3	0	5	0	0	0	0	0	0	0	21	0	7	0	12	0	0	6	0	7	0	0	12	0	0	0	0	0	9	7	4	10	0	12	0
MERGE170839ID	0	0	0	0	0	0	0	0	0	0	0	0	0	0	0	0	0	0	0	0	0	0	0	0	0	0	0	0	0	0	0	0	0	0	0	0	0	0	0	51	0	0	0	0	0	0	0	0	0
MERGE88563ID	0	19	0	0	0	24	0	11	1	0	0	0	0	0	0	0	0	0	22	0	6	0	0	0	0	1	0	0	0	0	0	0	1	0	0	0	0	0	0	0	0	0	0	0	0	0	0	0	0
MERGE87870ID	0	0	0	0	21	1	0	0	0	0	0	0	0	0	0	0	30	0	0	0	0	0	0	0	0	1	0	0	0	0	0	0	0	0	0	0	0	0	0	0	0	0	0	0	0	0	0	0	0
MERGE21100ID	0	0	0	0	0	0	0	0	0	7	0	0	23	0	0	0	0	0	0	0	0	0	0	0	0	0	0	18	6	6	0	0	0	8	7	12	0	0	3	0	0	0	0	0	0	0	11	14	6
MERGE11178ID	0	0	0	0	0	0	0	0	0	0	0	0	0	9	0	0	0	0	0	0	0	0	0	0	0	0	0	0	0	0	0	0	0	0	0	0	0	0	23	0	0	0	8	0	0	17	6	0	0
MERGE17097ID	0	0	0	0	0	0	0	0	0	0	0	0	0	0	0	0	0	0	0	0	0	0	0	0	0	0	0	0	0	0	0	0	0	0	0	0	0	0	0	0	0	0	0	0	0	0	0	0	0
MERGE149146ID	0	0	0	0	0	0	0	0	0	0	0	0	0	0	0	0	0	0	0	0	0	0	0	0	0	0	0	0	0	0	0	0	0	0	0	0	0	0	0	0	0	0	0	0	0	0	0	0	0
MERGE7939ID	0	0	0	0	0	0	0	0	0	0	0	0	0	0	0	12	0	2	0	0	0	0	0	0	0	0	0	0	26	0	18	0	0	0	0	11	21	0	0	0	0	0	0	0	0	0	0	0	0
MERGE17027ID	0	0	0	0	0	0	0	0	0	0	0	0	0	0	0	0	0	0	0	0	0	0	30	0	0	29	0	0	0	0	0	0	0	0	0	0	0	0	0	0	0	0	0	0	0	0	0	0	0
MERGE17370ID	0	0	0	0	0	0	0	0	0	0	0	0	0	0	0	0	0	0	0	0	0	0	0	0	0	0	0	0	0	0	0	0	0	0	0	0	0	0	0	0	0	0	0	0	0	0	0	0	0
MERGE19194ID	0	0	0	0	0	0	0	0	0	0	0	0	0	0	0	0	0	0	0	0	0	0	0	0	0	0	0	0	0	0	0	0	0	0	0	0	0	0	0	0	0	0	0	0	0	0	0	0	0
MERGE194ID	0	0	1	0	0	0	0	0	0	0	0	0	0	2	1	0	2	3	1	5	4	2	3	1	3	2	1	0	0	0	0	0	0	0	0	0	0	0	0	0	0	0	2	1	0	0	1	0	5
MERGE16221ID	0	0	0	0	0	0	0	0	2	0	0	0	0	0	0	0	0	0	0	0	0	0	0	0	0	0	0	0	0	0	0	0	0	0	0	14	0	9	0	0	0	0	0	0	0	0	0	0	0
MERGE32796ID	0	0	0	0	0	0	0	0	0	0	0	0	0	0	0	0	0	6	0	0	0	0	0	0	0	4	19	0	0	0	0	0	19	0	0	0	0	0	0	0	0	0	0	0	0	0	0	0	0
MERGE7056ID	0	0	0	0	0	0	0	0	0	0	0	0	0	0	0	0	0	0	0	0	0	0	0	0	0	0	0	0	0	0	0	0	0	0	0	0	0	0	0	0	0	0	0	0	0	0	0	0	0
MERGE7415ID	0	0	0	0	0	0	0	0	0	0	0	0	0	0	0	0	0	0	0	0	0	0	0	0	0	0	0	0	0	0	0	0	0	0	0	0	0	0	0	0	0	0	0	0	0	0	0	0	0
MERGE117695ID	0	0	0	0	0	0	0	0	0	0	0	0	0	0	0	0	0	0	0	0	0	0	0	0	0	0	0	0	0	0	0	0	0	0	0	0	0	0	0	0	0	0	0	0	0	0	0	0	0
MERGE10956ID	0	0	0	0	0	0	0	0	0	0	0	0	0	0	0	0	0	0	0	0	0	0	0	0	0	0	0	0	0	0	0	0	0	0	0	0	0	0	0	0	0	0	0	0	0	0	0	0	0
MERGE26049ID	0	0	0	0	0	0	0	0	0	0	0	0	0	0	0	0	0	0	0	0	0	0	0	0	0	0	0	0	0	0	0	0	0	0	0	0	0	0	0	0	0	0	0	0	0	0	0	0	0
MERGE88532ID	22	0	0	0	12	0	0	0	1	12	0	0	0	0	0	10	0	0	0	0	0	24	1	0	0	0	1	0	0	0	0	0	0	0	0	0	0	0	0	0	1	0	0	0	0	0	0	0	0
MERGE11300ID	0	0	0	0	0	0	0	0	0	0	0	0	0	0	0	0	0	0	0	0	0	0	0	0	0	0	0	0	0	0	0	0	0	0	0	0	0	0	0	0	0	0	0	0	0	0	0	0	0
MERGE585ID	0	0	0	0	0	0	0	0	0	0	0	0	0	0	0	0	0	0	0	0	0	0	0	0	0	0	0	0	0	0	0	0	0	0	0	0	0	0	0	0	0	0	0	0	0	0	0	0	0
MERGE716ID	0	0	0	0	0	0	0	0	0	0	0	0	22	0	0	0	0	20	0	0	0	0	0	0	0	0	0	0	0	7	0	0	0	0	0	0	0	0	0	0	0	0	0	0	0	0	0	0	0
MERGE9662ID	0	0	0	0	0	0	0	0	0	0	0	0	0	0	0	0	0	0	0	0	0	0	0	0	0	0	0	0	0	0	0	0	0	0	0	0	0	0	0	0	0	0	0	0	0	0	0	0	0
MERGE33747ID	0	0	0	0	0	0	0	0	0	0	0	0	0	0	0	0	0	0	0	0	0	0	0	0	0	0	0	0	0	0	0	0	0	0	0	0	0	0	0	0	0	0	0	0	0	0	0	0	0
MERGE199516ID	0	0	0	0	0	0	0	0	0	0	0	0	0	0	0	0	0	0	0	0	0	0	0	0	0	0	0	0	0	0	0	0	0	0	0	0	0	0	0	0	0	0	0	0	0	0	0	0	0
MERGE6040ID	0	0	0	0	0	0	0	0	0	0	0	0	0	0	0	0	0	0	0	0	0	0	0	0	0	0	0	0	0	0	0	0	0	0	0	0	0	0	0	0	0	0	0	0	0	0	0	0	0
MERGE88433ID	11	22	1	0	0	0	0	0	0	0	0	0	0	0	0	0	1	0	0	0	0	1	0	0	0	0	28	0	0	0	0	4	0	0	0	0	0	0	0	0	0	0	0	0	0	0	0	0	0
MERGE161172ID	0	0	0	0	0	0	0	0	0	0	0	0	0	0	0	0	22	0	0	0	0	0	1	0	0	0	0	1	0	0	1	0	8	0	0	0	0	0	0	0	17	0	0	0	0	0	0	0	0
MERGE10849ID	0	0	0	0	0	0	0	0	0	0	0	0	0	0	0	0	0	0	0	0	0	0	0	0	0	0	0	0	0	0	0	0	0	0	12	0	0	0	12	0	0	0	0	0	0	0	0	0	0
MERGE26911ID	0	0	0	0	0	0	0	0	0	0	0	0	0	0	0	0	0	0	0	0	0	0	0	0	0	0	0	0	0	0	0	0	0	0	0	11	0	0	0	0	0	0	0	0	0	0	0	0	0
MERGE9021ID	0	0	0	0	0	0	0	0	0	0	0	0	0	0	0	0	0	0	0	0	0	0	0	0	0	0	0	0	0	0	0	0	0	0	0	0	0	0	0	0	0	0	0	0	0	0	0	0	0
MERGE26161ID	0	0	0	7	0	0	5	2	0	0	0	11	0	0	0	0	0	0	0	0	0	0	0	0	0	0	0	11	0	0	0	0	0	0	0	0	0	0	0	0	0	0	0	0	0	0	0	0	0
MERGE3998ID	0	0	0	0	0	0	0	0	0	0	0	18	0	0	0	0	0	0	0	0	0	0	0	0	0	0	0	0	0	11	0	0	0	0	0	0	13	6	0	0	0	0	0	3	0	0	0	0	0
MERGE3250ID	0	0	0	0	0	0	0	0	0	0	0	0	0	0	0	0	0	0	0	0	0	0	0	0	0	0	0	0	0	0	0	0	0	0	0	0	0	19	0	18	0	0	0	0	0	0	0	0	0
MERGE1696ID	0	0	0	0	0	0	0	0	0	0	0	0	0	0	0	0	0	0	0	0	0	0	0	0	0	0	0	0	0	0	0	0	0	0	0	0	0	0	0	0	0	0	0	0	0	0	0	0	0
MERGE80542ID	20	35	1	1	0	0	0	0	0	2	0	0	20	14	13	4	0	0	28	39	119	0	0	1	41	0	12	1	0	0	2	0	0	1	0	0	1	0	0	0	33	0	0	0	0	0	0	0	0
MERGE8159ID	14	0	0	0	0	0	0	0	0	0	0	6	16	14	0	33	0	15	0	0	0	15	11	0	28	14	0	0	23	0	0	0	0	0	0	0	0	0	0	0	0	0	0	0	0	0	0	0	25
MERGE18768ID	0	0	0	0	0	0	0	0	0	0	2	0	0	0	0	0	0	14	0	1	0	0	0	8	0	26	0	0	0	0	0	0	0	1	0	0	0	38	0	43	6	10	29	13	10	34	22	21	0
MERGE209634ID	0	0	0	0	0	0	0	0	0	0	0	0	0	0	0	0	0	0	0	0	0	0	0	0	0	0	0	0	0	0	0	0	0	0	0	0	0	0	0	0	0	0	0	0	0	0	0	0	0
MERGE31705ID	0	8	0	0	0	0	0	0	0	0	4	0	0	0	0	7	0	0	0	0	7	0	0	0	0	0	0	0	0	0	0	0	0	0	11	0	0	11	5	0	0	0	0	0	0	21	0	0	13
MERGE27624ID	0	0	0	0	0	0	0	1	0	0	0	0	0	0	0	0	0	0	0	0	0	0	0	0	0	0	0	0	0	5	0	0	0	0	0	0	0	0	0	0	0	0	0	0	0	0	0	0	0
MERGE166014ID	0	0	0	0	0	0	0	0	0	0	0	0	0	8	20	0	0	0	0	0	0	0	0	0	0	0	0	20	28	16	0	9	0	0	0	0	0	0	0	0	0	0	0	0	0	0	0	0	15
MERGE5076ID	0	0	0	0	0	0	0	0	0	0	0	0	0	0	0	0	0	0	0	0	0	0	0	0	0	0	0	0	0	0	0	0	0	0	0	0	0	0	0	0	0	0	25	0	0	15	30	1	0
MERGE7540ID	0	0	0	0	0	0	0	0	0	0	0	0	0	0	0	0	0	0	0	0	0	0	0	0	0	0	0	0	0	0	0	0	0	0	0	0	0	0	0	0	0	0	0	0	0	0	0	0	0
MERGE805ID	0	0	0	0	8	0	9	2	5	0	1	0	33	25	1	26	0	20	24	24	0	35	0	4	0	0	0	10	0	0	0	10	0	26	12	26	0	0	0	0	0	0	0	0	0	0	0	0	0
MERGE88177ID	0	0	0	0	0	0	0	0	0	0	0	0	0	0	0	16	6	25	0	0	0	0	0	0	0	0	0	1	0	0	0	13	0	0	0	0	21	19	0	0	0	0	0	0	0	0	0	0	0
MERGE33783ID	0	0	0	0	0	0	0	0	0	0	0	0	0	0	0	0	0	0	0	0	0	0	0	0	0	0	16	0	0	0	0	0	0	13	0	0	0	0	4	0	0	0	0	0	0	0	0	0	0
MERGE154333ID	0	0	0	0	0	0	0	0	0	1	0	0	0	0	0	0	0	0	0	0	0	0	0	0	0	0	0	0	0	0	0	0	10	0	0	0	0	0	0	0	0	0	0	0	0	0	0	0	0
MERGE262984ID	0	0	0	0	0	0	0	0	0	0	0	0	0	0	0	0	0	0	0	0	0	0	0	0	0	0	0	0	0	0	0	0	0	0	0	0	0	0	0	0	0	0	0	0	0	0	0	0	0
MERGE15192ID	0	0	0	0	0	0	0	0	0	0	0	0	0	0	0	0	0	0	0	0	0	0	0	0	0	0	0	0	0	0	0	0	0	0	0	0	0	0	0	0	0	0	0	0	0	0	0	0	0
MERGE3249ID	12	0	0	0	0	0	0	0	0	0	0	0	0	0	0	0	0	0	0	0	0	0	0	0	0	0	0	0	0	0	0	0	0	0	0	0	0	0	10	0	0	0	0	0	0	0	0	0	0
MERGE6673ID	0	0	0	0	0	0	0	0	0	0	0	0	0	0	0	0	0	0	0	0	0	0	0	0	0	0	0	0	0	0	0	0	0	0	0	0	0	0	0	0	0	0	0	0	0	0	0	0	0
MERGE18518ID	0	0	0	0	0	0	0	0	0	4	0	9	0	0	0	0	0	0	0	0	0	0	0	0	0	0	0	0	0	0	0	0	0	0	0	0	0	0	4	0	0	0	0	0	0	0	0	0	0
MERGE3272ID	0	0	0	0	0	0	0	0	0	0	0	0	0	0	0	0	0	0	0	0	0	0	0	0	0	0	0	0	0	0	0	0	0	0	0	0	0	0	0	0	0	0	0	0	0	0	0	0	0
MERGE3194ID	0	0	0	0	0	0	0	0	3	0	0	0	0	0	6	0	0	0	0	0	0	0	0	0	0	0	0	0	0	0	0	0	0	0	0	0	0	0	0	0	0	0	0	0	0	0	0	0	0
MERGE137084ID	0	0	0	0	0	0	0	0	0	0	0	0	20	0	9	0	0	0	0	0	0	0	0	0	0	0	0	0	0	0	0	0	0	0	0	0	0	25	0	0	0	0	0	0	0	0	22	0	24
MERGE78946ID	0	0	0	0	0	0	0	0	0	0	0	0	0	0	0	0	0	0	0	0	0	0	0	0	32	0	0	0	0	0	0	0	0	0	0	0	0	0	0	0	0	0	0	0	0	0	0	0	0
MERGE25105ID	0	0	0	0	0	0	0	0	0	0	0	0	0	0	0	0	0	0	0	0	0	0	0	0	0	0	0	0	0	0	0	0	0	0	0	0	0	0	0	0	0	0	0	0	0	0	0	0	0
MERGE10022ID	0	0	0	0	0	0	4	0	0	0	0	0	0	0	0	0	0	0	0	0	0	0	0	0	0	0	0	11	0	5	0	0	0	9	25	1	0	11	0	0	5	3	1	0	0	0	0	0	7
MERGE20242ID	0	0	19	0	16	0	6	0	0	0	0	0	0	0	0	0	0	0	28	20	3	0	11	0	27	0	0	0	35	18	0	30	0	0	8	0	0	4	4	0	0	0	0	0	20	0	0	0	0
MERGE1112ID	0	0	0	0	0	0	0	0	0	0	0	0	0	0	0	0	0	0	0	0	0	0	0	0	0	0	0	0	0	0	0	0	0	0	0	0	0	0	0	0	0	0	0	0	0	0	0	0	0
MERGE3549ID	0	0	0	0	0	0	0	0	0	0	0	0	0	0	0	0	0	0	0	0	0	0	0	0	0	0	0	0	0	0	0	0	0	0	0	0	0	0	0	0	0	0	0	0	0	0	0	0	0
MERGE25519ID	0	0	0	0	0	0	0	0	0	0	0	0	0	0	0	0	0	0	0	0	0	0	0	0	0	0	0	0	0	0	0	0	0	0	0	0	0	0	0	0	0	0	0	0	0	0	0	0	0
MERGE27753ID	0	0	0	0	0	0	0	0	0	0	0	0	0	0	0	0	0	0	0	0	0	0	0	0	0	0	0	22	0	0	0	0	0	0	0	0	0	0	0	0	0	0	0	0	0	0	0	0	18
MERGE8334ID	0	0	0	0	0	0	0	0	0	0	0	0	0	0	0	0	0	0	0	0	0	0	0	0	0	0	0	0	0	0	0	0	0	0	0	0	0	0	0	0	0	0	0	0	0	0	0	0	0
MERGE88493ID	0	9	5	0	0	16	0	0	0	0	0	0	0	0	0	22	2	0	0	0	0	0	0	0	0	20	1	0	0	0	0	0	0	0	0	0	0	0	0	0	0	0	0	0	0	0	0	0	0
MERGE10661ID	0	0	0	0	0	0	0	0	0	0	0	0	0	0	0	0	0	0	0	0	0	0	0	0	0	0	0	0	0	0	0	0	0	0	0	0	0	0	0	0	0	0	0	0	0	0	0	0	0
MERGE17003ID	0	0	0	0	0	0	0	0	0	0	0	0	0	0	0	0	0	0	0	0	0	0	0	0	0	0	0	0	0	0	0	0	0	0	0	0	0	0	0	0	0	0	0	0	0	0	0	0	0
MERGE37ID	0	0	1	2	0	1	0	0	1	3	0	1	0	6	2	8	29	8	3	0	0	20	13	0	24	6	3	1	6	9	2	0	7	0	0	0	0	0	0	0	0	0	0	0	0	0	0	0	0
MERGE8977ID	0	0	0	0	0	0	5	0	0	0	0	0	0	0	0	0	0	0	0	0	0	0	0	0	0	0	0	0	0	0	0	0	0	0	0	0	0	0	0	0	0	0	0	0	0	0	0	0	0
MERGE164009ID	0	0	0	0	0	0	0	0	0	0	0	0	0	0	0	0	0	0	0	0	0	0	0	0	0	0	0	0	0	7	0	0	0	0	0	0	0	1	4	0	0	0	11	0	0	20	0	0	0
MERGE89025ID	7	8	0	0	0	0	0	2	0	0	0	0	0	0	0	0	0	11	0	0	0	0	0	0	9	0	0	0	0	0	0	0	0	0	0	0	0	12	0	0	0	0	0	0	0	0	0	0	0
MERGE56401ID	0	0	0	0	0	0	0	0	0	0	0	0	0	0	0	0	0	0	0	0	0	0	0	0	0	0	0	0	0	0	7	0	0	0	0	0	0	0	0	0	0	0	0	0	0	0	0	0	0
MERGE15465ID	0	0	0	0	16	6	0	0	0	0	0	0	0	25	0	0	0	0	0	0	0	0	0	0	0	0	14	15	8	0	0	0	0	0	0	0	0	0	4	0	0	0	17	0	0	0	0	0	0
MERGE15183ID	0	0	0	0	0	0	0	0	0	0	0	0	0	0	0	0	0	0	0	0	0	0	0	0	0	0	0	0	0	0	0	0	0	0	0	0	0	0	0	0	0	0	0	0	0	0	0	0	0
MERGE8060ID	0	0	0	2	0	0	0	0	0	0	0	0	0	0	15	0	0	0	0	0	0	0	0	0	0	0	0	0	0	0	0	0	0	10	6	0	0	0	0	0	21	0	0	0	0	0	0	9	0
MERGE26360ID	0	0	0	0	0	0	0	0	0	2	0	1	0	0	0	0	0	0	0	0	0	0	0	0	0	18	0	0	0	0	0	0	0	0	0	0	0	0	0	0	0	0	0	0	0	0	0	0	0
MERGE8291ID	0	0	0	0	0	0	0	0	0	0	0	0	0	0	0	0	0	0	0	0	0	0	0	0	0	0	0	0	0	16	0	0	0	0	0	0	0	0	0	0	0	0	11	0	0	0	0	0	0
MERGE32697ID	0	0	0	0	0	0	0	0	0	0	0	0	0	0	0	0	0	0	0	0	0	0	0	0	0	0	0	0	0	0	0	0	0	0	0	0	0	0	0	0	0	0	0	0	0	0	0	0	0
MERGE7490ID	0	0	0	0	0	0	0	0	0	0	0	0	0	0	0	0	0	0	0	0	0	0	0	0	0	0	0	0	0	0	0	0	0	0	0	0	0	0	0	0	0	0	0	0	0	0	0	0	0
MERGE300536ID	0	0	0	0	0	0	0	0	0	0	0	0	0	0	0	0	0	0	0	0	0	0	0	0	0	0	0	0	0	0	0	0	0	0	0	0	0	0	0	0	0	0	0	0	0	0	0	0	0
MERGE21035ID	0	0	0	0	0	0	0	0	0	0	0	0	0	0	0	0	0	0	0	0	0	0	0	0	0	0	0	0	0	0	0	0	0	0	0	0	0	0	0	0	0	0	0	0	0	0	0	0	0
MERGE88821ID	0	0	0	0	0	6	0	0	0	0	0	0	0	0	0	16	23	0	0	0	0	1	0	7	0	0	0	0	0	0	0	0	10	0	0	0	0	0	0	0	0	0	0	0	0	0	0	0	0
MERGE4574ID	0	0	0	0	0	0	0	0	0	0	0	0	0	0	0	0	0	0	0	0	0	0	0	0	0	0	0	0	0	0	0	0	0	0	0	0	0	0	0	0	0	0	0	0	0	0	0	0	0
MERGE188ID	3	3	0	0	1	0	0	0	2	0	0	1	0	0	0	4	0	3	5	4	0	3	7	9	1	7	7	0	7	8	0	6	1	1	2	0	0	0	0	0	0	0	0	0	0	0	0	1	6
MERGE8826ID	0	0	0	0	0	0	0	0	0	0	0	0	0	0	0	0	0	0	0	0	12	0	0	31	117	16	15	13	12	28	0	0	0	29	13	13	0	10	4	0	0	0	0	0	0	0	0	0	0
MERGE1690ID	0	0	0	0	0	0	0	0	0	0	0	0	0	0	0	0	0	0	0	0	0	0	0	0	0	0	0	0	0	0	0	0	0	0	0	0	0	0	0	0	0	0	0	0	0	0	0	0	0
MERGE31476ID	0	0	0	0	0	0	0	0	0	0	0	0	0	0	0	0	0	0	0	0	0	0	0	0	0	0	0	0	0	0	0	0	0	0	0	0	0	0	0	0	0	0	0	0	0	0	0	0	0
MERGE66861ID	0	0	0	0	0	0	0	0	0	0	0	0	0	0	0	0	0	0	0	0	0	0	0	0	0	0	0	0	0	0	0	0	0	0	0	0	0	0	0	0	0	0	0	0	0	0	0	0	0
MERGE5632ID	0	0	0	0	0	0	0	0	0	0	0	0	0	0	0	0	0	0	0	0	0	0	0	0	0	0	0	0	0	0	0	0	0	0	0	0	0	0	0	0	0	0	0	0	0	0	0	0	0
MERGE32764ID	1	0	0	7	0	0	0	0	0	3	0	0	0	0	0	1	0	0	0	0	0	20	0	0	0	0	0	0	0	0	20	0	0	0	0	0	14	0	1	0	1	0	0	0	0	0	0	0	0
MERGE57999ID	0	0	11	0	0	0	5	2	0	3	4	0	0	11	0	0	0	0	42	0	49	0	0	0	0	0	20	21	0	0	0	0	0	26	13	17	0	0	0	18	0	13	0	10	0	21	0	0	0
MERGE163687ID	0	0	0	0	0	0	0	0	0	0	0	0	0	0	0	0	0	11	0	0	0	12	9	0	2	0	0	0	0	4	18	22	23	0	0	0	0	0	6	0	0	0	0	0	0	0	0	0	0
MERGE10801ID	0	0	0	0	0	0	0	0	0	0	0	0	0	0	0	0	0	0	0	0	0	0	0	0	0	0	0	0	0	4	0	0	0	0	0	0	0	0	0	0	0	0	0	0	0	6	8	0	0
MERGE26897ID	0	0	0	0	0	0	0	0	0	0	0	0	0	0	0	0	0	0	0	0	0	0	0	0	0	0	0	0	1	11	0	0	0	0	11	0	0	0	0	0	0	0	0	0	0	0	0	0	0
MERGE17188ID	0	0	0	0	0	0	0	0	0	0	0	0	0	0	0	0	0	0	0	0	0	0	0	0	0	0	0	0	0	0	0	0	0	0	0	0	0	0	1	0	0	0	0	0	0	0	0	0	0
MERGE88604ID	0	13	0	0	0	2	0	0	9	0	0	0	0	0	0	0	0	0	0	0	0	0	0	0	31	0	4	0	0	0	0	0	8	0	0	0	0	0	0	0	0	0	0	0	0	0	0	0	0
MERGE14550ID	0	6	0	0	0	0	6	0	3	3	0	0	18	14	16	0	0	0	9	6	0	0	0	0	0	11	0	0	0	0	0	0	0	0	5	4	0	0	0	0	0	0	0	0	0	0	0	0	0
MERGE2536ID	0	0	0	0	0	0	0	0	0	0	0	0	0	0	0	0	0	0	0	0	0	0	0	0	0	0	0	0	0	7	0	0	0	0	0	0	0	0	0	0	0	0	0	0	0	0	0	0	0
MERGE26977ID	0	0	0	0	0	0	0	0	0	6	0	0	0	0	0	0	0	0	0	0	0	0	0	0	0	0	0	0	19	0	0	0	0	0	0	3	0	0	0	0	0	0	0	0	0	0	0	0	0
MERGE377ID	0	0	0	0	0	0	0	0	0	0	0	0	0	0	0	0	0	0	0	1	0	0	0	0	0	0	0	3	0	0	0	0	0	1	4	0	0	0	0	0	0	0	0	0	0	0	0	6	0
MERGE74480ID	0	0	0	0	0	0	0	0	0	0	0	0	0	0	25	0	1	0	0	10	0	0	0	0	17	0	0	0	0	0	0	0	0	0	0	0	0	0	0	0	0	0	0	0	0	0	0	0	0
MERGE88742ID	0	0	0	0	0	0	0	0	0	0	0	0	0	0	0	0	23	0	0	0	0	0	0	4	0	20	0	0	0	0	0	0	0	0	0	0	0	0	0	7	0	8	0	0	0	0	0	0	0
MERGE18196ID	0	0	0	0	10	0	0	0	0	9	0	0	0	0	0	11	12	0	0	0	0	0	0	3	26	0	0	41	58	10	0	43	0	0	0	0	0	0	0	0	0	0	0	0	0	0	0	0	0
MERGE150035ID	0	0	0	0	0	0	0	0	0	0	0	3	0	0	0	0	0	0	0	0	0	0	0	0	0	0	0	114	145	95	17	0	0	0	0	0	0	0	0	0	0	0	0	0	0	0	0	0	0
MERGE9978ID	0	0	0	0	0	0	0	0	0	0	0	0	0	0	0	0	0	0	11	0	0	0	0	0	0	0	0	0	0	0	0	0	0	0	0	0	0	0	0	0	0	0	0	0	0	0	0	0	0
MERGE14717ID	0	0	0	0	0	0	0	0	0	0	0	0	0	0	0	0	0	0	0	0	0	0	0	0	0	0	0	0	0	0	0	0	0	0	0	0	0	0	0	0	0	0	0	0	0	0	0	0	0
MERGE17433ID	0	0	0	2	0	0	0	0	0	0	0	0	0	0	0	0	0	0	0	0	0	0	0	0	0	0	0	0	0	0	0	16	0	0	0	0	0	0	0	0	0	0	0	0	0	0	0	0	0
MERGE18189ID	0	0	0	0	0	0	0	0	0	0	0	0	0	0	0	0	0	0	0	0	0	0	0	0	0	0	0	1	0	0	0	0	0	0	0	25	0	0	0	5	0	0	0	0	0	0	0	0	0
MERGE9705ID	0	0	0	0	0	0	0	0	0	0	0	0	0	0	0	0	0	0	0	0	0	0	0	0	0	0	0	0	21	0	0	0	0	0	0	0	0	0	0	0	0	0	0	0	0	0	0	0	0
MERGE58639ID	0	0	0	0	0	0	0	0	0	0	0	0	0	0	0	0	0	0	0	0	0	0	0	0	0	0	0	0	0	0	0	0	0	0	0	0	0	0	0	0	0	0	0	0	0	0	0	0	0
MERGE25827ID	0	0	0	0	0	0	0	0	0	0	0	0	0	0	0	0	0	0	0	0	0	0	0	0	0	0	0	9	0	0	0	0	12	25	0	0	0	14	0	7	0	8	0	15	0	0	0	0	0
MERGE1939ID	0	0	0	0	0	0	0	0	0	0	0	0	0	0	0	0	0	0	0	0	0	0	0	0	0	0	0	17	37	2	8	0	16	1	0	0	0	0	0	0	0	0	0	0	8	0	0	0	0
MERGE25808ID	0	0	0	0	0	0	0	0	0	0	0	0	0	0	0	0	0	0	0	0	0	0	0	0	0	0	0	0	0	0	0	56	0	0	0	0	0	0	0	0	0	0	0	0	0	0	0	0	0
MERGE49837ID	12	0	0	0	0	0	3	0	0	0	0	0	0	0	6	0	0	0	52	0	35	0	0	7	0	22	38	0	29	0	0	0	11	17	0	13	0	0	0	0	8	0	0	0	0	0	0	11	0
MERGE2484ID	0	0	9	0	0	0	0	0	0	0	0	0	0	0	0	0	0	12	0	0	0	0	0	0	0	0	0	0	0	0	0	0	0	0	0	0	0	0	0	0	0	0	55	0	0	0	0	0	0
MERGE26948ID	0	0	0	0	0	0	0	0	0	0	0	0	0	0	0	0	0	0	0	0	0	0	0	0	0	0	0	0	19	0	0	0	0	0	0	0	0	0	0	0	0	0	0	0	0	0	0	0	0
MERGE31826ID	0	0	0	0	0	0	0	0	0	0	0	0	0	0	0	0	0	0	0	0	0	0	0	0	0	0	0	0	18	0	0	0	0	0	0	0	0	0	0	0	0	0	0	0	0	0	0	0	0
MERGE11421ID	0	0	0	0	0	0	0	0	0	0	0	0	0	0	0	0	0	0	0	0	0	0	0	0	0	0	0	0	0	0	0	0	0	0	0	4	0	0	0	0	0	0	0	0	0	0	0	0	0
MERGE11078ID	0	0	0	0	0	0	0	0	0	0	0	0	0	0	0	0	0	0	0	0	0	0	0	0	0	0	0	0	0	0	0	0	0	0	0	0	0	0	0	0	0	0	0	0	0	0	0	0	0
MERGE20777ID	0	0	0	0	0	0	0	0	0	0	0	0	0	0	0	0	0	0	0	0	0	0	0	0	0	0	0	0	0	0	0	0	0	0	0	0	0	0	0	0	0	0	0	0	0	0	0	0	0
MERGE6663ID	0	0	0	0	0	0	0	0	0	0	0	0	0	0	0	0	0	0	0	0	0	0	0	0	0	0	0	0	0	0	0	0	0	0	0	0	0	0	0	0	0	0	0	0	0	0	312	0	0
MERGE164008ID	0	0	0	0	0	0	0	0	0	0	0	0	0	0	0	0	0	0	0	0	0	0	0	0	0	0	0	0	0	0	0	0	0	0	0	0	0	0	0	0	0	0	0	0	0	0	0	0	0
MERGE7649ID	0	0	0	0	0	0	0	0	0	0	0	0	0	0	0	0	0	0	0	0	0	0	0	0	0	0	0	0	0	0	0	0	0	0	0	0	0	0	0	0	0	0	0	0	0	0	0	0	0
MERGE8073ID	0	0	6	0	0	0	0	0	1	0	0	0	0	0	50	23	0	0	46	0	0	6	0	13	0	16	0	7	0	56	11	0	0	0	0	0	12	0	0	0	0	0	0	0	0	0	0	0	0
MERGE26416ID	0	0	0	0	0	0	0	0	0	0	0	0	0	0	0	0	0	0	0	0	0	0	0	0	0	9	0	0	0	0	0	0	0	0	0	0	0	33	0	0	0	0	0	0	0	0	0	0	0
MERGE48594ID	14	15	13	0	0	0	0	4	9	0	0	0	70	0	0	0	0	0	26	0	0	0	0	0	0	0	0	0	5	0	0	0	0	27	8	0	24	0	7	0	0	0	0	0	0	0	9	0	39
MERGE706ID	13	0	0	0	0	0	3	0	0	0	0	0	0	0	0	0	0	0	0	0	5	0	0	0	0	0	0	0	0	0	0	0	0	0	0	0	0	0	0	0	0	0	0	0	0	0	0	0	0
MERGE17417ID	0	0	0	0	0	0	0	0	0	0	0	11	0	0	0	0	0	0	0	0	0	0	0	0	0	0	0	0	0	0	2	0	0	0	0	0	0	0	0	0	0	0	0	0	0	0	0	0	0
MERGE5551ID	0	0	0	0	0	0	0	0	0	0	0	0	0	0	0	0	0	0	0	0	0	0	0	0	0	0	0	0	0	0	0	0	0	0	0	0	0	0	0	0	0	0	0	0	0	15	19	22	0
MERGE3752ID	0	0	0	0	0	0	0	0	0	0	0	0	0	0	0	0	0	0	0	0	0	0	0	0	0	0	0	0	0	0	0	0	0	0	0	0	0	0	0	0	0	0	0	0	0	0	0	0	0
MERGE9638ID	0	0	0	0	0	0	3	0	0	0	0	0	0	6	0	0	0	0	0	0	0	0	0	0	0	0	0	0	0	0	0	0	0	0	0	0	0	0	0	0	0	0	0	0	0	0	0	0	0
MERGE5662ID	0	0	0	0	0	0	0	0	0	0	0	0	0	0	0	0	0	0	0	0	0	0	0	0	8	0	0	0	0	0	0	0	0	0	0	0	0	0	0	0	0	0	0	0	4	0	0	0	0
MERGE7124ID	0	0	0	0	0	0	0	0	0	0	0	0	0	0	0	0	0	0	0	0	0	0	0	0	0	0	0	26	0	0	0	0	0	0	0	0	0	0	0	0	0	0	0	0	0	0	0	0	0
MERGE120114ID	12	0	0	0	0	0	0	0	0	0	0	0	0	0	0	0	0	2	0	0	0	0	0	0	27	0	9	0	18	0	0	0	5	0	0	0	0	0	0	1	0	0	0	0	0	0	0	0	0
MERGE164319ID	0	20	0	7	92	95	1	9	32	0	10	50	29	0	0	0	0	3	0	0	0	0	17	0	0	0	0	0	0	0	5	0	0	0	0	0	0	0	0	0	0	0	0	0	0	0	0	0	0
MERGE18757ID	0	0	0	0	0	0	0	0	0	0	0	0	0	0	0	0	0	0	0	0	0	0	0	0	0	0	0	0	0	0	0	0	0	0	0	0	0	0	5	0	0	0	0	0	0	0	0	0	0
MERGE1700ID	0	0	0	0	0	0	0	0	0	0	0	0	0	0	0	0	0	0	0	0	0	0	0	0	0	0	0	0	0	0	0	0	0	0	0	0	0	0	0	0	0	0	0	0	0	0	0	0	0
MERGE20078ID	0	0	0	0	0	0	0	0	0	0	0	0	0	0	0	0	0	0	0	0	0	0	0	0	0	0	0	0	0	0	0	0	0	0	0	0	0	0	0	0	0	0	0	0	0	0	0	0	0
MERGE16141ID	0	0	0	0	0	0	0	0	0	0	0	0	0	0	0	0	0	0	0	0	0	0	0	0	0	0	0	0	0	0	0	0	0	0	0	0	0	0	0	0	0	0	0	0	0	0	0	0	0
MERGE88127ID	0	17	0	10	0	0	0	0	9	0	0	0	0	0	0	10	0	18	0	0	0	0	0	0	0	0	0	0	0	0	0	14	0	0	0	0	0	2	0	0	0	0	0	0	0	0	0	0	0
MERGE927ID	0	0	0	0	0	1	5	4	3	4	1	10	47	0	12	6	0	0	0	0	36	2	15	47	7	0	15	9	0	7	0	1	0	14	10	16	2	0	6	4	10	8	3	0	0	0	0	0	0
MERGE20794ID	0	0	0	0	0	0	0	10	0	0	0	0	0	0	0	0	0	0	0	0	0	0	0	0	0	0	3	0	0	0	0	0	0	0	0	0	0	0	0	0	0	0	0	0	0	0	0	0	0
MERGE5479ID	0	0	0	0	0	0	0	0	0	0	0	0	0	0	0	0	0	0	0	0	0	0	0	0	0	0	0	0	0	0	0	0	0	0	0	0	0	0	0	0	0	21	12	0	0	0	3	0	0
MERGE18992ID	0	0	0	0	0	0	0	0	0	0	0	0	0	0	0	0	0	0	0	0	0	0	0	0	0	0	0	0	0	0	0	0	0	0	0	0	0	0	0	0	0	0	0	0	0	0	0	0	0
MERGE22220ID	0	0	0	0	0	0	0	0	0	0	0	0	0	0	0	0	0	0	0	0	0	0	0	0	0	0	79	0	0	0	0	0	0	0	0	0	0	0	0	0	0	0	0	0	0	0	0	0	0
MERGE17401ID	0	0	0	0	0	0	0	0	0	0	0	0	0	0	0	0	0	0	0	0	0	0	0	0	0	0	0	0	0	0	0	0	0	0	0	0	0	0	0	0	0	0	0	0	0	0	0	0	0
MERGE15056ID	0	0	0	0	0	0	0	0	0	0	0	0	0	0	0	0	16	0	0	0	0	0	0	8	0	0	0	31	0	0	0	0	26	15	13	10	0	33	3	0	0	0	0	0	3	0	0	0	0
MERGE8058ID	0	0	0	0	0	0	0	0	0	0	0	0	0	0	0	0	0	0	0	0	0	0	0	0	0	0	0	0	0	0	0	0	0	14	0	0	0	0	0	0	0	0	0	0	0	0	0	0	0
MERGE15567ID	0	0	0	0	0	0	0	0	0	0	0	0	0	0	0	0	0	0	0	0	0	0	0	0	0	0	0	0	0	0	0	0	0	0	0	0	0	0	0	0	0	0	0	0	0	0	0	0	0
MERGE6819ID	0	0	0	0	0	0	0	0	0	0	0	0	0	2	0	0	0	0	0	0	0	0	0	0	0	0	0	0	0	0	0	0	0	0	0	0	0	0	0	0	0	0	0	0	0	0	0	0	0
MERGE33921ID	0	0	0	0	0	0	0	0	0	0	0	0	0	0	0	0	0	3	0	0	0	0	0	0	0	0	0	0	0	0	0	0	0	0	0	10	0	0	0	0	0	0	0	0	0	0	17	0	0
MERGE26923ID	0	0	0	0	0	0	0	0	0	0	0	0	0	0	0	0	0	0	0	0	0	0	0	0	0	0	0	0	0	0	0	0	0	0	0	0	0	0	0	0	0	0	0	0	0	0	0	0	0
MERGE9786ID	0	0	0	0	107	0	0	0	0	0	3	0	0	0	0	0	0	0	0	0	0	0	0	0	0	0	0	0	0	0	0	0	0	0	0	0	0	0	0	0	0	0	0	0	0	0	0	0	0
MERGE210801ID	0	0	0	0	0	0	0	0	0	0	0	0	0	0	0	0	0	0	0	0	0	0	0	0	0	0	0	0	0	0	0	0	0	0	0	0	0	0	0	0	0	0	0	0	0	0	0	0	0
MERGE56588ID	0	0	0	0	0	0	0	0	0	0	0	0	0	0	0	0	0	0	0	0	0	0	0	0	29	0	0	11	42	0	0	0	0	0	0	0	0	0	0	0	0	0	0	0	0	0	0	0	0
MERGE7615ID	0	0	0	0	0	0	0	0	0	0	0	0	0	0	0	0	0	0	0	0	0	0	0	0	0	0	0	0	0	0	0	0	0	0	0	0	0	0	0	0	0	0	0	0	0	0	0	0	0
MERGE19994ID	0	0	0	0	0	0	0	0	0	0	0	0	0	0	0	0	0	0	0	0	0	0	0	0	0	0	0	0	0	0	0	0	0	0	0	0	0	0	0	0	0	0	0	0	0	0	0	0	0
MERGE171030ID	0	0	0	0	0	0	0	0	0	0	0	0	0	88	0	0	0	0	0	0	0	0	0	0	0	0	0	0	0	0	0	0	0	0	0	0	0	0	0	0	0	0	0	0	0	0	0	0	0
MERGE25898ID	0	0	0	0	0	0	0	0	0	0	0	0	0	0	0	0	0	0	0	0	0	0	0	0	0	0	0	0	0	0	0	0	0	0	0	0	0	0	0	0	0	0	0	0	0	0	0	0	0
MERGE129624ID	0	0	0	0	0	0	0	0	0	0	0	0	0	0	0	0	0	0	0	0	0	0	0	0	0	0	0	0	0	0	0	0	0	0	0	0	0	0	0	0	0	0	0	0	0	0	0	0	0
MERGE21024ID	0	0	0	0	0	0	0	0	0	0	0	0	0	0	0	0	0	0	0	0	0	0	0	0	0	0	0	0	0	0	0	0	0	0	0	0	0	0	0	0	0	0	0	0	0	0	0	0	0
MERGE25501ID	0	0	0	0	0	0	0	0	0	0	0	0	0	0	0	0	0	0	0	0	0	0	0	0	0	0	0	0	0	0	0	0	0	0	0	0	0	0	6	0	0	0	0	0	0	7	0	11	0
MERGE18489ID	0	0	0	0	0	0	0	0	0	0	0	0	0	0	0	0	0	0	0	0	0	0	0	0	0	0	0	0	0	0	0	0	0	0	0	0	0	0	0	0	0	0	0	0	0	0	0	0	0
MERGE21117ID	0	0	0	0	5	0	0	1	0	8	0	0	31	0	0	0	0	0	0	0	4	15	15	0	29	0	34	15	1	9	0	0	0	0	0	0	0	0	0	0	0	0	0	20	0	0	0	0	7
MERGE2680ID	0	0	0	0	0	0	0	0	0	0	0	0	0	0	0	0	0	0	0	0	0	0	0	0	0	0	0	0	0	0	0	0	0	0	0	0	0	0	0	0	0	0	0	0	0	0	0	0	0
MERGE9459ID	0	0	0	0	0	11	0	0	6	0	0	0	0	0	0	0	0	0	0	0	0	0	0	0	0	0	0	0	0	0	0	0	0	0	0	0	0	0	0	0	0	0	0	0	0	0	0	0	0
MERGE8787ID	0	0	0	0	0	0	0	0	0	0	3	0	0	0	0	0	0	0	0	0	0	0	0	0	0	0	0	0	0	0	0	0	0	0	0	0	0	0	0	0	0	0	0	0	0	0	0	0	0
MERGE14995ID	0	0	0	0	0	0	0	0	0	0	0	0	0	0	0	0	0	14	0	0	0	0	0	0	0	0	0	28	2	0	0	0	0	0	0	0	0	0	0	0	0	0	0	0	0	0	0	0	0
MERGE17459ID	0	0	0	0	0	0	0	0	0	0	0	0	0	0	0	0	0	0	0	0	0	0	0	0	0	0	0	0	0	0	0	0	0	0	0	0	0	0	0	0	0	0	0	0	0	0	0	0	0
MERGE43622ID	10	0	0	21	7	5	28	0	2	13	5	49	0	0	1	0	0	0	0	0	0	0	0	0	0	0	0	0	0	0	0	0	0	0	0	0	36	0	0	0	0	0	0	0	0	0	0	0	0
MERGE10758ID	0	0	0	0	0	7	50	23	32	16	12	18	50	8	0	0	0	0	0	0	0	18	17	0	0	4	16	0	32	14	0	0	10	0	0	0	0	0	0	0	0	0	0	0	0	0	0	0	0
MERGE88542ID	0	0	0	0	0	11	0	3	0	0	0	0	0	0	0	14	0	1	0	0	0	0	1	0	0	0	0	4	0	0	1	0	0	0	0	0	0	0	0	1	9	0	0	0	0	0	0	0	0
MERGE20784ID	0	0	0	0	0	0	8	0	1	0	0	0	36	0	0	0	0	0	0	0	0	0	0	0	0	0	0	30	0	7	0	0	0	0	0	0	0	0	0	0	0	0	0	0	0	0	0	0	0
MERGE7771ID	0	0	0	0	0	0	0	0	0	0	0	0	0	0	0	0	0	0	0	0	0	0	0	17	0	0	23	40	50	0	12	11	0	25	33	17	0	43	26	0	0	0	0	0	0	0	0	0	0
MERGE15027ID	0	0	0	0	0	0	0	0	0	0	0	0	0	0	0	0	0	0	0	0	0	0	0	0	0	13	0	0	0	0	0	0	0	0	1	0	0	0	0	0	0	0	0	0	0	0	0	0	11
MERGE6142ID	0	0	0	0	0	0	0	0	0	0	0	0	0	0	0	0	0	0	0	0	0	0	0	0	0	0	0	0	0	0	0	0	0	0	0	0	0	0	0	0	0	0	0	0	0	0	0	5	0
MERGE17451ID	0	0	0	0	0	0	0	0	0	0	0	0	0	0	0	0	0	0	0	0	0	0	0	0	0	0	0	0	0	0	0	0	0	0	0	0	20	0	0	1	0	0	0	0	0	0	0	0	0
MERGE15064ID	0	0	0	0	0	0	0	0	0	0	0	0	0	0	0	0	0	0	0	0	0	0	0	0	0	0	0	0	0	0	0	0	0	0	0	0	0	0	0	0	0	0	0	0	0	0	0	0	0
MERGE25353ID	0	6	0	0	0	0	0	0	0	0	0	0	0	0	0	0	0	0	0	0	0	0	0	0	0	0	0	0	0	0	0	0	0	0	0	0	0	0	0	0	0	0	0	0	0	0	0	0	0
MERGE7825ID	0	10	0	0	4	0	0	0	0	0	0	0	0	0	16	0	0	0	0	0	0	0	0	12	0	0	0	0	0	0	0	0	0	12	5	6	0	0	0	0	0	0	0	0	0	0	0	0	0
MERGE88549ID	0	0	0	0	0	0	0	0	0	0	0	0	0	0	0	0	1	17	0	0	0	35	0	0	0	0	0	0	0	0	0	1	0	0	0	0	0	0	0	1	0	0	0	0	0	0	0	0	0
MERGE47675ID	0	0	0	0	0	0	0	0	0	0	0	0	0	0	0	0	0	0	0	0	0	0	0	0	0	0	0	0	0	17	0	0	0	0	0	0	0	0	0	0	0	0	0	0	0	0	0	0	0
MERGE10679ID	0	0	0	0	0	0	0	0	0	0	0	0	0	0	0	0	0	0	0	0	0	0	0	0	0	0	0	0	0	0	0	0	0	0	0	0	0	0	0	1	0	0	0	0	0	0	0	0	0
MERGE156681ID	0	0	0	0	0	0	0	0	0	0	0	0	0	0	0	0	0	0	0	0	0	0	0	0	0	0	0	0	0	0	0	0	0	0	0	0	0	0	0	0	0	0	0	0	0	0	0	0	0
MERGE16959ID	0	0	0	0	14	0	0	8	0	0	0	14	0	0	0	0	0	0	0	0	0	0	0	0	0	0	0	0	0	0	0	0	0	0	0	0	0	0	0	0	0	0	0	0	0	0	0	0	0
MERGE7774ID	0	0	0	0	0	11	6	0	0	0	0	0	6	0	0	0	0	0	0	0	0	0	0	0	0	0	0	0	0	0	0	0	0	0	0	0	0	0	0	0	0	0	0	0	0	0	0	0	0
MERGE79741ID	0	0	0	0	0	0	0	0	0	0	0	0	0	0	0	0	0	0	0	0	0	0	0	0	24	0	0	0	0	0	0	0	0	0	0	0	0	0	0	0	39	0	0	0	0	0	0	0	0
MERGE8178ID	0	0	0	0	0	0	0	0	0	0	0	0	0	0	0	0	0	0	0	0	0	0	0	0	0	0	0	0	0	0	0	0	0	0	0	0	0	0	0	0	0	0	0	0	0	0	0	0	0
MERGE16923ID	0	0	0	0	0	0	0	0	0	0	0	0	0	0	0	0	0	21	0	0	0	0	14	0	60	0	0	0	0	0	0	0	0	0	0	0	0	0	0	0	0	0	0	0	0	0	0	0	0
MERGE26509ID	0	0	0	0	0	0	0	0	0	0	0	0	0	0	0	0	0	0	0	0	0	0	0	0	0	0	0	0	0	0	0	0	0	0	7	0	0	0	0	0	0	0	0	0	0	0	0	0	0
MERGE4073ID	0	0	0	7	0	0	0	0	0	0	0	0	0	0	0	0	0	0	0	0	0	0	0	0	0	0	0	0	0	0	0	0	0	0	0	0	0	0	11	0	0	0	0	4	4	0	0	0	0
MERGE32770ID	0	0	0	0	0	14	0	0	0	0	0	0	0	0	0	0	0	0	0	0	9	0	0	0	14	0	0	0	0	0	0	0	0	0	0	0	0	0	0	2	0	0	0	0	0	0	0	0	0
MERGE87881ID	0	0	0	0	0	0	0	0	0	0	0	0	0	0	0	0	0	0	0	0	0	0	0	0	0	0	0	0	0	0	0	0	0	0	0	0	0	0	0	0	0	0	0	0	0	0	0	0	0
MERGE19820ID	0	0	0	0	0	0	0	0	0	0	0	0	0	0	0	0	0	0	0	0	0	0	0	0	0	0	0	0	0	0	0	0	0	0	0	0	0	0	0	0	0	0	0	0	0	0	0	0	0
MERGE8051ID	0	0	0	0	0	0	0	0	0	0	0	0	0	0	0	0	0	0	0	0	0	28	0	0	0	0	0	13	19	13	0	0	0	0	0	0	0	0	0	0	0	0	0	0	0	0	0	0	0
MERGE4256ID	0	0	0	0	0	0	0	0	0	0	0	0	0	0	0	0	0	0	0	0	0	0	0	0	0	0	0	0	0	0	0	0	0	0	0	6	0	0	0	0	0	0	0	0	0	0	0	0	0
MERGE8195ID	0	0	0	0	0	0	0	0	0	0	0	0	0	0	0	0	0	0	0	0	0	0	0	0	0	0	0	0	0	0	0	0	0	0	0	0	26	24	48	0	16	8	0	41	7	17	0	0	24
MERGE88141ID	1	0	0	0	0	0	0	0	0	0	0	0	0	0	0	1	36	24	0	0	0	0	0	0	1	1	0	0	1	0	0	1	3	0	0	0	0	0	0	8	0	4	0	0	0	0	0	0	0
MERGE158385ID	0	0	0	0	0	0	0	0	0	0	0	0	0	0	0	0	0	0	0	0	0	0	0	0	0	0	0	0	0	0	0	0	0	0	0	0	0	21	0	0	0	0	0	0	0	0	0	0	0
MERGE24484ID	0	0	0	0	0	0	0	0	0	0	0	0	0	0	0	0	0	0	0	0	0	0	0	0	0	0	0	0	0	0	0	0	0	0	0	0	0	17	0	0	0	0	0	0	0	0	0	0	0
MERGE33931ID	12	8	0	0	0	0	0	0	0	0	0	0	0	0	0	0	0	0	0	0	0	0	0	0	0	0	0	0	0	0	0	0	0	0	0	0	11	8	0	0	0	10	0	0	0	2	5	0	17
MERGE32818ID	0	0	0	0	0	0	0	0	0	0	0	0	0	0	0	0	2	0	0	0	0	0	17	0	0	0	22	0	0	0	10	0	0	0	0	0	0	0	0	0	0	0	0	0	0	0	0	0	0
MERGE4914ID	8	0	0	0	0	0	0	0	0	0	0	0	0	0	0	0	0	0	0	0	0	0	0	0	0	0	0	0	0	0	0	0	0	0	0	0	0	0	0	0	0	0	0	0	0	0	0	0	0
MERGE27663ID	0	0	0	0	0	0	0	0	0	0	0	0	0	0	0	0	0	0	0	0	0	0	0	0	0	0	0	0	0	0	0	0	0	0	0	10	0	0	0	0	0	0	0	0	0	0	0	0	0
MERGE19235ID	0	0	0	0	0	0	0	0	0	0	0	0	0	0	0	0	0	0	0	0	0	0	0	0	0	0	0	0	0	0	0	0	0	0	0	0	0	0	0	0	0	0	0	0	0	0	0	0	0
MERGE114735ID	22	76	29	0	0	0	0	0	0	0	0	0	35	13	0	0	0	0	79	0	4	67	0	0	0	0	0	0	0	12	0	0	0	0	0	0	0	0	0	0	0	0	0	0	0	0	0	0	0
MERGE37960ID	0	0	0	0	332	0	0	0	0	0	0	0	0	0	0	0	0	0	0	0	0	0	0	0	0	0	0	0	0	0	0	0	0	0	0	0	0	0	0	0	0	0	0	0	0	0	0	0	0
MERGE1875ID	0	0	0	0	0	0	0	0	0	0	0	0	0	0	0	0	0	0	0	0	0	0	0	0	0	0	0	0	0	0	0	0	0	0	0	0	0	0	0	0	0	0	0	0	0	0	0	0	0
MERGE18513ID	0	0	0	0	0	0	0	0	0	0	0	0	0	0	0	0	0	0	0	0	0	0	0	0	0	0	0	0	0	0	0	0	0	0	0	0	0	0	0	0	0	0	0	0	0	0	0	0	0
MERGE8206ID	0	0	2	0	0	0	0	7	0	0	0	0	34	0	7	0	0	0	8	1	10	0	0	0	0	0	0	3	10	0	0	0	0	4	0	1	0	13	0	0	0	4	0	0	0	0	0	0	0
MERGE19529ID	0	0	0	0	0	0	0	0	0	0	0	0	0	0	0	2	0	1	0	0	0	0	0	0	0	0	0	0	0	0	1	0	0	0	0	0	0	0	0	0	0	0	0	0	0	0	0	0	0
MERGE7987ID	0	0	0	0	0	0	0	0	0	0	0	0	0	0	0	0	0	5	0	0	0	0	0	0	0	0	0	0	0	0	0	0	0	0	0	0	0	0	0	0	0	0	0	0	0	0	0	0	0
MERGE5901ID	0	0	0	0	0	0	0	0	0	0	0	0	0	0	0	0	0	0	0	0	0	0	0	0	0	0	0	0	0	0	0	0	0	0	0	0	0	0	0	0	0	0	0	0	0	0	0	0	0
MERGE10696ID	0	0	0	0	0	0	0	0	0	0	0	0	0	0	0	0	0	0	0	0	0	0	0	0	0	0	0	0	0	0	0	0	0	0	0	0	0	0	0	0	0	0	0	0	0	0	0	0	0
MERGE14720ID	0	0	0	0	0	0	0	0	0	0	0	0	0	0	0	0	0	0	0	0	0	0	0	0	0	0	0	0	0	0	0	0	0	0	0	0	0	0	0	0	0	0	0	0	0	0	0	0	0
MERGE18139ID	0	0	0	0	0	0	0	0	0	0	0	0	0	0	0	0	0	0	0	0	0	0	0	0	0	0	0	0	0	0	0	0	0	0	0	0	0	0	0	0	0	0	0	0	0	0	0	0	0
MERGE88414ID	0	0	14	0	0	0	0	0	2	0	0	0	0	0	0	1	15	0	0	0	0	0	17	0	0	0	0	0	0	0	0	0	1	0	0	0	0	0	0	0	0	10	0	0	0	0	0	0	0
MERGE5969ID	0	0	0	0	0	0	0	0	0	0	0	7	0	0	0	0	0	0	0	0	0	0	0	0	0	13	0	0	36	50	0	0	0	0	0	0	0	0	0	0	10	0	0	0	0	0	0	0	0
MERGE18065ID	0	0	0	0	0	0	0	0	0	0	0	0	0	0	0	0	0	0	0	0	0	0	0	0	0	0	0	0	0	0	0	0	0	0	0	0	0	0	0	0	0	0	0	0	0	0	0	0	0
MERGE81748ID	0	0	0	0	0	0	0	0	0	0	0	0	0	0	0	0	0	0	0	0	0	0	0	0	0	0	0	0	0	0	0	0	0	0	0	0	0	0	0	0	0	0	0	0	0	0	0	0	0
MERGE7201ID	0	0	0	0	0	0	0	0	0	4	0	6	0	0	0	0	0	0	0	0	0	0	0	3	0	0	0	0	0	0	0	0	0	0	0	0	0	0	0	0	0	0	0	0	0	0	0	0	0
MERGE33916ID	0	0	0	0	0	0	0	0	0	0	0	0	0	0	0	0	0	0	0	0	0	0	0	0	0	0	0	0	0	0	0	0	0	0	0	0	0	0	0	0	0	0	0	0	0	0	0	0	0
MERGE16395ID	0	0	0	0	0	0	0	0	0	0	0	0	0	0	0	0	0	0	0	0	0	0	0	0	0	0	0	0	0	0	0	0	0	0	0	0	0	0	0	0	0	0	0	0	0	0	0	0	0
MERGE33625ID	0	0	0	0	0	0	0	0	0	0	0	0	0	0	0	0	0	0	0	0	0	0	0	0	0	0	0	0	0	0	0	0	0	0	0	0	0	0	0	0	0	0	0	0	0	0	0	0	0
MERGE70127ID	0	0	0	0	0	0	0	0	0	0	0	0	0	0	0	0	0	0	0	0	0	0	0	0	0	0	0	0	0	0	0	0	0	0	0	0	0	0	0	0	0	0	0	0	0	0	0	0	0
MERGE18954ID	20	45	0	0	0	5	0	0	1	5	0	0	0	0	0	14	0	0	9	0	0	0	0	8	0	0	0	0	0	22	15	0	0	0	0	0	0	0	0	0	0	0	0	15	10	0	0	0	18
MERGE84636ID	15	0	0	0	10	0	13	4	11	23	3	0	0	0	0	19	1	8	0	1	0	0	0	0	0	0	0	0	11	0	0	0	0	0	0	8	0	0	1	0	13	15	0	0	0	0	0	0	0
MERGE66314ID	0	0	7	0	0	0	0	0	0	0	0	0	12	0	0	0	0	0	0	11	0	0	0	0	0	0	0	0	0	0	0	0	0	0	0	0	0	0	0	2	12	0	0	0	0	0	0	0	0
MERGE1598ID	0	0	10	0	0	0	0	0	0	0	0	6	0	0	82	0	0	0	0	0	0	0	0	0	0	13	24	0	0	0	0	0	0	0	0	0	0	0	0	0	0	0	0	0	0	10	0	0	0
MERGE88398ID	0	0	0	0	17	10	0	0	0	0	0	0	0	0	0	0	0	5	0	0	0	0	0	0	0	26	1	0	0	0	8	0	0	0	0	0	0	0	0	0	0	0	0	0	0	0	0	0	0
MERGE106041ID	0	0	0	0	0	0	4	0	0	0	0	0	0	0	0	0	0	0	0	0	0	0	9	20	0	0	17	32	42	4	0	0	0	0	0	28	0	0	0	0	0	0	0	0	0	0	0	0	0
MERGE33610ID	0	0	0	0	0	0	0	1	0	4	0	0	0	0	0	0	0	0	0	0	0	0	0	3	0	0	0	0	0	0	0	0	0	0	3	0	0	0	0	0	0	0	0	0	0	0	0	0	0
MERGE13933ID	0	0	0	0	0	0	0	0	0	0	0	0	0	0	0	0	0	0	0	0	0	0	0	0	0	0	0	0	0	0	0	0	0	0	0	0	23	0	6	0	0	0	8	0	0	0	12	9	0
MERGE80356ID	0	0	0	0	13	0	0	0	1	0	0	0	1	0	0	0	1	1	0	0	0	1	37	5	0	22	36	0	0	0	67	20	2	0	0	0	0	1	0	0	0	0	0	0	0	0	0	0	0
MERGE153825ID	0	0	0	0	0	0	0	0	0	0	0	0	0	0	0	0	0	0	0	0	0	0	0	0	0	0	0	0	0	0	0	0	0	0	0	0	0	0	0	0	0	0	0	0	0	0	0	0	0
MERGE18054ID	0	0	0	0	0	0	0	0	0	0	0	0	0	0	0	0	0	0	0	0	0	0	0	0	0	0	0	0	0	0	0	0	0	0	0	0	0	0	0	0	0	0	0	0	0	0	0	0	0
MERGE1812ID	0	0	0	0	0	0	0	0	0	0	0	0	0	0	0	0	0	0	0	0	0	0	0	0	0	0	0	0	0	0	0	0	0	0	0	0	0	0	0	0	0	0	0	0	0	0	0	0	0
MERGE943ID	0	0	0	0	16	5	19	7	0	2	0	11	4	19	0	0	0	0	22	6	26	13	8	5	16	0	24	0	25	7	0	0	0	19	0	2	21	0	2	5	0	7	0	0	0	0	0	0	0
MERGE5683ID	0	0	0	0	0	0	0	3	1	0	0	0	0	13	0	0	0	0	0	0	0	0	0	1	16	0	14	14	0	0	0	0	0	0	0	2	0	9	4	0	13	0	0	0	0	0	0	0	0
MERGE27490ID	0	0	0	0	0	0	0	0	0	0	0	0	0	0	0	0	0	0	0	0	0	0	0	0	0	0	0	0	0	0	0	0	0	0	0	0	0	0	0	0	0	0	0	0	0	0	0	0	0
MERGE22051ID	0	0	0	0	0	0	0	0	0	0	0	0	0	0	0	0	0	0	0	0	0	0	0	0	0	0	0	0	0	0	0	0	0	0	0	0	0	0	0	0	0	0	0	0	0	0	0	0	0
MERGE9669ID	0	0	0	0	0	0	0	0	0	0	0	0	0	0	0	0	0	0	0	0	0	0	0	0	0	0	0	0	0	0	0	0	0	0	0	0	0	0	0	0	0	0	0	0	0	0	0	0	0
MERGE146447ID	2	0	0	0	0	0	0	0	0	0	0	0	9	7	0	0	0	0	2	1	6	0	0	0	3	0	0	0	0	0	0	0	0	0	0	0	0	0	0	0	0	0	0	0	0	0	0	0	0
MERGE16935ID	14	16	2	0	24	0	0	0	22	14	3	0	13	19	0	0	0	0	0	0	0	0	29	0	15	0	0	0	9	0	0	0	0	0	0	0	0	37	0	27	0	0	0	0	0	0	0	0	0
MERGE3202ID	0	0	0	0	0	0	0	0	0	0	0	0	0	0	0	0	0	0	0	0	0	0	0	0	0	0	0	0	0	0	0	0	0	0	0	0	0	0	0	0	0	0	0	0	0	0	0	0	0
MERGE18078ID	0	0	0	0	0	0	0	0	0	0	0	0	0	0	0	0	0	0	0	0	0	0	0	0	0	0	0	0	0	0	0	0	0	0	0	0	0	0	0	0	0	0	0	0	0	0	0	0	0
MERGE88537ID	11	0	0	0	13	0	0	0	0	0	0	0	0	0	0	0	0	0	0	0	0	0	0	0	0	0	0	0	0	0	0	0	5	0	0	0	0	0	0	7	0	0	0	0	0	0	0	0	0
MERGE72732ID	0	0	0	0	1	0	0	0	0	0	0	0	0	0	1	0	0	0	0	0	0	12	29	10	1	47	27	0	0	0	13	39	42	0	0	0	0	0	0	0	0	0	0	0	0	0	0	0	0
MERGE27696ID	0	0	0	0	0	0	0	0	0	0	0	0	11	3	0	0	0	19	0	0	0	0	0	0	1	0	0	0	0	0	0	0	0	0	0	0	0	0	0	0	0	0	0	0	0	0	0	0	0
MERGE4709ID	0	0	0	0	0	0	0	0	0	0	0	0	0	0	0	0	0	0	0	0	0	0	0	0	0	0	0	0	0	0	0	0	0	0	8	0	0	22	15	19	9	0	29	4	0	34	0	7	0
MERGE8690ID	0	0	0	0	0	0	0	0	0	0	0	0	0	0	0	0	0	0	0	0	0	0	0	0	0	0	0	0	0	0	0	0	0	0	0	0	0	0	0	0	0	0	0	0	0	0	0	0	0
MERGE88556ID	0	9	7	0	0	0	0	0	0	0	0	0	0	0	0	0	0	0	0	0	0	0	0	0	0	0	0	0	0	0	0	3	0	0	0	0	0	0	0	0	0	0	0	0	0	0	0	0	0
MERGE32765ID	0	0	0	0	6	0	0	0	0	0	0	0	0	0	0	0	0	34	0	0	0	8	0	0	0	0	0	0	0	0	0	0	0	0	0	0	19	0	0	0	0	0	0	0	0	0	0	0	0
MERGE3269ID	0	0	0	0	0	0	0	0	0	0	0	0	0	0	0	0	0	0	0	0	0	0	0	0	0	0	0	0	0	0	0	0	0	0	0	0	0	0	0	17	0	0	0	0	0	0	0	0	0
MERGE29471ID	0	0	0	0	0	0	0	0	0	0	0	0	0	0	0	0	0	0	0	0	0	0	0	0	0	0	0	0	0	0	0	0	0	0	0	0	0	0	0	0	0	0	0	0	0	0	0	0	0
MERGE25943ID	0	0	0	0	0	0	0	0	0	0	0	0	0	0	0	0	0	0	0	0	0	0	0	0	0	0	0	0	0	0	0	0	0	0	0	0	0	0	0	0	0	0	0	0	0	0	0	0	0
MERGE18817ID	0	0	0	0	0	0	0	0	0	0	0	0	0	0	0	0	0	0	0	0	0	0	0	0	0	0	0	0	0	0	0	0	0	0	0	0	0	0	0	0	0	0	0	0	0	0	0	0	0
MERGE7537ID	0	0	0	0	0	0	0	0	0	0	0	0	0	0	0	0	0	0	0	0	0	0	0	0	0	0	0	0	0	0	0	0	0	0	0	0	0	0	0	0	0	0	0	0	0	0	0	0	0
MERGE79037ID	9	0	10	0	0	0	0	0	0	0	8	0	0	0	0	46	0	0	0	0	0	0	0	0	0	0	0	0	0	0	0	0	0	0	0	0	0	0	8	0	0	0	0	0	0	0	0	0	0
MERGE7773ID	0	0	0	5	17	14	1	2	0	0	0	0	0	0	0	0	0	0	0	0	0	0	0	0	0	0	0	0	0	0	0	0	0	0	0	0	0	0	0	0	0	0	13	0	0	0	0	0	0
MERGE4699ID	0	0	0	0	0	0	0	0	0	0	0	0	0	0	0	0	0	0	0	0	0	0	0	0	0	0	0	8	18	10	0	0	0	2	0	0	0	0	0	0	0	0	0	0	0	0	0	0	0
MERGE26986ID	0	0	0	0	0	0	0	0	0	0	0	0	0	0	0	0	0	0	0	0	0	0	0	0	0	0	0	0	0	0	0	0	0	0	0	0	0	0	0	0	0	0	0	0	0	0	0	0	0
MERGE16658ID	0	0	0	0	0	0	0	0	0	0	0	0	0	0	0	0	0	0	0	0	0	0	0	0	0	0	0	0	0	0	0	0	0	0	0	0	0	0	0	0	0	0	0	0	0	0	0	0	0
MERGE80362ID	0	0	1	0	1	0	0	0	10	1	0	0	0	0	0	0	0	15	0	0	0	0	25	0	5	2	16	0	0	0	64	12	34	0	0	0	0	0	0	0	0	0	0	0	0	0	0	0	0
MERGE8720ID	0	0	0	0	0	0	0	0	0	0	0	0	0	0	0	0	0	0	0	0	0	0	0	0	0	0	0	0	0	0	0	0	0	0	0	0	0	0	0	0	0	0	0	0	0	0	0	0	0
MERGE48344ID	0	0	0	0	0	0	0	0	0	0	0	0	0	0	0	0	0	0	0	0	0	0	0	0	0	0	0	0	0	0	0	0	0	0	0	0	0	0	0	0	0	0	0	0	0	0	0	0	0
MERGE4327ID	0	0	0	0	0	0	0	0	0	0	0	0	0	0	0	0	0	0	0	0	0	0	0	0	0	0	0	0	0	0	0	0	0	0	0	0	0	0	0	0	0	0	0	0	0	0	0	0	0
MERGE12086ID	8	0	0	0	0	0	0	0	0	7	0	0	22	0	0	0	0	0	10	0	0	0	0	0	0	0	0	21	0	0	0	0	0	0	6	0	0	13	0	0	0	0	19	0	0	0	0	22	0
MERGE8876ID	0	0	0	0	17	0	0	0	0	0	0	0	0	0	0	0	0	0	0	0	0	0	0	0	0	0	0	0	0	0	0	0	0	0	3	5	0	0	0	0	0	0	0	0	0	0	0	15	0
MERGE21118ID	0	0	0	0	0	0	0	0	0	0	9	0	0	0	0	14	0	0	0	0	0	0	15	2	0	13	10	13	11	0	0	0	0	0	0	0	0	0	0	0	0	0	0	0	0	0	0	0	0
MERGE87860ID	0	0	0	0	0	0	0	0	0	0	0	0	0	0	0	0	0	0	0	5	0	0	0	0	0	0	0	0	0	0	0	0	0	0	0	0	0	0	0	7	0	0	0	0	0	0	0	0	0
MERGE11387ID	0	0	0	0	0	0	0	0	0	0	0	0	0	0	0	0	0	0	0	0	0	0	0	0	0	0	0	0	0	0	0	0	0	0	0	0	0	0	0	0	16	0	0	0	0	24	11	0	0
MERGE9224ID	0	0	0	0	0	0	0	0	0	0	0	0	0	0	0	0	0	0	0	0	0	0	0	0	0	0	0	0	0	0	0	0	0	0	0	0	0	0	0	0	0	0	0	0	0	0	0	0	0
MERGE10525ID	0	0	0	0	0	0	0	1	1	0	0	7	0	0	0	0	0	12	0	0	15	0	22	12	0	1	0	13	76	2	0	0	0	11	0	0	0	0	0	0	0	0	0	0	0	0	0	0	0
MERGE20962ID	0	0	0	0	0	0	0	0	0	0	0	0	0	0	0	0	0	0	0	0	0	0	0	0	0	0	0	0	11	17	0	0	0	6	0	0	0	43	0	0	0	0	0	0	0	0	0	0	0
MERGE20311ID	0	0	0	0	0	0	0	0	0	0	0	0	0	20	0	0	0	0	0	0	0	0	0	0	0	0	0	0	0	0	0	0	0	0	0	0	0	0	0	0	0	0	0	0	0	0	0	0	0
MERGE1819ID	0	0	0	0	0	0	0	0	0	0	0	0	0	0	0	0	0	0	20	0	0	0	0	0	0	0	0	0	0	0	0	0	0	0	0	0	0	0	0	0	0	0	0	0	0	0	0	0	0
MERGE1915ID	0	0	0	0	0	0	0	0	0	0	0	0	0	0	0	0	0	0	0	0	0	0	0	0	0	0	0	0	0	0	0	0	0	0	0	0	0	0	0	0	0	0	15	0	0	0	0	0	0
MERGE3892ID	23	0	13	0	0	0	8	4	6	0	4	2	37	0	0	24	0	23	3	7	0	26	6	5	0	0	0	0	0	9	0	0	0	0	0	0	0	0	0	0	0	0	0	0	0	0	0	10	15
MERGE84668ID	14	0	0	0	4	0	3	12	0	3	3	0	27	0	0	10	0	0	0	0	0	0	0	0	0	0	0	0	0	0	0	0	0	0	0	11	0	0	0	6	0	0	0	0	0	0	0	0	0
MERGE7372ID	0	0	0	0	0	4	5	0	0	0	0	0	0	0	0	0	0	0	0	0	0	0	0	0	0	0	0	0	0	0	0	0	0	0	0	0	0	0	0	0	0	0	0	0	0	0	0	0	0
MERGE88813ID	0	0	0	0	0	2	0	0	0	0	0	0	0	0	0	0	23	0	0	0	0	0	0	6	0	0	0	0	0	0	0	0	0	0	0	0	0	0	0	0	0	0	0	0	0	0	0	0	0
MERGE50156ID	0	0	0	0	0	0	0	0	0	0	0	0	0	0	0	0	0	0	0	0	0	0	0	0	0	0	0	0	0	0	0	0	0	0	0	0	0	0	0	0	0	0	0	0	0	0	0	0	0
MERGE197379ID	0	0	0	0	0	0	0	0	0	0	0	0	0	0	0	0	0	0	0	0	0	0	0	0	0	0	0	0	0	0	0	0	0	0	0	0	0	0	0	0	0	0	0	0	0	0	0	0	0
MERGE21033ID	0	3	0	0	0	8	0	0	0	0	0	8	0	11	0	0	0	0	0	0	0	36	0	0	19	0	0	0	0	0	0	0	0	2	0	2	0	0	6	10	0	0	0	3	13	7	0	0	0
MERGE6243ID	0	0	3	0	2	0	0	0	0	0	0	0	5	1	3	0	0	0	0	0	5	0	12	0	5	0	0	0	0	3	0	0	0	5	0	0	0	3	0	0	0	0	0	0	0	0	0	0	1
MERGE27804ID	0	0	0	0	0	0	0	0	0	0	0	0	0	0	0	0	0	0	0	0	0	0	0	0	0	0	0	0	0	0	0	0	0	4	0	0	0	0	0	0	0	0	0	0	0	0	0	0	0
MERGE3447ID	0	0	0	0	0	0	0	0	0	0	0	0	0	0	0	0	0	0	0	0	0	0	0	0	0	0	0	0	0	0	0	0	0	0	0	0	0	0	0	0	0	0	0	0	0	0	0	0	0
MERGE17123ID	0	0	0	19	15	33	0	0	3	30	0	0	0	0	0	0	0	83	0	10	0	0	0	0	0	0	0	0	0	5	19	10	1	0	0	0	0	0	0	0	0	0	0	0	0	0	0	0	0
MERGE3370ID	0	0	0	0	0	0	0	0	0	0	0	12	0	0	0	0	0	0	0	0	0	0	0	0	0	0	0	12	0	6	0	0	0	0	15	6	9	29	68	0	0	0	13	0	0	12	0	14	0
MERGE10760ID	0	0	0	0	0	0	0	0	0	0	0	0	36	0	0	0	0	0	0	0	0	0	6	0	0	13	0	0	0	0	0	3	0	25	0	0	0	0	0	0	0	0	0	0	0	0	0	0	0
MERGE4592ID	0	0	0	0	0	0	0	0	0	0	0	0	0	0	0	0	0	0	0	0	0	0	0	0	0	0	0	0	0	0	0	0	0	0	0	0	0	0	0	0	0	0	0	0	0	0	0	0	0
MERGE3288ID	0	0	0	0	0	0	0	0	0	0	0	0	0	0	0	0	0	0	0	0	0	0	0	0	0	0	0	0	0	0	0	0	0	0	0	0	0	0	0	0	0	0	0	0	0	0	0	0	0
MERGE46178ID	0	0	0	0	0	0	0	0	0	0	0	0	0	0	0	0	0	0	0	0	0	0	0	0	0	0	0	0	0	0	0	0	0	0	0	0	0	0	0	0	0	0	0	0	0	0	0	0	0
MERGE17360ID	0	0	0	0	0	0	4	0	0	0	0	0	0	0	0	0	0	0	0	0	0	0	0	0	0	0	0	11	0	25	0	0	0	0	0	0	0	0	0	0	0	0	0	0	0	0	0	0	0
MERGE26347ID	0	0	0	0	0	0	0	0	0	0	0	0	0	0	0	0	0	0	0	0	0	0	0	0	0	0	0	0	0	0	0	0	0	0	0	12	0	0	0	0	0	0	0	0	0	0	0	0	0
MERGE90581ID	0	0	0	0	0	0	0	0	0	0	0	0	0	0	0	0	0	0	0	0	0	0	0	0	0	0	0	0	0	0	0	0	0	0	0	0	0	0	0	0	0	0	0	0	0	0	0	0	0
MERGE1847ID	0	0	0	0	0	0	0	0	0	0	0	0	0	0	0	0	0	0	0	0	0	0	0	0	0	0	0	0	0	0	0	0	0	0	0	0	0	0	0	0	0	0	0	0	0	0	0	0	0
MERGE18929ID	0	5	0	0	0	0	0	0	0	0	0	5	0	23	0	15	0	7	0	0	0	40	0	12	0	0	0	9	0	0	0	0	0	0	2	0	0	0	0	0	0	0	0	3	0	4	0	0	0
MERGE8478ID	0	0	0	0	0	0	0	0	0	0	0	0	0	0	0	0	0	0	0	0	0	0	0	0	0	0	0	0	0	0	0	0	0	0	0	7	0	0	0	0	0	0	0	0	0	0	0	0	0
MERGE17247ID	0	0	0	0	0	0	0	0	0	0	0	0	0	0	0	0	0	0	0	0	0	0	0	0	0	0	0	0	0	0	0	0	0	0	0	0	0	8	0	0	18	0	0	0	0	2	0	0	0
MERGE15747ID	0	0	0	0	0	0	0	0	0	0	0	0	0	0	0	0	0	0	0	0	0	0	0	0	0	0	0	0	0	0	0	0	0	0	0	0	0	0	0	0	0	0	0	0	0	0	0	0	0
MERGE31008ID	0	0	0	0	0	0	0	0	0	0	0	0	0	0	0	0	0	0	0	0	0	0	0	0	0	0	0	17	0	0	0	0	0	0	0	0	0	0	0	0	0	0	0	0	0	0	0	0	0
MERGE18357ID	0	0	0	0	0	0	0	0	0	0	0	0	0	0	0	0	0	0	0	0	0	0	0	0	0	0	0	0	0	0	0	0	0	0	0	0	0	0	0	0	0	0	0	0	0	0	0	0	0
MERGE193ID	1	0	0	1	1	0	0	0	0	0	0	0	0	0	0	0	1	0	1	0	3	0	3	0	5	5	1	0	0	0	0	0	0	0	0	0	0	0	0	2	0	0	0	0	0	0	0	0	1
MERGE32777ID	1	0	0	0	6	0	0	0	0	0	0	0	0	0	0	0	0	0	0	0	0	0	0	0	1	0	0	0	0	0	0	0	0	0	0	0	1	0	0	0	0	0	0	0	0	0	0	0	0
MERGE8959ID	0	0	0	0	0	0	0	0	0	9	0	0	0	0	0	0	0	0	0	0	0	0	0	0	0	0	0	0	0	0	0	0	0	0	0	0	0	0	0	0	0	0	0	0	0	0	0	0	0
MERGE24580ID	0	0	0	0	0	0	0	0	0	0	0	0	0	0	0	0	0	0	0	0	0	0	0	0	0	0	0	0	0	0	0	0	0	0	0	0	0	0	0	0	0	0	0	0	0	0	0	0	0
MERGE58616ID	1	0	6	0	0	0	0	0	0	0	0	0	0	0	2	0	0	0	2	0	0	0	0	1	14	0	1	0	0	0	0	0	0	0	0	0	0	12	0	5	4	0	0	6	1	0	5	0	14
MERGE7365ID	0	0	0	0	0	0	0	0	0	0	0	0	0	0	0	0	0	0	0	0	0	0	0	0	0	0	0	0	0	0	0	0	0	0	0	0	0	0	0	0	0	0	0	0	0	0	0	0	0
MERGE149153ID	0	0	0	0	0	0	0	0	0	0	0	0	0	0	0	0	0	0	0	0	0	0	0	0	0	0	0	0	0	0	0	0	0	0	0	0	0	0	0	0	0	0	0	0	0	0	0	0	0
MERGE17769ID	0	0	0	0	0	0	0	0	0	0	0	0	0	0	0	0	0	0	0	0	0	0	0	0	0	0	0	0	0	0	0	0	0	0	0	0	0	0	0	0	0	0	0	0	0	0	0	0	0
MERGE61721ID	0	0	0	0	0	0	0	0	0	0	0	0	0	0	0	0	0	0	0	0	0	0	0	0	0	0	0	0	0	0	0	0	0	0	0	0	0	0	0	0	0	0	0	0	0	0	0	0	0
MERGE5584ID	0	0	0	0	0	0	0	0	0	0	0	0	0	0	0	0	0	0	0	0	0	0	0	0	0	0	0	0	0	0	0	0	0	0	0	0	0	0	0	0	0	0	0	0	0	0	0	0	0
MERGE7538ID	0	0	0	0	0	0	0	0	0	0	0	0	0	0	0	0	0	0	0	0	0	0	0	0	0	0	0	0	0	0	0	0	0	0	0	0	0	0	0	0	0	0	0	0	0	0	0	0	0
MERGE8495ID	2	3	0	0	0	0	0	0	0	0	0	1	5	4	1	0	0	0	0	1	1	0	0	0	1	0	1	1	0	5	9	5	12	2	8	3	0	0	1	14	2	0	0	0	0	3	0	1	7
MERGE10023ID	0	0	0	0	0	0	0	0	0	0	0	0	0	0	0	0	0	0	11	0	0	8	0	0	0	0	0	0	0	0	0	0	0	0	0	0	0	0	0	0	0	0	0	0	0	7	0	0	0
MERGE157769ID	0	0	0	0	0	0	0	0	0	0	0	0	0	0	0	0	0	0	0	0	0	0	0	0	0	0	0	0	0	0	0	0	0	0	0	0	0	0	0	0	0	0	0	0	0	0	0	0	0
MERGE16145ID	0	0	0	0	0	0	0	0	0	0	0	0	0	0	0	0	0	0	0	0	0	0	0	0	0	0	0	0	0	0	0	0	0	0	0	0	0	0	0	0	0	0	0	0	0	0	0	0	0
MERGE68676ID	0	0	0	0	0	0	0	0	0	0	0	0	0	0	0	0	0	0	0	0	0	0	0	0	0	0	0	0	0	0	0	0	0	0	0	0	0	0	0	0	0	0	0	0	0	0	0	0	0
MERGE17557ID	0	0	0	0	0	0	0	0	0	0	0	0	0	0	0	0	0	0	0	0	0	0	0	0	0	0	0	0	0	0	0	0	0	0	0	0	0	0	0	0	0	0	0	0	0	0	0	0	0
MERGE165985ID	4	0	0	0	0	0	0	0	0	0	0	24	1	0	0	15	0	0	0	0	0	0	0	0	0	18	0	1	0	0	0	0	0	0	0	8	0	0	0	0	0	0	0	0	0	0	0	0	0
MERGE321ID	11	5	1	0	4	3	0	1	0	2	0	0	18	13	28	6	5	4	3	10	3	32	1	0	1	18	1	0	0	0	0	1	0	7	0	0	7	4	0	0	3	3	2	7	11	9	2	24	20
MERGE63492ID	0	0	0	0	0	0	0	0	0	0	0	0	0	5	0	0	0	0	0	0	0	0	0	0	36	0	0	0	0	0	0	0	0	0	0	0	19	0	0	17	3	0	0	0	0	0	0	0	0
MERGE19209ID	0	0	0	0	0	0	0	0	0	0	0	0	0	5	0	0	0	0	0	0	0	0	0	0	0	0	0	0	0	0	0	0	0	0	0	0	0	0	0	0	0	0	0	0	0	0	0	0	0
MERGE170728ID	0	0	0	0	0	0	0	0	0	0	0	0	0	0	0	0	0	0	0	0	0	0	0	0	0	0	0	0	0	0	0	0	0	0	0	0	12	0	0	0	0	0	0	0	0	0	0	0	0
MERGE18537ID	0	0	0	0	0	0	0	0	0	0	0	0	0	0	0	0	0	0	0	0	0	0	0	0	0	0	0	0	0	0	0	0	0	0	0	0	0	0	0	0	0	0	0	0	0	0	0	0	0
MERGE24329ID	4	0	0	0	0	0	0	0	0	0	0	2	0	0	0	0	0	0	0	4	0	0	0	0	0	0	0	0	0	0	0	0	0	0	0	3	0	0	0	0	0	0	0	0	0	0	0	0	0
MERGE17106ID	0	0	0	0	0	0	0	0	0	0	0	0	32	0	0	0	0	0	0	0	0	0	0	0	0	0	0	0	0	0	0	0	0	0	0	0	0	0	9	0	0	0	0	0	0	15	0	12	0
MERGE17535ID	0	0	0	0	0	0	0	0	0	0	0	0	0	0	0	0	16	0	0	0	0	0	0	0	0	0	0	0	0	0	0	0	0	0	10	0	0	0	2	0	0	0	0	0	0	0	0	0	0
MERGE207917ID	0	0	0	0	0	0	0	0	0	0	0	0	0	0	0	0	0	0	0	0	0	0	0	23	173	0	0	0	0	0	0	0	0	0	0	18	0	0	0	0	0	0	0	0	0	0	0	0	0
MERGE8790ID	0	0	0	0	0	0	0	0	0	0	0	0	0	0	0	0	0	0	0	0	0	0	0	0	0	0	0	0	0	0	0	0	0	0	0	0	0	0	0	0	0	0	0	0	8	0	0	0	0
MERGE4120ID	0	0	0	0	0	0	0	0	0	0	0	0	0	0	0	0	0	0	0	0	0	0	0	0	0	0	0	0	0	0	0	0	0	0	0	0	0	0	0	0	0	0	0	0	0	0	0	0	0
MERGE9575ID	0	0	0	0	0	0	0	0	0	0	0	0	0	0	0	0	0	0	0	0	0	0	0	0	0	0	0	0	0	0	0	0	0	0	0	0	0	0	0	0	0	0	0	0	0	0	0	0	0
MERGE9147ID	0	0	0	0	0	0	0	0	0	0	0	0	0	0	0	0	0	0	0	0	0	0	0	0	0	0	0	0	0	0	0	0	0	0	0	0	0	0	0	0	0	0	0	0	0	0	0	0	0
MERGE25101ID	0	0	1	0	1	0	0	0	0	6	5	30	49	11	16	0	0	0	10	9	0	0	0	8	0	9	8	2	5	0	0	0	0	0	1	0	0	0	0	0	0	0	0	0	0	0	0	0	0
MERGE163230ID	0	0	0	0	0	0	0	0	0	0	0	0	0	0	0	0	0	0	0	0	0	26	0	0	54	0	20	0	0	0	0	41	7	0	0	0	0	0	0	0	0	0	0	0	0	0	0	0	0
MERGE3245ID	0	0	0	0	0	0	0	0	0	0	0	0	0	0	0	0	0	0	0	0	0	0	0	0	0	0	0	0	0	0	0	0	0	0	0	0	0	0	0	0	0	0	0	0	0	0	0	0	0
MERGE33743ID	0	0	0	0	0	0	0	0	0	0	0	0	0	0	0	0	0	0	0	0	0	0	0	0	0	0	0	0	0	0	0	0	0	0	0	0	0	0	0	0	0	0	0	0	0	0	0	0	0
MERGE6928ID	5	0	0	0	0	0	5	0	0	2	0	0	0	0	0	0	0	37	0	0	0	0	0	5	0	0	0	0	29	0	0	0	0	0	19	7	0	0	0	0	0	0	0	0	0	0	0	0	0
MERGE19521ID	0	21	0	0	0	0	0	0	1	0	0	0	0	0	0	0	0	0	0	0	0	0	0	0	0	8	14	1	0	0	0	0	0	0	0	0	0	0	0	0	0	0	0	0	0	0	0	0	0
MERGE22971ID	0	0	0	0	0	0	11	0	8	0	0	0	0	0	2	0	0	0	0	0	0	0	0	0	0	0	8	11	0	0	0	0	0	0	0	0	1	0	0	0	0	0	0	0	0	0	0	0	0
MERGE26528ID	0	0	0	0	0	0	0	0	0	0	0	0	0	0	0	0	0	0	0	0	0	0	0	0	0	0	0	0	0	0	0	0	0	0	0	0	0	0	0	0	0	0	0	0	0	0	0	0	0
MERGE19360ID	0	0	0	0	0	0	0	0	0	0	0	0	0	0	0	0	0	0	0	0	0	0	0	0	0	0	0	0	0	0	0	0	0	0	0	0	0	0	0	0	0	0	0	0	0	0	0	0	0
MERGE21080ID	0	0	0	0	0	0	0	0	0	0	0	0	0	0	0	0	0	0	0	0	0	0	0	0	0	0	0	0	0	0	0	0	0	0	0	0	0	0	0	0	0	0	0	0	0	0	0	0	0
MERGE27896ID	10	0	0	0	0	0	0	0	0	0	0	0	0	0	47	0	0	0	0	21	0	0	0	7	0	0	0	0	0	0	0	0	0	0	0	0	23	0	2	0	0	0	0	0	11	0	0	0	0
MERGE8811ID	0	0	0	0	0	0	0	0	0	0	0	0	0	0	0	0	0	0	0	0	0	0	0	0	0	0	0	0	0	0	0	0	0	0	0	0	0	2	0	0	0	0	0	0	0	0	0	0	0
MERGE18539ID	0	0	0	0	0	0	0	0	0	0	0	0	0	0	0	0	0	0	0	0	0	0	0	0	0	0	0	0	0	0	0	0	0	0	0	0	0	0	0	0	0	0	0	0	0	0	0	0	0
MERGE19506ID	0	0	0	0	0	0	0	0	0	0	0	0	0	0	0	0	0	0	0	0	0	0	0	0	0	0	0	0	0	0	0	0	0	0	0	0	0	0	0	0	0	0	0	0	0	0	0	0	0
MERGE11618ID	5	0	7	0	0	0	0	0	0	0	0	0	0	1	0	0	0	0	0	0	0	0	0	0	66	0	0	0	0	0	0	0	0	13	20	0	0	36	0	0	0	14	14	0	0	0	0	0	0
MERGE20022ID	0	0	7	0	0	0	0	0	0	0	0	0	0	0	0	0	0	0	0	5	0	0	5	0	0	0	0	0	0	0	0	0	0	5	2	14	0	0	5	0	0	0	0	0	0	0	0	0	0
MERGE5371ID	0	0	0	0	0	0	0	0	0	0	0	0	0	0	0	0	0	0	0	0	0	0	0	0	0	0	0	40	28	37	0	7	4	0	3	11	0	0	0	0	0	11	1	0	12	0	0	0	0
MERGE9192ID	0	0	0	0	0	0	0	0	0	0	0	0	0	0	0	0	0	0	0	0	0	0	0	0	0	0	0	0	0	0	0	0	0	0	0	0	0	0	0	15	0	0	0	0	0	0	0	0	0
MERGE11506ID	0	0	0	0	0	0	0	0	0	0	0	0	0	0	0	0	0	0	0	0	0	0	0	0	0	0	0	0	0	0	0	0	0	0	0	0	0	0	0	0	0	0	0	0	0	0	0	0	0
MERGE65046ID	0	0	0	0	0	0	0	0	0	0	0	0	0	0	0	0	0	0	0	0	0	0	0	0	0	9	0	23	15	23	0	0	0	0	0	0	0	0	0	0	0	0	0	0	2	0	21	0	0
MERGE2689ID	0	0	0	0	0	0	0	0	0	0	0	0	0	0	0	0	0	0	0	0	0	0	0	0	0	0	0	0	0	0	0	0	0	0	0	0	0	0	0	0	0	0	0	0	0	0	0	0	0
MERGE17968ID	0	0	0	0	0	0	0	0	0	0	0	0	0	0	0	0	0	0	0	0	0	0	0	0	0	0	0	0	0	0	0	0	0	0	0	0	0	0	0	0	0	0	0	0	0	0	0	0	0
MERGE3930ID	0	1	0	0	1	0	0	1	1	0	0	2	4	1	3	0	1	1	0	0	2	0	0	1	1	0	0	0	0	0	0	0	0	0	0	1	5	5	2	1	3	1	1	7	7	6	11	5	23
MERGE60963ID	0	0	0	19	0	0	0	16	4	0	0	4	0	30	26	10	10	20	0	10	14	0	0	0	39	0	31	0	0	0	0	13	0	0	23	0	0	0	0	0	0	0	0	0	0	0	0	0	0
MERGE31228ID	0	0	0	0	0	0	0	6	0	0	0	0	0	0	0	0	0	9	0	0	0	0	0	0	0	0	0	6	0	17	0	0	0	0	0	0	0	0	0	0	0	0	0	0	0	0	0	0	0
MERGE17108ID	0	0	0	0	0	0	0	0	0	0	0	0	0	0	0	0	0	0	0	0	0	0	0	0	0	0	0	17	0	0	0	0	0	16	4	0	0	0	0	0	0	0	0	0	3	0	0	0	0
MERGE58334ID	0	0	0	0	0	0	0	0	0	0	0	0	0	0	0	0	0	0	0	0	0	0	0	0	0	0	0	0	0	0	0	0	0	0	0	14	0	0	0	0	0	0	0	0	0	0	0	0	0
MERGE161143ID	0	0	1	0	0	0	0	0	0	0	0	0	0	0	0	1	0	0	0	0	0	0	15	0	12	0	18	0	0	0	15	34	51	0	0	0	0	0	0	0	0	0	0	0	0	0	0	0	0
MERGE8055ID	0	0	0	0	0	0	0	0	0	0	2	0	0	0	0	0	0	0	0	0	0	26	0	0	0	0	0	0	33	0	7	0	0	0	0	0	0	0	0	0	0	0	0	0	0	0	0	0	0
MERGE1550ID	0	0	0	0	0	0	0	0	0	0	0	0	0	0	0	0	0	0	0	0	0	0	0	0	0	0	0	0	0	0	0	2	0	0	0	0	0	0	0	0	0	0	0	0	0	0	0	0	1
MERGE5570ID	0	0	0	0	0	0	0	0	0	0	0	0	0	0	0	0	0	0	0	0	0	0	0	0	0	0	0	0	0	0	0	0	0	0	0	0	0	0	5	0	0	0	0	0	0	5	0	0	0
MERGE4119ID	0	0	0	0	0	0	0	0	0	0	0	0	0	0	0	0	0	0	0	0	0	0	0	0	0	0	0	0	0	0	0	0	0	0	0	0	0	0	0	0	0	0	0	0	0	0	0	0	0
MERGE8057ID	0	21	0	11	0	0	0	0	0	0	0	0	0	0	0	0	0	0	33	0	0	0	0	0	0	0	0	0	0	0	0	0	0	0	0	0	0	0	7	0	0	0	13	0	0	12	0	0	0
MERGE17634ID	0	0	0	0	0	0	23	6	6	0	0	0	0	55	19	0	0	0	0	0	0	0	0	0	61	0	9	16	0	3	0	0	0	0	0	0	0	0	0	0	0	0	0	0	0	0	0	0	0
MERGE11252ID	0	0	0	0	0	0	0	0	2	0	0	0	0	0	0	0	0	0	0	0	0	0	0	0	0	0	0	0	0	0	0	0	0	0	0	0	0	0	0	0	0	0	0	0	0	15	0	0	0
MERGE31132ID	0	0	0	0	0	0	0	0	0	0	0	0	0	0	0	0	0	0	0	0	0	0	0	0	0	0	0	0	0	0	0	0	0	0	0	0	0	0	0	0	0	0	0	0	0	0	0	0	0
MERGE11418ID	0	0	0	0	0	0	0	0	0	0	0	0	0	0	0	0	0	0	0	0	0	0	0	0	0	0	0	0	0	0	0	0	0	0	0	0	0	0	0	0	0	0	0	0	0	0	0	0	0
MERGE122180ID	0	0	0	0	0	0	0	0	0	2	0	0	0	0	0	0	0	0	0	0	0	0	0	0	0	0	36	0	0	0	0	0	0	0	0	0	0	0	0	0	0	0	0	0	0	0	0	0	11
MERGE52723ID	0	0	0	0	0	0	0	0	0	0	0	0	0	0	0	0	0	0	0	0	0	0	0	0	0	0	0	0	0	0	0	0	0	0	0	0	0	0	0	0	0	0	0	0	0	0	4	0	0
MERGE17887ID	0	0	0	0	0	0	0	0	0	0	0	0	0	0	0	0	0	0	0	0	0	0	0	0	0	0	0	0	0	0	0	0	0	0	0	0	0	0	0	0	0	0	0	0	0	0	0	0	0
MERGE129628ID	0	0	0	0	0	0	0	0	0	0	0	0	0	0	0	0	0	0	0	0	0	0	0	0	0	0	0	0	0	0	0	0	0	0	0	0	0	0	0	0	0	0	0	0	0	0	0	0	0
MERGE6016ID	0	0	0	0	0	0	0	0	0	0	0	0	0	0	0	0	0	0	0	0	0	0	0	0	0	0	0	0	0	0	0	0	0	0	0	0	0	0	0	0	0	0	0	0	0	0	0	0	0
MERGE20065ID	0	0	0	0	0	0	0	0	0	0	0	0	0	0	0	0	0	0	0	0	0	0	0	0	0	0	0	0	0	0	0	0	0	1	0	0	0	0	0	0	0	0	8	0	0	0	0	0	0
MERGE11197ID	0	0	0	0	0	0	0	0	0	0	0	0	0	0	0	0	0	0	0	0	0	0	0	0	0	0	0	0	0	0	0	0	0	0	0	0	0	0	0	0	0	0	0	0	0	0	0	0	0
MERGE88512ID	0	0	0	0	0	5	0	0	0	0	0	0	0	0	0	0	6	0	0	0	0	0	0	0	0	0	1	0	0	0	0	0	9	0	0	0	0	1	0	0	0	0	0	0	0	0	0	0	0
MERGE25949ID	0	0	0	0	0	0	0	0	0	1	0	2	0	0	0	8	0	0	0	0	9	0	0	4	19	0	0	0	25	11	0	0	0	8	0	0	0	0	0	0	0	0	0	0	0	0	0	0	0
MERGE10322ID	0	0	0	0	0	0	0	0	0	0	0	8	0	0	0	0	0	0	0	0	0	0	0	0	0	0	0	0	0	0	0	0	0	0	0	0	0	0	0	0	0	0	0	0	0	0	0	0	0
MERGE62890ID	0	0	0	0	0	0	0	0	0	0	0	0	0	0	0	0	0	0	0	0	0	0	0	0	0	0	0	9	0	0	0	0	0	0	0	0	0	0	0	0	0	0	0	0	0	0	0	0	0
MERGE25492ID	0	0	0	0	0	0	0	0	4	0	0	14	0	0	0	0	0	2	0	0	0	0	0	0	0	0	0	0	4	0	0	12	5	48	30	10	0	0	15	0	0	0	0	0	0	0	0	23	0
MERGE161099ID	0	0	0	0	0	0	0	0	0	0	0	0	0	0	0	0	0	0	0	0	0	0	0	0	0	0	0	0	0	0	6	37	17	0	0	0	0	0	0	1	0	0	0	0	0	0	0	0	0
MERGE13048ID	0	0	0	0	0	0	0	0	0	0	0	0	0	0	0	0	0	0	0	0	0	0	0	0	0	0	0	0	0	0	0	0	0	0	0	0	0	16	0	0	0	0	0	0	0	0	0	0	0
MERGE1613ID	0	0	0	0	0	0	0	0	0	0	0	0	0	0	0	0	0	0	0	0	0	0	0	0	0	0	0	0	0	0	0	0	0	0	0	0	0	0	0	0	0	0	0	0	0	0	0	0	0
MERGE21635ID	0	25	0	0	0	0	5	0	0	0	2	0	0	0	0	0	0	0	0	0	0	0	0	0	0	0	0	3	0	0	0	0	0	19	0	0	0	0	0	26	0	0	0	0	0	0	6	0	0
MERGE88751ID	0	0	0	0	0	0	0	0	0	0	0	0	0	0	0	0	0	26	0	0	0	0	0	0	0	18	0	0	0	0	0	0	0	0	0	0	0	0	0	0	0	1	0	0	0	0	0	0	0
MERGE22961ID	0	0	0	0	0	0	0	0	0	0	0	0	0	0	0	0	0	0	0	0	0	0	0	0	0	17	0	0	0	0	0	0	0	0	0	0	0	0	0	0	0	0	0	0	0	0	0	0	0
MERGE150427ID	0	0	0	0	0	0	0	0	0	0	0	0	0	0	0	0	0	0	0	0	0	0	0	0	0	0	0	0	3	0	4	0	0	8	0	0	0	0	0	0	0	0	0	0	0	0	0	0	0
MERGE7748ID	0	0	0	0	0	0	0	0	0	0	0	0	0	0	0	0	0	0	0	0	0	0	0	0	0	0	0	0	0	20	0	0	0	0	0	0	0	0	0	0	0	0	0	0	0	0	0	0	0
MERGE26989ID	0	0	0	0	0	0	0	0	0	0	0	0	0	0	0	0	0	0	0	0	0	0	0	0	0	0	0	0	0	0	0	0	0	0	0	0	0	0	0	0	0	0	0	0	0	0	0	0	0
MERGE14790ID	0	8	0	0	0	0	6	0	0	0	0	0	0	0	0	0	0	0	0	0	0	0	0	0	0	0	0	0	0	0	0	0	0	0	0	0	0	0	0	0	0	0	0	0	0	0	0	0	0
MERGE8199ID	0	0	0	0	0	0	0	0	0	0	0	0	0	0	0	0	0	0	0	0	0	0	0	0	0	0	0	0	0	0	0	0	0	0	0	0	0	0	0	10	0	0	0	0	0	0	0	0	0
MERGE8482ID	0	0	0	0	0	0	0	0	0	0	0	0	0	0	0	0	0	0	0	0	0	0	0	0	0	0	0	0	0	0	0	0	0	0	0	0	0	0	0	0	0	0	0	0	0	0	0	0	0
MERGE186589ID	0	0	0	0	0	0	0	0	0	0	0	0	0	0	0	0	0	0	0	0	0	0	0	0	0	0	0	0	0	0	0	0	0	0	0	0	0	0	0	0	0	0	0	0	0	0	0	0	0
MERGE82084ID	0	0	0	0	0	0	0	0	0	0	0	0	0	0	0	0	0	0	0	0	0	0	0	0	0	0	0	0	0	0	0	0	0	0	0	0	0	0	0	0	0	0	0	0	0	0	0	0	0
MERGE88547ID	0	2	1	0	0	1	0	0	0	0	0	0	0	0	0	0	1	0	0	0	0	0	0	0	2	2	1	0	0	0	1	2	0	0	0	0	0	28	0	1	1	0	0	0	0	0	0	0	0
MERGE114628ID	0	0	0	5	0	0	0	0	0	0	0	0	0	0	0	0	0	0	0	0	0	4	1	13	26	0	62	0	0	0	56	15	34	0	0	0	0	0	0	0	0	0	0	0	0	0	0	0	0
MERGE839ID	0	0	0	0	0	0	0	0	0	0	0	0	11	0	0	0	0	0	0	0	0	0	5	0	0	0	17	22	17	9	0	0	0	0	0	0	0	0	0	0	0	0	0	0	0	0	12	0	0
MERGE6924ID	0	0	0	0	0	0	0	0	0	0	0	0	0	0	0	0	13	26	0	0	0	0	0	0	0	0	0	0	0	0	0	0	0	0	0	0	0	0	0	0	0	0	0	0	0	0	0	0	0
MERGE106398ID	0	0	0	0	0	0	0	0	0	0	0	0	0	0	0	0	0	0	0	0	0	0	0	0	0	0	0	0	22	0	0	0	0	0	0	0	0	20	0	0	0	0	0	0	0	0	0	0	0
MERGE32209ID	0	0	0	0	0	0	0	0	0	0	0	0	0	0	0	0	0	0	0	0	0	0	0	0	0	0	0	0	0	0	0	0	0	0	0	0	0	0	0	0	0	0	0	0	0	0	0	0	0
MERGE30690ID	0	0	0	0	0	0	0	0	0	0	0	0	0	0	0	0	0	0	0	0	0	0	0	0	0	0	0	0	0	0	0	0	0	0	0	0	0	0	0	0	0	0	0	0	0	0	0	0	0
MERGE18470ID	0	0	0	0	0	0	0	0	0	0	0	0	0	0	0	0	0	0	0	0	0	0	0	0	0	0	0	0	0	0	0	0	0	0	0	0	0	0	0	0	0	0	0	0	0	0	0	0	0
MERGE15481ID	0	0	0	0	0	0	0	0	0	0	0	0	0	0	0	0	0	0	0	0	0	0	0	0	0	0	0	0	0	0	0	0	0	0	0	0	0	0	0	0	0	0	0	0	0	0	0	0	0
MERGE19232ID	0	0	0	0	0	0	0	0	0	0	0	0	0	0	0	0	0	0	0	0	0	0	0	0	0	0	0	0	0	0	0	0	0	0	0	0	0	0	0	0	0	0	0	0	0	0	0	0	0
MERGE3354ID	0	0	0	0	0	0	0	0	0	0	0	0	0	0	0	0	0	0	0	0	0	0	0	0	0	0	0	0	0	0	0	0	0	0	0	0	0	0	0	0	0	0	0	0	0	0	0	0	0
MERGE87823ID	0	0	0	0	0	1	0	0	0	0	0	0	0	0	0	22	25	0	0	0	0	0	0	0	1	0	0	0	0	0	1	0	0	0	0	0	1	18	0	1	0	0	0	0	0	0	0	0	0
MERGE21112ID	0	0	0	0	0	0	0	0	0	0	0	0	0	0	0	0	0	0	0	0	0	0	0	0	0	0	0	0	0	0	0	0	0	19	0	0	0	0	0	0	0	0	0	0	0	3	0	17	0
MERGE21094ID	0	0	0	0	0	0	0	0	0	0	0	0	0	0	0	0	0	0	0	0	0	0	0	0	0	0	0	0	0	0	0	0	0	0	0	0	0	0	0	0	0	0	0	0	0	0	0	0	0
MERGE8079ID	0	0	0	0	0	0	0	0	0	0	0	0	0	0	0	0	0	0	0	0	0	0	0	0	0	0	0	0	0	0	0	0	0	0	0	0	0	0	0	0	0	0	0	0	0	0	0	0	0
MERGE84078ID	0	0	7	0	0	0	7	0	0	5	0	0	1	0	0	0	0	0	0	0	0	0	0	0	0	0	0	0	0	0	0	9	0	9	0	0	19	0	0	0	0	0	0	0	0	1	0	0	0
MERGE88116ID	0	0	0	0	0	8	0	4	0	0	0	0	0	0	0	0	24	0	0	0	0	0	0	12	0	17	0	0	0	0	0	3	0	0	0	0	0	0	0	20	0	0	0	0	0	0	0	0	0
MERGE7437ID	0	0	0	0	0	0	0	0	3	0	0	12	0	0	23	25	3	26	0	29	17	0	0	21	0	0	0	0	0	26	0	11	26	10	0	0	0	0	0	0	0	0	0	0	0	0	0	0	0
MERGE25399ID	0	0	0	0	0	0	0	0	0	0	0	0	0	0	0	0	0	0	0	0	0	0	0	0	0	0	0	0	0	19	0	0	0	0	0	0	0	0	0	0	0	0	0	0	0	0	0	18	0
MERGE88091ID	0	0	0	0	0	0	0	0	0	0	0	0	0	0	0	0	0	0	0	0	0	0	0	0	0	0	0	0	0	0	0	0	0	0	0	0	0	0	0	0	0	0	0	0	0	0	0	0	0
MERGE10484ID	0	0	0	0	0	0	0	0	0	0	0	0	0	0	0	0	0	0	0	0	0	0	0	0	0	0	0	0	0	0	0	0	0	0	0	0	0	0	0	0	0	0	0	0	0	0	0	0	0
MERGE2810ID	0	0	0	0	0	0	0	0	0	0	0	0	0	0	0	0	0	0	0	0	0	0	0	0	0	0	0	0	0	25	0	0	0	0	0	0	0	0	0	0	0	0	0	0	0	0	0	0	0
MERGE1518ID	0	0	0	0	0	0	0	0	0	0	0	0	0	0	0	0	0	0	0	0	0	0	0	0	0	0	0	0	0	0	0	0	0	0	0	2	0	0	0	0	0	0	0	0	2	0	0	0	0
MERGE6041ID	0	0	0	0	0	0	0	0	0	0	0	0	0	0	0	0	0	0	0	0	0	0	0	0	0	0	0	0	0	0	0	0	0	0	0	0	4	0	0	0	0	0	7	0	42	0	0	23	0
MERGE9792ID	0	0	0	0	0	0	0	0	0	0	0	0	0	0	0	0	0	0	0	0	0	0	0	0	0	0	0	0	0	0	0	0	0	0	0	0	0	0	0	0	0	0	0	0	0	0	0	0	0
MERGE8691ID	0	0	0	0	0	0	0	0	0	0	0	0	0	0	0	0	0	0	0	0	0	0	0	0	0	0	0	0	0	0	0	0	0	0	0	0	0	0	0	0	0	0	0	0	0	0	0	0	0
MERGE6667ID	0	0	0	0	0	0	0	0	0	0	0	0	0	0	0	0	0	0	0	0	0	0	0	0	0	0	0	0	0	0	0	0	0	0	0	0	0	0	0	0	0	0	0	0	0	0	0	0	0
MERGE25926ID	0	0	0	0	0	0	0	0	0	0	0	0	0	0	0	0	0	0	0	0	0	0	0	0	0	0	0	0	0	0	0	0	0	0	0	0	0	0	0	0	0	0	0	0	0	0	0	0	0
MERGE89011ID	0	4	0	0	0	0	0	0	0	0	0	0	0	0	0	26	0	0	0	0	0	0	0	0	0	13	0	0	0	0	0	0	0	0	0	0	0	0	0	0	0	0	0	0	0	0	0	0	0
MERGE25847ID	0	0	0	0	0	0	0	0	0	0	0	0	0	0	0	0	0	0	0	0	0	3	0	0	0	0	0	0	0	0	0	0	0	0	0	0	0	0	0	0	0	0	0	0	0	0	0	0	0
MERGE18820ID	0	0	0	0	0	0	0	0	0	0	0	0	0	0	0	0	0	0	0	0	0	11	0	0	0	0	0	0	0	11	0	0	0	0	0	0	0	0	0	0	0	0	0	0	0	15	0	0	0
MERGE8979ID	0	0	0	0	0	0	0	0	0	0	0	0	0	0	0	0	0	0	0	0	0	0	0	0	0	0	0	0	0	0	0	0	0	0	0	0	0	0	0	0	0	0	0	0	0	0	0	0	0
MERGE8215ID	0	0	0	0	0	0	0	0	0	0	0	0	0	0	0	0	0	0	0	18	11	14	0	0	0	0	0	0	0	0	0	0	17	0	9	0	0	0	0	0	0	0	0	0	0	0	0	0	0
MERGE17791ID	0	0	0	0	0	0	0	0	0	0	0	0	0	0	0	0	0	0	0	0	0	0	0	0	0	0	0	0	0	0	0	0	0	0	0	0	0	0	0	0	0	0	0	0	0	0	0	0	0
MERGE18122ID	0	0	0	0	0	0	0	0	0	0	0	0	0	0	0	0	0	0	0	0	0	0	0	0	0	0	0	0	0	0	0	0	0	0	0	0	0	0	0	0	0	0	0	0	0	0	0	0	0
MERGE82631ID	0	0	0	0	0	0	0	0	0	0	0	0	0	0	0	0	0	0	0	0	0	0	0	0	0	0	0	0	0	0	0	0	0	0	0	0	0	0	0	0	0	0	0	0	0	0	0	0	0
MERGE88502ID	17	0	0	0	0	0	9	0	0	0	0	0	0	0	0	5	0	1	0	0	0	0	0	0	1	0	0	0	0	0	1	0	0	0	0	0	0	0	0	0	5	0	0	0	0	0	0	0	0
MERGE88454ID	0	8	0	0	0	0	0	0	0	0	0	0	0	0	0	27	0	0	0	0	0	1	0	0	0	0	0	0	0	0	10	0	11	0	0	0	0	0	0	0	0	0	0	0	0	0	0	0	0
MERGE32755ID	0	0	6	0	14	0	1	0	0	0	0	0	0	0	0	0	0	0	0	0	0	0	0	0	0	0	0	0	0	0	0	0	0	0	0	0	0	0	1	0	0	0	0	0	0	0	0	0	0
MERGE8756ID	0	0	0	0	0	0	0	0	0	0	0	0	0	0	0	0	0	0	0	0	0	0	0	0	0	0	0	0	0	0	0	0	0	0	0	0	0	0	0	0	0	0	0	0	0	0	0	0	0
MERGE129578ID	0	0	0	0	0	0	0	0	0	0	0	0	0	0	0	0	0	0	0	0	0	0	0	0	0	0	0	0	0	0	0	0	0	0	0	0	0	0	0	0	0	0	0	0	0	0	0	0	0
MERGE12134ID	0	0	0	0	0	0	0	0	0	0	0	0	0	0	0	0	0	0	0	0	0	0	0	0	0	0	0	0	0	0	0	0	0	0	0	0	0	0	0	0	0	0	0	0	0	0	0	0	0
MERGE5167ID	0	0	0	0	0	0	0	0	0	0	0	0	0	0	0	0	0	0	0	0	0	0	0	0	0	0	0	0	0	0	0	0	0	0	0	0	0	0	0	0	0	0	0	0	0	0	0	0	0
MERGE59242ID	0	0	0	0	0	0	0	0	0	0	0	6	8	0	0	0	0	0	0	0	11	0	0	0	0	0	0	0	0	0	0	0	0	0	0	0	0	0	0	0	0	0	0	0	0	0	0	0	0
MERGE8144ID	0	0	0	0	0	0	0	0	0	0	0	0	0	0	0	0	2	2	0	0	0	0	0	0	0	0	0	0	0	0	0	0	0	0	2	0	0	0	0	0	0	0	0	0	0	0	0	0	0
MERGE62827ID	0	0	0	0	0	0	0	0	0	0	0	0	0	0	0	0	0	0	0	0	0	0	0	0	12	0	0	6	0	0	0	0	0	0	0	0	0	0	0	0	0	0	0	0	0	0	0	0	0
MERGE11552ID	0	0	0	0	0	0	0	0	0	0	0	0	0	0	0	0	0	0	0	0	0	0	0	0	0	0	0	0	0	0	0	0	0	0	0	0	0	0	0	13	0	0	0	0	0	0	0	0	0
MERGE33937ID	0	0	0	0	0	0	0	0	0	0	0	0	0	0	0	0	0	0	0	0	0	0	0	0	0	0	0	0	0	0	0	0	0	0	0	0	0	0	0	0	0	0	0	0	0	0	0	0	0
MERGE22146ID	0	0	0	0	0	0	0	0	0	0	0	0	0	0	0	0	0	0	0	0	0	0	0	0	0	0	0	0	0	0	0	0	0	0	0	0	0	0	0	0	0	0	0	0	0	0	0	0	0
MERGE130927ID	0	0	0	0	0	0	0	4	0	0	0	0	0	0	0	0	0	0	0	0	0	0	0	0	0	0	0	0	0	0	0	0	0	0	0	0	0	0	0	0	0	0	0	0	0	0	0	0	0
MERGE77175ID	0	0	0	0	0	0	0	0	0	0	0	0	0	0	0	0	0	0	0	0	20	0	0	0	0	0	0	0	8	0	0	0	0	0	0	0	0	0	9	0	16	0	0	0	0	0	0	0	0
MERGE6047ID	0	0	0	0	0	0	0	0	0	0	0	0	0	0	0	0	0	0	0	0	0	0	0	0	0	0	0	0	0	0	0	0	0	0	0	0	0	0	0	0	0	0	0	0	0	0	0	0	0
MERGE26292ID	0	0	0	0	0	0	0	0	0	0	0	0	0	0	0	0	0	0	0	0	0	0	0	0	0	0	0	0	0	0	0	0	0	0	0	0	0	0	0	0	0	0	0	0	0	0	0	0	0
MERGE2469ID	0	0	0	0	0	0	0	0	0	0	0	0	0	0	0	0	0	0	0	0	0	0	0	0	0	0	0	0	0	0	0	0	0	0	0	0	0	0	0	0	0	0	0	0	0	0	0	0	0
MERGE18886ID	0	0	0	0	0	0	0	0	0	21	0	0	0	0	0	0	0	0	0	0	0	0	0	0	0	0	0	0	0	0	0	0	0	0	0	0	0	0	0	0	0	0	0	0	0	0	0	0	0
MERGE17550ID	0	0	0	0	0	0	0	0	0	0	0	0	0	0	31	0	0	0	0	0	0	0	0	0	0	0	0	0	0	0	0	0	0	0	0	0	0	0	4	0	0	0	0	0	0	0	0	0	0
MERGE46363ID	0	0	0	0	0	0	0	0	0	0	0	0	0	0	0	0	0	0	0	0	1	0	0	0	0	0	0	0	0	0	0	0	0	0	0	0	0	0	0	0	0	0	0	0	0	0	0	0	0
MERGE38990ID	0	0	0	0	0	0	0	0	0	0	0	0	0	0	0	0	0	0	0	0	0	0	0	0	0	0	0	0	0	0	0	0	0	0	0	0	0	0	0	0	0	0	0	0	0	0	0	9	7
MERGE16918ID	0	0	0	0	0	0	0	0	0	0	0	0	0	0	0	0	0	0	0	0	0	0	0	0	0	0	0	0	0	0	0	0	0	0	0	0	0	0	0	0	0	0	0	0	0	0	0	0	0
MERGE6833ID	0	0	0	0	0	0	0	0	0	0	0	0	0	0	0	0	0	0	0	0	0	0	0	0	0	0	0	0	0	0	0	0	0	0	0	0	0	0	0	0	0	0	0	0	0	0	0	0	0
MERGE1661ID	0	0	12	0	0	0	0	0	0	0	0	0	0	0	0	0	0	0	0	11	0	0	0	0	0	0	0	0	0	0	0	0	0	11	9	6	0	0	0	0	0	0	0	0	0	0	0	0	25
MERGE7899ID	0	0	0	0	0	12	0	2	0	0	0	0	0	0	0	0	42	0	0	0	0	0	0	0	0	0	0	0	17	0	0	0	0	0	0	0	0	0	10	25	0	0	0	0	0	0	0	17	0
MERGE4532ID	0	0	0	0	0	0	0	0	0	0	0	0	0	0	0	0	0	0	0	0	0	0	0	0	0	22	0	0	0	0	0	0	0	0	4	0	0	21	0	0	0	0	0	0	0	0	0	0	0
MERGE9579ID	0	0	0	0	0	0	0	0	0	0	0	0	0	0	0	0	0	0	0	0	0	0	0	0	0	0	0	0	0	0	0	0	0	0	0	0	0	0	0	0	0	0	0	0	0	0	0	0	6
MERGE1709ID	0	0	0	0	0	0	0	0	0	0	0	0	0	0	0	0	0	0	0	0	0	0	0	0	0	0	0	0	0	0	0	0	0	0	0	0	0	0	0	0	0	0	0	0	0	0	0	0	0
MERGE16133ID	0	0	0	0	0	0	0	0	0	0	0	0	0	0	0	0	0	0	0	0	0	0	0	0	0	0	0	0	0	0	0	0	0	0	0	0	0	0	0	0	0	0	0	0	0	0	0	0	0
MERGE15688ID	0	0	0	0	0	0	10	0	0	0	0	0	0	0	0	0	0	10	0	0	0	0	0	0	0	18	0	0	0	0	0	0	0	0	0	0	0	0	0	0	0	0	0	0	0	0	0	0	0
MERGE11056ID	0	0	0	0	0	0	0	0	0	1	0	0	0	0	0	0	13	0	0	0	0	0	10	0	0	0	0	6	10	0	0	0	0	0	12	0	1	0	0	0	0	0	0	0	0	0	0	0	0
MERGE6925ID	0	0	0	0	0	0	0	0	0	0	0	0	0	0	0	0	0	0	0	0	0	0	0	0	0	0	0	0	0	10	0	0	0	0	0	0	0	0	0	0	0	0	0	0	0	0	0	0	0
MERGE38311ID	0	0	0	0	0	0	0	0	0	0	0	0	0	0	0	0	0	0	0	0	0	0	0	0	0	0	0	0	0	0	0	0	0	0	0	0	19	0	0	0	0	0	0	0	0	0	0	0	0
MERGE14563ID	0	0	0	0	0	0	0	0	0	0	0	0	0	0	0	0	0	8	0	0	0	14	0	0	0	0	0	12	0	9	0	0	0	0	0	0	0	0	0	0	0	1	0	0	0	0	0	0	0
MERGE32761ID	0	0	0	0	0	0	0	0	0	0	0	0	0	0	0	0	0	27	0	0	0	0	0	0	0	1	0	0	0	0	0	0	0	0	0	0	0	0	0	0	0	0	0	0	0	0	0	0	0
MERGE11224ID	0	0	0	0	0	0	0	0	0	0	0	0	0	0	0	0	0	0	0	0	0	0	0	0	0	0	0	0	0	0	0	0	0	0	0	0	0	0	0	0	0	0	0	0	0	0	0	0	0
MERGE4975ID	0	0	0	0	0	0	0	0	0	0	0	0	0	0	0	0	0	0	0	0	0	0	0	0	0	0	0	0	0	0	0	0	0	0	0	0	0	0	0	0	0	0	0	0	0	0	0	0	0
MERGE9000ID	0	0	0	0	0	0	0	0	0	0	0	0	0	0	0	0	0	0	0	0	0	0	0	0	0	0	0	0	0	0	0	0	0	0	0	0	0	0	0	0	0	0	0	0	0	0	0	0	0
MERGE114760ID	12	20	49	0	0	0	0	0	0	0	0	0	20	0	17	0	0	0	48	45	17	32	0	13	0	0	0	0	0	0	0	0	0	0	0	0	0	0	0	0	0	0	0	0	0	0	0	0	0
MERGE8214ID	0	0	13	0	0	15	0	0	0	0	0	0	28	0	0	0	0	0	0	32	0	0	0	0	0	0	0	0	6	14	0	0	0	0	0	0	0	0	0	0	0	0	0	19	0	7	0	0	0
MERGE7591ID	0	0	0	0	0	0	0	3	0	0	0	0	0	0	0	0	0	0	0	0	0	0	0	0	0	0	0	0	0	0	0	0	0	17	0	0	0	0	0	0	0	0	0	0	0	0	0	0	0
MERGE8613ID	0	0	0	0	0	0	0	0	0	0	0	0	0	0	0	0	0	0	0	0	0	0	0	0	0	0	0	0	0	0	0	0	0	0	0	0	8	0	0	0	0	0	0	0	0	0	0	0	0
MERGE91346ID	0	0	0	0	0	0	0	0	0	0	0	0	0	0	0	0	0	0	0	0	0	0	0	0	0	0	0	0	0	0	0	0	0	0	0	0	0	0	0	0	0	0	0	0	0	0	0	0	0
MERGE211495ID	0	0	0	0	0	0	0	0	0	0	0	0	0	0	0	0	0	0	0	0	0	0	0	0	0	0	0	0	0	0	0	0	0	0	0	0	0	0	0	0	0	0	0	0	0	0	0	0	0
MERGE279ID	0	0	1	0	0	6	0	4	0	9	2	2	9	16	3	2	4	3	0	1	5	26	3	1	3	2	1	0	1	0	0	1	0	0	2	0	0	0	0	0	0	0	7	1	0	1	1	2	0
MERGE120184ID	0	0	0	8	0	0	0	0	0	1	0	0	0	0	0	9	0	0	0	0	0	1	0	0	0	0	0	0	0	0	0	0	0	0	0	0	0	0	0	16	0	0	0	0	0	0	0	0	0
MERGE4849ID	0	0	0	0	0	0	0	0	0	0	0	0	0	6	0	0	0	0	0	0	0	0	0	0	0	0	0	0	0	0	0	0	0	0	0	0	0	0	0	0	0	0	0	0	0	0	0	0	0
MERGE116547ID	0	0	0	0	0	0	0	0	0	0	0	0	0	0	0	0	0	0	0	0	0	0	11	0	20	0	0	5	0	0	56	14	65	0	0	0	0	0	0	0	0	0	0	0	0	0	0	0	0
MERGE102453ID	0	0	0	0	0	0	0	0	0	0	0	0	0	0	0	0	0	0	0	0	0	0	0	0	0	0	0	0	0	0	0	0	0	0	0	0	0	0	0	0	0	0	0	0	0	0	0	0	0
[truncated: 19,046 more rows]
[truncated: 229 more columns]
