# Supplementary material for: High resolution time series reveals cohesive but short-lived communities in coastal plankton
Source: Nat Commun. 2018 Jan 18;9:266. doi: 10.1038/s41467-017-02571-4 (PMC5773528; doi:10.1038/s41467-017-02571-4)
Supplement: Supplementary file 6 — Supplementary Data 3 [file 41467_2017_2571_MOESM6_ESM.xlsx]

## Sheet: otu_table_bacteria_unfrac_RelAb
OTU	10N.204.37	10N.204.38	10N.204.39	10N.205.37	10N.205.38	10N.205.39	10N.206.37	10N.206.38	10N.206.39	10N.207.37	10N.207.38	10N.207.39	10N.208.37	10N.208.38	10N.208.39	10N.209.37	10N.209.38	10N.209.39	10N.210.37	10N.210.38	10N.210.39	10N.211.37	10N.211.38	10N.211.39	10N.212.37	10N.212.38	10N.212.39	10N.213.37	10N.213.38	10N.213.39	10N.214.37	10N.214.38	10N.214.39	10N.215.37	10N.215.38	10N.215.39	10N.216.37	10N.216.38	10N.216.39	10N.217.37	10N.217.38	10N.217.39	10N.218.37	10N.218.38	10N.218.39	10N.219.37	10N.219.38	10N.219.39	10N.220.37
MERGE33992ID	0.0272873	0.0258907	0.0341327	0.0299552	0.0370255	0.0370331	0.0386164	0.0380643	0.0447813	0.0520034	0.0520216	0.0487659	0.033	0.0372978	0.0332699	0.0430554	0.0418075	0.0687109	0.0427438	0.0375329	0.0349809	0.0524209	0.0358264	0.0468284	0.043083	0.0417917	0.0447297	0.0352816	0.0612119	0.0459173	0.0736157	0.0855919	0.0758758	0.0473364	0.0443814	0.042568	0.0413544	0.0377406	0.0388295	0.0338747	0.0358603	0.0406139	0.0367085	0.0430311	0.0521897	0.0402799	0.0330972	0.0287134	0.0359684
MERGE44125ID	0.112159	0.0862233	0.0831249	0.101572	0.10001	0.109508	0.106792	0.123245	0.119995	0.138392	0.12965	0.159335	0.112642	0.0890525	0.0985773	0.105625	0.131209	0.115141	0.101659	0.090357	0.0799308	0.0952514	0.126831	0.108654	0.107083	0.115909	0.108738	0.0234937	0.0620578	0.0271493	0.133509	0.0699811	0.115477	0.0659486	0.0534967	0.0488257	0.0452023	0.0352811	0.0502609	0.0376793	0.0419928	0.0372729	0.0629442	0.0626938	0.0671205	0.0576279	0.0488866	0.0693539	0.027668
MERGE70995ID	0.0870787	0.0995249	0.099897	0.0566969	0.0567794	0.0500849	0.0572327	0.0442149	0.0536913	0.0513403	0.0626685	0.0337381	0.0505139	0.0568066	0.0504649	0.0799157	0.056567	0.0687543	0.0774318	0.0709687	0.0776624	0.117784	0.113494	0.114775	0.0894343	0.0862965	0.0820317	0.155912	0.11658	0.0727581	0.0597858	0.0785485	0.0603548	0.062871	0.0746414	0.0597188	0.0801977	0.0869307	0.0544235	0.124378	0.115057	0.110253	0.141437	0.16199	0.151259	0.0813789	0.0742915	0.0758697	0.120883
MERGE59046ID	0.00662119	0.00736342	0.00750331	0.00837829	0.00910125	0.00817063	0.00855346	0.00719508	0.00890997	0.0141139	0.0118598	0.0121417	0.011891	0.0153168	0.0105859	0.00873498	0.0115085	0.0118572	0.0138872	0.00841381	0.0112822	0.0112663	0.00889121	0.00841686	0.0164012	0.0151235	0.0173129	0.00427157	0.00845894	0.00581037	0.0174353	0.0181646	0.0207539	0.0142889	0.0111327	0.00865266	0.0134878	0.0117038	0.0122391	0.0124378	0.0114473	0.0104406	0.013198	0.0143689	0.00662582	0.0192093	0.0174089	0.0180011	0.00955204
MERGE29892ID	0.0573836	0.0581948	0.0592909	0.0646161	0.0460234	0.0639856	0.0299371	0.0362075	0.0332099	0.0382684	0.0280323	0.0413018	0.0411117	0.0488526	0.03411	0.0563127	0.0678804	0.038829	0.0246483	0.0320457	0.0231614	0.0228119	0.0275889	0.0286173	0.0333967	0.0372316	0.0353905	0.0142112	0.0183021	0.0131633	0.0266372	0.0150342	0.0213747	0.0128966	0.0133742	0.0108158	0.0175382	0.0194216	0.0250373	0.0279485	0.0167037	0.0220297	0.029121	0.0272253	0.0114364	0.0161567	0.0160931	0.0197681	0.00803689
MERGE34287ID	0.00561798	0.00451306	0.00500221	0.00665672	0.0101355	0.0111418	0.0145912	0.0131136	0.01701	0.0138297	0.0128032	0.0172174	0.00622206	0.00650293	0.00666517	0.00799157	0.0124837	0.0193711	0.0043886	0.0032192	0.00352197	0.00875233	0.00457636	0.00619787	0.00516995	0.00427153	0.00578919	0.00254651	0.00453707	0.00287947	0.0147985	0.0199769	0.0184035	0.00454312	0.00328751	0.00324475	0.00400988	0.00262912	0.003417	0.00234124	0.00245298	0.00334099	0.00277852	0.0023444	0.00195144	0.00215918	0.00202429	0.00154611	0.00151515
MERGE49868ID	0.00260835	0.00273159	0.00573783	0.00814874	0.00692936	0.00668506	0.00566038	0.00684693	0.00728998	0.00738846	0.00619946	0.00816083	0.00585334	0.00687913	0.00604906	0.00569942	0.00702211	0.00729673	0.00745461	0.00556043	0.00579035	0.00810056	0.00601464	0.0040554	0.0062396	0.00565689	0.0065538	0.00365548	0.00569056	0.00514192	0.00801808	0.00679628	0.00984479	0.00718107	0.00754632	0.00517614	0.00567054	0.0056823	0.00677187	0.00497512	0.00578203	0.0053247	0.00400748	0.00597444	0.00363059	0.00647755	0.00607287	0.0064053	0.00658762
MERGE71032ID	0.0573836	0.0682898	0.0790054	0.0342018	0.0385769	0.0283319	0.0315723	0.0223976	0.0298542	0.0247229	0.0277628	0.0181131	0.0306494	0.0300962	0.028677	0.0358072	0.026528	0.0332262	0.0271733	0.0253146	0.0279967	0.0411546	0.0441946	0.0398653	0.0318517	0.028169	0.0306936	0.0153612	0.0232236	0.00863842	0.0165743	0.0231073	0.0191131	0.0219096	0.0199492	0.0209363	0.0294868	0.029514	0.0181412	0.0332894	0.0327065	0.0353936	0.037136	0.0401573	0.0373497	0.0314198	0.0275304	0.0256212	0.0429513
MERGE23127ID	0.0118379	0.00985748	0.00897455	0.0137725	0.0132382	0.00901952	0.0139623	0.0110247	0.0118028	0.012693	0.0183288	0.0129379	0.00571508	0.00677165	0.00649714	0.0110271	0.00903771	0.0141591	0.00925815	0.0103892	0.0094914	0.0189944	0.0135983	0.0221899	0.0137271	0.0119487	0.0127253	0.0271081	0.0199938	0.0208762	0.0132917	0.0203065	0.0185366	0.0150949	0.0174836	0.0139061	0.0112196	0.0100076	0.0103131	0.0117793	0.0127906	0.0114847	0.00806839	0.00899947	0.0144316	0.00632864	0.00799595	0.00806184	0.0107378
MERGE33727ID	0.0104334	0.0108076	0.00706194	0.0106737	0.0103423	0.0166596	0.0100629	0.0120692	0.0126128	0.0107985	0.00768194	0.0115446	0.0176522	0.0180577	0.016971	0.00854913	0.0115085	0.0144197	0.0192377	0.0126573	0.0164756	0.0151769	0.011114	0.0127018	0.0124198	0.0105634	0.0134353	0.00299832	0.0100738	0.00632456	0.0122693	0.00667271	0.0134812	0.00696124	0.0069486	0.00818912	0.0110981	0.0151811	0.0238569	0.0115598	0.00765098	0.0122155	0.0169383	0.0167133	0.00612662	0.013923	0.0105263	0.0162341	0.00612648
MERGE10792ID	0.000802568	0.000475059	0.000294247	0	0.000413693	0.000106112	0	0	0.000115714	0.000189448	0.000269542	0	0.000184357	5.37432e-05	0.000448079	0.000247801	0	0.000608061	0.000360707	0.000365818	0.000358166	0.00018622	0.000130753	0.000382585	0.00106965	0.000519511	0.00021846	0.0024233	0.00346047	0.00215961	0.00753377	0.0082791	0.00736142	0.00688796	0.00971309	0.00818912	0.0144599	0.0186583	0.0167122	0.0103161	0.0103376	0.00866569	0.0188619	0.00930197	0.00789653	0.0142208	0.0203441	0.0200994	0.00513834
MERGE15443ID	0.0156501	0.0171021	0.00956304	0.0127396	0.0121005	0.0223896	0.0150943	0.00940002	0.0156214	0.0147769	0.00956873	0.0152269	0.030972	0.0213361	0.0215638	0.0185851	0.0220416	0.00790479	0.0109414	0.0235587	0.0180874	0.0183426	0.0188285	0.0116306	0.0160447	0.0109674	0.0107045	0.000657165	0.00338357	0.00159399	0.0021525	0.00140044	0.0016408	0.000732762	0.00127017	0.00154512	0.00162015	0.00228988	0.00509443	0.00299971	0.00122649	0.00250574	0.0162437	0.00748695	0.00249603	0.00253146	0.00475709	0.00430701	0.000395257
MERGE15392ID	0.00662119	0.00534442	0.00485508	0.00539424	0.00641225	0.00986842	0.00842767	0.00626668	0.00740569	0.00710429	0.00404313	0.00786226	0.0133659	0.00897512	0.0090736	0.00997398	0.0115085	0.00325747	0.00625225	0.0100966	0.00680516	0.00782123	0.010591	0.00581529	0.00707155	0.00531055	0.00453304	0.000369655	0.000692095	0.000565611	0.000753377	0.000782602	0.000620843	0.000732762	0.000747161	0.000618047	0.000607558	0.000848104	0.0020502	0.00102429	0.000350426	0.000626436	0.00539674	0.00249565	0.000907647	0.000744546	0.00172065	0.000773054	0
MERGE71062ID	0.0234751	0.0296912	0.0283949	0.0121657	0.0146861	0.0102929	0.0140881	0.0121852	0.0173571	0.013735	0.0169811	0.0119427	0.0133659	0.0146719	0.0141705	0.0163549	0.00806242	0.0125087	0.01533	0.0182909	0.016416	0.0277467	0.0230126	0.0265514	0.0152722	0.011487	0.0176952	0.00431265	0.0109197	0.00473056	0.0104396	0.0154873	0.011929	0.0115044	0.0130753	0.0112794	0.0125562	0.0124671	0.00962972	0.0142669	0.015594	0.0143036	0.0200908	0.0229146	0.019106	0.0136997	0.0138664	0.0131419	0.019697
MERGE66632ID	0.0204655	0.0296912	0.0270708	0.0298405	0.029062	0.0249363	0.0172327	0.0136939	0.01458	0.017145	0.0171159	0.0143312	0.0197723	0.0230021	0.0236362	0.0272581	0.0218466	0.0212821	0.0250691	0.0216564	0.0268625	0.0250466	0.0261506	0.0225725	0.0234728	0.0219349	0.0226106	0.0175381	0.0165334	0.00730152	0.0133993	0.0182058	0.0168958	0.0129699	0.010535	0.0112021	0.0171736	0.0188279	0.0159046	0.0187299	0.0154188	0.0143036	0.0137857	0.0165621	0.0138416	0.0128062	0.0131579	0.0152402	0.0140975
MERGE53763ID	0.0164526	0.0194774	0.0116228	0.0200849	0.021512	0.0197368	0.0171069	0.0156667	0.01377	0.0148716	0.015903	0.0157245	0.0175139	0.0160155	0.017083	0.02732	0.0246424	0.018155	0.0161717	0.0204126	0.0214303	0.0208566	0.0243201	0.0198944	0.0225814	0.016913	0.0177499	0.0066538	0.0119963	0.00488482	0.0165743	0.0192767	0.0194678	0.0120906	0.00926479	0.00934796	0.0140548	0.0139937	0.0154076	0.0135353	0.0125569	0.0137816	0.0103126	0.0127051	0.0122986	0.010647	0.0102227	0.00938708	0.00638999
MERGE53992ID	0.00421348	0.00463183	0.00441371	0.0051647	0.00568828	0.00392615	0.00641509	0.00533828	0.00671141	0.00520981	0.00566038	0.00427946	0.00276536	0.00300962	0.00302453	0.00235411	0.00227568	0.00304031	0.00553084	0.00541411	0.00543219	0.00242086	0.00235356	0.00275461	0.00398146	0.00375202	0.00447843	0.00776276	0.00653645	0.00791855	0.00435882	0.00543702	0.00390244	0.0114311	0.0108338	0.0113566	0.00392888	0.00339242	0.00316849	0.0024144	0.00157692	0.00146168	0.00122896	0.00151252	0.00158838	0.00662646	0.00769231	0.00441745	0.00988142
MERGE47336ID	0.00341091	0.00308789	0.00411946	0.00493515	0.00589513	0.00445671	0.00666667	0.00870373	0.00879426	0.00947239	0.00714286	0.00995223	0.00608379	0.0083302	0.00784138	0.00941643	0.00955787	0.0106845	0.0119634	0.0094381	0.0119986	0.0135009	0.00862971	0.00841686	0.00831947	0.00785038	0.0101584	0.00394299	0.0142264	0.00781571	0.0135608	0.0181646	0.0147228	0.0115044	0.00702331	0.0115884	0.00639961	0.00593673	0.00646123	0.00848698	0.00747576	0.00970975	0.0104194	0.00952885	0.0144316	0.00707319	0.00870445	0.00607399	0.00494071
MERGE23217ID	0.0110353	0.0123515	0.0116228	0.0071158	0.0104458	0.00742784	0.0045283	0.00499014	0.00601713	0.00416785	0.00592992	0.00477707	0.00456284	0.00505186	0.00588104	0.00700037	0.00617685	0.00851286	0.00517013	0.00599941	0.00626791	0.0075419	0.00719142	0.00696304	0.00439743	0.00467559	0.00491535	0.0103093	0.0101507	0.00673591	0.0097939	0.0137573	0.00962306	0.0158277	0.0163628	0.0170735	0.0215481	0.0206937	0.0182654	0.0261194	0.0258731	0.0220297	0.0158162	0.0213265	0.0303608	0.0165289	0.0165992	0.0167863	0.0235178
MERGE33210ID	0.010634	0.0118765	0.0110343	0.0138873	0.0147895	0.0137946	0.0135849	0.0143902	0.0130757	0.0107985	0.00876011	0.0108479	0.0206941	0.0181652	0.0208357	0.0130715	0.0121586	0.0156793	0.0205002	0.0182177	0.0182665	0.0132216	0.0107218	0.0149208	0.011053	0.0106788	0.0127799	0.00160184	0.00392187	0.00200535	0.00990152	0.00844386	0.0103769	0.00483623	0.00433353	0.00509889	0.00972093	0.014757	0.016588	0.0114135	0.0053732	0.00908332	0.0112209	0.0126295	0.00444747	0.00603082	0.00678138	0.00773054	0.00335968
MERGE75010ID	0.0262841	0.0209026	0.0239812	0.0199702	0.0187196	0.0150679	0.0174843	0.0131136	0.0120343	0.0173345	0.0140162	0.0129379	0.0128128	0.0112323	0.0105859	0.0155495	0.0127438	0.0147672	0.0184562	0.0144132	0.0156996	0.0157356	0.0160826	0.0169102	0.0159853	0.0123528	0.0135445	0.010145	0.00938173	0.00498766	0.0140451	0.0126452	0.0155654	0.00776727	0.00612672	0.00486712	0.0073312	0.0097532	0.00851143	0.00775534	0.00741736	0.00762163	0.00673257	0.00816759	0.0082142	0.0047651	0.00495951	0.00717835	0.00566535
MERGE58883ID	0.00782504	0.0084323	0.0122113	0.00459084	0.00455063	0.0035017	0.00352201	0.00301729	0.00347142	0.00142086	0.00242588	0.000895701	0.0094944	0.00983501	0.00616108	0.00576137	0.00422627	0.0105976	0.0087772	0.0114867	0.0134909	0.016946	0.0149059	0.015686	0.0114096	0.00883168	0.00944839	0.0138826	0.0111504	0.0116722	0.00710327	0.00955598	0.0103769	0.0276984	0.03026	0.0338381	0.0472275	0.0504622	0.0418738	0.0596283	0.0673987	0.0713093	0.0345178	0.0390985	0.0569095	0.0431092	0.0436235	0.0435119	0.0321476
MERGE35025ID	0.00561798	0.00463183	0.00647344	0.00459084	0.00330955	0.00382003	0.00188679	0.00313334	0.00323999	0.00407313	0.00242588	0.00248806	0.00442457	0.00483689	0.00408872	0.00260191	0.00331599	0.00451703	0.00655284	0.00497512	0.00567096	0.0018622	0.00300732	0.00321371	0.00314951	0.002713	0.00513381	0.00106789	0.00292218	0.0013369	0.00252919	0.00205948	0.00279379	0.00285777	0.00313808	0.00478986	0.0102475	0.0115342	0.0131088	0.0139011	0.00805981	0.0128419	0.0128239	0.0138395	0.00676197	0.0137741	0.0119433	0.0186637	0.0085639
MERGE34994ID	0.000401284	0.000356295	0	0.000573855	0.000517117	0.000955008	0.000503145	0.000812348	0.000809998	0.00179975	0.00148248	0.000597134	0.000506983	0.000591175	0.000560099	0.001239	0.00123537	0.00147672	0.000480943	0.000512145	0.00095511	0.000837989	0.00130753	0.000459102	0.000831947	0.000808127	0.000873839	0.000410728	0.000922793	0.000514192	0.00156057	0.000659033	0.00101996	0.000439657	0.000448296	0.000618047	0.000567054	0.000424052	0.000434891	0.000219491	0.000292022	0.000730842	0.000374032	0.000378129	0.000272294	0.000744546	0	0.000110436	0.000329381
MERGE57421ID	0.0024077	0.00142518	0.00323672	0.000573855	0.00093081	0.000318336	0.00113208	0.00127655	0.00115714	0.0023681	0.00242588	0.00149283	0.00165922	0.00171978	0.00145626	0.000619502	6.50195e-05	0.00073836	0.00601178	0.00453614	0.00644699	0.000558659	0.000653766	0.00107124	0.00112907	0.00190487	0.00114691	0.00316261	0.00184559	0.00303373	0.0012915	0.00144163	0.00097561	0.00791383	0.00635087	0.00988875	0.00352384	0.00339242	0.00192594	0.000877963	0.00105128	0.000417624	0.000213732	0.000226877	0.000226912	0.00208473	0.00172065	0.000993926	0.00520422
MERGE44317ID	0.010634	0.00700713	0.00647344	0.0123953	0.013445	0.015174	0.0124528	0.0178716	0.0183985	0.0222601	0.019407	0.0254777	0.0176061	0.0128446	0.0161868	0.023665	0.0204811	0.0223245	0.0054106	0.0106087	0.0074021	0.0131285	0.0129446	0.0081108	0.00707155	0.0118333	0.0104315	0.00176613	0.00407567	0.00205677	0.00844858	0.00613724	0.00878049	0.00520261	0.00560371	0.00471261	0.00672364	0.00500382	0.006834	0.00497512	0.00724214	0.00553351	0.0069463	0.00491568	0.00658044	0.00647755	0.00748988	0.00585312	0.00270092
MERGE76213ID	0.0124398	0.0115202	0.00912167	0.0114771	0.0108594	0.010399	0.00842767	0.00823953	0.0104143	0.00956711	0.0083558	0.0108479	0.0129511	0.01005	0.0106419	0.0117705	0.0153446	0.00564628	0.00967897	0.0117062	0.0108047	0.00679702	0.00575314	0.00612136	0.00588305	0.00577234	0.00606226	0.000821456	0.00261458	0.00205677	0.00360545	0.00383063	0.00279379	0.00102587	0.00134489	0.00154512	0.00251124	0.00330761	0.00391402	0.00504829	0.00274501	0.00292337	0.00347315	0.0026469	0.00131609	0.001638	0.00283401	0.00298178	0.00118577
MERGE36987ID	0.000200642	0.000356295	0	0.00114771	0.00093081	0.00053056	0.00188679	0.00150865	0.00104143	0.00123141	0.00242588	0.00218949	0.000599161	0.000483689	0.00016803	0.00198241	0.0023407	0.00247568	0.00084165	0.000658472	0.000238777	0.00232775	0.00183054	0.00175989	0.00160447	0.00178943	0.00141999	0.00271081	0.00299908	0.00308515	0.00408976	0.00378944	0.00288248	0.0012457	0.00179319	0.00092707	0.000567054	0.000848104	0.000497018	0.0008048	0.000876066	0.000417624	0.000748063	0.000605006	0.00163376	0.000297818	0.000202429	0.000220872	0.000329381
MERGE33836ID	0.00662119	0.00950119	0.00588495	0.0107885	0.0103423	0.0122029	0.00691824	0.00963212	0.00879426	0.00994601	0.00997305	0.0103503	0.00742038	0.00784651	0.00784138	0.00681452	0.0105332	0.00833912	0.00823614	0.00665789	0.00776027	0.00633147	0.00627615	0.0049736	0.00558593	0.00611868	0.00573457	0.00164291	0.00522916	0.0050905	0.00834096	0.00527226	0.00784922	0.00278449	0.00358637	0.00355377	0.00238973	0.00305318	0.00559145	0.00190225	0.00122649	0.00208812	0.00331285	0.00491568	0.00149762	0.00178691	0.00121457	0.00231916	0.000790514
MERGE33318ID	0	0.000356295	0.000294247	0.000114771	0.000206847	0	0.000251572	0.00011605	0.00057857	0.000189448	0	0.000398089	0.000184357	5.37432e-05	0.00016803	0.000185851	6.50195e-05	0.000217165	6.01178e-05	0.000146327	0	0.00027933	0.000130753	0	0.000237699	0.00017317	0.000273075	0.000123218	0.000153799	5.14192e-05	0.000484314	0.000576654	0.000532151	0.000439657	7.47161e-05	0.000386279	0.000607558	0.000593673	0.000372763	0.000219491	0.000467235	0.000417624	0.000374032	0.000302503	0.000181529	0.000297818	0.000202429	0.000773054	6.58762e-05
MERGE66797ID	0.00120385	0.004038	0.0030896	0.00493515	0.00579171	0.00732173	0.00264151	0.00278519	0.00208285	0.00416785	0.00256065	0.00527468	0.00483938	0.00510561	0.00666517	0.00873498	0.0113784	0.00933808	0.00378742	0.00329236	0.00376074	0.00707635	0.00666841	0.00558574	0.0102805	0.0115447	0.0122338	0.00328583	0.00707475	0.00344508	0.0142065	0.0090617	0.0117517	0.00468968	0.00410938	0.00486712	0.00595407	0.00644559	0.00596421	0.00797483	0.00508118	0.00595114	0.0064654	0.00922635	0.00349444	0.00431837	0.00445344	0.00419658	0.00230567
MERGE35137ID	0.000802568	0.00308789	0.00235398	0.00172157	0.00103423	0.00191002	0.00100629	0.00104445	0.000347142	0.000757791	0.000673854	0.000597134	0.0021662	0.00306336	0.00291251	0.00167266	0.00143043	0.00221508	0.00330648	0.0024144	0.00238777	0.00111732	0.00183054	0.00175989	0.00326836	0.00375202	0.00398689	0.000328583	0.000615195	0.000308515	0.00139913	0.000741412	0.00155211	0.00205173	0.0018679	0.00092707	0.00344283	0.00373166	0.00571571	0.00438982	0.00449714	0.00501148	0.00454181	0.00347879	0.00276832	0.00424391	0.00273279	0.00353396	0.00177866
MERGE50126ID	0.0076244	0.00902613	0.0111814	0.00367267	0.00434378	0.00477504	0.00201258	0.00232099	0.00185142	0.00217865	0.00202156	0.00159236	0.00783518	0.00661042	0.00761734	0.00545162	0.00403121	0.00469076	0.00727426	0.00892596	0.00859599	0.00605214	0.00431485	0.00535619	0.00659615	0.00531055	0.00671764	0.00184828	0.00230698	0.00164541	0.00306732	0.00325397	0.00279379	0.00725434	0.00597729	0.00502163	0.0134068	0.0108557	0.0121769	0.0150717	0.0179886	0.0173314	0.013198	0.012327	0.0195144	0.0117638	0.01417	0.0141358	0.0114625
MERGE45086ID	0.0120385	0.015677	0.0117699	0.0138873	0.00806702	0.0175085	0.0045283	0.00835558	0.00451284	0.0043573	0.00256065	0.00597134	0.0147486	0.0127371	0.0180912	0.0118944	0.0144343	0.00707957	0.00595167	0.00973076	0.00829752	0.00558659	0.00889121	0.00703956	0.00861659	0.0124105	0.00851993	0.000985748	0.00153799	0.00164541	0.00538126	0.00127688	0.00536585	0.00197846	0.00254035	0.00254944	0.00635911	0.00441014	0.00733101	0.00497512	0.00426352	0.00615995	0.011595	0.00544506	0.00494668	0.00856228	0.012247	0.0115958	0.00250329
MERGE33084ID	0.00481541	0.00522565	0.00603207	0.00527947	0.0062054	0.00710951	0.00553459	0.00765928	0.00590141	0.00682012	0.00606469	0.00597134	0.00405586	0.00639544	0.00616108	0.00805352	0.00884265	0.00998958	0.00420825	0.00329236	0.00417861	0.00651769	0.00562238	0.00826383	0.00606133	0.00450242	0.00562534	0.00123218	0.00261458	0.00190251	0.00887908	0.00935003	0.00997783	0.00175863	0.00112074	0.00200865	0.00162015	0.00195064	0.00229871	0.000658472	0.000467235	0.00156609	0.00133583	0.00128564	0.000544588	0.000521182	0.000708502	0.000773054	0.000724638
MERGE44207ID	0.00321027	0.00344418	0.00382522	0.00229542	0.00279243	0.00191002	0.00201258	0.0016247	0.00231428	0.00170503	0.00256065	0.00159236	0.000921786	0.00128984	0.00106419	0.00142485	0.000975293	0.00169388	0.00318625	0.00270705	0.00226839	0.00102421	0.00117678	0.00175989	0.00190159	0.00213577	0.0021846	0.00398406	0.00230698	0.00344508	0.00139913	0.0015652	0.00128603	0.00168535	0.00141961	0.00162237	0.0010936	0.00127216	0.000869781	0.00109745	0.000992875	0.000939653	0.00192359	0.00249565	0.00267756	0.00201027	0.00151822	0.00198785	0.00283267
MERGE58935ID	0.00140449	0.0023753	0.00294247	0.00195111	0.00372324	0.00191002	0.00716981	0.00696298	0.00590141	0.00767263	0.00619946	0.00756369	0.00400977	0.0059655	0.00408872	0.00761987	0.00364109	0.0157227	0.00486954	0.00380451	0.00441738	0.0075419	0.00810669	0.0101002	0.00683385	0.00490649	0.00846532	0.00944675	0.00961243	0.0100782	0.0107625	0.0151578	0.0149446	0.00666813	0.00545427	0.00618047	0.00433391	0.00424052	0.00441103	0.00307287	0.00513959	0.00448946	0.00320598	0.00393254	0.00317676	0.00320155	0.00273279	0.00231916	0.00144928
MERGE62992ID	0.000802568	0.000831354	0.000882742	0.000803397	0.000413693	0.00053056	0.000251572	0.000812348	0.000347142	0.000757791	0.000808625	0.000895701	0.000414804	0.000644919	0.000504089	0.000247801	0.000390117	0.000347464	0.00144283	0.00153644	0.00202961	0.000558659	0.000130753	0.000688653	0.000356549	0.00103902	0.000873839	0.00123218	0.000845894	0.00123406	0.000430501	0.00090617	0.000842572	0.00974573	0.00926479	0.00988875	0.00255174	0.00296837	0.00180169	0.000585309	0.00140171	0.000730842	0.000106866	7.56258e-05	0.000181529	0.00111682	0.00172065	0.000773054	0.00362319
MERGE44014ID	0.00601926	0.00475059	0.0055907	0.00413176	0.00589513	0.00498727	0.00628931	0.00777533	0.00798426	0.00909349	0.00822102	0.00597134	0.0111075	0.0108024	0.0103618	0.0128237	0.00747724	0.0111188	0.00961885	0.0148522	0.00973018	0.0124767	0.0184362	0.00925855	0.00612075	0.00877396	0.00851993	0.000533947	0.00253768	0.000719868	0.00301351	0.00267732	0.00261641	0.00703451	0.00545427	0.00648949	0.0142979	0.014757	0.0168986	0.0137548	0.0227193	0.0147212	0.0144804	0.0110414	0.0156115	0.0177947	0.0187247	0.0156819	0.00803689
MERGE34014ID	0.00421348	0.00380048	0.00367809	0.00183634	0.00289585	0.00148557	0.00176101	0.00127655	0.00208285	0.00284172	0.00215633	0.00238854	0.00276536	0.00263342	0.00201635	0.00390286	0.00279584	0.0039524	0.00264518	0.00373134	0.00256686	0.0047486	0.00287657	0.00321371	0.00326836	0.00288617	0.00338613	0.00201257	0.00223008	0.00138832	0.00457407	0.00498394	0.00523282	0.00241811	0.00239091	0.00139061	0.00352384	0.00195064	0.00236083	0.00292654	0.00280341	0.00281896	0.00331285	0.00325191	0.00453823	0.00260591	0.00202429	0.00187742	0.0030303
MERGE36976ID	0.00160514	0.00142518	0.00147124	0.00378744	0.00475747	0.0053056	0.00805031	0.00673088	0.0083314	0.00776736	0.0118598	0.0111465	0.00184357	0.00252593	0.00201635	0.00681452	0.00864759	0.00799166	0.00324636	0.00373134	0.00220869	0.00856611	0.00536088	0.00527967	0.00499168	0.00380974	0.00338613	0.00669487	0.00853584	0.00812423	0.00791046	0.00980311	0.00767184	0.00468968	0.00455768	0.00293572	0.00182267	0.00144178	0.00180169	0.00124378	0.00169373	0.0017749	0.00197702	0.00166377	0.00349444	0.00111682	0.001417	0.00132523	0.00191041
MERGE43992ID	0.0232745	0.0152019	0.0180962	0.009526	0.0111697	0.00742784	0.00691824	0.00603458	0.00728998	0.00530454	0.00687332	0.00587182	0.00843435	0.00978127	0.00823345	0.00774377	0.00741222	0.00881689	0.0134664	0.0132426	0.0114613	0.00837989	0.010591	0.0117071	0.00826004	0.00663819	0.0065538	0.00940568	0.00861273	0.00467914	0.0038207	0.00621962	0.00447894	0.00747417	0.00642558	0.00656675	0.00814128	0.00720889	0.0061506	0.00790167	0.00805981	0.00991856	0.0127705	0.014747	0.0186521	0.0107215	0.00850202	0.00894533	0.0130435
MERGE14199ID	0.00200642	0.00130641	0.00191261	0.00103294	0.00093081	0.000848896	0.000754717	0.000812348	0.00115714	0.000663067	0.000269542	0.000298567	0.00119832	0.00171978	0.000840148	0.0016107	0.00130039	0.00173732	0.00306601	0.00190225	0.00268625	0.00167598	0.00143828	0.00275461	0.00184217	0.00184715	0.00169306	0.0042305	0.00253768	0.00380502	0.00134532	0.00152401	0.00159645	0.0033707	0.00216677	0.00270396	0.0051845	0.00508863	0.00422465	0.00636523	0.00624927	0.00636876	0.00587764	0.00567194	0.00658044	0.004095	0.00283401	0.00320265	0.00395257
MERGE35561ID	0.000200642	0.000831354	0.000147124	0.000918168	0.00165477	0.000636672	0.00389937	0.00626668	0.00404999	0.00322061	0.00404313	0.00288615	0.00124441	0.00188101	0.00207236	0.00278776	0.00351105	0.00499479	0.00132259	0.000512145	0.00196991	0.00391061	0.00274582	0.00214247	0.00207987	0.0019626	0.0014746	0.00119111	0.00415257	0.00395928	0.00527364	0.0015652	0.00310421	0.00227156	0.00261506	0.00154512	0.00226822	0.00254431	0.00142893	0.00234124	0.00256979	0.00261015	0.00320598	0.00249565	0.00145224	0.00111682	0.00212551	0.00231916	0.00105402
MERGE54341ID	0.00561798	0.0043943	0.00367809	0.0145759	0.0119971	0.0167657	0.00679245	0.00638273	0.00856283	0.00795681	0.00754717	0.013535	0.0117528	0.0148331	0.0128823	0.01239	0.0188557	0.0116835	0.0067332	0.00870647	0.00764088	0.00400372	0.0101987	0.00482057	0.0155693	0.0154699	0.0128891	0.0019715	0.00338357	0.00138832	0.0126998	0.00350111	0.00980044	0.00366381	0.00336222	0.00293572	0.00514399	0.00559749	0.00608847	0.00592625	0.00356267	0.00605554	0.00587764	0.00786508	0.001543	0.00550964	0.00465587	0.00684705	0.00204216
MERGE28446ID	0.0126404	0.0162708	0.0164779	0.0156089	0.014169	0.0189941	0.00427673	0.00557038	0.00682712	0.00653595	0.00444744	0.0128384	0.0120293	0.0118235	0.0136104	0.0143724	0.0138492	0.0109885	0.00613202	0.0100234	0.00990926	0.00772812	0.00732218	0.00696304	0.0115878	0.0117756	0.010213	0.00168399	0.00269148	0.00195393	0.00360545	0.00255375	0.00314856	0.00227156	0.00276449	0.00270396	0.00494147	0.0100076	0.0106238	0.0125841	0.00414671	0.0070996	0.0137857	0.0145202	0.00426594	0.00737101	0.00779352	0.00949752	0.00355731
MERGE38734ID	0.0204655	0.0244656	0.0197146	0.0273155	0.0189265	0.0296053	0.0116981	0.0133457	0.0138857	0.0117458	0.00781671	0.0147293	0.0222151	0.0171978	0.0237482	0.0235411	0.0217815	0.0138985	0.01022	0.0176324	0.0151027	0.00772812	0.0162134	0.0106359	0.0117067	0.00963981	0.00819224	0.00131433	0.00107659	0.00149116	0.00295969	0.0011945	0.00199557	0.0012457	0.00119546	0.00131335	0.00149864	0.00339242	0.00354125	0.00307287	0.0013433	0.00187931	0.00651884	0.00393254	0.00172453	0.00126573	0.00192308	0.00176698	0.000527009
MERGE58844ID	0.00722311	0.0064133	0.00367809	0.00413176	0.00455063	0.00488115	0.00377358	0.00452594	0.00451284	0.00331534	0.00350404	0.00248806	0.00539245	0.00553555	0.00537695	0.00557552	0.00637191	0.0072533	0.00408801	0.00541411	0.00519341	0.0103352	0.00653766	0.00550922	0.00635845	0.00456015	0.00589842	0.00336797	0.00707475	0.00442205	0.00699564	0.00605486	0.00793792	0.00688796	0.00739689	0.00533066	0.0101665	0.0102621	0.0082008	0.0134621	0.0113889	0.0117979	0.00822869	0.00930197	0.00485591	0.00871119	0.00809717	0.00960795	0.00559947
MERGE4250ID	0.00401284	0.00308789	0.00470796	0.00126248	0.00124108	0.00159168	0.00226415	0.00150865	0.00115714	0.000663067	0.00121294	0.000895701	0.002581	0.00257967	0.0028565	0.00167266	0.00247074	0.00277971	0.00492966	0.00512145	0.00680516	0.00456238	0.00483787	0.00443798	0.00564535	0.00409836	0.00393228	0.00883066	0.00422947	0.00421637	0.00220632	0.00300684	0.00310421	0.00659486	0.0083682	0.00695303	0.01045	0.0117887	0.00919483	0.0144132	0.0148931	0.0108582	0.010366	0.0105876	0.0124801	0.00610528	0.00536437	0.00596356	0.00816864
MERGE35658ID	0.000401284	0.000356295	0.000147124	0.000459084	0.000413693	0.000424448	0.00188679	0.0016247	0.000809998	0.00132613	0.00121294	0.00129379	0.000875697	0.00118235	0.000672118	0.000805352	0.000650195	0.00156359	0.000420825	0.000365818	0.000716332	0.0018622	0.000653766	0.000382585	0.000831947	0.00103902	0.000928454	0.000903602	0.00292218	0.00251954	0.00150675	0.000700222	0.00203991	0.000146552	0.00104603	0.000618047	0.00072907	0.000424052	0.0006834	0.00102429	0.00146011	0.00187931	0.00235106	0.00151252	0.000998412	0.00208473	0.00182186	0.00176698	0.00085639
MERGE25618ID	0.000401284	0.000950119	0.000294247	0.000459084	0.000413693	0.000955008	0.000125786	0.000464199	0.00057857	0.000284172	0.000539084	0.000298567	0.000737429	0.00102112	0.000560099	0.000619502	0.000910273	0.000781793	0.00084165	0.000438982	0.000776027	0.00027933	0.000653766	0.000765169	0.000415973	0.000865851	0.00043692	0.000369655	0.000307598	0.000205677	0.000484314	0.000123569	0.000487805	0.000439657	0.000224148	0.000231768	0.00052655	0.000169621	0.000621272	0.000292654	0.00052564	0.000417624	0.000908362	0.000605006	0.000226912	0.000372273	0.000303644	0.000110436	0
MERGE108962ID	0.00601926	0.0064133	0.00735619	0.00998508	0.00899783	0.00583616	0.00389937	0.00464199	0.0041657	0.00265227	0.0032345	0.00308519	0.00299581	0.00429946	0.00425675	0.00452236	0.0046814	0.00642808	0.00186365	0.00175593	0.00226839	0.00428305	0.00235356	0.00313719	0.00172332	0.00103902	0.00169306	0.00369655	0.00307598	0.0034965	0.0021525	0.00280089	0.00181818	0.00366381	0.00321279	0.00386279	0.00648062	0.00610635	0.006834	0.0117062	0.0127906	0.0109626	0.0072669	0.00567194	0.00962106	0.00632864	0.0090081	0.00629486	0.00704875
MERGE33623ID	0.00361156	0.00688836	0.00426659	0.00688626	0.00713621	0.0061545	0.00867925	0.00719508	0.00763712	0.00568343	0.00781671	0.00517516	0.00599161	0.00736282	0.00660916	0.00563747	0.00760728	0.00595031	0.00619214	0.00621891	0.00507402	0.00614525	0.0041841	0.00413192	0.00380319	0.00380974	0.00447843	0.00151969	0.00269148	0.00200535	0.00306732	0.00177115	0.00288248	0.0012457	0.00164375	0.00162237	0.00121512	0.00228988	0.00304423	0.00109745	0.00093447	0.000626436	0.00208389	0.00181502	0.000453823	0.00148909	0.00121457	0.00176698	0.000724638
MERGE57165ID	0.000802568	0.000593824	0.000588495	0.000344313	0.00103423	0.00053056	0.00113208	0.00104445	0.00115714	0.000852515	0.000673854	0.000895701	0.000553072	0.000967378	0.000728128	0.000185851	0.000195059	0.000347464	0.000601178	0.00168276	0.00161175	0.000465549	0.00104603	0.00099472	0.000772522	0.000923574	0.000873839	0.000492874	0.000845894	0.000411353	0.00123769	0.00123569	0.000665188	0.00483623	0.00321279	0.00401731	0.000405039	0.000763294	0.000931909	0.000365818	0.000292022	0.000835247	0	7.56258e-05	0.000181529	0.00134018	0.00121457	0.000993926	0.00204216
MERGE56837ID	0	0	0	0	0	0.000106112	0.000503145	0.00011605	0.000115714	9.47239e-05	0.000269542	0.000199045	9.21786e-05	0.00016123	0.00016803	6.19502e-05	0.000130039	4.34329e-05	0	0.000146327	0.000238777	9.31099e-05	0.000261506	0	0.00011885	0.00017317	5.4615e-05	4.10728e-05	0.000230698	0.000154258	0.000430501	0.000288327	0.000266075	0.00102587	0.000747161	0.000463535	0.000121512	8.48104e-05	0.000186382	0	0	0.000104406	5.34331e-05	0	0.000181529	0.000521182	0.000202429	0.000331309	6.58762e-05
MERGE59740ID	0.00180578	0.00118765	0.00235398	0	0.000723963	0.000848896	0.000377358	0.00011605	0.000231428	0.000284172	0.000269542	0.000298567	0.000230447	0.000322459	0.000280049	0.000309751	0.000390117	0.00138985	0.00192377	0.000585309	0.0010148	0.00027933	0.000653766	0.00145382	0.000356549	0.000404064	0.00163845	0.00127326	0.00176869	0.00293089	0.00236776	0.00214186	0.00190687	0.00710779	0.00859235	0.00988875	0.00959942	0.0127216	0.0123012	0.0127305	0.0159444	0.014408	0.011595	0.00710883	0.0134332	0.0113171	0.0137652	0.0162341	0.00711462
MERGE76952ID	0.00943018	0.00855107	0.0100044	0.015035	0.0153067	0.00923175	0.0130818	0.0107926	0.0119185	0.0125983	0.0107817	0.0108479	0.00783518	0.00704036	0.00582503	0.00656672	0.00656697	0.00577658	0.00589155	0.00577992	0.00495463	0.00502793	0.00431485	0.00436147	0.00415973	0.00317479	0.00360459	0.0019715	0.00161489	0.00149116	0.00258301	0.00321279	0.00288248	0.00161208	0.00179319	0.0026267	0.00157965	0.0016114	0.00211233	0.00248756	0.00110968	0.0017749	0.00138926	0.00219315	0.00149762	0.00096791	0.00161943	0.00143567	0.00111989
MERGE34126ID	0.00180578	0.00273159	0.00191261	0.00298405	0.00372324	0.00445671	0.00490566	0.00649878	0.00566998	0.00492564	0.00390836	0.00487659	0.00262709	0.00295588	0.00308054	0.00266386	0.00383615	0.00521195	0.00282554	0.0016096	0.00232808	0.00325885	0.0019613	0.0049736	0.00172332	0.00225121	0.00349536	0.00164291	0.00330667	0.00246812	0.00602701	0.00362468	0.00576497	0.00146552	0.00209205	0.00208591	0.00166066	0.00254431	0.00323062	0.000877963	0.000350426	0.000626436	0.00208389	0.00143689	0.000680735	0.00156355	0.000708502	0.0012148	0.00085639
MERGE79506ID	0	0.000356295	0.000294247	0	0	0.000424448	0.000251572	0.000348149	0.000347142	0.000378896	0.000134771	9.95223e-05	0.000506983	0.000376203	0.000280049	6.19502e-05	0	0.000130299	0.000601178	0.000731636	0.00167144	0.00018622	0.000261506	0.000229551	0.000178274	0.00034634	0.00021846	0.00028751	0.00115349	0.000514192	0.00021525	0.000205948	0.000221729	0.00410347	0.00425882	0.0052534	0.00283527	0.00288356	0.00465954	0.000512145	0.00157692	0.00052203	0.000106866	7.56258e-05	0.000136147	0.00201027	0.00232794	0.00143567	0.0016469
MERGE58407ID	0.00421348	0.00558195	0.00544358	0.00447607	0.00361982	0.00233447	0.00264151	0.0013926	0.00057857	0.000663067	0.00107817	0.000895701	0.00626815	0.00693287	0.00588104	0.00396481	0.00338101	0.00495136	0.00529037	0.00497512	0.00477555	0.00679702	0.00444561	0.00635091	0.00415973	0.00438698	0.00486073	0.0019715	0.00238388	0.00339367	0.00295969	0.0035423	0.0027051	0.00967246	0.0088165	0.00888443	0.0132043	0.014333	0.0150348	0.0171203	0.0176965	0.0173314	0.0105263	0.0108901	0.0193329	0.00900901	0.00991903	0.0112645	0.0115942
MERGE65772ID	0.000200642	0	0.000294247	0.00103294	0.00113766	0.000742784	0.00251572	0.0011605	0.00219857	0.000663067	0.000943396	0.000696656	0.000875697	0.00123609	0.00156828	0.0016107	0.000650195	0.000955525	0.000360707	0.000219491	0.000477555	0.00139665	0.00104603	0.000688653	0.0011885	0.000230894	0.00152922	0.000451801	0.00199938	0.00164541	0.00113007	0.000741412	0.000665188	0.00227156	0.00209205	0.00216316	0.00162015	0.00127216	0.0020502	0.000365818	0.000759257	0.000835247	0.00069463	0.000453755	0.000998412	0.00223364	0.00364372	0.00265047	0.00263505
MERGE34208ID	0.00481541	0.00736342	0.00573783	0.00734535	0.00920467	0.00976231	0.00679245	0.0114889	0.0112243	0.00549399	0.0103774	0.00726513	0.00622206	0.00505186	0.00599305	0.00551357	0.00396619	0.00555942	0.00691355	0.00395083	0.00555158	0.00558659	0.00313808	0.00566225	0.00546708	0.0061764	0.00742764	0.00115004	0.00338357	0.00287947	0.00495076	0.00378944	0.00447894	0.00168535	0.00171847	0.00216316	0.00194419	0.00169621	0.00323062	0.00124378	0.000817661	0.00104406	0.00208389	0.00242003	0.000907647	0.00134018	0.000809717	0.00132523	0.000724638
MERGE18543ID	0.0024077	0.00344418	0.00132411	0.00562378	0.00424036	0.0079584	0.00716981	0.0103284	0.00682712	0.0039784	0.00175202	0.00567277	0.00815781	0.00773902	0.00856951	0.00836328	0.00903771	0.00508165	0.00432848	0.00512145	0.00495463	0.00400372	0.00536088	0.00512664	0.00374376	0.00490649	0.00376843	0.00131433	0.00169179	0.00185109	0.00419738	0.00123569	0.00252772	0.000806038	0.00134489	0.00208591	0.00153915	0.00127216	0.0027336	0.000951127	0.000700853	0.00135728	0.00325942	0.00105876	0.0007715	0.00193582	0.00192308	0.00176698	0.000329381
MERGE55410ID	0.00220706	0.00166271	0.000735619	0.00160679	0.00248216	0.00275891	0.00163522	0.000348149	0.00127285	0.000852515	0.000673854	0.000995223	0.00483938	0.00413823	0.00588104	0.00192046	0.00331599	0.00165045	0.00162318	0.00358502	0.00244747	0.00111732	0.00248431	0.00214247	0.00332779	0.00248211	0.00163845	0.000410728	0.000384497	0.000771288	0.000430501	0.000164758	0.000399113	0.000732762	0.00104603	0.000772559	0.00218721	0.00271393	0.00590209	0.00387767	0.00216096	0.00250574	0.0100454	0.00521818	0.00181529	0.00431837	0.00850202	0.00607399	0.00171278
MERGE71381ID	0.000200642	0.000118765	0.000147124	0.000114771	0.000413693	0	0	0.00011605	0.000115714	0	0.000269542	9.95223e-05	0.000276536	0.00016123	0	6.19502e-05	0	4.34329e-05	6.01178e-05	7.31636e-05	0	0	0	7.65169e-05	5.94248e-05	0.000115447	0	0.000533947	0.000307598	0.000205677	0.000699564	0.000370706	0.000133038	0.000293105	0.00037358	0.000231768	0.000202519	0.000169621	0.000186382	0.000219491	0.000116809	0	0.000641197	7.56258e-05	0.000862265	0.000372273	0.000910931	0.000662617	0.000263505
MERGE34043ID	0.00200642	0.00118765	0.00176548	0.000918168	0.0013445	0.00159168	0.00125786	0.000348149	0.000925712	0.00104196	0.000539084	0.000398089	0.00156704	0.00155855	0.00140025	0.001239	0.00104031	0.00260598	0.00312613	0.0016096	0.0020893	0.00158287	0.00209205	0.00229551	0.00154504	0.00144308	0.00229383	0.000616092	0.00176869	0.00123406	0.00123769	0.0011945	0.00208426	0.00271122	0.00276449	0.00200865	0.00579205	0.00602154	0.00552932	0.00636523	0.00841023	0.00908332	0.0071066	0.00952885	0.0132516	0.00617973	0.00759109	0.00629486	0.00428195
MERGE47299ID	0.00120385	0.000950119	0.000441371	0.000459084	0.000723963	0.000318336	0.00100629	0.000812348	0.00057857	0.000663067	0.00148248	0.000597134	0.000737429	0.000752405	0.000448079	0.000309751	0.000390117	0.000260598	0.00114224	0.000951127	0.00155205	0.000372439	0.000261506	0.000306068	0.000534823	0.00150081	0.00054615	0.00336797	0.00184559	0.00262238	0.000430501	0.00177115	0.0010643	0.00285777	0.00216677	0.00208591	0.00271376	0.00220507	0.00186382	0.000365818	0.00105128	0.000730842	0.000480898	0.000226877	0.000544588	0.00156355	0.00172065	0.000441745	0.00191041
MERGE23373ID	0.00180578	0.00166271	0.00147124	0.00286928	0.00248216	0.00148557	0.00188679	0.00174075	0.00242999	0.00189448	0.00269542	0.00199045	0.00124441	0.00166604	0.00106419	0.00315946	0.00273082	0.0039524	0.00240471	0.00270705	0.00256686	0.00325885	0.00575314	0.00703956	0.00404088	0.00398291	0.00453304	0.0107611	0.00669025	0.00863842	0.00387451	0.00766126	0.00629712	0.00315088	0.00328751	0.00285847	0.00166066	0.00152659	0.00161531	0.00146327	0.00151851	0.00052203	0.000320598	0.000605006	0.00108918	0.00148909	0.00161943	0.000662617	0.00191041
MERGE59222ID	0	0	0	0	0	0	0	0	0	0	0	9.95223e-05	4.60893e-05	5.37432e-05	5.60099e-05	0	6.50195e-05	0	6.01178e-05	0	0.000119389	9.31099e-05	0	0	0	5.77234e-05	5.4615e-05	4.10728e-05	0	0	0	0	0	0.000146552	0.000224148	0.000231768	4.05039e-05	8.48104e-05	6.21272e-05	0	0	0	5.34331e-05	0	0	0	0.000202429	0	0.000395257
MERGE2967ID	0.00501605	0.00285036	0.00279535	0.000459084	0	0.000636672	0.000628931	0.000464199	0.000462856	0.000473619	0.000539084	0.00119427	0.00138268	0.000483689	0.00196035	0.000309751	0.000130039	0.00130299	0.00222436	0.0016096	0.000716332	9.31099e-05	0.000653766	0.000382585	0.000475398	0.000461787	0.000928454	0.00156077	0.000999692	0.000719868	0.00161438	0.00218305	0.0016408	0.00256467	0.00194262	0.00247219	0.0051845	0.0056823	0.00484592	0.00541411	0.00712534	0.00459386	0.00347315	0.00385692	0.00680735	0.00461619	0.00384615	0.00662617	0.00652174
MERGE50449ID	0.00220706	0.00154394	0.00117699	0.00401699	0.00496432	0.00573005	0.00503145	0.00696298	0.00671141	0.00473619	0.00404313	0.00656847	0.00359497	0.00284839	0.00392069	0.00464626	0.00422627	0.00399583	0.0033666	0.00182909	0.00292502	0.00307263	0.0022228	0.00183641	0.00249584	0.00236666	0.00305844	0.00143755	0.00399877	0.00318799	0.00570414	0.00325397	0.00523282	0.00256467	0.00149432	0.00208591	0.00178217	0.00144178	0.00167744	0.00248756	0.000992875	0.00146168	0.00192359	0.00189065	0.000998412	0.00186137	0.00161943	0.00187742	0.000658762
MERGE59386ID	0	0	0	0	0	0	0	0	0	0	0	0	0	0	0	0	0	0	0	0	0	0	0	0	0	0	0	0	0	0	0	0	0	0	0	0	0	0	0	0	0	0	0	0	0	0	0	0	0
MERGE54298ID	0.00140449	0.000950119	0.00161836	0.00206588	0.00103423	0.0018039	0.000880503	0.00104445	0.000809998	0.000663067	0.000673854	0.000895701	0.00138268	0.00171978	0.000952168	0.000557552	0.000715215	0.000781793	0.00150295	0.0008048	0.00191022	0.00167598	0.000784519	0.00122427	0.000653672	0.000692681	0.000819224	0.00193042	0.00130729	0.00236528	0.000753377	0.00107093	0.000532151	0.00329743	0.00321279	0.00316749	0.00595407	0.00695446	0.00590209	0.00826749	0.00987034	0.0106494	0.00459524	0.00612569	0.00889494	0.00550964	0.00506073	0.00574268	0.0100791
MERGE15062ID	0.00100321	0.002019	0.00147124	0.00160679	0.00144793	0.00244058	0.00264151	0.00104445	0.00162	0.000947239	0.00121294	0.00208997	0.00313407	0.00338582	0.00190434	0.00272581	0.00195059	0.000477762	0.00120236	0.00248756	0.00286533	0.000744879	0.00130753	0.00130079	0.0011885	0.00132764	0.0010923	0.000164291	0.000538296	0.000154258	0.000161438	0	0.000266075	0.000146552	7.47161e-05	0.000154512	0.000283527	0.000508863	0.000310636	0.000658472	0.00052564	0.000417624	0.000587764	0.00136126	0.000181529	0.000372273	0.000506073	0.000552181	6.58762e-05
MERGE43853ID	0.00200642	0.00166271	0.00205973	0.000918168	0.00093081	0.000424448	0.00100629	0.000928397	0.00104143	0.00179975	0.00229111	0.000995223	0.000599161	0.00128984	0.000896158	0.000743402	0.000650195	0.000998958	0.00222436	0.00314603	0.00310411	0.000465549	0.000392259	0.00114775	0.00142619	0.00132764	0.00152922	0.00681809	0.00253768	0.00812423	0.00118388	0.00140044	0.00137472	0.00740089	0.00620143	0.0078801	0.00218721	0.00178102	0.00161531	0.00109745	0.00146011	0.00125287	0.00101523	0.000983135	0.00167915	0.00260591	0.00273279	0.00110436	0.00362319
MERGE53553ID	0.000200642	0.000831354	0.00132411	0.00114771	0.00124108	0.00127334	0.000251572	0.0011605	0.000231428	0.00227337	0.000539084	0.000895701	0.000967876	0.000913635	0.00156828	0.00173461	0.00312094	0.00277971	0.00132259	0.0008048	0.00125358	0.00139665	0.0019613	0.00122427	0.00243642	0.00230894	0.00273075	0.000862529	0.00207628	0.00149116	0.00920196	0.00164758	0.00767184	0.00175863	0.000672445	0.00108158	0.00230872	0.00347723	0.000931909	0.00226807	0.00157692	0.0017749	0.00170986	0.0020419	0.000635353	0.000372273	0.000809717	0.00154611	0.000395257
MERGE58305ID	0.00260835	0.00261283	0.0025011	0.00103294	0.00144793	0.0018039	0.00113208	0.0013926	0.00138857	0.000757791	0.000673854	0.000597134	0.00221229	0.00365454	0.00246443	0.000805352	0.00110533	0.000955525	0.00150295	0.00124378	0.00131328	0.000651769	0.000392259	0.000612136	0.00124792	0.00155853	0.00185691	0.000903602	0.00176869	0.00174825	0.00107625	0.00111212	0.00115299	0.00278449	0.00261506	0.00394005	0.00895135	0.00788737	0.00764165	0.00812116	0.0113889	0.0112758	0.00876302	0.00574756	0.00812344	0.00871119	0.0110324	0.00960795	0.00368906
MERGE48794ID	0.000401284	0	0.000147124	0.000229542	0.000413693	0.000424448	0.000628931	0.000580248	0.000347142	0.000852515	0.000673854	0.000597134	0.000322625	0.000483689	0.000336059	0.000495602	0.000390117	0.00138985	0.000120236	0.000219491	0.000179083	0.000465549	0	0.000153034	0.000297124	0.00017317	0.00021846	0.000164291	0.000615195	0.000257096	0.000645751	0.000988549	0.00101996	7.32762e-05	0.000149432	0.000386279	0.000486046	0.000339242	0.000186382	0.000146327	0.000175213	0.000208812	0.000267165	0.000151252	4.53823e-05	0.000297818	0	0.000110436	0.000197628
MERGE57411ID	0.00280899	0.00106888	0.00117699	0.000114771	0.000206847	0	0.000880503	0.000232099	0.000462856	0.00113669	0.00175202	0.000796178	0.00119832	0.00150481	0.00156828	0.000309751	0.000260078	0.000217165	0.00480943	0.00153644	0.00507402	9.31099e-05	0	0.00107124	0.000594248	0.00109674	0.00021846	0.00143755	0.00161489	0.0010798	0.000430501	0.00181234	0.00075388	0.00234484	0.00336222	0.0045581	0.0020657	0.00118735	0.00149105	0.000146327	0.00052564	0.000417624	0.000160299	0.000151252	9.07647e-05	0.00096791	0.000404858	0.000331309	0.00263505
MERGE23261ID	0.000802568	0.000475059	0.00161836	0.000688626	0.00093081	0.000212224	0.000251572	0.000232099	0.00057857	0.000189448	0.000943396	0.000398089	0.000506983	0.000322459	0.000448079	0.000619502	0.000910273	0.000998958	0.000360707	0.000585309	0.000537249	0.000465549	0.000653766	0.000841686	0.000297124	0.00034634	0.000382305	0.000616092	0.000615195	0.000565611	0.000645751	0.000411896	0.000620843	0.00095259	0.00156904	0.00154512	0.00186318	0.0032228	0.00229871	0.00446298	0.00350426	0.00417624	0.00219076	0.00385692	0.00426594	0.001638	0.00202429	0.00176698	0.00256917
MERGE47549ID	0.00180578	0.00285036	0.00220686	0.000688626	0.000723963	0.00127334	0.00125786	0.000696298	0.00115714	0.000757791	0.000404313	0.000298567	0.00165922	0.00225722	0.00106419	0.000867303	0.000585176	0.000912092	0.00126247	0.00124378	0.00167144	0.00251397	0.00143828	0.00153034	0.000594248	0.00115447	0.00114691	0.000369655	0.000153799	0.000359934	0.000484314	0.000741412	0.000798226	0.00498278	0.00485655	0.00324475	0.0170926	0.0155203	0.0129846	0.0219491	0.0241794	0.0221341	0.0127171	0.00854572	0.00930338	0.0134763	0.0124494	0.0124793	0.0113307
MERGE45030ID	0.00100321	0.000831354	0.00161836	0.000918168	0.00093081	0.00137946	0.00138365	0.00185679	0.00277713	0.00179975	0.00188679	0.000995223	0.000553072	0.000967378	0.000840148	0.000929253	0.000845254	0.00104239	0.00210412	0.00314603	0.00232808	0.000931099	0.00143828	0.00137731	0.00219872	0.00300162	0.00141999	0.00698238	0.00384497	0.00740436	0.00145294	0.00214186	0.00181818	0.00293105	0.00425882	0.00463535	0.00247074	0.00110254	0.00149105	0.0008048	0.000817661	0.000730842	0.000908362	0.00113439	0.00117994	0.00208473	0.00161943	0.00132523	0.00322793
MERGE48874ID	0.000601926	0.00190024	0.00147124	0.00137725	0.00206847	0.00116723	0.00100629	0.00313334	0.00347142	0.00426257	0.0041779	0.00288615	0.00106005	0.00145107	0.00196035	0.000929253	0.00143043	0.00299687	0.00240471	0.00153644	0.00179083	0.000837989	0.00117678	0.00191292	0.00142619	0.00144308	0.00191152	0.00188935	0.00130729	0.00210819	0.00365926	0.00362468	0.00416851	0.00271122	0.00276449	0.003322	0.00255174	0.00313799	0.00291998	0.00263389	0.00327065	0.00313218	0.00331285	0.00196627	0.00335829	0.00364828	0.0048583	0.00463832	0.00223979
MERGE66366ID	0.00521669	0.00308789	0.00382522	0.00103294	0.00196504	0.000955008	0.000754717	0.000348149	0.000462856	0.000473619	0.000404313	0.000497611	0.002581	0.00257967	0.00196035	0.001239	0.000975293	0.00104239	0.00228448	0.0032192	0.00179083	0.00214153	0.00209205	0.00206596	0.00190159	0.00144308	0.00158383	0.00172506	0.00138419	0.00143974	0.000753377	0.00107093	0.000886918	0.00271122	0.00381052	0.003322	0.00826279	0.0089051	0.00714463	0.00907229	0.0113889	0.0116935	0.00577077	0.0067307	0.00953029	0.00550964	0.00526316	0.00496963	0.00942029
MERGE45194ID	0.000601926	0.00023753	0.00117699	0.00137725	0.00144793	0.000636672	0.00125786	0.00150865	0.00138857	0.00104196	0.000943396	0.00228901	0.000553072	0.00134358	0.00123222	0.000929253	0.000715215	0.000955525	0.00162318	0.00124378	0.00131328	0.00121043	0.00104603	0.00122427	0.00190159	0.00202032	0.00120153	0.0057502	0.00361427	0.00822707	0.00139913	0.00222424	0.0016408	0.00212501	0.00216677	0.00231768	0.00145814	0.00110254	0.00111829	0.000585309	0.000408831	0.000417624	0.000374032	0.000453755	0.000544588	0.00141464	0.00222672	0.000993926	0.00197628
MERGE49991ID	0.00401284	0.00261283	0.00220686	0.000573855	0.00113766	0.00106112	0.000503145	0.000232099	0.000231428	0.000378896	0.000404313	0.000796178	0.00101397	0.000913635	0.000448079	0.000929253	0.000650195	0.000781793	0.00132259	0.0008048	0.0010148	0.000465549	0.00117678	0.000382585	0.000950796	0.00219349	0.00185691	0.00028751	0.000692095	0.000205677	0.00139913	0.00144163	0.00159645	0.00329743	0.00201733	0.00216316	0.00976143	0.00670003	0.0119284	0.00548727	0.00718374	0.0109626	0.006786	0.00589881	0.00490129	0.0110937	0.00880567	0.0117062	0.00335968
MERGE24754ID	0	0	0	0	0	0	0	0	0	0	0	0	0	0	0	0	0	0	0	0	0	0	0	0	0	0	0	0	0	0	0	0	0	0	0	0	0	0	0	0	0	0	0	0	0	0	0	0	0
MERGE47194ID	0	0	0.000147124	0.000229542	0.000206847	0.000424448	0.00113208	0.00104445	0.00127285	0.00132613	0.00107817	0.00109475	0.00069134	0.00107486	0.0011202	0.000185851	0.000390117	0.000390896	0.000420825	0.000438982	0.000298472	0.000465549	0.000523013	0.000382585	0.000594248	0.000923574	0.00065538	0.00160184	0.00184559	0.00210819	0.000914815	0.00115331	0.00110865	0.0015388	0.00156904	0.00108158	0.00072907	0.000848104	0.000621272	0.000219491	0.000116809	0.000104406	0.000213732	7.56258e-05	0.000317676	0.000744546	0.000404858	0.000662617	0.000724638
MERGE53000ID	0.000200642	0.000475059	0.000147124	0.000344313	0.00031027	0.000742784	0.000503145	0.000812348	0.000231428	9.47239e-05	0.000539084	0.000298567	0.000368715	0.000322459	0.000280049	0.0001239	0.000130039	4.34329e-05	0.000601178	0.000658472	0.000596944	0.00027933	0.000130753	0	0.000415973	0.000115447	0.00043692	0.00119111	0.000692095	0.000874126	0.000269063	0.000535464	0.000354767	0.0018319	0.00141961	0.00208591	0.000607558	0.000763294	0.0006834	0.000219491	0.000116809	0.000208812	0.000160299	0	9.07647e-05	0.000819001	0.000809717	0.000441745	0.00125165
MERGE19356ID	0.00140449	0.0023753	0.0025011	0.00378744	0.0031027	0.00785229	0.00503145	0.00626668	0.00439713	0.00341006	0.00269542	0.00338376	0.00921786	0.0059655	0.00711325	0.00724817	0.0083225	0.0033009	0.00264518	0.00556043	0.00441738	0.00409683	0.00549163	0.00520315	0.00356549	0.00536828	0.00551611	0.00127326	0.00176869	0.00118264	0.00285207	0.00144163	0.0021286	0.000879314	0.000523013	0.000772559	0.000810077	0.000763294	0.00161531	0.000731636	0.000584044	0.000626436	0.00208389	0.000831884	0.000635353	0.00096791	0.00111336	0.000773054	0.000197628
MERGE53005ID	0.00140449	0.000475059	0.000147124	0.000229542	0.00062054	0.000636672	0.00113208	0.000348149	0.000809998	0.000663067	0.000808625	0.000398089	0.000368715	0.000322459	0.000336059	0.0001239	6.50195e-05	8.68659e-05	0.000601178	0.000512145	0.000417861	0.00027933	0.000130753	7.65169e-05	0.000534823	0.00017317	0.000273075	0.00193042	0.00153799	0.00190251	0.000484314	0.000659033	0.000620843	0.00263794	0.00328751	0.00247219	0.000891085	0.00135697	0.000931909	0.000146327	0.000350426	0.000417624	0.000374032	0.000378129	0.000226912	0.001638	0.00151822	0.0012148	0.0027668
MERGE28414ID	0.0024077	0.00261283	0.00176548	0.00470561	0.00155135	0.00297114	0.00138365	0.0013926	0.00162	0.0019892	0.00256065	0.0026871	0.00184357	0.00112861	0.00173631	0.00384091	0.00455137	0.00286657	0.00108212	0.00234124	0.00155205	0.000744879	0.000915272	0.00175989	0.00166389	0.00213577	0.00174768	0.000492874	0.00107659	0.000359934	0.00177582	0.000700222	0.00137472	0.000293105	0.000747161	0.000849815	0.000445543	0.00118735	0.000745527	0.00117062	0.00052564	0.000730842	0.00122896	0.00189065	0.000499206	0.000521182	0.00151822	0.000773054	0.000329381
MERGE54527ID	0	0	0	0.000114771	0	0.000106112	0	0.000348149	0	0	0	0	0	5.37432e-05	0	6.19502e-05	0	0	0	0	0	0	0	0	0	0	0	0	0	0	0	0	0	0	0	0	0	0	0	0	0	0	0.00117553	0.000831884	0.0007715	0.000446728	0.00101215	0.000773054	0.00125165
MERGE54308ID	0.000200642	0.000475059	0.000441371	0.000918168	0.000827386	0.000636672	0.00125786	0.00127655	0.00138857	0.000663067	0.000673854	0.000597134	0.000875697	0.00112861	0.00106419	0.00117705	0.000650195	0.000564628	0.0016833	0.000877963	0.002149	0.000558659	0.00143828	0.000841686	0.00101022	0.00155853	0.00131076	0.00147862	0.000461396	0.00138832	0.000968627	0.00255375	0.00110865	0.00271122	0.00343694	0.00363103	0.00429341	0.00441014	0.00391402	0.00278022	0.00327065	0.00261015	0.00138926	0.00105876	0.00149762	0.00290373	0.00283401	0.00209829	0.00335968
MERGE55100ID	0.00280899	0.00475059	0.00397234	0.0103294	0.00765333	0.00732173	0.00553459	0.00475804	0.00485999	0.00265227	0.00350404	0.00258758	0.00723602	0.00612673	0.00660916	0.00631892	0.00578674	0.0033009	0.00589155	0.00738952	0.00441738	0.00437616	0.00326883	0.00512664	0.00445686	0.00317479	0.00354997	0.000164291	0.000538296	0.000257096	0.000269063	0.000700222	0.000487805	0.000366381	0.00037358	0.000309023	0.000688566	0.00135697	0.00180169	0.00175593	0.000642448	0.00167049	0.00160299	0.0026469	0.000544588	0.00126573	0.001417	0.00176698	0.000724638
MERGE4186ID	0.0024077	0.0023753	0.00220686	0.00183634	0.0017582	0.000848896	0.00113208	0.0011605	0.00115714	0.00179975	0.00148248	0.00119427	0.00115223	0.00182727	0.0016803	0.00179656	0.00169051	0.00104239	0.00330648	0.00124378	0.002149	0.000744879	0.00143828	0.00153034	0.00172332	0.0019626	0.00141999	0.00110897	0.00123039	0.000874126	0.00139913	0.00127688	0.00110865	0.00109914	0.00164375	0.00108158	0.00157965	0.00110254	0.00142893	0.00197542	0.00198575	0.00167049	0.00138926	0.00151252	0.00136147	0.00119127	0.000910931	0.000773054	0.00105402
MERGE23075ID	0.0024077	0.00213777	0.00161836	0.0043613	0.00393009	0.00116723	0.00616352	0.00557038	0.00370285	0.00558871	0.00619946	0.00457803	0.00147486	0.00338582	0.00240842	0.00204436	0.00260078	0.00321404	0.00384754	0.00380451	0.00328319	0.00214153	0.00209205	0.00313719	0.00629903	0.0064073	0.00715456	0.0116236	0.00692095	0.00575895	0.00263682	0.00255375	0.00283814	0.00417674	0.00575314	0.00556242	0.000891085	0.000848104	0.000869781	0.000877963	0.00052564	0.000939653	0.000267165	0.000378129	0.000635353	0.00394609	0.00374494	0.00430701	0.00316206
MERGE7669ID	0.000601926	0.000356295	0.000441371	0.000229542	0.000413693	0.000106112	0.000251572	0.000348149	0.000347142	0.000189448	0.000134771	0.000199045	0.000276536	0.00016123	0.000392069	0.0001239	6.50195e-05	8.68659e-05	0.00108212	0.00109745	0.0010148	9.31099e-05	0.000261506	0.000306068	0.000356549	0.000461787	0.00010923	0.000657165	0.000307598	0.000668449	0.000484314	0.000453085	0.000354767	0.00271122	0.00358637	0.00378554	0.00133663	0.000848104	0.000745527	0.000146327	0.000350426	0.000313218	0	7.56258e-05	0	0.000372273	0.000607287	0.000552181	0.00191041
MERGE28943ID	0.00642055	0.00593824	0.00500221	0.00987031	0.00455063	0.00838285	0.00314465	0.00545433	0.0065957	0.0043573	0.00215633	0.00666799	0.00838826	0.00526684	0.0062731	0.00662867	0.00695709	0.00490792	0.0033666	0.0064384	0.00579035	0.0027933	0.00405335	0.00306068	0.00404088	0.00253983	0.00185691	0.000328583	0.000845894	0.000771288	0.00182963	0.00127688	0.00235033	0.000659486	0.000597729	0.00108158	0.0010126	0.000339242	0.00142893	0.0008048	0.000350426	0.000730842	0.00160299	0.000756258	0.000953029	0.00119127	0.00182186	0.00187742	0.000131752
MERGE77103ID	0.0062199	0.00510689	0.00720906	0.00482038	0.00403351	0.00403226	0.00226415	0.00232099	0.00196714	0.00293644	0.0041779	0.00318471	0.0030419	0.00349331	0.00313655	0.00359311	0.00286086	0.00256254	0.00456896	0.00343869	0.00334288	0.00372439	0.00339958	0.0035963	0.00374376	0.002713	0.0032769	0.00205364	0.00192249	0.00143974	0.00285207	0.00284208	0.00372506	0.00175863	0.00201733	0.00185414	0.00238973	0.0024595	0.00254722	0.00212174	0.00198575	0.00365421	0.00213732	0.00317628	0.00217835	0.00208473	0.00253036	0.00276091	0.00177866
MERGE58426ID	0.00120385	0.00118765	0.00102987	0.00114771	0.000827386	0.00053056	0.000880503	0.00197284	0.00219857	0.00312589	0.00296496	0.00208997	0.000921786	0.000913635	0.000728128	0.00322141	0.00305592	0.0069927	0.00054106	0.000512145	0.000537249	0.00223464	0.000523013	0.00145382	0.00011885	0.000577234	0.00054615	0.00484659	0.00745924	0.00946113	0.0132379	0.016723	0.0125942	0.00520261	0.00388524	0.00386279	0.00125562	0.00152659	0.00155318	0.00124378	0.000642448	0.000626436	0.000534331	0.000605006	0.00131609	0.000297818	0.000101215	0.000331309	0.000131752
MERGE23172ID	0	0	0.000147124	0.000573855	0.00093081	0.000212224	0.00100629	0.000928397	0.00115714	0.000378896	0.000269542	0.000298567	0.000230447	0.000322459	0.000336059	6.19502e-05	0.000130039	8.68659e-05	6.01178e-05	0	0	0.00027933	0.000261506	0.000306068	0.000534823	0.00103902	0.000819224	0.00373763	0.00230698	0.00303373	0.000591939	0.00107093	0.000532151	7.32762e-05	7.47161e-05	0	4.05039e-05	0.000254431	0.000248509	7.31636e-05	0.000116809	0.000104406	0.000320598	0.000529381	0.000635353	0.000372273	0.000303644	0.000441745	0.000988142
MERGE36858ID	0.00280899	0.00273159	0.00323672	0.00654195	0.00506774	0.00519949	0.00528302	0.00417779	0.00532284	0.00644122	0.00687332	0.00597134	0.00276536	0.00268716	0.00224039	0.00631892	0.00871261	0.00925122	0.000901767	0.00131694	0.00095511	0.0075419	0.00601464	0.00428495	0.00392203	0.00398291	0.00245767	0.0151559	0.0141495	0.00781571	0.0120002	0.0147047	0.0112195	0.00285777	0.00336222	0.00231768	0.000688566	0.00135697	0.000807654	0.00109745	0.000817661	0.000626436	0.000641197	0.0020419	0.00122532	0.000446728	0.000506073	0.000773054	0.000197628
MERGE45180ID	0.000802568	0.000950119	0.00176548	0.00114771	0.00165477	0.00137946	0.000754717	0.00150865	0.00150428	0.00151558	0.00148248	0.000995223	0.000553072	0.000591175	0.000616108	0.000681452	0.000650195	0.000781793	0.00114224	0.00146327	0.00137297	0.000744879	0.000653766	0.000459102	0.0011885	0.00109674	0.00120153	0.00279295	0.00161489	0.00231386	0.000699564	0.00107093	0.00097561	0.00175863	0.00164375	0.00139061	0.000891085	0.000678484	0.00111829	0.000292654	0.000584044	0.000417624	0.000213732	0.000605006	0.0007715	0.00096791	0.00101215	0.000441745	0.00131752
MERGE60725ID	0.00260835	0.002019	0.00117699	0.00183634	0.00165477	0.00212224	0.00163522	0.00150865	0.00196714	0.00208393	0.000808625	0.0017914	0.002581	0.00354705	0.00380867	0.00377896	0.00286086	0.00499479	0.00240471	0.004024	0.00340258	0.00465549	0.00379184	0.00351978	0.00309009	0.00236666	0.00464227	0.00225901	0.00415257	0.00221102	0.00231394	0.000782602	0.00119734	0.00395691	0.00381052	0.00540791	0.00554903	0.00576711	0.00248509	0.00541411	0.00496437	0.00469827	0.00667913	0.00431067	0.00335829	0.00580746	0.0055668	0.00684705	0.00638999
MERGE53665ID	0.000802568	0.000712589	0.000588495	0.000803397	0.00113766	0.000742784	0.000628931	0.00127655	0.000694284	0.000852515	0.00107817	0.000796178	0.000460893	0.000644919	0.00123222	0.000185851	0.000455137	0.000477762	0.000721414	0.000877963	0.000776027	0.000465549	0.000523013	0.000382585	0.000831947	0.000865851	0.000873839	0.00213579	0.00130729	0.00257096	0.00107625	0.00131807	0.00146341	0.00095259	0.000747161	0.00131335	0.00072907	0.000848104	0.000869781	0.000292654	0.000292022	0.000626436	0.000587764	0.000226877	0.00113456	0.000893455	0.00111336	0.000662617	0.00250329
MERGE2037ID	0	0.00023753	0.000147124	0	0	0.000106112	0.000125786	0.00011605	0.000231428	0.000189448	0.000134771	0	4.60893e-05	5.37432e-05	5.60099e-05	0.000185851	6.50195e-05	0.000173732	0.000300589	0.000219491	0.000298472	0	0.000130753	0.000229551	0.000356549	0.00034634	0.000273075	0.00057502	7.68994e-05	0.000514192	0.00021525	0.000123569	0.000221729	0.000219829	0.00037358	0.000154512	0.000243023	0.000339242	0.000310636	0.000146327	5.84044e-05	0.000208812	0.000213732	0.000605006	0.000363059	0.000297818	0.000202429	0	0.000329381
MERGE45023ID	0.00100321	0.000950119	0.000735619	0.00195111	0.00299928	0.00222835	0.00301887	0.00359754	0.00208285	0.00274699	0.00336927	0.0017914	0.00152095	0.00134358	0.00134424	0.000619502	0.000520156	0.00165045	0.00150295	0.00117062	0.00143266	0.000558659	0.00104603	0.00221899	0.00291181	0.00317479	0.00294921	0.00817349	0.00446017	0.017791	0.00156057	0.00218305	0.00146341	0.0018319	0.00149432	0.00224042	0.000769573	0.000508863	0.00118042	0.000146327	0.000350426	0	0.000641197	0.000453755	0.000816882	0.00208473	0.00121457	0.0012148	0.00217391
MERGE7659ID	0.000200642	0.000118765	0	0.000114771	0	0.000106112	0.000503145	0.000348149	0.000231428	0.000378896	0.000134771	0.000199045	0.000184357	0.00016123	0.00011202	0.0001239	0.000130039	0.000130299	0.000240471	0.000512145	0.000596944	0.00018622	0.000130753	0.000306068	0.000178274	0.000288617	0.000273075	0.00106789	0.000692095	0.000719868	0.000161438	0.000411896	0.000221729	0.00131897	0.000448296	0.00100433	0.000364535	8.48104e-05	0.000434891	0.000219491	5.84044e-05	0.000208812	0.000160299	7.56258e-05	0.000181529	0.000595637	0.000303644	0.000110436	0.000592885
MERGE24741ID	0	0.000475059	0.000294247	0.000114771	0.00031027	0.000106112	0.000125786	0.000464199	0.000115714	0.000284172	0.000404313	0.000298567	0.000184357	0.000214973	0.00016803	0.000557552	6.50195e-05	0.000173732	0.000420825	0.000146327	0.000238777	0.00027933	0.000261506	0.000229551	0.000594248	0.000115447	0.000382305	0.00057502	0.000538296	0.000359934	0.000107625	0.000288327	0.000310421	0.000439657	0.000523013	0.000309023	4.05039e-05	0.000339242	0.000310636	0.000219491	0.000467235	0	5.34331e-05	0.000605006	0.000453823	0.000297818	0.000101215	0.000220872	0.000329381
MERGE57190ID	0	0	0.000147124	0.000229542	0.000206847	0	0.000125786	0.00011605	0.000231428	9.47239e-05	0	9.95223e-05	0.000138268	0.000107486	5.60099e-05	6.19502e-05	0	8.68659e-05	6.01178e-05	7.31636e-05	0.000179083	9.31099e-05	0.000130753	7.65169e-05	0.00011885	0.00017317	0.00032769	0	7.68994e-05	0	0.000161438	8.23791e-05	0.000177384	0	7.47161e-05	7.72559e-05	0.000162015	0	0	7.31636e-05	0	0	0	0	9.07647e-05	0.000148909	0.000202429	0	6.58762e-05
MERGE57416ID	0.000401284	0.000593824	0.000882742	0.000114771	0.000103423	0	0.00100629	0.00011605	0.000347142	0.000473619	0.000673854	0.000796178	0.000506983	0.000322459	0.000392069	0.0001239	0.000130039	0.000173732	0.00126247	0.000512145	0.00113419	0.00018622	0.000523013	0.000306068	0.000297124	0.000404064	0.00010923	0.000739311	0.000230698	0.000565611	0.000161438	0.000247137	0.000266075	0.00190518	0.000747161	0.00115884	0.00113411	0.000848104	0.000807654	7.31636e-05	0.000467235	0.000208812	0.000160299	0	4.53823e-05	0.000446728	0.000303644	0.000331309	0.00111989
MERGE59283ID	0.000200642	0	0.000147124	0.000114771	0	0	0	0	0.000231428	9.47239e-05	0.000269542	0	9.21786e-05	0.000107486	0	0	0	0	0.000120236	0.000219491	0.000179083	9.31099e-05	0.000130753	7.65169e-05	0.000297124	0	0.00010923	0.000246437	0.000153799	0.000102838	0.000107625	0.000411896	0.000221729	0.0015388	0.00164375	0.00108158	0.000486046	0.000339242	0.000559145	0.000146327	0.000292022	0.000104406	5.34331e-05	0	4.53823e-05	0.000297818	0.000202429	0.000331309	0.000724638
MERGE53700ID	0.00120385	0.000593824	0.000147124	0.00160679	0.00165477	0.000848896	0.00163522	0.00359754	0.00254571	0.00274699	0.00336927	0.00228901	0.00156704	0.0019885	0.0016803	0.00130095	0.00104031	0.00108582	0.00198389	0.00182909	0.00232808	0.00148976	0.00143828	0.00137731	0.00196102	0.00265528	0.00234844	0.00312153	0.00223008	0.00308515	0.0012915	0.00201829	0.00141907	0.00271122	0.00239091	0.00231768	0.000769573	0.000593673	0.000994036	0.000512145	0.00052564	0.000626436	0.000267165	0.000529381	0.000680735	0.00171246	0.00151822	0.00088349	0.00151515
MERGE44098ID	0.00521669	0.00356295	0.00382522	0.00103294	0.00206847	0.00191002	0.000251572	0.000580248	0.000115714	0	0.000134771	0	0.00230447	0.00225722	0.00173631	0.001239	0.000780234	0.000998958	0.00222436	0.00197542	0.00250716	0.000651769	0.000915272	0.000918203	0.00136677	0.000808127	0.000983069	4.10728e-05	0.000153799	0.000102838	0.000107625	8.23791e-05	0.000177384	0.00197846	0.00321279	0.00278121	0.00830329	0.00865067	0.00919483	0.0094381	0.00805981	0.0109626	0.00822869	0.00899947	0.00862265	0.00774328	0.00850202	0.00872446	0.00704875
MERGE23162ID	0	0	0.000147124	0	0.000517117	0.000318336	0.000628931	0.00104445	0.000694284	0.000473619	0.000808625	0.000497611	0.000368715	0.00016123	0.00016803	6.19502e-05	6.50195e-05	0.000217165	0.000180353	0	0.000119389	0	0.000130753	0.000229551	0.000475398	0.000519511	0.000819224	0.00271081	0.00107659	0.0024167	0.000645751	0.000782602	0.000620843	7.32762e-05	0.000149432	0.000154512	8.10077e-05	0.000254431	6.21272e-05	0.000292654	0.000175213	0	0.000213732	0.000302503	0.000226912	0.000670092	0.000202429	0.000110436	0.000988142
MERGE54239ID	0.00100321	0.000593824	0.000588495	0.00218065	0.00268901	0.00159168	0.00327044	0.00278519	0.00231428	0.00104196	0.000673854	0.00149283	0.00142877	0.000698662	0.00184833	0.00247801	0.00221066	0.00551598	0.00054106	0.000658472	0.000477555	0.00400372	0.00130753	0.00229551	0.00178274	0.000923574	0.00169306	0.00402514	0.00469086	0.00714726	0.00349782	0.00370706	0.0031929	0.00241811	0.00149432	0.00254944	0.0020657	0.00296837	0.00279573	0.00234124	0.00245298	0.00240134	0.00133583	0.000756258	0.00167915	0.000819001	0.000506073	0.00132523	0.000329381
MERGE23079ID	0.0024077	0.00106888	0.000441371	0.00367267	0.00527459	0.00116723	0.00138365	0.00104445	0.00127285	0.000663067	0.000808625	0.000497611	0.000599161	0.000806148	0.00117621	0.000433651	0.000195059	0.000521195	0.000360707	0	0.000298472	0	0.000130753	0.000153034	0.000653672	0.000750404	0.000491535	0.00230008	0.00130729	0.00251954	0.000269063	0.000617843	0.000620843	0.000586209	0.00037358	0.000618047	0.000162015	0.000254431	0.000372763	0.000512145	0.000467235	0.000104406	0.000320598	0.000378129	0.000408441	0.00171246	0.00212551	0.00143567	0.00527009
MERGE23396ID	0.000802568	0.000712589	0.000588495	0.000573855	0	0.000636672	0.00163522	0.00104445	0.000115714	0.000757791	0.00134771	0.00129379	0.00069134	0.00102112	0.00106419	0.000433651	0.000390117	0.000260598	0.000721414	0.000658472	0.000835721	0.000744879	0.000261506	0.000765169	0.00124792	0.00190487	0.000928454	0.00418943	0.00261458	0.00303373	0.000645751	0.000741412	0.000798226	0.000732762	0.000672445	0.000540791	0.000364535	0.000424052	0.000621272	7.31636e-05	0.000292022	0.000104406	0	0	0.000181529	0.00119127	0.000607287	0.000662617	0.00210804
MERGE19756ID	0.000200642	0.000475059	0.000294247	0.000688626	0.000517117	0.000212224	0.00150943	0.000928397	0.00057857	0.000568343	0.00134771	0.000597134	0.00064525	0.000591175	0.00123222	0.000371701	0.000130039	0.000217165	0.000721414	0.000292654	0.000596944	0.000558659	0.00104603	0.000765169	0.000891372	0.00103902	0.00141999	0.00299832	0.000999692	0.00359934	0.000699564	0.000741412	0.000842572	0.00161208	0.00171847	0.00139061	0.000648062	0.000508863	0.00111829	0.000585309	0.000292022	0.000417624	0.000374032	0.000151252	0.000544588	0.00096791	0.00101215	0.00088349	0.00171278
MERGE14203ID	0	0.000118765	0	0.000114771	0	0	0.000503145	0	0.00057857	0	0.000269542	0	4.60893e-05	0.000107486	0.000280049	0.000185851	0	4.34329e-05	0.000120236	7.31636e-05	0.000119389	0	0.000130753	0.000382585	0.00011885	0.00017317	0.00010923	0.000780384	0.000461396	0.00179967	0.000484314	8.23791e-05	0.000399113	7.32762e-05	0.000149432	0.000231768	4.05039e-05	0.000169621	0	0	0.000116809	0.000208812	5.34331e-05	0.000226877	9.07647e-05	0.000223364	0.000101215	0.000110436	0.000527009
MERGE8928ID	0	0.000118765	0	0	0.000103423	0.000212224	0.000251572	0	0.000115714	9.47239e-05	0.000269542	0.000199045	4.60893e-05	5.37432e-05	5.60099e-05	0	0.000130039	8.68659e-05	0.000240471	0.000219491	5.96944e-05	0	0	7.65169e-05	0	0	0.000163845	0.000205364	7.68994e-05	0.000308515	0	4.11896e-05	0.000177384	0.000659486	0.00156904	0.000618047	0.000324031	0.000508863	0.000124254	7.31636e-05	0.000175213	0.000104406	0	0	4.53823e-05	0.000223364	0.000303644	0.000110436	0.000461133
MERGE71442ID	0.000200642	0.00106888	0	0.000688626	0.000103423	0	0.000125786	0	0	0.000663067	0.00134771	0.000895701	0.000184357	0	5.60099e-05	0.000247801	6.50195e-05	8.68659e-05	0	0	0.000537249	0	0.000130753	0.000153034	0	0.000577234	0	0.000164291	0.000230698	0.000102838	5.38126e-05	0.00255375	0.000842572	0.000293105	0.00112074	0.00200865	0.00413139	0.0024595	0.00130467	0.000438982	0.000408831	0.000104406	0	0	0	0.00178691	0.000607287	0	0.000724638
MERGE3358ID	0.000802568	0.000593824	0.000882742	0.000459084	0.000517117	0.000742784	0.000377358	0.000464199	0.000462856	0.000757791	0.000943396	0.000696656	0.000322625	0.000591175	0.000224039	0.000743402	0.000520156	0.000477762	0.000721414	0.000365818	0.000358166	0.00027933	0.000392259	0.000612136	0.000594248	0.000519511	0.000491535	0.000985748	0.000999692	0.00061703	0.000753377	0.000741412	0.000443459	0.000879314	0.000672445	0.000386279	0.000931589	0.000508863	0.000186382	0.000292654	0.000817661	0.000104406	0.000748063	0.000680632	0.00122532	0.000670092	0.000607287	0.000331309	0.00105402
MERGE40365ID	0	0	0	0	0	0	0	0.00011605	0	9.47239e-05	0	0	0	0	0	0	0	0	0	0	0	0	0	0	0	5.77234e-05	0	0	0	0	0	0	0	0	0	0	0	0	0	0	0	0	0	0	0	0	0	0	0
MERGE56152ID	0.00501605	0.00795724	0.00456084	0.00975554	0.00496432	0.00806452	0.00314465	0.00278519	0.00312428	0.000757791	0.000808625	0.00348328	0.00954049	0.00806148	0.0073933	0.00569942	0.00793238	0.0033009	0.00408801	0.0103892	0.00710363	0.0027933	0.00719142	0.00198944	0.00487283	0.00398291	0.00185691	0.000410728	0.000538296	0.000822707	0.000269063	0.000205948	0.000354767	0.000293105	0.000224148	0.000463535	0.000688566	0.00101773	0.00161531	0.00190225	0.000584044	0.00146168	0.00203046	0.00226877	0.000589971	0.00119127	0.000708502	0.000441745	0.000131752
MERGE43869ID	0.000601926	0.000593824	0.000735619	0.000688626	0.00113766	0.000848896	0.00188679	0.00150865	0.00127285	0.00179975	0.00134771	0.0017914	0.00064525	0.00123609	0.000448079	0.000309751	0.000520156	0.00108582	0.00138271	0.00109745	0.0010148	0.000465549	0.000523013	0.00107124	0.0011885	0.00109674	0.000709995	0.00464123	0.00192249	0.00694159	0.00123769	0.00172996	0.000620843	0.000879314	0.00104603	0.000849815	0.000567054	0.000763294	0.000434891	0.000146327	0.000175213	0.000417624	0.000320598	0.000529381	0.000363059	0.00148909	0.00131579	0.000662617	0.000922266
MERGE20408ID	0.00140449	0.000950119	0.00176548	0.00149202	0.00227531	0.00127334	0.00327044	0.00232099	0.00162	0.00284172	0.00336927	0.00218949	0.00152095	0.000913635	0.00196035	0.0011151	0.000845254	0.00138985	0.00240471	0.00212174	0.00220869	0.000651769	0.00183054	0.00114775	0.00166389	0.00294389	0.0021846	0.00616092	0.00438327	0.0061703	0.0021525	0.00247137	0.00181818	0.00439657	0.00328751	0.00363103	0.000769573	0.000678484	0.00142893	0.000365818	0.000233618	0.000208812	0.00069463	0.000680632	0.000544588	0.00238255	0.00202429	0.00187742	0.00223979
MERGE60003ID	0	0.000475059	0.000294247	0.000688626	0.000206847	0.00053056	0.000251572	0.000812348	0.000462856	0.000284172	0	0.000298567	0.0012905	0.0019885	0.00179232	0.000495602	0.000260078	0.000347464	0.00054106	0.000512145	0.000656638	0.00102421	0.000392259	0.000306068	0.000594248	0.00103902	0.00196614	0.00057502	0.000230698	0.000462773	0.00258301	0.00090617	0.00279379	0.000732762	0.000448296	0.00177689	0.0010126	0.000678484	0.00223658	0.000951127	0.000992875	0.00208812	0.00170986	0.000756258	0.000408441	0.00238255	0.001417	0.00132523	0
MERGE59310ID	0	0.000118765	0.000294247	0.000229542	0.000827386	0.000106112	0.000125786	0.000812348	0.000231428	0.000473619	0.000404313	0.000199045	0.000138268	0.000913635	0.000280049	0.000247801	0.000130039	0.000260598	0.000360707	0.000146327	5.96944e-05	0	0	0.000153034	0.00011885	5.77234e-05	0.000273075	0.000657165	0.000307598	0.00210819	5.38126e-05	0.000123569	4.43459e-05	0.000146552	0.000298864	0.000231768	0.000202519	8.48104e-05	6.21272e-05	7.31636e-05	0.000175213	0	0.000267165	0.000378129	0.000136147	0.000223364	0.000202429	0.000331309	0.000263505
MERGE23389ID	0.00100321	0.000593824	0.000588495	0.00149202	0.00206847	0.000636672	0.00264151	0.00150865	0.00150428	0.00104196	0.00148248	0.00129379	0.000460893	0.00150481	0.00106419	0.000805352	0.000260078	0.000477762	0.00084165	0.000512145	0.000417861	0.000931099	0.000653766	0.00107124	0.00207987	0.000808127	0.0010923	0.00538054	0.00223008	0.00442205	0.000699564	0.00127688	0.00115299	0.000586209	0.000298864	0.000695303	0.000648062	0.000339242	0.000559145	0.000292654	0.000350426	0.000313218	0.000427465	0.000529381	0.000589971	0.00096791	0.001417	0.000552181	0.000922266
MERGE58526ID	0	0.000356295	0.000441371	0.000918168	0.00062054	0.000424448	0.00100629	0.000928397	0.000925712	0.000947239	0.000539084	0.000497611	0.000460893	0.000591175	0.00106419	0.000185851	0	0.000173732	0.000601178	0.000292654	0.000417861	0.000372439	0.000784519	0.000459102	0.00106965	0.000923574	0.000873839	0.00213579	0.00107659	0.00344508	0.000807189	0.00090617	0.00110865	0.000439657	0.000821877	0.000386279	0.000445543	0.000593673	0.000621272	0.000292654	0.000116809	0.000208812	0.000427465	0.000151252	0.000363059	0.00096791	0.000708502	0.0012148	0.000724638
MERGE46280ID	0.000401284	0.000950119	0.000441371	0.00218065	0.0013445	0.00233447	0.000754717	0.00127655	0.000809998	0.00123141	0.000673854	0.00159236	0.0017053	0.00155855	0.00218438	0.00179656	0.00383615	0.00191105	0.00114224	0.000731636	0.000895415	0.000651769	0.000915272	0.000841686	0.00148562	0.00155853	0.00174768	0.000533947	0.000538296	0.000514192	0.00355163	0.00094736	0.00203991	0.000512933	0.000597729	0.000618047	0.000810077	0.000508863	0.000994036	0.000585309	0.000700853	0.00167049	0.00117553	0.00196627	0.000317676	0.00104236	0.000910931	0.00187742	6.58762e-05
MERGE76978ID	0.000802568	0.00142518	0.000735619	0.00149202	0.00196504	0.000636672	0.00238994	0.000812348	0.00185142	0.0019892	0.00215633	0.00248806	0.000967876	0.00107486	0.0011202	0.00179656	0.00136541	0.00178075	0.00264518	0.00248756	0.0020893	0.00148976	0.00209205	0.00122427	0.00213929	0.00126991	0.00103768	0.00127326	0.00169179	0.000565611	0.00145294	0.0015652	0.00146341	0.000732762	0.000896593	0.000386279	0.000364535	0.000593673	0.000497018	0.000292654	0.000233618	0.000313218	0.000374032	0.000302503	0.000544588	0.000148909	0.000404858	0.000331309	0.000329381
MERGE38029ID	0.000200642	0.000118765	0.000441371	0.000459084	0.000206847	0.000106112	0.000628931	0.000464199	0.000347142	0.000284172	0.000539084	0.000298567	0.000184357	0.000429946	0.000896158	0.0001239	6.50195e-05	8.68659e-05	0.00054106	0.000438982	0.000895415	0.000372439	0.000261506	0.000535619	0.000534823	0.00103902	0.00065538	0.00225901	0.00130729	0.00113122	0.000484314	0.00168877	0.00124169	0.000806038	0.00164375	0.0026267	0.00194419	0.00127216	0.000931909	0.000219491	0.000817661	0.000313218	0.000160299	0	0.000363059	0.00141464	0.000404858	0.000552181	0.00144928
MERGE13645ID	0.000200642	0.000475059	0.000588495	0.00126248	0.00144793	0.00233447	0.00289308	0.00313334	0.00219857	0.00151558	0.000269542	0.00169188	0.00202793	0.00139732	0.00201635	0.00272581	0.00175553	0.000651494	0.000480943	0.000951127	0.000716332	0.000651769	0.00169979	0.00130079	0.000831947	0.000808127	0.000600765	0.00057502	0.000384497	0.000565611	0.00188344	0.00102974	0.00128603	0	0.000149432	0.000231768	0.000162015	0.000169621	0.000559145	7.31636e-05	0.000116809	0.000104406	0.000320598	0.000226877	9.07647e-05	0	0.000101215	0.000110436	0
MERGE34981ID	0.000200642	0.00023753	0.000294247	0.000344313	0.00062054	0.000212224	0.00100629	0.000232099	0.000347142	0.000568343	0	0.000597134	0.000184357	0.000107486	0.000336059	0.000371701	0.000260078	0.000521195	0.000360707	7.31636e-05	0.000298472	0.00027933	0.000523013	0.000306068	0.000653672	0.000288617	0.000273075	8.21456e-05	0.000153799	5.14192e-05	0.000269063	0.000247137	0.000532151	0	0	0.000154512	0.000162015	0.000254431	0.000186382	0.000219491	5.84044e-05	0.000104406	0.000106866	0.000151252	9.07647e-05	0.000223364	0.000101215	0	0
MERGE29093ID	0.000200642	0.000356295	0.000588495	0.00149202	0.000723963	0.00148557	0.00125786	0.0013926	0.000925712	0.000947239	0.000943396	0.00149283	0.00115223	0.0016123	0.00100818	0.00167266	0.00136541	0.00130299	0.000661296	0.000877963	0.0010148	0.000558659	0.00169979	0.000612136	0.000831947	0.000461787	0.000382305	0.000328583	7.68994e-05	0.000205677	0.00107625	0.000370706	0.00075388	0	0.000224148	0	4.05039e-05	8.48104e-05	0.000124254	0	5.84044e-05	0.000104406	0.000267165	0	4.53823e-05	0	0	0.000110436	0
MERGE59306ID	0.000601926	0	0.000588495	0.000344313	0.00031027	0.000106112	0.000125786	0.000348149	0.000347142	0.000473619	0.000134771	0.000696656	0.000322625	0.000268716	0.00016803	0.000185851	0	0.000260598	0.000721414	0.000877963	0.000835721	9.31099e-05	0	0.000765169	0.000297124	0.000634957	0.00043692	0.000739311	0.000307598	0.000719868	0.000430501	0.00102974	0.000266075	0.000879314	0.00112074	0.00108158	0.000891085	0.000932915	0.000559145	0.000146327	0.000233618	0.000313218	5.34331e-05	7.56258e-05	4.53823e-05	0.000297818	0.00111336	0.000110436	0.00151515
MERGE67154ID	0.000200642	0	0	0.000229542	0.000206847	0.000212224	0.000377358	0.000928397	0.000347142	0.00132613	0.000134771	0.000199045	0.000599161	0.000429946	0.000280049	0.000309751	0.000130039	0.000304031	6.01178e-05	0.000146327	0	9.31099e-05	0.000130753	7.65169e-05	0.000178274	5.77234e-05	5.4615e-05	0.000328583	0.000461396	0.000771288	0.00021525	0.000123569	0.000266075	0.000366381	0.000298864	0.000231768	4.05039e-05	0.000169621	0.000186382	0	0.000233618	0	0.00069463	0.00113439	0.000317676	0.000372273	0.000607287	0.000993926	0.000724638
MERGE53963ID	0.00140449	0.000475059	0.000147124	0.000229542	0.00031027	0.000212224	0.000377358	0.000580248	0.000462856	0.000568343	0.000539084	0.000398089	0.000460893	0.000376203	0.000392069	0.000247801	6.50195e-05	0.000304031	0.00114224	0.000877963	0.000477555	0.000372439	0	0.000153034	0.000237699	0.00017317	0.000163845	0.000533947	0.000384497	0.000411353	0.000269063	0.000823791	0.000443459	0.00117242	0.000971309	0.00139061	0.000324031	0.000254431	0.000497018	0	0.000233618	0.000104406	0.000160299	7.56258e-05	0.000136147	0.000893455	0.000809717	0.000993926	0.00144928
MERGE4363ID	0.000200642	0.000475059	0.000441371	0.000344313	0.000206847	0.000424448	0.000628931	0.000464199	0.000347142	9.47239e-05	0.000269542	0.000298567	0.00069134	0.000967378	0.000336059	0.000185851	0.000130039	0.000260598	0.000180353	0.000219491	0.000238777	0.000465549	0.000523013	0.000459102	0.000178274	0.000519511	0.00054615	0.000698238	0.000538296	0.000411353	0.000322876	0.000164758	0.000399113	0.00109914	0.000672445	0.000695303	0.000810077	0.000508863	0.00111829	0.000731636	0.000876066	0.000939653	0.000427465	0.000529381	0.000862265	0.00141464	0.00111336	0.000441745	0.000395257
MERGE79186ID	0.000601926	0	0.000147124	0	0.000206847	0.000106112	0	0.000348149	0.000231428	0.000189448	0	9.95223e-05	0.000230447	0.000322459	0.00011202	0.0001239	6.50195e-05	0.000173732	0.000300589	0.000292654	0.000477555	0	0	0.000153034	0.00011885	0.000115447	0.00021846	0.000246437	0.000307598	0.000154258	0.000107625	0.000247137	0.000443459	0.00161208	0.00156904	0.00123609	0.000202519	0.000169621	0.000248509	0	5.84044e-05	0	0	0	4.53823e-05	0	0.000202429	0.000110436	0.000527009
MERGE10278ID	0.000200642	0.000118765	0	0	0	0	0	0	0.000115714	0	0	0	4.60893e-05	0	5.60099e-05	0	0	0	0	0.000146327	0	0	0.000130753	0	5.94248e-05	0	5.4615e-05	0	7.68994e-05	0	5.38126e-05	8.23791e-05	0	7.32762e-05	0	0	0	0	0	0	0	0	0	0	0	0	0	0	0
MERGE49957ID	0.000401284	0.000356295	0.00102987	0.000459084	0.00031027	0.00116723	0.000628931	0.00127655	0.000925712	0.000757791	0.000943396	0.000995223	0.000460893	0.00139732	0.0011202	0.000309751	0.000260078	0.000217165	0.00180353	0.000365818	0.000596944	0.00027933	0.000261506	0.000306068	0.000475398	0.000461787	0.000491535	0.000533947	0.000615195	0.00164541	0.000269063	0.000205948	0.000532151	0.000512933	0.000523013	0.000386279	0.000364535	0.000593673	0.000745527	7.31636e-05	0.000350426	0.000208812	0.000213732	0.000151252	0.000272294	0.000595637	0.000708502	0.000993926	0.000988142
MERGE75441ID	0.000200642	0.00023753	0.000294247	0.000114771	0.000103423	0.000212224	0.000125786	0	0	0.000378896	0.000134771	0.000298567	0.000138268	0.000268716	0	0	0	8.68659e-05	0.000300589	0.000512145	0.000477555	0	0.000130753	7.65169e-05	5.94248e-05	0	5.4615e-05	0.000123218	0.000153799	0.000308515	0.000376688	0.000411896	8.86918e-05	0.00446985	0.00537956	0.00486712	0.000810077	0.000932915	0.000310636	0.000219491	0.000233618	0	0	0	0	0.000223364	0.000202429	0.000441745	0.000461133
MERGE7663ID	0	0.000475059	0.000588495	0	0.000413693	0.000424448	0.000251572	0.000696298	0.000347142	0.000189448	0.000673854	0.000199045	0.000414804	0.000214973	0.000224039	0.000185851	6.50195e-05	0.000260598	0.000120236	0.000731636	0.000537249	0.00018622	0.000261506	0.000535619	0.00011885	0.000519511	0.000491535	0.00205364	0.00176869	0.00159399	0.00139913	0.00193591	0.00155211	0.0107716	0.0079199	0.00880717	0.00218721	0.00212026	0.00180169	0.000512145	0.00169373	0.000730842	0.000160299	0.000151252	0.000136147	0.00096791	0.00121457	0.000662617	0.00368906
MERGE45227ID	0.000200642	0.000356295	0.000735619	0.000229542	0.000413693	0.000318336	0.000754717	0.000812348	0.000694284	0.00161031	0.000539084	0.000298567	0.000553072	0.000591175	0.000560099	0.000247801	0.000195059	0.000564628	0.00186365	0.00131694	0.00173114	9.31099e-05	0.000392259	0.00130079	0.000891372	0.00202032	0.000819224	0.0028751	0.00169179	0.00380502	0.000484314	0.00160639	0.00159645	0.00212501	0.00209205	0.00247219	0.00121512	0.000932915	0.00118042	0.000365818	0.000584044	0.000104406	0.000427465	0.000529381	0.000499206	0.000893455	0.00131579	0.000441745	0.00151515
MERGE7438ID	0	0	0	0.000114771	0.000206847	0.000106112	0.000125786	0.000464199	0.000115714	0	0	0.000199045	4.60893e-05	5.37432e-05	0	0	0	0	6.01178e-05	0	5.96944e-05	0	0	7.65169e-05	0.00011885	0	0	0.000533947	0.000230698	0.000719868	0	0	4.43459e-05	0	0	0	4.05039e-05	0	0	0	0	0	5.34331e-05	0.000151252	9.07647e-05	0.000148909	0.000101215	0.000110436	0.000131752
MERGE43886ID	0.00120385	0.000950119	0.000735619	0.000918168	0.000723963	0.00148557	0.000754717	0.0016247	0.00138857	0.000947239	0.00242588	0.000497611	0.00101397	0.00107486	0.000896158	0.000681452	0.000585176	0.000694927	0.00138271	0.00168276	0.0010148	0.000837989	0.000784519	0.00107124	0.000831947	0.00126991	0.000983069	0.0028751	0.00207628	0.00467914	0.00123769	0.00168877	0.000620843	0.0012457	0.00171847	0.00100433	0.00162015	0.00110254	0.000621272	0.000438982	0.000817661	0.000626436	0.000641197	0.000831884	0.000862265	0.000446728	0.000910931	0.000552181	0.00158103
MERGE60769ID	0.000601926	0.000712589	0.000735619	0.00183634	0.00124108	0.000955008	0.00264151	0.000928397	0.000925712	0.00179975	0.00188679	0.00119427	0.00110614	0.00150481	0.00179232	0.00216826	0.0026658	0.00338777	0.0016833	0.00182909	0.00185053	0.00391061	0.00339958	0.00221899	0.00166389	0.0017317	0.00311305	0.0013554	0.00299908	0.00236528	0.00220632	0.000988549	0.00101996	0.00131897	0.00156904	0.00247219	0.0010126	0.00144178	0.000807654	0.00153644	0.00110968	0.00198371	0.00122896	0.00143689	0.000907647	0.00193582	0.00263158	0.00220872	0.00158103
MERGE14182ID	0.000200642	0	0	0.000344313	0.00062054	0.000424448	0.000377358	0.000464199	0.000347142	0.000284172	0.000269542	0.000497611	0.000184357	5.37432e-05	0.00016803	0.000185851	0.000130039	0.000173732	0.000300589	0.000219491	0.000358166	0.00018622	0.000130753	0.000153034	0.000178274	0.00017317	0.000491535	0.00102682	0.000230698	0.00164541	0.000322876	0.000370706	0.000310421	0.000146552	0.000523013	0.000231768	0.000243023	0.000424052	6.21272e-05	7.31636e-05	0.000175213	0	5.34331e-05	0.000151252	9.07647e-05	0.000148909	0.000506073	0.000441745	0.000922266
MERGE26362ID	0	0	0	0.000344313	0.00062054	0.000742784	0.000125786	0.00011605	0.000462856	0.000378896	0.000134771	0.000298567	0.000322625	0.00016123	0.000280049	6.19502e-05	0.000390117	0.000434329	0	0.000365818	0.000179083	0	0	7.65169e-05	0.000178274	5.77234e-05	0.00010923	4.10728e-05	0.000230698	0.000308515	0.000376688	0.000205948	0.000354767	0.00095259	0.000896593	0.000540791	0.000405039	0.000424052	0.000434891	0.000292654	0	0.000208812	0.000213732	0.000226877	0.000181529	0.00119127	0.000607287	0.000773054	0.00125165
MERGE57374ID	0	0	0	0	0	0	0.000125786	0.00011605	0	0	0	0	0	0	0.00011202	0	0	0	0	0	0.000179083	0	0	0	5.94248e-05	0	0	0.000328583	7.68994e-05	0.000154258	5.38126e-05	0.000329516	0.000133038	0.00161208	0.00127017	0.000772559	0.000364535	0.000169621	0.000310636	0	0.000233618	0.000104406	0	0	0	0.000521182	0.000101215	0.000220872	0.000263505
MERGE59237ID	0.00120385	0.00130641	0.00264823	0.000344313	0.000103423	0.00116723	0.000628931	0.000232099	0.000347142	9.47239e-05	0.000134771	9.95223e-05	0.00106005	0.00166604	0.000952168	0.000681452	0.000520156	0.00104239	0.00126247	0.00131694	0.00149236	0.000837989	0.000392259	0.000612136	0.000297124	0.000750404	0.000491535	0	7.68994e-05	5.14192e-05	0.000376688	8.23791e-05	0.000266075	0.000366381	7.47161e-05	0.000386279	0.00481996	0.0056823	0.00503231	0.00746269	0.00782619	0.0069952	0.00331285	0.00355441	0.00349444	0.00402055	0.0048583	0.00386527	0.00625823
MERGE6469ID	0.00100321	0.000356295	0.000735619	0.000918168	0.000723963	0.00127334	0.000503145	0.000348149	0.000231428	0.000568343	0.000134771	0.000298567	0.000875697	0.00155855	0.00100818	0.00117705	0.000715215	0.000651494	0.00108212	0.00146327	0.000776027	0.00167598	0.000915272	0.00214247	0.000713097	0.000808127	0.000983069	0.000410728	0.000692095	0.00061703	0.000376688	0.000700222	0.000576497	0.00190518	0.00201733	0.00200865	0.00441492	0.00466457	0.00646123	0.00468247	0.00776778	0.00615995	0.00197702	0.00158814	0.00394826	0.00156355	0.00313765	0.00320265	0.00191041
MERGE53709ID	0.000401284	0.000356295	0.000441371	0.00195111	0.00279243	0.00254669	0.00301887	0.00324939	0.00347142	0.00151558	0.00202156	0.00248806	0.000829608	0.000806148	0.000672118	0.00216826	0.00221066	0.00182418	0.000300589	0.000585309	0.000895415	0.00176909	0.00235356	0.00183641	0.00148562	0.000981298	0.00114691	0.00057502	0.00107659	0.000874126	0.00242157	0.00214186	0.0027051	0.000586209	0.000523013	0.000849815	0.000891085	0.000763294	0.000745527	0.000951127	0.00052564	0.000313218	0.000374032	0.000680632	0.000453823	0.000372273	0.000101215	0.000441745	6.58762e-05
MERGE52009ID	0.000601926	0.000593824	0.000147124	0.000344313	0	0.000318336	0	0.000232099	0.000115714	0.000284172	0.000134771	0	0.000138268	0.000107486	0.000336059	6.19502e-05	0.000195059	8.68659e-05	0.000480943	0.000219491	0.000238777	9.31099e-05	0.000261506	0.000306068	0.000178274	0.000115447	0.00010923	8.21456e-05	0.000153799	0	0.000107625	0.000370706	0.000133038	0.000219829	0	0.000309023	0.000405039	0.000254431	0.0006834	0.000877963	0.000467235	0.00052203	0.000427465	0.000680632	0.000363059	0.000148909	0.000101215	0.000552181	0.000658762
MERGE50080ID	0.000601926	0.000712589	0.000882742	0.000229542	0.000723963	0.000318336	0.000125786	0.000464199	0.000231428	0.000189448	0.000134771	9.95223e-05	0.00069134	0.00102112	0.000896158	0.000247801	0.000715215	0.000912092	0.00120236	0.000877963	0.00119389	0.000837989	0.000261506	0.000918203	0.000594248	0.000288617	0.00065538	0.000164291	0.000384497	0.000514192	0.000538126	0.000329516	0.000266075	0.00161208	0.00141961	0.00169963	0.00247074	0.0024595	0.00217445	0.00285338	0.00443873	0.00271455	0.00336628	0.00393254	0.00422056	0.003276	0.00323887	0.0036444	0.00329381
MERGE23400ID	0.000401284	0.000356295	0.000147124	0.000459084	0.00031027	0.000106112	0.000628931	0.000812348	0.000694284	0.000473619	0.000673854	0.000398089	0.000322625	0.000644919	0.000672118	0.0001239	6.50195e-05	0.000304031	0.000300589	0.000292654	0.000417861	0.000558659	0.000261506	0.000535619	0.000891372	0.000923574	0.000382305	0.00213579	0.00115349	0.0010798	0.000430501	0.000782602	0.000133038	0.000219829	0.00037358	0.000231768	0.000364535	0.000339242	0.000248509	0	0.000116809	0.000104406	5.34331e-05	0	0.000181529	0.000446728	0	0	0.000263505
MERGE11284ID	0.00260835	0.00546318	0.00367809	0.00596809	0.00341297	0.00519949	0.00477987	0.00406174	0.00428142	0.00350478	0.0032345	0.00388137	0.00405586	0.00338582	0.00347261	0.00514187	0.00513654	0.00212821	0.00258507	0.00365818	0.00268625	0.0018622	0.00183054	0.00367281	0.00202044	0.00207804	0.00174768	0.000246437	0.000922793	0.000462773	0.000753377	0.000782602	0.000576497	0.000439657	0.000149432	0.000618047	0.000445543	0.000508863	0.00105616	0.000658472	0.000233618	0	0.000427465	0.000529381	0.000499206	7.44546e-05	0.000303644	0.000441745	0.000131752
MERGE62911ID	0.000200642	0.000118765	0	0.000114771	0.000206847	0	0.000377358	0.00011605	0.000115714	0.000284172	0	9.95223e-05	0.000138268	0.000429946	0.00011202	6.19502e-05	6.50195e-05	8.68659e-05	6.01178e-05	0.000292654	0.000179083	0.00018622	0.000130753	0.000153034	0.00011885	0.000288617	5.4615e-05	4.10728e-05	0.000153799	0.000205677	0.00021525	0.000411896	4.43459e-05	0.0012457	0.00194262	0.00146786	0.000486046	0.000508863	0.000559145	0.000146327	0.000233618	0	0.000106866	0.000151252	0.000136147	0.000521182	0.000404858	0.000220872	0.000658762
MERGE43909ID	0	0.000118765	0.000147124	0.000114771	0.00031027	0.000424448	0.000377358	0.000348149	0.00104143	0	0.000539084	0.000398089	0.000276536	0.000429946	0.00011202	0.0001239	6.50195e-05	0.000130299	0.000180353	0.000146327	5.96944e-05	0.00027933	0.000130753	0.000535619	0.000415973	0.000404064	0.000382305	0.0019715	0.000768994	0.00185109	0.000430501	0.00090617	0.000487805	0.000146552	0.000747161	0.000231768	0.000607558	0.000254431	0.000124254	0.000438982	0	0.000417624	0.000320598	0.000378129	0.000226912	0.000223364	0.000101215	0.000441745	0.00085639
MERGE62879ID	0.000802568	0.000356295	0.000441371	0	0.000206847	0	0	0	0.000231428	0.000378896	0.000539084	0.000199045	0.000553072	0.000483689	0.000392069	0.0001239	6.50195e-05	8.68659e-05	0.00132259	0.0016096	0.00161175	9.31099e-05	0.000130753	0.000535619	0.00011885	0.000288617	0.000163845	0.000944675	0.000461396	0.000514192	0.000161438	0.000617843	0.000177384	0.00102587	0.00141961	0.00108158	0.000688566	0.000678484	0.000559145	0.000292654	0.000584044	0.000208812	0	7.56258e-05	4.53823e-05	0.000893455	0.000303644	0	0.000922266
MERGE65854ID	0.000401284	0.000118765	0.000147124	0	0.000103423	0.000318336	0.000503145	0.000580248	0.000694284	0.000189448	0.000539084	9.95223e-05	0.000322625	0.000322459	0.000280049	6.19502e-05	0.000130039	0.000304031	0.000120236	0.000292654	0.000179083	0.000372439	0	0.000306068	0.000653672	0.00034634	0.000382305	0.000533947	0.000768994	0.00118264	0.000430501	0.000453085	0.000266075	0.000586209	0.000747161	0.000463535	0.00052655	0.000339242	0.0006834	7.31636e-05	0.000292022	0	0.00069463	0.000378129	0.000544588	0.000595637	0.000708502	0.000441745	0.000263505
MERGE71438ID	0.000802568	0.000950119	0.000882742	0.000918168	0.000413693	0.000636672	0.000503145	0.000696298	0.000231428	0.000852515	0.000808625	0.000199045	0.000414804	0.000537432	0.000448079	0.000309751	0.000260078	8.68659e-05	0.000721414	0.000951127	0.00095511	0.00027933	0.000261506	0.000612136	0.000297124	0.000461787	0.000382305	0.000862529	0.000922793	0.000462773	0.000430501	0.000823791	0.000354767	0.00109914	0.00119546	0.000618047	0.00129612	0.00110254	0.00105616	0.000877963	0.00151851	0.000835247	0.00106866	0.000756258	0.000862265	0.00104236	0.000506073	0.00088349	0.000922266
MERGE54271ID	0.000200642	0.000118765	0.000147124	0	0	0	0.000125786	0.000348149	0.000115714	0.000378896	0.000808625	0.000796178	0.00193575	0.00188101	0.00151227	0.00130095	0.00162549	0.000825226	0.0070939	0.008048	0.00841691	0.0112663	0.00549163	0.00489708	0.00707155	0.0109097	0.0106499	0.00209471	0.00169179	0.00236528	0.0114621	0.00477799	0.00833703	0.00190518	0.0023162	0.00115884	0.000810077	0.000339242	0.00124254	0.000365818	0.000408831	0.000417624	0.000213732	0.000226877	0.000181529	0.000595637	0.000910931	0.000331309	0.000461133
MERGE26172ID	0	0	0.000147124	0.000114771	0.000827386	0.000106112	0.000377358	0.000464199	0.000347142	0.000663067	0.000404313	0.000398089	9.21786e-05	0.000268716	0.00016803	0.000309751	0	0.000130299	0.000120236	0.000146327	0.000179083	0.00018622	0	0	0.000356549	0.00017317	0.000163845	0.000123218	0	5.14192e-05	0.000322876	0.000288327	4.43459e-05	0.000366381	0.000298864	0.000386279	0.000162015	0.000169621	0.000372763	7.31636e-05	0.000116809	0	5.34331e-05	0	9.07647e-05	0.000148909	0.000202429	0.000441745	0.000263505
MERGE23086ID	0	0.000831354	0.000294247	0.000688626	0.00165477	0.000636672	0.00163522	0.0016247	0.00231428	0.00132613	0.00161725	0.000696656	0.000599161	0.000537432	0.0011202	0.000309751	0.000130039	0.000304031	0.000240471	0	0.000298472	0.000558659	0.000523013	0.000612136	0.0011885	0.00103902	0.000873839	0.00336797	0.00169179	0.0024167	0.00102244	0.00090617	0.00146341	0.000146552	0.000149432	7.72559e-05	0.000202519	0.000169621	0.000497018	0.000292654	0.000175213	0.000104406	0.000374032	0	0.000317676	0.000148909	0.000404858	0.000773054	0.00085639
MERGE44157ID	0.00120385	0.00154394	0.00117699	0.00114771	0.00124108	0.0026528	0.00125786	0.00185679	0.00115714	0.00113669	0.00107817	0.00159236	0.00239664	0.00204224	0.00313655	0.00192046	0.00143043	0.00152015	0.00120236	0.00131694	0.00131328	0.00148976	0.00117678	0.00137731	0.00101022	0.00138536	0.00131076	0.000205364	0.000692095	0.000359934	0.00177582	0.000370706	0.00110865	0.00109914	0.000896593	0.00123609	0.00153915	0.00101773	0.00186382	0.00234124	0.00239458	0.0017749	0.00181672	0.000831884	0.00149762	0.00208473	0.00192308	0.00276091	0.000592885
MERGE33476ID	0	0.000118765	0.000294247	0.000229542	0	0.000106112	0	0.000464199	0.000115714	0.000378896	0.000134771	9.95223e-05	0.000138268	0.00016123	0.000392069	0.0001239	6.50195e-05	4.34329e-05	0.000120236	0	0	0.00027933	0.000261506	0	0.00011885	5.77234e-05	0.00021846	0.000205364	0.000384497	0.000154258	0.00021525	0.000205948	8.86918e-05	0.000146552	0	0.000154512	0.000202519	0	0	0	5.84044e-05	0	0.000160299	7.56258e-05	0.000136147	0.000148909	0.000303644	0.000220872	0.000263505
MERGE36989ID	0	0	0	0	0	0	0.000125786	0	0	0	0	0	0	0	0	0	0	0	0	0	0	0	0	0	0	0	0	0	0	0	0	0	0	0	0	7.72559e-05	0	0	0	0	0	0	0	0	0	0	0	0	0
MERGE57384ID	0	0.00023753	0	0	0	0.000106112	0.000251572	0	0	0	0.000269542	0	9.21786e-05	0	0.00016803	6.19502e-05	0	4.34329e-05	6.01178e-05	0.000951127	0.000537249	0	0	0.000153034	0	0	0.00010923	0.000492874	0.000615195	0.000205677	0.000269063	0.000205948	0.000399113	0.0046164	0.00403467	0.00509889	0.0010531	0.000763294	0.000931909	0.000438982	0.000467235	0.000104406	5.34331e-05	7.56258e-05	0.000136147	0.00104236	0.000303644	0.00088349	0.00223979
MERGE60391ID	0.000401284	0.000118765	0.000294247	0.000114771	0.000103423	0.000106112	0	0	0	0	0	0	0.000322625	0.000268716	0.000392069	0.0001239	0	0	0.00054106	0.000438982	0.000298472	0.00027933	0	0.000229551	0	0.000230894	0.000163845	0	0	0	0	0	4.43459e-05	0.000219829	7.47161e-05	0	0.000972093	0.00101773	0.000372763	0.00168276	0.00157692	0.00229693	0.00138926	0.000680632	0.000635353	0.00134018	0.000809717	0.00154611	0.000329381
MERGE24739ID	0.000200642	0	0.000294247	0.000114771	0.000206847	0.000424448	0.000125786	0.00011605	0.000115714	0	0.000404313	0	0.000138268	0.000107486	5.60099e-05	0.000185851	0.000130039	0.000173732	0.000240471	0	0.000238777	0	0.000130753	7.65169e-05	0.00011885	0.000115447	0.000163845	0.000123218	0.000461396	0	0.000161438	0.000329516	4.43459e-05	0	0.000224148	7.72559e-05	8.10077e-05	8.48104e-05	6.21272e-05	0.000292654	0.000175213	0.000104406	0.000213732	0.000453755	9.07647e-05	7.44546e-05	0.000506073	0.000220872	0.000329381
MERGE34072ID	0	0	0.000294247	0.000344313	0.000206847	0.000212224	0.000377358	0	0	0	0	9.95223e-05	9.21786e-05	0.000107486	5.60099e-05	6.19502e-05	0	0	0.000240471	0.000292654	5.96944e-05	9.31099e-05	0	0	0.000178274	0.00017317	5.4615e-05	0.000164291	0.000230698	0.000308515	0.000107625	0.000205948	0.000221729	0.000293105	0.000597729	0.000154512	0.000162015	0.000339242	0.000248509	7.31636e-05	0.000175213	0.000104406	5.34331e-05	0	0.000136147	0.000372273	0.000101215	0.000110436	0.000329381
MERGE46763ID	0.00140449	0.00118765	0.00117699	0.000803397	0.00113766	0.00106112	0.000377358	0.000232099	0.000231428	0.000663067	0.000269542	0.000995223	0.000599161	0.00102112	0.000560099	0.000805352	0.00149545	0.00186762	0.00222436	0.000658472	0.000776027	0.000837989	0.000653766	0.000765169	0.0011885	0.00103902	0.00316767	0.000451801	0.000384497	0.000154258	0.000968627	0.000329516	0.000532151	0.000219829	0.000523013	0.000309023	0.000405039	0.000339242	0.000372763	0.000585309	5.84044e-05	0.00052203	0.000748063	0.000605006	9.07647e-05	0.000223364	0.000506073	0.000331309	6.58762e-05
MERGE43914ID	0	0.00023753	0.000147124	0.000114771	0.000206847	0.000106112	0	0.000348149	0	0.000189448	0.000539084	9.95223e-05	9.21786e-05	0.000107486	0.000448079	6.19502e-05	6.50195e-05	0	0.000120236	7.31636e-05	0	0.00018622	0	7.65169e-05	0.000415973	0.000230894	0.00065538	0.000944675	0.000384497	0.00262238	0.000161438	8.23791e-05	8.86918e-05	0.000146552	7.47161e-05	0.000309023	8.10077e-05	8.48104e-05	0.000124254	0	5.84044e-05	0	0	7.56258e-05	0.000181529	0.000223364	0.000101215	0.000220872	0.000461133
MERGE23326ID	0.000601926	0.000593824	0.00117699	0.000229542	0.000413693	0.000106112	0.000503145	0.00011605	0	0.000284172	0.000269542	0.000199045	0	0.000483689	0.000280049	0.000371701	0.000195059	0.000304031	0.000240471	0.000365818	0.000238777	0.00018622	0.000392259	0.000229551	0.000178274	0.000230894	0.000273075	0.000369655	0.000230698	0.000205677	0.00021525	0.000247137	4.43459e-05	0.000219829	0.000149432	0	0.000567054	0.000678484	0.000559145	0.000512145	0.000642448	0.000626436	0.000641197	0.00090751	0.000680735	0.000372273	0.000506073	0.000331309	0.00131752
MERGE54074ID	0.000401284	0.000712589	0.00117699	0.000229542	0.000103423	0.000318336	0.000377358	0.000580248	0.000231428	9.47239e-05	0.000269542	0.000398089	0.000322625	0.000322459	0.000280049	0.000309751	0.000325098	8.68659e-05	6.01178e-05	0.000438982	0.000656638	0.000372439	0	0.000535619	0.000356549	0.000461787	0.00043692	0.000903602	0.000845894	0.000976964	0.000322876	0.000988549	0.000310421	0.00102587	0.00127017	0.00177689	0.00307829	0.0032228	0.00304423	0.00212174	0.00356267	0.00334099	0.00122896	0.00211752	0.00290447	0.00208473	0.00172065	0.00209829	0.00335968
MERGE23334ID	0	0	0.000147124	0	0	0	0.000125786	0	0	9.47239e-05	0	0	0	0	0	0	0	0	0	7.31636e-05	0.000119389	0	0	0	0	0	5.4615e-05	0.000164291	7.68994e-05	0.000102838	0	8.23791e-05	8.86918e-05	0.000146552	7.47161e-05	0	0.000202519	0.000254431	0	0	0	0	5.34331e-05	0	4.53823e-05	0.000148909	0	0.000110436	0.000131752
MERGE2895ID	0.000401284	0.000118765	0.000441371	0.000114771	0.000517117	0.000106112	0.000628931	0.000580248	0.000462856	0.000189448	0.000269542	0	0.000368715	0.000268716	0.000280049	0.0001239	0.000195059	0.000173732	0.000721414	0.000292654	0.000716332	9.31099e-05	0.000392259	0.000306068	0.000356549	0.000634957	0.00043692	0.00217686	0.000999692	0.00190251	0.000645751	0.000823791	0.000443459	0.000512933	0.000821877	0.000772559	0.000324031	0.000848104	0.000248509	0.000365818	0.000175213	0.000208812	0.000106866	0	0.000453823	0.000446728	0.000303644	0.000331309	0.000658762
MERGE54758ID	0.00280899	0.00178147	0.00191261	0.00160679	0.00144793	0.00106112	0.000503145	0.000580248	0.000925712	0.000189448	0.000269542	0.000497611	0.00156704	0.00188101	0.00218438	0.0014868	0.00110533	0.000912092	0.00180353	0.00182909	0.00191022	0.00251397	0.00156904	0.000918203	0.00213929	0.00109674	0.00152922	0.000985748	0.00130729	0.000925545	0.00113007	0.0015652	0.00115299	0.00146552	0.00141961	0.000695303	0.00174167	0.00288356	0.00186382	0.00263389	0.0026866	0.00187931	0.00213732	0.00158814	0.00195144	0.00223364	0.00172065	0.00198785	0.00217391
MERGE60185ID	0	0.000118765	0	0	0.00031027	0.000106112	0.000503145	0.000696298	0.00057857	9.47239e-05	0.000134771	0.000497611	0	0	5.60099e-05	0	0.000130039	0	0	0	0	0.00018622	0.000392259	0.000229551	0.000534823	0.00034634	0.00043692	0.00115004	0.000615195	0.000925545	0.000161438	0.000494275	0.000354767	7.32762e-05	7.47161e-05	0	8.10077e-05	0	0	0	5.84044e-05	0.000104406	0.000106866	0.000226877	0.000363059	0	0	0.000110436	0.000592885
MERGE34080ID	0	0.000118765	0.000294247	0.000114771	0	0.000424448	0.000251572	0.00011605	0.000115714	0.000757791	0.000134771	0	9.21786e-05	0.000322459	0.000280049	0.0001239	6.50195e-05	0.000130299	0.00054106	0.000292654	0.000776027	0	0.000523013	0	0.000178274	0.00017317	0.000163845	0.000739311	0.000538296	0.000874126	0.00021525	0.000700222	0.000310421	0.000219829	0.000821877	0.000540791	0.000405039	0.000508863	0.000310636	0	5.84044e-05	0.000313218	0	0	4.53823e-05	0	0.000202429	0.000441745	0.000395257
MERGE50067ID	0.000200642	0.000831354	0.000294247	0	0.000206847	0.000106112	0.000377358	0.000464199	0.000347142	0.000189448	0	0	0.00064525	0.000537432	0.000392069	0.000247801	0.000195059	0.000217165	0.000240471	0.000438982	0.000477555	0.000372439	0.000130753	0.000612136	0.000415973	0.00034634	0.00043692	0.000164291	0	5.14192e-05	0.000322876	0.000411896	8.86918e-05	0.00095259	0.000747161	0.000772559	0.00129612	0.00110254	0.00130467	0.00146327	0.00198575	0.0017749	0.00165643	0.00113439	0.00222373	0.00156355	0.00212551	0.00198785	0.000658762
MERGE58364ID	0.000200642	0.000356295	0.000294247	0.000459084	0.000413693	0.00053056	0.00100629	0.000812348	0.000347142	0.000284172	0.00107817	0.000398089	0.000184357	0.000107486	0.00011202	0.0001239	6.50195e-05	0.000390896	0.000300589	0.000585309	0.000238777	0.00018622	0.000261506	0.000382585	0.000534823	0.000519511	0.000273075	0.00151969	0.00130729	0.00308515	0.000376688	0.000659033	0.000354767	0.000879314	0.000821877	0.000849815	0.00052655	0.000508863	0.000434891	0.000219491	0.000116809	0	0.000374032	0.000151252	0.000136147	0.00126573	0.000809717	0.000773054	0.00085639
MERGE54607ID	0.000200642	0.000356295	0.000147124	0	0.00031027	0.000212224	0.000251572	0.00011605	0.00057857	9.47239e-05	0.000134771	9.95223e-05	0.000322625	0.000107486	0.000392069	0.000433651	0.000455137	0.000173732	0.000420825	0.000438982	0.000358166	0.000372439	0.000523013	0.000382585	0.000653672	0.000288617	0.00021846	0.00028751	0.000384497	0.000154258	0.000484314	0.000576654	0.000443459	0.000146552	7.47161e-05	0	0.000202519	0.000593673	0.000372763	7.31636e-05	0.000175213	0	0.000213732	0.000226877	0.000181529	0	0.000101215	0.000110436	0.000131752
MERGE65387ID	0.000200642	0	0.000294247	0.000229542	0.00031027	0.000424448	0.000125786	0.000464199	0.000347142	0.000473619	0.000673854	0.000398089	0.000230447	0.000107486	0.000280049	6.19502e-05	0	0.000217165	0.000120236	0	5.96944e-05	0	0	0.000306068	0.000178274	5.77234e-05	0.000163845	0.00028751	0.000384497	0.00411353	0.000107625	0.000123569	4.43459e-05	0.000219829	0	0.000231768	8.10077e-05	0	0.000310636	7.31636e-05	0.000116809	0.000730842	0.000320598	0.000226877	0.000181529	0.000223364	0.000809717	0	0.000263505
MERGE9506ID	0	0.000118765	0	0.000114771	0	0	0.000251572	0.000580248	0.000231428	9.47239e-05	0.000269542	0.000199045	4.60893e-05	0.000107486	0.000224039	6.19502e-05	6.50195e-05	4.34329e-05	0.000180353	0.000146327	0.000298472	0	0.000130753	0	0.00011885	0.00034634	0.00021846	0.00106789	0.00107659	0.00102838	0.000484314	0.000247137	0.000266075	0.000366381	0.000224148	0.000463535	0.000121512	0	6.21272e-05	7.31636e-05	0.000116809	0.000104406	0.000160299	7.56258e-05	0	0.000223364	0.000101215	0.000110436	0.000329381
MERGE7775ID	0	0.000118765	0	0	0	0	0.000125786	0.00011605	0	0	0.000134771	9.95223e-05	0	0	0	6.19502e-05	0.000130039	0.000173732	0.000120236	7.31636e-05	5.96944e-05	0.00018622	0.000130753	0.000229551	0.00011885	0.00017317	0.000163845	0.000246437	0.000307598	5.14192e-05	0.000484314	0.000741412	0.000620843	7.32762e-05	7.47161e-05	0	8.10077e-05	0	0	0	0	0	0	0	0	0	0	0	0
MERGE53907ID	0.000401284	0.000118765	0.000147124	0.000688626	0.00062054	0.000318336	0.000628931	0.000928397	0.00138857	0.00161031	0.00202156	0.00149283	0.000829608	0.0016123	0.000672118	0.000991203	0.000845254	0.000998958	0.00126247	0.00102429	0.00131328	0.00148976	0.000523013	0.00114775	0.00237699	0.00380974	0.00283998	0.00349119	0.00269148	0.00200535	0.00150675	0.00193591	0.00177384	0.00271122	0.00254035	0.00270396	0.000688566	0.000254431	0.000621272	0.000219491	0.000292022	0.000313218	0.000160299	0.000529381	0.000408441	0.00148909	0.00172065	0.00088349	0.00210804
MERGE14176ID	0	0.000118765	0.000147124	0.000229542	0.00031027	0	0.000125786	0.000348149	0.000347142	9.47239e-05	0.000269542	9.95223e-05	0.000138268	0.000376203	0.00016803	0.0001239	6.50195e-05	4.34329e-05	6.01178e-05	7.31636e-05	0	9.31099e-05	0.000130753	7.65169e-05	0.000297124	0.000115447	0.00021846	0.00106789	0.000461396	0.0013369	0.000430501	0.000659033	0.000177384	0	0.000149432	0.000309023	4.05039e-05	0.000169621	0.000186382	0.000219491	5.84044e-05	0	5.34331e-05	0.000151252	4.53823e-05	0.000223364	0	0.000441745	0.000263505
MERGE19196ID	0.000601926	0.000356295	0.000588495	0.00103294	0.00165477	0.00116723	0.000880503	0.000812348	0.00104143	0.000189448	0.000404313	0.000995223	0.00115223	0.00123609	0.000952168	0.0011151	0.00143043	0.000781793	0.00054106	0.000731636	0.000716332	0.000465549	0.00130753	0.000459102	0.000950796	0.00126991	0.00076461	0.000205364	0.000384497	0.000771288	0.001722	0.00160639	0.00119734	0.000293105	0.000597729	0.000695303	0.000688566	0.000593673	0.000621272	0.000365818	0.000408831	0.000417624	0.000587764	0.000680632	0.000272294	7.44546e-05	0.000506073	0.000441745	0.000197628
MERGE77793ID	0.000401284	0.00130641	0.000735619	0.00160679	0.00062054	0.00116723	0.00176101	0.00104445	0.00115714	0.000663067	0.000943396	0.00149283	0.00106005	0.000859891	0.00106419	0.0016107	0.00143043	0.000521195	0.00228448	0.00190225	0.00125358	0.000651769	0.000915272	0.00160686	0.00124792	0.00109674	0.0014746	8.21456e-05	0.000768994	0.000359934	0.00021525	0.000535464	0.000576497	0	7.47161e-05	0.000154512	0.000364535	0.000169621	0.000372763	0.000365818	0.000233618	0.000313218	0.000160299	0.000302503	0.000136147	0	0.000101215	0.000441745	6.58762e-05
MERGE59241ID	0.000401284	0.000356295	0	0.000229542	0	0	0.000251572	0.00011605	0.000694284	0.000473619	0.000269542	0.000298567	0.000276536	0.000268716	0.000224039	0.000185851	0	8.68659e-05	0.000360707	0.000365818	0.000298472	0.00027933	0.000130753	0.000229551	0.000178274	0.00017317	0.000163845	0.000246437	0.000307598	0.000411353	0.00021525	0.000329516	0.000310421	0.00131897	0.000971309	0.000849815	0.000688566	0.000339242	0.000621272	0.000146327	0.000233618	0.000313218	0.000106866	0.000151252	0.000181529	0.000148909	0.000607287	0.000662617	0.000724638
MERGE33150ID	0.000200642	0.000118765	0.000735619	0.000803397	0.000827386	0.000742784	0.000754717	0.000812348	0.00104143	0.000378896	0.000808625	0.000199045	0.00101397	0.000913635	0.00106419	0.000805352	0.000520156	0.00134642	0.001022	0.00153644	0.000895415	0.00148976	0.000261506	0.00114775	0.000831947	0.000692681	0.00021846	8.21456e-05	0.000153799	0.000154258	0.000376688	0.000576654	0.000443459	0.000512933	0.000298864	7.72559e-05	0.000202519	0.000254431	0.000497018	7.31636e-05	5.84044e-05	0.000104406	0.000267165	0.000151252	9.07647e-05	0.000148909	0	0	6.58762e-05
MERGE60503ID	0.000401284	0.000831354	0.00117699	0.000114771	0	0	0.000125786	0	0	9.47239e-05	0	0	0.000322625	0.000429946	0.000224039	6.19502e-05	6.50195e-05	0	0.000961885	0.000512145	0.000776027	0.000465549	0	0.000229551	0.000237699	0.000115447	0.000273075	4.10728e-05	0	0	0	0	0	0.000293105	0.000298864	0.000309023	0.000931589	0.000932915	0.00124254	0.00234124	0.00513959	0.00448946	0.00336628	0.00173939	0.00108918	0.00416946	0.00313765	0.00408614	0.000329381
MERGE68521ID	0.000601926	0.000831354	0.000441371	0.000688626	0.00062054	0.000955008	0.000628931	0.000464199	0.00057857	0.000378896	0.000404313	0.000696656	0.00064525	0.00128984	0.00134424	0.0011151	0.000910273	0.000390896	0.000601178	0.000951127	0.0010745	0.00167598	0.000392259	0.00130079	0.000534823	0.00167398	0.000873839	0.000369655	0.000845894	0.000565611	0.00139913	0.000205948	0.000931264	0.000586209	0.00037358	0.000231768	0.00052655	0.000678484	0.00223658	0.000438982	0.000408831	0.000939653	0.000641197	0.000605006	0.000136147	0.00104236	0.000607287	0.0012148	0.000263505
MERGE47596ID	0.000200642	0	0	0.000114771	0.000103423	0.000212224	0.000377358	0	0.000115714	0.000473619	0	0.000199045	4.60893e-05	0.000107486	0	0	6.50195e-05	8.68659e-05	6.01178e-05	0	0	9.31099e-05	0	0	0	0.00017317	0.00032769	0.000123218	7.68994e-05	5.14192e-05	0.000107625	8.23791e-05	0.000221729	7.32762e-05	0.000224148	7.72559e-05	0.000162015	0	6.21272e-05	0	5.84044e-05	0	0	7.56258e-05	4.53823e-05	0.000223364	0	0.000220872	0.000395257
MERGE39949ID	0.00280899	0.0023753	0.00338385	0.00332836	0.00372324	0.00201613	0.00201258	0.00220494	0.00104143	0.00123141	0.00202156	0.00189092	0.00161313	0.0016123	0.0016803	0.00284971	0.00253576	0.00304031	0.00156306	0.00197542	0.00161175	0.00260708	0.00248431	0.00489708	0.00184217	0.00155853	0.00163845	0.00147862	0.00261458	0.00159399	0.00156057	0.0019771	0.00172949	0.00146552	0.00164375	0.00146786	0.000405039	0.000593673	0.0006834	0.000585309	0.000700853	0.000730842	0.000748063	0.00242003	0.00176991	0.000595637	0.000101215	0.000220872	0.000592885
MERGE65297ID	0	0.000118765	0.000147124	0.000114771	0.000103423	0	0	0	0	9.47239e-05	0	9.95223e-05	4.60893e-05	0	0	0	0.000130039	0	0	0	0.000119389	0	0	0	0.00011885	5.77234e-05	5.4615e-05	4.10728e-05	7.68994e-05	0	5.38126e-05	0	8.86918e-05	0	7.47161e-05	0	0	0.000169621	0	0	0	0	0.000106866	0	4.53823e-05	0.000148909	0	0	0.000131752
MERGE22850ID	0.000401284	0.000950119	0.000882742	0.000918168	0.00124108	0.000848896	0.00100629	0.000928397	0.000925712	0.000473619	0.000673854	0.000398089	0.000368715	0.000429946	0.000896158	0.000867303	0.000585176	0.00195448	0.000180353	0.000512145	0.000477555	0.000931099	0.000392259	0.000612136	0.000653672	0.00034634	0.00065538	0.00123218	0.00138419	0.00277664	0.00166819	0.00201829	0.000886918	0.000806038	0.00164375	0.00177689	0.00226822	0.00271393	0.00161531	0.00190225	0.00186894	0.00229693	0.00187016	0.00113439	0.00254141	0.00104236	0.00111336	0.00110436	0.00144928
MERGE52955ID	0.000401284	0.000356295	0.000441371	0.00103294	0.00062054	0	0.000628931	0.000812348	0.00138857	0.000852515	0.00161725	0.00139331	0.000506983	0.000322459	0.00016803	0.000247801	6.50195e-05	0.000608061	0.000240471	0.000219491	0.000119389	9.31099e-05	0.000130753	0.000306068	0.000594248	0.000865851	0.000819224	0.00221793	0.00199938	0.00190251	0.000861002	0.00172996	0.00137472	0.00300432	0.00358637	0.003322	0.0010126	0.000763294	0.000434891	0.000438982	0.000408831	0.000208812	0.000854929	0.000831884	0.000953029	0.00424391	0.00273279	0.00331309	0.00309618
MERGE39876ID	0.00120385	0.00130641	0.000588495	0.000803397	0.00103423	0.00116723	0.00163522	0.00208889	0.00115714	0.00208393	0.00175202	0.00199045	0.00156704	0.00102112	0.00100818	0.00235411	0.00169051	0.00238881	0.00150295	0.00124378	0.00185053	0.00297952	0.00353033	0.00198944	0.00196102	0.00178943	0.0014746	0.00057502	0.00161489	0.000668449	0.00204488	0.00238899	0.00310421	0.00102587	0.00119546	0.00092707	0.000607558	0.000678484	0.000869781	0.000585309	0.000350426	0.000208812	0.000748063	0.000453755	0.000816882	0.000670092	0.000404858	0.000773054	0.000263505
MERGE53640ID	0	0.000475059	0.000294247	0.000114771	0.000206847	0.000318336	0.000251572	0.000580248	0.000347142	0.000189448	0.000673854	0.000298567	0.000184357	0.000268716	0.000336059	0.0001239	0.000130039	0.000173732	0.000480943	0.000219491	0.000537249	0.00027933	0.000130753	0	0.000178274	0.000519511	0.000273075	0.000492874	0.000230698	0.000668449	0.00021525	0.000288327	0.000310421	0.000293105	0.00037358	0.000618047	0.000202519	0	6.21272e-05	0	0.000116809	0.000104406	0.000106866	0	0.000272294	0.000372273	0.000202429	0.000220872	0.000527009
MERGE33563ID	0	0	0	0	0	0.000106112	0	0	0	0	0	0	0	0	0.00011202	0	0	0	0	0	0.000119389	0	0.000130753	0	0	5.77234e-05	0	4.10728e-05	0	5.14192e-05	0.000107625	0	4.43459e-05	7.32762e-05	0.000149432	0	4.05039e-05	0	0.000124254	0	5.84044e-05	0	0	0	4.53823e-05	7.44546e-05	0.000101215	0	0.000131752
MERGE57227ID	0	0.000356295	0.000147124	0.000114771	0	0	0.000251572	0	0	0.000189448	0.000269542	9.95223e-05	0.000230447	0	5.60099e-05	6.19502e-05	6.50195e-05	0	0.000420825	7.31636e-05	0	0	0	0	0.000237699	0	0.00010923	0	0	5.14192e-05	5.38126e-05	0	8.86918e-05	7.32762e-05	0.000298864	0.000309023	0.000121512	8.48104e-05	0	7.31636e-05	0	0	0	0	9.07647e-05	0.000297818	0.000202429	0	0.000131752
MERGE14225ID	0	0	0	0	0	0	0	0	0	0	0	0	4.60893e-05	0	0	0	0	0	6.01178e-05	7.31636e-05	0	0	0	0	0	0	0	0	7.68994e-05	5.14192e-05	0.000107625	0.000123569	4.43459e-05	7.32762e-05	0	7.72559e-05	4.05039e-05	0	6.21272e-05	0	0	0	5.34331e-05	0	9.07647e-05	0	0	0	0.000197628
MERGE33669ID	0	0	0	0.000229542	0.000103423	0	0.000377358	0	0.000115714	9.47239e-05	0.000134771	0.000298567	0.000184357	5.37432e-05	0.00011202	0.0001239	0	0.000260598	0.000120236	0.000146327	0.000119389	0.00018622	0.000392259	0.000382585	5.94248e-05	0.000288617	0.00032769	8.21456e-05	0	0.000102838	0.000107625	4.11896e-05	0.000133038	0	0	0.000309023	8.10077e-05	0.000169621	0.000248509	0	0	0.000104406	5.34331e-05	7.56258e-05	0	0	0.000101215	0.000110436	0
MERGE50502ID	0.000401284	0	0.000147124	0.000114771	0.00031027	0.000106112	0.000251572	0.000464199	0.000231428	0	0.000269542	0	4.60893e-05	0	0	6.19502e-05	6.50195e-05	0	6.01178e-05	0	5.96944e-05	0	0.000130753	0.000229551	0.00011885	5.77234e-05	5.4615e-05	0.000328583	0.000307598	0.000565611	0.000161438	4.11896e-05	4.43459e-05	0	7.47161e-05	7.72559e-05	0.000121512	8.48104e-05	0	0.000146327	0.000116809	0	0	0	4.53823e-05	0	0.000202429	0.000110436	6.58762e-05
MERGE36940ID	0	0.000118765	0.000735619	0.000459084	0.00093081	0	0.00113208	0.000812348	0.00104143	0.00170503	0.000943396	0.00139331	0.000368715	0.000268716	0.000224039	0.00117705	0.000975293	0.00152015	6.01178e-05	0.000146327	0.000179083	0.000651769	0.000130753	0.000306068	0.00011885	0.00017317	0.00010923	4.10728e-05	0.000230698	0.000205677	0.000538126	0.00111212	0.0010643	0.000366381	0	7.72559e-05	0.000202519	0.000339242	0.000372763	0.000219491	0.000116809	0.000104406	0.000320598	0.000529381	0.000226912	7.44546e-05	0.000202429	0.000110436	6.58762e-05
MERGE75361ID	0	0.000118765	0.000147124	0.000229542	0	0.000212224	0.000125786	0	0.000115714	0.000378896	0.000134771	0.000199045	4.60893e-05	0.00016123	5.60099e-05	0.0001239	6.50195e-05	8.68659e-05	0.00054106	0.000512145	0.000417861	0	0	7.65169e-05	0.00011885	5.77234e-05	0.000163845	0.000123218	0.000230698	0.000205677	0.000161438	0.000494275	0.000354767	0.00454312	0.00433353	0.00509889	0.000567054	0.000339242	0.000124254	0	0.000233618	0.000104406	0	0	4.53823e-05	0.000372273	0.000404858	0.000220872	0.00085639
MERGE34907ID	0.00140449	0.00118765	0.00102987	0.00160679	0.00206847	0.00159168	0.00389937	0.00290124	0.00185142	0.00284172	0.00363881	0.00129379	0.00184357	0.00145107	0.0016803	0.00167266	0.00130039	0.00182418	0.00126247	0.00168276	0.00095511	0.00232775	0.000784519	0.00214247	0.000891372	0.000865851	0.000819224	0.000246437	0.000153799	0.000205677	0.000807189	0.00123569	0.000931264	0.000293105	7.47161e-05	0.000231768	0.000283527	0.000169621	0.000497018	0.000146327	0.000116809	0.000104406	0.000106866	0.000378129	0	0	0.000101215	0.000110436	0
MERGE44989ID	0.000200642	0.00023753	0.000147124	0.000688626	0.00031027	0.000212224	0.000377358	0	0.000347142	0.00113669	0.000539084	0.000497611	0.000276536	0.000107486	0.000280049	0.000495602	0.000455137	0.000304031	0.00114224	0.000658472	0.000596944	0	0	0.00137731	0.00112907	0.000865851	0.00120153	0.0028751	0.00107659	0.00431921	0.000538126	0.00102974	0.000798226	0.00139225	0.00112074	0.00131335	0.000445543	0.000593673	0.000372763	0.000585309	0	0.000104406	0.000320598	0.000151252	0.000589971	0.000521182	0.00101215	0.00110436	0.00131752
MERGE45148ID	0.000200642	0	0.000294247	0.000344313	0.000413693	0.000106112	0.000251572	0	0.000347142	9.47239e-05	0.000269542	0.000398089	4.60893e-05	0.00016123	5.60099e-05	0	6.50195e-05	0.000130299	0.000300589	0.000292654	0.000477555	0	0.000261506	0.000229551	0.000237699	0.000115447	0.000163845	0.00057502	0.000307598	0.00149116	5.38126e-05	4.11896e-05	0.000133038	0.000219829	0.000672445	0.000618047	0.000405039	0.000254431	0.000372763	7.31636e-05	0	0.000313218	0	7.56258e-05	0.000181529	0.000297818	0.000101215	0.000220872	0.000197628
MERGE40650ID	0.00100321	0.000475059	0.000441371	0.000918168	0.00062054	0.00159168	0.000377358	0.000464199	0.000694284	0.000852515	0.000134771	0.000696656	0.00101397	0.000913635	0.000952168	0.0016107	0.00208062	0.000781793	0.00054106	0.000585309	0.000776027	0.000465549	0.000392259	0.000765169	0.00112907	0.00184715	0.00131076	0.000246437	0.000230698	0.000308515	0.00145294	0.00115331	0.00141907	0.000293105	0.000298864	0.000772559	0.000243023	0.000339242	0.000559145	0.000219491	0.000292022	0.00052203	0.000427465	0.000453755	0.000272294	0.000372273	0.000303644	0.000441745	0
MERGE39899ID	0.00200642	0.00166271	0.00220686	0.00126248	0.00248216	0.000636672	0.000754717	0.00150865	0.00138857	0.00104196	0.00121294	0.000995223	0.00161313	0.00123609	0.00117621	0.000929253	0.00123537	0.00108582	0.00126247	0.00182909	0.00137297	0.000837989	0.000915272	0.00160686	0.00101022	0.000692681	0.000928454	0.000985748	0.00169179	0.00061703	0.000914815	0.00131807	0.00128603	0.00131897	0.00127017	0.00100433	0.0010936	0.000763294	0.00124254	0.00102429	0.00122649	0.000730842	0.00117553	0.00166377	0.00213297	0.000744546	0.000303644	0.00088349	0.000988142
MERGE34069ID	0	0	0.000147124	0.000114771	0.000413693	0	0.000125786	0	0.000231428	9.47239e-05	0.000269542	0.000298567	0.000138268	5.37432e-05	0.00011202	0.000185851	6.50195e-05	4.34329e-05	0.000240471	0.000219491	0	0	0	0.000153034	0.000178274	5.77234e-05	0.00010923	0.000410728	7.68994e-05	0.000359934	0.000107625	0.000288327	0.000266075	7.32762e-05	7.47161e-05	0.000231768	0.000121512	0.000169621	0.000310636	0	0	0.000104406	0.000160299	0	4.53823e-05	0.000446728	0.000506073	0.000331309	0.000658762
MERGE33782ID	0.000401284	0	0.000441371	0.000229542	0.000206847	0.000318336	0.000503145	0.000812348	0.000347142	0.000473619	0.000134771	0.000497611	9.21786e-05	0.000322459	0.00011202	6.19502e-05	6.50195e-05	0.000217165	0.000180353	0.000146327	0	9.31099e-05	0.000523013	0.000229551	0.00011885	0.00017317	0.000163845	0.000369655	0.000307598	0.000205677	0.00021525	0.000205948	0.000266075	7.32762e-05	0.000224148	0.000231768	0.000202519	0.000169621	0.000497018	0.000438982	0.000233618	0.000208812	0.000160299	0.000151252	0.000272294	0.000446728	0.000404858	0.000662617	0.000658762
MERGE38524ID	0.00100321	0.00106888	0.000882742	0.000803397	0.00155135	0.00116723	0.000503145	0.000696298	0.000231428	0.00142086	0.000539084	0.00129379	0.00193575	0.00123609	0.00196035	0.000867303	0.00260078	0.00243224	0.00054106	0.0008048	0.000358166	0.000372439	0.00156904	0.000229551	0.00130734	0.00138536	0.00158383	0.000451801	0.000922793	0.000308515	0.00274444	0.00094736	0.00305987	0.000512933	0.00037358	0.00092707	0.00174167	0.00220507	0.00155318	0.00212174	0.00233618	0.00167049	0.00203046	0.00181502	0.000635353	0.00134018	0.00172065	0.00154611	0.000592885
MERGE75461ID	0.000200642	0.000356295	0.000294247	0	0.000103423	0.000212224	0.000503145	0	0.000115714	0	0.000269542	0.000199045	0.000184357	0.000268716	0.00016803	0	6.50195e-05	0.000130299	0	7.31636e-05	0.000238777	0	0	0	0	0	0.00010923	4.10728e-05	0.000230698	0	0.00021525	8.23791e-05	0.000133038	0.00278449	0.00276449	0.00254944	0.000162015	8.48104e-05	0.000124254	0.000146327	0.000175213	0	0	0	0	0.000148909	0.000303644	0.000331309	0.000197628
MERGE2951ID	0	0	0	0.000229542	0.000103423	0	0.000125786	0.000232099	0.000115714	9.47239e-05	0.000539084	9.95223e-05	4.60893e-05	0.000268716	0	0	0.000195059	0	6.01178e-05	0	5.96944e-05	0	0	0	5.94248e-05	0.000288617	0.00021846	0.000616092	0.000461396	0.000257096	0.000269063	0.000329516	8.86918e-05	0.000219829	0.000523013	7.72559e-05	0.000243023	0.000424052	0.000124254	0.000219491	5.84044e-05	0	5.34331e-05	0	4.53823e-05	7.44546e-05	0.000506073	0.000110436	6.58762e-05
MERGE77589ID	0.000802568	0.00178147	0.000735619	0.00126248	0.00248216	0.00382003	0.00138365	0.00127655	0.00219857	0.00161031	0.00121294	0.00189092	0.00221229	0.0019885	0.00280049	0.00278776	0.00279584	0.00165045	0.000601178	0.00117062	0.00113419	0.00121043	0.0019613	0.000765169	0.00124792	0.00167398	0.00076461	0.000123218	0.000153799	0.000205677	0.000538126	0.000329516	0.000576497	7.32762e-05	7.47161e-05	0.000231768	0.000243023	0.000508863	0.000434891	0.000146327	0.000408831	0.000104406	0.000320598	0.000453755	4.53823e-05	0.000223364	0.000607287	0.000662617	6.58762e-05
MERGE23081ID	0.000401284	0	0	0.000114771	0.00031027	0.000106112	0.000251572	0	0.000231428	0.000284172	0	9.95223e-05	9.21786e-05	0	0.00016803	0.000247801	0	8.68659e-05	6.01178e-05	0	0.000179083	0.00018622	0	7.65169e-05	0.000237699	0.00017317	0.000273075	0.00106789	0.000538296	0.000719868	0.000107625	0.000123569	8.86918e-05	0.000219829	0.000149432	7.72559e-05	0.000121512	0	6.21272e-05	0	5.84044e-05	0	5.34331e-05	0.000151252	0.000136147	0.000446728	0.000506073	0.000220872	0.000263505
MERGE31536ID	0.00260835	0.00166271	0.00147124	0.00195111	0.0013445	0.0026528	0.000754717	0.00150865	0.00150428	0.000947239	0.000269542	0.000398089	0.00142877	0.00139732	0.00212837	0.00266386	0.00344603	0.000781793	0.000480943	0.0008048	0.000835721	0.00139665	0.0019613	0.000459102	0.000653672	0.000923574	0.00043692	0.000246437	0.000230698	0.000102838	0.000591939	0.000370706	0.000443459	0.000146552	0.000224148	0.000154512	0.000121512	8.48104e-05	0.000248509	7.31636e-05	0	0.000104406	0.000160299	0	4.53823e-05	0.000148909	0.000202429	0	0
MERGE74452ID	0	0	0	0.000114771	0.000103423	0	0	0.00011605	0	0	0	0	0	0.000107486	0	6.19502e-05	0	0	0	0.000146327	5.96944e-05	0	0	0	0	5.77234e-05	5.4615e-05	4.10728e-05	0	0.000102838	0	0	4.43459e-05	0.000146552	0.000224148	0	0.000486046	0.000254431	0.000186382	0.000219491	0.000408831	0.000417624	0.000320598	0.000378129	0.000136147	0.000148909	0.000202429	0.000220872	0.000329381
MERGE43859ID	0	0.000118765	0	0.000229542	0.000517117	0	0	0.00011605	0.000231428	9.47239e-05	0.000404313	9.95223e-05	4.60893e-05	5.37432e-05	0.000392069	6.19502e-05	0	0	0.000180353	0.000292654	0.000238777	9.31099e-05	0	0.000153034	0.000178274	0.000577234	0.00010923	0.00102682	0.000538296	0.00195393	0.000107625	0.000164758	0.000133038	7.32762e-05	0.000149432	0.000231768	0.000121512	8.48104e-05	0.000434891	7.31636e-05	0	0	5.34331e-05	0.000302503	0.000181529	0	0	0	0
MERGE61950ID	0.000802568	0.00023753	0.000147124	0.000344313	0.00113766	0.000636672	0.000503145	0.0011605	0.00104143	0.000663067	0.000269542	0.000597134	0.00064525	0.000913635	0.000896158	0.00185851	0.00175553	0.00147672	0.000721414	0.000658472	0.00125358	0.00176909	0.00183054	0.00130079	0.0011885	0.00115447	0.000983069	0.000492874	0.000538296	0.000205677	0.00182963	0.000453085	0.0021286	0.000586209	0.000224148	0.000386279	0.000243023	0.000254431	0.0006834	0	0.000116809	0.000208812	0.000427465	0.000226877	0.000136147	7.44546e-05	0.000101215	0	0
MERGE76372ID	0.000200642	0.00023753	0	0.00160679	0.00113766	0.00148557	0.00125786	0.000812348	0.00104143	0.00170503	0.000404313	0.00159236	0.00161313	0.00145107	0.00156828	0.000929253	0.000585176	0.000998958	0.000420825	0.000512145	0.000656638	0.000651769	0.00117678	0.000612136	0.000653672	0.00207804	0.00125614	0.000451801	0.000307598	0.000102838	0.00161438	0.000659033	0.000842572	0.000219829	0.000597729	0.000309023	0.000405039	0.000678484	0.000434891	0.000731636	0.00052564	0.00052203	0.000480898	0.000378129	0.000181529	7.44546e-05	0.000708502	0.00110436	0
MERGE58399ID	0	0.000118765	0.000147124	0.000573855	0	0	0.000377358	0.000464199	0.000231428	0.000378896	0.000269542	9.95223e-05	0.000138268	0.000322459	0.000336059	0	6.50195e-05	0.000130299	0.000180353	0	0.000119389	9.31099e-05	0	0	0.000178274	0.000230894	0.000273075	0.000451801	0.000461396	0.00118264	0.000161438	0.000370706	0.000177384	0.000366381	0.00037358	0.000386279	0.000324031	0.000508863	0.000434891	0.000219491	5.84044e-05	0.000104406	0.000160299	0	9.07647e-05	7.44546e-05	0.000303644	0.000110436	0.000395257
MERGE23137ID	0.000200642	0	0.000294247	0.000114771	0.000103423	0.000106112	0.00113208	0.000464199	0.000347142	9.47239e-05	0.000269542	0.000298567	9.21786e-05	0.000107486	0.000224039	0.0001239	0.000130039	0.000217165	0.000120236	7.31636e-05	0	9.31099e-05	0	0.000229551	0.000178274	0.000461787	0.00054615	0.00168399	0.000845894	0.00210819	0.00021525	0.000247137	0.000399113	0.000219829	0.000149432	0.000309023	0.000162015	0	0.000248509	0	5.84044e-05	0	0	0	4.53823e-05	0.000372273	0.000202429	0.000220872	0.000395257
MERGE52617ID	0.000200642	0.000593824	0.000147124	0.000459084	0.000517117	0.00106112	0.000125786	0.000464199	0.000347142	0.000378896	0.000269542	0.000696656	0.000460893	0.000483689	0.000784138	0.000805352	0.000845254	0.000477762	0.000120236	0.000512145	0.000238777	0.00027933	0.000784519	0	0.000178274	0.000288617	0.00010923	4.10728e-05	0.000384497	0.000102838	0.000161438	4.11896e-05	8.86918e-05	0.000146552	0	7.72559e-05	0	8.48104e-05	6.21272e-05	0.000146327	5.84044e-05	0	5.34331e-05	0	0	7.44546e-05	0	0	0
MERGE8935ID	0.000200642	0	0.000147124	0	0	0	0	0.00011605	0	0.000189448	0.000134771	0	4.60893e-05	0	0.00011202	0	0	0	0.000120236	0.000365818	5.96944e-05	0	0	7.65169e-05	0	0	0	0.000246437	0	0.000102838	5.38126e-05	0	8.86918e-05	0.000586209	0.000224148	0.000386279	0.000162015	8.48104e-05	0.000124254	0	5.84044e-05	0.000208812	0	0	4.53823e-05	0	0.000101215	0.000110436	0.000329381
MERGE42582ID	0.000200642	0	0	0.000918168	0.0017582	0.000106112	0.000628931	0.00127655	0.000694284	0.000852515	0.000404313	0.000398089	0.000368715	0.000322459	0.000504089	0.000247801	0.000260078	8.68659e-05	0.00054106	0.000438982	0.000298472	0.00027933	0.000653766	0.000306068	0.00196102	0.00126991	0.00114691	0.00106789	0.00107659	0.00195393	0.001722	0.00127688	0.00177384	0.00109914	0.00112074	0.00115884	0.000648062	0.000678484	0.000807654	0.000365818	0.000584044	0.000417624	0.000480898	0.000378129	0.000408441	0.00148909	0.000607287	0.0012148	0.00191041
MERGE23422ID	0.00100321	0.000118765	0.000441371	0.000229542	0.000206847	0.000106112	0.000251572	0.000232099	0.000231428	0.000473619	0.000539084	0.000298567	0.000276536	0.000537432	0.000280049	0.000185851	0.000130039	0.000173732	0.000300589	0.000146327	0.000358166	0.000465549	0.000261506	0.000535619	0.000415973	0.000577234	0.000382305	0.00266973	0.00115349	0.00128548	0.000161438	0.0011945	0.000487805	0.000439657	0.000448296	0.000772559	0.000688566	0.000508863	0.000310636	0	0.000116809	0.000104406	0.000160299	0	4.53823e-05	0.000446728	0.000404858	0.000331309	0.000790514
MERGE19848ID	0.00180578	0.00118765	0.00102987	0.00103294	0.000827386	0.000318336	0.000754717	0.000348149	0.000347142	0.00104196	0.00121294	0.000995223	0.00119832	0.0016123	0.00100818	0.000991203	0.000975293	0.00143329	0.00120236	0.00168276	0.00155205	0.00130354	0.00143828	0.00198944	0.00142619	0.00132764	0.00114691	0.00168399	0.00130729	0.00102838	0.00107625	0.00140044	0.00137472	0.00139225	0.0018679	0.00115884	0.00149864	0.00212026	0.00130467	0.00190225	0.00198575	0.00135728	0.000854929	0.00121001	0.00186068	0.000744546	0.000506073	0.000993926	0.00223979
MERGE52636ID	0.00120385	0.00023753	0.000147124	0.000573855	0.00103423	0.00127334	0.000880503	0.00011605	0.000462856	0.000284172	0.000134771	0.000398089	0.000276536	0.000376203	0.000672118	0.000309751	0.000650195	0.000564628	0.000180353	0.000146327	0.000417861	0.00018622	0.000392259	7.65169e-05	0.000178274	0.00034634	0.000273075	4.10728e-05	0.000230698	5.14192e-05	0.000161438	0	8.86918e-05	0	0	0	0	0	0.000124254	0	0	0	0.000160299	0	0	0	0	0	0
MERGE39831ID	0.000601926	0.000831354	0.000735619	0.000573855	0.000413693	0.000742784	0.000377358	0.000232099	0.000231428	0.000189448	0.000134771	0.000199045	0.00138268	0.00102112	0.00134424	0.000619502	0.000910273	0.000217165	0.00084165	0.000877963	0.00113419	0.00111732	0.000261506	0.000229551	0.000713097	0.000634957	0.000273075	4.10728e-05	0.000153799	0.000154258	0.000699564	0.000247137	0.000443459	0.000439657	0.000597729	0.000231768	0.00125562	0.00212026	0.00192594	0.00270705	0.000992875	0.00156609	0.00128239	0.00151252	0.000726118	0.00178691	0.00161943	0.00231916	0.000592885
MERGE58798ID	0	0	0	0	0	0	0.000125786	0	0.000115714	9.47239e-05	0	0	0	0.000107486	0	0	0	4.34329e-05	0	0	0	0	0.000130753	0	0	5.77234e-05	0.00010923	4.10728e-05	0	5.14192e-05	5.38126e-05	0	0.000177384	7.32762e-05	0.00037358	7.72559e-05	4.05039e-05	0	0	0.000219491	0	0.000104406	0	7.56258e-05	4.53823e-05	7.44546e-05	0	0	6.58762e-05
MERGE47909ID	0	0	0	0	0	0	0	0.00011605	0	0	0	0	0	0	5.60099e-05	0	0	0	6.01178e-05	0	0.000119389	0	0	0	0	0	0	0.000123218	0	0	0	8.23791e-05	8.86918e-05	0.00212501	0.00209205	0.00224042	0.000607558	0.00101773	0.000621272	0.000219491	0.000817661	0.000104406	0	0	0	0.000223364	0.000303644	0.000110436	0.000461133
MERGE22862ID	0.000401284	0.000950119	0.000735619	0.000114771	0.000206847	0.000106112	0.000125786	0.00011605	0	0.000189448	0	0.000298567	0.000506983	0.00107486	0.000840148	0.000433651	0.000455137	0.000694927	0.00084165	0.000512145	0.000776027	0.000465549	0.000523013	0.000535619	0.000297124	0.000461787	0.00032769	0.000246437	0.000230698	0.000257096	0.000376688	0.000453085	0.000177384	0.00139225	0.00164375	0.00185414	0.00352384	0.00364685	0.0027336	0.00358502	0.00356267	0.00459386	0.00181672	0.00279815	0.00403903	0.00208473	0.00172065	0.00287134	0.00342556
MERGE45173ID	0.000802568	0.000118765	0.000441371	0.000229542	0.000103423	0.000106112	0.000503145	0.00011605	0.000231428	0.000284172	0.000404313	0.000497611	0.000230447	0.000107486	0.000336059	0.000309751	0.000260078	8.68659e-05	0.000240471	0.000365818	0.000119389	0.00018622	0.000523013	0.000382585	0.00011885	0.000230894	0.000163845	0.000698238	0.000538296	0.000771288	0	0.000370706	0.000310421	0.000659486	0.000523013	0.000309023	0.000243023	0.000593673	0.000745527	0.000585309	5.84044e-05	0.000313218	0.000160299	7.56258e-05	0.000363059	0.000223364	0.000708502	0.000552181	0.000263505
MERGE25595ID	0.000200642	0.000475059	0.000588495	0.000229542	0	0.000424448	0	0.00011605	0.000115714	0	0	0	0.000276536	0.000268716	0.000280049	6.19502e-05	6.50195e-05	0.000130299	0.000240471	0.000219491	0.000179083	0	0	0	0.00011885	0.000230894	5.4615e-05	0	0	5.14192e-05	0	0	8.86918e-05	7.32762e-05	0.000298864	0	8.10077e-05	0.000424052	0.000310636	0.000658472	0.000233618	0.000313218	0.000908362	0.000605006	0.000363059	0.000297818	0.000809717	0.000552181	0.000131752
MERGE60223ID	0	0	0	0	0	0	0.000125786	0.00011605	0.000115714	9.47239e-05	0	0.000199045	0	0	5.60099e-05	0	0	0.000130299	0.000120236	0	5.96944e-05	9.31099e-05	0	7.65169e-05	5.94248e-05	0	0.00010923	0.000123218	0.000230698	0.000102838	0.000322876	0.000288327	0.000266075	0.000659486	0.00037358	0.000540791	0.000243023	0.000169621	0.000248509	0.000146327	5.84044e-05	0.000208812	0	0	0	0.000372273	0.000303644	0.000110436	0.000263505
MERGE34184ID	0.000200642	0.000475059	0.000294247	0.00103294	0.00062054	0.000318336	0.00125786	0.00104445	0.00057857	0.00132613	0.000943396	0.000298567	0.000506983	0.000483689	0.000784138	0.000929253	0.000910273	0.00165045	0.000420825	0.00102429	0.000477555	0.00195531	0.00104603	0.00099472	0.000475398	0.000519511	0.00065538	0.000205364	0.000538296	0.000411353	0.000107625	0.000453085	0.000221729	0.000219829	0.00037358	0.000154512	0.000162015	0.000424052	0.000186382	0.000146327	0	0.000208812	0	0.000226877	0.000272294	0	0.000101215	0.000110436	6.58762e-05
MERGE78275ID	0	0	0	0.000114771	0	0	0	0	0	0	0	0	0	0	0	0	0	4.34329e-05	6.01178e-05	0	0	0	0	0	0	5.77234e-05	0	0	0	0	0.000107625	0	0	7.32762e-05	0.000149432	7.72559e-05	4.05039e-05	0	6.21272e-05	0	0	0	0	0	0	0	0	0	0
MERGE66276ID	0.000401284	0.000831354	0.000441371	0.000344313	0.000413693	0.00137946	0.000251572	0	0.000347142	0.000473619	0.000269542	0.000597134	0.00175139	0.00123609	0.00140025	0.0013629	0.00221066	0.00178075	0.00132259	0.00131694	0.000716332	0.00102421	0.00130753	0.000918203	0.000534823	0.00126991	0.0014746	0.000451801	0.000768994	5.14192e-05	0.00269063	0.00102974	0.00230599	0.00109914	0.000448296	0.000618047	0.0010531	0.00152659	0.00149105	0.00153644	0.000700853	0.00146168	0.00128239	0.00090751	0.000317676	0.000223364	0.000404858	0.00088349	0.000131752
MERGE44743ID	0.000200642	0.000475059	0.000294247	0.000229542	0.000206847	0.000212224	0.000377358	0.000580248	0.000115714	0.000189448	0.000808625	0.000398089	0.00064525	0.000429946	0.000504089	0.000433651	0.000390117	0.000564628	0.000360707	0.000512145	0.000358166	0.000372439	0.000653766	0.000153034	0.000237699	0.000461787	0.00021846	0.000246437	0.000153799	0.000257096	0.000591939	0.000247137	0.000487805	0.000366381	0.000149432	0.000309023	0.000810077	0.000508863	0.000869781	0.000585309	0.00052564	0.000626436	0.000374032	0.000529381	0.000726118	0.000670092	0.000607287	0.000441745	0.000329381
MERGE59689ID	0.000200642	0	0.000294247	0.000229542	0	0.000212224	0.000251572	0.00011605	0.000231428	0.000189448	0	9.95223e-05	0.000184357	0	0.00016803	0	0	4.34329e-05	6.01178e-05	0.000292654	0.000417861	0.00018622	0	0.000153034	0.00011885	0.000230894	0.00010923	0.000410728	0.000384497	0.00113122	0.000107625	0.000453085	4.43459e-05	0.000366381	0.000747161	0.000463535	8.10077e-05	0.000254431	0.000186382	0.000219491	5.84044e-05	0	0.000106866	7.56258e-05	0.000136147	0.000372273	0.000202429	0.000220872	0.000131752
MERGE61356ID	0.00120385	0.000712589	0.00102987	0.000459084	0.000517117	0.000106112	0.000125786	0.000464199	0.000694284	0.00208393	0.00215633	0.00189092	0.00147486	0.00166604	0.00140025	0.000185851	0.000130039	0.000217165	0.00258507	0.00197542	0.00143266	0.00018622	0.000392259	7.65169e-05	0.000534823	0.000750404	0.000382305	0.000123218	0.000307598	0.000205677	0.000430501	0.000205948	0.000221729	0.00102587	0.00134489	0.00100433	0.000405039	0.000424052	0.000807654	7.31636e-05	5.84044e-05	0.000313218	0.000160299	0	0.000181529	0.000670092	0.000506073	0.000662617	0.00118577
MERGE34083ID	0	0.00023753	0	0.000114771	0.000103423	0.000106112	0.000125786	0.000232099	0.000231428	0.000189448	0.000269542	0.000199045	0.000230447	0.00016123	5.60099e-05	6.19502e-05	0	4.34329e-05	0.000120236	7.31636e-05	0.000298472	0	0	0	5.94248e-05	0.00017317	0.000163845	0.000328583	0.000230698	0.000308515	0.000107625	0.000288327	0.000177384	0.000146552	0.000448296	0.000154512	0.000121512	8.48104e-05	0.000186382	7.31636e-05	5.84044e-05	0	0.000106866	0.000151252	9.07647e-05	0	0.000202429	0.000110436	0.000527009
MERGE45346ID	0.000200642	0.00023753	0.000294247	0.000114771	0.000517117	0	0.000628931	0	0.00057857	0.000284172	0.000943396	9.95223e-05	0.000230447	0.000214973	5.60099e-05	6.19502e-05	0.000130039	0.000217165	0.000360707	7.31636e-05	0.000238777	0	0	0.000153034	0.00011885	0.000519511	0.00021846	0.000657165	0.000153799	0.00113122	0.000269063	0.000205948	0.000354767	0.000219829	0.000224148	7.72559e-05	0.000121512	8.48104e-05	6.21272e-05	7.31636e-05	5.84044e-05	0	0.000106866	7.56258e-05	0	0.000148909	0.000202429	0.000220872	0.000395257
MERGE43929ID	0.000200642	0.000118765	0.000147124	0.000344313	0.000206847	0.000636672	0.000754717	0.000580248	0.000231428	0.000757791	0.000943396	0.000696656	0.000460893	0.000268716	0.00016803	0.0001239	0.000130039	0.000173732	0.000300589	7.31636e-05	0.000238777	0.000465549	0.000130753	0.000459102	0.000713097	0.000865851	0.000491535	0.00139648	0.00115349	0.00154258	0.000484314	0.000453085	0.000399113	0.000732762	0.000896593	0.000231768	8.10077e-05	0.000254431	0.000434891	0	0.000116809	0.000104406	0.000106866	0.000226877	0.000226912	0.000595637	0.000303644	0.000552181	0.000461133
MERGE75345ID	0.000200642	0	0	0	0	0.000106112	0	0.00011605	0.000115714	9.47239e-05	0.000404313	9.95223e-05	9.21786e-05	0.000214973	5.60099e-05	6.19502e-05	0	0	0.000180353	0.000146327	0.000417861	0	0.000130753	7.65169e-05	0	0.000115447	5.4615e-05	0	0.000230698	0	0.000107625	4.11896e-05	8.86918e-05	0.00095259	0.000971309	0.000463535	8.10077e-05	0	6.21272e-05	7.31636e-05	5.84044e-05	0.000104406	0	0	0	0	0.000202429	0	0.000131752
MERGE58318ID	0.000200642	0.000475059	0.000294247	0.000229542	0.00031027	0	0.000880503	0.000232099	0	0.000473619	0.000539084	0.000298567	0.000276536	0.000322459	0.000280049	6.19502e-05	0.000130039	0.000217165	0.000120236	0.000219491	0.000298472	0	0.000130753	7.65169e-05	0.000297124	0.000230894	0.000163845	0.000698238	0.000615195	0.00118264	0.000161438	0.000411896	0.000399113	0.000732762	0.000821877	0.00100433	0.000405039	0.000339242	0.000372763	0.000146327	0.000175213	0.000208812	0	7.56258e-05	9.07647e-05	0.000595637	0.000506073	0.000552181	0.000988142
MERGE54093ID	0.00280899	0.0023753	0.0030896	0.00241019	0.00196504	0.00137946	0.000503145	0.000812348	0.000809998	0.000568343	0.000673854	0.000497611	0.0012905	0.00134358	0.000728128	0.000991203	0.000585176	0.00117269	0.00198389	0.0016096	0.0010745	0.00130354	0.00143828	0.00191292	0.0011885	0.000865851	0.00114691	0.000657165	0.000384497	0.00061703	0.000699564	0.00111212	0.000576497	0.0018319	0.00171847	0.00185414	0.00283527	0.00296837	0.00217445	0.00197542	0.00327065	0.00365421	0.00133583	0.00219315	0.00322215	0.00253146	0.00161943	0.00220872	0.00223979
MERGE47534ID	0	0	0	0	0.000206847	0.000212224	0.000377358	0.000232099	0.000231428	0.000284172	0.000269542	9.95223e-05	0.000230447	0	0	0.000247801	0.000195059	0.000130299	6.01178e-05	0.000219491	0	9.31099e-05	0.000130753	0	0.000178274	0.00017317	0.000163845	0.000492874	7.68994e-05	0.000308515	0.000699564	0.000494275	0.000443459	0.000366381	0.00037358	0.000309023	0.000688566	0.000424052	0.000559145	0.000512145	0.000467235	0.00052203	0.000213732	7.56258e-05	0.000408441	0.000148909	0.000202429	0.000110436	0
MERGE52871ID	0	0.00023753	0.000294247	0.000229542	0.000103423	0.000424448	0.000628931	0.000348149	0.00057857	0.000284172	0.000673854	9.95223e-05	0.000138268	0.000429946	0.000224039	0.000247801	0.000130039	0.000260598	0.000180353	7.31636e-05	0.000238777	0.000372439	0.000653766	0.000459102	0.000475398	0.000519511	0.000273075	0.000451801	0.000538296	0.000411353	0.000699564	0.000453085	0.00075388	0.000512933	0.00037358	0.000463535	0.000607558	0.000424052	0.000310636	0.000292654	0.00052564	0.000313218	0.000106866	0.000151252	0.000136147	0.000148909	0.000809717	0.000220872	0
MERGE37435ID	0	0	0	0	0	0	0	0	0	0	0	0	0	0	0	0	0	0	0	0	0	0	0	0	0	0	0	0	0	0	0	0	0	0	0	0	0	0	0	0	0	0	0	0	0	0	0	0	0
MERGE68656ID	0	0.000118765	0	0	0	0	0.000125786	0	0	0	0	0	0	0	0	0	0	0	6.01178e-05	0	5.96944e-05	9.31099e-05	0	0	0	0	0	0	0	5.14192e-05	0	0	0	0.000219829	7.47161e-05	0.000309023	8.10077e-05	8.48104e-05	0.000124254	7.31636e-05	5.84044e-05	0	5.34331e-05	0	0	0.000223364	0	0	0.000197628
MERGE34326ID	0	0	0	0	0.000103423	0	0.000125786	0.00011605	0.000115714	0	0.000134771	0	0	0	0	0	0	0	0	0.000146327	0	0	0	7.65169e-05	0.00011885	0	5.4615e-05	4.10728e-05	0	5.14192e-05	5.38126e-05	8.23791e-05	0	0.000146552	0.000298864	7.72559e-05	0.000162015	0	0.000186382	7.31636e-05	5.84044e-05	0	0	0	0	7.44546e-05	0.000101215	0.000220872	0
MERGE58897ID	0.00100321	0.00190024	0.00147124	0.000918168	0.00031027	0.00053056	0.000377358	0.000464199	0.000231428	0.000284172	0.000134771	0.000298567	0.000599161	0.000967378	0.00173631	0.000309751	0	0.000477762	0.000961885	0.00117062	0.00167144	0.000744879	0.000784519	0.000612136	0.000534823	0.000519511	0.00054615	4.10728e-05	0.000153799	5.14192e-05	5.38126e-05	0.000123569	8.86918e-05	0.00102587	0.000523013	0.000386279	0.00202519	0.00381647	0.00248509	0.00329236	0.00332905	0.00501148	0.00154956	0.0020419	0.00131609	0.00275482	0.00263158	0.00276091	0.00197628
MERGE65708ID	0	0	0.000147124	0	0	0.000106112	0.000125786	0.00011605	0.000231428	0.000189448	0.000134771	0	0	0	0	0	0	0	0.000180353	0	0.000298472	0	0	0	0.00011885	0.000115447	5.4615e-05	0	0	0.000154258	5.38126e-05	8.23791e-05	4.43459e-05	0.000146552	0.000149432	0.000386279	8.10077e-05	8.48104e-05	6.21272e-05	0	0	0	0	7.56258e-05	9.07647e-05	7.44546e-05	0.000101215	0	0.000131752
MERGE57100ID	0	0	0.000147124	0	0	0	0.000125786	0	0.000231428	0	0.000134771	9.95223e-05	0.000184357	0	5.60099e-05	6.19502e-05	0	8.68659e-05	0.000300589	0.000219491	0.000358166	0	0	0	0.000415973	0.00017317	0.000163845	0	7.68994e-05	5.14192e-05	5.38126e-05	0.000205948	0.000221729	0.000659486	0.000448296	0.000695303	0	0	6.21272e-05	7.31636e-05	0.000116809	0.000104406	0	0	4.53823e-05	0	0.000101215	0.000110436	6.58762e-05
MERGE21115ID	0.000401284	0.000356295	0.000882742	0.000459084	0.000517117	0.00053056	0.000251572	0.00220494	0.00127285	0.00293644	0.00148248	0.00149283	0.000368715	0.000322459	0.000392069	0.000185851	0	0.00104239	0.00054106	0	0.000119389	0.00018622	0.000130753	0.000229551	0	0.000461787	0.000600765	0.00205364	0.00399877	0.00421637	0.00279826	0.00383063	0.00337029	0.00344398	0.00336222	0.00417182	0.000486046	0.000678484	0.000869781	0.00102429	0.000642448	0.000313218	0.000374032	0.000302503	0.00104379	0.00357382	0.00334008	0.00408614	0.00237154
MERGE42491ID	0.00140449	0.00166271	0.00220686	0.000459084	0.00113766	0.000848896	0.000880503	0.000580248	0.000462856	0.000284172	0.000404313	0.000298567	0.000506983	0.000806148	0.000616108	0.000371701	0.000390117	0.000173732	0.000601178	0.0008048	0.000596944	0.00027933	0.000261506	0.000153034	0.000653672	0.00034634	0.000709995	0.000862529	0.000384497	0.0010798	0.00021525	0.000329516	0.000133038	0.000366381	0.000448296	0.000386279	0.000769573	0.000763294	0.000621272	0.000951127	0.00105128	0.000626436	0.00106866	0.000983135	0.00127071	0.00215918	0.00131579	0.00187742	0.0013834
MERGE50536ID	0.000200642	0.000118765	0	0.000114771	0.00031027	0.000106112	0.000251572	0.00011605	0.000115714	9.47239e-05	0.000134771	0	0	0	0.00016803	0	6.50195e-05	8.68659e-05	0.000180353	7.31636e-05	0.000119389	0	0	7.65169e-05	5.94248e-05	5.77234e-05	0.000273075	0.000164291	0.000153799	0.000359934	0.000322876	0.000164758	4.43459e-05	0.000146552	0.00037358	0.000154512	0.000202519	0.000254431	0.000248509	0	5.84044e-05	0.000313218	0	7.56258e-05	9.07647e-05	7.44546e-05	0.000202429	0.000110436	6.58762e-05
MERGE36030ID	0	0.000118765	0.000294247	0.000229542	0.000206847	0.000106112	0.000503145	0	0	0.000284172	0.000134771	9.95223e-05	0.000322625	0.000268716	0.00011202	0.000185851	6.50195e-05	0.000173732	0	0	0	0.00018622	0.000261506	0	0	0.000230894	5.4615e-05	0.000164291	0.000230698	5.14192e-05	0.000161438	8.23791e-05	8.86918e-05	0.000219829	0.000149432	0.000386279	4.05039e-05	0.000169621	6.21272e-05	7.31636e-05	0.000116809	0.000208812	0	0.000151252	0	7.44546e-05	0.000303644	0	0.000329381
MERGE57152ID	0.000200642	0	0	0.000114771	0	0.000106112	0	0	0	9.47239e-05	0	0	0	0	5.60099e-05	0	0	4.34329e-05	0	0.000146327	0	0	0	0	5.94248e-05	0	5.4615e-05	0	7.68994e-05	0	0	0.000164758	0	7.32762e-05	0	0.000154512	0	0	6.21272e-05	0	0	0.000208812	0	0	0	7.44546e-05	0.000202429	0.000110436	0.000197628
MERGE47570ID	0.000200642	0	0	0.000344313	0.000103423	0.000424448	0.000503145	0.00011605	0	9.47239e-05	0	0	4.60893e-05	0.000107486	5.60099e-05	0.000185851	6.50195e-05	0	0	0	0.000238777	0	0	0.000153034	0	0.00034634	0.000382305	0.000123218	7.68994e-05	0.000102838	0.000161438	0.000164758	0.000133038	7.32762e-05	7.47161e-05	0.000154512	0.000364535	0.000254431	0.000186382	0.000146327	5.84044e-05	0.000208812	0.000160299	0.000226877	0	0.000744546	0.000607287	0.000220872	0.000592885
MERGE4200ID	0.00140449	0.00154394	0.00117699	0.000459084	0.000723963	0.000424448	0.000628931	0.000232099	0.000347142	0.000663067	0.000404313	0.000298567	0.000737429	0.000967378	0.000392069	0.000371701	0.000455137	0.000347464	0.00114224	0.000877963	0.00125358	0.000651769	0.00104603	0.00137731	0.00124792	0.000404064	0.00054615	0.000698238	0.000615195	0.00061703	0.000269063	0.000288327	0.000443459	0.000586209	0.000298864	0.000154512	0.000810077	0.000254431	0.000559145	0.00168276	0.00146011	0.00135728	0.000374032	0.000983135	0.000589971	0.000148909	0.000506073	0.00110436	0.000988142
MERGE14897ID	0.00220706	0.00118765	0.000441371	0.000803397	0.00113766	0.00137946	0.00138365	0.000464199	0.00115714	0.00123141	0.000943396	0.00288615	0.00253491	0.00145107	0.00201635	0.001239	0.00188557	0.000694927	0.000661296	0.00197542	0.00167144	0.00130354	0.0022228	0.00137731	0.00166389	0.000692681	0.00054615	8.21456e-05	0.000153799	0	0	0.000123569	4.43459e-05	7.32762e-05	7.47161e-05	7.72559e-05	8.10077e-05	8.48104e-05	0.000434891	0.000219491	0.000175213	0	0.000427465	0.000756258	0.000226912	7.44546e-05	0	0.000110436	0
MERGE21175ID	0.000601926	0.000712589	0.000588495	0.000573855	0.00062054	0.000424448	0.000628931	0.000232099	0.000115714	0.000568343	0.000808625	0.000597134	0.000368715	0.000214973	0.000280049	0.000247801	0.000195059	0.000304031	0.000420825	0.000438982	0.000776027	0	0.000392259	0	0.000475398	0.00034634	0.000491535	0.0013554	0.00115349	0.00118264	0.000645751	0.000617843	0.000443459	0.000806038	0.00112074	0.000540791	0.000405039	0.000254431	0.000186382	0.000146327	0.000175213	0.000417624	0.000160299	0.000151252	0.000272294	0.00126573	0.00101215	0.00088349	0.000790514
MERGE21169ID	0.000200642	0.00023753	0.00117699	0.000344313	0.000517117	0.000318336	0.000377358	0.000580248	0.000694284	0.000568343	0.000404313	0.000597134	0.000230447	0.000214973	0.00011202	6.19502e-05	0.000195059	0.000217165	0.000240471	0.000438982	0.000417861	9.31099e-05	0.000130753	0.000153034	0.000356549	0.00034634	0.000382305	0.000903602	0.000692095	0.000822707	0.000161438	0.000329516	0.000399113	0.000366381	0.000298864	0.000849815	0.000202519	0.000169621	0.000248509	7.31636e-05	5.84044e-05	0	0.000106866	0.000226877	0.000272294	0.000521182	0.00111336	0.000441745	0.000790514
MERGE48314ID	0	0	0	0.000344313	0.000413693	0.000106112	0.000377358	0.000464199	0	0	0	9.95223e-05	4.60893e-05	0.000107486	0.000392069	0.0001239	0.000130039	0.000217165	0.000360707	0.000146327	0.000179083	0.00027933	0	0.000153034	0.00011885	0.000230894	0.00054615	0.000328583	0.000615195	0.0010798	0.000430501	0.000700222	0.000443459	0.000879314	0.000597729	0.00092707	0.00072907	0.000254431	0.000497018	0.00124378	0.00216096	0.00104406	0.00192359	0.000680632	0.0023145	0.00156355	0.00222672	0.0012148	0.000724638
MERGE62957ID	0.000401284	0.000475059	0	0.000114771	0	0.000106112	0.000125786	0	0	0.000284172	0.000404313	0.000497611	0.000322625	0.000376203	0.000336059	6.19502e-05	0	4.34329e-05	0.000721414	0.000292654	0.00131328	0.00018622	0.000130753	0.000382585	0	0.00034634	0.00021846	0.000698238	0.000307598	0.000308515	0.000161438	0.000329516	4.43459e-05	0.000659486	0.000672445	0.000772559	0.000243023	0.000254431	0.000310636	0.000146327	0.000116809	0	0	7.56258e-05	4.53823e-05	0.000148909	0.000506073	0.000110436	0.000329381
MERGE76277ID	0	0	0	0.000918168	0.00103423	0.00053056	0.000503145	0.000464199	0.00057857	0.00341006	0.00296496	0.00348328	0.000921786	0.000483689	0.00134424	0.0011151	0.00240572	0.00334434	0.00108212	0.000951127	0.000835721	0.00260708	0.0019613	0.00589181	0.00178274	0.00230894	0.00322228	0.0033269	0.00199938	0.00195393	0.0042512	0.00337754	0.00363636	0.000732762	0.000597729	0.000540791	0.000202519	8.48104e-05	6.21272e-05	0.000219491	0.000233618	0.000208812	5.34331e-05	0	0	0	0	0	0
MERGE20447ID	0.00120385	0.000593824	0.000735619	0.00103294	0.00124108	0.000848896	0.00113208	0.00127655	0.00115714	0.00255754	0.00215633	0.00129379	0.00069134	0.000376203	0.000672118	0.000557552	0.000780234	0.000912092	0.00204401	0.000951127	0.00125358	0.00130354	0.00117678	0.000765169	0.0011885	0.00155853	0.00152922	0.00312153	0.00284528	0.00185109	0.000914815	0.00144163	0.000886918	0.00109914	0.000672445	0.000618047	0.000162015	0.000254431	0.000497018	7.31636e-05	5.84044e-05	0.000208812	0.000160299	0	0.000136147	0.00104236	0.000506073	0.000552181	0.000724638
MERGE58959ID	0	0	0	0.000229542	0.000103423	0	0.000377358	0.00011605	0.000115714	9.47239e-05	0.000269542	0	9.21786e-05	0	5.60099e-05	0.000185851	0.000130039	0.000217165	0.000120236	0	0.000119389	0	0.000130753	0.000153034	5.94248e-05	0.000115447	0.000163845	0.000123218	0.000230698	0.000565611	0.00021525	0.000288327	0.000133038	7.32762e-05	0.000149432	0.000154512	0.000121512	8.48104e-05	0.000186382	7.31636e-05	0.000116809	0.000208812	0.000160299	7.56258e-05	0.000181529	0	0.000101215	0	0.000131752
MERGE2803ID	0	0	0	0	0	0	0	0.00011605	0	0	0.000134771	0.000298567	4.60893e-05	5.37432e-05	0.00011202	0	0	0	0	7.31636e-05	0	0	0	0	0.00011885	5.77234e-05	0.00010923	8.21456e-05	7.68994e-05	5.14192e-05	0	8.23791e-05	4.43459e-05	0	0	7.72559e-05	0	0	0.000124254	0.000146327	5.84044e-05	0	5.34331e-05	0	4.53823e-05	0	0.000101215	0.000110436	0
MERGE20209ID	0	0	0	0	0	0	0.000754717	0.000812348	0.000809998	0.000568343	0.000404313	0.000497611	0.000230447	5.37432e-05	0.00011202	0.0001239	0.000260078	0.000347464	0.000781532	0.00117062	0.00095511	0.000465549	0.000523013	0.000612136	0.000772522	0.00103902	0.000600765	0.00119111	0.000768994	0.0013369	0.000322876	0.00127688	0.000620843	0.00095259	0.00104603	0.00100433	0.000486046	0.000508863	0.000372763	7.31636e-05	0.000116809	0.000104406	5.34331e-05	7.56258e-05	0	0.000297818	0.000708502	0.000773054	0.00105402
MERGE71544ID	0	0	0	0	0	0	0	0	0	0	0	9.95223e-05	0	0	0	0	0	0	0	0	0	0	0	0	0	0	0	0	0	0	0	0	0	0	0	0	0	0	0	0	0	0	0	0	0	0	0	0	0
MERGE19766ID	0.000200642	0.000118765	0	0.000229542	0.000517117	0	0	0.000348149	0.000347142	0.000378896	0.000134771	0.000298567	9.21786e-05	0.00016123	0.000448079	6.19502e-05	0.000325098	0.000173732	0.000120236	7.31636e-05	0	0.00027933	0.000261506	0.000306068	0.000178274	0.000230894	0.000273075	0.0013554	0.000384497	0.0013369	0.000269063	0.000288327	0.000221729	0.000293105	0	7.72559e-05	0.000162015	0.000169621	6.21272e-05	0.000219491	5.84044e-05	0	0.000213732	0	9.07647e-05	0.000148909	0.000506073	0.000331309	0.000527009
MERGE62888ID	0	0	0.000147124	0	0.000206847	0	0.000125786	0.000348149	0.000115714	0.000189448	0.000134771	0.000398089	0.000138268	5.37432e-05	0.00016803	6.19502e-05	0.000195059	4.34329e-05	0.000360707	0.000219491	0.000119389	0	0	7.65169e-05	0	0.000115447	5.4615e-05	0.000164291	7.68994e-05	0.000154258	5.38126e-05	0.000123569	0	0.000659486	0.00037358	0.000463535	0.000567054	0.000339242	0.000124254	0	5.84044e-05	0.000104406	5.34331e-05	0	9.07647e-05	0.000297818	0.000202429	0.000110436	6.58762e-05
MERGE60301ID	0	0	0.000294247	0.000344313	0.000206847	0.000212224	0.000125786	0.00011605	0.000115714	0.000378896	0.000134771	0.000199045	0.000138268	0	5.60099e-05	6.19502e-05	0.000130039	0.000173732	0	7.31636e-05	0	0	0	0.000229551	0.000237699	5.77234e-05	0.00010923	0.000205364	0.000230698	0.000668449	0.000161438	0.000247137	0.000354767	0.000439657	7.47161e-05	0.000154512	0.000121512	0	0.000186382	7.31636e-05	5.84044e-05	0.000104406	5.34331e-05	7.56258e-05	0.000181529	0.000297818	0.000303644	0.000331309	0.000263505
MERGE14152ID	0	0.00023753	0.000147124	0	0	0	0	0	0	0	0	0	9.21786e-05	0.000107486	0.000280049	0	0	8.68659e-05	0	0.000219491	5.96944e-05	0	0	7.65169e-05	0.000178274	0	0.000163845	0.000205364	7.68994e-05	0.000102838	0	4.11896e-05	0	0.000219829	0.000149432	0	0.000648062	0.000508863	0.000310636	0.0008048	0.00093447	0.00104406	0.000213732	0.000453755	0.000453823	0.000744546	0.000404858	0.000220872	0.000527009
MERGE53502ID	0	0	0	0.000114771	0.000103423	0.000424448	0.00100629	0.00011605	0.000347142	0	0.000134771	0.000199045	0.000230447	0.000268716	0.000392069	0	0	0	6.01178e-05	0	0.000238777	9.31099e-05	0	0.000306068	0.000237699	5.77234e-05	0.000163845	0.000451801	0.000230698	0.00061703	0.000430501	0.000370706	8.86918e-05	0.000366381	7.47161e-05	0	0.000202519	8.48104e-05	0.000124254	7.31636e-05	0.000175213	0.000104406	0.000320598	0.000529381	0.000408441	0.000223364	0.000101215	0.000110436	0.000395257
MERGE70763ID	0.000200642	0.000356295	0	0.000344313	0.00031027	0.00053056	0.000377358	0.000232099	0.000115714	0.000568343	0	0.000796178	0.000230447	0.000107486	0.00011202	0.000309751	0.000130039	0.000217165	6.01178e-05	0	5.96944e-05	0.000744879	0.000392259	0.000459102	5.94248e-05	5.77234e-05	0.000163845	0.000369655	0.00153799	0.000308515	0.000430501	0.000164758	8.86918e-05	0.000293105	0.00037358	0.000463535	0.000121512	0.000254431	6.21272e-05	7.31636e-05	0.000116809	0.000208812	0.000213732	0	0.000544588	7.44546e-05	0.000202429	0.000110436	6.58762e-05
MERGE132616ID	0.000200642	0.00023753	0.000147124	0.000918168	0	0.000106112	0.000125786	0	0	0.000284172	0.000269542	0.000597134	9.21786e-05	0	5.60099e-05	6.19502e-05	0	0.000173732	0	0	0	0	0	0	0	5.77234e-05	0.00021846	0.000164291	7.68994e-05	0.000359934	0	8.23791e-05	0.000133038	0.000219829	0.000298864	0.000154512	0.000445543	8.48104e-05	0	7.31636e-05	0.000292022	0	0.000267165	0	0	0.000893455	0.00151822	0.000220872	6.58762e-05
MERGE33927ID	0.000200642	0	0.000147124	0.000229542	0.000413693	0.000424448	0.000125786	0.000232099	0.000115714	0.000378896	0.000269542	0.000199045	9.21786e-05	0	0.00016803	6.19502e-05	6.50195e-05	8.68659e-05	6.01178e-05	0.000146327	0.000119389	9.31099e-05	0.000130753	0.000153034	0.000237699	5.77234e-05	0.00010923	0.000328583	0	0.000359934	0	0.000453085	0.000177384	0.000439657	0.00037358	0.000154512	8.10077e-05	0	0.000124254	7.31636e-05	0	0	0	7.56258e-05	0	0.000148909	0.000303644	0.000110436	0.000197628
MERGE58870ID	0	0.00023753	0	0	0.000103423	0	0	0.00011605	0	0	0	0	4.60893e-05	0	0.000336059	0	0	0	0	0.000292654	0.000179083	0	0	7.65169e-05	0	5.77234e-05	0	8.21456e-05	0	0.000102838	5.38126e-05	8.23791e-05	8.86918e-05	0.000366381	0.000448296	0.000386279	0.000162015	0.000339242	6.21272e-05	0.000365818	0.000175213	0	0.000160299	0.000151252	0.000136147	0.000223364	0.000506073	0.000220872	0.000329381
MERGE45026ID	0	0.000118765	0.000147124	0.000344313	0.000413693	0.000106112	0.000125786	0.000464199	0.000462856	9.47239e-05	0.000269542	0.000298567	0.000276536	0.000376203	0.000224039	0.0001239	0.000260078	0.000130299	6.01178e-05	0.000146327	0.000298472	9.31099e-05	0.000261506	0.000382585	0.000237699	0.000404064	0.00010923	0.00119111	0.000538296	0.00200535	0.000269063	0.000617843	0.000221729	0.000219829	0.000298864	0.000386279	0.000445543	8.48104e-05	0.000186382	7.31636e-05	0.000116809	0	0.000213732	0.000680632	0.000181529	0.000297818	0.000101215	0.000331309	0.000790514
MERGE44331ID	0.00160514	0.000831354	0.00117699	0.00137725	0.00196504	0.00212224	0.00251572	0.00174075	0.00196714	0.00227337	0.00229111	0.00298567	0.00152095	0.00118235	0.00140025	0.00235411	0.00325098	0.00308374	0.00054106	0.00131694	0.00119389	0.00139665	0.000915272	0.00160686	0.000950796	0.00121219	0.00152922	4.10728e-05	0.000692095	0.000102838	0.000376688	0.000329516	0.000487805	0.00102587	0.00037358	0.000695303	0.000972093	0.000593673	0.000497018	0.000512145	0.000700853	0.000417624	0.000480898	0.000680632	0.00113456	0.000223364	0.000404858	0.000331309	0.000329381
MERGE60890ID	0.000200642	0	0	0.000114771	0.000206847	0.000106112	0.000377358	0.000696298	0.000231428	0.000378896	0.000134771	0.000298567	0.000230447	0.000268716	0.00011202	0.000433651	0.000390117	0.000694927	6.01178e-05	0.000146327	0.000179083	0.000465549	0.000392259	0.000229551	0.00011885	5.77234e-05	0.000163845	0.00028751	0.000461396	0.000822707	0.000591939	0.000453085	0.000266075	0.000806038	0.000523013	0.000463535	0.000607558	0.000848104	0.000372763	0.000512145	0.000700853	0.000730842	0.000961795	0.000378129	0.000862265	0.00111682	0.000708502	0.000773054	0.00105402
MERGE42624ID	0.00120385	0.000593824	0.000294247	0.000573855	0.000827386	0.00106112	0.000503145	0.000696298	0.000231428	9.47239e-05	0.000269542	0.000298567	0.000368715	0.000644919	0.00011202	0.000371701	0.000325098	0.000304031	0.000480943	0.000219491	0.000238777	0.00018622	0	0.000229551	0.000237699	0.000461787	0.00021846	0.000205364	0.000153799	0.000925545	0.000376688	0.000411896	0.000576497	0	0.000224148	0.000309023	0.000648062	0.000169621	0.000434891	0.000292654	0.000292022	0.000104406	0.000534331	0.000453755	0.000136147	0.000372273	0.000506073	0.000331309	0.000395257
MERGE52957ID	0	0.000118765	0.00102987	0.000114771	0.000206847	0.000212224	0.000503145	0.000696298	0.000231428	9.47239e-05	0	0.000298567	4.60893e-05	0.00016123	0.00011202	0.0001239	0	8.68659e-05	6.01178e-05	7.31636e-05	0.000119389	9.31099e-05	0	7.65169e-05	0.00011885	0.00017317	0.00021846	0.000328583	0.000538296	0.000822707	0.000161438	0.000329516	0.000177384	0.000879314	0.000298864	0.000540791	0.000364535	0.000254431	0.000434891	7.31636e-05	0.000175213	0	0.000267165	7.56258e-05	0.000181529	0.000819001	0.000607287	0.000662617	0.000724638
MERGE54781ID	0	0	0	0	0	0	0	0	0.000115714	0.000378896	0	0	0.000230447	0.000107486	0.00011202	6.19502e-05	6.50195e-05	0	0	0	5.96944e-05	0	0	0	0.00011885	0.000115447	0.000163845	0	7.68994e-05	0	0.000107625	4.11896e-05	0.000133038	0	0.000149432	0.000386279	4.05039e-05	0	0.000434891	0.000292654	0.000292022	0.000835247	0.000160299	7.56258e-05	0.000226912	7.44546e-05	0	0	0.000131752
MERGE50152ID	0.000200642	0.000118765	0	0.000114771	0.000206847	0.000212224	0.000251572	0.000696298	0.000694284	0.000189448	0.000673854	0.000497611	0.000322625	0.000214973	0.00011202	0.000185851	6.50195e-05	0.000130299	0.000180353	7.31636e-05	0.000298472	0.00018622	0.000130753	7.65169e-05	0.00011885	5.77234e-05	0.00021846	0.000739311	0.000692095	0.00159399	0.000322876	0.000576654	0.000354767	0.000293105	0.000523013	0.000231768	0.000202519	0	0.000248509	7.31636e-05	5.84044e-05	0.000104406	0.000213732	7.56258e-05	0.000226912	0.000223364	0	0	0.000461133
MERGE4260ID	0.000200642	0.000118765	0	0	0	0.000424448	0.000251572	0.000348149	0.000462856	9.47239e-05	0.000269542	0.000298567	0.000138268	0.000107486	0.000224039	6.19502e-05	6.50195e-05	0	6.01178e-05	0	5.96944e-05	0.000558659	0	0	0.000237699	0.000230894	5.4615e-05	0.000616092	0.000307598	0.000514192	0.000107625	0.000247137	0.000133038	0	0.00037358	0.000231768	8.10077e-05	0	0	7.31636e-05	0	0.000104406	0	7.56258e-05	0	0.000148909	0.000101215	0.000331309	0.000263505
MERGE66371ID	0.000200642	0.00023753	0.000147124	0.000918168	0.00093081	0.00137946	0.000880503	0.00104445	0.00115714	0.00123141	0.000539084	0.000796178	0.000276536	0.000214973	0.000392069	0.00154875	0.00143043	0.000825226	0.000420825	0	0.000238777	0.000465549	0.000915272	0.000306068	0.000178274	0.000115447	0.00021846	0.000123218	0.000538296	0.000411353	0.00118388	0.00140044	0.00124169	0.000586209	0.000672445	0.000463535	0.000972093	0.000848104	0.000559145	0.000438982	0.000759257	0.000835247	0.000267165	0.000378129	0.000272294	0.000372273	0.000101215	0.000220872	0.000658762
MERGE75365ID	0.000401284	0	0	0	0.000206847	0	0.000251572	0.00011605	0	0.000189448	0	9.95223e-05	0	0.000214973	5.60099e-05	0	0	0	0	0.000146327	0	0	0	0	0	5.77234e-05	0	8.21456e-05	0.000153799	0	0	8.23791e-05	0.000133038	0.000366381	0.000523013	0.000618047	0.000121512	0	0.000124254	0	0.000116809	0	5.34331e-05	0	0	7.44546e-05	0.000202429	0	6.58762e-05
MERGE26249ID	0	0.000118765	0.000147124	0.000229542	0	0	0.000503145	0.000464199	0.000462856	0.000189448	0.000269542	0	0.000184357	0.000107486	0.00011202	0.000185851	6.50195e-05	8.68659e-05	0.000180353	0.000219491	0	0	0	7.65169e-05	0.000415973	0.000115447	0.000273075	0.000862529	0.00138419	0.000411353	0.000591939	0.000288327	0.000266075	0.00175863	0.00194262	0.00216316	0.000405039	0.000169621	0.000248509	0.000365818	0.000408831	0.000313218	5.34331e-05	0	9.07647e-05	0.000819001	0.00172065	0.000331309	0.00151515
MERGE67697ID	0.000200642	0	0.000147124	0	0	0.000106112	0.000377358	0.000464199	0.000347142	0.000284172	0.000269542	0.000398089	9.21786e-05	0.000107486	0.00011202	0	0	0	6.01178e-05	0	5.96944e-05	9.31099e-05	0.000261506	0.000382585	0.000356549	0.000288617	0.000382305	0.000492874	0.000153799	0.000771288	0.00021525	0.000288327	4.43459e-05	0.000366381	0.000747161	0.00092707	0.000324031	0.000763294	0.000372763	0	0	0	0	0	9.07647e-05	0.000148909	0.000303644	0	0.000329381
MERGE19980ID	0.000200642	0.000118765	0.000294247	0.000229542	0	0.000212224	0.000251572	0.000348149	0.000231428	0.000284172	0.000269542	0.000298567	0.000414804	0.000214973	0.000616108	0.000557552	0.000650195	0.000217165	0.000120236	0.000292654	0.000417861	0.00027933	0	0.000229551	0.000297124	0.000230894	0.000382305	0	0	5.14192e-05	0	0	4.43459e-05	0	7.47161e-05	0	4.05039e-05	8.48104e-05	0	0	5.84044e-05	0	0.000213732	0.000151252	4.53823e-05	0	0.000101215	0.000331309	0
MERGE70759ID	0	0.000118765	0	0.000229542	0.000413693	0.000106112	0.000125786	0.000580248	0.000115714	0	0.000134771	9.95223e-05	0.000184357	0.000107486	0	0	6.50195e-05	0.000217165	0.000120236	7.31636e-05	0	0.00018622	0.000130753	7.65169e-05	0.00011885	0	0.00021846	4.10728e-05	0.000153799	0.000514192	0.00021525	0.000123569	8.86918e-05	0.000146552	0	0.000231768	0.000607558	0.000763294	0.000807654	0.000585309	0.000467235	0.000104406	0.000374032	0.000680632	0.00113456	0.000297818	0.000607287	0.000331309	0.000395257
MERGE14146ID	0.000200642	0	0	0	0	0	0	0	0	9.47239e-05	0	9.95223e-05	0	5.37432e-05	0	0	0	4.34329e-05	0	7.31636e-05	0.000238777	0	0	7.65169e-05	0	0.00017317	0	0.000328583	0	0.000154258	0.000161438	0.000164758	0.000133038	0.000219829	0.000224148	0.000154512	8.10077e-05	0.000424052	6.21272e-05	0.000146327	0.000233618	0.000417624	5.34331e-05	7.56258e-05	4.53823e-05	0.000148909	0	0.000220872	0.000263505
MERGE60801ID	0.000401284	0	0.000735619	0.000114771	0.000103423	0	0.000125786	0.000232099	0.000347142	9.47239e-05	0	0.000199045	9.21786e-05	0.00016123	0.00011202	0.000185851	0.000130039	0.000130299	6.01178e-05	7.31636e-05	5.96944e-05	0.000465549	0	0.000153034	0.00011885	0.00017317	0.000273075	8.21456e-05	0.000153799	0.000308515	0.000107625	0.000205948	8.86918e-05	7.32762e-05	0.000448296	0.000618047	0.00072907	0.000848104	0.000869781	0.00139011	0.000992875	0.000939653	0.000480898	0.000680632	0.000499206	0.000744546	0.00172065	0.000993926	0.000724638
MERGE23246ID	0	0.000118765	0	0.000114771	0.000723963	0.000106112	0.00100629	0.0016247	0.000925712	0.000378896	0	0.000298567	0.000230447	0.000214973	0.000280049	0.0001239	6.50195e-05	8.68659e-05	0	0	0	0.00018622	0.000653766	0.000382585	0.000475398	0.000404064	0.00054615	0.00143755	0.000461396	0.00298231	5.38126e-05	0.000288327	0.000266075	0	7.47161e-05	0	8.10077e-05	0.000169621	0.000310636	0.000219491	0	0.000104406	0.000106866	0.000302503	0.000136147	0.000148909	0.000404858	0.000331309	0.000197628
MERGE54551ID	0	0.000118765	0	0	0.000413693	0	0.000125786	0.00011605	0	0.000378896	0	0	0.000138268	0	0.00011202	6.19502e-05	0	0.000173732	0	0.000146327	5.96944e-05	0	0.000130753	0	0.000178274	0.000634957	0.000273075	0.000492874	0.000153799	0.000565611	0.000376688	0.000370706	0.000354767	0.000586209	0.000448296	0.00092707	0.000243023	8.48104e-05	0.000124254	0	0.000175213	0.000208812	0.000106866	0	0.000136147	0.000670092	0.000404858	0.000441745	0.000592885
MERGE17807ID	0	0.000118765	0	0.000114771	0.000103423	0.000212224	0.000377358	0.000232099	0.000347142	9.47239e-05	0.000134771	0	9.21786e-05	0.000376203	0	0	6.50195e-05	4.34329e-05	0	0	0	0	0	0.000153034	5.94248e-05	0.000230894	0.000163845	0.000533947	0.000307598	0.00159399	0.000161438	0.000164758	0.000177384	7.32762e-05	0.000224148	0.000154512	0.000202519	8.48104e-05	0.000186382	0.000292654	5.84044e-05	0	5.34331e-05	0.000151252	0.000181529	0.000148909	0.000101215	0.000110436	0.000197628
MERGE36879ID	0	0.00023753	0.000147124	0.000114771	0	0	0.000125786	0.00011605	0.000115714	9.47239e-05	0.000134771	0	4.60893e-05	0	5.60099e-05	0	0	8.68659e-05	0.000180353	0	5.96944e-05	0	0	0	0.00011885	0	0	4.10728e-05	0	0	5.38126e-05	0	0	0.000146552	0.000747161	0	0.000243023	0.000424052	0.000372763	0.00117062	0.0013433	0.00052203	0.00144269	0.000529381	0.00254141	0.00238255	0.00546559	0.00298178	0.000592885
MERGE62903ID	0.000200642	0.000118765	0.000147124	0	0	0	0	0	0.000115714	9.47239e-05	0.000269542	9.95223e-05	0	5.37432e-05	0.00011202	6.19502e-05	6.50195e-05	8.68659e-05	0.000420825	0.000951127	0.000358166	0.00018622	0.000130753	0.000153034	5.94248e-05	0.000288617	5.4615e-05	0.000369655	0.000307598	0.000308515	0.000107625	0.000164758	0.000221729	0.000439657	0.000298864	0.000463535	0.00052655	8.48104e-05	0.000248509	0.000146327	0.000175213	0	0	0	4.53823e-05	7.44546e-05	0.000506073	0	0.000329381
MERGE25277ID	0	0	0.000147124	0.000114771	0	0.000106112	0.000251572	0	0.000347142	0.000284172	0.000134771	0.000199045	0.000276536	0.00016123	0.000392069	0.0001239	0	8.68659e-05	0.000180353	0.000292654	5.96944e-05	0.00018622	0.000130753	7.65169e-05	5.94248e-05	5.77234e-05	5.4615e-05	4.10728e-05	0.000384497	0.000102838	0.000161438	0.000288327	8.86918e-05	0.00146552	0.00112074	0.00154512	0.000567054	0.000424052	0.000621272	0.000146327	5.84044e-05	0.00219252	5.34331e-05	7.56258e-05	0.000136147	0.000372273	0.000607287	0.000110436	0.000131752
MERGE54071ID	0	0	0	0.000229542	0.000413693	0.000424448	0.000251572	0.00011605	0.000347142	0	0.000269542	9.95223e-05	0.000184357	0.000214973	0	0	6.50195e-05	0	0	0	0.000179083	0	0	0.000153034	0.000297124	0.00017317	0.000163845	0.000698238	0.000461396	0.000771288	0.00021525	0.000164758	0.000310421	0.000146552	7.47161e-05	0.000154512	0	0	0.000124254	7.31636e-05	0.000116809	0.000104406	5.34331e-05	7.56258e-05	0.000181529	0.000446728	0.000303644	0.000331309	0.000329381
MERGE50547ID	0	0.000356295	0.000441371	0.000344313	0.00031027	0.000318336	0.000503145	0.000348149	0.000462856	0.000189448	0.000134771	0	4.60893e-05	0.000483689	5.60099e-05	6.19502e-05	6.50195e-05	0	0	0	0.000119389	0	0	7.65169e-05	0	0	0	8.21456e-05	0	0.000514192	0	8.23791e-05	4.43459e-05	0	0	0	0	0	0.000124254	0	5.84044e-05	0	5.34331e-05	0	4.53823e-05	7.44546e-05	0.000202429	0.000110436	0.000197628
MERGE58536ID	0	0	0	0.000114771	0.000206847	0.000106112	0	0.000232099	0.000115714	0.000189448	0.000404313	9.95223e-05	0.000184357	5.37432e-05	0.00016803	0	0	0	6.01178e-05	0	0.000179083	9.31099e-05	0.000261506	0	0.000178274	0	5.4615e-05	0.000616092	0.000845894	0.000668449	0.00021525	0.000123569	0.000133038	0.000146552	0.000298864	0.000386279	0.000162015	8.48104e-05	0.000186382	7.31636e-05	5.84044e-05	0	0	0	4.53823e-05	7.44546e-05	0.000101215	0	0.000131752
MERGE72694ID	0.000200642	0.000118765	0	0.000229542	0.000103423	0.000106112	0.000251572	0.000348149	0.000231428	0.000189448	0.000269542	0	0.000322625	5.37432e-05	0.000504089	6.19502e-05	0.000130039	0.000217165	0.000240471	0.000219491	0.000417861	0.00018622	0.000261506	0	0.000356549	0.000519511	0.00043692	0.000205364	0.000307598	0.000102838	0.000107625	0	0.000221729	7.32762e-05	0.000224148	0.000154512	8.10077e-05	0	0.000186382	0	0	0	5.34331e-05	0.000226877	0	0.000223364	0.000809717	0.000220872	6.58762e-05
MERGE62224ID	0.000802568	0.000356295	0.000147124	0.000459084	0.00031027	0.000424448	0.000125786	0.000580248	0.000231428	0.000189448	0	0.000298567	0.000460893	0.000591175	0.000616108	0.000495602	0.000585176	0.000694927	0.000420825	0.000146327	0.000537249	0.000558659	0.000130753	0.000382585	0.000713097	0.000865851	0.000491535	8.21456e-05	0.000307598	0.000257096	0.000430501	0.000205948	0.000354767	0.000293105	0.000298864	0.000386279	0.00052655	0.000763294	0.000931909	0.000731636	0.000759257	0.000939653	0.00112209	0.00128564	0.000181529	0.000521182	0.000708502	0.000773054	6.58762e-05
MERGE15297ID	0.00100321	0.000831354	0.000147124	0.000229542	0.000723963	0.000848896	0.000880503	0.000348149	0.000462856	0.000852515	0.000404313	0.000298567	0.00124441	0.000644919	0.000728128	0.000371701	0.000780234	0.000173732	0.000300589	0.000951127	0.000656638	0.000372439	0.000261506	0.000382585	0.000356549	0.000230894	0.000382305	0	0.000153799	0	0.000161438	4.11896e-05	4.43459e-05	7.32762e-05	0.000149432	0	0	0.000169621	6.21272e-05	0.000365818	0.000233618	0	0.000320598	0.000983135	0	0.000223364	0.000202429	0	6.58762e-05
MERGE56958ID	0.000200642	0	0	0	0	0	0.000125786	0	0	9.47239e-05	0.000134771	0	9.21786e-05	0	5.60099e-05	0	0	8.68659e-05	0	0.000146327	0.000179083	0	0	0	0.00011885	0	5.4615e-05	0	0	0	0.000107625	0	0	0.000439657	0.000672445	0.000231768	4.05039e-05	0	6.21272e-05	0	0	0	0	0	0	0.000148909	0	0	0
MERGE62986ID	0	0.000118765	0	0	0	0	0	0	0	0	0	9.95223e-05	9.21786e-05	0	0.00016803	0	6.50195e-05	0	0.000480943	0.000219491	0.000298472	0	0	0	0	0.000115447	5.4615e-05	0.000205364	0.000153799	0.000205677	0	0.000164758	0	0.000659486	0.00104603	0.000849815	0.000324031	8.48104e-05	0	7.31636e-05	0.000116809	0	5.34331e-05	0	0	0.000223364	0.000101215	0.000110436	0.000263505
MERGE40449ID	0	0.000118765	0	0	0	0	0	0	0	0	0.000134771	0	0	0	0	0	0	0	0	0	0	0	0	0	0	0	0	0	0	0	5.38126e-05	0	0	0	0	7.72559e-05	0	0	0	0	0	0	0	0	0	0	0	0	0
MERGE50175ID	0	0	0	0	0.000103423	0	0.000125786	0.00011605	0.000347142	0.000473619	0.000134771	9.95223e-05	0	5.37432e-05	0.00011202	0.000185851	0.000195059	0.000390896	0.000360707	0.000219491	0.000179083	0.000372439	0.000392259	0.000765169	0.000653672	0.000404064	0.00043692	0.000328583	0.00123039	0.000874126	0.000538126	0.000782602	0.000798226	0.000512933	0.000896593	0.000231768	0.000202519	0.000593673	0.000124254	0	0.000116809	0.00052203	0.000160299	0.000151252	9.07647e-05	7.44546e-05	0	0.000110436	6.58762e-05
MERGE70762ID	0	0	0	0	0	0	0	0	0	0	0	0	0	0	0	0	0	0	0	0	0	0	0.000130753	7.65169e-05	0	0	0	0	0	0	0	0	0	0	7.47161e-05	7.72559e-05	0.000162015	0.000339242	6.21272e-05	7.31636e-05	0.000116809	0.000104406	0.000267165	0.000226877	0.000408441	0.000446728	0.000202429	0.000220872	0
MERGE53865ID	0	0.000475059	0.000294247	0.000114771	0.00031027	0.000106112	0	0.000348149	0	0	0	9.95223e-05	4.60893e-05	0.000107486	0.00011202	6.19502e-05	0	4.34329e-05	0.000180353	0.000292654	0	0	0	0.000153034	0.000237699	0.000404064	0.00010923	0.00102682	0.000461396	0.00061703	5.38126e-05	0.000288327	0.000221729	0.000366381	0.000149432	0.000231768	0.000283527	0.000254431	6.21272e-05	0.000146327	0.000233618	0	0.000213732	0.000226877	0.000136147	7.44546e-05	0	0.000110436	6.58762e-05
MERGE7864ID	0	0.000118765	0	0.000344313	0	0.000106112	0.00113208	0.000696298	0	9.47239e-05	0.000134771	0.000199045	0.000138268	0.00016123	0.000728128	0.000247801	0.000260078	4.34329e-05	6.01178e-05	0.000292654	0.000298472	9.31099e-05	0.000261506	7.65169e-05	0.00011885	0.000230894	0.00010923	0	0.000153799	0.000154258	0.000161438	4.11896e-05	8.86918e-05	0.000366381	0	0	4.05039e-05	8.48104e-05	0	0	5.84044e-05	0.000104406	0.000160299	7.56258e-05	9.07647e-05	0.000372273	0.000202429	0.000662617	0.000395257
MERGE44282ID	0	0.00023753	0	0.000229542	0.00031027	0.000318336	0.000125786	0.000348149	0.00057857	0.000378896	0.000673854	0.000298567	0.000184357	0.000268716	0.000224039	0.0001239	0.000130039	0.000260598	0.000300589	0.000292654	0.000238777	0.000372439	0.000130753	0.000459102	0.000475398	0.000461787	0.00021846	0.000944675	0.000384497	0.00154258	0.000376688	0.000247137	0.000266075	0.000512933	0.000597729	0.000386279	0.000364535	0.000254431	0.000248509	7.31636e-05	0.000116809	0.000104406	0.000267165	7.56258e-05	0.000181529	0.000372273	0.000303644	0.000662617	0.000329381
MERGE37169ID	0.000601926	0.000475059	0.000294247	0.000688626	0.0013445	0.00106112	0.00138365	0.00104445	0.00138857	0.00104196	0.000943396	0.00119427	0.000921786	0.000537432	0.000336059	0.000371701	0.000195059	0.000825226	0.000420825	0.000512145	0.000477555	0.000372439	0.000653766	0.000612136	0.000475398	0.00017317	0.00076461	0.000451801	0.000692095	0.000668449	0.000591939	0.000823791	0.00097561	0.000219829	0.000224148	0.000463535	0.000283527	8.48104e-05	0.000186382	0.000219491	0.000292022	0.000104406	0.000213732	0.000151252	0.000181529	0.000223364	0.000101215	0.000220872	0.000131752
MERGE53469ID	0.000200642	0.000475059	0.000147124	0	0	0.000106112	0	0	0.000115714	0.000378896	0.000673854	0.000298567	0.000138268	0.00016123	5.60099e-05	0	0.000130039	8.68659e-05	0.00054106	0.000512145	0.000656638	0	0	0.000229551	0.000178274	0.000461787	0.00021846	0.00057502	0.000230698	0.000257096	0.000161438	0.000370706	0.000221729	0.000439657	0.00037358	0.000772559	0.000769573	0.000339242	0.000248509	7.31636e-05	0.000350426	0	0	7.56258e-05	0.000136147	0.000223364	0.000202429	0.000110436	0.000329381
MERGE70750ID	0	0	0	0	0	0	0	0	0	0	0	0	0	0	5.60099e-05	6.19502e-05	0	0	6.01178e-05	0	0	0	0	0	0	0	5.4615e-05	0	0	0	5.38126e-05	8.23791e-05	0	7.32762e-05	0	0	4.05039e-05	0	6.21272e-05	0	0	0.000104406	0	0	4.53823e-05	0	0	0.000110436	6.58762e-05
MERGE37583ID	0	0	0	0	0	0	0	0	0	0	0	0	0	0	0	0	0	0	0	0	0	0	0	0	0	0	0	0	0	0	0	0	0	0	0	0.000154512	0	0	0	0	0	0	0	0	0	0	0	0	0
MERGE66292ID	0.000802568	0.00178147	0.00191261	0.00183634	0.00103423	0.00116723	0.000754717	0.00174075	0.00185142	0.000757791	0.000943396	0.000497611	0.00156704	0.000967378	0.00173631	0.00142485	0.00169051	0.000521195	0.00114224	0.00219491	0.00137297	0.000837989	0.00104603	0.000688653	0.000891372	0.000519511	0.00076461	0.000369655	0.000615195	0.000205677	0.000161438	0.000123569	8.86918e-05	0.000146552	0.000149432	0.000309023	0.000121512	8.48104e-05	6.21272e-05	0.000292654	0.000116809	0	0.000267165	0.000453755	9.07647e-05	7.44546e-05	0.000506073	0.000110436	0.000131752
MERGE75759ID	0	0	0	0	0	0	0	0	0	0	0	0	0	0	0	0	0	0	6.01178e-05	0.000219491	0.000358166	9.31099e-05	0	0	0	0	0	0	0	0	0	0	0	7.32762e-05	0.000149432	0	0.00502248	0.00500382	0.00323062	0.00409716	0.00589884	0.00417624	0.000534331	0.000529381	0.000953029	0.00215918	0.001417	0.00320265	0.00461133
MERGE65117ID	0	0.000475059	0.000588495	0.000229542	0.000206847	0.000212224	0.000880503	0.000464199	0.000231428	0.000473619	0.000539084	0.000298567	0.000368715	0.000268716	0.000224039	0.000371701	0.000130039	8.68659e-05	0.000180353	0.000512145	0.000417861	9.31099e-05	0	0.000153034	0.000534823	0.000750404	0.000273075	0.00119111	0.000461396	0.00128548	0.000430501	0.000988549	0.000310421	0.000806038	0.000821877	0.00115884	0.000850581	0.000593673	0.000248509	0.000146327	0.000175213	0.000208812	5.34331e-05	0	0.000272294	0.000521182	0.000506073	0.000110436	0.000724638
MERGE54764ID	0.000200642	0.00023753	0.000147124	0	0	0	0.000125786	0.00011605	0	0	0.000269542	9.95223e-05	4.60893e-05	5.37432e-05	0.00016803	6.19502e-05	0	4.34329e-05	6.01178e-05	7.31636e-05	0	9.31099e-05	0	0	0.00011885	0.000115447	0.000163845	0.000451801	0.000230698	0.000359934	0.000161438	0.000453085	0.000177384	0.000293105	0.000149432	0.000154512	0.000121512	8.48104e-05	6.21272e-05	0.000512145	0	0.000104406	0.000213732	7.56258e-05	9.07647e-05	0.00096791	0.000202429	0.000331309	0.000395257
MERGE54796ID	0	0	0	0.000229542	0.000206847	0.000212224	0.000628931	0.000348149	0.000231428	0.000284172	0.000134771	0.000199045	0.000138268	0	0.000392069	6.19502e-05	6.50195e-05	4.34329e-05	6.01178e-05	7.31636e-05	0.000119389	0.00018622	0	0.000229551	0.000297124	0.00017317	0	0.00119111	0.000845894	0.0010798	0.000322876	0.000453085	0.000399113	0	0	0.000231768	0.000202519	0.000169621	6.21272e-05	0.000146327	0.000116809	0	0.000106866	0	9.07647e-05	0.000223364	0.000101215	0.000331309	0.000461133
MERGE56830ID	0	0	0	0	0.000103423	0	0	0	0	0	0	0	0	0	0	0	0	0	0	0	0	0	0	0	0	0	0	8.21456e-05	0	0	0	0	8.86918e-05	0	0	7.72559e-05	0	8.48104e-05	0	0	0	0	0	7.56258e-05	4.53823e-05	0	0	0	6.58762e-05
MERGE52866ID	0	0	0	0	0	0	0.000125786	0	0.000115714	0	0	0	4.60893e-05	0	0.00011202	0	0	0	0	0	0	0	0	0	0	0	0	4.10728e-05	7.68994e-05	5.14192e-05	0	4.11896e-05	0	0	0	0	0	8.48104e-05	0	0	0	0	0.000106866	0	0	0	0	0.000110436	6.58762e-05
MERGE50527ID	0.000200642	0.000118765	0	0.000114771	0.000206847	0	0.000251572	0.000580248	0.000347142	0	0.000134771	9.95223e-05	4.60893e-05	0.00016123	0.00016803	6.19502e-05	0	8.68659e-05	0.000360707	0.000146327	0.000119389	0	0.000261506	0.000229551	0.00011885	0.00017317	5.4615e-05	0.000533947	0.000153799	0.000257096	5.38126e-05	0.000205948	8.86918e-05	0.000219829	0.000149432	0.000309023	0.000162015	0.000169621	0.000186382	0	5.84044e-05	0	5.34331e-05	0.000151252	4.53823e-05	0.000297818	0.000202429	0.000110436	0.000263505
MERGE37052ID	0	0	0	0	0	0	0	0	0	0	0	0	0	0	0	0	0	0	0	0	0	0	0	0	0	0	0	0	0	0	0	0	0	0	0	0	0	0	0	0	0	0	0	0	0	0	0	0.000110436	0
MERGE31681ID	0.00120385	0.00118765	0.00117699	0.000803397	0.00124108	0.00137946	0.000503145	0.0013926	0.000694284	0.00113669	0.000673854	0.00189092	0.000829608	0.0016123	0.00134424	0.00130095	0.00175553	0.000694927	0.00150295	0.00109745	0.000895415	0.00121043	0.000784519	0.000918203	0.000713097	0.0019626	0.00212998	0.00028751	0.000230698	0.000154258	0.00156057	0.000247137	0.000886918	0.000512933	0.000747161	0.000463535	0.000688566	0.000424052	0.000310636	0.00109745	0.000408831	0.00052203	0.000213732	0.000453755	0.000226912	0.000446728	0.000202429	0.000773054	0.000197628
MERGE3072ID	0.000401284	0.00023753	0.000147124	0.000344313	0.00031027	0.000318336	0.000251572	0	0.000347142	9.47239e-05	0.000539084	0	4.60893e-05	0.000537432	5.60099e-05	0.0001239	0	0.000217165	0.000120236	0.000292654	0.000119389	9.31099e-05	0.000130753	7.65169e-05	0.000356549	0.000461787	0.00032769	0.000985748	0.000845894	0.000719868	0.000107625	0.000411896	0.000177384	0.000586209	0.00037358	0.000463535	0.000405039	8.48104e-05	0.000310636	0	0	0.000208812	0.000160299	0.000151252	0.000226912	7.44546e-05	0.000303644	0.000441745	0.000527009
MERGE30180ID	0.000200642	0.000356295	0.000294247	0.000229542	0.000206847	0.000106112	0.000125786	0.00011605	0.000115714	9.47239e-05	0.000134771	9.95223e-05	0.000184357	0	0.00011202	0.000433651	0.000260078	0.000390896	0.000661296	0.000219491	0.000238777	0.00111732	0.000653766	0.000612136	0.000356549	0.000230894	0.00054615	0.000616092	0.000768994	0.000514192	0.000376688	0.00094736	0.000665188	0.000586209	0.000224148	0.000618047	0.00121512	0.00169621	0.00149105	0.00153644	0.00245298	0.0017749	0.000961795	0.000605006	0.00136147	0.000670092	0.000910931	0.00088349	0.000658762
MERGE48368ID	0.000802568	0.000950119	0.000588495	0.000229542	0.00031027	0.00053056	0.000251572	0.000464199	0.000347142	0.000284172	0.000134771	0.000597134	0.000829608	0.000859891	0.00134424	0.000309751	0.000455137	0.000130299	0.000781532	0.00117062	0.00149236	0.00130354	0.00130753	0.000229551	0.000772522	0.00103902	0.000928454	8.21456e-05	0.000845894	0.000102838	0.00021525	0.000205948	0.000177384	0.000366381	0.000523013	0.000309023	0.000486046	0.000932915	0.000372763	0.000438982	0.000467235	0.00114847	0.000641197	0.000983135	0.000226912	0.000446728	0.000607287	0.00088349	0.000527009
MERGE23176ID	0.000200642	0	0	0.000229542	0.000103423	0	0.000251572	0.00011605	0.000462856	9.47239e-05	0	0.000298567	0.000230447	0.000107486	0.000280049	0	0.000130039	4.34329e-05	0.000180353	7.31636e-05	5.96944e-05	0.00018622	0	7.65169e-05	0.00011885	0.000230894	0.00010923	0.00106789	0.000153799	0.000411353	0.000107625	0.000247137	0.000310421	0.000219829	0.000149432	0.000154512	0.000283527	0	0	0.000146327	5.84044e-05	0.000104406	0	0	0	0.000297818	0.000101215	0.000110436	0.000131752
MERGE30200ID	0	0.000118765	0	0.000229542	0.000206847	0.000212224	0.000125786	0	0.000347142	0	0	0.000199045	0.000184357	5.37432e-05	0.00011202	0	0	8.68659e-05	0	0	5.96944e-05	0	0	0	0	5.77234e-05	0.00021846	0	7.68994e-05	0.000411353	0.000107625	0.000123569	4.43459e-05	0	0	0	8.10077e-05	0.000169621	6.21272e-05	0	0	0	0.000160299	0	0	0	0.000303644	0	0.000263505
MERGE3063ID	0.000401284	0.000118765	0.000294247	0.000114771	0.00031027	0.000318336	0.000251572	0	0.000231428	0.000378896	0.000134771	9.95223e-05	0	5.37432e-05	0.00016803	0.000371701	0.000130039	0.000130299	0.000180353	0.000365818	0.000238777	9.31099e-05	0.000130753	0.000153034	0.000178274	0.000288617	0.00021846	0.000657165	0.000230698	0.000462773	0.000161438	0.000205948	0.000133038	0.000219829	0.000747161	0.000309023	0.000243023	8.48104e-05	0.000186382	0.000292654	0.000233618	0	5.34331e-05	7.56258e-05	4.53823e-05	0.000148909	0.000101215	0	0.000527009
MERGE57408ID	0	0.00023753	0.000294247	0	0	0.000106112	0	0	0	9.47239e-05	0.000269542	0.000398089	4.60893e-05	0.00016123	5.60099e-05	6.19502e-05	0	0	0.000180353	0.000219491	0.000417861	0	0.000130753	0.000229551	0.00011885	5.77234e-05	5.4615e-05	0.00028751	0.000230698	5.14192e-05	0	4.11896e-05	8.86918e-05	0	0.000149432	0.000231768	0.000243023	0.000254431	0.000124254	0	0.000116809	0.000208812	0	0	0	0.000223364	0	0	6.58762e-05
MERGE57804ID	0	0	0	0	0	0	0	0	0	0	0	0	9.21786e-05	5.37432e-05	0	6.19502e-05	0	0	0	7.31636e-05	5.96944e-05	0	0	0	5.94248e-05	0	0	0	0	0	0	4.11896e-05	0	7.32762e-05	0	0	0	0	0	0	0	0	0	0	0	0	0	0.000110436	0
MERGE76144ID	0.00100321	0.000356295	0.000441371	0.000459084	0.000723963	0.000955008	0.000125786	0.00011605	0.000231428	0.000189448	0.000539084	0.000298567	0.000737429	0.000376203	0.000336059	0.000495602	0.000780234	0.000173732	0.000300589	0.000658472	0.000298472	0.00018622	0.000261506	0.000306068	0.000534823	0.000230894	0.00021846	0.000123218	0	0.000205677	0.000161438	0.000288327	0.000177384	0	7.47161e-05	7.72559e-05	0.000121512	0.000254431	0.000186382	0.000146327	5.84044e-05	0.000313218	0.000320598	0	9.07647e-05	7.44546e-05	0	0.000110436	6.58762e-05
MERGE126891ID	0	0	0	0.000114771	0	0	0	0.000348149	0	0	0.000134771	0	0	0	0	0	0	0	6.01178e-05	0	5.96944e-05	9.31099e-05	0	7.65169e-05	5.94248e-05	0	5.4615e-05	8.21456e-05	7.68994e-05	0.000257096	0	8.23791e-05	0	0.000293105	0.00037358	0.000386279	8.10077e-05	0.000169621	0	0.000146327	5.84044e-05	0	0	0	0	7.44546e-05	0.000101215	0.000110436	0.000197628
MERGE57413ID	0	0	0.000147124	0	0.000103423	0.000106112	0.000377358	0	0	0.000473619	0.000269542	9.95223e-05	0.000138268	0.000376203	0.00011202	0.0001239	0	0	0.000240471	0.000292654	0.000179083	0	0	0	0.00011885	0.000115447	0.000163845	4.10728e-05	0.000153799	0.000154258	5.38126e-05	0.000247137	4.43459e-05	0.000512933	0.000149432	0.000154512	0	8.48104e-05	6.21272e-05	7.31636e-05	0	0	0	7.56258e-05	0	7.44546e-05	0.000101215	0	0.000329381
MERGE19111ID	0.000200642	0.000950119	0.000588495	0.000344313	0.0017582	0.00201613	0.000628931	0.000696298	0.00104143	0.000189448	0.000134771	0.00109475	0.0017053	0.00171978	0.0016803	0.00179656	0.00156047	0.000434329	0.000601178	0.00117062	0.00095511	0.000372439	0.00130753	0.000459102	0.000831947	0.000923574	0.00065538	0.000123218	0.000153799	0.000205677	0.000322876	0.000329516	0.000399113	0.000146552	0.00037358	7.72559e-05	0.000243023	0.000339242	0.000869781	0.000438982	5.84044e-05	0.000939653	0.000641197	0.000302503	0.000272294	7.44546e-05	0.000708502	0.000331309	0.000329381
MERGE8922ID	0	0.00023753	0.000294247	0	0	0	0	0	0.000231428	0.000189448	0.000269542	0	0.000184357	0.000268716	0	0	0	0	0.000360707	7.31636e-05	0.000179083	0	0	0	5.94248e-05	5.77234e-05	0.00010923	8.21456e-05	7.68994e-05	5.14192e-05	0	4.11896e-05	4.43459e-05	0.000366381	0.00037358	0.000618047	4.05039e-05	0.000254431	6.21272e-05	0	0	0.000104406	0	0	0	0.000148909	0.000101215	0	0.000197628
MERGE58421ID	0	0	0.000147124	0	0.000103423	0	0.000125786	0	0	0	0.000134771	9.95223e-05	0	5.37432e-05	0	6.19502e-05	0	0	6.01178e-05	0.000146327	0	0	0	0	0	0	0	4.10728e-05	7.68994e-05	5.14192e-05	0	4.11896e-05	0.000133038	0.000146552	0.000224148	0.000386279	0.000121512	0	6.21272e-05	0.000146327	0	0	0	0	0	7.44546e-05	0.000101215	0.000110436	0.000461133
MERGE44241ID	0.000401284	0.000356295	0	0	0.000413693	0	0.000251572	0.000580248	0.000231428	0.000189448	0	0.000199045	4.60893e-05	0.000322459	0.00011202	0	6.50195e-05	0.000260598	0.000120236	0.000219491	0.000776027	0.00018622	0.000130753	0.000382585	0.000475398	0.000404064	0.000163845	0.000739311	0.000538296	0.00128548	0.000161438	0.000659033	0.000665188	0.000366381	0.00037358	0.000540791	0.000324031	0.000339242	0.000124254	0	0	0.000104406	0.000106866	0	0.000181529	0.000223364	0.000303644	0	0.000527009
MERGE79520ID	0	0	0	0.000114771	0	0	0	0	0	0	0.000134771	0	4.60893e-05	5.37432e-05	5.60099e-05	0	0	0	6.01178e-05	0	0	0	0	0	0	0	0	0	7.68994e-05	0	5.38126e-05	0	0	0.000586209	0.000224148	0.000386279	0.000202519	8.48104e-05	0.000186382	0	5.84044e-05	0	0	7.56258e-05	9.07647e-05	0.000148909	0.000303644	0	6.58762e-05
MERGE50154ID	0.000200642	0	0.000147124	0.000229542	0.000103423	0.000212224	0.000125786	0.000348149	0	0.000284172	0.000404313	0.000199045	0.000138268	0.000214973	0.00011202	6.19502e-05	0	8.68659e-05	0.000480943	0.000292654	0.000417861	0.000372439	0.000130753	0.000153034	0.00011885	0.00017317	0.00021846	0.000492874	0.000461396	0.00061703	0.000322876	0.000329516	8.86918e-05	0.000439657	0.00037358	0.000540791	0.000405039	0.000169621	0.000310636	0.000146327	0	0.000208812	5.34331e-05	7.56258e-05	0.000272294	0.000223364	0.000202429	0.000110436	0.000263505
MERGE37574ID	0	0	0	0	0	0	0	0	0	0	0	0	0	0	0	0	0	0	0	0	0	0	0	0	0	0	0	0	0	0	0	0	0	0	0	0	0	0	0	0	0	0	0	0	0	0	0	0	0
MERGE70981ID	0.000401284	0.00023753	0.000588495	0	0.000206847	0.000106112	0.000125786	0.00011605	0.000115714	9.47239e-05	0	0	0.000184357	0.000268716	0.000336059	0.000433651	0.000195059	0.000564628	0.000360707	0.000731636	0.000596944	0.000744879	0.000653766	0.000535619	0.000534823	0.000750404	0.00076461	0.00164291	0.000692095	0.000411353	0.000269063	0.000205948	0.000487805	0.000366381	0.00037358	0.000309023	0.00072907	0.000678484	0.0006834	0.000731636	0.000817661	0.000835247	0.000534331	0.000756258	0.000862265	0.000670092	0.000506073	0.000331309	0.00085639
MERGE43941ID	0.000200642	0.000118765	0	0.000459084	0.000413693	0.000212224	0.000377358	0.000580248	0.000231428	9.47239e-05	0.000269542	0.000298567	4.60893e-05	0.000214973	0.00011202	6.19502e-05	0.000260078	0.000217165	0	0.000438982	0.000298472	0.00018622	0	0.000459102	0.000475398	0.000288617	0.00010923	0.000903602	0.000768994	0.00143974	0.000107625	0.000453085	0.000266075	0.000219829	0.000224148	0.000463535	0.000486046	0.000169621	0.000124254	0	0.000116809	0.000104406	0.000213732	0.000226877	0.000181529	0.000372273	0.000303644	0.000331309	0.000263505
MERGE70757ID	0	0	0	0	0	0	0	0	0	0	0	0	9.21786e-05	0	0	0	0	4.34329e-05	0	0	0	9.31099e-05	0	0	0.00011885	0	0	0.000164291	0.000230698	0.000154258	0.000107625	4.11896e-05	8.86918e-05	0.000146552	0.00037358	0.000231768	0.000405039	0.000169621	0.000248509	0.000658472	0.000759257	0.000417624	0.000801496	0.00105876	0.00145224	0.000744546	0.00101215	0.000993926	0.000329381
MERGE44982ID	0.000200642	0	0	0.000114771	0.00031027	0.000318336	0.000125786	0.000464199	0.000347142	0	0	9.95223e-05	0.000276536	0.000107486	5.60099e-05	6.19502e-05	0	0.000217165	0.000120236	0	0.000119389	0	0.000130753	0.000229551	0.000237699	0.000115447	0	0.000246437	0.000153799	0.000257096	0.000107625	0.000164758	0.000354767	0.000146552	0	7.72559e-05	0.000121512	0.000254431	0.000248509	0.000219491	0.000233618	0.000417624	0.000320598	7.56258e-05	0.000272294	7.44546e-05	0	0.000441745	0.000461133
MERGE66673ID	0	0	0	0.000114771	0.000103423	0.000106112	0.000125786	0.000232099	0.000115714	9.47239e-05	0.000134771	0.000298567	0.000230447	0.000268716	0.000392069	0	0	4.34329e-05	0.000120236	7.31636e-05	0.000238777	0	0	0	0	0.000115447	0.00010923	0	0.000230698	0.000205677	0.000161438	4.11896e-05	8.86918e-05	0.000586209	0.000672445	0.000463535	0.000202519	0.000254431	0.000248509	0	0.000116809	0.000208812	0.000160299	7.56258e-05	0.000136147	7.44546e-05	0.000404858	0.0012148	0.000197628
MERGE45213ID	0.000200642	0.000356295	0	0.000114771	0.000206847	0.000424448	0.000251572	0.00011605	0.000115714	0.000284172	0	0.000199045	0.000138268	0	5.60099e-05	0	0	0.000130299	0	0.000219491	0.000119389	0.00018622	0	0	0	0.00017317	0.00010923	0.000616092	0.000538296	0.000514192	0.000107625	0.000164758	0.000177384	7.32762e-05	0.000149432	0.000386279	0.000283527	8.48104e-05	0.000124254	7.31636e-05	5.84044e-05	0	0.000106866	0	4.53823e-05	0.000148909	0	0.000110436	0.000527009
MERGE2910ID	0.000200642	0.000118765	0.000441371	0.000229542	0.000103423	0.000212224	0.000125786	0.000232099	0.000231428	9.47239e-05	0.000134771	9.95223e-05	0.000138268	5.37432e-05	0.00016803	0.0001239	0.000130039	4.34329e-05	0.000300589	0	0.000179083	0.00027933	0.000392259	0.000382585	0.000178274	0.000288617	0.00021846	0.000492874	7.68994e-05	0.000154258	0.00021525	0.000288327	0.000354767	0.000219829	0.000597729	0.000154512	0.00052655	0.000254431	0.000186382	0.000292654	0.000350426	0.000208812	0.000320598	0.000378129	0.000136147	0.000372273	0	0.000331309	0.000329381
MERGE44684ID	0.000200642	0	0	0.000573855	0.000517117	0.000742784	0.000628931	0.000812348	0.000694284	0.00132613	0.00121294	0.00109475	0.000138268	0.00016123	0.00016803	0.000495602	0	0.000564628	0.000240471	0.000219491	0.000358166	0.000558659	0.000523013	0.000688653	0.000178274	0.000230894	0.00010923	0.000205364	0.000384497	0.000257096	0.000269063	0.000288327	0.000399113	0.000219829	0.000224148	0.000154512	0.000243023	0.000169621	0.000434891	0	0.000116809	0.000104406	0.000160299	0	0.000226912	0.000223364	0	0	0.000131752
MERGE23312ID	0	0	0.000294247	0	0	0.000106112	0.000377358	0	0.000231428	0	0	0.000199045	4.60893e-05	0.000107486	5.60099e-05	0.000185851	0	4.34329e-05	0.000120236	7.31636e-05	0.000119389	9.31099e-05	0.000392259	7.65169e-05	0.000237699	0.00017317	0.00010923	0.000246437	0.000384497	0.000359934	0.000269063	0.000247137	8.86918e-05	0.000219829	7.47161e-05	0.000309023	8.10077e-05	0	6.21272e-05	7.31636e-05	0.000116809	0	0	7.56258e-05	0.000136147	0	0.000101215	0	0.000131752
MERGE33794ID	0	0	0.000294247	0	0	0	0	0	0	0	0	0	0	0	0	6.19502e-05	0	0	6.01178e-05	7.31636e-05	5.96944e-05	0	0	0	0	0	0.00010923	0	0	5.14192e-05	0	0	0	0	7.47161e-05	0	0	0	0	7.31636e-05	0	0	0.000106866	0	0	0	0	0.000110436	6.58762e-05
MERGE48070ID	0	0.000118765	0	0.000114771	0	0.000318336	0	0.00011605	0.000462856	9.47239e-05	0.000134771	0.000199045	0.000184357	0.000107486	0.000392069	0.000929253	0.000520156	0.000390896	0.000180353	0.000146327	0.000119389	0.00018622	0.000130753	0	5.94248e-05	0	5.4615e-05	0	0	0	0	0	4.43459e-05	7.32762e-05	7.47161e-05	0	4.05039e-05	0.000169621	0.000124254	7.31636e-05	5.84044e-05	0.000104406	0.000106866	0	4.53823e-05	0	0.000101215	0	0
MERGE21171ID	0.000401284	0.000475059	0.00102987	0.00218065	0.00165477	0.000955008	0.00150943	0.00127655	0.00150428	0.00179975	0.00269542	0.00248806	0.000737429	0.000591175	0.000728128	0.000743402	0.000650195	0.000694927	0.00120236	0.000512145	0.000537249	0.000558659	0.000523013	0.000918203	0.000713097	0.00109674	0.000600765	0.00193042	0.00153799	0.00190251	0.000376688	0.000741412	0.00097561	0.000879314	0.000747161	0.00100433	0.000243023	0.000254431	0.000124254	0.000219491	5.84044e-05	0	0.000106866	7.56258e-05	0.000272294	0.000670092	0.000607287	0.00088349	0.000461133
MERGE41522ID	0.00120385	0.00190024	0.00117699	0.000688626	0.00031027	0.00116723	0.000251572	0.000464199	0	0	0.000134771	0.000298567	0.00110614	0.00102112	0.00100818	0.000681452	0.000520156	0.000390896	0.000901767	0.00124378	0.0010745	0.00027933	0.000261506	0.000153034	0.000475398	0.000288617	0.000382305	0.000123218	0	0	0.00021525	0	4.43459e-05	0.000146552	0	0.000386279	0.00052655	0.000254431	0.000745527	0.00117062	0.000408831	0.000835247	0.000534331	0.000756258	0.000226912	0.000297818	0.000708502	0.000662617	0.000131752
MERGE44283ID	0	0.000118765	0.000147124	0.000459084	0.00031027	0.000106112	0.000125786	0.000232099	0.000347142	0.000284172	0.000404313	0.000199045	0.000230447	0.000107486	0.00016803	0.0001239	0.000390117	0.000390896	0.00054106	0.000292654	0.000238777	0.000558659	0.000392259	0.000459102	0.000713097	0.00121219	0.00076461	0.0024233	0.000615195	0.00339367	0.000914815	0.00107093	0.000665188	0.000879314	0.000896593	0.00092707	0.000486046	0.000169621	0.000124254	0	0.000175213	0	0.000267165	7.56258e-05	9.07647e-05	0.00141464	0.000506073	0.000552181	0.00085639
MERGE46030ID	0	0	0.000147124	0	0	0	0	0	0	0	0	0	0	0	0	0	0	0	0	0	0	0	0	0	0	5.77234e-05	0	0	7.68994e-05	5.14192e-05	0	8.23791e-05	4.43459e-05	0.000219829	0.000672445	0.000231768	0.00072907	0.00135697	0.00111829	0.00139011	0.00122649	0.00198371	0.000427465	0.000453755	0.000726118	0.00104236	0.000910931	0.0012148	0.000988142
MERGE37426ID	0	0	0	0	0	0	0	0	0	0	0	0	0	0	0	0	0	0	0	0	0	0	0	0	0	0	0	0	0	0	0	0	0	0	0	0	0	0	0	0	0	0	0	0	0	0	0	0	0
MERGE48037ID	0	0	0	0	0	0	0	0	0	0	0	0	0	0	0	0	0	0	0	0	0	0	0.000130753	0	0	0	0	0	0	0	0	0	0	7.32762e-05	0	0	0	0	0	0	0	0	0	0	0	0	0	0	0
MERGE36932ID	0.000200642	0	0.000441371	0.000688626	0.00113766	0.000955008	0.00238994	0.00220494	0.00185142	0.00170503	0.0032345	0.00119427	0.000506983	0.000322459	0.00016803	0.00117705	0.00104031	0.000825226	0.000120236	0	0.000119389	0.000465549	0.000523013	0	0.00011885	0.000288617	0.00021846	0.000205364	0.000384497	0.000359934	0.00134532	0.00160639	0.00128603	0.000366381	0.000224148	0.000154512	0.000243023	0.000169621	0	7.31636e-05	0.000292022	0.000208812	0.000320598	0.000151252	0.000272294	0.000223364	0.000303644	0	0.000197628
MERGE57433ID	0.000200642	0	0	0	0	0	0	0	0	0	0	0	0	5.37432e-05	0	0	0	0	0	0	5.96944e-05	0	0	0	0	0	0	4.10728e-05	0	0	0	0	4.43459e-05	7.32762e-05	0	7.72559e-05	0	8.48104e-05	0	0	5.84044e-05	0	0	0	0	0	0	0	6.58762e-05
MERGE62471ID	0.00100321	0	0.000147124	0.000803397	0.000413693	0.000318336	0.000377358	0.000232099	0.000231428	0.000473619	0.000269542	0.000398089	9.21786e-05	0.00016123	0.000280049	0	6.50195e-05	0.000173732	0.000240471	0.000219491	0.000238777	9.31099e-05	0	0.000535619	0.00011885	0.000115447	0.00021846	0.000451801	0.000153799	0.000257096	0.000269063	0.000411896	0.000133038	0.000732762	0.000672445	0.00092707	0.000162015	8.48104e-05	0.000310636	0.000146327	5.84044e-05	0.000208812	0	0	0.000136147	0.000595637	0.000202429	0.000441745	0.000527009
MERGE8910ID	0.000601926	0.000356295	0.000294247	0.000114771	0	0	0	0.00011605	0.000347142	0.000568343	0.000269542	0.000497611	0.000276536	0.000322459	5.60099e-05	6.19502e-05	0	4.34329e-05	0.00120236	0.000951127	0.00125358	0	0.000261506	7.65169e-05	0	5.77234e-05	5.4615e-05	4.10728e-05	0.000153799	0	5.38126e-05	0.000247137	8.86918e-05	0.00117242	0.000523013	0.000695303	0.000202519	0.000169621	0	0	5.84044e-05	0	0	0	0	0.000148909	0.000303644	0.000110436	0.000131752
MERGE124662ID	0	0	0	0	0	0.000106112	0	0.000232099	0.000115714	0.000189448	0	0.000199045	0.000138268	0.000268716	0.00016803	0	0	0	0	0	0.000179083	0	0	0	0.00011885	5.77234e-05	0	0.000205364	0.000230698	0.000154258	0.000107625	0.000123569	4.43459e-05	7.32762e-05	0	7.72559e-05	0.000121512	0.000169621	0.000186382	0	0	0	0.000213732	0.000151252	0	7.44546e-05	0.000101215	0	0
MERGE53728ID	0	0	0	0.000344313	0.000103423	0	0.000377358	0	0.000115714	0	0.000134771	9.95223e-05	4.60893e-05	0.000268716	0.00016803	0	0.000130039	4.34329e-05	0.000120236	7.31636e-05	0.000119389	0	0.000130753	7.65169e-05	5.94248e-05	0.00017317	5.4615e-05	0.000328583	0.000384497	0.000205677	0.00021525	0.000164758	0.000177384	0.000219829	0.000298864	7.72559e-05	0.000405039	0.000339242	0.000124254	7.31636e-05	5.84044e-05	0	0.000267165	0.000151252	0.000317676	0.000148909	0.000506073	0	0.000263505
MERGE60262ID	0.000601926	0.000356295	0.000735619	0.000459084	0.00031027	0	0.000251572	0.00011605	0.000694284	0.000568343	0.000539084	0.000398089	0.000230447	0.00016123	5.60099e-05	0.0001239	6.50195e-05	8.68659e-05	0.000300589	0.000438982	0.000298472	9.31099e-05	0	0	0.000237699	0.000288617	0.000163845	0.00057502	0.000307598	0.000205677	0.000107625	0.000247137	0.000354767	0.000366381	0.000821877	0.000463535	0.000202519	8.48104e-05	6.21272e-05	0.000292654	5.84044e-05	0	0	0	0	0.000223364	0.000202429	0.000110436	0.000724638
MERGE47495ID	0	0.000118765	0.000294247	0	0.000206847	0.000106112	0.000251572	0.000696298	0	0.000189448	0.000269542	0.000298567	0.000322625	5.37432e-05	0.000224039	0.0001239	0	8.68659e-05	0.000360707	0.000365818	0.000417861	0.000372439	0	0.000229551	0	0.000115447	5.4615e-05	0.000246437	0.000384497	0.000462773	0.000161438	0.000123569	4.43459e-05	0.000366381	0.000224148	0.000386279	0.000445543	0.000169621	0.000186382	0	5.84044e-05	0.000104406	5.34331e-05	0	0.000136147	0.000223364	0	0.000220872	0.000790514
MERGE44285ID	0.00100321	0.00023753	0.000147124	0.000344313	0.00031027	0.000212224	0.000377358	0.000580248	0.000115714	9.47239e-05	0.000673854	0.000199045	0	0.000214973	0.000336059	0.000185851	0.000130039	0.000260598	0.000420825	0.000292654	0.000716332	0.00027933	0.000392259	0.000153034	0.000237699	0.00034634	0.000273075	0.00127326	0.000999692	0.00190251	0.000538126	0.000700222	0.000399113	0.000439657	0.000523013	0.00100433	0.000364535	0.000169621	0.000559145	0.000219491	0.000408831	0.000104406	0.000267165	7.56258e-05	0.000408441	0.000521182	0.000303644	0.000331309	0.000790514
MERGE3155ID	0	0	0	0.000229542	0.000103423	0.000212224	0	0.00011605	0	9.47239e-05	0.000134771	0	0	5.37432e-05	0.00011202	6.19502e-05	0	0	0	0.000146327	0	0	0	7.65169e-05	0	0.000115447	0.00021846	0.000205364	7.68994e-05	0.000257096	5.38126e-05	4.11896e-05	4.43459e-05	0.000146552	0.000224148	0.000231768	8.10077e-05	0	0.000248509	0.000146327	0	0.000104406	5.34331e-05	7.56258e-05	9.07647e-05	7.44546e-05	0.000101215	0.000220872	0.000263505
MERGE60237ID	0	0.000118765	0.000882742	0.000918168	0.000517117	0.000318336	0.00113208	0.000348149	0.000347142	0.000189448	0.000134771	0.000199045	0.000368715	0.000268716	0.000280049	0.000309751	0.000195059	0.000173732	6.01178e-05	0.000146327	5.96944e-05	0.00027933	0.000130753	0.000229551	0.000178274	5.77234e-05	0.00021846	4.10728e-05	7.68994e-05	0	0.000699564	0.000288327	0.000310421	7.32762e-05	0.000224148	7.72559e-05	0	8.48104e-05	6.21272e-05	0	0.000175213	0.000104406	0	0	4.53823e-05	7.44546e-05	0.000101215	0.000220872	0
MERGE19759ID	0.000200642	0.00023753	0.000147124	0.000344313	0.000517117	0.000106112	0.00100629	0.00011605	0.000347142	0.000284172	0.000404313	0	0.000138268	0.00016123	0.000280049	0	6.50195e-05	0	0.000300589	0.000365818	0.000298472	0.00018622	0	0.000306068	0.000831947	0.000404064	0.00032769	0.00143755	0.000615195	0.00128548	0.000376688	0.000741412	0.000399113	0.000659486	0.000971309	0.000463535	0.000202519	8.48104e-05	0.000186382	0.000219491	5.84044e-05	0.000104406	0.000106866	0.000302503	0.000136147	0.000297818	0.000101215	0.000220872	0.000724638
MERGE57131ID	0	0	0	0.000114771	0	0.000106112	0	0.00011605	0.000115714	0	0	0	0	0	0.00011202	6.19502e-05	6.50195e-05	4.34329e-05	6.01178e-05	0.000219491	5.96944e-05	9.31099e-05	0.000130753	7.65169e-05	0	0	5.4615e-05	0	0	0	0.000161438	0	8.86918e-05	0.000659486	0.00037358	0.000463535	4.05039e-05	0.000169621	0	0	0	0	0	0	0	0	0	0	0
MERGE58367ID	0	0	0	0	0.000103423	0	0.000377358	0.000232099	0.000347142	0.000284172	0.000673854	0.000199045	0.000230447	0.000107486	0.00011202	0	0	4.34329e-05	0.000120236	7.31636e-05	0	0	0	7.65169e-05	5.94248e-05	0	0.000273075	0.00057502	0.000307598	0.00128548	0.000269063	0.000370706	0.000133038	0.000366381	0.00037358	0.000386279	0.000324031	0.000339242	0.000372763	0.000146327	5.84044e-05	0.000417624	0.000267165	0	9.07647e-05	0.000148909	0.000303644	0	6.58762e-05
MERGE54556ID	0.00120385	0.000356295	0.000441371	0.000918168	0.00062054	0.00148557	0.000754717	0.000464199	0.000347142	0.00123141	0.00539084	0.000597134	0.002581	0.000967378	0.0011202	0.000247801	0.000585176	0.000390896	0.000360707	0	0.000298472	0.00027933	0	0.00107124	0.000356549	0.00190487	0.00114691	0.00147862	0.00199938	0.00195393	0.000484314	0.000617843	0.000133038	0.000293105	0.000298864	0.00108158	4.05039e-05	0	0.000372763	0.000951127	0.000992875	0.00198371	0.000587764	0.000605006	0.00113456	0.000372273	0.000202429	0.000441745	0.00230567
MERGE23416ID	0.000200642	0	0.000147124	0	0.00031027	0.000106112	0.000377358	0.000696298	0.00057857	0.000284172	0.000269542	0.000199045	4.60893e-05	5.37432e-05	0.00016803	0.0001239	0.000130039	4.34329e-05	0.000120236	7.31636e-05	5.96944e-05	0.00027933	0.000261506	0.000229551	0.000475398	0.000288617	0.00054615	0.0013554	0.000922793	0.00287947	0.000430501	0.000741412	0.000576497	0.000293105	0.000298864	0.000231768	0.000283527	0.000169621	6.21272e-05	7.31636e-05	5.84044e-05	0	0.000160299	0.000302503	0.000317676	0.000148909	0.000303644	0.000110436	0.000395257
MERGE80423ID	0	0	0	0	0	0	0.000125786	0.000232099	0.000115714	9.47239e-05	0	9.95223e-05	0	0	0	0.0001239	0	0.000130299	0	0	0	0	0	7.65169e-05	5.94248e-05	0.000115447	0.00021846	0.000164291	0.000153799	5.14192e-05	0.000161438	4.11896e-05	4.43459e-05	7.32762e-05	0	0.000154512	8.10077e-05	0	0	0	0	0	5.34331e-05	0	9.07647e-05	7.44546e-05	0	0	0
MERGE36829ID	0.000200642	0	0.000147124	0	0.000206847	0	0.000251572	0	0.000115714	0	0	9.95223e-05	4.60893e-05	0	0	0	0	4.34329e-05	0	0	0	9.31099e-05	0	0	0	0	0	4.10728e-05	7.68994e-05	0.000102838	0.000107625	0	8.86918e-05	0.000219829	7.47161e-05	7.72559e-05	4.05039e-05	0.000169621	0.000248509	0	5.84044e-05	0	0	0	0	0	0.000303644	0.000110436	6.58762e-05
MERGE50396ID	0.000200642	0.000356295	0.000294247	0.00114771	0.00124108	0.00148557	0.000880503	0.00185679	0.00196714	0.000947239	0.00175202	0.00199045	0.000829608	0.00123609	0.000672118	0.000495602	0.000585176	0.00073836	0.000961885	0.000219491	0.000596944	0.000837989	0.000392259	0.000153034	0.000831947	0.000750404	0.000600765	0.000123218	0.000538296	0.000257096	0.000430501	0.000288327	0.000221729	0.000219829	7.47161e-05	0	4.05039e-05	0	6.21272e-05	7.31636e-05	5.84044e-05	0	0	0	0	7.44546e-05	0.000101215	0.000220872	0.000263505
MERGE5686ID	0.000200642	0.000356295	0.000294247	0.000114771	0	0	0.000251572	0.000464199	0.00057857	9.47239e-05	0.000134771	0.000497611	0.000184357	0.000214973	0.000392069	0	0	8.68659e-05	0	0	0.000119389	9.31099e-05	0	0	0.000237699	0.00017317	0.00010923	0.000821456	0.000768994	0.000719868	0	0.000494275	4.43459e-05	0.000219829	7.47161e-05	0.000231768	8.10077e-05	0.000169621	0.000186382	0.000292654	0	0.000104406	0	0.000226877	0.000136147	0.000223364	0.000101215	0.000110436	0.000131752
MERGE44940ID	0.000200642	0.000118765	0.000882742	0.000573855	0.000413693	0.000424448	0.000503145	0.000812348	0.000462856	0.000378896	0.000269542	9.95223e-05	0.000230447	0.000322459	0.000336059	0.000433651	0	0.000347464	0.000480943	0.000146327	0.000358166	0.00027933	0.000261506	0.000153034	0.000237699	0.000288617	0.000163845	0.00102682	0.000384497	0.00113122	0.000269063	0.000247137	0.000221729	0.000219829	0.000971309	0.000463535	0.000162015	0.000169621	0.000559145	0.000146327	0	0.000104406	0.000267165	7.56258e-05	4.53823e-05	7.44546e-05	0.000506073	0.000552181	0.000263505
MERGE63056ID	0	0	0	0	0.000206847	0	0.000251572	0.00011605	0.000115714	0.000189448	0.000134771	0.000199045	0.000230447	0	0.000280049	0	6.50195e-05	4.34329e-05	0.000240471	0.000219491	0.000298472	0	0.000261506	0.000153034	0.00011885	5.77234e-05	0.000273075	0.000410728	0.000153799	0.000257096	0.000161438	0.000123569	0	0.000146552	0.000298864	0.000154512	0	0	0.000124254	0	5.84044e-05	0	0	0	4.53823e-05	0.000148909	0.000404858	0	0
MERGE36410ID	0.000200642	0	0.000294247	0.000114771	0	0.000106112	0	0	0.000231428	9.47239e-05	0.000134771	0.000199045	0.000138268	0.000107486	0.000280049	6.19502e-05	0	4.34329e-05	0.000180353	0.000146327	0.000179083	9.31099e-05	0	7.65169e-05	0.000178274	5.77234e-05	0.00021846	0.00028751	7.68994e-05	5.14192e-05	5.38126e-05	8.23791e-05	8.86918e-05	0.000732762	0.00037358	0.000231768	0.000283527	0.000169621	0.000434891	0.000438982	0.000700853	0.000417624	0.000160299	0.000378129	0.000226912	0.000446728	0.000404858	0	0.000724638
MERGE75367ID	0.000200642	0.00023753	0	0	0	0.000106112	0	0	0.000231428	0.000284172	0.000269542	0	4.60893e-05	0.000107486	0	0	0	4.34329e-05	6.01178e-05	0	5.96944e-05	0	0	0	0	0.000115447	0.00010923	0	0	5.14192e-05	5.38126e-05	0.000164758	8.86918e-05	0.000512933	0.000298864	0.000386279	0.000121512	8.48104e-05	6.21272e-05	7.31636e-05	0.000116809	0	0	0	4.53823e-05	0	0	0	6.58762e-05
MERGE43833ID	0.000200642	0.000118765	0.000441371	0.000114771	0.000103423	0.000106112	0.000125786	0.000348149	0.000231428	0.000378896	0.000404313	0.000398089	4.60893e-05	5.37432e-05	5.60099e-05	0	6.50195e-05	4.34329e-05	0.000180353	0.000438982	0.000119389	0	0.000130753	0.000229551	0.000178274	0.00017317	0.00021846	0.000698238	0.000461396	0.000565611	0.000161438	0.000205948	8.86918e-05	0.000806038	0.000597729	0.000154512	0.000769573	0.000508863	0.000310636	7.31636e-05	0	0.000104406	5.34331e-05	0	9.07647e-05	0	0.000101215	0	0.000197628
MERGE4255ID	0.000200642	0.000118765	0	0.000114771	0	0.000212224	0.000125786	0.000232099	0.000231428	9.47239e-05	0.000134771	9.95223e-05	0.000184357	0.000268716	5.60099e-05	6.19502e-05	0	4.34329e-05	0.000120236	0.000146327	0.000179083	0	0.000261506	0.000229551	0.000297124	0.000288617	5.4615e-05	0.000451801	0.000153799	0.000308515	5.38126e-05	0.000411896	0.000177384	0.000366381	0.000298864	0.000309023	0.000202519	0.000169621	0.000124254	0	5.84044e-05	0	5.34331e-05	7.56258e-05	0	0	0.000101215	0	0.000197628
MERGE59331ID	0.000200642	0.000118765	0.000147124	0.000114771	0.000206847	0.000318336	0.000377358	0.000348149	0.000115714	0	0.000539084	9.95223e-05	0.000230447	0.000214973	0.000392069	0.000247801	6.50195e-05	0	0	7.31636e-05	5.96944e-05	0	0	0.000153034	0.000297124	0.000404064	0.000163845	0.000246437	0.000230698	0.00061703	0.000269063	0.000164758	4.43459e-05	0	0	7.72559e-05	0	0	0.000124254	7.31636e-05	5.84044e-05	0.000313218	5.34331e-05	0	0.000136147	0.000148909	0	0.000220872	0.000197628
MERGE58429ID	0	0	0	0	0.000103423	0.000106112	0.000251572	0.00011605	0	0.000189448	0	0.000199045	4.60893e-05	5.37432e-05	5.60099e-05	0	0	0	0.000180353	0.000219491	5.96944e-05	0	0.000261506	0.000153034	0.00011885	5.77234e-05	0.000163845	0.000246437	0	0.000874126	5.38126e-05	0.000247137	0.000133038	0.000366381	7.47161e-05	0.000463535	8.10077e-05	0.000169621	6.21272e-05	0	5.84044e-05	0	5.34331e-05	0	0.000136147	7.44546e-05	0.000404858	0	0.000197628
MERGE55776ID	0	0	0.000147124	0.000114771	0.00062054	0.000106112	0.000125786	0	0	0.000189448	0	9.95223e-05	4.60893e-05	0.000107486	0	6.19502e-05	0	4.34329e-05	0	0	0	9.31099e-05	0.000130753	7.65169e-05	0.000237699	0.000115447	0.00043692	0.000369655	0.000230698	5.14192e-05	0.00021525	0.000370706	0.000177384	0	0	0	0.000121512	0	0.000124254	0	0.000116809	0.000104406	0.000160299	7.56258e-05	0	0.000223364	0	0.000110436	0.000197628
MERGE70747ID	0	0	0	0	0	0	0	0	0	0	0	0	0	0	0	0	0	0	0	0	0	0	0	0	0	0	0	0	0	0	0	0	0	0	0	0	0	0	0	0	0	0	0	0	0	0	0	0	0
MERGE48518ID	0	0.000118765	0	0	0	0	0	0.00011605	0	0	0	0	4.60893e-05	0	5.60099e-05	6.19502e-05	0	8.68659e-05	0	7.31636e-05	0.000119389	0.00018622	0.000130753	0.000229551	5.94248e-05	5.77234e-05	0.00021846	0.000205364	0.000461396	0.000514192	0.000699564	0.000247137	8.86918e-05	0.000146552	0.000298864	0.000386279	0.000162015	0.000339242	6.21272e-05	7.31636e-05	0	0.000313218	5.34331e-05	0	0.000499206	0	0.000101215	0	6.58762e-05
MERGE36101ID	0	0	0	0.000114771	0.000103423	0	0	0	0.000115714	0	0.000134771	0	0	0	5.60099e-05	0	0	0	0	0	5.96944e-05	0	0	0	0.00011885	0	0	0	0	0	0	0	0	0	7.47161e-05	7.72559e-05	0	0	0	0	0	0	5.34331e-05	0	0	0	0	0.000110436	6.58762e-05
MERGE56880ID	0	0	0	0	0	0	0	0	0	0	0	0	0	0	0	0	0	0	0	7.31636e-05	0	0	0	0	0	5.77234e-05	0	0	0	0	0	0	0	0	0	0	0	0	0	0	0	0	0	0	0	0	0	0	0
MERGE33517ID	0	0	0.000147124	0.000114771	0.000103423	0	0	0	0	0	0	0	4.60893e-05	0	0	0	6.50195e-05	0	0	0	0	0	0	0	5.94248e-05	0	5.4615e-05	4.10728e-05	0	0	0	4.11896e-05	4.43459e-05	0	0	0	0	0	0	7.31636e-05	0	0.000104406	0.000106866	0	0	0	0	0	0
MERGE21481ID	0.000200642	0.00023753	0	0.000344313	0.000206847	0.000318336	0.000503145	0.00011605	0.000231428	0.000189448	0.000269542	0.000199045	0.000138268	0.000107486	0.00011202	6.19502e-05	0.000130039	8.68659e-05	0	0.000292654	0.000298472	0.00027933	0.000261506	0.000153034	0.000297124	0.00034634	0.000273075	0.000492874	0.000230698	0.000359934	0.00021525	0.000329516	8.86918e-05	0.000512933	0.000224148	0.000386279	8.10077e-05	8.48104e-05	0	7.31636e-05	0.000116809	0.000104406	0	0	4.53823e-05	0.000372273	0.000202429	0.000331309	0.000329381
MERGE59670ID	0	0.000118765	0.000147124	0.000114771	0.000517117	0.00053056	0.000125786	0.000580248	0.000347142	9.47239e-05	0.000269542	0.000298567	0.000138268	0.000214973	0.00011202	6.19502e-05	6.50195e-05	8.68659e-05	0.000180353	0.000146327	0.000238777	9.31099e-05	0.000130753	0	0.000297124	0.000288617	0.000382305	0.000123218	0.000384497	0.000462773	0.000322876	0.000164758	0.000133038	7.32762e-05	0.000448296	0.000231768	0.000324031	8.48104e-05	0.000248509	0	5.84044e-05	0	0	0	4.53823e-05	0.000372273	0.000506073	0.000220872	0.000197628
MERGE53635ID	0	0.000118765	0.000441371	0.000229542	0.000103423	0.000106112	0.000251572	0	0	9.47239e-05	0	0	0	0.000107486	5.60099e-05	0	0	0	0.000360707	7.31636e-05	5.96944e-05	0	0.000261506	0	0.00011885	0.000230894	0.00010923	0.000328583	0.000153799	0.000205677	0.000107625	0.000123569	8.86918e-05	0.000293105	0.00037358	7.72559e-05	4.05039e-05	0	6.21272e-05	0	5.84044e-05	0.000104406	0	7.56258e-05	9.07647e-05	7.44546e-05	0.000404858	0.000220872	0.000263505
MERGE68408ID	0	0	0	0.000114771	0.000103423	0	0	0	0	9.47239e-05	0.000404313	9.95223e-05	9.21786e-05	0.00016123	0.00011202	0.000185851	0	0.000130299	0.000120236	0	0.000119389	0.00018622	0.000130753	0	5.94248e-05	0.00017317	0	0.000328583	0.000538296	0.000976964	0.000161438	8.23791e-05	0	0.000146552	0	0.000309023	8.10077e-05	0	6.21272e-05	0	0	0	0	0	0	0	0.000202429	0	0
MERGE50015ID	0	0	0	0	0	0.000212224	0	0.00011605	0	9.47239e-05	0	9.95223e-05	4.60893e-05	0	5.60099e-05	0	6.50195e-05	0	0	7.31636e-05	0	0	0	0	0.00011885	0	5.4615e-05	0	0.000153799	5.14192e-05	0.000107625	4.11896e-05	4.43459e-05	7.32762e-05	0	0	4.05039e-05	8.48104e-05	0	0.000146327	5.84044e-05	0.000104406	0	0	0	0.000223364	0.000303644	0	0
MERGE54187ID	0	0	0	0	0.000103423	0.000106112	0	0.000232099	0.000115714	0.000284172	0	0	0	0.000107486	5.60099e-05	0	0	0	6.01178e-05	0.000219491	0.000119389	0	0	0	0	5.77234e-05	0.000163845	0.000164291	7.68994e-05	0.000154258	0.000107625	8.23791e-05	4.43459e-05	7.32762e-05	7.47161e-05	0.000309023	8.10077e-05	8.48104e-05	0.000124254	7.31636e-05	0.000233618	0.000104406	0	7.56258e-05	4.53823e-05	7.44546e-05	0.000101215	0	0.000461133
MERGE5682ID	0.00120385	0.000356295	0.000147124	0.000229542	0.000206847	0	0.000125786	0.00011605	0.000231428	9.47239e-05	0.000404313	0.000199045	9.21786e-05	0.00016123	0.000280049	6.19502e-05	0.000195059	0.000130299	0.000240471	0.000365818	0.000596944	0	0.000130753	0.000153034	5.94248e-05	0.000519511	0.000273075	0.00176613	0.000615195	0.00143974	0.000269063	0.000288327	0.000354767	0.000439657	0.000298864	0.000618047	0.000121512	0.000254431	0.000310636	0	0.000116809	0	0.000106866	7.56258e-05	9.07647e-05	7.44546e-05	0.000202429	0.000220872	0.000527009
MERGE59716ID	0	0	0	0.000114771	0.000103423	0.000106112	0	0.00011605	0.000231428	0	0	0	0	0	0	0	6.50195e-05	4.34329e-05	0	0	0	0.00018622	0	0.000229551	0.000237699	0	5.4615e-05	0.000123218	0.000153799	0.000257096	0.000161438	0.000247137	0	0	0	0	4.05039e-05	0	0	7.31636e-05	0	0.000104406	0.000106866	0.000226877	4.53823e-05	0	0	0	0.000131752
MERGE58269ID	0	0	0.000147124	0.000344313	0	0.000106112	0.000251572	0.00011605	0	0	0	0	4.60893e-05	0	0	0	0	4.34329e-05	6.01178e-05	0	0.000119389	0	0.000130753	0	5.94248e-05	0	5.4615e-05	4.10728e-05	7.68994e-05	0.000257096	0	8.23791e-05	4.43459e-05	0.000293105	0.000298864	0	0	0	0	0	0	0	0	0	4.53823e-05	0.000223364	0.000101215	0.000110436	0.000197628
MERGE58273ID	0	0	0.000147124	0	0.00031027	0	0.000377358	0.000348149	0.000231428	9.47239e-05	0.000404313	0	0.000184357	0.000322459	0.00016803	0.0001239	0	0.000217165	0.000180353	0.000292654	0.000298472	0	0	0.000153034	5.94248e-05	0.00017317	0.00010923	0.000369655	0.000230698	0.000719868	0.00021525	0.000329516	8.86918e-05	0.000293105	0.000149432	0.000772559	4.05039e-05	0	0.000186382	0.000146327	0.000116809	0.000208812	0.000160299	7.56258e-05	0.000136147	0.000223364	0.000404858	0.000441745	0.000395257
MERGE43825ID	0	0.00023753	0	0.000114771	0.000517117	0.000106112	0.000251572	0.000232099	0.00057857	0.000757791	0.000673854	0.000298567	0.000184357	0.00016123	0.000224039	6.19502e-05	6.50195e-05	0.000347464	0.00114224	0.000512145	0.000477555	0.00027933	0.000261506	0.000306068	0.000653672	0.000692681	0.000382305	0.00291617	0.000615195	0.00318799	0.000591939	0.00115331	0.000620843	0.000439657	0.000747161	0.000849815	0.000607558	0.000254431	0.000248509	7.31636e-05	0.000292022	0	0.000106866	0.000151252	9.07647e-05	0.000372273	0.000506073	0.000110436	0.000461133
MERGE58343ID	0	0.000118765	0	0	0	0	0.000251572	0.000232099	0.000115714	9.47239e-05	0	0	0	0.000214973	5.60099e-05	0	0	8.68659e-05	0.000120236	7.31636e-05	0	0	0.000130753	7.65169e-05	5.94248e-05	0.000115447	0.000163845	0.000205364	0.000153799	0.000565611	5.38126e-05	0.000123569	4.43459e-05	0.000219829	0.000224148	7.72559e-05	0.000283527	0.000169621	0.000186382	0	5.84044e-05	0	0.000160299	7.56258e-05	0	0.000148909	0.000101215	0.000110436	0.000197628
MERGE45131ID	0	0.000118765	0	0.000114771	0.00031027	0	0.000377358	0.000232099	0	0.000284172	0	0.000199045	4.60893e-05	0.000107486	0.00016803	0.0001239	0	0	0.000300589	7.31636e-05	0.000179083	9.31099e-05	0	7.65169e-05	5.94248e-05	0.000115447	5.4615e-05	0.00057502	0.000153799	0.000359934	0.000161438	0.000164758	8.86918e-05	0.000146552	0.000298864	7.72559e-05	4.05039e-05	8.48104e-05	6.21272e-05	0	0	0	0	0	9.07647e-05	0.000223364	0.000101215	0.000552181	0.000395257
MERGE50492ID	0.000200642	0	0.000294247	0.000114771	0.000103423	0.000424448	0.000125786	0.000580248	0.000115714	0.000189448	0.000134771	0.000199045	0.000138268	5.37432e-05	0.00016803	0.0001239	6.50195e-05	0	0.000360707	0.000292654	5.96944e-05	0	0.000261506	7.65169e-05	5.94248e-05	5.77234e-05	0.00010923	0.000205364	0	0.000257096	0.000107625	4.11896e-05	8.86918e-05	7.32762e-05	0.000224148	0	0.000121512	0	6.21272e-05	7.31636e-05	0	0	0	0.000151252	4.53823e-05	0	0.000101215	0	0.000329381
MERGE54863ID	0	0	0.000147124	0.000229542	0.000413693	0.000106112	0.000377358	0.000348149	0.000462856	9.47239e-05	0.000269542	0.000298567	9.21786e-05	0.000107486	0.000336059	6.19502e-05	6.50195e-05	8.68659e-05	0.000120236	7.31636e-05	0.000298472	0	0	7.65169e-05	0.000237699	5.77234e-05	0.000163845	0.000164291	0.000230698	0.000514192	0.000107625	0.000288327	8.86918e-05	7.32762e-05	0.000149432	7.72559e-05	0.000283527	0.000254431	0.000248509	7.31636e-05	0.000175213	0.000104406	0	0	4.53823e-05	0.000595637	0.000202429	0.000220872	0.000461133
MERGE36113ID	0	0	0.000147124	0	0	0	0.000125786	0	0.000115714	9.47239e-05	0	0	0	5.37432e-05	0	0.0001239	0	0	0	0	0	9.31099e-05	0	0	5.94248e-05	5.77234e-05	0	8.21456e-05	0	0	0	0.000123569	0	7.32762e-05	7.47161e-05	0	4.05039e-05	0	0	0	0	0	0	0	0	7.44546e-05	0.000101215	0	0
MERGE42641ID	0	0.000118765	0	0.000459084	0.000517117	0.000106112	0.000880503	0.000928397	0.000231428	0.000284172	0.000269542	9.95223e-05	0.000184357	0.00016123	0.000336059	0	0.000130039	0.000130299	0.000420825	0.000146327	0.000298472	9.31099e-05	0	0.000229551	0.000356549	0.000288617	0.000273075	0.000369655	0.000307598	0.000874126	0.000322876	0.000659033	0.000177384	0.000512933	0.000672445	0.000386279	0.000364535	0.000424052	0.000186382	7.31636e-05	0.000233618	0.000208812	0.000106866	0.000378129	9.07647e-05	0.000297818	0.000404858	0.000220872	0.000527009
MERGE41970ID	0.000401284	0.000356295	0.000294247	0.000344313	0.000206847	0.000318336	0.000125786	0.000348149	0.00057857	0.000284172	0	0.000199045	0.000276536	0.000268716	0.00016803	0.000371701	0.000845254	0.000608061	0.000240471	7.31636e-05	0.000119389	0.000372439	0.000261506	0.000382585	0.000237699	5.77234e-05	5.4615e-05	4.10728e-05	0	5.14192e-05	0.000591939	0.000288327	0.000221729	0	0.000149432	7.72559e-05	4.05039e-05	8.48104e-05	6.21272e-05	7.31636e-05	0.000175213	0	0.000213732	0.000378129	0.000136147	7.44546e-05	0	0.000110436	6.58762e-05
MERGE65572ID	0.000200642	0.00023753	0.000294247	0.000229542	0.000103423	0.000212224	0.000880503	0.000928397	0.000694284	0.000568343	0.000404313	0.000497611	0.000322625	0.000214973	0.000224039	0.0001239	0.000260078	0.000173732	0.00054106	0.000365818	0.000716332	0.00018622	0.000261506	0.000382585	0.000237699	0.00017317	0.000163845	0.000451801	0.000845894	0.000976964	0.000161438	0.000659033	0.000133038	0.000293105	0.000896593	0.000463535	0.000445543	0.000169621	0.000434891	7.31636e-05	0.000116809	0.000313218	0.000160299	0	0.000136147	0.000148909	0.000404858	0.000220872	0.000395257
MERGE29063ID	0	0	0	0.000344313	0.000103423	0	0	0.00011605	0	9.47239e-05	0	0	0.000138268	0.000107486	0.00011202	6.19502e-05	0.000130039	8.68659e-05	0.000120236	0.000219491	0.000358166	0.00018622	0.000261506	0.000382585	0	0.000115447	5.4615e-05	0	7.68994e-05	5.14192e-05	5.38126e-05	0.000164758	0.000221729	7.32762e-05	7.47161e-05	0	0	0	0	0	0	0	0.000106866	0	4.53823e-05	0	0	0.000110436	0
MERGE58416ID	0	0.000118765	0	0	0	0	0.000628931	0.000232099	0.000231428	9.47239e-05	0.000134771	0.000199045	9.21786e-05	0.000268716	5.60099e-05	0	0	0.000130299	6.01178e-05	7.31636e-05	0.000179083	9.31099e-05	0	0.000306068	0.00011885	0.00017317	5.4615e-05	0.000492874	0.000230698	0.00102838	0.000484314	0.000329516	0.000266075	0.000732762	0.000298864	0.000695303	0.000202519	8.48104e-05	0.000186382	7.31636e-05	0	0	0	0	0	0.000446728	0	0	0.000197628
MERGE23164ID	0	0	0	0	0.000206847	0	0.000251572	0.000464199	0.000115714	0	0	0	0	0.000107486	0.00016803	6.19502e-05	0	0	6.01178e-05	0	0	9.31099e-05	0	0.000229551	0.000178274	0	5.4615e-05	0.000328583	0.000307598	0.000308515	0.000107625	0.000164758	0.000133038	0	0	7.72559e-05	0	0	0	7.31636e-05	5.84044e-05	0	0	7.56258e-05	0.000136147	0	0	0	0.000131752
MERGE53488ID	0	0	0	0	0.000103423	0	0.000251572	0.00011605	0.000231428	0	0	0.000199045	0	0	5.60099e-05	0	0.000130039	8.68659e-05	6.01178e-05	0.000219491	5.96944e-05	0	0	0	0	0.00017317	5.4615e-05	0.000205364	7.68994e-05	0.000102838	0	0.000205948	4.43459e-05	0.000659486	0.000149432	0.000154512	0.000202519	8.48104e-05	0.000186382	0	5.84044e-05	0	0.000160299	0	9.07647e-05	7.44546e-05	0	0	6.58762e-05
MERGE10125ID	0	0	0	0.000344313	0.00031027	0	0.000503145	0.000348149	0.000347142	0.000378896	0.000134771	0.000298567	0.000230447	0.000268716	0.000336059	0.000185851	6.50195e-05	0.000173732	0.000180353	0	5.96944e-05	0.00027933	0.000653766	7.65169e-05	0.000534823	0.000461787	0.000600765	0.000616092	0.000384497	0.000514192	0.000161438	0.000453085	0.000532151	0.000146552	0.000149432	7.72559e-05	0.000121512	0	6.21272e-05	0	5.84044e-05	0.000104406	0	7.56258e-05	9.07647e-05	0.000223364	0.000202429	0.000110436	0.000329381
MERGE38218ID	0	0	0	0	0.00031027	0.000212224	0.000754717	0.000232099	0.000231428	0.000663067	0.000404313	0.000298567	4.60893e-05	5.37432e-05	0	0.0001239	0	0	0	0	0	9.31099e-05	0.000130753	7.65169e-05	0.000297124	0.000115447	0.000163845	0.000780384	0.000538296	0.000925545	0.000269063	0.000205948	0.000133038	0	0	0	8.10077e-05	8.48104e-05	0	0	5.84044e-05	0.000208812	0	7.56258e-05	4.53823e-05	0.000223364	0	0.000110436	0.000131752
MERGE247501ID	0	0	0	0	0	0	0.000125786	0	0	9.47239e-05	0.000134771	0	0	0	0	0	0	0	6.01178e-05	0	0.000119389	0	0	7.65169e-05	0	0.000115447	0	0.000164291	0	0.000411353	0.000107625	0	8.86918e-05	0.000146552	7.47161e-05	0.000154512	0	8.48104e-05	0	7.31636e-05	0	0	5.34331e-05	0	4.53823e-05	0	0.000101215	0.000110436	6.58762e-05
MERGE33535ID	0	0.000118765	0.000147124	0	0.000206847	0.000212224	0.000125786	0	0.000115714	0.000189448	0.000539084	0.000298567	0.000368715	0.000214973	0.00011202	0	0	4.34329e-05	0.000601178	0.000877963	0.000776027	9.31099e-05	0.000523013	0.000382585	0.000415973	0.00034634	0.00021846	0.000328583	0.000230698	0.000462773	0.000322876	0.000535464	0.000266075	0.00117242	0.000971309	0.00092707	0.000405039	0.000254431	0.000310636	0.000219491	0.000175213	0.000104406	5.34331e-05	0.000151252	0.000136147	0.000521182	0.000101215	0.000552181	0.000263505
MERGE26255ID	0	0	0	0	0	0	0	0	0	0	0	0	0	5.37432e-05	0	0	0	4.34329e-05	0	0	0	0	0	0	0	0.000115447	5.4615e-05	0	0	5.14192e-05	0	0	0	0.000219829	0	7.72559e-05	4.05039e-05	0	0	0	0	0	5.34331e-05	0	0	7.44546e-05	0.000101215	0	0
MERGE45162ID	0.000601926	0.000475059	0.000294247	0.000459084	0.000723963	0.000424448	0.000628931	0.000232099	0.000115714	0.000189448	0.000134771	0	0.000414804	0.000376203	0.000224039	0.000185851	0.000130039	0.000304031	0.000661296	0.000292654	0.000477555	9.31099e-05	0	0.000382585	0.000178274	0.000230894	0.00010923	0.000698238	0.000153799	0.00061703	0.000430501	0.000123569	0.000221729	0.000439657	0.000298864	0.000695303	0.000243023	0.000169621	0.000186382	0.000365818	0.000233618	0.000208812	0.000480898	0.000605006	0.000317676	0.000744546	0.000404858	0.000773054	0.000790514
MERGE75452ID	0	0.000118765	0	0	0	0	0	0	0	0	0	0	0	0	0	0	0	0	0	0	0.000179083	0	0	0	0	0	0	0	7.68994e-05	0	0	0	0	0.000293105	0.000747161	0.00108158	0.000202519	8.48104e-05	0.000186382	0	0.000700853	0.000104406	0	0	0	0.000223364	0	0	0.000131752
MERGE78542ID	0.000200642	0.000593824	0.000441371	0.000229542	0.000206847	0.000106112	0.000628931	0.000464199	0.000115714	0.000189448	0	0	9.21786e-05	0.00016123	5.60099e-05	6.19502e-05	0.000195059	0	0.000120236	7.31636e-05	0	0	0.000130753	0.000153034	0	0	5.4615e-05	0.000328583	0.000153799	0.000308515	0.000107625	0.000205948	0.000133038	7.32762e-05	7.47161e-05	7.72559e-05	0	0.000254431	6.21272e-05	7.31636e-05	0	0.000104406	0.000160299	0	9.07647e-05	0.000148909	0	0.000220872	0.000329381
MERGE44702ID	0.000401284	0.000118765	0.000294247	0.000229542	0	0.000318336	0.000880503	0.000464199	0.000115714	0.00104196	0.00121294	0.000796178	0.000368715	0.000322459	0.000560099	0.000247801	0.000195059	0.000130299	0.000601178	0.000438982	0.000895415	0.000372439	0.000523013	0.000382585	0.00112907	0.000923574	0.000819224	0.00102682	0.00146109	0.00113122	0.000430501	0.00107093	0.000532151	0.000659486	0.00134489	0.000849815	0.000324031	8.48104e-05	0.000310636	7.31636e-05	0.000175213	0.000104406	5.34331e-05	7.56258e-05	0.000226912	0.000223364	0.000202429	0.000110436	0.000131752
MERGE37874ID	0.000200642	0	0	0.000229542	0.000103423	0.000212224	0	0.000232099	0.000231428	0.000473619	0.000134771	9.95223e-05	0.000184357	0	0	0	0	0.000130299	0.000240471	0.000365818	0.000358166	0.00018622	0	0	0.00011885	0.000230894	0.00010923	0.000451801	0.000461396	0.00169683	5.38126e-05	0.000370706	8.86918e-05	0.000879314	0.000448296	0.000386279	8.10077e-05	8.48104e-05	6.21272e-05	0	0.000233618	0	0.000160299	0.000151252	4.53823e-05	0.000446728	0.000202429	0.000331309	0.000395257
MERGE23085ID	0	0	0.000147124	0	0.00031027	0.000106112	0.000125786	0.000348149	0.000347142	0.000378896	0.000134771	0.000199045	9.21786e-05	0.00016123	0.000224039	0.0001239	0	0.000130299	0	0.000146327	5.96944e-05	0	0	0.000153034	0	0.00034634	5.4615e-05	0.000903602	0.000307598	0.000925545	0.00021525	0.000247137	4.43459e-05	0.000219829	0	7.72559e-05	0	8.48104e-05	6.21272e-05	0	0	0	5.34331e-05	0	0.000136147	0.000297818	0.000202429	0.000110436	0.000131752
MERGE33058ID	0.00140449	0.000950119	0.000882742	0.00103294	0.00113766	0.000742784	0.00125786	0.000696298	0.000809998	0.000757791	0.000539084	0.000597134	0.000737429	0.00134358	0.000224039	0.000433651	0.000455137	0.00108582	0.00132259	0.000585309	0.000417861	0.00111732	0.000523013	0.00099472	0.000415973	0.000461787	0.000491535	0.000205364	0.000153799	0.000102838	0.000376688	0.000453085	0.000620843	7.32762e-05	7.47161e-05	0.000154512	0.000364535	0.000169621	0.000372763	0	0.000116809	0	0.000213732	0.000226877	9.07647e-05	0.000148909	0.000202429	0	0.000131752
MERGE43932ID	0.00100321	0.000118765	0.000147124	0	0.000517117	0.000106112	0.000125786	0.00011605	0.000231428	0.000189448	0.000269542	9.95223e-05	9.21786e-05	0.00016123	5.60099e-05	6.19502e-05	0.000130039	4.34329e-05	0.000180353	0	0.000179083	9.31099e-05	0	0	5.94248e-05	0.000115447	5.4615e-05	0.000739311	0.000230698	0.0010798	0	0	8.86918e-05	0.000146552	0.000298864	0.000154512	0.000121512	0	6.21272e-05	0	0	0	0.000160299	7.56258e-05	0	0	0.000303644	0.000110436	6.58762e-05
MERGE9504ID	0	0.00023753	0	0.000114771	0	0	0	0.00011605	0.000231428	9.47239e-05	0.000134771	0	9.21786e-05	0	5.60099e-05	6.19502e-05	0	0	0.000240471	0.000146327	0.000119389	0	0	7.65169e-05	0.00011885	0.00017317	0.00010923	0.000369655	7.68994e-05	0.00061703	5.38126e-05	4.11896e-05	8.86918e-05	0.000146552	0.000224148	0	4.05039e-05	0.000169621	6.21272e-05	0	5.84044e-05	0.000104406	5.34331e-05	0	0	0.000223364	0	0	0.000197628
MERGE43899ID	0	0	0	0	0	0	0	0	0.000115714	0	0	0	4.60893e-05	0	0	6.19502e-05	6.50195e-05	0	0	0	0	0	0	0	0	5.77234e-05	0	0.000533947	0.000153799	0.000205677	0.000161438	4.11896e-05	4.43459e-05	0	7.47161e-05	0	0	0	6.21272e-05	0	0	0	0	7.56258e-05	0	0	0.000101215	0	0.000131752
MERGE124494ID	0	0	0	0	0.00031027	0.000212224	0.000377358	0.000232099	0	0	0	9.95223e-05	0	0.000107486	5.60099e-05	0	0	0	0	7.31636e-05	0	9.31099e-05	0	0	0.000178274	5.77234e-05	0.000163845	0.00028751	0	0.000205677	5.38126e-05	8.23791e-05	0	0	7.47161e-05	0	0	0	0	7.31636e-05	0	0	0	0	0	0.000223364	0	0	6.58762e-05
MERGE59154ID	0	0	0	0.000229542	0	0	0	0	0.000115714	0	0	0.000199045	0.000138268	0	0.00011202	6.19502e-05	6.50195e-05	8.68659e-05	0	0	5.96944e-05	9.31099e-05	0	0	5.94248e-05	0	5.4615e-05	4.10728e-05	7.68994e-05	0.000308515	0.000107625	8.23791e-05	0.000133038	7.32762e-05	0.000149432	0.000231768	0.000162015	0	0	7.31636e-05	5.84044e-05	0	0	0	0	7.44546e-05	0.000101215	0	0.000131752
MERGE20230ID	0	0	0	0	0.00031027	0.000106112	0	0.000348149	0.000115714	0	0.000134771	0.000199045	4.60893e-05	0.000107486	5.60099e-05	0	0	0	0.000180353	7.31636e-05	0.000119389	0	0	0.000229551	0.000178274	0.000230894	0.000273075	0.000369655	0.000461396	0.000154258	0.000107625	0.000164758	0	0.000219829	0.00037358	0.000154512	8.10077e-05	8.48104e-05	6.21272e-05	0	0	0	0	7.56258e-05	0.000136147	0.000223364	0	0.000110436	0
MERGE58333ID	0	0	0	0.000114771	0	0	0	0.00011605	0	9.47239e-05	0.000134771	9.95223e-05	4.60893e-05	0.000107486	0	6.19502e-05	0	0	0	0	5.96944e-05	0	0.000261506	0	0.000237699	0.00017317	5.4615e-05	0.00028751	0.000230698	0.000462773	0	0.000123569	0.000177384	0.000293105	0.000224148	0.000154512	0.000121512	8.48104e-05	6.21272e-05	0	5.84044e-05	0	5.34331e-05	0	0	7.44546e-05	0.000101215	0.000220872	0.000197628
MERGE67699ID	0.000200642	0	0.000294247	0	0	0.000106112	0	0.000232099	0.000231428	0.000189448	0.000539084	0.000398089	0.000184357	0.00016123	0.00011202	0.0001239	0	0.000130299	0.000120236	7.31636e-05	5.96944e-05	0	0.000130753	0.000153034	5.94248e-05	0.00034634	5.4615e-05	0.000492874	0.000153799	0.000411353	0.000269063	0.000700222	0.000487805	0.000659486	0.000448296	0.000695303	0.000567054	0.000339242	0.000310636	7.31636e-05	0.000175213	0	0.000106866	0	0	0.000297818	0	0	0.000395257
MERGE155312ID	0	0	0	0	0	0.000212224	0	0	0.000115714	9.47239e-05	0	9.95223e-05	9.21786e-05	5.37432e-05	0.00011202	6.19502e-05	6.50195e-05	4.34329e-05	0.000120236	0.000146327	0.000179083	9.31099e-05	0.000130753	7.65169e-05	5.94248e-05	0.000115447	0.000163845	0.000246437	0.000384497	0.000154258	5.38126e-05	8.23791e-05	4.43459e-05	0	0.000448296	0.000231768	8.10077e-05	0.000254431	0	7.31636e-05	0	0.000104406	0.000106866	0.000226877	0	0	0	0.000110436	6.58762e-05
MERGE48243ID	0	0.00023753	0	0.000114771	0	0.000106112	0	0.00011605	0.000115714	0.000189448	0.000134771	9.95223e-05	0.000184357	5.37432e-05	0.000224039	6.19502e-05	0.000130039	0.000130299	0.000420825	0.000146327	0.000119389	9.31099e-05	0.000261506	7.65169e-05	0.00011885	0.000404064	0.00043692	8.21456e-05	7.68994e-05	0.000205677	0.000591939	0.000205948	0.000354767	0.000146552	0	0.000154512	0.000243023	0.000339242	0.000497018	0.000219491	0.000175213	0.000208812	0.000213732	0.000302503	0.000136147	0.000446728	0.000202429	0.000110436	6.58762e-05
MERGE80667ID	0	0	0.000147124	0.000114771	0.000206847	0.000106112	0.000503145	0.000232099	0	9.47239e-05	0.000134771	0.000796178	9.21786e-05	5.37432e-05	5.60099e-05	6.19502e-05	0.000195059	4.34329e-05	0.000120236	0	5.96944e-05	0	0	7.65169e-05	5.94248e-05	0.00017317	5.4615e-05	0.000205364	7.68994e-05	0.000154258	0.000107625	8.23791e-05	0.000177384	0.000366381	7.47161e-05	0.000154512	0	8.48104e-05	6.21272e-05	0	5.84044e-05	0	0	0	9.07647e-05	7.44546e-05	0	0.000110436	0.000131752
MERGE36401ID	0.000200642	0.000118765	0.000147124	0.000114771	0.000103423	0.000106112	0.000125786	0	0	0	0.000134771	0	4.60893e-05	0	0	6.19502e-05	0	4.34329e-05	6.01178e-05	7.31636e-05	5.96944e-05	0	0	7.65169e-05	0	0	0.00010923	0	0.000307598	0.000359934	0.000161438	0.000205948	0	0	0.000298864	0	8.10077e-05	0.000169621	0.000186382	7.31636e-05	0.000175213	0.000208812	0.000213732	0.000226877	0.000226912	0.000148909	0.000101215	0.000110436	0.000461133
MERGE75418ID	0	0	0.000294247	0	0	0	0.000125786	0	0	0	0	0.000298567	0	0	0	0	0	0	0.000300589	7.31636e-05	0.000358166	0	0	7.65169e-05	5.94248e-05	5.77234e-05	0	0	7.68994e-05	5.14192e-05	0	8.23791e-05	0	0.000732762	0.000597729	0.000309023	0	8.48104e-05	6.21272e-05	0	0	0	0	0	0	0	0	0	0.000197628
MERGE192039ID	0.000601926	0.000118765	0.000294247	0.000114771	0.000103423	0	0.000125786	0	0	0	0.000269542	0	4.60893e-05	0.000107486	0.00011202	0.0001239	0	0.000304031	0.000420825	0.000365818	0.000238777	9.31099e-05	0.000261506	7.65169e-05	0.000297124	0.000115447	0.00021846	0.000328583	0.000768994	0.000411353	0.00021525	0.000288327	0.000177384	0.000146552	0.000224148	0.000309023	4.05039e-05	8.48104e-05	0.000124254	0.000146327	0	0	0.000267165	0.000151252	0.000181529	7.44546e-05	0	0.000331309	0.000197628
MERGE123732ID	0	0	0	0	0.000103423	0.000106112	0	0	0	9.47239e-05	0	0	0	0	0	0	0	4.34329e-05	0	0	0	0.00018622	0	0	0	0	5.4615e-05	8.21456e-05	7.68994e-05	0.000257096	0	8.23791e-05	0	7.32762e-05	7.47161e-05	0.000154512	8.10077e-05	0	6.21272e-05	0	0	0	0	7.56258e-05	0	0.000148909	0	0.000110436	0.000131752
MERGE71473ID	0	0	0	0	0	0	0	0	0	0	0	0	0	0	0	0	0	4.34329e-05	6.01178e-05	0	0	9.31099e-05	0	0	0	0	0	0	0	5.14192e-05	0	0	0	7.32762e-05	0.000149432	0.000154512	0.000121512	0.000508863	0.000186382	0.000365818	0.000116809	0.000104406	0.000427465	0.000151252	0.000408441	0.00096791	0.00263158	0.00198785	0.000988142
MERGE48106ID	0.000200642	0	0	0	0	0	0	0.00011605	0	0	0	9.95223e-05	0.000138268	5.37432e-05	0	6.19502e-05	0.000130039	0	6.01178e-05	0	0	0	0	0	0	0	5.4615e-05	4.10728e-05	0	5.14192e-05	5.38126e-05	0	4.43459e-05	0	0	0	4.05039e-05	0	0.000124254	0.000146327	0	0	0.000106866	0	4.53823e-05	0	0	0	0
MERGE15987ID	0.000200642	0.00023753	0	0.000114771	0.000103423	0.000212224	0.000377358	0.00011605	0	0	0.000134771	9.95223e-05	0.000553072	0.000376203	0.000336059	0.000309751	0.000260078	8.68659e-05	6.01178e-05	0.000219491	0.000119389	9.31099e-05	0.000130753	7.65169e-05	0.000297124	0	0	0	0	0	5.38126e-05	0	4.43459e-05	0	7.47161e-05	0	0	0	0	0	0	0	0.000267165	0.000378129	4.53823e-05	7.44546e-05	0	0	0
MERGE78224ID	0	0	0.000147124	0.000229542	0	0.000212224	0.000125786	0	0.000231428	9.47239e-05	0	0.000199045	4.60893e-05	0.00016123	5.60099e-05	0	0	4.34329e-05	0.000180353	7.31636e-05	0.000119389	9.31099e-05	0	0	0	5.77234e-05	0	0.000328583	0	0.000154258	0	0	0	0.000366381	7.47161e-05	0.000540791	4.05039e-05	0.000169621	0	7.31636e-05	0	0.000104406	0	7.56258e-05	0	0.000223364	0	0	0.000197628
MERGE36673ID	0	0	0	0	0	0	0	0	0	0	0.000134771	0	0	5.37432e-05	0	0	0	0	0	0	0	0	0	0	0	5.77234e-05	5.4615e-05	0	0	0	0	8.23791e-05	0	0	0	7.72559e-05	0	0	0	0	0	0	0	0	0	0	0	0	0
MERGE59720ID	0.000200642	0	0.000147124	0	0.000206847	0.000106112	0	0.00011605	0.000115714	0	0	0	0	5.37432e-05	0	0	0	0	0	0	0	0	0	0	5.94248e-05	0.000115447	0	0	7.68994e-05	0.000102838	5.38126e-05	0	4.43459e-05	0	0.000149432	0	4.05039e-05	0.000169621	0	0	5.84044e-05	0	0	7.56258e-05	0	7.44546e-05	0.000101215	0	6.58762e-05
MERGE19295ID	0	0.00023753	0.000441371	0.000229542	0.00031027	0.00106112	0.00125786	0.000580248	0.000694284	0.000473619	0.000134771	0.000696656	0.00101397	0.000376203	0.000616108	0.000743402	0.000455137	0.000347464	0.000240471	0.000731636	0.000358166	0	0.000261506	0.000229551	0.000653672	0.000404064	0.00076461	4.10728e-05	7.68994e-05	0.000102838	0.000430501	0.000205948	0.000221729	0	7.47161e-05	0.000231768	0.000283527	0.000169621	0.000248509	0	0.000175213	0	0.000267165	0	0	0	0.000101215	0	0
MERGE60212ID	0	0	0	0.000114771	0.000103423	0	0	0.000232099	0	9.47239e-05	0	0.000199045	0	5.37432e-05	5.60099e-05	6.19502e-05	0	0.000130299	6.01178e-05	0	0	0	0	0.000153034	5.94248e-05	5.77234e-05	0.000163845	8.21456e-05	0.000153799	0.000359934	0.000376688	0.000411896	0.000399113	0.000366381	0.000298864	7.72559e-05	0.000202519	8.48104e-05	0	0	5.84044e-05	0.000104406	0.000213732	7.56258e-05	4.53823e-05	0.000297818	0	0.000331309	0
MERGE54728ID	0	0	0	0	0	0	0	0.000232099	0	0.000189448	0	0.000199045	4.60893e-05	5.37432e-05	5.60099e-05	0	0	0	0	0	0	0	0	7.65169e-05	0.000178274	0	5.4615e-05	0.000739311	0.000307598	0.000822707	5.38126e-05	0.000205948	0.000221729	0.000293105	0.000298864	0.000386279	0.000202519	0.000254431	0.000186382	0.000146327	0	0	0	0	4.53823e-05	0.000148909	0	0	0.000197628
MERGE58540ID	0	0.000118765	0	0	0.000103423	0.000106112	0	0	0	9.47239e-05	0	0	0	0	0.00011202	0	0	0	6.01178e-05	7.31636e-05	0	0	0	0	0	5.77234e-05	5.4615e-05	4.10728e-05	0	0	0	0	0	0	0	0	0	0	0	0	5.84044e-05	0	0	0	0	7.44546e-05	0	0	0.000131752
MERGE78276ID	0.000200642	0.000118765	0.000441371	0.000114771	0	0	0	0	0	9.47239e-05	0	9.95223e-05	4.60893e-05	0	5.60099e-05	0	0	0	0	7.31636e-05	0	9.31099e-05	0	0	0	0	0	0	0	0	0	8.23791e-05	0	7.32762e-05	0	0	0	0	0	0	5.84044e-05	0	0	0	0	7.44546e-05	0.000101215	0.000110436	0
MERGE14217ID	0	0.000118765	0.000147124	0.000114771	0.000103423	0	0.000125786	0.00011605	0.000347142	0	0	0	0.000138268	0.00016123	5.60099e-05	6.19502e-05	0	0.000130299	0	0.000146327	0.000179083	0	0	0	0.000178274	5.77234e-05	0.00010923	0.000657165	0.000307598	0.000565611	0.000161438	0.000205948	0.000221729	0.000146552	0.000224148	0.000154512	8.10077e-05	0	0.000248509	7.31636e-05	0	0.000104406	0	0	0	0	0.000101215	0.000331309	0.000197628
MERGE43975ID	0.000601926	0.000118765	0.000441371	0.000114771	0.000206847	0	0.000125786	0.000232099	0	0.000284172	0.000404313	9.95223e-05	0.000414804	0.000483689	0.000336059	0.0001239	6.50195e-05	8.68659e-05	0.00120236	0.000438982	0.000835721	0	0	0.000229551	0.00011885	0.000404064	0.00021846	0.000944675	0.000384497	0.00113122	0.000161438	0.000164758	0.000399113	0.000366381	0.000597729	0.000309023	0.00052655	0.000169621	0.000434891	7.31636e-05	0	0	0.000160299	7.56258e-05	0.000363059	0.000372273	0.000202429	0.000441745	0.000658762
MERGE36856ID	0	0.000118765	0	0	0	0.000212224	0	0.000232099	0	0	0	0	0	0.000214973	0	0	0	0	0	0	0	9.31099e-05	0	7.65169e-05	0.00011885	0.00017317	0.000273075	0.000246437	0.000307598	0.000308515	0.000322876	0.000370706	0.000354767	0	0	0	0	8.48104e-05	0.000186382	7.31636e-05	0.000292022	0.000104406	0.000106866	7.56258e-05	0.000181529	0	0.000101215	0.000110436	0.00105402
MERGE71447ID	0	0	0.000294247	0	0	0	0	0.000348149	0	0	0.000134771	0	4.60893e-05	5.37432e-05	5.60099e-05	0	0	0	0	7.31636e-05	0	0	0	0	0.000178274	0.000115447	5.4615e-05	0.000205364	0.000384497	0.000668449	0.000107625	0.000205948	0.000310421	0.000293105	0.000448296	7.72559e-05	0.000486046	0.000254431	0.000186382	0.000146327	0	0.000104406	5.34331e-05	0	9.07647e-05	0.000446728	0.000404858	0.000331309	0.000395257
MERGE42551ID	0.000401284	0	0	0.000344313	0.00113766	0.000318336	0.000754717	0	0.000347142	9.47239e-05	0.000269542	0	0.000138268	0.000107486	0.000280049	0	0.000195059	4.34329e-05	6.01178e-05	0	5.96944e-05	0.00018622	0.000261506	0.000153034	0.000891372	0.000230894	0.000382305	0.000451801	0.000538296	0.00102838	0.000161438	0.00090617	0.000310421	7.32762e-05	7.47161e-05	0.000154512	4.05039e-05	0.000169621	0.000124254	0.000146327	0	0	0.000106866	0.000226877	0.000317676	0	0.000202429	0.000110436	0.000658762
MERGE48220ID	0	0.000118765	0	0	0.00031027	0	0	0	0	0	0	9.95223e-05	9.21786e-05	0.000322459	0.000336059	6.19502e-05	6.50195e-05	0.000217165	0	7.31636e-05	0	9.31099e-05	0	7.65169e-05	0.000237699	0.000115447	0.00032769	8.21456e-05	0.000153799	0.000154258	0.000484314	0.000370706	0.000221729	0	0	7.72559e-05	0.000243023	0	0.000186382	7.31636e-05	0.000175213	0	0.000160299	0.000302503	4.53823e-05	0.000223364	0	0.000220872	6.58762e-05
MERGE3595ID	0	0	0	0.000344313	0.00031027	0.000318336	0.000503145	0.00011605	0.000231428	9.47239e-05	0.000134771	9.95223e-05	9.21786e-05	5.37432e-05	0.00011202	0.000185851	0.000195059	0.000173732	6.01178e-05	0	0.000119389	9.31099e-05	0.000261506	0.000229551	0.000178274	5.77234e-05	0.00010923	0	0	5.14192e-05	0.00021525	0	0	0	7.47161e-05	7.72559e-05	0	8.48104e-05	0	0	0	0	0	7.56258e-05	0.000136147	0	0	0	0
MERGE66185ID	0	0	0	0	0	0	0	0.00011605	0	0.000189448	0	0	4.60893e-05	5.37432e-05	0.00011202	0	0	0	0.000120236	7.31636e-05	0	0	0	0	5.94248e-05	0	5.4615e-05	0	7.68994e-05	5.14192e-05	5.38126e-05	0	0	0	7.47161e-05	7.72559e-05	4.05039e-05	0	6.21272e-05	7.31636e-05	5.84044e-05	0	0.000213732	0	4.53823e-05	0	0.000101215	0.000110436	0.000131752
MERGE215216ID	0	0.000118765	0.000294247	0.000114771	0.00031027	0.000106112	0.000251572	0.00011605	0.000231428	0	0.000269542	0	0.000138268	5.37432e-05	0	0	0	4.34329e-05	0	0	0.000179083	0	0	0.000229551	0.00011885	0.000230894	5.4615e-05	0.000944675	0.000307598	0.000668449	5.38126e-05	0.000205948	0.000221729	7.32762e-05	0.000224148	0.000463535	0.000202519	8.48104e-05	0	0	5.84044e-05	0	0	0	0	0.000148909	0.000506073	0.000441745	0.000131752
MERGE42555ID	0.000200642	0.000356295	0.000147124	0.000344313	0.00031027	0.000318336	0.000377358	0.000464199	0.000694284	0.000852515	0.000539084	0.000597134	0.000553072	0.000322459	0.000336059	0	0.000195059	0.000304031	0.000781532	0.000585309	0.000656638	0	0.000392259	0.000229551	0.000356549	0.000634957	0.000273075	0.000246437	0.000615195	0.000514192	0.000645751	0.000535464	0.000842572	0.000732762	0.000448296	0.00100433	0.000202519	0.000169621	6.21272e-05	7.31636e-05	0.000233618	0.000104406	5.34331e-05	0.000151252	4.53823e-05	0.000595637	0.000101215	0.000552181	0.000461133
MERGE65815ID	0	0	0	0.000229542	0.000103423	0.000106112	0.000377358	0.000348149	0.000115714	0	0.000134771	0.000497611	0.000276536	0.00016123	0.00011202	0.000185851	0	8.68659e-05	0.000120236	0.000146327	0.000119389	0.000372439	0.000261506	0	5.94248e-05	0.000288617	0.00032769	0.000164291	0.000230698	0.000668449	0.000269063	0.000288327	0.000266075	0.000219829	0.000298864	0.000154512	0.000283527	0.000508863	0.000186382	0	0.000292022	0	5.34331e-05	0.000226877	0.000136147	0.000297818	0.000202429	0.000110436	0.000197628
MERGE57380ID	0	0	0	0	0	0	0	0	0	0	0	0	0	0	0	0	0	0	0	0	0	0	0	0	0	0	0	0	0	0	0	0	0	0	0	0	0	0	0	0	0	0	0	0	0	0	0	0	0
MERGE23111ID	0.00100321	0.00166271	0.00147124	0.000803397	0.00093081	0.000424448	0.000880503	0.000580248	0.000694284	0.000663067	0.00148248	0.00109475	0.000506983	0.000483689	0.000224039	0.000495602	0.000390117	0.000390896	0.00054106	0.000731636	0.000417861	0.000558659	0.000523013	0.000612136	0.000356549	0.00034634	0.00032769	0.000780384	0.000538296	0.000514192	0.000484314	0.000329516	0.000443459	0.000512933	0.000448296	0.000309023	0.000850581	0.000678484	0.000994036	0.00124378	0.00140171	0.000835247	0.000587764	0.00113439	0.00113456	0.000595637	0.000607287	0.000993926	0.00105402
MERGE154568ID	0	0.000118765	0	0.000229542	0.000103423	0.000318336	0	0	0.000115714	0	0	0.000298567	0.000138268	0.000107486	5.60099e-05	6.19502e-05	6.50195e-05	0	0.000300589	0.000219491	0.000238777	0	0.000261506	0.000306068	0.000237699	0.000519511	0.000163845	0.000657165	0.000384497	0.000925545	0.000430501	0.000123569	0.000310421	0.000219829	0.000149432	0.000540791	0.000243023	8.48104e-05	6.21272e-05	0	5.84044e-05	0	0	0	0	0	0.000101215	0	0.000329381
MERGE29721ID	0	0.000118765	0	0.000114771	0.000103423	0	0.000251572	0.000232099	0.000115714	0.000189448	0	9.95223e-05	0.000138268	5.37432e-05	0	6.19502e-05	0.000130039	8.68659e-05	6.01178e-05	7.31636e-05	0.000417861	0.00018622	0	0	0.00011885	0.00017317	0	0.000205364	0.000230698	0.000205677	5.38126e-05	8.23791e-05	8.86918e-05	0.000366381	0.000224148	0.000309023	0.000202519	8.48104e-05	0	7.31636e-05	5.84044e-05	0.000104406	0.000160299	7.56258e-05	4.53823e-05	0.000223364	0.000303644	0.000110436	0.00085639
MERGE7628ID	0	0.000118765	0	0	0.000103423	0.000106112	0.000125786	0.00011605	0	0	0.000134771	0	9.21786e-05	0.00016123	0.00016803	0	0.000195059	4.34329e-05	0.000480943	0	0.000716332	0	0.000130753	0.000153034	0.00011885	5.77234e-05	5.4615e-05	0.000205364	0.000230698	0.000102838	0.000161438	8.23791e-05	0.000177384	0.000732762	0.000448296	0.000231768	0.000243023	0.000254431	0.000372763	0	5.84044e-05	0.000104406	0.000160299	0	4.53823e-05	7.44546e-05	0.000101215	0	0.000131752
MERGE1996ID	0.000200642	0.000118765	0	0.000114771	0	0	0.000251572	0.000348149	0.000115714	9.47239e-05	0	0.000298567	0.000184357	0	0.00011202	0	0	0	0	0.000146327	0	0	0.000261506	0.000229551	0.000178274	0.000230894	0.000273075	0.000616092	0.000768994	0.000257096	0.000107625	8.23791e-05	0.000133038	0.000146552	0.000149432	0.000154512	0.000162015	0.000254431	0.000372763	7.31636e-05	0	0	0	0.000151252	0.000181529	0.000223364	0	0.000220872	0.000131752
MERGE59887ID	0	0	0	0	0	0	0	0	0	0	0	0	0	0	0	0	0	0	0	7.31636e-05	0	0	0	0	0	0	0	0	0	0	0	0	4.43459e-05	0	0	7.72559e-05	0	0	0	0	0	0	0	0	0	0	0	0	0
MERGE36857ID	0	0	0	0	0	0.000106112	0	0.00011605	0	0.000189448	0	9.95223e-05	9.21786e-05	0	5.60099e-05	0	6.50195e-05	4.34329e-05	0	0	0	9.31099e-05	0	0	5.94248e-05	5.77234e-05	0	0.000164291	0.000307598	0.000565611	5.38126e-05	8.23791e-05	8.86918e-05	0	0	0	0	0	0	7.31636e-05	5.84044e-05	0.000104406	0	7.56258e-05	0	0	0.000101215	0.000110436	0.000329381
MERGE2547ID	0	0	0	0	0	0	0	0.00011605	0.000115714	0	0	0	0	0	0	0	0	0	0	0	0	0	0	0	0	0	0	0	0	0	0	0	0	7.32762e-05	0	0	0	0	6.21272e-05	0	0	0	0	0	0	0	0	0	0
MERGE42240ID	0	0	0	0	0	0	0	0	0	0	0	0	0	0	0	0	0	0	0	0	0	0	0	0	5.94248e-05	0	0	0	0	0	0	0	0	0	0	0	0	0	0	0	0	0	0	0	0	0	0	0	0.000131752
MERGE43864ID	0	0.000118765	0	0.000114771	0.000103423	0.000212224	0.000377358	0.000232099	0	0.000189448	0.000269542	0.000199045	0.000184357	0.000107486	0.00011202	0	6.50195e-05	4.34329e-05	6.01178e-05	0.000292654	0.000238777	9.31099e-05	0	0.000153034	0.000178274	0.000115447	0.00010923	0.00123218	0.000461396	0.0013369	0.00021525	0.000329516	0.000177384	0.000512933	0.000597729	0.000695303	0.000405039	8.48104e-05	6.21272e-05	7.31636e-05	0	0.000104406	0	0.000226877	4.53823e-05	0.000297818	0.000101215	0.000220872	0.000329381
MERGE54846ID	0	0.000712589	0.000294247	0	0.000206847	0	0	0	0	9.47239e-05	0	9.95223e-05	0.00106005	0.000859891	0.00117621	0.0001239	0.000260078	0.000304031	0.000300589	0.000438982	0.000776027	9.31099e-05	0.000130753	0.000229551	0.000297124	0.000115447	0.00032769	0.000123218	0	0	0.000107625	0	8.86918e-05	0.000219829	0.000298864	0.000386279	0.000648062	0.00101773	0.00173956	0.00182909	0.000584044	0.000835247	0.00293882	0.00113439	0.000589971	0.00171246	0.00313765	0.00187742	0.000592885
MERGE463ID	0	0	0	0	0	0	0	0	0	0	0	0	0	0	0	0	0	0	0	7.31636e-05	0	0	0	0	0	0	0	0	0	0	0	0	0	0	0	0	0	0	0	0	0	0	0	0	0	0	0	0	0
MERGE51974ID	0.000401284	0	0.000147124	0	0.00031027	0	0.000125786	0	0.000115714	0	0.000134771	0.000199045	0.000184357	0.00016123	0.000336059	0.000247801	6.50195e-05	4.34329e-05	0.000180353	0.000219491	0.000358166	0	0	7.65169e-05	0.00011885	5.77234e-05	0.00010923	0.000492874	0.000307598	0.000771288	0.000376688	0.000247137	0.000266075	0	0.000597729	0.000540791	0.000283527	8.48104e-05	0.000124254	7.31636e-05	0	0	0.000213732	0	0	0.000223364	0.000202429	0.000220872	0.000131752
MERGE71893ID	0	0	0	0	0	0	0	0	0	0	0	0	4.60893e-05	0	0	0	0	4.34329e-05	0	0	0	0	0	0	0	0	0	0	7.68994e-05	5.14192e-05	0	4.11896e-05	0	7.32762e-05	0	7.72559e-05	8.10077e-05	0	0	0	0	0.000104406	0	0	0.000317676	0	0.000101215	0	0
MERGE38306ID	0.000200642	0.00023753	0	0.000344313	0.000517117	0	0.000125786	0	0.000115714	9.47239e-05	0.000134771	9.95223e-05	4.60893e-05	0.00016123	0.000224039	0	6.50195e-05	0	0.000420825	0.000219491	0.000119389	9.31099e-05	0.000130753	0.000153034	0.00011885	0.00017317	0	0.000328583	0.000230698	0.000719868	0.00021525	8.23791e-05	0.000177384	0.000146552	0.000224148	0.000231768	0.000283527	8.48104e-05	0.000124254	0	0.000116809	0	0.000213732	7.56258e-05	0.000136147	7.44546e-05	0.000202429	0.000331309	6.58762e-05
MERGE66216ID	0.000200642	0.000118765	0.000294247	0	0.000206847	0.000106112	0	0.00011605	0.000231428	0.000284172	0	9.95223e-05	0.000276536	0.000214973	5.60099e-05	0	0	4.34329e-05	0.000120236	0.000219491	0	0	0	7.65169e-05	5.94248e-05	0.00017317	0.00021846	0.000164291	7.68994e-05	0.000205677	0.000161438	0.000205948	0.000177384	0.000512933	0.00037358	0.000463535	0.000364535	0.000169621	0.000497018	7.31636e-05	0.000408831	0.000104406	0.000160299	0	4.53823e-05	0.000223364	0.000101215	0	0.000197628
MERGE60602ID	0	0	0	0	0.000103423	0	0	0	0	0	0	0	9.21786e-05	0	5.60099e-05	0	0	0	0.000240471	0	0.000119389	0	0	7.65169e-05	0	0	5.4615e-05	8.21456e-05	7.68994e-05	0.000154258	5.38126e-05	0	4.43459e-05	7.32762e-05	0.000149432	0.000154512	0.000202519	0.000254431	0.000248509	0	5.84044e-05	0	5.34331e-05	0	4.53823e-05	0	0.000303644	0	6.58762e-05
MERGE44221ID	0.000200642	0.000356295	0.000294247	0.000114771	0.00031027	0	0.000125786	0.00011605	0.000115714	0.000189448	0.000673854	0.000398089	9.21786e-05	0.000268716	0.00011202	0.000185851	0	8.68659e-05	0.000300589	0.000219491	0.000596944	9.31099e-05	0	0	0.000237699	5.77234e-05	5.4615e-05	0.000328583	7.68994e-05	5.14192e-05	0.000107625	0.000205948	0.000133038	0.000366381	0.000747161	0.000540791	4.05039e-05	0	6.21272e-05	0	0	0	5.34331e-05	0	4.53823e-05	0.000297818	0.000506073	0.000110436	0.000592885
MERGE78867ID	0.000200642	0	0.000147124	0	0	0	0	0	0	0	0.000269542	0	9.21786e-05	0	5.60099e-05	0	0	0	0.000360707	0.000219491	5.96944e-05	0	0	0	0	0	0	0	0	0	0	4.11896e-05	0	0.00095259	0.000747161	0.000849815	0.000162015	8.48104e-05	6.21272e-05	0.000219491	0.000350426	0.000313218	0	0	0	7.44546e-05	0	0	0.000395257
MERGE47528ID	0	0.000118765	0	0.000114771	0	0	0	0	0.000115714	0	0.000134771	0	4.60893e-05	5.37432e-05	5.60099e-05	6.19502e-05	0	8.68659e-05	0	7.31636e-05	5.96944e-05	0	0.000130753	0	0.000237699	0.00017317	0.00010923	4.10728e-05	7.68994e-05	0.000102838	0.000107625	4.11896e-05	0	0.000366381	0.000298864	0.000463535	0.000688566	8.48104e-05	0.000186382	0.000512145	0.00052564	0.000313218	0.000160299	0.000605006	0.000181529	0.000372273	0.000303644	0.000220872	0
MERGE7584ID	0.000200642	0.000118765	0.000147124	0	0.000103423	0.000212224	0	0.00011605	0.000231428	0	0	9.95223e-05	0	0	5.60099e-05	0	0	4.34329e-05	0	7.31636e-05	5.96944e-05	0	0	0	0.00011885	5.77234e-05	5.4615e-05	0.00028751	0.000307598	0.000565611	5.38126e-05	0.000123569	0	0.000146552	0.000224148	0.000231768	0.000121512	0	0	7.31636e-05	5.84044e-05	0.000104406	5.34331e-05	7.56258e-05	9.07647e-05	0.000595637	0.000202429	0.000110436	0
MERGE58380ID	0	0	0.000294247	0	0	0.000106112	0.000628931	0.000464199	0	9.47239e-05	0.000134771	0	4.60893e-05	0	5.60099e-05	6.19502e-05	0.000130039	0.000173732	0.000120236	7.31636e-05	0	0	0	0	0.000237699	0.000115447	0.00010923	0.000246437	0.000230698	0.00061703	0.00021525	0.000205948	8.86918e-05	0.00102587	0.000672445	0.00115884	0.000243023	0.000424052	0.000248509	7.31636e-05	0.000233618	0.000313218	0.000106866	0	0.000136147	0.000744546	0.00121457	0.000331309	0.000329381
MERGE43830ID	0	0	0	0	0.00031027	0.000106112	0.000251572	0	0.000115714	0	0	9.95223e-05	9.21786e-05	0	0.00011202	0	0	0	0	7.31636e-05	0	0	0.000261506	0.000153034	0.000297124	0.000230894	5.4615e-05	0.000657165	0.000692095	0.000822707	0.000107625	0.000164758	0.000177384	0	7.47161e-05	0	8.10077e-05	8.48104e-05	0.000124254	0.000146327	0	0	0.000106866	0.000226877	0.000136147	0.000148909	0.000202429	0.000220872	0.000329381
MERGE42757ID	0.00120385	0.000356295	0.000147124	0.000688626	0.00031027	0.000424448	0.000628931	0.000232099	0.000115714	0.000284172	0	0.000497611	0.000414804	0.00102112	0.000616108	0.000743402	0.000715215	0.000347464	0.000240471	7.31636e-05	0.000358166	0.000465549	0.000653766	0.000153034	5.94248e-05	0.00017317	0.00032769	4.10728e-05	7.68994e-05	0.000102838	0.000376688	4.11896e-05	8.86918e-05	0	7.47161e-05	7.72559e-05	0.000162015	0.000169621	0.000434891	7.31636e-05	0.000116809	0.000208812	0	7.56258e-05	0.000136147	7.44546e-05	0	0	0
MERGE75434ID	0	0	0	0.000114771	0	0	0	0	0	0	0	0.000199045	4.60893e-05	0	0.00011202	0	0	0	6.01178e-05	0	0	0	0	7.65169e-05	0	0	0	4.10728e-05	0	0	0	4.11896e-05	0	0.000146552	0.000298864	0.000231768	0	0	0	0	0	0	0	0	0	7.44546e-05	0	0	0
MERGE14140ID	0	0	0	0	0.000103423	0.000106112	0.000125786	0	0.000115714	0.000189448	0	0	4.60893e-05	0	5.60099e-05	0	0	0	6.01178e-05	0	0	0	0	7.65169e-05	0.000178274	0.00017317	0.00010923	0.000410728	0.000153799	0.000359934	0.00021525	4.11896e-05	0	0	0	0	0	0	0	7.31636e-05	0.000116809	0	0	7.56258e-05	0	0.000148909	0	0	6.58762e-05
MERGE58372ID	0	0	0	0.000114771	0	0	0	0.000232099	0.000347142	0	0.000134771	0.000199045	9.21786e-05	0	5.60099e-05	6.19502e-05	0	0	0	0	0	0	0.000130753	0	0	5.77234e-05	0	0.000205364	0	0.000154258	0	0.000123569	4.43459e-05	0	0.000149432	7.72559e-05	0	8.48104e-05	6.21272e-05	0	0	0	5.34331e-05	0	4.53823e-05	0	0.000101215	0.000110436	6.58762e-05
MERGE59359ID	0	0	0	0	0	0.000106112	0	0.00011605	0.000115714	0	0	0	0	0	5.60099e-05	0	0	0	0	0	0	0	0	0	5.94248e-05	0.000115447	5.4615e-05	0.000164291	0	0	0.000107625	4.11896e-05	4.43459e-05	7.32762e-05	0	0	0	0	0	0	0	0	5.34331e-05	7.56258e-05	0	0	0	0.000110436	0
MERGE132711ID	0	0	0	0	0.000103423	0	0	0.000348149	0.000231428	0	0.000269542	9.95223e-05	4.60893e-05	0	5.60099e-05	6.19502e-05	0	4.34329e-05	0	0	0	0	0.000130753	0	0	0	0	8.21456e-05	0.000615195	0.000205677	0.000269063	0.000247137	0.000399113	0.000439657	0.000149432	0.000463535	4.05039e-05	8.48104e-05	0.000124254	0.000146327	0	0	0	0	9.07647e-05	7.44546e-05	0.000101215	0.000110436	0.000131752
MERGE2926ID	0	0.000356295	0.000147124	0	0.000103423	0	0.000125786	0.00011605	0	9.47239e-05	0.000134771	0	4.60893e-05	0	0.00016803	6.19502e-05	6.50195e-05	0	6.01178e-05	0.000292654	5.96944e-05	0	0	0.000306068	5.94248e-05	0	0.00010923	0.000205364	0	0.000102838	0	8.23791e-05	8.86918e-05	0	0.000149432	0.000231768	0.000121512	0.000169621	0.000372763	7.31636e-05	5.84044e-05	0.000208812	0	0	4.53823e-05	7.44546e-05	0.000101215	0	0.000263505
MERGE59129ID	0	0	0	0	0	0	0	0	0	0	0	0	0	5.37432e-05	5.60099e-05	0	0	4.34329e-05	0	0	5.96944e-05	0	0	0	0	0.000115447	5.4615e-05	0	0	5.14192e-05	0	4.11896e-05	4.43459e-05	0	0	7.72559e-05	4.05039e-05	0	0	0	5.84044e-05	0	5.34331e-05	0	0	0.000148909	0	0.000220872	0
MERGE20924ID	0.000601926	0	0.000147124	0	0.000103423	0	0.000377358	0	0.000231428	0	0.000134771	0.000199045	4.60893e-05	0.00016123	0.00011202	0	0	0	0.000120236	0.000219491	0.000119389	9.31099e-05	0.000261506	0.000153034	0.000237699	0	0.000273075	0.000698238	0.000615195	0.000719868	0.000161438	0.000164758	0.000177384	0.000146552	0.000224148	0	0.000243023	0	6.21272e-05	0	5.84044e-05	0	5.34331e-05	0	0	7.44546e-05	0	0.000110436	0.000263505
MERGE58500ID	0	0.00023753	0.000441371	0.000229542	0.000413693	0.000106112	0.000628931	0.000812348	0.000809998	0	0.000404313	0.000398089	0.000276536	0.000322459	0.000224039	0.000433651	0	0.00073836	0.000240471	0	0.000298472	0.00158287	0.000130753	0.000229551	0.000237699	5.77234e-05	0.00103768	0.000328583	0.000692095	0.00185109	0.00156057	0.000370706	0.000354767	0.000806038	0.00112074	0.000849815	0.000202519	0.000254431	0.000310636	0	0.000175213	0.000313218	0.000106866	0.000151252	0.000181529	0	0	0.000110436	0.000131752
MERGE45250ID	0	0	0	0	0	0	0	0	0	0	0	0	0	0	5.60099e-05	0	0	0	0	0	0	0	0	0	0	0	0	0	0	5.14192e-05	0	0	0	7.32762e-05	0	0	0	0	0	0	0	0	0	0	0	0	0	0	0
MERGE44713ID	0.000401284	0.00023753	0.000294247	0.000573855	0.000206847	0.000424448	0.000628931	0.000580248	0.000347142	0.00123141	0.00134771	0.000796178	0.000506983	0.000376203	0.000448079	0.0001239	0.000520156	0.000304031	0.001022	0.0008048	0.00125358	0.000465549	0.000261506	7.65169e-05	0.000356549	0.000577234	0.00032769	0.00110897	0.00115349	0.000771288	0.000161438	0.000247137	0.000532151	0.000366381	0.000523013	0.000154512	8.10077e-05	0	6.21272e-05	7.31636e-05	0	0	0	0.000151252	9.07647e-05	0.000148909	0.000303644	0	0.000395257
MERGE59259ID	0	0	0	0	0	0.000212224	0	0	0	0	0	0	4.60893e-05	5.37432e-05	0	6.19502e-05	0	0	0	0	0	0	0	0	5.94248e-05	5.77234e-05	0	0	0	0	0	0	0	0	7.47161e-05	0	0.000405039	0	0.000559145	0.000365818	0.000350426	0.000626436	0.000160299	7.56258e-05	0.000181529	0.000521182	0.000303644	0.000552181	0.000329381
MERGE4699ID	0	0	0	0	0	0	0.000125786	0.000232099	0	0	0	9.95223e-05	0	0	0	0	0	0	6.01178e-05	7.31636e-05	0	0	0	0	0	5.77234e-05	0.00010923	0.000246437	0.000230698	0.000154258	5.38126e-05	8.23791e-05	8.86918e-05	0.000439657	0.000149432	0.000695303	0.00072907	0.000339242	0.000186382	0.000146327	0.000233618	0.000104406	0	7.56258e-05	0	0.000670092	0.000303644	0.000220872	6.58762e-05
MERGE58488ID	0	0	0	0.000114771	0	0	0	0.00011605	0.000115714	0.000189448	0	0.000199045	4.60893e-05	0.000107486	0	6.19502e-05	0	4.34329e-05	0	7.31636e-05	0	0	0	0	0	5.77234e-05	0.00010923	0.000123218	0.000615195	0.000925545	0.000807189	0.000370706	0.000177384	0.00109914	0.000971309	0.000618047	0.000324031	0.000593673	0.000310636	7.31636e-05	5.84044e-05	0	0	0	9.07647e-05	0.000148909	0.000202429	0.000441745	0.000527009
MERGE27053ID	0	0	0	0	0	0	0	0	0	0	0	0	0	0	0	0	0	0	0	0	0	0	0.000130753	0	0	0	0	0	0	0	0	0	0	0	0	0	0	0	0	0	0	0	0	0	0	0	0	0	0
MERGE50521ID	0	0	0	0.000114771	0.000206847	0	0.000125786	0.000348149	0	9.47239e-05	0.000134771	9.95223e-05	9.21786e-05	5.37432e-05	5.60099e-05	0.0001239	0	4.34329e-05	6.01178e-05	0	0	0	0	7.65169e-05	0.00011885	0.000115447	0.00021846	0.000451801	0.000230698	0.000308515	0.00021525	0.000247137	4.43459e-05	0.000146552	0	0.000154512	0.000121512	0.000339242	6.21272e-05	0	0.000116809	0	0.000106866	0	4.53823e-05	0.000297818	0	0	0.000329381
MERGE70044ID	0	0	0	0	0	0	0	0	0	0	0	0	4.60893e-05	0	5.60099e-05	0	0	0	6.01178e-05	0	0	0	0	0	0	5.77234e-05	0	0	0	0	0	0	0	0	0.000149432	0	0.000202519	0.000169621	6.21272e-05	0.000219491	0.000116809	0	0	0.000226877	0	0.000148909	0.000101215	0.000220872	6.58762e-05
MERGE44217ID	0.000802568	0.000593824	0.000294247	0.000114771	0.00031027	0.00053056	0.000125786	0.000464199	0.000347142	0.000189448	0.000269542	0.000298567	0.00106005	0.00102112	0.00100818	0.000433651	0.000455137	0.000477762	0.000661296	0.000585309	0.000179083	0.000558659	0.000392259	0.000153034	0.000713097	0.000577234	0.00043692	4.10728e-05	0.000153799	0	0.000269063	8.23791e-05	0.000133038	7.32762e-05	0.000149432	0.000154512	0.000445543	0.000254431	0.000559145	0.000219491	0.000350426	0	0.000480898	0.000453755	9.07647e-05	0.000223364	0.000303644	0.000441745	0.000197628
MERGE58547ID	0	0	0	0	0	0	0.000125786	0	0	0	0	0	0.000138268	0	0	0	0	0	0	0	0	0	0.000130753	7.65169e-05	0	5.77234e-05	0	8.21456e-05	0	0.000205677	0.000107625	8.23791e-05	8.86918e-05	0.000219829	0.000149432	0	8.10077e-05	0	0	0	5.84044e-05	0.000104406	0	0	0	0.000148909	0	0	0.000131752
MERGE14044ID	0	0	0	0.000114771	0.000103423	0	0	0	0	0	0	0	4.60893e-05	0	0	0	0	0	6.01178e-05	0	0.000119389	0	0	7.65169e-05	0	0.000115447	0	0	0	5.14192e-05	0.000161438	4.11896e-05	4.43459e-05	0.000219829	7.47161e-05	7.72559e-05	0	8.48104e-05	0	0	0	0	0	0	0	0	0	0	0.000131752
MERGE60755ID	0	0	0	0	0.000103423	0.000212224	0.000503145	0.000232099	0.000115714	0.000284172	0	0.000199045	0.000138268	0.000107486	5.60099e-05	0.000185851	0.000195059	0.000173732	0.000300589	0.000146327	0.000238777	0.000558659	0.000523013	0.000153034	0.000178274	0.00017317	0.00021846	0.000205364	0.000230698	0.000154258	5.38126e-05	0	4.43459e-05	7.32762e-05	0	0.000231768	0.000202519	0.000424052	0.000186382	0.000365818	0.000467235	0.000417624	0.000320598	0.000453755	0.000317676	0.000372273	0.000404858	0.000220872	0.000395257
MERGE54791ID	0	0	0	0	0.000413693	0	0.000503145	0.000232099	0.000347142	0	0.000269542	9.95223e-05	0.000184357	0.000376203	0.000280049	0	0.000130039	0	0.000240471	0.000292654	5.96944e-05	0	0	0.000229551	0.000237699	0.000230894	0.000163845	0.000533947	0.000230698	0.000411353	0.000161438	0.000576654	0.000133038	0.000293105	0.000224148	0.000618047	8.10077e-05	0	0.000124254	0	0	0	5.34331e-05	0	4.53823e-05	7.44546e-05	0.000202429	0.000220872	0.000329381
MERGE23308ID	0	0.000118765	0	0	0.000103423	0.000106112	0	0.000232099	0	0.000284172	0.000269542	9.95223e-05	4.60893e-05	0.000107486	0	0	0	4.34329e-05	6.01178e-05	0.000292654	5.96944e-05	0	0	7.65169e-05	5.94248e-05	5.77234e-05	5.4615e-05	0.00057502	0.000384497	0.000154258	5.38126e-05	4.11896e-05	4.43459e-05	0.000146552	7.47161e-05	0.000231768	4.05039e-05	0	0	7.31636e-05	0.000116809	0	5.34331e-05	0.000151252	0	0.000148909	0.000506073	0.000110436	0.000131752
MERGE59682ID	0	0	0	0	0	0	0	0	0	9.47239e-05	0.000134771	9.95223e-05	4.60893e-05	5.37432e-05	5.60099e-05	6.19502e-05	0	0	0	0	0	0	0	0.000153034	5.94248e-05	5.77234e-05	5.4615e-05	0.000123218	0.000230698	0.000771288	5.38126e-05	0.000205948	8.86918e-05	0.000146552	7.47161e-05	7.72559e-05	0.000202519	0	0.000186382	7.31636e-05	0.000116809	0	5.34331e-05	7.56258e-05	4.53823e-05	7.44546e-05	0	0.000110436	0.000131752
MERGE59817ID	0	0	0	0.000114771	0	0.000212224	0	0	0.000231428	0.000189448	0	9.95223e-05	0.000184357	0.000483689	0.000672118	0.000929253	0.000650195	0.000477762	0.000120236	0.000365818	0.000596944	0.000558659	0.000130753	0.000688653	0.00136677	0.00109674	0.000819224	0.000123218	7.68994e-05	0.000154258	0.000484314	8.23791e-05	0.000177384	7.32762e-05	7.47161e-05	7.72559e-05	0.000121512	0.000339242	0.000186382	0.000292654	0.000467235	0.000208812	0.000534331	0.000226877	0.000136147	0.000446728	0.000202429	0.000110436	0
MERGE63503ID	0	0	0	0	0	0	0	0	0.000115714	0	0	9.95223e-05	0	0	5.60099e-05	0	0	4.34329e-05	0.000180353	0	0.000298472	0	0.000392259	0.000153034	5.94248e-05	0.000230894	0.00021846	0.00151969	0.00130729	0.00061703	0.000538126	0.000453085	0.000399113	0.00227156	0.00127017	0.00162237	0.000162015	0.000254431	0.000310636	0.000219491	0.000292022	0.000104406	5.34331e-05	0.000151252	0.000136147	0.00126573	0.00101215	0.000773054	0.00125165
MERGE38582ID	0	0.000118765	0	0.000229542	0.000517117	0.000106112	0.000125786	0.00011605	0	0.000189448	0	0.000199045	4.60893e-05	0.00016123	0.00011202	0.000185851	6.50195e-05	0.000347464	6.01178e-05	0.000219491	5.96944e-05	0.000465549	0.000130753	0.000153034	0	5.77234e-05	5.4615e-05	0.000123218	7.68994e-05	0.000308515	0.000591939	0.000205948	0.000177384	0.000219829	0	0.000309023	0.000850581	0.000593673	0.00118042	0.00131694	0.00151851	0.000835247	0.000427465	0.00090751	0.00127071	0.000446728	0.000404858	0.000331309	0.000790514
MERGE57302ID	0	0	0	0	0	0	0	0	0	0	0	0	0	0	0	0	0	0	0	0	0	0	0	0	0	0	0	0	0	0	0	0	0	0	0	0	0	0	0	0	0	0	0	0	0	0	0	0	0
MERGE7390ID	0	0	0	0	0	0	0.000125786	0.00011605	0	9.47239e-05	0	9.95223e-05	9.21786e-05	0.000107486	5.60099e-05	0.000433651	0.000325098	0.000173732	6.01178e-05	0.000219491	5.96944e-05	0.00018622	0.000130753	0.000229551	0.00011885	0.00017317	5.4615e-05	0	7.68994e-05	5.14192e-05	0.000322876	0.000164758	0.000266075	7.32762e-05	7.47161e-05	0	4.05039e-05	8.48104e-05	6.21272e-05	7.31636e-05	0.000116809	0	0	0.000226877	0	0	0	0	0
MERGE74360ID	0	0	0.000147124	0	0	0	0	0	0	0	0	0	0	0	0	0	6.50195e-05	0	0	7.31636e-05	0	0	0	0.000153034	0	0	5.4615e-05	4.10728e-05	7.68994e-05	0.000154258	0	8.23791e-05	0	7.32762e-05	7.47161e-05	7.72559e-05	4.05039e-05	0	0	0	0	0	5.34331e-05	0	0	0	0	0	0
MERGE10028ID	0	0.000118765	0	0.000114771	0.000103423	0.000212224	0	0.00011605	0	9.47239e-05	0.000134771	0.000199045	4.60893e-05	0	5.60099e-05	0.0001239	0	0.000130299	0	0	5.96944e-05	0	0.000130753	0.000229551	0	0.000288617	0.000273075	0.00028751	0.000230698	0.000257096	0.000538126	0.000453085	0.000443459	7.32762e-05	7.47161e-05	7.72559e-05	8.10077e-05	0	0.000124254	7.31636e-05	0	0	0.000106866	7.56258e-05	9.07647e-05	0	0	0	0
MERGE44390ID	0	0	0.000147124	0	0.000413693	0.000106112	0.000377358	0.000232099	0.000115714	0.000189448	0.000134771	0	9.21786e-05	0.000107486	0.000224039	0	0	8.68659e-05	6.01178e-05	0	0.000179083	0	0.000130753	0.000229551	0	0.000115447	0.000163845	0.000780384	0.000153799	0.000822707	0.000107625	0.000247137	0.000221729	0	0	0.000154512	0	0	6.21272e-05	0	0.000116809	0	0.000106866	0.000151252	0	0	0.000202429	0	6.58762e-05
MERGE45231ID	0	0	0	0.000114771	0.000103423	0	0.000125786	0.000464199	0.000115714	0.000189448	0	9.95223e-05	0.000138268	0.000107486	0.00016803	0	0	0	6.01178e-05	7.31636e-05	0.000179083	0.00018622	0.000130753	0.000229551	0.00011885	0.000634957	0.000163845	0.000698238	0.000153799	0.000719868	0	0.000288327	0.000221729	0.000293105	0.000448296	0.000695303	0.000121512	0.000254431	0.000186382	0	0.000116809	0	0	7.56258e-05	9.07647e-05	0	0	0.000220872	0.000263505
MERGE10148ID	0	0.000118765	0.000147124	0.000229542	0	0	0.000125786	0	0.000115714	0.000284172	0.000269542	9.95223e-05	9.21786e-05	0	5.60099e-05	0	0.000130039	8.68659e-05	0.000120236	7.31636e-05	0.000119389	9.31099e-05	0.000392259	0.000459102	0	0.000288617	0.00021846	0.00028751	0.000538296	0.000205677	0.00107625	0.000782602	0.00097561	0.000293105	0.000672445	0.000695303	0.000243023	0.000254431	0	0.000292654	0.000292022	0.000104406	0.000480898	0.000378129	0.000317676	0.000297818	0.000506073	0.000110436	0.000263505
MERGE59333ID	0	0	0	0	0.000206847	0	0.000125786	0.00011605	0.000115714	9.47239e-05	0.000134771	9.95223e-05	4.60893e-05	5.37432e-05	0	0	0	4.34329e-05	0.000420825	0	0.000298472	9.31099e-05	0	7.65169e-05	0.000178274	0	0	4.10728e-05	0	0.000102838	0	0.000164758	4.43459e-05	0.000146552	0.000448296	7.72559e-05	0.000324031	8.48104e-05	0.000745527	0.000146327	0.000116809	0	5.34331e-05	0	0.000181529	0.000148909	0	0.000110436	0.000395257
MERGE60434ID	0	0	0	0	0.000103423	0	0	0	0.000115714	0	0	0	0.000230447	0.000376203	0.00011202	6.19502e-05	0	8.68659e-05	6.01178e-05	0.000219491	0.000358166	9.31099e-05	0.000130753	0.000153034	0.00011885	0.000115447	5.4615e-05	4.10728e-05	7.68994e-05	0	0	0	0	0.000146552	0.000149432	0	0.000445543	0.000254431	0.000372763	0.000512145	0.000759257	0.000417624	0.000427465	7.56258e-05	0.000226912	0.000595637	0.000202429	0.000552181	6.58762e-05
MERGE74681ID	0	0	0	0.000114771	0.000103423	0	0.000251572	0.000348149	0	9.47239e-05	0	9.95223e-05	0.000138268	0.000107486	0.00011202	0	0	0	0	0	0	0	0	0	0.00011885	0.000115447	5.4615e-05	0.000492874	0.000230698	0.00061703	5.38126e-05	4.11896e-05	0.000266075	0	0	0.000154512	4.05039e-05	0	0	0	5.84044e-05	0.000104406	0.000106866	7.56258e-05	0.000181529	0	0	0.000110436	6.58762e-05
MERGE75446ID	0	0.000118765	0.000147124	0	0	0	0	0	0	0.000189448	0	0	0.000138268	5.37432e-05	0	0	6.50195e-05	4.34329e-05	0.000120236	0.000219491	5.96944e-05	0	0	7.65169e-05	5.94248e-05	5.77234e-05	0	8.21456e-05	0	5.14192e-05	5.38126e-05	4.11896e-05	0	0.00102587	0.00201733	0.00115884	8.10077e-05	0.000169621	0.000186382	0	0	0	0	0	0	0	0	0	0
MERGE61088ID	0	0	0	0	0	0	0	0	0	0	0	0	0	0	0	0	0	0	0	0	0	0	0	0	0	0	0	0	0	0	0	0	0	0	0	0	0	0	0	0	0	0	0	0	0	0	0	0	0
MERGE50222ID	0.000200642	0.000118765	0.000147124	0	0.000103423	0	0.000125786	0	0	0.000189448	0.000134771	9.95223e-05	0.000138268	0.00016123	0.00011202	0	0	4.34329e-05	0.000601178	0.000292654	0.000477555	0	0.000130753	0.000153034	5.94248e-05	0	0.00021846	0.000164291	0.000307598	0.000308515	0.00021525	0.000123569	0.000133038	0.000439657	0.000672445	0.000386279	0.000202519	0.000169621	0.000248509	7.31636e-05	5.84044e-05	0.000104406	0	0	4.53823e-05	0	0	0	0.000461133
MERGE79544ID	0	0	0	0	0	0	0	0	0.000115714	0	0.000134771	0	0	0	0	0	0	0	0	0	0	0	0	0	0	0	0	4.10728e-05	7.68994e-05	5.14192e-05	0	4.11896e-05	8.86918e-05	0.000146552	0	7.72559e-05	4.05039e-05	8.48104e-05	0	0	0	0.000104406	5.34331e-05	0	0	0	0	0	0
MERGE5188ID	0	0.000118765	0.000147124	0.000114771	0.000103423	0.000106112	0.000377358	0	0	0.000757791	0.000404313	0.000298567	0.000506983	5.37432e-05	0.000224039	0.000185851	0.000195059	8.68659e-05	0.000360707	0.0008048	0.000835721	0	0.000130753	0.000688653	0.000415973	0.000692681	0.00032769	0.000369655	0.000153799	0.000154258	0.000107625	0.000164758	0.000266075	0.000732762	0.000523013	0.000386279	0.000162015	8.48104e-05	0.000310636	7.31636e-05	5.84044e-05	0	0.000106866	7.56258e-05	0.000226912	0.000372273	0.000809717	0.000220872	0.000395257
MERGE49216ID	0	0	0	0	0	0	0	0.000232099	0.000115714	9.47239e-05	0	0	0	5.37432e-05	5.60099e-05	6.19502e-05	0	4.34329e-05	0.000120236	0	0	0	0	7.65169e-05	0	0	5.4615e-05	0	0	0	0	8.23791e-05	8.86918e-05	0.000293105	0	0.000154512	0.000121512	0	6.21272e-05	0	0	0	0	0	4.53823e-05	0.000148909	0.000101215	0.000331309	0.000197628
MERGE23434ID	0.000200642	0	0	0.000114771	0	0	0.000503145	0	0	0	0.000269542	0.000199045	4.60893e-05	0.000107486	0.00011202	0	0	0	0.000120236	7.31636e-05	0.000119389	0	0	7.65169e-05	5.94248e-05	0.000115447	5.4615e-05	0.000246437	0.000153799	5.14192e-05	0	4.11896e-05	0	0.000219829	0.000523013	0	0.000162015	0.000254431	0	7.31636e-05	0	0	0.000106866	7.56258e-05	0	0	0	0.000220872	0.000263505
MERGE45156ID	0	0	0	0.000114771	0.000103423	0	0.000377358	0	0.000115714	0.000189448	0.000134771	0	0.000184357	0.000107486	0.000224039	0	0	0	0	0	0	0	0	0.000229551	0.000237699	0.000115447	0.00010923	0.000328583	0	0.000719868	0	0.000205948	0.000133038	0.000146552	0.000149432	7.72559e-05	8.10077e-05	0	0	0.000146327	0	0	0.000106866	7.56258e-05	4.53823e-05	0	0.000202429	0	0.000131752
MERGE42274ID	0	0	0	0	0	0	0	0.00011605	0	0	0	0	0	0	0	0	0	0	0	0	0	0	0	0	5.94248e-05	0	0	4.10728e-05	0	0	0	0	0	0	0	0	0	0	0	0	0	0	0	0	0	0.000148909	0	0	6.58762e-05
MERGE58277ID	0	0	0.000147124	0	0	0	0	0	0	0	0	0	0	0	0	0	0	4.34329e-05	0	0	0	9.31099e-05	0	0	5.94248e-05	0	0	0.000164291	7.68994e-05	0.000154258	5.38126e-05	8.23791e-05	4.43459e-05	7.32762e-05	0	0	4.05039e-05	0	0	0	0	0	5.34331e-05	0	4.53823e-05	7.44546e-05	0	0	6.58762e-05
MERGE42602ID	0	0.000118765	0.000441371	0.000114771	0.00062054	0.000212224	0.000628931	0.000580248	0.000694284	0.000473619	0.000269542	0.000895701	0.000414804	0.000268716	0.000448079	0.0001239	0	0.000217165	0.000180353	0.000585309	0.000477555	0.000372439	0	0.000153034	0.000534823	0.000288617	0.00032769	0	0.000230698	0.000411353	0.000484314	0.000576654	0.000310421	0.000439657	0.000448296	7.72559e-05	0.000121512	8.48104e-05	0.000124254	0.000146327	0	0	0	7.56258e-05	9.07647e-05	0.000521182	0.000303644	0	0.000263505
MERGE47172ID	0	0	0	0	0	0	0	0.00011605	0.000347142	0.000284172	0.000134771	0	4.60893e-05	5.37432e-05	0	0	0	4.34329e-05	0.000120236	0.000219491	0.000238777	0.00018622	0.000130753	7.65169e-05	0	5.77234e-05	5.4615e-05	0.00028751	0	0.000154258	5.38126e-05	0.000329516	0.000133038	0.000219829	0.000224148	7.72559e-05	0.000243023	0.000169621	0.000124254	0	0	0.000104406	0	0	0	7.44546e-05	0.000202429	0	0
MERGE36854ID	0	0	0	0	0	0	0.000377358	0	0.000115714	0	0	9.95223e-05	0	0.000107486	0	0	0	0	0	0	0	9.31099e-05	0	0	0.00011885	0.000115447	0	4.10728e-05	0	0.000154258	0	0	0.000177384	0	0	0	4.05039e-05	0	6.21272e-05	0	5.84044e-05	0	5.34331e-05	7.56258e-05	0	0	0	0	0.000263505
MERGE60850ID	0	0	0	0.000344313	0.00031027	0	0.000251572	0.00011605	0.000231428	0	0.000134771	0	9.21786e-05	0.000214973	0.00011202	6.19502e-05	0	0.000130299	6.01178e-05	7.31636e-05	0	0	0	0.000153034	0.00011885	0.00017317	0.000163845	8.21456e-05	0.000384497	0.000154258	0	8.23791e-05	4.43459e-05	0.000366381	0.000149432	7.72559e-05	4.05039e-05	0	6.21272e-05	0	0	0.000104406	0	7.56258e-05	0	7.44546e-05	0	0	0
MERGE59168ID	0	0	0.000294247	0.000114771	0.000103423	0	0.000125786	0.00011605	0	0.000189448	0.000404313	0	0	5.37432e-05	0	6.19502e-05	6.50195e-05	0	0	0	0	0	0.000130753	0.000153034	0	0	0.00010923	0.000205364	0.000153799	0.000205677	5.38126e-05	0.000535464	0.000133038	0.000219829	0.000149432	0.00131335	0.000364535	0.000339242	0.000434891	7.31636e-05	0	0	5.34331e-05	0	0.000136147	0.000148909	0.000101215	0.000110436	6.58762e-05
MERGE54720ID	0.000200642	0.000118765	0	0.000114771	0.000103423	0	0.000377358	0.000232099	0	9.47239e-05	0.000134771	0	0	0	5.60099e-05	0	0	4.34329e-05	0	0.000219491	0.000119389	9.31099e-05	0	7.65169e-05	0.000178274	0.000115447	0.00010923	0.00028751	0.000307598	0.000154258	0	0.000123569	0.000177384	0.000293105	0.000224148	0.000154512	0.000121512	0.000169621	0.000124254	0.000219491	0	0	0	0	4.53823e-05	0.000223364	0.000506073	0.000110436	0.000461133
MERGE60220ID	0.00100321	0.000593824	0.00220686	0.000573855	0.00093081	0.000955008	0.000880503	0.0011605	0.000694284	0.000189448	0.000134771	0.000298567	0.000737429	0.000698662	0.000952168	0.000309751	0.000130039	0.000260598	0.000180353	0.000146327	0.000238777	0.000372439	0	0.000382585	0.000237699	0.000115447	0	0	0.000153799	0.000102838	0.000161438	0.000205948	0.000266075	0	0.000298864	0.000154512	0.000688566	0.000593673	0.000372763	0.000438982	0.000408831	0.000313218	0.000374032	0.000226877	0.000181529	0.000372273	0.000708502	0.000662617	0.000263505
MERGE58188ID	0.000200642	0	0	0	0	0	0.000251572	0.00011605	0.000231428	0	0	0	0.000138268	5.37432e-05	0.00011202	0	0	0.000390896	0.000180353	7.31636e-05	0.000119389	0	0.000130753	7.65169e-05	0	0.000115447	0.00010923	0	0	5.14192e-05	0	0	0	0.000219829	0.000149432	0.000386279	0.000202519	0.000593673	0.000621272	0.000146327	0.000467235	0.000417624	0.000106866	0.000151252	0.000317676	0.000297818	0.000202429	0.000331309	6.58762e-05
MERGE78752ID	0.000200642	0	0	0	0	0	0	0	0	0	0	0	0	0	0	0	0	0	0	0	0	0	0	0	0	0	0	8.21456e-05	7.68994e-05	0	0	0	0	7.32762e-05	7.47161e-05	7.72559e-05	4.05039e-05	0	0	0	0	0	0	0	0	0	0	0	0
MERGE58339ID	0	0	0	0	0	0	0	0.00011605	0	0.000189448	0	9.95223e-05	0	0	0.00016803	0	0	0	0	0	5.96944e-05	0	0.000130753	0	0.00011885	0	0	0.00028751	0	0.000359934	5.38126e-05	8.23791e-05	4.43459e-05	0.000146552	0.000149432	0.000154512	4.05039e-05	0	0.000310636	0	0	0	5.34331e-05	0	0	0	0	0	0.000131752
MERGE59328ID	0	0.000118765	0	0.000114771	0	0.000106112	0	0	0.000115714	0	0.000269542	0.000199045	0.000138268	0.000214973	0	0	0	0	0	7.31636e-05	0.000119389	9.31099e-05	0	0	0.000178274	0.000115447	0.00010923	8.21456e-05	0.000230698	5.14192e-05	5.38126e-05	8.23791e-05	8.86918e-05	7.32762e-05	0.000224148	0.000154512	0.000202519	8.48104e-05	6.21272e-05	0	5.84044e-05	0.000417624	0	7.56258e-05	0	7.44546e-05	0.000101215	0	0.000395257
MERGE47903ID	0	0	0	0	0	0	0.000125786	0	0	0	0	0	0	0.000107486	0	0	0	0	6.01178e-05	7.31636e-05	5.96944e-05	0	0	7.65169e-05	0.00011885	0	0	0	0	5.14192e-05	0	4.11896e-05	4.43459e-05	0.000366381	7.47161e-05	0.000154512	4.05039e-05	0	0.000124254	0	5.84044e-05	0	5.34331e-05	0	0	0	0	0	6.58762e-05
MERGE25931ID	0	0	0	0	0	0	0	0	0	0	0	0	0	0	0	0	0	0	0	0	0	0	0	0	0	0	0	0	0	0	0	0	0	0	0	0	0	0	0	0	0	0	0	0	0	0	0	0	0
MERGE23314ID	0	0.000118765	0	0	0.000103423	0.000106112	0.000628931	0.000464199	0.000115714	0.000189448	0.000269542	0.000398089	9.21786e-05	0.000268716	0.000336059	6.19502e-05	6.50195e-05	0	0	0.000365818	0	9.31099e-05	0	0.000229551	0.000297124	0.000230894	0.000273075	0.000698238	0.000461396	0.000771288	0.000322876	0.000247137	0.000177384	0.000293105	0.000448296	0.000231768	0.000162015	0.000169621	0.000186382	7.31636e-05	5.84044e-05	0	0	7.56258e-05	4.53823e-05	0.000148909	0.000404858	0	0.000263505
MERGE55788ID	0	0	0	0	0	0	0	0	0	0	0	0	4.60893e-05	0	0	0	0	0	0	7.31636e-05	5.96944e-05	0	0	0	0	0	0.00010923	0	0	0	0	0	0	0	7.47161e-05	0	0	0	0	0	0	0	0	0	0	0	0	0	0
MERGE62961ID	0.000200642	0	0.000147124	0.000114771	0	0.000106112	0.000251572	0.000232099	0.000115714	0.000189448	0.000134771	0	0.000138268	0	5.60099e-05	0.000185851	0	8.68659e-05	0.000300589	0.000219491	0.000238777	9.31099e-05	0.000130753	7.65169e-05	0	5.77234e-05	0.00010923	0.000492874	0.000153799	0.000308515	0	0.000164758	8.86918e-05	0.000219829	7.47161e-05	7.72559e-05	0.000283527	0.000169621	0.000372763	7.31636e-05	0.000350426	0.000104406	5.34331e-05	0	0	7.44546e-05	0.000303644	0.000110436	0.000197628
MERGE53653ID	0	0	0	0.000114771	0	0.000106112	0.000125786	0.00011605	0	0	0.000134771	0	4.60893e-05	0	0.00011202	0	0	0	0	0	0	0	0	7.65169e-05	0.000178274	5.77234e-05	0.00010923	0.000164291	0.000307598	0.000308515	5.38126e-05	0.000247137	0.000221729	0	0	7.72559e-05	4.05039e-05	8.48104e-05	6.21272e-05	0	0	0	0	0	4.53823e-05	0	0.000101215	0.000110436	0.000197628
MERGE52962ID	0.000200642	0	0	0	0.000206847	0	0	0.00011605	0.000115714	0.000189448	0	0	0	0	5.60099e-05	0	0.000130039	4.34329e-05	0.000120236	0	0	0	0	0	0	5.77234e-05	5.4615e-05	0.000205364	0.000230698	0.000257096	0	0.000205948	0.000221729	0.000219829	0.000298864	0.000309023	4.05039e-05	0.000254431	0.000248509	7.31636e-05	5.84044e-05	0	0	0.000151252	4.53823e-05	0.000223364	0.000202429	0	0.000395257
MERGE162126ID	0	0.000118765	0	0	0.000103423	0	0	0	0	0	0	0	0	0	0	0	0	0	0	0	0	0	0	0	0	0	0	0	0	0	5.38126e-05	4.11896e-05	0	0	0	0	0	0	0	0	0	0	0	0	0	0	0.000202429	0	0
MERGE45237ID	0	0	0	0	0	0	0.000125786	0.00011605	0.000115714	0	0.000269542	0	0	0.000107486	0	0	0	0.000130299	0	7.31636e-05	0.000119389	9.31099e-05	0	0	5.94248e-05	0	0	0.000246437	0	0.000205677	0.000107625	4.11896e-05	4.43459e-05	0	0	0	0	0	0	0	0	0	5.34331e-05	0.000151252	4.53823e-05	7.44546e-05	0.000101215	0	0
MERGE67704ID	0	0	0	0	0	0	0	0.00011605	0.000115714	0	0.000134771	0.000199045	9.21786e-05	0.000107486	5.60099e-05	0	0	8.68659e-05	0.000180353	0	0.000298472	0	0	0.000229551	0	0.000115447	0.00010923	0.000246437	0.000153799	0.000102838	0	0.000411896	0.000133038	0.000366381	0.000448296	0.000463535	0.000162015	0.000169621	0.000124254	0	0.000116809	0	0	0	0	7.44546e-05	0.000101215	0.000110436	0.000592885
MERGE255494ID	0	0	0	0	0	0	0	0	0	0	0	0	0	0	0	0	0	0	0	0	0	0	0	0	0	0	0	0	0	0	0	0	0	0	0	0	0	0	0	0	0	0	0	0	0	0	0	0	0
MERGE71395ID	0	0.000118765	0	0.000114771	0	0.000212224	0.000251572	0	0	0	0	0	9.21786e-05	0.00016123	0	6.19502e-05	6.50195e-05	8.68659e-05	0	7.31636e-05	0	9.31099e-05	0.000130753	0	0	0.000115447	0	4.10728e-05	0.000230698	0.000102838	0.000322876	4.11896e-05	4.43459e-05	0.000146552	0.000298864	0.000309023	8.10077e-05	0	0.000248509	7.31636e-05	0.000292022	0.000208812	0.000320598	0.000151252	0.000499206	7.44546e-05	0.000506073	0.000110436	0
MERGE2560ID	0	0	0	0	0.000103423	0	0.000125786	0	0	0.000189448	0	0	0	0	0	0	0	0	6.01178e-05	0	0	0	0	7.65169e-05	0	0	0	0	0	5.14192e-05	0	0	4.43459e-05	0.000219829	0.00037358	0.000309023	0	0	0.000124254	0	0	0	0	0	0	0	0	0	6.58762e-05
MERGE78721ID	0	0	0	0	0	0	0	0	0	0	0	0	0	0	0	0	0	0	0	0	0	0	0	0	0	0	0	0	0	0	0	0	0	0	0	0	0	0	0	0	5.84044e-05	0	0	0	0	7.44546e-05	0	0	0.000131752
MERGE31512ID	0.000200642	0.000475059	0.000147124	0	0.000103423	0.000106112	0	0.000580248	0.000115714	0.000189448	0.000269542	0.000199045	0.000506983	0.00107486	0.000728128	0.001239	0.000520156	0.000347464	0.000420825	0.000146327	0.000298472	0.00027933	0.000261506	0.000306068	0.000237699	0.00034634	0.000491535	4.10728e-05	7.68994e-05	0.000154258	0.000376688	0.000205948	0.000532151	0	7.47161e-05	0	4.05039e-05	0.000169621	6.21272e-05	7.31636e-05	0	0	0	0	0	0.000223364	0.000202429	0.000110436	0.000131752
MERGE37163ID	0	0	0	0.000114771	0	0	0.000251572	0	0.000115714	9.47239e-05	0.000134771	0	9.21786e-05	0	0.00016803	6.19502e-05	6.50195e-05	0	0	0.000219491	0	0	0.000130753	0.000153034	0.000178274	0.000115447	5.4615e-05	4.10728e-05	7.68994e-05	0.000102838	0	0.000164758	4.43459e-05	0.000146552	0.000224148	0	0.000121512	0.000169621	0.000186382	0	0	0	0	0	4.53823e-05	0.000148909	0.000202429	0.000110436	0.000197628
MERGE55247ID	0.000200642	0.000118765	0.000147124	0.000114771	0	0	0	0	0	9.47239e-05	0	0	9.21786e-05	0	5.60099e-05	0	6.50195e-05	4.34329e-05	0.000240471	0.000219491	0.000537249	0	0	7.65169e-05	5.94248e-05	0	0	0.000205364	7.68994e-05	0.000154258	0.000161438	8.23791e-05	4.43459e-05	7.32762e-05	0.000224148	7.72559e-05	0.000283527	0.000169621	0	0	5.84044e-05	0	0	0	0	0.000148909	0	0	0.000131752
MERGE23419ID	0.000200642	0	0	0.000114771	0	0.000424448	0.000377358	0.000348149	0.000231428	0	0	0.000199045	0	5.37432e-05	0.00011202	6.19502e-05	0	0	0	0	5.96944e-05	9.31099e-05	0.000130753	0	0.000356549	0.00017317	0.000163845	0.00143755	0.000768994	0.000822707	0.000161438	0.000164758	0.000133038	7.32762e-05	0	0.000154512	8.10077e-05	8.48104e-05	0	7.31636e-05	5.84044e-05	0	5.34331e-05	7.56258e-05	0.000635353	0.000297818	0.000101215	0.000331309	0.000461133
MERGE75364ID	0.000200642	0	0	0	0	0	0	0	0	0	0	0	0.000138268	0.000107486	0	0	0	0	6.01178e-05	7.31636e-05	0.000119389	0	0	0	0	0	0	4.10728e-05	7.68994e-05	5.14192e-05	0	8.23791e-05	8.86918e-05	0.000439657	0.000448296	0.000386279	8.10077e-05	0.000169621	0.000124254	0	5.84044e-05	0.000104406	0	0	4.53823e-05	7.44546e-05	0.000101215	0	0.000131752
MERGE43919ID	0	0	0	0	0.00031027	0	0.000125786	0.000348149	0.000462856	0.000189448	0.000539084	0.000298567	9.21786e-05	0	0.00011202	0.0001239	0	4.34329e-05	0.000120236	0.000146327	0.000179083	0.00018622	0.000130753	0.000153034	0.000178274	0.00017317	0.000163845	0.000739311	0.000153799	0.00061703	0.000107625	0.000247137	0.000266075	7.32762e-05	0.00037358	0.000231768	8.10077e-05	0.000339242	0.000310636	0	0	0.000104406	5.34331e-05	0	0.000226912	7.44546e-05	0.000101215	0	0.000395257
MERGE58522ID	0	0.000118765	0	0	0	0	0.000125786	0.000232099	0.000231428	9.47239e-05	0.000134771	0	4.60893e-05	0	5.60099e-05	0	0	4.34329e-05	0	0	0	9.31099e-05	0	0	0.00011885	0	5.4615e-05	0.000164291	0	0.000102838	5.38126e-05	8.23791e-05	4.43459e-05	7.32762e-05	0	0	0	0	0	0	5.84044e-05	0	0.000106866	0	9.07647e-05	0.000148909	0	0	0.000197628
MERGE58236ID	0	0	0	0.000114771	0	0.000318336	0.000125786	0.00011605	0.000347142	0	0	0	4.60893e-05	5.37432e-05	0	0	0	4.34329e-05	0	7.31636e-05	0.000119389	0	0	0	0.000237699	0	0.00010923	0.000123218	0	0.000102838	0	4.11896e-05	4.43459e-05	0.000146552	0.000298864	0.000154512	8.10077e-05	8.48104e-05	6.21272e-05	7.31636e-05	0.000175213	0	5.34331e-05	0	9.07647e-05	0	0.000202429	0	0.000197628
MERGE66212ID	0	0	0	0.000114771	0	0.000106112	0	0	0	0	0	0	0	0	0	0	0	0	0	0	0	0	0	0	0	0	0	0	0	0	0	0	0	0	0	0	0	0	0	0	0	0	0	0	0	0	0	0	0
MERGE26320ID	0	0.000118765	0	0	0	0.000106112	0	0	0	0	0	9.95223e-05	0	0	0	0	0	4.34329e-05	6.01178e-05	7.31636e-05	0	0	0	7.65169e-05	0	0	5.4615e-05	0	0	0	0	0	4.43459e-05	7.32762e-05	0	7.72559e-05	4.05039e-05	0	0.000124254	7.31636e-05	0.000116809	0.000104406	5.34331e-05	0	0	0.000223364	0.000202429	0.000110436	6.58762e-05
MERGE75370ID	0	0	0	0	0	0.000106112	0.000251572	0.00011605	0	9.47239e-05	0.000134771	0	0	0.000107486	0	0	0	4.34329e-05	6.01178e-05	7.31636e-05	0	0	0.000130753	0	0	0	5.4615e-05	4.10728e-05	7.68994e-05	0	0	0.000247137	0	0.000366381	0.000224148	0.000231768	4.05039e-05	0	6.21272e-05	0	0	0.000104406	0	0	4.53823e-05	0	0.000101215	0	0.000197628
MERGE44198ID	0	0	0	0	0	0	0	0	0	0	0	0	0	0	0	0	0	0	6.01178e-05	0	0	0	0	0	0	0	0	0	0	0	0	0	0	0	0	0	0	0	0	0	0	0	0	0	0	0	0	0	0
MERGE26436ID	0	0	0	0	0	0.000106112	0	0	0.000115714	0	0	0	4.60893e-05	0.00016123	5.60099e-05	0	0	8.68659e-05	0	0	0	0	0	0	5.94248e-05	0.000288617	5.4615e-05	4.10728e-05	7.68994e-05	0.000257096	5.38126e-05	0.000123569	8.86918e-05	0.000146552	7.47161e-05	0.000154512	0.000162015	0	6.21272e-05	7.31636e-05	5.84044e-05	0	0	0	4.53823e-05	0.000297818	0.000607287	0.000220872	0.000592885
MERGE34237ID	0	0.000118765	0	0.000229542	0.000413693	0	0.000125786	0	0.000115714	0.000378896	0.000134771	9.95223e-05	0.000184357	5.37432e-05	0.000336059	0.0001239	0.000130039	0.000130299	0.000300589	0.000146327	0.000119389	0.00027933	0	7.65169e-05	0.000237699	0.00034634	5.4615e-05	8.21456e-05	0.000153799	0.000102838	5.38126e-05	4.11896e-05	0.000177384	0.000146552	0.000149432	0	8.10077e-05	0.000254431	0.000621272	0.000146327	0.000175213	0.000313218	0.000427465	0.000680632	0.000136147	0.000297818	0.000506073	0.000331309	6.58762e-05
MERGE71079ID	0.000601926	0.000356295	0	0	0.000517117	0	0.000754717	0.000232099	0	0.000378896	0.000134771	0.000199045	0.000368715	0.000268716	0.00011202	0.000247801	0.000195059	0.000217165	0.000120236	0.000438982	0.000358166	0.000651769	0.000261506	0.000459102	0.000415973	0.000288617	0.000382305	0.00057502	0.000615195	0.000102838	5.38126e-05	0.000247137	8.86918e-05	0.000146552	0.000149432	0.000231768	0.000202519	0.000254431	0.000186382	0.000438982	0.000467235	0.000208812	0.000641197	0.000453755	0.000453823	0.000223364	0.000303644	0.000331309	0.000197628
MERGE43938ID	0.000200642	0.000356295	0.000147124	0.000688626	0.000206847	0.000318336	0.000251572	0.000928397	0.000925712	0.000473619	0.000539084	0.000696656	4.60893e-05	0.000107486	0.000224039	0.000681452	0.000260078	0.000564628	0.000300589	0.000438982	0.000298472	0.000558659	0.000915272	0.000535619	0.000356549	0.000230894	0.00021846	0.00028751	0.000307598	0.000205677	0.000645751	0.000411896	0.000266075	0.000293105	0.000149432	0.000309023	0.000121512	8.48104e-05	0.000186382	7.31636e-05	0	0.000208812	0.000106866	7.56258e-05	0.000226912	7.44546e-05	0	0	6.58762e-05
MERGE45168ID	0.000401284	0.000118765	0.000147124	0.000229542	0.00031027	0.000212224	0.000125786	0.000580248	0.000694284	0.000568343	0.000808625	0.000497611	9.21786e-05	0	0.00011202	0	0.000195059	0.000130299	0.000180353	0.000292654	0.000119389	9.31099e-05	0	7.65169e-05	0.000297124	0.00017317	0.00021846	0.000533947	0.000153799	0.000514192	0.000269063	0.000123569	0.000266075	0.000366381	0.000224148	0.000618047	8.10077e-05	0	0.000124254	0	0	0	5.34331e-05	0.000151252	4.53823e-05	0.000372273	0.000101215	0.000441745	6.58762e-05
MERGE37876ID	0.000200642	0	0	0	0.000103423	0	0.000377358	0	0.000231428	0.000189448	0.000269542	0.000398089	9.21786e-05	0	0.00011202	0	0	4.34329e-05	0.000120236	0.000146327	0.000119389	0.00018622	0	7.65169e-05	5.94248e-05	5.77234e-05	0.000163845	0.000205364	0.000384497	0.0010798	0	0.000205948	0.000221729	0.000219829	7.47161e-05	0.000154512	4.05039e-05	0.000254431	0	7.31636e-05	0	0	0	0	4.53823e-05	0.000148909	0.000303644	0.000110436	6.58762e-05
MERGE24059ID	0	0.000118765	0	0.000114771	0.000206847	0.000212224	0.000125786	0.000580248	0.000231428	0.000189448	0.000269542	0.000199045	0.000138268	0.000107486	0.000280049	0	0	4.34329e-05	6.01178e-05	7.31636e-05	0	0.00018622	0.000261506	7.65169e-05	0.000178274	0.000115447	0.00021846	0.00028751	0.000307598	0.000102838	0.000107625	0.000247137	8.86918e-05	7.32762e-05	0	0	4.05039e-05	0	0.000248509	0	0	0	0	7.56258e-05	4.53823e-05	7.44546e-05	0.000202429	0.000220872	0.000197628
MERGE44715ID	0	0	0	0.000229542	0.00031027	0.000106112	0.000251572	0.000232099	0.000115714	0	0	9.95223e-05	4.60893e-05	0	0.000280049	0.000185851	0.000130039	0	0	7.31636e-05	0.000119389	0.00018622	0.000392259	7.65169e-05	0.00011885	5.77234e-05	0.000273075	0.000533947	0.000538296	0.000822707	0.000161438	0.000247137	0.000133038	0	0	0.000154512	4.05039e-05	8.48104e-05	0.000186382	0.000146327	5.84044e-05	0	0.000106866	7.56258e-05	0.000272294	0.000223364	0	0.000110436	0.000658762
MERGE59753ID	0.000200642	0.000118765	0.000147124	0.000459084	0.00031027	0.000212224	0	0.000348149	0.000115714	0.000189448	0.000673854	0.000298567	4.60893e-05	0.000107486	0.00011202	6.19502e-05	0	0.000173732	0.000120236	7.31636e-05	0	0.00027933	0	7.65169e-05	5.94248e-05	0.00017317	0.000273075	0.000123218	0.000307598	0.000822707	0	0.000535464	4.43459e-05	0.000512933	0.000523013	0.000231768	0.000121512	0.000169621	6.21272e-05	0.000146327	0	0	5.34331e-05	7.56258e-05	0.000226912	0.000148909	0.000101215	0.000331309	0.000263505
MERGE45020ID	0	0	0	0	0	0	0.000251572	0.00011605	0	0	0	0	0	0.000107486	0	0	0	4.34329e-05	6.01178e-05	0	0.000179083	0	0.000261506	0	5.94248e-05	0.00017317	0.00021846	0.000328583	7.68994e-05	0.000359934	5.38126e-05	4.11896e-05	0	0.000146552	0.00037358	0.000463535	8.10077e-05	8.48104e-05	0.000186382	0	0	0	0.000106866	7.56258e-05	4.53823e-05	0	0.000101215	0.000110436	6.58762e-05
MERGE49904ID	0	0	0	0	0	0	0.000125786	0	0	9.47239e-05	0	0	0	0	0	6.19502e-05	0	0	6.01178e-05	0	5.96944e-05	0	0	0	5.94248e-05	0	0	4.10728e-05	7.68994e-05	5.14192e-05	0	4.11896e-05	4.43459e-05	7.32762e-05	0	0	4.05039e-05	0	0	7.31636e-05	0	0	0	0	4.53823e-05	7.44546e-05	0	0	0.000131752
MERGE36405ID	0	0	0	0	0	0	0	0	0	0	0	0	0.000138268	0	0	0	0	4.34329e-05	0	0	5.96944e-05	0	0.000130753	0	0	0.000115447	0	0.000328583	0.000307598	5.14192e-05	0	0	4.43459e-05	0.000146552	0	0.000154512	8.10077e-05	8.48104e-05	0	0	0.000233618	0	5.34331e-05	0	9.07647e-05	0	0.000101215	0.000110436	0
MERGE78756ID	0	0	0	0	0	0	0	0	0	0	0	0	0	0	0	0	0	0	0	0	0	0	0	0	0	0	0	0	0	0	0	0	0	0	0	0	0	0	0	0	0	0	0	0	0	0	0	0	0
MERGE66326ID	0	0	0	0	0	0	0	0	0	0	0	0	0	0	0	0	0	0	0	0	0	0	0	0	0	0	0	0	0	0	0	0	0	0	0	0	0	0	0	0	0	0	0	0	0	0	0	0	0
MERGE43855ID	0.000200642	0.000118765	0.000294247	0.000229542	0	0	0	0	0.000231428	0	0	9.95223e-05	4.60893e-05	0.000107486	0.00011202	0.000185851	6.50195e-05	8.68659e-05	0.000360707	0.000365818	0.000358166	0	0	0.000153034	5.94248e-05	0.00017317	0.000163845	0.000492874	0.000307598	0.000359934	0.000322876	0.000247137	0.000133038	0.000659486	0.000747161	0.000540791	0.000405039	8.48104e-05	0.000434891	7.31636e-05	0.000233618	0.000104406	0	0	4.53823e-05	7.44546e-05	0.000202429	0	0.000395257
MERGE31648ID	0	0	0.000147124	0	0.000103423	0	0	0	0	9.47239e-05	0	0	4.60893e-05	5.37432e-05	0	0.0001239	0.000130039	0	0	7.31636e-05	5.96944e-05	0.00018622	0.000130753	7.65169e-05	5.94248e-05	5.77234e-05	0	4.10728e-05	0.000307598	0	5.38126e-05	4.11896e-05	8.86918e-05	0	0	0	4.05039e-05	0	0.000124254	0	0	0	0	7.56258e-05	4.53823e-05	7.44546e-05	0	0.000110436	0
MERGE59687ID	0	0	0	0.000114771	0.000206847	0.000212224	0	0.000232099	0	9.47239e-05	0	0	0	5.37432e-05	0.00016803	0	0	0	0	0	0	0	0	0	0	0	5.4615e-05	0.000492874	0.000153799	0.000257096	5.38126e-05	4.11896e-05	0.000133038	0	7.47161e-05	0.000154512	4.05039e-05	0	6.21272e-05	7.31636e-05	5.84044e-05	0	0	0	4.53823e-05	0	0.000303644	0.000110436	6.58762e-05
MERGE23161ID	0.000200642	0	0	0.000114771	0	0	0.000125786	0	0.000115714	0	0	0.000199045	0.000138268	0.000107486	5.60099e-05	0	0	0	6.01178e-05	0	0.000119389	0	0	0.000229551	0.00011885	0.000230894	0.00010923	0.000369655	7.68994e-05	0.000514192	0.000107625	0.000164758	8.86918e-05	0.000366381	7.47161e-05	0.000154512	8.10077e-05	0	0	0	0	0	0	7.56258e-05	0	0.000297818	0.000101215	0	0.000395257
MERGE38212ID	0	0	0	0	0.000103423	0	0	0	0	0	0	0	9.21786e-05	0	0	0	0	0	0	0	0	0	0	0	0	0	0	8.21456e-05	0	0.000102838	0	0	0	0	0	0	0	0	0	0.000146327	0	0	5.34331e-05	0	0	0	0	0	6.58762e-05
MERGE79350ID	0	0	0	0	0	0	0	0	0	0	0	0	0	0	0	0	0	0	0	7.31636e-05	0	0	0	0	0	0	0	0	0	0	0	0	0	7.32762e-05	0	0	0	0	0	0	0	0	0	0	0	0	0	0	0
MERGE37880ID	0.000401284	0.000118765	0.000147124	0.000229542	0	0	0	0.00011605	0.000115714	0	0	0	0	0	0	6.19502e-05	6.50195e-05	4.34329e-05	0.000180353	0.000146327	0.000179083	0	0.000130753	0	0	0.000404064	0.000163845	0.00028751	0.000153799	0.000462773	0.000161438	0.000205948	8.86918e-05	0.000146552	0.000298864	0.000309023	0.000121512	0.000254431	6.21272e-05	7.31636e-05	0	0	5.34331e-05	0	0	7.44546e-05	0.000202429	0.000220872	0.000329381
MERGE38286ID	0.000200642	0	0	0.000229542	0.000206847	0	0.000125786	0	0.000231428	0	0	9.95223e-05	0.000138268	0.000107486	0.00016803	6.19502e-05	0	8.68659e-05	0.000120236	0.000146327	0.000358166	0	0	7.65169e-05	0.000178274	0.00017317	0.00021846	0.000616092	0.000153799	0.000925545	5.38126e-05	0.000164758	8.86918e-05	0	0.000224148	7.72559e-05	4.05039e-05	8.48104e-05	0.000124254	0	0	0	5.34331e-05	0	0.000136147	0.000297818	0.000101215	0.000110436	0.000197628
MERGE60876ID	0	0	0	0	0	0	0.000125786	0	0.000115714	0	0	0	0.000138268	5.37432e-05	0.00011202	6.19502e-05	6.50195e-05	0	6.01178e-05	0.000365818	5.96944e-05	9.31099e-05	0.000130753	0.000382585	0	0.000115447	0.00010923	8.21456e-05	0	0.000102838	0	4.11896e-05	4.43459e-05	0.000219829	0.000224148	0.000231768	0.00052655	0.000593673	0.000497018	0.0008048	0.00093447	0.00104406	0.000801496	0.000453755	0.000726118	0.000595637	0.001417	0.00176698	0.00118577
MERGE20201ID	0	0	0	0	0	0	0	0	0	0	0	0	0	0	0	0	0	0	0	0	0	0	0	0	0	0	0	0	0	0	0	0	0	0	0	0	0	0	0	0	0	0	0	0	0	0	0	0	0
MERGE9982ID	0.000200642	0.000118765	0.000147124	0	0.000206847	0	0	0	0.000115714	0.000189448	0.000134771	0	0	5.37432e-05	0	0.000185851	6.50195e-05	8.68659e-05	0.000120236	0.000219491	0.000119389	9.31099e-05	0.000523013	0	5.94248e-05	5.77234e-05	0	8.21456e-05	0.000307598	0.000154258	0.000699564	8.23791e-05	0.000532151	0.000146552	7.47161e-05	0	0	0	0	0	0	0	0	0	4.53823e-05	0	0	0	6.58762e-05
MERGE44962ID	0.000200642	0	0.000147124	0	0.000103423	0	0	0.000232099	0	9.47239e-05	0.000134771	9.95223e-05	0	0	0.00011202	0	0	0.000130299	0	0	5.96944e-05	0	0	7.65169e-05	0	0.00017317	0.00010923	0.00028751	0.000230698	0.000462773	5.38126e-05	0.000288327	0.000221729	0.000219829	0.000149432	0	4.05039e-05	8.48104e-05	0.000124254	0	5.84044e-05	0	0	0	4.53823e-05	7.44546e-05	0	0.000110436	0.000329381
MERGE46676ID	0	0	0.000588495	0.00172157	0.00093081	0.00106112	0.000251572	0.000348149	0.000231428	0.000284172	0.00134771	0.000497611	0.000967876	0.00118235	0.000896158	0.000805352	0.000715215	0.000868659	0.000240471	0.000731636	0.000776027	0.000558659	0.000130753	7.65169e-05	0.000178274	0.000230894	0.00010923	8.21456e-05	0.000153799	0.000154258	5.38126e-05	8.23791e-05	4.43459e-05	0	7.47161e-05	7.72559e-05	4.05039e-05	0	0.000124254	0	0	0.000104406	5.34331e-05	0	0	7.44546e-05	0	0.000110436	6.58762e-05
MERGE59464ID	0	0	0	0.000114771	0	0	0	0	0	0	0	0	0	0	0	0	0	0	0	0	0	0	0	0	0	0	0	0	0	5.14192e-05	0	8.23791e-05	4.43459e-05	0	7.47161e-05	0	4.05039e-05	0	0	7.31636e-05	0	0	0	0	4.53823e-05	0	0	0	0
MERGE63113ID	0	0	0	0	0	0.000106112	0	0.00011605	0	9.47239e-05	0	0	0	0	0	0	6.50195e-05	0	0	0	5.96944e-05	0	0	0	0	0	0.00010923	0	0	0	0.00021525	0	4.43459e-05	0.000293105	0.000672445	0.000463535	0.000202519	0	6.21272e-05	0.000219491	0.000116809	0.000104406	0	7.56258e-05	4.53823e-05	0	0.000101215	0.000331309	6.58762e-05
MERGE58469ID	0	0	0	0	0	0	0	0	0	0	0	0	0	0	0	0	0	0	0	0	0	0	0	0	0	0	0.00010923	4.10728e-05	7.68994e-05	0.000102838	0.000161438	0.000288327	0.000133038	0.000879314	0.00037358	0.000772559	8.10077e-05	0.000339242	0.000186382	7.31636e-05	5.84044e-05	0	0	0	0	0.000446728	0.000303644	0.000441745	0.000329381
MERGE59698ID	0	0	0	0	0.000103423	0.000106112	0.000125786	0	0.000347142	0.000189448	0	9.95223e-05	0	0	5.60099e-05	6.19502e-05	0	0	6.01178e-05	0	5.96944e-05	0	0	0	0	5.77234e-05	5.4615e-05	0.00028751	0.000153799	0.000668449	0	0.000123569	0.000133038	0	0.000224148	0.000309023	0.000162015	0.000169621	0.000186382	0	0	0	0	0	0	7.44546e-05	0.000101215	0	0.000131752
MERGE75432ID	0	0	0	0	0	0	0	0	0	0	0	0	0	0	0	0	0	0	0	0	0	0	0	0	0	0	0	0	0	0	0	0	0	0	0	0	0	0	0	0	0	0	0	0	0	0	0	0	0
MERGE7846ID	0	0.000118765	0	0	0.000103423	0	0.000125786	0	0.000347142	9.47239e-05	0.000269542	9.95223e-05	0.000230447	0.00016123	0.00016803	0.0001239	0.000195059	0.000130299	0	0	0	9.31099e-05	0.000130753	7.65169e-05	0	5.77234e-05	5.4615e-05	0	0.000153799	5.14192e-05	5.38126e-05	8.23791e-05	0	7.32762e-05	0.000149432	0	4.05039e-05	0	6.21272e-05	7.31636e-05	5.84044e-05	0	0.000160299	0	4.53823e-05	0.000446728	0.000101215	0	0.000263505
MERGE53617ID	0	0	0	0.000114771	0	0	0.000251572	0.00011605	0.000115714	0.000473619	0.000134771	9.95223e-05	9.21786e-05	0.000268716	0.00016803	0.0001239	6.50195e-05	0.000130299	0.000360707	0.000292654	0.000179083	0.00027933	0	0.000382585	0.000178274	0.000230894	0.000273075	0.000328583	0.000153799	5.14192e-05	0.000107625	0.000205948	0.000133038	0.000366381	0.000149432	0.000309023	0.000162015	0.000254431	6.21272e-05	0	0	0	5.34331e-05	7.56258e-05	0.000136147	0.000148909	0.000101215	0.000441745	0.000197628
MERGE70788ID	0	0	0	0	0	0	0	0	0	0	0	0	0	0	0	0	0	0	0	0	0	0	0	0	0	0	0	0	0	0	0	0	0	0	0	0	0	0	0	0	0	0	0	0	0	0	0	0	0
MERGE44641ID	0.000401284	0.000356295	0.000441371	0.000573855	0.00031027	0.000106112	0.000503145	0.00011605	0	0.000189448	0.000134771	9.95223e-05	0.000138268	0.00016123	0.00016803	0.0001239	6.50195e-05	8.68659e-05	0.000601178	0.000438982	0.000537249	0	0.000130753	7.65169e-05	0.000178274	5.77234e-05	0.000163845	0.00102682	0.000461396	0.000565611	0.000161438	0.000329516	0.000266075	7.32762e-05	0.000224148	0.000695303	0.000121512	0	6.21272e-05	0.000146327	0.000175213	0	5.34331e-05	7.56258e-05	0.000136147	0.000223364	0.000202429	0.000220872	0.000131752
MERGE41361ID	0.000401284	0.000118765	0.000441371	0.000229542	0.000103423	0.000106112	0.000251572	0.000232099	0.000231428	0.000284172	0.000269542	0.000298567	0.000460893	0.000483689	0.000280049	0.000309751	0.000650195	8.68659e-05	0.00054106	0.0008048	0.000776027	0.000465549	0.000392259	0.000459102	0.000356549	0.000577234	0.000163845	0	0.000230698	0	0.000484314	8.23791e-05	0.000310421	0.000439657	0.000448296	0.000231768	0.000567054	0.000678484	0.000745527	0.000365818	0.000876066	0.000417624	0.000267165	0.000453755	0.000499206	0.000372273	0.000506073	0.000220872	0.000592885
MERGE20421ID	0	0	0	0	0.000206847	0.000106112	0	0.00011605	0	0	0.000404313	0.000497611	4.60893e-05	0.000107486	0.00011202	6.19502e-05	0.000130039	0.000130299	0.000360707	0.000219491	0.000238777	9.31099e-05	0	0.000153034	0.000178274	0.000115447	0.00021846	0.000369655	0.000538296	0.000719868	5.38126e-05	0.000123569	0.000133038	0.000293105	0.000224148	0.000231768	0.000162015	0.000169621	0	0	0	0.000104406	0	0	4.53823e-05	0.000148909	0.000202429	0.000110436	0.000197628
MERGE14194ID	0	0	0	0	0.000103423	0	0	0	0.000231428	9.47239e-05	0	0	0	5.37432e-05	0	6.19502e-05	0	0	6.01178e-05	7.31636e-05	0	0	0	0	5.94248e-05	0.000115447	0	4.10728e-05	0	0.000257096	0	8.23791e-05	4.43459e-05	7.32762e-05	0	7.72559e-05	4.05039e-05	8.48104e-05	0	7.31636e-05	5.84044e-05	0	0.000106866	7.56258e-05	0	7.44546e-05	0.000101215	0	6.58762e-05
MERGE79219ID	0	0	0	0	0	0	0	0	0	0	0	0	4.60893e-05	0	0	0	0	0	0	0	0	0	0	0	0	0	0	0	0	0	5.38126e-05	0	0	0	0	0.000231768	0	8.48104e-05	0	0	0	0	0	0	0	0	0	0	0
MERGE21121ID	0.00100321	0.00023753	0.000147124	0.000344313	0.00113766	0.000848896	0.00138365	0.000464199	0.000694284	0.00151558	0.00229111	0.000995223	0.000599161	0.00016123	0.000448079	0.000185851	0.000325098	0.000564628	0.000661296	0.000146327	0.000716332	0.000651769	0.000392259	0.000306068	0.000831947	0.000519511	0.000873839	0.000903602	0.000922793	0.000668449	0.00021525	0.000288327	0.000443459	0.000146552	0.00037358	0.000154512	0.000121512	0	6.21272e-05	0	0	0.000104406	0.000160299	7.56258e-05	0.000136147	0.000372273	0.000101215	0.000110436	0.000263505
MERGE44027ID	0	0.000118765	0	0.000459084	0.00031027	0.000212224	0.000125786	0.00011605	0.000347142	0.000284172	0.000269542	0.000398089	0.000276536	0.000214973	0	0.000247801	0.000130039	0.000260598	0.000420825	0.000292654	0.000298472	0.000372439	0.000392259	0.000765169	0.000297124	0.000288617	0.000382305	0.000369655	0.000461396	5.14192e-05	0.000161438	0.000247137	0.000310421	0.000219829	0	0.000154512	4.05039e-05	8.48104e-05	0	0	0.000116809	0.000208812	0.000160299	0	0.000136147	0.000148909	0	0.000220872	0
MERGE16528ID	0	0.00023753	0	0.000229542	0.000413693	0.000212224	0.000377358	0.000464199	0.00057857	0.000189448	0.000134771	0.000199045	9.21786e-05	0	0.000280049	0	6.50195e-05	4.34329e-05	0	0	0	9.31099e-05	0	0.000306068	0.000297124	0.000288617	0.000163845	0.00028751	0.000307598	0.000411353	0.000322876	0.000247137	0	7.32762e-05	0	0.000154512	8.10077e-05	0	0.000124254	0.000146327	0	0	5.34331e-05	7.56258e-05	4.53823e-05	0.000148909	0.000202429	0.000110436	0.000263505
MERGE25041ID	0	0	0	0	0	0	0	0.00011605	0	9.47239e-05	0.000269542	0	0	0	0	0	0	0	0	0	5.96944e-05	0	0	0	0	0	0	4.10728e-05	0	0	0	4.11896e-05	0	0	7.47161e-05	0.000231768	0	0	0	0	0	0	0	0	0	0	0.000101215	0	0
MERGE98330ID	0	0	0	0	0	0	0.000251572	0	0.000115714	9.47239e-05	0	0	0	0	0	6.19502e-05	0	0	6.01178e-05	7.31636e-05	5.96944e-05	0	0	0	0	0	0	0.000205364	0.000153799	0.000154258	5.38126e-05	4.11896e-05	0	7.32762e-05	7.47161e-05	7.72559e-05	0.000121512	0	0.000124254	0	0	0	5.34331e-05	0	0	0	0	0	0
MERGE41266ID	0.000200642	0	0.000147124	0	0.000103423	0.000106112	0	0	0.000115714	0	0.000134771	0	4.60893e-05	0	0	0	0	0	0	7.31636e-05	0.000119389	9.31099e-05	0	7.65169e-05	0	0	5.4615e-05	0.000123218	0.000230698	0.000514192	0.000107625	4.11896e-05	8.86918e-05	0.000293105	0.000672445	0.000309023	0.00052655	0.000593673	0.000434891	0.000292654	0.000642448	0.000626436	0.00069463	0.000529381	0.000998412	0.000670092	0.000607287	0.000552181	0.000527009
MERGE71404ID	0	0.000118765	0	0.000114771	0.000103423	0	0	0	0	0	0	0.000199045	0	0	0	0	0	4.34329e-05	0	0.000146327	0.000119389	9.31099e-05	0	7.65169e-05	0	0	0	0	7.68994e-05	0	0	0	0	0	0	7.72559e-05	0.000324031	8.48104e-05	6.21272e-05	0.000365818	0.000116809	0.000208812	0.000213732	7.56258e-05	0.000136147	0.000223364	0.000303644	0.000110436	0.000461133
MERGE58340ID	0	0	0	0	0	0	0	0	0.000115714	0	0	0	0	0	0	0	0	0	0	0	0	0	0	0	5.94248e-05	0	5.4615e-05	8.21456e-05	0	5.14192e-05	5.38126e-05	8.23791e-05	8.86918e-05	0	0	0.000231768	0	8.48104e-05	0	0	0	0	0	7.56258e-05	0	0.000148909	0	0	6.58762e-05
MERGE37890ID	0.000200642	0	0	0.000459084	0.000206847	0.000106112	0.000251572	0.000232099	0	9.47239e-05	0	0.000199045	9.21786e-05	0	0.000224039	0.0001239	6.50195e-05	8.68659e-05	0	0	0	0	0	7.65169e-05	0.000237699	0.00034634	0.00032769	0.0013554	0.000538296	0.000822707	0.000376688	0.000453085	0.000221729	7.32762e-05	0	0	0	8.48104e-05	0	7.31636e-05	0	0	0	0	0.000363059	7.44546e-05	0.000202429	0.000110436	0.000395257
MERGE33571ID	0	0	0	0	0	0.000106112	0	0	0	0	0.000134771	0	0	0	0	0	6.50195e-05	0	0	0.000146327	0	0	0	0	5.94248e-05	5.77234e-05	0.00010923	4.10728e-05	0	0.000102838	0	0	4.43459e-05	7.32762e-05	0	7.72559e-05	0	0	0	0	0	0	0	0	0	0	0	0.000331309	0.000197628
MERGE58210ID	0	0	0	0.000229542	0.000103423	0	0	0	0.000115714	0	0.000134771	0	4.60893e-05	0	0	6.19502e-05	6.50195e-05	8.68659e-05	0	0	5.96944e-05	0	0.000130753	0	0	5.77234e-05	5.4615e-05	0	0	0.000257096	5.38126e-05	4.11896e-05	0	0.000146552	0	0.000231768	4.05039e-05	8.48104e-05	6.21272e-05	0	0	0	0	0	0	0	0.000101215	0.000220872	0.000329381
MERGE36047ID	0	0.000118765	0.000294247	0	0	0	0	0.00011605	0.000115714	0	0	0	0.000184357	0.00016123	5.60099e-05	0	6.50195e-05	8.68659e-05	0.000120236	0.000219491	0	9.31099e-05	0	7.65169e-05	0	0.000230894	0.00021846	4.10728e-05	7.68994e-05	0	0.000107625	0.000164758	0.000177384	7.32762e-05	0	0	0.000850581	0.000508863	0.000869781	0.000146327	0.000467235	0.000208812	0.000587764	0.000378129	0.000453823	0.000670092	0.000303644	0.000331309	0.000329381
MERGE52903ID	0	0.000118765	0.000147124	0.000114771	0.000206847	0.000106112	0	0.00011605	0.000347142	9.47239e-05	0.000134771	0	0	0.000107486	5.60099e-05	0	0	4.34329e-05	0	0	0	0	0	0	0	0	0	8.21456e-05	7.68994e-05	0.000719868	0	0	0	0	0	0	0	0	0	0	5.84044e-05	0.000208812	0	0	0	0.000148909	0.000202429	0.000110436	6.58762e-05
MERGE4700ID	0	0	0	0	0.000103423	0	0	0.000232099	0	0	0.000134771	0	0	0	0	0	0	0	0	0	0	9.31099e-05	0	7.65169e-05	0.00011885	5.77234e-05	0	0.000123218	7.68994e-05	0.000257096	5.38126e-05	4.11896e-05	0	0	0.000149432	0	0.000121512	0	0.000248509	7.31636e-05	5.84044e-05	0	0	0	0	7.44546e-05	0.000101215	0	0.000197628
MERGE68441ID	0	0	0	0	0	0	0.000125786	0.00011605	0.000347142	9.47239e-05	0	0	4.60893e-05	0.000107486	0	6.19502e-05	0	0	0.000120236	0	0	0	0	0	5.94248e-05	0.000115447	5.4615e-05	0.000369655	0.000384497	0.000411353	0.000161438	0.000164758	8.86918e-05	0	0	7.72559e-05	4.05039e-05	8.48104e-05	6.21272e-05	0	5.84044e-05	0	5.34331e-05	0	0	7.44546e-05	0	0	0
MERGE56338ID	0.000200642	0.000118765	0.000147124	0.000229542	0.000206847	0.000212224	0	0	0.000115714	0	0	0	0.000138268	0.000107486	5.60099e-05	0	0	0.000130299	0.000480943	0.000365818	0.000417861	0	0	0	5.94248e-05	0.000115447	0.00010923	0	0.000153799	0	0.000161438	0.000247137	0.000310421	0	0.000149432	0.000154512	8.10077e-05	0.000169621	6.21272e-05	0	0	0	5.34331e-05	0	4.53823e-05	7.44546e-05	0.000101215	0	0.000263505
MERGE78230ID	0	0.000118765	0	0	0.000103423	0.000106112	0	0.000232099	0	0	0	9.95223e-05	0	5.37432e-05	5.60099e-05	6.19502e-05	6.50195e-05	0.000130299	0.000120236	0.000292654	5.96944e-05	9.31099e-05	0	0	0	0.000115447	0.000163845	4.10728e-05	0	0.000102838	5.38126e-05	4.11896e-05	0.000133038	0.000146552	0.000149432	0.000154512	8.10077e-05	0	6.21272e-05	0	0	0	0	0	0	7.44546e-05	0	0.000220872	6.58762e-05
MERGE80805ID	0	0.000356295	0	0	0	0	0	0	0	0	0	0.000199045	0.000230447	0.00016123	0.000280049	0	0	0	0.000360707	0.000219491	5.96944e-05	0	0	0.000306068	0	0.000230894	0.000163845	0.000205364	7.68994e-05	5.14192e-05	5.38126e-05	0.000164758	0	0.000366381	7.47161e-05	0.000386279	0.000445543	8.48104e-05	0.000124254	0	0.000292022	0	0	7.56258e-05	4.53823e-05	0.000148909	0	0.000110436	0.000329381
MERGE37158ID	0.00180578	0.00118765	0.00147124	0.000573855	0.000827386	0.000636672	0.000125786	0.000696298	0.000462856	0.000284172	0.000134771	0.000398089	0.00069134	0.000322459	0.000784138	6.19502e-05	6.50195e-05	0.000304031	0.000601178	0.000731636	0.000238777	9.31099e-05	0.000261506	7.65169e-05	0.00011885	0.000115447	0.000491535	8.21456e-05	0.000307598	0.000257096	0.000107625	0.000164758	4.43459e-05	0	0	0.000309023	0.000243023	8.48104e-05	0.000372763	0.000219491	0.000292022	0.000104406	0.000213732	7.56258e-05	0.000226912	0.000446728	0.000708502	0.000441745	6.58762e-05
MERGE58555ID	0	0	0	0	0.000103423	0.000212224	0.000125786	0.00011605	0	0	0	0	0	0	0	0	0	4.34329e-05	0	7.31636e-05	0	0	0	0	0	0	0.00010923	4.10728e-05	0.000153799	0.000205677	5.38126e-05	8.23791e-05	8.86918e-05	0	0	0	0.000162015	8.48104e-05	6.21272e-05	0	0	0	0	0	9.07647e-05	7.44546e-05	0	0	0
MERGE66880ID	0	0	0	0	0	0	0	0	0	0	0	0	0	0	0	0	0	0	0	0	0	0	0	0	0	0	0	0	0	0	0	0	0	0	0	0	0	0	0	0	0	0	0	0	0	0	0	0	0
MERGE58245ID	0.000200642	0	0.000294247	0.000229542	0.000413693	0.000212224	0.000503145	0.000232099	0.000115714	0.000189448	0.000404313	0.000298567	4.60893e-05	0.000107486	5.60099e-05	0	0.000130039	0.000260598	0.000120236	7.31636e-05	0.000119389	9.31099e-05	0.000392259	0	0.000297124	0.00017317	0.000273075	0	0.000230698	5.14192e-05	0	0.000370706	0.000221729	0	0.000149432	0.000618047	0	0	0.000186382	0	5.84044e-05	0.000104406	5.34331e-05	0	9.07647e-05	0.000297818	0.000303644	0	6.58762e-05
MERGE44965ID	0	0.000118765	0	0	0	0.000106112	0	0.00011605	0.000115714	0	0	0	0	0	0	6.19502e-05	0	0	0	0	0	0	0	0	0	0	0	8.21456e-05	0	0.000102838	0	4.11896e-05	4.43459e-05	0	0	0	0	0	0	0	0	0	0	0	0	0	0	0	6.58762e-05
MERGE58293ID	0	0	0	0.000114771	0	0	0	0	0.000115714	0	0	0	0	0	0	0	0.000130039	0	0	0	0	9.31099e-05	0	7.65169e-05	5.94248e-05	0.000115447	0	0.000410728	0.000307598	0.000154258	0.000107625	4.11896e-05	0.000133038	7.32762e-05	0	0	8.10077e-05	0	0	7.31636e-05	0	0.000208812	0	0.000151252	0.000181529	0	0.000101215	0.000110436	0
MERGE61059ID	0	0.000118765	0.000147124	0	0.000103423	0.000106112	0	0	0	0	0	9.95223e-05	4.60893e-05	0	0.00011202	0	0	0.000130299	0	7.31636e-05	5.96944e-05	0.00018622	0	0	0	0	5.4615e-05	0	0	5.14192e-05	0	8.23791e-05	0.000221729	7.32762e-05	7.47161e-05	7.72559e-05	0.000769573	0.000169621	0.0006834	0.000292654	0.000584044	0.000730842	0.000267165	0.000302503	0.000272294	0.000521182	0.000202429	0.000552181	0
MERGE76471ID	0.000601926	0	0.000147124	0.000229542	0.00031027	0	0	0.00011605	0	9.47239e-05	0.000134771	0	0.000138268	5.37432e-05	0.000224039	0.000185851	0	8.68659e-05	0.000240471	0.000292654	0.000179083	0	0	0.000153034	0.000178274	0.000115447	0.00010923	0.000123218	0.000153799	0.000154258	0	4.11896e-05	8.86918e-05	0.000293105	7.47161e-05	7.72559e-05	0.000121512	0	0	0.000146327	0	0	0	0	0	0.000223364	0.000101215	0	6.58762e-05
MERGE60274ID	0	0.000118765	0	0.000229542	0.000103423	0.000212224	0	0	0.000115714	0	0	0	0	5.37432e-05	5.60099e-05	0	0	0	6.01178e-05	0	0	0	0	7.65169e-05	0	0.00017317	0.00021846	0.000410728	0.000230698	0.000205677	0	0.000164758	0.000133038	0	0	0	8.10077e-05	8.48104e-05	6.21272e-05	0	0	0	0	0	9.07647e-05	0	0.000404858	0	0
MERGE59325ID	0	0	0	0.000114771	0.00031027	0.000212224	0	0.000232099	0.000115714	0	0.000134771	0	0.000230447	5.37432e-05	0.00011202	0	0	8.68659e-05	6.01178e-05	0	0	0	0	0	0	5.77234e-05	0.000163845	8.21456e-05	0.000153799	0.000205677	0.000161438	8.23791e-05	0.000133038	0.000293105	7.47161e-05	0.000231768	0.000121512	0	0.000124254	0	0.000116809	0	0	7.56258e-05	4.53823e-05	0.000223364	0.000303644	0	0
MERGE36870ID	0	0.000118765	0	0	0	0	0	0	0	0	0	0	9.21786e-05	0	0	0	0	0	0	0	0	0	0	0	0	0	0	0	0	0	5.38126e-05	4.11896e-05	0	0	7.47161e-05	0	4.05039e-05	0.000254431	0	0	0.000350426	0.000104406	0.000160299	0.000378129	0.000272294	0.000372273	0.000910931	0.000220872	0.000131752
MERGE33512ID	0	0	0	0	0	0.000106112	0	0.000232099	0.000347142	0.000284172	0.000134771	9.95223e-05	0	0	5.60099e-05	0	0	0	0	0	5.96944e-05	0	0	0	5.94248e-05	0.000115447	0	8.21456e-05	0.000230698	5.14192e-05	0	0	0	0	0	0	0	0	0	0	0	0	5.34331e-05	0	9.07647e-05	7.44546e-05	0	0	0
MERGE16531ID	0.000200642	0	0.000147124	0.000114771	0.000103423	0	0.000251572	0	0.000115714	0	0	0.000298567	0	5.37432e-05	0.000224039	0	0.000130039	0	0	7.31636e-05	5.96944e-05	0	0	7.65169e-05	0.000178274	5.77234e-05	0.000273075	0.000328583	0.000153799	0.000308515	0.000161438	4.11896e-05	8.86918e-05	0.000366381	0	7.72559e-05	0	0.000169621	0	0	0.000292022	0	0	0	4.53823e-05	0	0.000202429	0	0.000197628
MERGE54218ID	0.000200642	0.00023753	0.000147124	0	0.000103423	0.000106112	0	0	0.000115714	9.47239e-05	0	9.95223e-05	0.000138268	0	5.60099e-05	0	0	8.68659e-05	6.01178e-05	7.31636e-05	0.000179083	0	0	0	0.00011885	0.00017317	5.4615e-05	0	0	0	5.38126e-05	0	8.86918e-05	7.32762e-05	0.000149432	0.000309023	0.000202519	8.48104e-05	0.000248509	7.31636e-05	0	0.000313218	0.000267165	0.000226877	0	7.44546e-05	0.000303644	0.000110436	0.000197628
MERGE30190ID	0	0	0	0	0	0	0	0	0.000115714	0.000189448	0	0	0	5.37432e-05	0.000280049	0	0	4.34329e-05	0	0	0	9.31099e-05	0.000130753	0	0.00011885	0.000115447	5.4615e-05	4.10728e-05	0.000153799	0.000205677	5.38126e-05	8.23791e-05	8.86918e-05	7.32762e-05	7.47161e-05	0	4.05039e-05	0	6.21272e-05	0	0	0	0	7.56258e-05	4.53823e-05	0.000223364	0	0.000220872	0.000197628
MERGE64208ID	0.000200642	0.000475059	0.000588495	0.000114771	0.000206847	0.000318336	0	0.00011605	0	0	0	9.95223e-05	0.000599161	0.00016123	0.000392069	0	0.000325098	0.000390896	0.000300589	7.31636e-05	0.000179083	9.31099e-05	0.000130753	7.65169e-05	0.000297124	0.000750404	0.00032769	0	0.000230698	5.14192e-05	0.000753377	0.000164758	0.000221729	0.000293105	0.000298864	0.000154512	0.000648062	0.000932915	0.000497018	0.00109745	0.000759257	0.00114847	0.000587764	0.000831884	0.000544588	0.000595637	0.000708502	0.000441745	0.000263505
MERGE59423ID	0	0	0	0.000114771	0	0	0	0.00011605	0	9.47239e-05	0.000134771	0	0	5.37432e-05	0	0	6.50195e-05	0	0	0	0	9.31099e-05	0	0.000153034	0	5.77234e-05	0	0.000123218	0	0.000154258	0.00021525	0	8.86918e-05	0	7.47161e-05	0	0	0.000169621	0	0	0	0	0	0.000151252	4.53823e-05	7.44546e-05	0	0	0.000197628
MERGE2868ID	0	0	0.000147124	0.000114771	0	0.000106112	0	0	0	0	0	9.95223e-05	0	5.37432e-05	0.00011202	6.19502e-05	0	0	0	0	0.000119389	0	0	0	0.000237699	5.77234e-05	0.000163845	0.000246437	0	0.000154258	5.38126e-05	0.000164758	4.43459e-05	0	0	0.000154512	4.05039e-05	0	0	0	0	0	0	0	4.53823e-05	7.44546e-05	0.000101215	0	0.000263505
MERGE78293ID	0	0	0	0.000344313	0.000103423	0.000106112	0.000125786	0.00011605	0	0	0.000134771	0.000298567	0	0.000107486	0	0	0	4.34329e-05	0.000120236	7.31636e-05	5.96944e-05	0	0	0	0	5.77234e-05	0	4.10728e-05	0.000153799	0.000102838	5.38126e-05	0	0	0	7.47161e-05	7.72559e-05	4.05039e-05	0	0	0	0	0	0	0	0	7.44546e-05	0.000101215	0	0
MERGE26981ID	0	0	0	0	0	0	0	0	0	0	0	0	4.60893e-05	0	0	6.19502e-05	0	0	0	0	0	0	0	0	0	0	5.4615e-05	0	0	0	0	0	0	0	0	0	0	0	0.000248509	0	0	0	0.000106866	0	4.53823e-05	7.44546e-05	0.000101215	0	0
MERGE38900ID	0	0.000356295	0	0	0.000103423	0	0.000125786	0	0	0	0.000134771	0	0	0	0	0	0.000130039	8.68659e-05	0	0	0.000119389	9.31099e-05	0	0	0	0	0	0	0	0	5.38126e-05	0	0	0	0	0	0	0	0	0	0	0	0	0	0	0	0	0	0
MERGE54151ID	0	0	0	0	0.000103423	0	0	0	0.000115714	0	0.000269542	0	0	0	5.60099e-05	0	0	0	0.000120236	0	0.000238777	0	0	0.000229551	5.94248e-05	5.77234e-05	5.4615e-05	4.10728e-05	7.68994e-05	5.14192e-05	0.000107625	0.000205948	8.86918e-05	0	0.00037358	7.72559e-05	0.000202519	0	0.000310636	0	0	0	0	0	4.53823e-05	0.000223364	0	0	6.58762e-05
MERGE75455ID	0	0	0	0	0	0	0	0	0	9.47239e-05	0	0	0	0	5.60099e-05	0	0	0	0	0.000219491	5.96944e-05	0	0	0	0	0	0	0	7.68994e-05	0	5.38126e-05	0.000123569	4.43459e-05	0.000146552	0.000298864	0.000231768	0.000121512	8.48104e-05	0	7.31636e-05	0	0	0	0	0	0	0	0.000110436	6.58762e-05
MERGE124847ID	0	0	0	0.000229542	0	0	0.000125786	0	0	9.47239e-05	0.000134771	9.95223e-05	4.60893e-05	0	5.60099e-05	0	0	4.34329e-05	0	0	0	0	0.000130753	0	0	0	5.4615e-05	4.10728e-05	0	0	0	0	0	7.32762e-05	0	0.000154512	4.05039e-05	0	0	0	5.84044e-05	0	0	0	0	0.000148909	0	0	6.58762e-05
MERGE59691ID	0	0	0	0.000114771	0	0	0	0.00011605	0.000115714	0	0	0	9.21786e-05	5.37432e-05	0	0	0	4.34329e-05	0	7.31636e-05	0	0	0	0	5.94248e-05	0.000115447	0	4.10728e-05	0.000153799	0.000359934	0	8.23791e-05	0	0	0	0.000154512	0	8.48104e-05	0	0	0	0	0	0	4.53823e-05	0	0.000101215	0.000220872	6.58762e-05
MERGE66980ID	0	0	0	0	0	0	0	0	0	0	0	0	0	0.000107486	0	0	0	0	0	0	0	0	0	0	5.94248e-05	0	0	0	7.68994e-05	0	0	0	0	7.32762e-05	0	0	0	0	6.21272e-05	0	0	0	0	0	0	0	0	0.000110436	0
MERGE80670ID	0	0	0	0	0	0	0	0	0	0	0	0	0	0	0	0	0	0	0	0	0	0	0	0	0	5.77234e-05	0	0	0	0	5.38126e-05	0	0	0	0	0	0	0	0	0	0	0.000104406	0	0	0	7.44546e-05	0	0	0
MERGE16513ID	0.000200642	0	0.000147124	0.000114771	0.000206847	0.000318336	0.000377358	0	0	9.47239e-05	0	9.95223e-05	9.21786e-05	5.37432e-05	0	6.19502e-05	6.50195e-05	0	0.000120236	0.000219491	0.000119389	9.31099e-05	0	0	0.000297124	0.000230894	0.00032769	0.000205364	7.68994e-05	0.000205677	5.38126e-05	0.000123569	0.000177384	0.000293105	0.000149432	0.000386279	0	0	0	7.31636e-05	5.84044e-05	0	0	0	0	7.44546e-05	0.000101215	0.000331309	0.000197628
MERGE47295ID	0	0	0	0.000114771	0	0	0.000125786	0.000348149	0.000115714	9.47239e-05	0.000134771	0	4.60893e-05	5.37432e-05	0	0	6.50195e-05	0	0	0	0	0	0	0	0	0	0.00010923	8.21456e-05	0	5.14192e-05	0	8.23791e-05	0	0.000219829	0	7.72559e-05	0	8.48104e-05	0.000124254	0	0	0	0	7.56258e-05	0	0.000223364	0.000101215	0.000331309	0.000131752
MERGE76085ID	0	0	0	0	0.000103423	0	0	0	0	0.000189448	0.000134771	9.95223e-05	0.000138268	5.37432e-05	5.60099e-05	0	6.50195e-05	0	0.000120236	0	0.000298472	9.31099e-05	0	0	5.94248e-05	0.000230894	0.00010923	0.000123218	7.68994e-05	0.000102838	5.38126e-05	0.000123569	0	0.000219829	0.000298864	0.000386279	0.000202519	0.000339242	6.21272e-05	0.000219491	0	0	0	0	0	0.000148909	0.000303644	0	0.000395257
MERGE59718ID	0	0	0	0	0	0.000106112	0.000125786	0.000232099	0	9.47239e-05	0	0	0	0	5.60099e-05	6.19502e-05	0	0	0	0	0	0	0	0	0.00011885	0	0.00010923	8.21456e-05	0	0.000154258	0.000107625	4.11896e-05	8.86918e-05	0	0	0	0	8.48104e-05	0	0	0	0	0	0	0	0	0	0	0.000131752
MERGE23418ID	0	0	0	0	0	0	0.000125786	0.000348149	0.000231428	0.000189448	0	0	4.60893e-05	0.000322459	0.000392069	6.19502e-05	0	4.34329e-05	0	7.31636e-05	5.96944e-05	0	0.000130753	0	0.00011885	0.000115447	0.00021846	0.000780384	0.000384497	0.000359934	0	0.000288327	4.43459e-05	0	7.47161e-05	0.000309023	0	0	0.000248509	0	0.000116809	0	5.34331e-05	0.000226877	4.53823e-05	0.000148909	0	0.000110436	6.58762e-05
MERGE68392ID	0	0	0	0	0	0	0.000125786	0.00011605	0.000231428	0	0	0	0	0	5.60099e-05	6.19502e-05	0	0	0.000120236	0	0	0	0.000130753	7.65169e-05	5.94248e-05	0	0.00010923	8.21456e-05	0	0.000154258	0.000107625	8.23791e-05	0.000133038	7.32762e-05	0.000149432	0	4.05039e-05	8.48104e-05	6.21272e-05	0	5.84044e-05	0.000104406	0	0	0	0.000223364	0.000202429	0.000331309	0.000263505
MERGE33950ID	0	0.000118765	0.000147124	0	0	0	0	0.00011605	0	9.47239e-05	0	0	0	5.37432e-05	0.00016803	6.19502e-05	0	0	0	0	0	9.31099e-05	0	0	0.00011885	5.77234e-05	5.4615e-05	0	7.68994e-05	0.000154258	0	0	0	0	0	0	4.05039e-05	0	0	0	0	0	5.34331e-05	0	4.53823e-05	0	0.000101215	0.000110436	0.000263505
MERGE20226ID	0	0	0	0.000114771	0.000517117	0.000212224	0.000754717	0.000580248	0.000462856	0.000378896	0.000539084	0.000597134	4.60893e-05	0.000268716	0.00016803	6.19502e-05	6.50195e-05	0.000130299	0.000180353	7.31636e-05	0.000179083	0	0.000261506	0.000229551	0.00011885	0.000230894	0.00010923	0.000123218	7.68994e-05	0.000154258	0.000161438	0.000164758	0.000221729	0.000219829	0.000149432	0	8.10077e-05	0.000339242	6.21272e-05	0.000146327	5.84044e-05	0.000104406	0	7.56258e-05	4.53823e-05	0	0.000101215	0	6.58762e-05
MERGE60894ID	0	0	0	0	0	0	0.000125786	0	0	0	0	0	4.60893e-05	0	0	0	0	0	6.01178e-05	7.31636e-05	5.96944e-05	9.31099e-05	0	7.65169e-05	5.94248e-05	5.77234e-05	0.00010923	0	0	0.000102838	5.38126e-05	4.11896e-05	4.43459e-05	0	0.000149432	0	8.10077e-05	0.000169621	0.000124254	0	0	0	5.34331e-05	0	0	0	0	0.000110436	0.000131752
MERGE15097ID	0.000401284	0.00023753	0	0	0.000103423	0.000106112	0.000251572	0	0	9.47239e-05	0	0	0.000230447	5.37432e-05	5.60099e-05	6.19502e-05	0	0	6.01178e-05	0	0.000179083	0	0.000261506	7.65169e-05	5.94248e-05	5.77234e-05	0.00021846	0	7.68994e-05	0	5.38126e-05	0	0	0	7.47161e-05	7.72559e-05	0	0	0	0	0	0	0	7.56258e-05	0	0	0	0	0
MERGE5424ID	0	0	0	0	0.000206847	0.000106112	0.000125786	0.000232099	0.000115714	9.47239e-05	0	0.000199045	0.000138268	0.000268716	0.00011202	6.19502e-05	0	0	0	7.31636e-05	0.000119389	9.31099e-05	0	0	5.94248e-05	5.77234e-05	0.00010923	0.000205364	0.000153799	0.000154258	0	0.000205948	8.86918e-05	0.000146552	7.47161e-05	7.72559e-05	0.000121512	8.48104e-05	6.21272e-05	0	5.84044e-05	0	0	0	0	0.000148909	0.000101215	0	6.58762e-05
MERGE39884ID	0.000200642	0	0.000294247	0	0.000206847	0	0.000125786	0.000232099	0.000231428	0.000189448	0.000404313	0.000497611	0.000184357	0	0.000224039	0.0001239	0.000195059	4.34329e-05	0.00054106	0.000365818	0.000417861	9.31099e-05	0.000130753	0.000382585	0.000356549	0.000461787	0.000273075	0.000246437	0.000153799	0.000205677	0.000161438	0.000370706	0.000354767	0.000293105	0.00037358	0.00100433	0.000405039	0	0.000310636	0	0	0	5.34331e-05	7.56258e-05	9.07647e-05	0.000446728	0.000101215	0.000331309	0.000395257
MERGE118743ID	0	0.000118765	0	0	0	0	0	0	0	0.000189448	0.000134771	0	0.000184357	0.000107486	5.60099e-05	0	0	8.68659e-05	0.000601178	7.31636e-05	0.000358166	9.31099e-05	0.000130753	0	5.94248e-05	5.77234e-05	0	0.000164291	0	5.14192e-05	5.38126e-05	0.000123569	4.43459e-05	0.000366381	0.000298864	7.72559e-05	0.000121512	0.000169621	0.000124254	0	0.000175213	0.000104406	0	0	0	0	0.000101215	0	0.000131752
MERGE63005ID	0	0	0	0	0.000103423	0.000106112	0	0	0.000115714	0	0	0	4.60893e-05	5.37432e-05	5.60099e-05	0	0	4.34329e-05	6.01178e-05	0	0.000238777	0	0.000130753	7.65169e-05	0	0	0.00010923	4.10728e-05	7.68994e-05	0	0	0	4.43459e-05	0.000366381	7.47161e-05	0.000154512	0.000121512	0.000169621	0	0	5.84044e-05	0	0	0	9.07647e-05	0	0.000101215	0.000110436	0.000197628
MERGE52987ID	0	0	0	0	0	0	0	0	0	0	0	0	0	0	0	0	0	0	0	0	0	0	0	0	0	0	0	0	0	0	0	0	0	0	0	0	0	0	0	0	0	0	0	0	0	0	0	0	0
MERGE6849ID	0.000200642	0.000356295	0	0.000229542	0.000206847	0.000318336	0	0.000232099	0	0	0.000134771	0	0.000138268	0.000214973	0.00011202	0.0001239	0.000195059	8.68659e-05	0.000240471	7.31636e-05	5.96944e-05	0	0.000130753	0.000229551	5.94248e-05	0.000115447	0.000163845	0.000164291	7.68994e-05	0.000154258	0	4.11896e-05	8.86918e-05	0	0.000523013	0.000154512	0.000567054	0.000339242	0.000559145	0.000877963	0.000876066	0.000313218	0.000160299	0.000302503	0.000544588	0.000297818	0.000202429	0	0.000461133
MERGE6842ID	0.000200642	0.00023753	0.000147124	0	0	0	0	0	0.000115714	9.47239e-05	0	0	0.000138268	0.000107486	0	0.0001239	0	0	0	7.31636e-05	0	9.31099e-05	0	7.65169e-05	0.00011885	5.77234e-05	5.4615e-05	0	0	0	5.38126e-05	0	0	0.000146552	0.000149432	0.000231768	0.000445543	0.000593673	0.000621272	0.00109745	0.0012849	0.00156609	0.000427465	0.000378129	0.000544588	0.000744546	0.00131579	0.000662617	0.000988142
MERGE20569ID	0.000200642	0.000118765	0.000441371	0.000114771	0	0.000106112	0.000251572	0.000812348	0.000231428	0.000852515	0.000404313	0.000298567	0.000138268	0	5.60099e-05	6.19502e-05	0	0.000173732	6.01178e-05	7.31636e-05	0.000238777	0.000372439	0	0.000153034	5.94248e-05	5.77234e-05	0.00010923	0.000533947	0.00130729	0.00113122	0.000699564	0.00102974	0.000399113	0.00109914	0.00112074	0.00092707	0.000243023	0.000424052	0.000434891	0.000146327	0.000175213	0.000208812	0.000213732	7.56258e-05	0.000226912	0.000372273	0.000607287	0.000110436	0.000263505
MERGE71389ID	0	0.000118765	0	0	0	0	0	0	0	0	0	0	0	0	0	0	0	8.68659e-05	0	0	5.96944e-05	0	0	0	0	0	0	0.000123218	0	0	5.38126e-05	8.23791e-05	0	7.32762e-05	0.000149432	0.000154512	0	8.48104e-05	0	0	5.84044e-05	0.000104406	5.34331e-05	0	4.53823e-05	0	0	0	0
MERGE7124ID	0	0	0	0	0.000103423	0	0.000125786	0.000232099	0	0	0	0	4.60893e-05	5.37432e-05	0.00011202	6.19502e-05	6.50195e-05	4.34329e-05	0.000240471	7.31636e-05	0.000238777	9.31099e-05	0	0.000306068	5.94248e-05	5.77234e-05	0.00010923	0.000123218	0.000230698	0.000154258	0	0.000370706	0.000177384	0.000146552	0.000224148	0.000309023	0.000364535	0.000169621	0.000186382	7.31636e-05	0	0.000104406	0.000106866	7.56258e-05	9.07647e-05	0	0.000202429	0.000110436	0.000131752
MERGE58507ID	0	0	0	0	0	0	0	0	0.000115714	0	0	0	0	0	0	0	0	0	0	0	5.96944e-05	0	0	0	0	0	0	4.10728e-05	7.68994e-05	0.000154258	5.38126e-05	0	8.86918e-05	0	7.47161e-05	0.000154512	0	0	0	0	0	0.000104406	0	0	0	0	0	0.000110436	6.58762e-05
MERGE16527ID	0.000200642	0	0	0.000573855	0.000206847	0.000424448	0.000628931	0.000232099	0.000694284	0	0.000134771	0.000199045	0.000138268	0.000376203	0.000504089	0	6.50195e-05	4.34329e-05	0	0	0	0	0	0.000153034	5.94248e-05	5.77234e-05	5.4615e-05	0.000246437	0.000230698	0.000205677	5.38126e-05	0.000123569	0	0	0	7.72559e-05	0.000121512	0	0	0	5.84044e-05	0	0.000106866	0.000151252	0	0.000148909	0.000101215	0	0.000395257
MERGE58434ID	0	0.000118765	0	0	0.000103423	0.000212224	0.000251572	0.000348149	0.000115714	0.000284172	0.000134771	0	4.60893e-05	5.37432e-05	0	0	0	4.34329e-05	0	0.000219491	0	0	0	0	0.00011885	0.000115447	0.000163845	0.000123218	0.000153799	0.000154258	0.000322876	0	0.000133038	0	0.000298864	0.000386279	0.000283527	8.48104e-05	0	0	0.000175213	0.000104406	0	0	4.53823e-05	0	0.000101215	0.000220872	0.000131752
MERGE22804ID	0	0	0	0	0	0	0.000125786	0.000348149	0	0	0	0	4.60893e-05	0.000107486	0	0	0	0	0	0	0	0	0	0	5.94248e-05	0	0	0.000164291	7.68994e-05	5.14192e-05	0	8.23791e-05	0	7.32762e-05	7.47161e-05	0	0	0	0	0	0	0	0	0	0	0	0	0	0.000131752
MERGE80855ID	0	0	0	0	0	0.000212224	0.000377358	0.00011605	0	9.47239e-05	0.000134771	0	4.60893e-05	0.000107486	0	6.19502e-05	0	0	0	0	0.000119389	9.31099e-05	0	7.65169e-05	5.94248e-05	0.00017317	0.00010923	8.21456e-05	0	0.000205677	0	8.23791e-05	0	7.32762e-05	0.000149432	7.72559e-05	4.05039e-05	0	0.000124254	0	5.84044e-05	0	0	7.56258e-05	0	0	0	0.000110436	0.000329381
MERGE58446ID	0	0	0	0	0	0	0.000125786	0	0.000231428	0	0	0	0	0	0	0	0	0	0	0	0.000119389	0	0	0	5.94248e-05	0.000115447	0.00010923	0	7.68994e-05	0	0.000107625	4.11896e-05	0	0	0	7.72559e-05	8.10077e-05	8.48104e-05	0.000124254	0	5.84044e-05	0	5.34331e-05	7.56258e-05	4.53823e-05	0.000148909	0.000101215	0	0
MERGE42277ID	0	0	0	0	0	0	0.000125786	0	0	0	0	0	0	0	0	0	0	0	0	0	0	0	0	0	0	0	0	0	0	0	0	0	0	0	0	0	0	0	0	0	0	0	0	0	0	0	0	0	6.58762e-05
MERGE61034ID	0.000200642	0	0	0.000114771	0.000206847	0.000106112	0.000125786	0.00011605	0.000115714	9.47239e-05	0.000134771	9.95223e-05	4.60893e-05	0.00016123	5.60099e-05	6.19502e-05	6.50195e-05	0.000130299	0.000120236	7.31636e-05	5.96944e-05	9.31099e-05	0	0	0.00011885	0	0.000163845	8.21456e-05	0	0	0.000161438	8.23791e-05	0.000177384	0	7.47161e-05	0	0.000283527	0.000169621	0.000434891	0.000512145	0.000233618	0.000730842	0.000427465	0.000605006	0.000272294	0.000670092	0.000404858	0.000441745	0
MERGE34436ID	0	0	0	0	0.000206847	0	0.000377358	0.000232099	0.000462856	0	0	0	0.000414804	0.000537432	0.000448079	0.000185851	0.000130039	0.000260598	0.000300589	0.000292654	0.000716332	9.31099e-05	0.000392259	0.000153034	0.000415973	0.000230894	0.00010923	0	0	0	5.38126e-05	0	0	7.32762e-05	7.47161e-05	7.72559e-05	0	0.000169621	6.21272e-05	0.000146327	0.000175213	0.000104406	0.000267165	0.000226877	4.53823e-05	0	0.000303644	0.000220872	6.58762e-05
MERGE23251ID	0	0.000118765	0	0	0	0	0	0.000464199	0	0.000189448	0	0.000199045	0	5.37432e-05	0.00011202	0	0	0	6.01178e-05	0.000146327	0.000179083	0	0	0.000153034	5.94248e-05	5.77234e-05	0.00010923	0.000205364	7.68994e-05	0.000257096	5.38126e-05	0.000164758	0.000133038	0.000146552	0.000149432	0.000154512	0.000162015	8.48104e-05	0	7.31636e-05	0	0	0	0	0	0.000148909	0.000101215	0.000110436	6.58762e-05
MERGE58211ID	0	0	0.000294247	0	0.000206847	0.000106112	0.000503145	0.00011605	0.000231428	0.000284172	0	9.95223e-05	4.60893e-05	5.37432e-05	0	0.000185851	0	0.000173732	6.01178e-05	7.31636e-05	0	0	0	0	0	5.77234e-05	0	8.21456e-05	0.000153799	0.000154258	5.38126e-05	0.000123569	4.43459e-05	0.000146552	0.000149432	0.000154512	0	0	6.21272e-05	7.31636e-05	5.84044e-05	0	0	0	4.53823e-05	0.000148909	0	0.000110436	6.58762e-05
MERGE30197ID	0	0	0	0	0.000103423	0	0	0.00011605	0	0	0	0	0	0	5.60099e-05	0	0	4.34329e-05	0.000120236	0	0	0	0	0.000153034	0	5.77234e-05	0.00010923	8.21456e-05	0	0.000205677	0	0.000205948	0	7.32762e-05	7.47161e-05	0.000309023	0.000121512	8.48104e-05	0.000124254	7.31636e-05	0	0	5.34331e-05	0	9.07647e-05	0.000148909	0.000303644	0.000110436	0.000131752
MERGE60831ID	0	0	0	0	0	0.000106112	0	0	0	0	0	0	0	5.37432e-05	5.60099e-05	6.19502e-05	0.000130039	0	6.01178e-05	7.31636e-05	0.000119389	0	0.000130753	7.65169e-05	0.00011885	5.77234e-05	0	0	0	0	0	4.11896e-05	4.43459e-05	7.32762e-05	7.47161e-05	0.000231768	0.000688566	0.000848104	0.00130467	0.000292654	0.000350426	0.000939653	0.00160299	0.000680632	0.000408441	0.00096791	0.000708502	0.00110436	6.58762e-05
MERGE63204ID	0	0	0	0	0	0	0	0	0	0	0	0	0	0	0	0	0	0	0	0	5.96944e-05	0	0	0	5.94248e-05	0	0	0	0	0	0	0	0	0.000146552	0.000224148	7.72559e-05	8.10077e-05	0	6.21272e-05	0	0	0	0	0	4.53823e-05	0	0	0	0.000197628
MERGE31198ID	0.000200642	0.00023753	0	0.000114771	0.000206847	0.000106112	0.000125786	0.000232099	0	0	0	9.95223e-05	0.000783518	0.000752405	0.000560099	0.000371701	0.000780234	0.000217165	0.000480943	0.0008048	0.00113419	0.000372439	0.000523013	0.000229551	0.000415973	0.000634957	0.00032769	4.10728e-05	7.68994e-05	0	0.00021525	0	0.000354767	0.000219829	0	0	0.000121512	8.48104e-05	0	7.31636e-05	5.84044e-05	0	5.34331e-05	0.000151252	4.53823e-05	0.000223364	0	0.000110436	6.58762e-05
MERGE43834ID	0	0	0	0.000114771	0.000103423	0	0	0.00011605	0	0	0	0	0	0	0.00011202	0	0	0	0	0	5.96944e-05	0	0	0	0	0	0	8.21456e-05	7.68994e-05	0.000102838	0	0	0	7.32762e-05	7.47161e-05	0.000231768	4.05039e-05	0	0	0	0	0	5.34331e-05	0	0	0	0	0	6.58762e-05
MERGE39921ID	0.000200642	0	0	0.000114771	0	0	0	0	0.000231428	9.47239e-05	0	0.000199045	0	5.37432e-05	0	0	0	4.34329e-05	0.000180353	0.000365818	0.000417861	0	0	0	5.94248e-05	0	0.000163845	8.21456e-05	0.000230698	5.14192e-05	0.00021525	0.000205948	0.000177384	0.000659486	0.000896593	0.000618047	8.10077e-05	0.000169621	6.21272e-05	7.31636e-05	0	0	5.34331e-05	0	4.53823e-05	0.000595637	0.000404858	0.000552181	0.000395257
MERGE65665ID	0	0.000118765	0.000147124	0.000114771	0	0.000318336	0.000251572	0.000464199	0.000231428	9.47239e-05	0.000269542	0.000398089	0.000276536	0.000376203	0.00011202	0.000309751	6.50195e-05	8.68659e-05	0.000360707	0.000219491	0.000358166	0.000372439	0	0.000306068	0.000237699	0.000519511	0.00043692	8.21456e-05	0.000153799	0.000257096	0.000161438	0.000205948	0.000133038	7.32762e-05	0.00037358	0	8.10077e-05	0	0.000124254	0	0.000116809	0	0.000160299	7.56258e-05	0	7.44546e-05	0.000404858	0.000441745	0.000131752
MERGE75375ID	0	0.000118765	0	0.000114771	0	0.000106112	0	0.000232099	0	9.47239e-05	0.000269542	0	0	0	0	0	6.50195e-05	4.34329e-05	0	0	5.96944e-05	0	0	0	0.000178274	0	0	4.10728e-05	7.68994e-05	0.000102838	5.38126e-05	0.000247137	4.43459e-05	0.000366381	0.000597729	0.000231768	4.05039e-05	0	0	0	5.84044e-05	0	0	0	0	0.000148909	0.000101215	0	0.000131752
MERGE5370ID	0	0	0	0	0	0	0	0.00011605	0	0	0	0	9.21786e-05	0	0	0	0	4.34329e-05	0	0	5.96944e-05	0.00018622	0	7.65169e-05	0	0	0	0.000123218	7.68994e-05	0.000205677	0.000591939	0.000453085	0.000310421	0.00095259	0.000597729	0.00123609	0.00072907	0.00127216	0.000621272	0.00124378	0.00105128	0.000730842	0.000160299	0.000151252	0.000272294	0.000521182	0.000404858	0.000220872	0.000263505
MERGE16536ID	0	0.000118765	0.000147124	0.000114771	0.000206847	0.000212224	0.000251572	0	0.000347142	0.000189448	0	9.95223e-05	4.60893e-05	0.000214973	0.000280049	6.19502e-05	0	4.34329e-05	6.01178e-05	0	0	0.00018622	0.000261506	7.65169e-05	0.000178274	0.000230894	0.00010923	0.000205364	0.000384497	0.000719868	0.00021525	0	8.86918e-05	0	7.47161e-05	7.72559e-05	8.10077e-05	0.000169621	0	0	0.000116809	0.000104406	0	0.000226877	0.000136147	0	0.000101215	0.000441745	0.000329381
MERGE38315ID	0	0	0	0.000114771	0	0	0.000125786	0.00011605	0	9.47239e-05	0.000134771	0	0	0.00016123	0.00011202	6.19502e-05	6.50195e-05	0.000130299	0	0.000292654	0	0	0	0.000229551	5.94248e-05	0.000115447	0.00010923	0.00028751	0.000615195	0.000462773	0.000107625	0.000123569	0.000133038	7.32762e-05	0.000149432	0.000154512	4.05039e-05	0.000169621	0	0	0	0	0	7.56258e-05	0	0	0.000101215	0.000220872	0.000461133
MERGE40397ID	0	0	0	0	0	0	0	0	0	0	0	0	0	0	0	0	0	0	0	0	0	0	0	0	0	0	0	0	0	0	0	0	0	0	0	0	4.05039e-05	0	0	0	0	0	0	0	0	0	0	0	0
MERGE58552ID	0	0	0	0.000344313	0	0	0	0	0	0	0	0	0	0	0	0	0	0	0	0	0	0	0	0	5.94248e-05	0	5.4615e-05	0.000123218	7.68994e-05	0.000102838	0	0	0	0	0	7.72559e-05	4.05039e-05	0	0	0	0	0	0	0	4.53823e-05	0	0.000202429	0	6.58762e-05
MERGE5494ID	0	0	0	0.000114771	0	0	0	0	0	9.47239e-05	0	0	0	0	0	6.19502e-05	0	0.000130299	0	0	0	9.31099e-05	0	0	0	0	5.4615e-05	0.000657165	0.000692095	0.000514192	0.000376688	0.000700222	0.000266075	7.32762e-05	0.000149432	7.72559e-05	0	0	0	0	0	0	0	0	0	0	0	0	0
MERGE42525ID	0	0	0	0	0.000413693	0.000318336	0.000251572	0.000464199	0.000115714	9.47239e-05	0	0	9.21786e-05	5.37432e-05	0.00011202	6.19502e-05	0	4.34329e-05	6.01178e-05	0.000219491	0.000238777	0	0.000130753	0.000153034	0	0.000115447	0	0.000164291	0	0.000205677	0.000322876	4.11896e-05	0.000177384	0.000439657	0.000149432	0.000309023	0.000162015	0	0	7.31636e-05	5.84044e-05	0	0	0	0	0.000223364	0.000202429	0.000220872	0.000263505
MERGE57111ID	0.000200642	0	0	0	0	0	0	0	0	0	0.000134771	0	0	0	0	0	0	0	0	0	0	0	0	0	0	0	0	0	7.68994e-05	0	0	0	0	0	0	0	0	0	0	0	0	0	0	0	4.53823e-05	0	0	0	6.58762e-05
MERGE78344ID	0	0	0	0	0.000103423	0.000106112	0.000377358	0.000232099	0.000231428	0	0	9.95223e-05	0	5.37432e-05	0.00011202	0	0	0	6.01178e-05	0	0	0.00018622	0	0	0.00011885	5.77234e-05	0.000163845	0.000123218	7.68994e-05	0.000257096	5.38126e-05	8.23791e-05	4.43459e-05	0	0	7.72559e-05	0	0	6.21272e-05	0	0	0	5.34331e-05	0	4.53823e-05	0	0	0	0
MERGE33940ID	0	0	0	0	0.00031027	0.000106112	0.000125786	0.00011605	0.000347142	0.000189448	0	0.000298567	4.60893e-05	0.000214973	5.60099e-05	0.0001239	0.000260078	4.34329e-05	0.000120236	0.000146327	0	9.31099e-05	0	7.65169e-05	0	0.000115447	0.00010923	8.21456e-05	0	0	0.000376688	0.000247137	0.000221729	0.000219829	0	0.000154512	8.10077e-05	0.000169621	0.000497018	0	0.000175213	0	0	0	0.000181529	0.000148909	0	0	0
MERGE73437ID	0	0	0	0	0.000103423	0.000106112	0	0.00011605	0	0	0	0	0	0	0	0	0	0	0.000120236	0.000146327	0.000119389	0	0	7.65169e-05	5.94248e-05	0.000115447	0.00010923	0	0.000230698	0.000102838	5.38126e-05	0.000205948	0	0	0	7.72559e-05	0	0	0	0	5.84044e-05	0	0	0	0	0	0	0.000110436	6.58762e-05
MERGE59684ID	0	0	0	0	0	0	0.000125786	0.000464199	0.000115714	9.47239e-05	0	0	4.60893e-05	5.37432e-05	0	0	0	0	6.01178e-05	7.31636e-05	0	0	0	0	0.000178274	0	0	0	7.68994e-05	0.000359934	0	0	0	0	7.47161e-05	0	0	8.48104e-05	0.000186382	0	0	0	5.34331e-05	0	0	0	0	0	0
MERGE36085ID	0	0	0	0	0	0	0	0	0	0	0	0	4.60893e-05	0	0	0	0	0	0	0	0	0	0	0	5.94248e-05	0	0.00010923	0	0	0	0	4.11896e-05	0	0	0	0	4.05039e-05	0	0	0	0	0	0	0	0	0	0	0	0
MERGE44967ID	0	0	0	0.000459084	0.000103423	0	0.000251572	0.00011605	0.000231428	0.000378896	0.000134771	0.000199045	4.60893e-05	0.00016123	0.00011202	0.0001239	0.000130039	0.000217165	0	0.000146327	0.000119389	0	0.000130753	7.65169e-05	0.000237699	0.00034634	0.00054615	0.00110897	0.000461396	0.000976964	0.000269063	0.000370706	0.000221729	0.000293105	0.000224148	0.000386279	8.10077e-05	0.000169621	0.000124254	0	0	0.000104406	5.34331e-05	0	0.000136147	0.000223364	0.000303644	0.000552181	0.000131752
MERGE14214ID	0	0	0	0	0	0	0.000125786	0	0	9.47239e-05	0	0	0	0	0	0	0	0	0	0	0	0	0.000130753	0	0	5.77234e-05	5.4615e-05	8.21456e-05	0	0.000257096	0.000107625	0	4.43459e-05	0	0	0	0	8.48104e-05	0	0	0	0	0	7.56258e-05	0	0	0	0	0
MERGE58398ID	0	0	0	0	0	0	0	0.00011605	0	9.47239e-05	0.000134771	0	0	5.37432e-05	0	6.19502e-05	0	0	6.01178e-05	0	5.96944e-05	0	0	7.65169e-05	5.94248e-05	0	0	0.000123218	0.000153799	0.000154258	0	0	4.43459e-05	0.000219829	0	7.72559e-05	0.000162015	8.48104e-05	6.21272e-05	0	0	0	0	7.56258e-05	0	0	0.000101215	0.000110436	0.000197628
MERGE62998ID	0	0	0	0	0	0	0	0	0	0	0	0.000199045	4.60893e-05	0	0	0	0	0	6.01178e-05	0	5.96944e-05	0	0	0	0.00011885	5.77234e-05	0.00010923	0.000123218	7.68994e-05	5.14192e-05	0	8.23791e-05	0	7.32762e-05	7.47161e-05	0.000154512	0.000121512	0	0.000124254	0	5.84044e-05	0	0	0	0	7.44546e-05	0	0	0
MERGE33804ID	0	0	0	0.000229542	0.000103423	0	0	0.000348149	0	0.000284172	0	0.000199045	0.000138268	5.37432e-05	0.000280049	6.19502e-05	0	4.34329e-05	6.01178e-05	0.000146327	0	9.31099e-05	0	7.65169e-05	5.94248e-05	0	5.4615e-05	4.10728e-05	0.000153799	5.14192e-05	5.38126e-05	0.000123569	0	7.32762e-05	0	0	4.05039e-05	0.000169621	0.000124254	0	0	0	5.34331e-05	0	4.53823e-05	0.000148909	0	0	0
MERGE42538ID	0	0.00023753	0.000294247	0	0	0	0	0	0.000115714	0	0.000269542	9.95223e-05	0	0.000107486	0.00016803	0	0.000130039	0.000173732	0.000240471	7.31636e-05	0.000179083	0	0	0.000229551	0.000178274	0.000288617	0.00010923	4.10728e-05	0	0.000154258	0.000161438	0.000288327	0.000177384	0.000366381	0.000672445	0.000540791	0.000121512	0.000169621	0.000186382	7.31636e-05	5.84044e-05	0	5.34331e-05	0	9.07647e-05	7.44546e-05	0.000202429	0.000110436	0.000461133
MERGE70640ID	0	0	0.000147124	0	0	0	0	0	0	0	0	0	0	0	0	0	0	0	0	0	0	0	0	0	0	0	0	0	0	0.000257096	5.38126e-05	0	4.43459e-05	7.32762e-05	0	7.72559e-05	8.10077e-05	0.000169621	6.21272e-05	0	5.84044e-05	0	5.34331e-05	0	0	7.44546e-05	0.000101215	0.000220872	0
MERGE5617ID	0	0.000118765	0.000147124	0.000114771	0.000103423	0	0	0	0.000347142	9.47239e-05	0.000134771	0	0	0	0	6.19502e-05	0	0	0.000120236	0	0.000179083	0	0.000130753	0	0	5.77234e-05	5.4615e-05	0.000164291	0.000384497	0.000205677	0	0.000164758	0	7.32762e-05	0.000149432	0.000154512	0	8.48104e-05	0	0.000146327	5.84044e-05	0.000104406	0	0	4.53823e-05	0	0	0	0.000131752
MERGE264553ID	0	0	0.000147124	0	0.000103423	0	0	0	0.000115714	0	0.000134771	0	0	0	5.60099e-05	6.19502e-05	0	4.34329e-05	0	0.000146327	0.000119389	9.31099e-05	0	0	5.94248e-05	0.000115447	0	4.10728e-05	7.68994e-05	0.000102838	0	8.23791e-05	4.43459e-05	0.000146552	0.000149432	0	0.000324031	0.000169621	0.000124254	7.31636e-05	0.000584044	0	0.000160299	0	0.000408441	7.44546e-05	0.000404858	0.000220872	0.000329381
MERGE58458ID	0	0	0	0	0	0	0.000251572	0.000232099	0.000115714	0	0.000134771	0	0	0	0.00016803	0	0	0	0	0	0	0	0	0	5.94248e-05	0	0	0.000205364	0.000153799	0.000257096	0	0.000123569	4.43459e-05	7.32762e-05	7.47161e-05	7.72559e-05	4.05039e-05	0	6.21272e-05	0	0	0	0	0	4.53823e-05	0	0	0	0
MERGE37066ID	0	0	0	0	0	0	0	0	0	0	0	0	4.60893e-05	0	0	0	0	4.34329e-05	0	7.31636e-05	0.000119389	0	0	7.65169e-05	0	0	0	0	7.68994e-05	0	0	0.000123569	4.43459e-05	0.000146552	7.47161e-05	0.000231768	0.000202519	8.48104e-05	0.000124254	7.31636e-05	0	0	0	0	4.53823e-05	7.44546e-05	0	0	0
MERGE38249ID	0	0	0	0.000114771	0.000206847	0.000212224	0.000377358	0.000232099	0.000231428	9.47239e-05	0.000134771	0	0	5.37432e-05	0.00011202	6.19502e-05	0.000195059	8.68659e-05	0.000120236	7.31636e-05	0	0	0	0	0.00011885	0.000115447	0.000163845	0.000616092	0.000461396	0.000668449	5.38126e-05	0.000453085	0.000532151	0	7.47161e-05	0	0.000121512	8.48104e-05	0	7.31636e-05	5.84044e-05	0	0	0	0.000408441	0.000223364	0.000202429	0	0.000461133
MERGE48886ID	0	0	0.000147124	0	0	0	0.000125786	0.00011605	0	0	0	9.95223e-05	4.60893e-05	0.000107486	0	6.19502e-05	0	0	0	0	0	0	0	0	0	5.77234e-05	5.4615e-05	0.000246437	0	0	5.38126e-05	0.000123569	4.43459e-05	0.000146552	0.00037358	0	8.10077e-05	0	6.21272e-05	0	0	0	0	0	0	0	0.000101215	0.000110436	0
MERGE47907ID	0	0	0	0	0	0	0	0	0	0	0	0	0	0	0	0	0	0	6.01178e-05	0	0	0	0	0	0	0	0	0	0	0	0	0	4.43459e-05	0.000219829	0.000149432	0.000309023	4.05039e-05	0	0.000124254	7.31636e-05	5.84044e-05	0	0	0	0	0.000148909	0.000101215	0	6.58762e-05
MERGE36654ID	0	0	0	0	0	0	0	0	0	0	0	0	0	0	0	0	0	0	0	0	0	9.31099e-05	0	0	0	0	0	0	0	5.14192e-05	0	0	0	7.32762e-05	0.000149432	7.72559e-05	8.10077e-05	8.48104e-05	0	0	0	0	0	0	0	0	0	0	0
MERGE55525ID	0.000401284	0.000593824	0.000441371	0.000573855	0.000413693	0.000742784	0.000251572	0.000348149	0.000347142	0.000378896	0	0.000398089	0.000875697	0.000967378	0.000896158	0.000619502	0.000650195	0.000217165	0.000601178	0.00124378	0.000835721	0.000465549	0.000261506	0.000306068	0.000653672	0.000461787	0.00054615	0	0	0	5.38126e-05	0.000164758	0.000177384	0.000146552	0.000149432	0	4.05039e-05	8.48104e-05	0.000372763	0.000146327	0	0.000104406	0.000427465	0.000151252	4.53823e-05	0.000223364	0	0	0
MERGE33253ID	0	0	0	0	0.000103423	0	0.000628931	0.000348149	0.000115714	9.47239e-05	0	0.000199045	4.60893e-05	0.00016123	0	0	0	4.34329e-05	0.000180353	0	0.000179083	0	0	0	0.000237699	0.000288617	0.00010923	0	7.68994e-05	0.000257096	0.000322876	0.000288327	0.000177384	0.000146552	0	0.000231768	0	0	0.000124254	0	0	0.000104406	5.34331e-05	0	0	0	0	0.000110436	0.000131752
MERGE58478ID	0.000200642	0	0	0	0.000103423	0	0	0	0	9.47239e-05	0	0	0	0	0	0	0	0	6.01178e-05	0	0	0	0	7.65169e-05	0	0	5.4615e-05	4.10728e-05	0	0.000102838	0.000107625	8.23791e-05	0	7.32762e-05	0	0	4.05039e-05	8.48104e-05	0	0	0	0.000104406	0	7.56258e-05	4.53823e-05	0	0.000101215	0	0.000131752
MERGE216469ID	0.000200642	0.000118765	0	0	0	0	0	0	0	9.47239e-05	0	0	4.60893e-05	0	5.60099e-05	0	6.50195e-05	0	0	0	5.96944e-05	0	0	0	0	0	0	8.21456e-05	0	5.14192e-05	0	4.11896e-05	0	7.32762e-05	0	0	0	0	0	0	0	0	0	0	4.53823e-05	0	0	0	6.58762e-05
MERGE71911ID	0	0.000118765	0	0	0.000103423	0.000212224	0	0	0	0	0	0	0	0	0	6.19502e-05	0	0	0	0	0	0	0	0	0	5.77234e-05	0	4.10728e-05	7.68994e-05	0.000154258	0	0.000123569	4.43459e-05	0.000219829	0.000224148	0.000154512	0.000243023	0.000254431	0.000124254	7.31636e-05	0.000175213	0.000104406	0	0.000302503	0.000408441	7.44546e-05	0	0.000110436	0.000131752
MERGE75426ID	0	0	0.000294247	0	0	0	0	0.00011605	0	0	0	0	9.21786e-05	0.000107486	5.60099e-05	0	6.50195e-05	0	0.000120236	7.31636e-05	0	0	0	0	0	0	5.4615e-05	8.21456e-05	0	0	5.38126e-05	0	8.86918e-05	0.0012457	0.00141961	0.00177689	8.10077e-05	8.48104e-05	0.000186382	0	5.84044e-05	0	0	0	4.53823e-05	0	0	0	6.58762e-05
MERGE58471ID	0	0	0	0	0.000206847	0.000106112	0	0	0	0	0.000134771	0	0	0	0	0	0	0	0	0	0	0	0	0	5.94248e-05	0	0	0.000410728	7.68994e-05	0.000874126	0	0	4.43459e-05	7.32762e-05	0.000149432	7.72559e-05	0	0	0	0	0	0	0	0	0	7.44546e-05	0.000101215	0	0
MERGE57288ID	0	0	0	0	0	0	0	0	0	0	0	0	0	0	0	0	0	0	0	0	0	0	0	0	0	0	0	0	0	0	0	0	0	0	0	0	0	0	0	0	0	0	0	0	0	0	0	0	0
MERGE53675ID	0	0.000118765	0.000147124	0	0	0.000212224	0	0.000232099	0.000231428	0	0.000134771	0	9.21786e-05	0.000107486	0.00011202	0	0.000130039	8.68659e-05	0.000360707	0.000146327	0.000119389	0	0	7.65169e-05	5.94248e-05	5.77234e-05	5.4615e-05	0.000246437	0.000307598	0.000359934	0.000161438	0.000247137	0.000177384	0.000146552	0.00037358	0.000463535	4.05039e-05	0.000169621	0.000186382	0	5.84044e-05	0	0	0	4.53823e-05	0.000223364	0.000303644	0.000331309	0.000461133
MERGE49347ID	0	0	0	0	0	0	0	0	0	0	0	0	0	0	0	0	0	0	0	0	0	0	0	0	0	0	0	0	0	0	0	0	0	0	0	0	0	0	0	0	0	0	0	0	0	0	0	0	0
MERGE21208ID	0	0	0	0	0	0	0	0	0	0	0	9.95223e-05	4.60893e-05	0	0	0	0	0.000217165	0	0	0	0	0	7.65169e-05	0	0	0	4.10728e-05	0	5.14192e-05	0.000107625	4.11896e-05	8.86918e-05	7.32762e-05	0.000149432	0.000309023	0.000121512	8.48104e-05	0	7.31636e-05	0.000175213	0.00052203	0.000106866	7.56258e-05	0.000226912	0.000148909	0.000101215	0.000441745	6.58762e-05
MERGE11113ID	0.000200642	0.000475059	0.000294247	0.000229542	0.000206847	0.000318336	0.000251572	0.000348149	0.000231428	0.000189448	0.000134771	0.000199045	0.000276536	0.000268716	5.60099e-05	0.000247801	0.000260078	8.68659e-05	0.000601178	0.000219491	0.000477555	9.31099e-05	0.000130753	7.65169e-05	5.94248e-05	5.77234e-05	0.00010923	4.10728e-05	0	0	0	0	0	7.32762e-05	7.47161e-05	7.72559e-05	0.000162015	0.000169621	0.000248509	0.000292654	5.84044e-05	0.000104406	0.000106866	0.000226877	0	0.000148909	0	0.000110436	0.000131752
MERGE143407ID	0	0	0	0	0	0	0.000377358	0	0.000231428	0	0	0	0	0.00016123	5.60099e-05	0	0	0	0	0	0	0	0	0	5.94248e-05	0.000115447	5.4615e-05	0.000205364	0.000153799	0.000102838	0	4.11896e-05	4.43459e-05	0	0	0	4.05039e-05	0	0.000124254	0	0	0	5.34331e-05	0.000151252	0.000272294	7.44546e-05	0.000101215	0	6.58762e-05
MERGE60303ID	0	0	0	0	0	0.000106112	0	0	0	0	0	0	4.60893e-05	0	0	0	0	4.34329e-05	0	7.31636e-05	0	0	0	0	0	0	5.4615e-05	0.000205364	7.68994e-05	0.000257096	0.000107625	0	4.43459e-05	0.000146552	0	7.72559e-05	0	0	0	0	0	0	0	0	0	0.000297818	0	0	0.000197628
MERGE42246ID	0	0	0	0	0	0.000106112	0	0.000232099	0	9.47239e-05	0.000134771	0	0	0.00016123	5.60099e-05	0	0	4.34329e-05	6.01178e-05	7.31636e-05	0.000119389	0	0.000261506	0	0.00011885	5.77234e-05	5.4615e-05	0.00028751	0.000153799	0.000308515	0.000107625	0.000288327	0.000177384	0.000659486	0.000224148	0.000231768	0.000405039	8.48104e-05	0.000310636	0	5.84044e-05	0.000104406	5.34331e-05	0	0	0.000223364	0.000202429	0	0.000461133
MERGE48323ID	0	0.000118765	0	0	0	0	0	0.000232099	0	0	0.000269542	9.95223e-05	0	0	0.00011202	0	0	0	0.000120236	0	0	0	0	7.65169e-05	0	0.000115447	0.00010923	0.000205364	7.68994e-05	0.000257096	0	0.000123569	8.86918e-05	0.000146552	0	0	8.10077e-05	0	6.21272e-05	7.31636e-05	0	0	0	0	0	0	0	0	6.58762e-05
MERGE36850ID	0	0	0	0	0	0.000106112	0.000125786	0	0.000115714	9.47239e-05	0	0	0.000184357	0	0	0	0	0	0	0	0	0	0	0	5.94248e-05	0	0	0.000205364	0.000153799	0.000257096	0	0	4.43459e-05	0	0	0	0	8.48104e-05	0	0	0	0	0.000106866	0.000151252	0	0	0	0	6.58762e-05
MERGE26405ID	0	0	0	0	0.000103423	0	0	0.00011605	0	0	0	0	0	0	0	0	0	0	0	0	0	0	0	0	0	0	0	4.10728e-05	0	5.14192e-05	0	0	0	7.32762e-05	0	0	0	0	0	0	5.84044e-05	0	5.34331e-05	0	0	0	0	0	0
MERGE59755ID	0	0	0	0	0	0	0.000125786	0.00011605	0.000115714	0	0	0	9.21786e-05	5.37432e-05	0	6.19502e-05	0	0	6.01178e-05	0	0	9.31099e-05	0	0	0.00011885	0.000115447	0	4.10728e-05	0.000153799	0.000154258	0	4.11896e-05	4.43459e-05	7.32762e-05	7.47161e-05	0.000231768	0	0	0	0	5.84044e-05	0	0	7.56258e-05	4.53823e-05	7.44546e-05	0.000202429	0	0
MERGE78273ID	0	0.000118765	0	0	0	0	0	0	0	0.000189448	0	0	4.60893e-05	0	0	0	0	0	0	7.31636e-05	0.000119389	0	0	0	0	0	0	0	7.68994e-05	0	0	0	0	0.000146552	7.47161e-05	0	0	0	0	0	0	0	0	0	4.53823e-05	0	0	0	0
MERGE24033ID	0	0	0	0.000114771	0.000517117	0.000106112	0.000754717	0.000812348	0.000462856	0.000378896	0.000539084	0.000398089	0.000184357	0.000322459	0.000448079	0	6.50195e-05	0	6.01178e-05	0	0.000119389	0.00027933	0	0.000153034	0.000297124	0.000288617	0.000163845	0.000205364	0.000461396	0.000257096	0.00021525	0.000453085	0.000266075	7.32762e-05	7.47161e-05	7.72559e-05	0	8.48104e-05	0.000124254	7.31636e-05	0	0	0	0	9.07647e-05	0.000148909	0	0	0.000197628
MERGE3143ID	0	0	0	0	0	0	0.000125786	0	0	0	0	0	0	0	0	0	6.50195e-05	0	0	0	5.96944e-05	0	0	0	0	5.77234e-05	0	0	0	5.14192e-05	0	8.23791e-05	0	0.000366381	0	7.72559e-05	0.000243023	0	0	0	0	0.000104406	0	0	0	0	0.000101215	0	0.000263505
MERGE113537ID	0.000200642	0.000356295	0	0	0.00031027	0	0.000125786	0.00011605	0	0.000189448	0.000134771	0	4.60893e-05	0.00016123	0	0	6.50195e-05	0.000173732	6.01178e-05	7.31636e-05	0.000119389	9.31099e-05	0	0.000229551	0.000178274	0.00034634	5.4615e-05	0.000616092	0.000153799	0.000462773	5.38126e-05	0.000453085	8.86918e-05	0.000146552	7.47161e-05	0.000231768	0.000121512	0.000339242	0	0	0	0	0	0	0	0.000148909	0.000101215	0.000110436	6.58762e-05
MERGE123840ID	0	0	0	0	0	0	0	0.00011605	0.000115714	0	0	0	0	0	0	0	0	0	6.01178e-05	0	0	0	0	0.000153034	5.94248e-05	0	5.4615e-05	8.21456e-05	0	0	5.38126e-05	0.000123569	4.43459e-05	0.000146552	0.000149432	0.000154512	8.10077e-05	8.48104e-05	0.000186382	0	0	0	0	0	0	7.44546e-05	0	0	0
MERGE8981ID	0	0	0	0	0	0	0	0	0.000347142	0.000189448	0.000269542	9.95223e-05	0.000184357	5.37432e-05	0.000280049	0	6.50195e-05	0	0	0	0	0	0	7.65169e-05	0.00011885	5.77234e-05	0.000163845	0.000246437	0.000153799	5.14192e-05	0.000161438	4.11896e-05	4.43459e-05	7.32762e-05	0	0	0.000121512	0	0	0	0	0.000104406	5.34331e-05	0.000151252	0.000226912	0.000148909	0.000202429	0.000110436	0.000263505
MERGE60233ID	0	0	0	0	0	0	0	0	0	0	0	0	0	5.37432e-05	5.60099e-05	6.19502e-05	0	0	0	7.31636e-05	5.96944e-05	0	0	0	0	0	0	0	0	0	0	4.11896e-05	0	0	0	0.000154512	4.05039e-05	8.48104e-05	6.21272e-05	7.31636e-05	5.84044e-05	0	0.000160299	0	0	0	0	0.000110436	0
MERGE19093ID	0.000200642	0.000118765	0.000147124	0	0.00062054	0.00053056	0	0.00011605	0.000115714	9.47239e-05	0.000269542	0.000497611	0.000460893	0.000214973	0.000336059	0.000185851	0.000390117	4.34329e-05	0.000180353	0.000292654	0.000238777	9.31099e-05	0.000130753	0.000306068	0.000178274	0.00034634	5.4615e-05	4.10728e-05	7.68994e-05	0.000102838	0.000107625	0.000164758	0.000221729	0	0	0	0	0	0	0	5.84044e-05	0	0	7.56258e-05	4.53823e-05	7.44546e-05	0	0	0
MERGE58275ID	0	0.000118765	0.000147124	0	0.000413693	0	0.000503145	0	0.000115714	0	0	9.95223e-05	4.60893e-05	5.37432e-05	0	0	0	0	6.01178e-05	7.31636e-05	0	0	0	0	5.94248e-05	0	0	0.000205364	0.000230698	0.000205677	0.000161438	0.000123569	4.43459e-05	0.000146552	0.000149432	0.000386279	0	0	6.21272e-05	7.31636e-05	5.84044e-05	0.000208812	0	7.56258e-05	0	7.44546e-05	0.000202429	0.000220872	0.000329381
MERGE2878ID	0	0	0	0	0	0	0	0	0	0	0	9.95223e-05	0	0	0	0	0	4.34329e-05	0.000120236	0	0	0	0	0	0	5.77234e-05	0.00010923	4.10728e-05	0	0	0	0	0	7.32762e-05	0	7.72559e-05	0	8.48104e-05	0	0	0	0	0	0	4.53823e-05	0	0	0.000110436	0
MERGE6837ID	0.000401284	0.000475059	0.000147124	0	0	0.000106112	0	0.00011605	0.000115714	0	0	9.95223e-05	9.21786e-05	0.000214973	0.000224039	0	6.50195e-05	4.34329e-05	6.01178e-05	0	0.000119389	9.31099e-05	0	0	0.00011885	0	0	8.21456e-05	0	5.14192e-05	5.38126e-05	0	0	7.32762e-05	0.000149432	0.000154512	0.000486046	0.000508863	0.000621272	0.000438982	0.000700853	0.000626436	0.000534331	0.000378129	0.000589971	0.000223364	0.000202429	0.000331309	0.000592885
MERGE59692ID	0	0	0	0	0	0	0	0	0	0	0	0	0	5.37432e-05	5.60099e-05	0	0	0	0	0	0	0	0	0	5.94248e-05	0	0	0.000123218	0	0.000154258	0.000107625	4.11896e-05	0	0	0	7.72559e-05	4.05039e-05	0	0	0	0	0.000104406	0	0	0	7.44546e-05	0	0.000220872	0.000131752
MERGE23366ID	0	0	0.000147124	0	0.000103423	0	0	0.00011605	0	0	0.000134771	0	0.000138268	5.37432e-05	0.00016803	6.19502e-05	6.50195e-05	0	0.000240471	0.000219491	5.96944e-05	0	0	0	0	5.77234e-05	0.00010923	8.21456e-05	0.000307598	0.000102838	0	0	4.43459e-05	0	0.000149432	0	4.05039e-05	0	0.000124254	7.31636e-05	5.84044e-05	0	5.34331e-05	0.000151252	0	0.000148909	0.000202429	0.000110436	6.58762e-05
MERGE58545ID	0	0	0	0	0.000103423	0.000212224	0.000377358	0.000232099	0	9.47239e-05	0.000269542	0	4.60893e-05	0	0.00011202	0	0	0	0	0	0	0	0	0	0.000237699	0.00017317	0.000163845	0.000451801	0.000538296	0.000462773	0.00021525	0.000205948	0.000310421	0	0	7.72559e-05	4.05039e-05	0	0	7.31636e-05	5.84044e-05	0	5.34331e-05	0.000151252	0.000272294	0	0	0	0.000461133
MERGE58185ID	0	0	0	0	0	0	0	0	0	0	0	0	0	5.37432e-05	0	0	0	0	0	0	0	0	0	0	0	0	0	0	0	5.14192e-05	0	0	0	0	0	0	4.05039e-05	0	6.21272e-05	7.31636e-05	0	0	0	0	4.53823e-05	0	0	0	0
MERGE54136ID	0	0	0	0	0	0	0	0	0	0.000189448	0.000134771	0	4.60893e-05	0.000107486	0	6.19502e-05	0	0	6.01178e-05	7.31636e-05	0.000179083	9.31099e-05	0	0	0	0.000115447	0.000163845	0.000164291	7.68994e-05	0.000462773	0.000161438	8.23791e-05	8.86918e-05	0.000219829	0.00037358	0.000231768	0.000202519	0.000254431	0	0	0	0	0	0	4.53823e-05	0.000148909	0	0.000110436	0.000197628
MERGE28004ID	0	0	0	0	0	0	0	0	0	0	0	0	0	0	5.60099e-05	0	0	0	0	0	0.000119389	0	0	0	0	0	0	0	0	0	0	0	0	7.32762e-05	0.000224148	0.000154512	0.000121512	0.000254431	0.000124254	0.000585309	0.000467235	0.000313218	0.000480898	0.000453755	0.000862265	0.000595637	0.000607287	0.000220872	0.000263505
MERGE33502ID	0	0	0	0	0	0	0	0.000232099	0	0	0	0	4.60893e-05	0	5.60099e-05	0	0	0	0	7.31636e-05	5.96944e-05	0	0	0	5.94248e-05	5.77234e-05	0	4.10728e-05	7.68994e-05	0.000154258	0	8.23791e-05	0	0	7.47161e-05	7.72559e-05	4.05039e-05	8.48104e-05	0	0.0008048	0.000175213	0	0.000160299	0	9.07647e-05	0.000372273	0.000303644	0.000110436	0.000197628
MERGE36905ID	0	0	0	0	0	0	0	0	0	0	0	0	0	0	0	0	0	0	0	0	0	0	0	0	0	0	0	0	0	0	0	0	0	0	0	0	0	0	0	0	0	0	0	0	0	0	0	0	0
MERGE54204ID	0	0.000118765	0.000441371	0.000114771	0.000413693	0.000106112	0	0	0	9.47239e-05	0.000134771	0.000199045	0.000230447	0.00016123	0.00011202	0.0001239	6.50195e-05	0.000130299	0.000120236	0	0.000119389	0	0.000130753	7.65169e-05	0.00011885	0.00017317	0.000163845	0	0	5.14192e-05	5.38126e-05	8.23791e-05	0	0	0	0.000154512	4.05039e-05	0	6.21272e-05	0.000219491	5.84044e-05	0	0	7.56258e-05	9.07647e-05	7.44546e-05	0	0.000110436	0
MERGE43862ID	0	0	0.000147124	0	0	0.000106112	0.000125786	0	0	0	0	9.95223e-05	0	5.37432e-05	0	0.000185851	0	8.68659e-05	6.01178e-05	0	5.96944e-05	9.31099e-05	0.000130753	0	0.000178274	0	0.00010923	0.000410728	7.68994e-05	0.000154258	5.38126e-05	0.000247137	0.000133038	0.000219829	0.000298864	0.000231768	0.000162015	8.48104e-05	0	0	0	0	5.34331e-05	7.56258e-05	0	7.44546e-05	0	0.000110436	0.000131752
MERGE98328ID	0	0	0	0	0.000103423	0	0	0.00011605	0	9.47239e-05	0	0	0	0	5.60099e-05	0.0001239	0	0	0.000120236	0	5.96944e-05	0	0	7.65169e-05	5.94248e-05	5.77234e-05	0	0.00028751	7.68994e-05	5.14192e-05	0	8.23791e-05	0.000133038	0	7.47161e-05	7.72559e-05	0	0	6.21272e-05	0	5.84044e-05	0	0	0	4.53823e-05	7.44546e-05	0	0	0
MERGE26121ID	0	0	0	0	0	0	0	0	0	0	0	0	0	0	5.60099e-05	0	0	4.34329e-05	0	0	0	0	0	0	5.94248e-05	0	5.4615e-05	0	7.68994e-05	0	5.38126e-05	4.11896e-05	4.43459e-05	0.000146552	0	0	0.000121512	0	0	0	0	0	0	0	0	0.000148909	0.000303644	0.000331309	0.000329381
MERGE11534ID	0	0	0	0	0	0	0	0	0	0	0	0	0	0	0	0	0	0	0	0	0	0	0	0	0	0	0	0	0	0	0	0	0	0	0	0	0	0	0	0	0	0	0	0	0	0	0	0	0
MERGE37255ID	0	0	0	0	0	0	0	0	0	0	0	0	0	0	0	6.19502e-05	0	0	0	0	0	0	0	0	0	0	0	0	0	0	0	0	0	0	0	0	0	0	0	0	0	0	0	0	0	0	0	0	0
MERGE42564ID	0	0	0	0	0.000103423	0.000212224	0	0	0	0	0.000134771	0	4.60893e-05	5.37432e-05	0.00011202	0.000185851	6.50195e-05	8.68659e-05	0	0	0	0	0	7.65169e-05	0.00011885	0.000115447	5.4615e-05	4.10728e-05	0.000307598	0.000102838	5.38126e-05	4.11896e-05	8.86918e-05	0	0	0.000154512	4.05039e-05	0.000169621	0.000248509	0	0	0	5.34331e-05	0	0.000136147	0	0.000101215	0.000220872	0.000131752
MERGE59798ID	0	0	0	0	0	0	0	0	0	0	0	0	0	0	0	0	0	4.34329e-05	6.01178e-05	7.31636e-05	5.96944e-05	0	0	0	5.94248e-05	0	5.4615e-05	0	0	5.14192e-05	5.38126e-05	8.23791e-05	0	0.000219829	0	7.72559e-05	0.000202519	0.000169621	0.000124254	0	0.000233618	0	0	0	0	7.44546e-05	0.000101215	0	0.000131752
MERGE65697ID	0	0	0	0	0	0	0	0	0	0	0	0	0	0	0	0	0	0	6.01178e-05	7.31636e-05	5.96944e-05	9.31099e-05	0.000261506	7.65169e-05	0.00011885	0.000288617	0.000273075	0.000246437	0.000922793	0.000925545	0.000269063	0.000123569	8.86918e-05	7.32762e-05	0.000149432	0.000154512	4.05039e-05	0.000169621	0.000124254	0	0.000116809	0.000104406	0	0	0	0	0.000202429	0.000110436	0
MERGE36969ID	0.000200642	0	0	0	0	0	0.000125786	0	0	9.47239e-05	0	0	0	0	0	0	0	0	0	0	0	0	0	0	0	0	0	0	0	0	0.000107625	4.11896e-05	0	0	0	0	0	0	0	0	5.84044e-05	0	0	0	0	0	0	0	0
MERGE74672ID	0	0.000118765	0	0	0	0	0.000125786	0	0	9.47239e-05	0	0	0	0	0	0	0	0	0	7.31636e-05	5.96944e-05	0	0	7.65169e-05	0	0.000115447	0	8.21456e-05	7.68994e-05	0	5.38126e-05	4.11896e-05	8.86918e-05	7.32762e-05	7.47161e-05	7.72559e-05	0	0	0	0	0	0	5.34331e-05	7.56258e-05	4.53823e-05	0	0	0	6.58762e-05
MERGE123754ID	0	0	0	0	0	0.000212224	0.000251572	0.00011605	0	0	0	0	9.21786e-05	0	0.000280049	0	0	0	0	0	0	9.31099e-05	0	0	0	5.77234e-05	5.4615e-05	0.000205364	7.68994e-05	0.000359934	0.000107625	8.23791e-05	8.86918e-05	0	7.47161e-05	0	4.05039e-05	0	6.21272e-05	0	0	0	0	7.56258e-05	0	0	0.000101215	0.000110436	0.000197628
MERGE79758ID	0	0	0	0	0	0	0	0	0	0	0	0	0	0	0	0	0	0	0	0	0	0	0	0	0	0	0	0	0	0	0	0	0	0	0	0	0	0	0	0	0	0	5.34331e-05	0	0	0	0	0	6.58762e-05
MERGE45203ID	0	0	0	0	0	0	0.000125786	0.00011605	0	0	0	9.95223e-05	0	0	5.60099e-05	0	0	4.34329e-05	0	0	5.96944e-05	0	0	0	5.94248e-05	0	5.4615e-05	0.000164291	7.68994e-05	0	5.38126e-05	0	4.43459e-05	7.32762e-05	0	7.72559e-05	0	0	6.21272e-05	0	0	0	5.34331e-05	0	0	7.44546e-05	0	0	6.58762e-05
MERGE58276ID	0	0	0	0	0	0	0.000125786	0	0.000115714	9.47239e-05	0	0	4.60893e-05	0	0	0	0	8.68659e-05	6.01178e-05	0	0.000179083	0.00018622	0.000130753	0	5.94248e-05	0	0	4.10728e-05	0.000230698	5.14192e-05	0	0.000164758	8.86918e-05	0.000439657	0.000448296	0.00092707	8.10077e-05	0	0.000124254	0.000146327	0.000175213	0.000104406	0	0	0	0.000148909	0	0	0.000197628
MERGE75436ID	0.000200642	0	0	0	0	0	0	0.00011605	0	9.47239e-05	0	0	9.21786e-05	5.37432e-05	5.60099e-05	0	0	4.34329e-05	6.01178e-05	7.31636e-05	0	0	0	0	0	5.77234e-05	0	0	0	5.14192e-05	0	0	4.43459e-05	0.000219829	0.000298864	0.000154512	0	0	0.000124254	0	0	0	0	0	0	0.000148909	0	0	6.58762e-05
MERGE33797ID	0	0	0.000147124	0	0	0	0	0	0	0	0	0	0	0	0	0	0	0	0	0	0	0	0	0	0	0.000115447	5.4615e-05	0	0.000153799	0	0	4.11896e-05	0	0	0	0	4.05039e-05	0	6.21272e-05	0	0	0	5.34331e-05	0	0	0	0.000303644	0.000110436	6.58762e-05
MERGE59274ID	0.000401284	0.000118765	0.000147124	0	0	0	0.000125786	0.00011605	0	9.47239e-05	0	9.95223e-05	4.60893e-05	0.000107486	5.60099e-05	0	0	0	0.000180353	0.000146327	5.96944e-05	9.31099e-05	0	7.65169e-05	0	5.77234e-05	0	4.10728e-05	0	0	0.000107625	0.000123569	0	0	0.00037358	0.000154512	0	0	6.21272e-05	0	0	0	0	0	0	0	0	0.000110436	0.000395257
MERGE109911ID	0	0	0	0	0	0	0	0	0	0	0	0	0	0	0	0	0	0	0	0	0	0	0	0	0	0	0	0	0	0	0	0	0	0	0	0	0	0	0	0	0	0	0	0	0	0	0	0	0
MERGE44706ID	0.000200642	0	0	0	0.000206847	0	0.000125786	0	0	0	0	0	4.60893e-05	0	5.60099e-05	0	0	0	0	0	0	0	0	0.000229551	0	5.77234e-05	0	4.10728e-05	0.000153799	0.000154258	0.000107625	0	4.43459e-05	0	0	7.72559e-05	0	8.48104e-05	0	0	5.84044e-05	0.000104406	0.000213732	0.000151252	0	0	0.000202429	0	0.000197628
MERGE58281ID	0	0	0	0	0	0.000212224	0	0.00011605	0.000231428	0	0.000134771	0	4.60893e-05	0	0.000224039	0	0	8.68659e-05	6.01178e-05	0	0	0	0	7.65169e-05	0	0	0.000163845	0.000205364	0.000153799	0.000411353	0	8.23791e-05	8.86918e-05	7.32762e-05	0.000149432	7.72559e-05	8.10077e-05	8.48104e-05	6.21272e-05	0	0	0	5.34331e-05	0	0.000181529	7.44546e-05	0.000101215	0	0.000131752
MERGE38035ID	0.000200642	0.00023753	0	0	0.00031027	0	0	0	0	9.47239e-05	0	0	9.21786e-05	5.37432e-05	5.60099e-05	0	0.000130039	8.68659e-05	6.01178e-05	0.000146327	0.000238777	0	0	0	5.94248e-05	0	0.00010923	8.21456e-05	0	0	5.38126e-05	4.11896e-05	4.43459e-05	0.000439657	0.000149432	7.72559e-05	0.00052655	0.000848104	0.000807654	0.000585309	0.000233618	0.000626436	0.000534331	0.000453755	0.000317676	0.000595637	0.000303644	0.000220872	6.58762e-05
MERGE54294ID	0	0.000118765	0.000147124	0	0	0.000106112	0	0	0.000231428	0	0	0	0	5.37432e-05	0	6.19502e-05	0	4.34329e-05	0	0.000219491	0.000119389	9.31099e-05	0	0	5.94248e-05	0.00017317	5.4615e-05	0.000164291	0.000153799	0.000205677	5.38126e-05	0	8.86918e-05	0.000219829	0.000224148	7.72559e-05	0.000121512	0.000169621	6.21272e-05	0	0	0	0	7.56258e-05	4.53823e-05	0	0.000101215	0	0.000131752
MERGE59893ID	0	0	0.000147124	0.000114771	0	0	0.000125786	0	0	0.000189448	0	9.95223e-05	0	5.37432e-05	5.60099e-05	6.19502e-05	0	0	0	0	0	0	0	0	0.00011885	0.00017317	0	0.000123218	7.68994e-05	0.000308515	0.000107625	4.11896e-05	0.000133038	7.32762e-05	0.000224148	0	0	8.48104e-05	0	0	0	0	5.34331e-05	0	0	0.000148909	0.000101215	0.000220872	0.000131752
MERGE59339ID	0	0	0	0	0	0	0	0.00011605	0.000115714	9.47239e-05	0	9.95223e-05	0	0.000107486	0	0	0	0	0	0	0	0	0	0	5.94248e-05	0	0.00010923	4.10728e-05	0.000461396	0.000205677	5.38126e-05	4.11896e-05	0	7.32762e-05	0	7.72559e-05	0	0	6.21272e-05	0	0	0	0	0	9.07647e-05	7.44546e-05	0	0	6.58762e-05
MERGE7098ID	0	0	0	0	0	0	0.000503145	0	0.000115714	0	0.000134771	9.95223e-05	4.60893e-05	5.37432e-05	5.60099e-05	0	0	0	6.01178e-05	0	5.96944e-05	0	0	0.000153034	0	5.77234e-05	0	4.10728e-05	0.000230698	0.000154258	5.38126e-05	8.23791e-05	0	0.000146552	0.000298864	0.000231768	0.000121512	0	0.000310636	0	0	0	0	0	4.53823e-05	0	0.000303644	0	0.000131752
MERGE26427ID	0	0	0	0	0	0	0.000125786	0	0	0	0.000134771	0	0	0	5.60099e-05	0	0	0	0	7.31636e-05	0	0	0	0	0	0.000115447	0	0	0	0	0	0	0	0	0	0	4.05039e-05	0	0	0	0	0	0	0	0	0	0	0.000110436	0
MERGE58220ID	0	0	0	0	0	0	0	0	0.000115714	0	0.000134771	0	0	0	5.60099e-05	0	0	0	0	0	5.96944e-05	0	0	0	0	0	0	0	0	0.000102838	0	8.23791e-05	0	0	0	0	0	0.000169621	0	0	0	0	0	0	0	0	0.000101215	0	0.000131752
MERGE53362ID	0	0	0	0	0	0	0	0	0	0	0	0	0	0	0	0	0	0	0	0	0	0	0	0	0	0	0	0	0	0	0	0	0	0	0	0	0	0	0	0	0	0	0	0	0	0	0	0	0
MERGE33532ID	0	0	0	0	0	0	0.000251572	0.00011605	0	0	0	0	0	0	0	0	0	0	0	0.000292654	0	0	0	0	0	0	0	8.21456e-05	0	0	5.38126e-05	0.000164758	0	0	0	0	4.05039e-05	0	0.000124254	0	0	0	5.34331e-05	0	0	0.000148909	0.000202429	0	0
MERGE58386ID	0	0	0	0	0	0	0.000125786	0	0	0	0	0	4.60893e-05	0	0.00011202	0	0	0	6.01178e-05	0	5.96944e-05	0	0	7.65169e-05	0	5.77234e-05	0	0	0.000230698	0.00061703	0.000107625	0.000247137	4.43459e-05	7.32762e-05	0.000149432	7.72559e-05	0.000162015	8.48104e-05	0.000310636	0.000146327	0.000116809	0	0	0	0	0.000148909	0.000303644	0.000220872	0.000197628
MERGE78854ID	0.000200642	0	0.000294247	0	0	0	0	0	0	0	0	0	4.60893e-05	5.37432e-05	0	0	0	0	0.000300589	0	0.000238777	0	0.000130753	0	0	5.77234e-05	0	8.21456e-05	7.68994e-05	0	0	0.000123569	4.43459e-05	7.32762e-05	0	0.000154512	0	8.48104e-05	0	0	0	0	0	0	9.07647e-05	0	0	0	6.58762e-05
MERGE37197ID	0	0	0	0	0	0	0	0	0	0	0	0	0	0	0	0	0	0	0	0	0	0	0	0	0	0	0	0	0	0	0	0	0	0.000219829	7.47161e-05	0.000309023	4.05039e-05	0	0	0	0	0	0	0	0	0	0	0.000110436	6.58762e-05
MERGE45033ID	0	0	0.000147124	0.000114771	0	0	0.000125786	0	0.000115714	0	0.000134771	0	4.60893e-05	0	5.60099e-05	6.19502e-05	0	0	0	7.31636e-05	0	9.31099e-05	0	7.65169e-05	5.94248e-05	0.000115447	0.00021846	0.000205364	0.000307598	0.000154258	5.38126e-05	8.23791e-05	4.43459e-05	7.32762e-05	0	0.000154512	0.000162015	8.48104e-05	0.000124254	7.31636e-05	0	0.000104406	0	0	0	0.000223364	0	0	0.000197628
MERGE50537ID	0	0	0	0	0	0	0	0	0	0	0	0	0	0	0	6.19502e-05	0	0	0	0	0	0	0	0	0	0	0	0	0	0	0	0	0	7.32762e-05	0	0	0	0	0	0	0	0	0	0	0	0	0	0	0
MERGE292ID	0	0.000118765	0	0	0	0.000106112	0.000125786	0.00011605	0	9.47239e-05	0.000134771	0	4.60893e-05	5.37432e-05	0	6.19502e-05	0	0	0	0	0.000119389	0	0	0	0	0	5.4615e-05	0	0	0	0	4.11896e-05	0	7.32762e-05	0.000298864	0.000154512	0.000121512	0.000254431	0.000124254	0	0	0	0.000106866	0	0.000136147	7.44546e-05	0	0	0.000197628
MERGE59722ID	0	0	0	0	0.000103423	0	0	0	0	0	0	0	0	0	0	0	0	0	0	0	0	0	0	7.65169e-05	0	0	5.4615e-05	0	7.68994e-05	5.14192e-05	0	0	0	0	0	0	0	0	0	0	0	0	0	0	4.53823e-05	0	0	0	0
MERGE11518ID	0	0	0	0	0	0	0.000125786	0	0	0	0	0	0	0	0	0	0	0	0	0	0	0	0	0	0	0	0	0	0	0	0	0	0	0	0	7.72559e-05	0	0	0	0	5.84044e-05	0	0	0	0	0	0	0	0
MERGE79233ID	0	0	0	0	0	0	0	0	0	0	0	0	0	0	0	0	0	0	0	0	0	0	0	0	0	0	0	0	0	0	0	0	0	0	0	0	0	0	0	0	0	0	0	0	0	0	0	0	0
MERGE58268ID	0.000200642	0	0	0.000229542	0.000103423	0	0.000251572	0	0.000115714	9.47239e-05	0	9.95223e-05	0	5.37432e-05	5.60099e-05	0.0001239	0	0.000130299	0	0.000219491	0.000119389	0	0	0	0	0.000115447	0	0.000246437	0	0.000462773	0	4.11896e-05	4.43459e-05	0	7.47161e-05	0.000154512	4.05039e-05	0	6.21272e-05	0	0	0.000208812	0	7.56258e-05	4.53823e-05	7.44546e-05	0.000101215	0	0.000131752
MERGE80416ID	0	0	0	0.000229542	0	0	0	0.00011605	0.000115714	9.47239e-05	0	0	0	0	0	0	0	4.34329e-05	0.000120236	7.31636e-05	0	0	0	0	0	5.77234e-05	5.4615e-05	4.10728e-05	0	0	0.000107625	8.23791e-05	8.86918e-05	0	0.000149432	0.000386279	0.000121512	0	6.21272e-05	0	0	0	0	7.56258e-05	0	0.000297818	0.000202429	0.000110436	0.000263505
MERGE83604ID	0	0	0	0	0	0	0	0	0	0	0	0	0	0	0	0	0	0	0	0	0	0	0	0	0	0	0	4.10728e-05	0	0	0	0	0	0	0	0	0	0	0	0	5.84044e-05	0	0	0	0	0	0	0	0
MERGE20564ID	0.000200642	0.000118765	0.000294247	0.000918168	0.00103423	0.00053056	0.000503145	0.000464199	0.00057857	0.000947239	0.00148248	0.000796178	0.000276536	0.000268716	0.00016803	0.000495602	0.000455137	0.000347464	0.000180353	0.000438982	0.000238777	0.00018622	0.000130753	0.000153034	5.94248e-05	0.000519511	0.00054615	0.000451801	0.000692095	0.000874126	0.000645751	0.000411896	0.000487805	0.000366381	0.00037358	0.000540791	8.10077e-05	0.000169621	0.000124254	0	0	0	5.34331e-05	0	4.53823e-05	0.000148909	0.000303644	0.000220872	0.000131752
MERGE58223ID	0.000200642	0	0	0	0.000103423	0.000106112	0	0.00011605	0.000115714	9.47239e-05	0	0	0	0.000107486	5.60099e-05	0	0	0	6.01178e-05	0	0	0.00018622	0	0	0	0	0.000163845	8.21456e-05	0.000153799	0.000257096	0	8.23791e-05	0	0	0	7.72559e-05	4.05039e-05	0	6.21272e-05	0	0	0	0	0.000151252	4.53823e-05	7.44546e-05	0.000101215	0.000110436	6.58762e-05
MERGE36882ID	0	0	0	0.000114771	0	0	0	0	0	0	0	0	4.60893e-05	0	0	0	0	4.34329e-05	0	0	0	0	0	0	0	0	0	0	0	0	0	0	0	0	0	0	0	0	6.21272e-05	0.000146327	5.84044e-05	0	5.34331e-05	0	9.07647e-05	7.44546e-05	0.000506073	0.000220872	0
MERGE48505ID	0	0	0	0	0	0	0.000125786	0	0	9.47239e-05	0	9.95223e-05	9.21786e-05	0	0	0	0	0	6.01178e-05	0	0	0	0	7.65169e-05	0	5.77234e-05	5.4615e-05	4.10728e-05	7.68994e-05	5.14192e-05	5.38126e-05	0	4.43459e-05	0	7.47161e-05	0.000231768	0.000243023	0.000169621	0.000124254	0	0	0	0	0	4.53823e-05	0.000223364	0.000101215	0.000110436	6.58762e-05
MERGE80418ID	0	0	0.000147124	0	0	0.000106112	0.000251572	0.000232099	0.000115714	9.47239e-05	0.000269542	0	0.000138268	0	0	6.19502e-05	6.50195e-05	8.68659e-05	0	0.000146327	5.96944e-05	9.31099e-05	0	7.65169e-05	5.94248e-05	0.00017317	5.4615e-05	4.10728e-05	0.000230698	0.000102838	5.38126e-05	0.000123569	8.86918e-05	0.000219829	0.000224148	0.000540791	0.000121512	8.48104e-05	0	0.000146327	0	0	5.34331e-05	7.56258e-05	9.07647e-05	7.44546e-05	0.000404858	0.000110436	0.000131752
MERGE75342ID	0	0	0	0	0	0	0	0	0	0	0.000134771	9.95223e-05	0	5.37432e-05	0	0	0	0	0	0	0	0	0	0	0	0	0	4.10728e-05	7.68994e-05	5.14192e-05	5.38126e-05	4.11896e-05	0	0.000879314	0.000821877	0.00115884	0.000243023	0.000169621	0.000124254	0	0.000175213	0.000104406	0	0	0	7.44546e-05	0.000202429	0	0.000197628
MERGE14192ID	0	0	0	0.000114771	0	0	0	0	0.000115714	9.47239e-05	0	9.95223e-05	9.21786e-05	5.37432e-05	0	6.19502e-05	0	0	0	0	0	0	0	0.000153034	0	0	0	0.000123218	7.68994e-05	0.000102838	0	0	0	0	0	0	0	8.48104e-05	0	0.000146327	0	0	0	0.000151252	0	7.44546e-05	0	0	0
MERGE59685ID	0	0	0	0	0.000103423	0	0.000125786	0.00011605	0	0	0	0	4.60893e-05	0	5.60099e-05	0	0	0.000130299	6.01178e-05	7.31636e-05	0	0	0	0	0	0	0	0	0	5.14192e-05	5.38126e-05	0.000123569	4.43459e-05	7.32762e-05	0.000224148	7.72559e-05	0	0	0	0	5.84044e-05	0.000104406	0	0	4.53823e-05	0.000223364	0.000101215	0.000110436	0.000197628
MERGE45037ID	0	0	0	0	0	0	0	0	0	9.47239e-05	0.000134771	9.95223e-05	4.60893e-05	0	0	0	0	0	6.01178e-05	0	0	0	0.000130753	7.65169e-05	0	0	5.4615e-05	4.10728e-05	0	0	0	0	0	0	7.47161e-05	7.72559e-05	0	0	0	0	0	0	0	0	9.07647e-05	7.44546e-05	0	0	0
MERGE23432ID	0.000200642	0	0	0.000114771	0	0.000212224	0.000125786	0.000580248	0	9.47239e-05	0	0.000199045	9.21786e-05	5.37432e-05	5.60099e-05	0	0.000130039	0	6.01178e-05	0	5.96944e-05	0	0	7.65169e-05	0	0	0.000163845	0.000205364	0.000230698	0.000411353	0.000107625	8.23791e-05	0	0.000439657	0.000224148	7.72559e-05	0	8.48104e-05	0.000124254	0	0	0	0	0	4.53823e-05	7.44546e-05	0.000101215	0.000331309	0
MERGE71448ID	0	0	0.000147124	0	0	0	0	0.00011605	0	0	0.000134771	0	0	0	0	0	0	0	0	0	0	9.31099e-05	0	0	0	5.77234e-05	5.4615e-05	4.10728e-05	7.68994e-05	0.000154258	5.38126e-05	0.000247137	8.86918e-05	0.000146552	0	7.72559e-05	8.10077e-05	0	0.000124254	0	0.000116809	0	5.34331e-05	0	4.53823e-05	0.000297818	0.000202429	0.000110436	6.58762e-05
MERGE18321ID	0.000200642	0	0.000147124	0.000229542	0.000103423	0.000742784	0.000503145	0.000232099	0.000231428	0.000284172	0	0.000199045	0.000553072	0.000429946	0.000224039	0.000247801	0.000390117	0	0.000240471	0.000219491	0.000298472	9.31099e-05	0.000261506	0.000153034	0.000237699	0.000461787	0.000273075	0	0	0.000102838	0.00021525	8.23791e-05	0.000177384	0	0	0.000154512	8.10077e-05	0.000169621	6.21272e-05	7.31636e-05	0	0	5.34331e-05	0.000151252	0	0	0.000101215	0	0
MERGE37104ID	0.000200642	0	0.000147124	0	0	0	0	0	0	0	0.000134771	0	0	5.37432e-05	0	0	0	0	0.000180353	7.31636e-05	0.000179083	0	0	7.65169e-05	0	0	0	8.21456e-05	0	0	5.38126e-05	0	0	0	7.47161e-05	0.000231768	8.10077e-05	0	0.000310636	0	0.000116809	0	0	0	0	7.44546e-05	0	0.000110436	0
MERGE2848ID	0	0	0.000147124	0.000114771	0.000103423	0.000106112	0	0.00011605	0	0	0	0	0	0	0	0	0	0	0	7.31636e-05	0	0	0	0	0	0	0	0.000164291	0	0.000154258	0	4.11896e-05	4.43459e-05	0	7.47161e-05	7.72559e-05	4.05039e-05	0	0	0	0	0	0	0	0	0	0	0	0
MERGE69727ID	0	0	0	0	0	0	0	0	0	0	0	0	0	0	5.60099e-05	6.19502e-05	0	0	0	0	0	9.31099e-05	0	0	0	5.77234e-05	0.00010923	0	0	5.14192e-05	0	0.000123569	0	7.32762e-05	7.47161e-05	7.72559e-05	0	8.48104e-05	0	0	5.84044e-05	0	0	7.56258e-05	0	7.44546e-05	0	0.000220872	0
MERGE23872ID	0.000200642	0.000118765	0.000294247	0	0.000206847	0.000106112	0.000125786	0.00011605	0.000231428	0.000663067	0.000808625	0.000597134	0.000737429	0.000644919	0.000448079	0.000185851	0.000195059	4.34329e-05	0.00216424	0.00248756	0.00274594	0	0	0.000153034	0.000178274	0.000230894	0	0	7.68994e-05	0	0.000107625	8.23791e-05	8.86918e-05	0	7.47161e-05	7.72559e-05	8.10077e-05	0	0.000124254	0	0	0	0	0	4.53823e-05	0.000223364	0	0	0
MERGE43847ID	0.000200642	0.000118765	0	0	0.000206847	0	0.000251572	0.00011605	0	0	0	0	0	5.37432e-05	5.60099e-05	0	6.50195e-05	0	0	0	0	0	0	7.65169e-05	5.94248e-05	0	5.4615e-05	8.21456e-05	0	0.000154258	0.000107625	8.23791e-05	0.000133038	0	7.47161e-05	0	8.10077e-05	0	0	0	0	0	0	0	4.53823e-05	0	0.000202429	0	0
MERGE57656ID	0	0.000118765	0	0.000114771	0	0	0	0.00011605	0.000115714	0	0	0.000199045	0	0.00016123	0.00016803	0.0001239	0	0	0.000120236	7.31636e-05	0.000119389	0	0	0.000153034	0.00011885	5.77234e-05	5.4615e-05	4.10728e-05	0.000230698	0	0	8.23791e-05	8.86918e-05	0.000879314	0.00112074	0.00131335	8.10077e-05	8.48104e-05	6.21272e-05	7.31636e-05	0.000175213	0.000104406	5.34331e-05	0	0	0.000148909	0.000101215	0.000220872	0.000395257
MERGE78392ID	0	0	0	0	0	0	0	0	0	0	0	0	0	0	0	0	0	0	0	0	0	0	0	0	0	0	0	4.10728e-05	0	0	0	4.11896e-05	0	0	0	0	0	0	0	0	0	0	0	0	0	0	0	0	0
MERGE47727ID	0	0	0.000147124	0	0.000103423	0	0.000125786	0	0	9.47239e-05	0	0	4.60893e-05	0	5.60099e-05	0	0	0	0.000180353	0	0	0	0	0	0	0.000115447	0	8.21456e-05	0.000153799	0.000205677	5.38126e-05	0	0	7.32762e-05	0	0	0	0	6.21272e-05	7.31636e-05	0	0	0.000106866	0	9.07647e-05	0	0.000101215	0.000110436	0
MERGE21040ID	0	0	0.000147124	0	0	0.000212224	0.000125786	0.00011605	0.000115714	9.47239e-05	0	0.000398089	0	5.37432e-05	0.00011202	6.19502e-05	0	0	0.000180353	0	0.000179083	9.31099e-05	0	7.65169e-05	0	0	0	4.10728e-05	0	5.14192e-05	0	4.11896e-05	4.43459e-05	7.32762e-05	0	0	4.05039e-05	0	6.21272e-05	0	0	0	0	0	0	0	0	0	6.58762e-05
MERGE60154ID	0	0	0	0.000114771	0	0.000106112	0.000251572	0	0	9.47239e-05	0	0	4.60893e-05	0	0	0	0	8.68659e-05	6.01178e-05	0	0.000238777	9.31099e-05	0	0	0.00011885	0.000288617	5.4615e-05	0.000164291	0.000153799	0.000308515	0.000161438	0.000205948	4.43459e-05	7.32762e-05	0.000224148	0.000309023	0.000162015	8.48104e-05	0.000124254	0	0	0	0	0	9.07647e-05	7.44546e-05	0.000202429	0	6.58762e-05
MERGE23751ID	0	0	0	0	0	0	0	0	0	0	0	0	0	5.37432e-05	0	0	0	4.34329e-05	0	0	0	0	0	0	0	0	0	0	0	0	0	0	0	7.32762e-05	0	0	4.05039e-05	0	0.000124254	0	5.84044e-05	0.000417624	5.34331e-05	7.56258e-05	4.53823e-05	7.44546e-05	0.000101215	0	6.58762e-05
MERGE33170ID	0	0	0	0	0	0	0	0	0	0	0	0	0	0	5.60099e-05	0	0	0	0	0	0	0	0	0	0	0	0	0	0	0	0	0	0	0	0	0	0	8.48104e-05	0	7.31636e-05	0	0	0	0	0	0	0.000101215	0	0
MERGE79777ID	0	0	0	0	0	0	0	0	0	0	0	0	0	0	0	0	0	0	0	0	0	0	0	0.000229551	0.000831947	0.000404064	0.00152922	0.000739311	0.00123039	0.000874126	0.001722	0.00181234	0.00124169	0.000512933	0.000821877	0.000772559	0.000202519	0.000169621	6.21272e-05	0	0.000116809	0	5.34331e-05	0	4.53823e-05	0	0	0	0
MERGE64161ID	0	0.00023753	0	0.000114771	0.000413693	0.000212224	0	0.00011605	0.000231428	0.000568343	0.000134771	0.000497611	4.60893e-05	0.000214973	5.60099e-05	0.000495602	0.000260078	0.000173732	0.000240471	0.000219491	0.000119389	0.00018622	0.000523013	0.000229551	0.000237699	0.000461787	0.000163845	4.10728e-05	0.000153799	0.000102838	0.000861002	4.11896e-05	0.000665188	0	0	0.000154512	4.05039e-05	0	0.000124254	7.31636e-05	0.000175213	0.000104406	0	7.56258e-05	0	0	0.000101215	0	0
MERGE55073ID	0	0	0.000294247	0.000114771	0.000206847	0.000212224	0.000125786	0.00011605	0.000115714	0.000284172	0	0	0	0	5.60099e-05	6.19502e-05	0.000130039	4.34329e-05	0	7.31636e-05	0.000179083	0	0	0	0	5.77234e-05	0	0	0	0	0	0	0	0	0	0	0	0	0	0	0	0	0	0	0	0	0	0	0
MERGE77762ID	0	0	0	0.000114771	0	0.000424448	0	0	0	0	0	0	0	5.37432e-05	5.60099e-05	0.000185851	0.000195059	4.34329e-05	0.000120236	7.31636e-05	0	0	0.000130753	0	0	0	0	0	0	5.14192e-05	0	0	0	0	0	0	0	0	0	0	0	0	0	0	4.53823e-05	0	0.000101215	0	0
MERGE58462ID	0	0	0	0.000114771	0	0	0.000251572	0	0	0	0	0	0	0	5.60099e-05	0	0	0	0	0	0	0	0	0	5.94248e-05	0	5.4615e-05	4.10728e-05	0.000153799	0.000257096	0.000107625	0	0	0	7.47161e-05	0	4.05039e-05	0	6.21272e-05	0	5.84044e-05	0	0	0	4.53823e-05	0	0	0	0.000131752
MERGE13385ID	0	0	0	0	0	0	0	0	0	0	0	0	0	0	0	0	0	0	0	0	0	0	0	0	0	0	0	0	0	0	0	0	0	0	7.47161e-05	0	8.10077e-05	8.48104e-05	0.000124254	0.000146327	0.000233618	0.000104406	5.34331e-05	0	0.000363059	0	0.000101215	0	0.000131752
MERGE44952ID	0	0	0	0.000114771	0	0	0	0	0.000115714	0	0	0	0	0	0	0	0	0	0	0	5.96944e-05	0	0	0	5.94248e-05	0	0	8.21456e-05	0	0.000154258	5.38126e-05	8.23791e-05	4.43459e-05	0	7.47161e-05	7.72559e-05	4.05039e-05	0	0	7.31636e-05	0	0	0	0	0	7.44546e-05	0	0	0.000197628
MERGE74376ID	0	0	0	0	0	0	0	0.00011605	0	0	0	0	0	0	0	0	0	0	0	0	0	0	0	0	0	0	0	0	0	0	0	0	0	0	0	0	0	0	0	0	0	0	0	0	0	0	0	0	0
MERGE47616ID	0	0	0	0	0	0	0	0.00011605	0	0	0	0	0	0	0	0	0	0	0	0	0	0	0	0	0	0	0	0	0	0	0	0	0	0	0	0	0	0	0	0	0	0	0	0	0	7.44546e-05	0	0	0
MERGE10260ID	0	0	0	0	0	0	0	0	0	0	0	0	0	0	0	0	0	0	0	0	0	0	0	0	0	0	0	0	0	0	0	4.11896e-05	0	0	0	0	0	0	0	0	0	0	0	0	0	0	0	0	0
MERGE57232ID	0	0	0	0	0	0	0	0	0	0	0	0	0	0	0	0	0	0	0	0	0	0	0	0	0	0	0	0	0	0	0	0	4.43459e-05	0	0	0	0	0	0	0	0	0	0	0	0	0	0	0	0
MERGE14046ID	0	0	0.000147124	0.000114771	0	0	0	0	0	0	0	0	0	0	0	0	0	0	0	0	5.96944e-05	0	0	0	0	0	0	0	7.68994e-05	0	0	0	0	0	7.47161e-05	0	4.05039e-05	0	0	0	0	0	0	0	0	0	0	0	0
MERGE21477ID	0.000401284	0.000118765	0	0.000229542	0.000206847	0.000212224	0	0	0	0	0	0	0	0	0	0	0	0	0.000120236	0	0	0	0.000130753	0	0	0	0.00010923	0.000164291	7.68994e-05	0.000205677	0	4.11896e-05	0.000133038	7.32762e-05	0	0.000154512	0.000121512	0	0	0	0	0.000104406	0	0	4.53823e-05	0	0	0	0.000263505
MERGE58440ID	0	0	0	0	0.000103423	0.000212224	0	0.00011605	0	9.47239e-05	0	0	0	0.000107486	5.60099e-05	0	0	8.68659e-05	0	7.31636e-05	0.000119389	0	0	7.65169e-05	5.94248e-05	0	0.00021846	4.10728e-05	0.000230698	0.000102838	0.000161438	4.11896e-05	4.43459e-05	0.000219829	7.47161e-05	0.000154512	0.000162015	8.48104e-05	0.000124254	7.31636e-05	0	0	0	0	9.07647e-05	0.000148909	0.000303644	0.000110436	0.000131752
MERGE55194ID	0	0	0	0	0	0	0	0	0	0	0	0	0	0	0	0	0	0	0	0	0	0	0	0	0	0	0	0	0	0	0	0	0	0	0	0	0	0	0	0	0	0	0	0	4.53823e-05	0	0	0	0
MERGE38156ID	0	0	0	0.000114771	0	0	0	0.00011605	0.000115714	9.47239e-05	0	0	4.60893e-05	5.37432e-05	0	0	0	0	0	0	0	0	0	7.65169e-05	0.00011885	5.77234e-05	0.000163845	0.000164291	0	0.000102838	0	0	8.86918e-05	0	0.000149432	7.72559e-05	8.10077e-05	8.48104e-05	0	0	5.84044e-05	0	0	0	0	0	0	0	0.000197628
MERGE58453ID	0	0	0.000294247	0	0	0	0.000125786	0	0	0	0	0	0	0	5.60099e-05	0	0	0	0	0	5.96944e-05	9.31099e-05	0	0	0	0.000115447	0	0	0	5.14192e-05	5.38126e-05	4.11896e-05	0	7.32762e-05	0	7.72559e-05	0	0	0	0	0	0	0	0	0	0	0	0	0
MERGE20567ID	0.000200642	0.00023753	0.000147124	0	0	0	0.000125786	0.00011605	0	0.000378896	0.000808625	0.000199045	0	0.00016123	0	0	6.50195e-05	4.34329e-05	0.000480943	0.000438982	0.000238777	0.00018622	0	7.65169e-05	0	0.00017317	0.000163845	4.10728e-05	0.000230698	0.000154258	0.000161438	0.000288327	0.000133038	0.000659486	0.00037358	0.000695303	4.05039e-05	0.000169621	0	7.31636e-05	0.000116809	0.000417624	5.34331e-05	0	4.53823e-05	0	0.000101215	0.000220872	0.000461133
MERGE38150ID	0.000200642	0.000118765	0	0	0.000206847	0.000106112	0.000125786	0.00011605	0	0	0	9.95223e-05	4.60893e-05	0.00016123	0.00016803	0.0001239	0	4.34329e-05	0.000180353	0.000219491	5.96944e-05	0	0	0.000382585	0	0.00017317	0.00010923	0.000369655	0.000230698	0.000154258	5.38126e-05	0.000329516	8.86918e-05	0.000146552	7.47161e-05	7.72559e-05	8.10077e-05	8.48104e-05	0	0	0	0	0	7.56258e-05	4.53823e-05	0.000223364	0	0	0
MERGE36109ID	0	0	0	0	0	0	0	0	0	0	0	0	0	0	0	0	0	0	0	0	0	0	0	0	0	0	0	0	0	0	0	0	0	0	0	0	0	0	0	0	0	0	0	0	0	0	0	0	0
MERGE23395ID	0.000401284	0.000356295	0	0.000114771	0	0	0.000377358	0	0.000347142	0.000284172	0.000404313	0	9.21786e-05	0.000376203	5.60099e-05	0	0	0.000130299	0.000420825	0.000219491	0.000179083	0.00018622	0.000130753	7.65169e-05	0	0.00017317	5.4615e-05	0.000698238	0.000384497	5.14192e-05	0.00021525	0.000247137	0.000177384	0.000293105	0.00037358	0.000154512	4.05039e-05	8.48104e-05	0.000124254	0	5.84044e-05	0	0	0	9.07647e-05	7.44546e-05	0.000202429	0.000110436	0.000131752
MERGE58320ID	0	0.000118765	0	0	0	0.000106112	0	0	0	9.47239e-05	0	0	0	0	5.60099e-05	0	0	8.68659e-05	6.01178e-05	7.31636e-05	0	9.31099e-05	0	0	0	0	0	4.10728e-05	0	0	0	4.11896e-05	0.000133038	0.000146552	0	0.000154512	4.05039e-05	0	0	7.31636e-05	5.84044e-05	0.000208812	0	7.56258e-05	4.53823e-05	7.44546e-05	0.000303644	0.000441745	6.58762e-05
MERGE18824ID	0	0	0.000147124	0.000229542	0.000206847	0.000106112	0	0.000232099	0	0	0.000269542	0.000199045	0.000138268	0.000107486	0.000560099	6.19502e-05	0.000130039	8.68659e-05	6.01178e-05	0.000146327	0.000179083	0	0.000392259	7.65169e-05	0.00011885	5.77234e-05	5.4615e-05	0	0	5.14192e-05	0.000107625	0.000205948	0.000133038	7.32762e-05	0	7.72559e-05	0	0.000169621	0	7.31636e-05	0	0	0.000160299	0	0	0	0	0	0
MERGE65602ID	0.000200642	0	0	0.000114771	0.000103423	0	0.000125786	0.000464199	0.000347142	0.000378896	0.000269542	9.95223e-05	0.000184357	0.000107486	0.000280049	6.19502e-05	6.50195e-05	4.34329e-05	0.000120236	0	0.000298472	9.31099e-05	0.000261506	0.000153034	0.000297124	0.000115447	0.00032769	0.000164291	0.000153799	0.000308515	0.000376688	0.000123569	0.000354767	0.000219829	0.000149432	0	0.000324031	0	6.21272e-05	0	5.84044e-05	0.000104406	5.34331e-05	0	0	0.000223364	0.000202429	0	0
MERGE58297ID	0	0	0	0.000229542	0	0	0	0	0	0	0	0	0	0	0	0	0	0	0	0	0	0	0	0	0	0	5.4615e-05	0	0	5.14192e-05	0	4.11896e-05	0	7.32762e-05	0	7.72559e-05	4.05039e-05	0.000169621	0	0	5.84044e-05	0	5.34331e-05	0	0	0	0.000202429	0	0
MERGE19747ID	0	0	0	0	0.000103423	0	0	0	0.000231428	9.47239e-05	0.000134771	0.000199045	4.60893e-05	5.37432e-05	0	0	6.50195e-05	0	0	0.000146327	0.000417861	9.31099e-05	0	0	5.94248e-05	0.00017317	0.00010923	8.21456e-05	0	5.14192e-05	0.00021525	8.23791e-05	0.000177384	0.000439657	0.000523013	0.000231768	0.000121512	0	0.000186382	7.31636e-05	5.84044e-05	0	0.000106866	0	0	7.44546e-05	0	0.000110436	0.000329381
MERGE34300ID	0	0	0	0	0	0	0	0	0	0	0	0	0	0	0	0	0	0	0	0	0	0	0	7.65169e-05	0	0	0	0	0	0	0	0	0	0	0	0	0	0	0	0	0	0	0	0	0	0	0	0	0
MERGE15977ID	0	0.000118765	0	0.000229542	0.000206847	0.000318336	0	0.000232099	0.000115714	0	0	0	4.60893e-05	0.000268716	0.000224039	6.19502e-05	0.000195059	0.000130299	0	0.000146327	5.96944e-05	9.31099e-05	0.000130753	7.65169e-05	0.000237699	5.77234e-05	0	4.10728e-05	7.68994e-05	0	0	0	0	0	0	0	0	0	0	7.31636e-05	0	0	5.34331e-05	0.000151252	0	0	0	0	0
MERGE7034ID	0	0	0	0	0.000103423	0	0	0	0	0	0	0	0	0	0	0	0	0	0	0	0	0	0	7.65169e-05	5.94248e-05	5.77234e-05	0.00010923	0.000123218	0.000307598	0.000102838	0.000161438	4.11896e-05	4.43459e-05	0	7.47161e-05	0	0	0	0	0	0.000116809	0	0	7.56258e-05	9.07647e-05	7.44546e-05	0	0	0.000131752
MERGE44944ID	0	0	0	0	0	0.000106112	0	0	0	0	0	0	4.60893e-05	0	0	0	0	0	0.000120236	7.31636e-05	0.000238777	0	0	0	0	0	5.4615e-05	0	7.68994e-05	0	0	4.11896e-05	0	0.000146552	0.000149432	7.72559e-05	0	0	6.21272e-05	0	0	0	5.34331e-05	0	0	7.44546e-05	0	0	0.000131752
MERGE58415ID	0	0	0	0	0	0	0	0	0.000115714	0	0	0	0	0	0	0	6.50195e-05	0	6.01178e-05	0	0	0	0	0	0.00011885	5.77234e-05	0	4.10728e-05	7.68994e-05	0.000102838	0	4.11896e-05	0	0	0	7.72559e-05	8.10077e-05	8.48104e-05	6.21272e-05	0	0	0	0	0	0	0	0	0.000110436	0
MERGE2913ID	0	0	0	0	0.000103423	0	0.000125786	0.000232099	0.000115714	0.000284172	0.000134771	0	0.000184357	0.000107486	0.00011202	0	0	0	0.000180353	0.000146327	5.96944e-05	0.00018622	0.000130753	0	0	0	0	0.000164291	0.000153799	0.000102838	5.38126e-05	4.11896e-05	0.000177384	0.000146552	0.000149432	0.000231768	0.000121512	0.000169621	6.21272e-05	0	0	0	0	7.56258e-05	0	0	0.000202429	0	0.000131752
MERGE58510ID	0.000200642	0.000118765	0	0.000459084	0.00031027	0	0.000125786	0	0.000462856	0.000378896	0	0.000398089	0.000138268	0.000107486	0.00011202	0.000185851	6.50195e-05	4.34329e-05	0.000120236	0.000146327	0	9.31099e-05	0	0	5.94248e-05	0.000288617	0.00010923	0.000123218	0.000153799	0.000154258	5.38126e-05	0.000205948	0.000310421	0.000219829	0.000597729	0.000309023	0	8.48104e-05	6.21272e-05	7.31636e-05	0.000116809	0	5.34331e-05	7.56258e-05	4.53823e-05	0.000372273	0.000506073	0	0.000461133
MERGE80410ID	0	0.000118765	0	0.000229542	0.000103423	0.000106112	0.000125786	0.00011605	0.000115714	0	0.000269542	0	0	0	5.60099e-05	0	6.50195e-05	4.34329e-05	6.01178e-05	0	5.96944e-05	0	0	0	5.94248e-05	0	5.4615e-05	0.000123218	7.68994e-05	0.000154258	0	4.11896e-05	0.000133038	7.32762e-05	0.000298864	7.72559e-05	8.10077e-05	0	0	0	0	0.000104406	0	7.56258e-05	4.53823e-05	0.000148909	0.000202429	0.000110436	6.58762e-05
MERGE43857ID	0	0	0.000147124	0	0	0	0	0	0.000115714	0	0	0	9.21786e-05	0	0	6.19502e-05	0.000130039	4.34329e-05	6.01178e-05	0	5.96944e-05	9.31099e-05	0	0	5.94248e-05	0.00017317	0.000163845	0.000410728	0.000153799	0.000359934	0.00021525	0	0.000221729	0.000146552	0.000298864	0.000154512	8.10077e-05	8.48104e-05	6.21272e-05	0	5.84044e-05	0.000104406	0	0	0	0	0.000101215	0	0.000131752
MERGE53902ID	0	0	0	0.000344313	0.000103423	0.00053056	0.000377358	0.000232099	0.000115714	0	0.000134771	9.95223e-05	0.000276536	0.000376203	5.60099e-05	0.000247801	0.000650195	0.000173732	0.000961885	0.00117062	0.000835721	9.31099e-05	0.000130753	0.000229551	0.000237699	0.00017317	5.4615e-05	0	0	0	0.000107625	0	4.43459e-05	7.32762e-05	0	0	4.05039e-05	0	0	0	0	0.000104406	0	7.56258e-05	0	0	0	0	0
MERGE33522ID	0	0	0	0	0.000413693	0.000212224	0	0.00011605	0	9.47239e-05	0.000134771	9.95223e-05	0	0	0.00011202	0	6.50195e-05	4.34329e-05	0	0	0	0	0.000130753	0	5.94248e-05	0	5.4615e-05	4.10728e-05	0	5.14192e-05	0.00021525	0.000123569	0	0	0	0	0	0	0	0	0	0	5.34331e-05	0	4.53823e-05	0	0.000101215	0	0.000197628
MERGE57395ID	0	0	0	0	0	0	0	0	0	0	0	0	0	0	0	0	0	0	0	0	0	0	0	0	0	0	0	0	0	0	0	0	0	0.000146552	0	0	0	0	0	0	0	0	0	7.56258e-05	0	7.44546e-05	0	0	0
MERGE78185ID	0	0	0	0.000114771	0	0.000106112	0	0.00011605	0	0	0	9.95223e-05	4.60893e-05	0	0	0	0	4.34329e-05	0.000120236	7.31636e-05	5.96944e-05	0	0	0	0	0	5.4615e-05	0	0.000230698	0	0	0	0	7.32762e-05	7.47161e-05	0	0	8.48104e-05	0	0	0	0	0	0	0	0	0	0	0
MERGE44609ID	0.000200642	0	0.000147124	0.000459084	0.000206847	0.000318336	0.000377358	0.000232099	0	0.000473619	0.000808625	0.000298567	0.000138268	0.000268716	0.00016803	0.000433651	6.50195e-05	0.000304031	0.000180353	7.31636e-05	0.000179083	0.00027933	0	0.000382585	0.000297124	0.000230894	5.4615e-05	0.00028751	0.000384497	0.000154258	0.000107625	0.000329516	0.000221729	7.32762e-05	0.000149432	0.000154512	0	0	0	0	5.84044e-05	0	5.34331e-05	0.000226877	0.000181529	0	0	0	0
MERGE40527ID	0	0	0	0.000114771	0	0	0.000251572	0.000232099	0.000231428	0.000189448	0.000269542	0.000298567	0.000276536	0.000322459	0	0	6.50195e-05	0	6.01178e-05	0	5.96944e-05	0	0	7.65169e-05	0	5.77234e-05	0	0.000205364	0.000230698	0.000102838	0.000107625	0.000123569	8.86918e-05	7.32762e-05	0	0	4.05039e-05	8.48104e-05	6.21272e-05	0	0	0	5.34331e-05	0	0	0	0	0.000110436	0.000131752
MERGE14233ID	0	0	0	0	0	0	0	0	0.000115714	0	0	0	0	0	0	0	6.50195e-05	0	0	0	0	9.31099e-05	0	7.65169e-05	0.000178274	0	5.4615e-05	0.000123218	0	5.14192e-05	5.38126e-05	0	4.43459e-05	0	0	0	0	0	0	0	0	0	0	0	0	0	0	0	0.000197628
MERGE20418ID	0	0.000118765	0	0.000229542	0	0.000212224	0.000503145	0	0	0.000284172	0.000134771	0.000199045	4.60893e-05	0.000107486	0.00011202	0.0001239	0	4.34329e-05	6.01178e-05	0	5.96944e-05	0	0	0	0	0.00017317	0.000163845	0.000123218	0.000153799	0.000154258	0.000107625	0	8.86918e-05	0.000146552	0.000448296	0.000154512	4.05039e-05	0	0	7.31636e-05	5.84044e-05	0	0.000106866	0	4.53823e-05	0.000148909	0	0	0.000263505
MERGE17783ID	0	0	0	0	0.000103423	0	0	0.00011605	0	9.47239e-05	0	0	0	5.37432e-05	0	0	0	0	0	0	0	0	0	0	5.94248e-05	0	5.4615e-05	0.000205364	7.68994e-05	0.000308515	5.38126e-05	0	0.000177384	0	0	0	0	0	0.000124254	0	0.000116809	0	0.000106866	0.000151252	0	0	0	0.000110436	0.000131752
MERGE80774ID	0	0	0.000147124	0	0	0.000106112	0	0	0.000115714	0	0	0	9.21786e-05	0.00016123	0	0	0	8.68659e-05	0	7.31636e-05	0.000179083	0	0	0	0	0.00017317	5.4615e-05	8.21456e-05	0	5.14192e-05	5.38126e-05	0.000123569	8.86918e-05	0.000439657	0	0.000154512	8.10077e-05	0.000254431	6.21272e-05	0	0.000116809	0	0	0	0	7.44546e-05	0	0.000110436	0.000263505
MERGE21479ID	0.000200642	0	0.000441371	0.000114771	0.000103423	0.000106112	0.000251572	0	0.000115714	0.000189448	0.000539084	0.000199045	4.60893e-05	0	5.60099e-05	6.19502e-05	0	4.34329e-05	0.000120236	0.000146327	5.96944e-05	9.31099e-05	0	7.65169e-05	0	0	0.00010923	0	7.68994e-05	0	5.38126e-05	0.000164758	0	0.000293105	0.000149432	0.000154512	0.000121512	0	0	0	0	0	0	0	0	0.000148909	0.000101215	0.000110436	0.000197628
MERGE24544ID	0.000200642	0	0	0.000229542	0.000103423	0.000106112	0.000503145	0	0.000231428	9.47239e-05	0.000134771	0.000199045	4.60893e-05	0.000107486	0.000280049	0	6.50195e-05	4.34329e-05	6.01178e-05	0.000146327	0	0	0	7.65169e-05	0.000178274	0.000577234	0.000382305	0.00028751	0.000230698	5.14192e-05	0.000161438	0.000288327	0.000310421	0.000219829	0.000298864	0.000231768	4.05039e-05	0	6.21272e-05	0.000146327	0	0.000104406	5.34331e-05	0	0.000136147	0.000297818	0.000101215	0	6.58762e-05
MERGE78767ID	0.000200642	0	0	0	0	0	0	0	0	0	0	0	0	0	0	0	0	0	0	0	0	0	0	0	0	0	0	0	0	0	0	0	0	0	0	0	0	0	0	0	0	0	5.34331e-05	7.56258e-05	0	0	0	0	0
MERGE79054ID	0	0	0.000294247	0.000229542	0	0	0.000125786	0	0.000115714	0	0	9.95223e-05	4.60893e-05	5.37432e-05	5.60099e-05	6.19502e-05	0	4.34329e-05	6.01178e-05	7.31636e-05	5.96944e-05	0	0.000130753	0	0.00011885	0.000115447	0.000163845	0.000246437	7.68994e-05	5.14192e-05	5.38126e-05	0.000205948	8.86918e-05	0	0.000149432	0.000154512	0	8.48104e-05	0	0	0	0	0	0	4.53823e-05	0	0	0	0.000197628
MERGE74676ID	0	0	0	0.000344313	0	0.000212224	0.000503145	0.000232099	0	9.47239e-05	0.000269542	0.000398089	4.60893e-05	5.37432e-05	0.00011202	0	0	0	0	7.31636e-05	0	0	0.000130753	0	0	5.77234e-05	0	4.10728e-05	7.68994e-05	5.14192e-05	0	4.11896e-05	4.43459e-05	0	0	0	4.05039e-05	0	0	0	0	0	0	0.000151252	4.53823e-05	7.44546e-05	0	0.000110436	0
MERGE135042ID	0	0	0	0	0	0.000318336	0.000125786	0	0	9.47239e-05	0	0	9.21786e-05	0.000107486	5.60099e-05	0	0	0	0.000120236	0.000219491	0.000179083	0	0	0	5.94248e-05	5.77234e-05	5.4615e-05	8.21456e-05	0.000230698	0	0	4.11896e-05	8.86918e-05	7.32762e-05	0.000149432	7.72559e-05	0	0	6.21272e-05	0	0	0.000104406	0	0.000151252	4.53823e-05	0.000148909	0.000101215	0	0.000263505
MERGE33508ID	0	0	0	0	0	0	0	0	0.000115714	9.47239e-05	0.000134771	0.000199045	4.60893e-05	5.37432e-05	0	0	0	0	0	7.31636e-05	0	9.31099e-05	0	7.65169e-05	0	5.77234e-05	0	0	7.68994e-05	0.000102838	5.38126e-05	0	0	0.000146552	7.47161e-05	0.000154512	0.000121512	0	0	0	0	0	5.34331e-05	0	0	0	0	0	6.58762e-05
MERGE58452ID	0	0	0.000147124	0.000114771	0.000206847	0.000212224	0	0	0	9.47239e-05	0	0	0	5.37432e-05	0.00016803	6.19502e-05	0	0	6.01178e-05	7.31636e-05	5.96944e-05	0	0	7.65169e-05	5.94248e-05	5.77234e-05	0	8.21456e-05	7.68994e-05	5.14192e-05	0.000107625	0.000123569	0	7.32762e-05	0	0	8.10077e-05	0	0	0	0	0	0	0	4.53823e-05	7.44546e-05	0.000101215	0	0.000131752
MERGE142044ID	0.00120385	0.000475059	0.000882742	0.000114771	0.00031027	0.000106112	0.000251572	0	0.000231428	0	0	9.95223e-05	4.60893e-05	0	0.00011202	0.0001239	0.000195059	0.000130299	0.000180353	0.000219491	5.96944e-05	0	0.000261506	7.65169e-05	5.94248e-05	5.77234e-05	5.4615e-05	0.000123218	0.000153799	0.000308515	0.000161438	0.000164758	8.86918e-05	0.000293105	7.47161e-05	7.72559e-05	0.000364535	8.48104e-05	0.000248509	0.000146327	0.000350426	0.000313218	0	0.000226877	0.000136147	7.44546e-05	0	0.000441745	0.000197628
MERGE44047ID	0	0	0	0	0	0.000106112	0	0	0	0	0	0	0	0	0	0	0	0	0	0	0.000119389	0	0	0	0	0	0	0	0	0.000154258	0	0	0	0	0	0	0	0	0	0	0	0	0	0	0	0	0.000101215	0	0
MERGE40205ID	0	0	0	0	0	0	0	0	0	0	0	9.95223e-05	0	0	0	0	0	0	0	0	0	0	0	0	0	0	0	0	0	0	0	4.11896e-05	0	0	0	0	0	0	0	0	0	0	0	0	0	0	0	0	0
MERGE74722ID	0	0	0	0	0	0	0	0	0	0	0	0	0	0	5.60099e-05	0	0	0	6.01178e-05	0	5.96944e-05	0	0	7.65169e-05	0	5.77234e-05	5.4615e-05	4.10728e-05	0	0	5.38126e-05	4.11896e-05	0	0.000366381	0.000149432	0.000231768	0	0	0	0	0	0	0	0	0	0.000148909	0	0	0
MERGE55704ID	0	0	0.000147124	0	0	0.000106112	0	0.00011605	0	9.47239e-05	0	9.95223e-05	0	0	0	0	0.000130039	4.34329e-05	6.01178e-05	7.31636e-05	5.96944e-05	0	0	0	0	5.77234e-05	0	8.21456e-05	0	0	0	0.000123569	8.86918e-05	0.000219829	0.000448296	0.000463535	0.000202519	0	0.000248509	0	0.000175213	0	0	0	0	0.000297818	0.000101215	0	0.000329381
MERGE62894ID	0	0	0	0	0.000103423	0.000106112	0.000125786	0.00011605	0	9.47239e-05	0	0	0	0	5.60099e-05	6.19502e-05	6.50195e-05	0	0.000120236	7.31636e-05	0	0	0	0	0	0	0	0	0	0	0	4.11896e-05	0	0	0	0	0.000121512	0	0	0	0	0	0	0	0	0.000148909	0	0.000220872	6.58762e-05
MERGE42501ID	0	0	0	0.000114771	0.000103423	0	0.000125786	0	0.000115714	0.000284172	0	9.95223e-05	0	5.37432e-05	5.60099e-05	0	0	4.34329e-05	0	0	0	0	0	0	5.94248e-05	0.00017317	0.000163845	0	0.000153799	0.000154258	5.38126e-05	4.11896e-05	4.43459e-05	7.32762e-05	0	0	8.10077e-05	0	6.21272e-05	7.31636e-05	0	0	0	0	4.53823e-05	0.000223364	0	0	6.58762e-05
MERGE58482ID	0	0	0	0	0	0	0	0	0	0	0.000134771	0	0	0	0	0	0	0	0	7.31636e-05	5.96944e-05	0	0	0	0	5.77234e-05	0	0	0	0.000205677	5.38126e-05	8.23791e-05	0	0	0	0	0.000121512	0	0.000186382	0	0	0	0	0	4.53823e-05	7.44546e-05	0.000202429	0	0
MERGE23421ID	0	0.000118765	0.000147124	0	0	0	0.000125786	0	0	9.47239e-05	0	0	4.60893e-05	0.000107486	0.00011202	0	0	0	6.01178e-05	7.31636e-05	0.000298472	0	0	0	0.000178274	0	5.4615e-05	0.000328583	7.68994e-05	0.000205677	5.38126e-05	4.11896e-05	8.86918e-05	0	0	0	0.000121512	8.48104e-05	0.000124254	0	5.84044e-05	0.000208812	0	0	0	0	0.000101215	0	0.000131752
MERGE49263ID	0	0	0	0.000114771	0.000103423	0	0.000377358	0	0.000115714	0	0.000134771	0	9.21786e-05	0.000107486	5.60099e-05	0	0.000130039	0	0	0	0	9.31099e-05	0.000261506	7.65169e-05	0.000178274	5.77234e-05	0.00021846	0	0.000153799	0.000154258	0.00021525	0.000164758	4.43459e-05	7.32762e-05	7.47161e-05	0	4.05039e-05	0	6.21272e-05	0	5.84044e-05	0	0	7.56258e-05	4.53823e-05	0.000148909	0	0	0.000461133
MERGE57439ID	0	0	0	0	0	0	0	0	0	0	0	0	0	0	0.00011202	0	0	0	0	0	0	0	0.000130753	7.65169e-05	0	0	0	4.10728e-05	7.68994e-05	0	0	0	0	0	0	7.72559e-05	0	0	0	0	0	0	0	0	0	0	0	0	0
MERGE58809ID	0	0	0	0	0	0	0	0	0	0	0	0	0	0	0	0	0	0	0	0	0	0	0	0	0	0	0	0	0	0	0	0	0	0	0	7.72559e-05	0	0	0	0	0	0	0	0	0	0	0	0	0
MERGE40866ID	0.000401284	0	0.000294247	0	0.000206847	0.000212224	0.000125786	0.000232099	0.000231428	9.47239e-05	0	0	0.000599161	0.000913635	0.000504089	0.000309751	0.000260078	8.68659e-05	0.000661296	0.00124378	0.000298472	9.31099e-05	0.000261506	0.000382585	0.000594248	0.000577234	0.00021846	0	7.68994e-05	0	0.000161438	0	0	0	0.000149432	7.72559e-05	8.10077e-05	0.000254431	0.000248509	0	0.000116809	0	5.34331e-05	0	9.07647e-05	0.000223364	0.000303644	0.000110436	0
MERGE59701ID	0	0.000118765	0	0.000114771	0	0	0	0	0	0	0	0	0	0	5.60099e-05	0	0	0	0	7.31636e-05	0	9.31099e-05	0.000130753	0	0	0.000115447	0	0.000164291	7.68994e-05	0.000102838	5.38126e-05	4.11896e-05	0	0	0	0.000231768	4.05039e-05	0	0	0	0	0	5.34331e-05	0	0	0	0	0	0
MERGE59244ID	0	0	0	0	0	0	0	0	0.000115714	0	0	0	9.21786e-05	0.000107486	0.00016803	0	0	4.34329e-05	0	7.31636e-05	5.96944e-05	9.31099e-05	0	0	0	0	0	4.10728e-05	7.68994e-05	0	0.000107625	0	0.000133038	0.000219829	7.47161e-05	0	0.000121512	8.48104e-05	6.21272e-05	0	5.84044e-05	0.000104406	0	7.56258e-05	0	0	0.000202429	0	0
MERGE70637ID	0	0	0	0	0	0	0	0	0	0	0	0	0	0	0	0	0	0	0	0	0	0	0	0	0	0	0	0	0	0	0	0	0	0	7.47161e-05	7.72559e-05	0.000162015	8.48104e-05	6.21272e-05	0.000219491	5.84044e-05	0.000104406	0.000213732	0.000226877	0.000226912	7.44546e-05	0.000202429	0.000441745	6.58762e-05
MERGE78719ID	0.000401284	0	0	0	0.000206847	0.000106112	0.000251572	0.000232099	0.000347142	0.000189448	0	0.000199045	9.21786e-05	5.37432e-05	0.00016803	0	6.50195e-05	0	0.000120236	0.000219491	0	0	0.000130753	7.65169e-05	0.00011885	0.00017317	5.4615e-05	0.000164291	0.000153799	0.000205677	0.000107625	4.11896e-05	4.43459e-05	0.000366381	0.000224148	0.000231768	0.000121512	0	0	0	5.84044e-05	0.000104406	5.34331e-05	0	0	7.44546e-05	0	0.000110436	6.58762e-05
MERGE20232ID	0.000200642	0	0	0.000114771	0.000206847	0	0	0	0.000231428	0	0	9.95223e-05	4.60893e-05	0	0	0	0	0	0	0	0	0	0	7.65169e-05	0	0.00017317	5.4615e-05	4.10728e-05	0	5.14192e-05	0	8.23791e-05	4.43459e-05	7.32762e-05	0	0	0	0	0	0	0	0	0	0	0	0	0	0	6.58762e-05
MERGE37693ID	0	0	0	0	0.000103423	0	0	0.00011605	0	0	0	0	0	5.37432e-05	5.60099e-05	0	0	0	0	0	0	0	0	0	0	5.77234e-05	0	0	7.68994e-05	0	0	4.11896e-05	0	0	7.47161e-05	0	0	0	0	0	0	0	0	0	0	0	0	0	0
MERGE75391ID	0	0	0	0	0	0	0	0	0	0	0	0	4.60893e-05	0	5.60099e-05	0	0	0	0	0	0	0	0	0	5.94248e-05	0	0	0	0	5.14192e-05	0	4.11896e-05	0	0.000219829	7.47161e-05	0.000231768	8.10077e-05	0	0	0	0	0	0	0	0	0	0	0	6.58762e-05
MERGE79979ID	0.000200642	0	0.000441371	0	0.000103423	0	0.000377358	0.000348149	0.000231428	0.000378896	0.000269542	0.000298567	0.000368715	0.000214973	0.000672118	0	0	0	0.000180353	0	0.000119389	9.31099e-05	0	7.65169e-05	0.000297124	0.00034634	0.00010923	0.000328583	0.000153799	0.000308515	0.000107625	8.23791e-05	4.43459e-05	7.32762e-05	7.47161e-05	7.72559e-05	0	0	6.21272e-05	0	0	0	5.34331e-05	0	0	0	0	0.000110436	0
MERGE58544ID	0.000200642	0	0	0	0.000103423	0.000106112	0.000125786	0	0	9.47239e-05	0.000269542	9.95223e-05	0	0.000107486	0.00016803	0	6.50195e-05	4.34329e-05	0	0	0	0	0	0	5.94248e-05	0	0.00010923	0.000205364	0.000230698	0.000154258	0.00021525	0.000123569	0	0	0	0	0	0.000169621	0	0	0.000233618	0	5.34331e-05	0	0	0.000148909	0.000202429	0	0
MERGE44951ID	0	0	0	0	0.000103423	0	0	0	0	9.47239e-05	0.000134771	0	0.000138268	5.37432e-05	0	0.0001239	0	0	0	0	5.96944e-05	0	0	0	5.94248e-05	0.000115447	5.4615e-05	0.000123218	7.68994e-05	5.14192e-05	5.38126e-05	0.000123569	8.86918e-05	0.000146552	0.000149432	7.72559e-05	0.000202519	0.000169621	0.000124254	0	0.000175213	0	5.34331e-05	0	9.07647e-05	7.44546e-05	0	0.000110436	6.58762e-05
MERGE76267ID	0	0	0	0	0	0	0	0	0	0	0	0	0	5.37432e-05	0	0	0	0	0	0	0	0	0	0	0	0	0	0	0	0	0	0	0	0	0	0	0	0	0	0	0	0	0	0	0	0	0	0	0
MERGE31274ID	0.000200642	0.00023753	0	0	0.000103423	0	0.000125786	0	0.000231428	0	0.000404313	0	0.000276536	0.000268716	5.60099e-05	0.000247801	0.000195059	8.68659e-05	0.000240471	0.000219491	0.000179083	0	0.000130753	0	5.94248e-05	0.000115447	0.000163845	8.21456e-05	0.000230698	0.000102838	0.00021525	0.000164758	8.86918e-05	7.32762e-05	0	0	4.05039e-05	8.48104e-05	6.21272e-05	7.31636e-05	0	0	0.000160299	0	0	7.44546e-05	0	0	0
MERGE54172ID	0.000200642	0.000118765	0	0	0	0	0.000125786	0	0.000115714	0.000284172	0.000134771	9.95223e-05	9.21786e-05	0.00016123	0.000224039	0	0	8.68659e-05	0.000120236	0.000219491	0.000358166	0	0.000130753	0	0	0.000115447	0	8.21456e-05	0.000153799	0	0	0.000164758	0	0.000146552	7.47161e-05	0.000154512	8.10077e-05	8.48104e-05	6.21272e-05	7.31636e-05	5.84044e-05	0	5.34331e-05	0	4.53823e-05	0.000148909	0	0	0.000197628
MERGE24011ID	0	0.000118765	0.000294247	0.000229542	0.00031027	0.00053056	0.000754717	0.00011605	0.000115714	0	0.000269542	0.000895701	0.000368715	0.000376203	0.000224039	0.000309751	0.000130039	8.68659e-05	0.000240471	0.000146327	0.000179083	0.000465549	0.000392259	0.000229551	0.000356549	0.000288617	0.00021846	0.000328583	0.000230698	0.000257096	0.000430501	0.000164758	8.86918e-05	0.000219829	0.000224148	0	0	0	6.21272e-05	0	5.84044e-05	0	5.34331e-05	7.56258e-05	0	0	0	0	6.58762e-05
MERGE44623ID	0	0	0	0	0	0	0.000125786	0	0	0	0.000134771	0.000199045	0	5.37432e-05	0	0	0	0	0	0	0.000119389	0	0	0	0	5.77234e-05	5.4615e-05	0.000205364	0.000230698	0.000514192	5.38126e-05	8.23791e-05	8.86918e-05	0	7.47161e-05	0	4.05039e-05	0	0	0	0	0	5.34331e-05	0	0	0	0	0	0
MERGE58162ID	0	0	0	0	0	0	0	0	0	0	0	0	0	0	0	0	0	0	0	0	0	0	0	0	0	0	0	0	0	5.14192e-05	0	4.11896e-05	4.43459e-05	0.000219829	0.00037358	7.72559e-05	0.000162015	8.48104e-05	6.21272e-05	7.31636e-05	5.84044e-05	0	0	0	4.53823e-05	0	0	0	0.000131752
MERGE73964ID	0	0	0	0	0	0	0	0	0	0	0	0	0	0	0	0	0	0	0	0	0	0	0	0	0	0	0	0	0	5.14192e-05	0	0	0	0	0	0	0	0	0	0	0	0	0	0	0	0	0	0	0
MERGE44034ID	0	0.000118765	0.000147124	0.000344313	0	0.000318336	0.000125786	0.000348149	0	0	0	0	4.60893e-05	0.00016123	0.00016803	0.0001239	0.000195059	0.000217165	6.01178e-05	0.000146327	0	0	0.000130753	0.000229551	0.00011885	0.000115447	0.000273075	4.10728e-05	0	0.000102838	5.38126e-05	4.11896e-05	0.000133038	0	0	0	0.000162015	8.48104e-05	0.000124254	0	0.000292022	0	0.000427465	7.56258e-05	9.07647e-05	0	0	0.000220872	6.58762e-05
MERGE3294ID	0	0	0	0	0	0	0	0	0	0	0	0	0	0	0	0	0	0	0	0	0	0	0	0	0	0	0	0	0	0	0	0	0	0	0	0	0	0	0	0	0	0	0	0	0	0	0	0	0
MERGE23227ID	0	0	0	0	0	0	0.000125786	0	0	0	0	9.95223e-05	0	0	0	0	0	0	0	0	0	9.31099e-05	0	0	5.94248e-05	5.77234e-05	5.4615e-05	8.21456e-05	0	0	0	0	0	0	7.47161e-05	0	0	0	0	0	0	0	0	0	0	0	0	0	0
MERGE58316ID	0	0	0	0	0	0	0	0	0	0	0.000134771	0	0	0	0	0	0	4.34329e-05	0	0	0	0	0.000130753	0	0	0	0	4.10728e-05	0	5.14192e-05	0	4.11896e-05	0	0.000146552	0	0	0	0	0	0	0	0	0	0	0	0	0	0	0.000131752
MERGE43880ID	0	0.00023753	0	0.000114771	0	0	0	0.000232099	0.000231428	9.47239e-05	0.000269542	0	4.60893e-05	0.000107486	0	6.19502e-05	6.50195e-05	0	0	0	5.96944e-05	0	0.000130753	7.65169e-05	0	0.000115447	5.4615e-05	0.00028751	0.000230698	0.000411353	0.000107625	8.23791e-05	8.86918e-05	0.000146552	0	0.000231768	0	0	0.000124254	0	0	0.000104406	0	7.56258e-05	0	0.000148909	0.000101215	0	0.000197628
MERGE75450ID	0	0.000118765	0.000147124	0	0	0	0.000125786	0	0.000231428	0.000189448	0	0	0	5.37432e-05	0	6.19502e-05	0	0	6.01178e-05	7.31636e-05	0	0	0	0	0	5.77234e-05	0	0	7.68994e-05	5.14192e-05	5.38126e-05	0	0	7.32762e-05	0.000149432	7.72559e-05	0	0	0	0	0	0	0	0	0	0	0	0	6.58762e-05
MERGE207745ID	0	0	0.000147124	0	0	0	0	0	0	0	0	9.95223e-05	0	0	5.60099e-05	0	0	0.000130299	0.000180353	0	0	9.31099e-05	0.000130753	0.000306068	0	0.000115447	5.4615e-05	0.000164291	0	0.000102838	0.000161438	0.000123569	0	0.000219829	0	0	0.000243023	8.48104e-05	0.000248509	0.000292654	0.000233618	0.000104406	0.000374032	0.000151252	0.000226912	0.000148909	0	0	0.000197628
MERGE26447ID	0	0	0	0	0	0	0	0	0.000115714	0	0	0	0	0	0	0	0	0	0	0	0	0	0	0	0	0	0	4.10728e-05	0	0	0	0	0	0	0	0	4.05039e-05	0	0	0	0	0	0	0	0	0	0	0	0
MERGE14220ID	0	0.000118765	0	0	0	0.000212224	0.000251572	0.00011605	0.000115714	0	0	9.95223e-05	0	5.37432e-05	5.60099e-05	0	0	4.34329e-05	6.01178e-05	0	0	0	0	0	5.94248e-05	0	0.000163845	0.000205364	7.68994e-05	0.000102838	5.38126e-05	8.23791e-05	4.43459e-05	7.32762e-05	7.47161e-05	0.000154512	0.000121512	8.48104e-05	0	0	0	0.000208812	0	0	0	0.000223364	0.000202429	0	6.58762e-05
MERGE60818ID	0	0.000118765	0	0	0	0	0	0.000232099	0.000462856	9.47239e-05	0.000269542	9.95223e-05	0	0	0	0	0.000130039	8.68659e-05	0	0	0	0.00018622	0	0	0	0	5.4615e-05	0.000123218	0	0.000257096	0.000107625	0.000247137	0.000133038	7.32762e-05	0.000298864	0.000231768	0	0	0	0	5.84044e-05	0	5.34331e-05	0	4.53823e-05	0	0	0.000110436	0.000131752
MERGE61700ID	0	0	0	0	0	0.000106112	0	0.00011605	0	0	0	0	0	0	0	0	0	4.34329e-05	0	0	0.000119389	0	0	7.65169e-05	0	0	0	0	0	5.14192e-05	0.00021525	0	4.43459e-05	0.000366381	0.000672445	0.000309023	0.000445543	0.000424052	0.000372763	0.000585309	0.000292022	0.000313218	0.000480898	0.000226877	0.000317676	0.000521182	0.000303644	0	0.000263505
MERGE54360ID	0	0	0	0	0	0	0	0	0.000115714	0	0	0	4.60893e-05	0.000107486	5.60099e-05	0	0	4.34329e-05	0	0	0	0	0	0	0	0	0	4.10728e-05	0	0.000154258	5.38126e-05	0	8.86918e-05	0	0	0.000231768	4.05039e-05	0	0	0	0	0.000208812	5.34331e-05	0	0	0	0	0.000110436	6.58762e-05
MERGE50953ID	0	0	0	0	0	0	0	0	0	9.47239e-05	0	0	0	0	0	0	0	0	6.01178e-05	0	0.000298472	0	0	0	0	5.77234e-05	5.4615e-05	0	0	0	0	4.11896e-05	0	0.000146552	0.000224148	0	0	0	0	0	0	0	0	0	4.53823e-05	0	0.000101215	0	0
MERGE3109ID	0	0	0	0	0	0	0	0	0	0	0	0	0	0	0	0	0	0	0	0	0	0	0	0	5.94248e-05	0	0	0	0	0	0	0	0	0.000219829	0.000149432	0.000154512	0	0.000169621	0	0	0	0	0	0	0	0	0	0	0
MERGE71398ID	0	0	0	0.000114771	0	0.000106112	0	0	0	0	0	0	0	0	0	0	0	0	0	0	0	0	0	0	0	0	0	0	0	0	0	4.11896e-05	0	0	0	0	0	0	0	0	0	0	5.34331e-05	0	0	0	0	0	0
MERGE20985ID	0	0	0	0	0	0.000106112	0	0	0	0.000189448	0	9.95223e-05	0	0	0	0	0	0	0	0	0	0	0	0	0	0	0	0	0	0	0	0	0	0	0	0	8.10077e-05	0	6.21272e-05	0	0	0	0	0	0	0	0	0	0
MERGE30174ID	0	0	0	0	0	0	0.000125786	0.00011605	0	9.47239e-05	0	0	0	5.37432e-05	0.00011202	0	0	0	0	0	0	0	0	0	0	5.77234e-05	0	4.10728e-05	7.68994e-05	0.000308515	5.38126e-05	4.11896e-05	8.86918e-05	0.000146552	7.47161e-05	7.72559e-05	4.05039e-05	0.000169621	0.000124254	0	0	0	0	0	0	7.44546e-05	0.000202429	0.000110436	0
MERGE59699ID	0	0	0	0	0	0	0	0.00011605	0	0	0	0	4.60893e-05	5.37432e-05	5.60099e-05	0	0	0	0	7.31636e-05	5.96944e-05	0	0	7.65169e-05	0	0	0	0.000205364	7.68994e-05	0.000308515	0.000107625	4.11896e-05	4.43459e-05	7.32762e-05	0	0	4.05039e-05	0	0	0.000146327	0	0	0	7.56258e-05	4.53823e-05	0	0	0.000110436	0.000263505
MERGE47351ID	0	0	0	0	0.000206847	0	0.000125786	0.00011605	0.000115714	9.47239e-05	0.000134771	0	9.21786e-05	0.000107486	0.00011202	0	6.50195e-05	0.000217165	6.01178e-05	0.000146327	5.96944e-05	9.31099e-05	0.000130753	0.000153034	0.00011885	5.77234e-05	0.00010923	4.10728e-05	7.68994e-05	0.000205677	0	0.000453085	0.000133038	7.32762e-05	0.000149432	0.000154512	8.10077e-05	0	0	0	0	0	0	0	9.07647e-05	0	0.000101215	0	6.58762e-05
MERGE58298ID	0	0	0	0	0	0	0	0	0	0	0	0	0	0	0	0	0	0	0	0	0	0	0	7.65169e-05	0	0	5.4615e-05	0	0	0.000102838	0	8.23791e-05	0	7.32762e-05	0.000149432	7.72559e-05	0.000121512	0	0	7.31636e-05	0	0	0	0	0	0.000148909	0	0	6.58762e-05
MERGE31454ID	0	0	0	0	0	0	0	0	0	0	0	0	0	0	0	0	0	0	0	0	0	0	0	0	0	0	0	0	0	0	0	0	0	0	0	0	0	0	0	0	0	0	0	0	0	0	0	0	0
MERGE78876ID	0.000200642	0	0	0	0.000103423	0.000106112	0	0.00011605	0.000115714	0	0.000134771	0	4.60893e-05	0.00016123	0.00011202	0	0	4.34329e-05	6.01178e-05	0	5.96944e-05	0	0	0	5.94248e-05	0	5.4615e-05	8.21456e-05	7.68994e-05	0.000205677	0.000107625	4.11896e-05	4.43459e-05	0	7.47161e-05	0.000154512	4.05039e-05	8.48104e-05	0.000124254	0	5.84044e-05	0	0	0	0	0	0	0	0
MERGE68440ID	0	0	0	0	0	0	0.000125786	0	0	0	0	0	4.60893e-05	0	0	0	0	4.34329e-05	6.01178e-05	0	0	0	0.000130753	0.000153034	0	5.77234e-05	0	8.21456e-05	7.68994e-05	0.000257096	5.38126e-05	0	0	0.000219829	0	0	4.05039e-05	8.48104e-05	0	0	5.84044e-05	0.000208812	0	0	4.53823e-05	7.44546e-05	0.000101215	0	0
MERGE77840ID	0.000200642	0.000118765	0	0	0.000103423	0	0	0	0	0	0	0	0	5.37432e-05	5.60099e-05	0	0	0	0	0	5.96944e-05	0	0	0	0	0	0	0	0	0	0	0	0	0	0	0	0.000364535	0.000254431	0.000248509	0.000512145	0.000467235	0.00052203	0.000213732	0	9.07647e-05	0.000223364	0.000303644	0.000441745	0.000131752
MERGE20918ID	0	0.000118765	0	0	0	0	0	0	0	0	0.000134771	0	0	0.000107486	0.00016803	6.19502e-05	6.50195e-05	0	6.01178e-05	7.31636e-05	0.000119389	0	0	7.65169e-05	0.00011885	5.77234e-05	5.4615e-05	0.000246437	0.000307598	0.000154258	5.38126e-05	4.11896e-05	0	0.000146552	0.000149432	0	0	0.000169621	0	7.31636e-05	5.84044e-05	0	0	7.56258e-05	0	7.44546e-05	0	0	6.58762e-05
MERGE59686ID	0	0.000118765	0	0	0	0	0	0	0	0	0	0	0	0	0	0	0	0	0	0	0	0	0	0	0	0.000115447	0	0.000205364	7.68994e-05	0.000359934	0	0.000123569	0	7.32762e-05	0	7.72559e-05	8.10077e-05	8.48104e-05	0	0	0	0.000104406	0	0	0	0.000223364	0	0.000110436	0.000197628
MERGE98404ID	0	0	0	0.000114771	0	0	0.000125786	0	0.000115714	0	0.000134771	0	0.000138268	0.00016123	5.60099e-05	0	6.50195e-05	0	0.000120236	0	0	0	0.000130753	0	0	0	0	0.000492874	0.000307598	0.000359934	0	4.11896e-05	4.43459e-05	0	7.47161e-05	0	8.10077e-05	8.48104e-05	0	0	0.000116809	0	5.34331e-05	7.56258e-05	4.53823e-05	0	0	0.000110436	6.58762e-05
MERGE48680ID	0	0.000118765	0	0	0.000103423	0	0	0	0	0	0	0	4.60893e-05	0	5.60099e-05	6.19502e-05	0	0	6.01178e-05	0	5.96944e-05	0	0	0	5.94248e-05	0	5.4615e-05	4.10728e-05	0	0	0.000107625	8.23791e-05	0	0	7.47161e-05	0.000154512	0	0.000254431	6.21272e-05	0	0	0	0	7.56258e-05	0	0	0	0.000110436	0.000197628
MERGE74674ID	0	0	0	0.000229542	0	0.000106112	0	0	0.000115714	0	0.000134771	9.95223e-05	9.21786e-05	0	0	6.19502e-05	6.50195e-05	0	0	7.31636e-05	0	0	0	0	0	0	5.4615e-05	0.00028751	0.000307598	0.000308515	5.38126e-05	0.000205948	0	0.000146552	0.000149432	0.000154512	4.05039e-05	8.48104e-05	0	0	0	0	0	0	9.07647e-05	0	0	0.000110436	6.58762e-05
MERGE7606ID	0	0	0	0	0	0	0.000125786	0	0	0	0.000134771	0	4.60893e-05	0.000107486	0.00016803	6.19502e-05	6.50195e-05	8.68659e-05	0	0	0	9.31099e-05	0	7.65169e-05	5.94248e-05	0.000115447	0.00010923	4.10728e-05	0.000230698	0.000102838	0.000322876	0.000205948	0.000177384	7.32762e-05	0.000523013	0.00115884	8.10077e-05	0	0.000559145	0.000146327	0.000467235	0.00156609	0.000534331	0.000151252	0.000226912	7.44546e-05	0.000202429	0	0.000461133
MERGE5250ID	0	0	0	0.000114771	0.000206847	0.000106112	0.000125786	0.000232099	0.000115714	0.000189448	0.000134771	0.000199045	0	0	5.60099e-05	6.19502e-05	6.50195e-05	4.34329e-05	6.01178e-05	0	0	0	0	0	5.94248e-05	5.77234e-05	0	8.21456e-05	7.68994e-05	0	0	0	0	0	0	0	0	0	0	0	0	0	0	0	0	0	0	0	0
MERGE57908ID	0	0	0	0	0.000103423	0	0	0	0	0	0	0	0	0	0	0	0	0	0	0	0	0	0	0	0	0	5.4615e-05	0	0.000153799	0.000102838	0.000161438	4.11896e-05	0	0.000366381	0.000896593	0.000618047	0.000445543	0.000763294	0.000434891	0.000512145	0.000116809	0	0.000213732	7.56258e-05	0.000272294	0.000297818	0.000101215	0.000331309	0.000131752
MERGE124913ID	0	0	0	0	0	0	0	0.00011605	0	0	0	0	0	0	0	0	0	0	6.01178e-05	0	5.96944e-05	0	0	0	0	5.77234e-05	0	8.21456e-05	7.68994e-05	5.14192e-05	0	8.23791e-05	4.43459e-05	0	0	0	4.05039e-05	8.48104e-05	0	0	0	0	0	0	0	0.000148909	0.000101215	0.000110436	0
MERGE4259ID	0	0	0	0	0	0	0	0	0	0	0	0	0	0	0	0	0	0	0	0	5.96944e-05	0	0	0	0	0	0	0	0	0	0	0	0	0	0	0	0	0	6.21272e-05	0	0	0	0	0	0	0	0	0	0
MERGE24000ID	0.000200642	0	0	0.000459084	0.00031027	0.000212224	0.000503145	0.000348149	0	0	0.000134771	0.000398089	0.000138268	0.00016123	0.00016803	6.19502e-05	0	8.68659e-05	0	0	5.96944e-05	0.00018622	0	0	0.00011885	5.77234e-05	0.000163845	0.000123218	0.000153799	0	0.000107625	0.000164758	0.000133038	0	7.47161e-05	0	0	8.48104e-05	0	0	0	0.000104406	5.34331e-05	0	0	7.44546e-05	0.000101215	0.000220872	0.000263505
MERGE24019ID	0	0.000118765	0	0.000114771	0.000103423	0.000318336	0	0	0.000231428	0	0.000134771	0	9.21786e-05	5.37432e-05	0.00016803	0	6.50195e-05	0	0.000120236	0	5.96944e-05	0	0.000130753	0	5.94248e-05	0	5.4615e-05	8.21456e-05	7.68994e-05	5.14192e-05	0	4.11896e-05	0.000133038	0.000219829	7.47161e-05	0	0	0	0	0	0	0	0	0.000151252	9.07647e-05	7.44546e-05	0.000101215	0	0.000131752
MERGE17916ID	0	0	0	0	0	0	0.000125786	0.00011605	0	9.47239e-05	0	9.95223e-05	4.60893e-05	0.00016123	5.60099e-05	0.000247801	0	8.68659e-05	0	0	0	0.000372439	0.000523013	0.000229551	0.000237699	0.000115447	0.00021846	0	7.68994e-05	0.000154258	0.000107625	0.000123569	0.000221729	0.000219829	0.000149432	0.000154512	4.05039e-05	0.000169621	6.21272e-05	0.000219491	0	0.000104406	5.34331e-05	0	4.53823e-05	7.44546e-05	0	0.000220872	6.58762e-05
MERGE75454ID	0	0	0	0	0	0	0	0	0	0	0	0	4.60893e-05	0	0	0	0	0	0	7.31636e-05	5.96944e-05	0	0	0	0	0	0	0	0	5.14192e-05	5.38126e-05	8.23791e-05	0	0.000879314	0.00127017	0.00092707	0	0	0	7.31636e-05	0.000116809	0.000104406	0	0	0	7.44546e-05	0.000101215	0	0.000329381
MERGE45276ID	0	0.000118765	0	0	0.000103423	0	0.000125786	0.00011605	0.000115714	0.000189448	0	0	4.60893e-05	0	0	0	0.000130039	0	6.01178e-05	0	0.000179083	0	0	0.000229551	0	0.00017317	0	0.000205364	7.68994e-05	0.000565611	0	0	0.000133038	0	0	0	8.10077e-05	0	0	0	0	0	0.000106866	0	0	7.44546e-05	0	0.000220872	0.000197628
MERGE54706ID	0	0	0	0	0	0	0	0	0	0	0	0	0	0	0	0	0	0	0	0	0	0	0	0	0	0	0	0	0	0	5.38126e-05	8.23791e-05	0	7.32762e-05	0.000224148	0	4.05039e-05	0	0	0	0	0	0	0	0	0	0.000101215	0	0
MERGE43877ID	0	0	0.000147124	0	0.000103423	0	0.000125786	0.00011605	0.000115714	9.47239e-05	0	0	0	5.37432e-05	5.60099e-05	0	0	4.34329e-05	0	0	0.000119389	0	0	7.65169e-05	5.94248e-05	0.000115447	0.00021846	0.000328583	0.000153799	0.000102838	0.000107625	0.000329516	0.000177384	0.000293105	0.000149432	0.000154512	0.000121512	8.48104e-05	6.21272e-05	0	5.84044e-05	0	0	0	0	0	0.000101215	0	0.000263505
[truncated: 27,620 more rows]
[truncated: 216 more columns]
