# Supplementary material for: High resolution time series reveals cohesive but short-lived communities in coastal plankton
Source: Nat Commun. 2018 Jan 18;9:266. doi: 10.1038/s41467-017-02571-4 (PMC5773528; doi:10.1038/s41467-017-02571-4)
Supplement: Supplementary file 7 — Supplementary Data 4 [file 41467_2017_2571_MOESM7_ESM.xlsx]

## Sheet: otu_table_eukarya_unfrac_RelAbu
OTU	10N.204.37	10N.204.38	10N.204.39	10N.205.37	10N.205.38	10N.205.39	10N.206.37	10N.206.38	10N.206.39	10N.207.37	10N.207.38	10N.207.39	10N.208.37	10N.208.38	10N.208.39	10N.209.37	10N.209.38	10N.209.39	10N.210.37	10N.210.38	10N.210.39	10N.211.37	10N.211.38	10N.211.39	10N.212.37	10N.212.38	10N.212.39	10N.213.37	10N.213.38	10N.213.39	10N.214.37	10N.214.38	10N.214.39	10N.215.37	10N.215.38	10N.215.39	10N.216.37	10N.216.38	10N.216.39	10N.217.37	10N.217.38	10N.217.39	10N.218.37	10N.218.38	10N.218.39	10N.219.37	10N.219.38	10N.219.39	10N.220.37
MERGE7081ID	0.0183167	0.0663536	0.00408204	0.00207714	0.0204977	0.00179906	0.00593892	0.00168059	0.047599	0.00245108	0.00519931	0.0396541	0.00422153	0.0314111	0.00331846	0.00073592	0.0148383	0.0119688	0.00536243	0.0113735	0.0117954	0.0132175	0.0515503	0.0911598	0.0160436	0.0126632	0.00763448	0.116821	0.0485645	0.157717	0.00814367	0.0456746	0.0271927	0.00955045	0.0313175	0.0249941	0.151734	0.0806885	0.0843343	0.155639	0.212589	0.213597	0.213996	0.198646	0.032569	0.00699395	0.0117202	0.0454398	0.00840366
MERGE3957ID	0.00655124	0.00847535	0.0159275	0.0133257	0.0220627	0.00834289	0.0696811	0.068955	0.0474239	0.0519075	0.0243546	0.0209485	0.0733231	0.0596105	0.0558308	0.0113838	0.0175896	0.030352	0.0333587	0.0417282	0.0358561	0.0315989	0.010966	0.0241314	0.0153487	0.00756391	0.0160541	0.00534523	0.00636416	0.0141471	0.00175453	0.00138313	0.00312631	0.0428973	0.0393514	0.0488551	0.0745273	0.154942	0.123019	0.143916	0.125909	0.134428	0.146689	0.271155	0.354929	0.184437	0.212026	0.238926	0.527567
MERGE18288ID	0.195401	0.0948799	0.139315	0.114946	0.0683666	0.116326	0.212755	0.258352	0.147841	0.170113	0.104625	0.236861	0.154639	0.101541	0.230857	0.113263	0.0404982	0.235783	0.0133638	0.0148847	0.0144505	0.0440299	0.0175054	0.0177164	0.0091199	0.0429528	0.0315403	0.0405684	0.0474491	0.168677	0.00638914	0.00424368	0.00959559	0.0741283	0.120194	0.129461	0.031919	0.0296094	0.0293418	0.0170674	0.0173145	0.00639497	0.005434	0.0105665	0.00735994	0.066577	0.0594942	0.0234147	0.0390899
MERGE17355ID	0.00120329	3.66898e-05	0.000676166	0	0.000153426	0	0	0	0	0	0	0	0	0.000265197	2.2422e-05	2.29975e-05	0.000403514	0.000137573	0	0	0	0	8.04845e-05	0.000299769	0	0	0.000334113	0.000387068	0	0	0.000347596	0.00177606	0.000944082	0	0	0	0	0	0	0.000210275	0	0	0	0	2.50338e-05	0	0	0	0
MERGE20839ID	0	0	0.000350605	0	0	0	0	0	0	0	0	0	0	0.000147332	0	0	0	0	0.00409372	0	0	0	0	0	0.000148896	0	0	0	0	0	0	1.57173e-05	0	0	0	0	0	0	0	0	0	0	0	0	0	0	0	0	0.00182804
MERGE17244ID	0.000401096	0	0	6.39121e-05	0.000122741	9.88494e-05	0	0	0.00147105	0	0	0	0	0.000265197	0.000829615	0.000229975	1.83416e-05	0.000894224	0	0	0	0	0.000120727	0.000179862	0	0	8.35282e-05	0.00020275	0.00347733	0.000979417	0.000248283	0	1.54768e-05	0.00388395	0.00205567	0.00119732	0	0.00108282	0.000729897	0.000823579	0.00111823	0	0.000273138	0.000154416	0.000300406	0.00055721	0.000978453	0.0002094	8.87398e-05
MERGE16771ID	0.00641754	0.0110987	0.0191831	0.0394337	0.0664641	0.0446008	0.0573646	0.0528621	0.0764246	0.00525796	0.0209797	0.00374575	0.0116438	0.00400743	0.0039687	0.0389578	0.0919279	0.0294406	0.00979447	0.00267162	0.00225569	0.171452	0.284473	0.199257	0.304307	0.323531	0.252422	0.0122203	0.00276874	0.00586095	0.547761	0.452769	0.528965	0.00570998	0.00658654	0.00425477	0.00406431	0.00801533	0.00558892	0.0058001	0.00454504	0.00340917	0.000345016	2.20595e-05	0.00342963	0.000749352	0.00029779	0	0
MERGE14980ID	0.0860686	0.116545	0.203251	0.0316365	0.0422382	0.0401724	0.121208	0.163119	0.16031	0.0509982	0.0355742	0.0565793	0.0515061	0.049032	0.0402251	0.0834579	0.0979623	0.119087	0.0247145	0.0409903	0.033107	0.0988492	0.0560172	0.0643604	0.04081	0.0225558	0.0293184	0.0767132	0.0374501	0.0309371	0.00741538	0.0100277	0.0100908	0.0302745	0.0290731	0.0223429	0.0115826	0.0118985	0.0059643	0.0367982	0.0189197	0.00893514	0.00129381	0.00394865	0.00345466	0.00949179	0.00480718	0.00390246	0.00642476
MERGE19532ID	0.0342269	0.0208765	0.0171796	0.0228166	0.0335696	0.038057	0.0116079	0.00723162	0.00917656	0.00545562	0.00319256	0.00247405	0.00138411	0.000736659	0.000291486	0.0544121	0.0576842	0.051779	0.000507485	0.00264618	0.00138631	0.0434656	0.0153323	0.0212836	0.0106461	0.0231847	0.0208152	0.00543739	0.00429089	0.000310926	0.0244476	0.025022	0.0211722	0.000695632	0.000671239	0.00027795	0.0096025	0.00842606	0.00586003	0.0213254	0.0112364	0.00938078	0.000546275	0.0017427	0.00215291	0.00023057	0.000276519	0	0.000275093
MERGE4024ID	0.000334247	0	2.50432e-05	0	0	0.000474477	0.000539902	0.00117132	0.00035025	3.95335e-05	0	0	0.000484437	0.0098123	0	0	0	0.000120376	0	0	0	0.000102594	0	0.000179862	0	0	0	0.00234084	0.00356918	0.0031559	0.000662087	7.85867e-05	0.000371442	0.000173908	0.00192981	0.00200979	0.000178651	0.00233988	0.00187688	0.000613303	0.000577149	0.000155975	0.00343578	0.00125739	0.00222801	0.000537996	0.000553039	0.000533019	7.98658e-05
MERGE10535ID	0.0131693	0.00964943	0.0147504	0.441632	0.289147	0.450219	0.0575671	0.020218	0.0362859	0.011781	0.00939524	0.0100349	0.0132009	0.0170021	0.00769076	0.00453051	0.00350324	0.00300941	0.00343398	0.00290062	0.0080594	0.000786553	0.00221332	0.00266795	0.00224585	0.0041644	0.000668226	0.00204593	0.00364791	0.000823954	0.000860713	0.00133597	0.00182626	0.00934756	0.0075934	0.00679908	0.00637189	0.00818958	0.00786203	0.00695661	0.00322842	0.00303037	0.000301889	0.00191917	0.00105142	0.00121049	0.000850828	0.000875673	0.00359396
MERGE18075ID	0.0222943	0.0888445	0.0172047	0.0118557	0.00475621	0.00545649	0.00813228	0.00998167	0.00199643	0.119154	0.216911	0.0937825	0.0675098	0.000206265	0.00556066	0.0507095	0.0221199	0.01828	0.00035524	0.00178108	0.0808525	3.4198e-05	0.018109	0.0366917	0.00487635	0.0429698	0.0082693	0.0100269	0.0115605	0.000497481	0.000198626	0.0278668	0.00993608	0.00621721	0.0152917	0.0491758	0.0327527	0.0409603	0.0157449	0.0169097	0.00362521	0.00207224	0	4.41189e-05	2.50338e-05	0.0311077	0.00659392	0.000399764	0.0329668
MERGE3315ID	0.00431179	0.00262332	0.00345596	0.00172563	0.00202522	0.00262939	0.00408301	0.0143614	0.0194389	0.0374778	0.0174222	0.0246248	0.00877178	0.014026	0.0143277	0.0131316	0.0126924	0.0218053	0.000676647	0.00554679	0.00347753	0.00925055	0.008471	0.0101022	0.0046406	0.00526924	0.00499499	0.0413426	0.0626575	0.0325073	0.00475048	0.00416509	0.00250724	0.015217	0.0325971	0.0226636	0.00418342	0.00438105	0.00898815	0.00308404	0.00413022	0.0012478	0.0122193	0.00145593	0.0112151	0.00343933	0.00272265	0.00542537	0.00110037
MERGE16775ID	0.066816	0.0556218	0.0610553	0.0802735	0.120961	0.0707564	0.0506833	0.0527093	0.0620644	0.0679976	0.115114	0.0710305	0.0724061	0.0735775	0.0393731	0.120139	0.122687	0.0434386	0.158352	0.150196	0.120445	0.0328301	0.0473651	0.0492521	0.0570397	0.0498538	0.0531407	0.00999005	0.0059705	0.00186556	0.0135231	0.0115994	0.0133719	0.0071882	0.00694313	0.00421201	0.0014441	0.00369651	0.00064648	0.00131422	0.00129858	0.000490207	0	0.00041913	0.000400541	0.000211356	0	1.90364e-05	0.000212976
MERGE3993ID	0	0.000238484	0.00117703	0	0.000245482	0.000217469	0.000337439	0	0.0001401	0.00114647	9.12159e-05	0	0.000432533	0	0	0.00082791	5.50247e-05	0.000928617	0.00071048	5.0888e-05	0.00065791	0.000136792	0.000945693	0.000329746	0.000223344	0	0.00101904	0	0.00013122	0.000186556	0.000628983	0.000487238	0.000139291	0.0015072	0.000377572	0.000705565	0.00183117	0.00387076	0.00331582	0.00863882	0.00606006	0.00614987	0.00327765	0.014846	0.0101387	0.00660966	0.0026163	0.00464488	0.00597219
MERGE3988ID	0.000434521	0.000366898	0.000726253	0.0010865	0.00139618	0.000751255	0.00954952	0.0138521	0.00542888	0.00446729	0.00428715	0.00455502	0.0122147	0.0110499	0.0117043	0.000528942	0.00346655	0.00295782	0.00383997	0.00539413	0.00310158	0.0127045	0.00088533	0.00344735	0.0030896	0.00190373	0.00255596	0.00359421	0.00719085	0.00802189	0.00122486	0.000691563	0.00109885	0.0104635	0.011495	0.0134271	0.00739914	0.0203121	0.0121997	0.00480129	0.00899991	0.00969273	0.0183433	0.0153975	0.0193011	0.00501489	0.00780635	0.00692924	0.0110659
MERGE18090ID	0.0027074	0.00133918	0.00232902	0.00156585	0.00139618	0.000988494	0.00145099	0.00290283	0.00259185	0.00268828	0.00155067	0.00173414	0.00304504	0.00424316	0.00470863	0.00160982	0.00199923	0.00362848	0.000236827	0.000814208	0.000822388	0.00282133	0.000422544	0.00107917	0.000459097	0	0.000517875	0.00141925	0.00106288	0.00101051	0.0011421	0.000487238	0	0.00430422	0.00450989	0.00292917	0.000848593	0.00159311	0.00158492	0.000543212	0.000649292	0.000735311	0.000345016	0.00041913	0.00102639	0.00461139	0.00231851	0.00416897	0.0035141
MERGE18585ID	0	0	0	0	0	0	0	5.09269e-05	0	0	9.12159e-05	0	0	0	0	0	0	0	1.69162e-05	0	0	5.1297e-05	0.000100606	0	0.000967826	0	0	0.000184318	0.00258503	0	0.000364148	0	0.000510733	0.000724617	0.000440501	0.000427615	0	0.000174246	0	0	0.000216431	0.000178257	0	0	2.50338e-05	0	0	0	0
MERGE6896ID	0	0	0	0	0	0	0	0.000101854	0	0	0	0	0	0	0	0	0	0	0	0	0	0	0	0	0	0	0	0	0	0	0	0	0	0	0	0	0	0	0	0	0	0	0	0	0	0	0	0	0
MERGE8548ID	0.00551507	0.00805342	0.00741279	0.00309973	0.00247016	0.00225377	0.00816602	0.00514361	0.0102974	0.00944851	0.00830065	0.0095956	0.0135296	0.00898724	0.00883428	0.00324265	0.00491554	0.00280305	0.00294342	0.0138161	0.00961019	0.00376178	0.00164993	0.00224827	0.00450411	0.00537123	0.00527898	0.00905002	0.00896231	0.00312481	0.00230075	0.00193323	0.00151672	0.0073766	0.00960712	0.00835988	0.00110168	0.00153088	0.00158492	0.000963763	0.000414826	0.000557053	0.000273138	0.000551487	0.000250338	0.00634067	0.0042116	0.00215111	0.00615854
MERGE9767ID	0.000300822	0.000311864	0.000100173	0	0	0	0.000101232	0	0.0001401	0.000513936	0.000182432	0.000254341	0.00157442	0.000383063	0	0.00131086	0.000293465	0.00787605	0.000270659	0.00208641	0.0248361	0	0	0	0.000744482	0	0.00329101	0.00119807	0.00123347	0.00101051	0	0.00293914	0.00150125	0.0884612	0.0945609	0.106669	0.00141432	0.00464242	0.000271104	0.012231	0.01506	0.0444083	0.00316265	0.000286773	0.000250338	0.00438082	0.0121243	0.000380728	0.000461447
MERGE17217ID	0.000935891	0.000311864	0.000425734	0.00105455	0.00234742	0.00154205	0.00408301	0.0039723	0.00647963	0.00367662	0.00373985	0.00231219	0.000761259	0.00418422	0.0117267	0.00140285	0.00181581	0.00178845	0	0.000330772	0.000117484	0.00280423	0.000744482	0.00110915	0.00112913	0	0	0.00622996	0.00549811	0.00298489	0.00104279	0.000612976	0.00047978	0.000115939	0.000566358	0.000213808	0.00153342	0.00115749	0.00127211	0.00324175	0.00111823	0.000378796	0.00278888	0.000970617	0.00335453	0.000384283	0.000340331	0.00169424	0
MERGE17131ID	0.000300822	0.000146759	0.000425734	0.00431406	0.00305318	0.00342019	0.00620887	0.0073844	0.00865119	0.00130461	0.00373985	0.00293648	0.00183394	5.89327e-05	0.00136774	0.0291838	0.0404798	0.0135681	0.000304491	0	0	0.0106527	0.0193766	0.0139393	0.0285136	0.0153148	0.0263615	0.0144874	0.0101039	0.00205211	0.0922619	0.0999308	0.0926903	0.000260862	0	0	0.00352836	0.00272571	0.00258592	0.00147193	0.000973938	0.00189398	0.00033064	0	0.000675912	0.000153713	0	0	8.87398e-06
MERGE6755ID	0.00113644	0.000421933	0.000926598	0.000351516	9.20556e-05	0.000118619	0.000371183	0.000407415	0.000735526	0.00130461	0.000182432	0.000346829	0.000692053	0.00123759	0.000560551	0.000574937	0.00113718	0.00106619	0.000186078	0.000534324	0.00789492	0.00106014	0	0.000239815	0.00213418	0.00110484	0.00188774	0.000940023	0.00216513	0.0012748	0	0.000204325	0.000108337	0.00213037	0.00201372	0.00109042	0	0.000336047	6.25626e-05	0	0.000144287	0	0	0	0	0.000480354	0.000382873	0.000856637	0.00174817
MERGE9522ID	0	0.00291684	2.50432e-05	0.00236475	0.0930529	0.00227354	0.00658006	0.0166022	0.0037827	0.00691836	0.00373985	0.00282087	0.000415232	0.00241624	0.0187672	0.00344962	0.00616276	0.00588124	0.000270659	0.112742	0.0701849	0	0.00291756	0.00281783	0.00127803	0.034981	0.0171734	0.0538578	0.00673158	0.0208942	0.00369114	0.00807871	0.00747528	0.00124634	0.00430013	0.00868059	0.0423254	0.016877	0.00371205	0.0264246	0.0202182	0.007108	0.0279175	0.0397953	0.00843639	0.00762801	0.0243762	0.00976566	0.00335436
MERGE14616ID	0.00962631	0.00746638	0.00733766	0.00246061	0.0025929	0.00434937	0.02055	0.0120187	0.00984204	0.0233643	0.0106723	0.0214803	0.0229762	0.0253705	0.0184758	0.00763517	0.00306304	0.0178673	0.0108771	0.0027734	0.00942221	0.0469709	0.0166402	0.0328247	0.00892137	0.0113884	0.0200802	0.0141741	0.0322932	0.0178005	0.00615741	0.0065227	0.00588117	0.00711574	0.0080339	0.00699151	0.000893256	0.00289996	0.00129296	0.00150697	0.00221841	0.00129236	0.0015382	0.00260302	0.0017023	0.00215198	0.000999723	0.00112315	0.00227174
MERGE16777ID	0.121332	0.132524	0.140067	0.013102	0.0200221	0.00917322	0.00634385	0.00697698	0.00963189	0.0140344	0.0229864	0.0088557	0.0443433	0.0578425	0.0237225	0.0471679	0.0331982	0.0227683	0.219149	0.187649	0.15374	0.0255459	0.0195175	0.0261399	0.0285881	0.0342331	0.032292	0.00925277	0.0054325	0.00461725	0.0169825	0.0210927	0.0202746	0.00565201	0.00495039	0.00376302	0.00401965	0.00734324	0.00348265	0.0103736	0.00768329	0.00666236	0.00258762	0.00529427	0.00803585	9.60707e-05	0	0.000247473	0.0028308
MERGE4942ID	0.000601644	0.00132083	0.000676166	0	0.000429593	7.90795e-05	0.0013835	0.000611122	0.000875626	0.000316268	0.000638511	0.00011561	0.000363328	0.000677726	0.0020404	0	0	0.000378325	1.69162e-05	0	0.00267863	0.000239386	0.000482907	0.000179862	0.00255605	0.000815883	0.00038423	0.00112434	0.00183708	0.000186556	0	0.000204325	0	0	0	0.00151803	0	7.4677e-05	4.17084e-05	0.000245321	0.00030661	0	0.000316265	0.0015221	0	0.00032664	0	9.51819e-05	0.000559061
MERGE17149ID	0	0	0	0	1.53426e-05	0	0	0	7.00501e-05	3.95335e-05	0.00045608	0	0	0.000353596	0	0	0	0	0	0.000178108	0	0	0	0	0	0	0	0	0	0	0.0003807	0.00053439	4.64303e-05	0.0437668	0.053846	0.0482136	0.150439	0.12898	0.193089	0.00695661	0.00791776	0.00679605	0.00346454	0.00154416	0.00580784	0.0548179	0.0319699	0.02825	0.0293019
MERGE6050ID	0.0124006	0.0135202	0.00633593	0.0155945	0.00652061	0.00830335	0.0287835	0.00982889	0.0163567	0.0125321	0.0107635	0.01422	0.0229935	0.0220408	0.0348887	0.0138445	0.0164707	0.0172826	0.00989597	0.0074042	0.00782443	0.0252894	0.00849112	0.0101022	0.00609234	0.0161647	0.0194454	0.0419877	0.0820518	0.0576301	0.0106431	0.00963473	0.0050609	0.0155648	0.0126277	0.0116739	0.00175674	0.00166779	0.00314898	0.00220789	0.00303003	0.00394394	0.00133694	0.0033751	0.00418064	0.0117398	0.00285028	0.00506368	0.017038
MERGE8395ID	0	0	0	0	0	0	0	0	0	0	0	0	0	0	0	0	0	0	0	0	0	0	0	0	0	0	0	0	0	0	0	0	0	0	0	0	0	0	0	0	0	0	0	0	0	0	0	0	0
MERGE3261ID	0.000401096	0.000238484	0.000726253	0.000223692	0.000659732	0.000158159	0.00175468	0.000967611	0.00035025	0.000158134	0.000182432	0.00060117	0.00435994	0.00268144	0.000852037	0.00128786	0.000531905	0.00010318	0.00133638	0.000152664	0.000563923	0.00222287	0.00070424	0.00242813	0.00131525	0.000798885	0.000567992	0.000350205	0.000236196	0.000808407	0.000182074	0	0	0.00156517	0.00253812	0.00130423	0.00245645	0.00297463	0.00264848	0.00148945	0.00147894	0.0018717	0.00205572	0.00207359	0.00210284	0.00147949	0.00191436	0.00108507	0.00236048
MERGE9535ID	0.000869042	9.17246e-05	7.51296e-05	0.000511296	0.000230139	0.000217469	3.37439e-05	0.000203707	0.000105075	0.00150227	0	0.00145668	0.000501739	0	0	0	0	0.000533095	0.170126	0.000356216	0.000516929	1.7099e-05	0.102658	0.00353728	0.000260569	0.00103685	0.00183762	0	0	0.00195883	0.00451875	0.00998051	0.00715026	0.0738095	0.0068802	0.00754741	0.0198303	0.0188186	0.0528862	0.000385505	0.0265849	0.0350498	0.0996952	0.000286773	0.00325439	0.00724373	0.00229724	0.00173231	0.00022185
MERGE5335ID	0.00207233	0.00212801	0.0071874	0.00140607	0.00279235	0.00197699	0.0130589	0.0197087	0.00374768	0.00502076	0.0120405	0.00332956	0.00470596	0.0112856	0.00450683	0.0036796	0.00761175	0.00300941	0.00223294	0.00251896	0.00197373	0.0160901	0.00651925	0.00836356	0.012619	0.00509927	0.00544604	0.0023777	0.00641665	0.00457061	0.00235041	0.00221614	0.00233699	0.00421727	0.00656556	0.00196703	0.00857526	0.00877455	0.00921755	0.0240941	0.0162864	0.0117873	0.00839539	0.0457513	0.0235318	0.00958786	0.00886989	0.0129447	0.0164967
MERGE3276ID	0	0.000128414	5.00864e-05	0	0	0	0	0	0	0.000237201	0	0.000138732	0.000484437	0.000412529	0	0	0	0.000206359	0	0	0	0.000701058	0	0.000149885	0	0	0	0.000184318	0.000275562	0.00105715	0.000198626	0	0	0	0.000608311	0.000983515	0.000491291	0.000485401	0.00141808	0.00047312	0.000234467	0	0.00388143	0.0026692	0.00150203	0.00153713	0.00136133	0.000932783	0.000541313
MERGE12214ID	0.00140384	0.00128414	0.00107686	0	0.000920556	0.000177929	0.000843597	0.00137503	0.00136598	0.00201621	0.00246283	0.000531804	0.000761259	0.000559861	0.000538129	0.000413955	0.000623613	0.000945813	0	0.0010432	0.000563923	0.001727	0.000422544	0.000569561	0	0	0.000434347	0.000442364	0.000708587	0.000497481	0.000132417	0.000157173	6.1907e-05	0.000521724	0.000692216	0.00162494	0.00256067	0.00116994	0.00517184	0.00429312	0.00631256	0.00372112	0.00123631	0	0.00453112	0.0103372	0.0108693	0.0106984	0.00126898
MERGE9474ID	0	0	0.000500864	0	0	3.95398e-05	0.000269951	0.000152781	0.000175125	0.000197668	0.000638511	0.000277463	0.000207616	0.000147332	0.00827373	0.000160982	0	0.000326736	0	0.000228996	0.000916375	0	0	2.99769e-05	7.44482e-05	0.000407941	0	0.000516091	0.00160088	0.000901685	0.000281387	0.00047152	0.000386919	0.0026376	0.000587335	0.00153942	0.000699717	0.000983247	0.000229396	0.000280367	5.41077e-05	0	0.000503148	0	0	0.00055721	0.000616851	0.000723382	0.000514691
MERGE11735ID	0.00244	0.00249491	0.0012772	0.000127824	0.000260824	0.000197699	0	0	0	0.000197668	0	0	0.00948113	0.00925244	0.0064127	0.000712922	0.00144898	0.000412719	0.0081536	0.0113735	0.0120774	0.00940444	0.00336023	0.00347732	0.00642736	0.00566018	0.011694	0.000313341	0.000538001	0.000730676	0.00014897	0.000188608	0.000278582	0.0135358	0.00996371	0.0113746	0.00445139	0.00938441	0.00212713	0.0117229	0.00885562	0.00438958	0.011328	0.017449	0.0137936	0.00376597	0.00268011	0.00394053	0.00567047
MERGE18933ID	0.0143058	0.00981453	0.0109689	0.00188541	0.00250084	0.00407259	0.00894213	0.00529639	0.00612938	0.0141925	0.00866551	0.0124627	0.00686863	0.0149689	0.0108298	0.0140515	0.014875	0.0103696	0.0117567	0.0114498	0.0133932	0.0126874	0.0141653	0.0126203	0.0209199	0.00800585	0.0094554	0.00877355	0.0106026	0.00242522	0.00144004	0.00204325	0.000866699	0.00372453	0.00293667	0.00224498	0.000550841	0.000983247	0.000583917	0.00332936	0.00144287	0.00171572	0.00110693	0.00703697	0.00267862	0.00211356	0.000659392	0.00129447	0.0054575
MERGE608ID	0.00277425	0.00148594	0.00120207	0.00137411	0.000782473	0.000573326	0	0.000509269	0.000945676	0.000118601	0.000364864	0.000554926	0.00214537	0	0.00208525	0.00248373	0.00198089	0.000894224	0.000456737	0.00114498	0.000117484	0.00117983	0.000865209	0.000749423	0.000955418	0	0.00100234	0.002433	0.00267688	0.00139917	0.00115865	0.00139884	0.000170244	0.00142025	0.00352401	0.00493896	0.00266488	0.00207851	0.00279446	0.00306652	0.00266931	0.0024956	0.00517524	0.00432366	0.00713463	0.00126813	0.00248867	0.00190364	0.00166831
MERGE63998ID	0	0	0	0	0	0	0	0	0	0	0	0	0	0	0	0	0	0	0	0	0	0	0	0	0	0	0	0	0	0	0	0	0	0	0	0	0	0	0	0	0	0	0	0	0	0	0	0	0
MERGE13774ID	0.00143726	0.000898901	0.00137738	0.00015978	0	1.97699e-05	0.000573646	0.00157873	0.000665476	0.00162087	0.000638511	0.000346829	0.000380629	0.000294664	0.000515707	0.000712922	0.000733662	0.000636275	0.000389072	0.00025444	0.000187974	0.000683959	0.000120727	8.99308e-05	0.000223344	0.00083288	0.000618109	0.00309655	0.00301806	0.00200547	0.000860713	0	1.54768e-05	0.00102896	0.00293667	0.00442582	0.000982582	0.0025888	0.00202286	0.00119156	0.000342682	0.000401078	0.0167908	0.00699285	0.00846142	0.00709002	0.0101036	0.0122404	0.000851902
MERGE945ID	0.000534795	0.000348554	0.000225389	0.000255648	0.000659732	0.000415167	0.00195715	0.0026482	0.00171623	0.00237201	0.000364864	0.00369951	0.000674752	0.00144385	0.00217494	0.00167882	0.00124723	0.00141012	0.00350165	0.00175564	0.00258465	0.00465092	0.00301817	0.00962259	0.00150137	0.000543922	0.00302372	0.00152984	0.00114161	0.00177228	0.000314491	0.000550107	0.000789315	0.00140576	0.00268496	0.00171046	0.000223314	0.00187937	0.0017309	0.00148945	0.000721436	0.00151519	0.000646905	0.00145593	0.00125169	0.000172927	0.000170166	0.000285546	0.000354959
MERGE1991ID	0.0247343	0.0374236	0.0378653	0.00587991	0.00627512	0.00527856	0.00232833	0.00173151	0.000805576	0.00399288	0.0034662	0.0016879	0.0126646	0.0184754	0.0110092	0.00795713	0.0064012	0.00572647	0.0142434	0.0115261	0.0164478	0.00196638	0.00299805	0.0066249	0.00580696	0.00234566	0.00653191	0.00171416	0.00103664	0.000388657	0	0	0.000201198	0.007565	0.00878904	0.00295055	0.0104958	0.0101063	0.0067359	0.0121259	0.0133646	0.0081107	0.00368017	0.0247507	0.0157212	0.0103372	0.00344586	0.00734804	0.0157513
MERGE17321ID	0.00116986	0.0028985	0.00152764	0	0.000490963	0	0.000877341	0.000662049	0.00105075	0.00142321	0.00191553	0.00256653	0.000276821	0.000530395	0	0	0.00047688	0.00104899	0.000389072	0.00111954	0.000305458	0.000188089	0.000201211	0	0	0.000543922	8.35282e-05	9.21591e-05	0.000288684	0.000606306	0.000331044	0.000141456	0	0.0024637	0.00398548	0.00404097	0.00254578	0.00454285	0.00844595	0.00970772	0.00975742	0.00987099	0.00764785	0.00573546	0.0246583	0.0389471	0.0442005	0.0402048	0.00530664
MERGE9439ID	0	0	0	0	6.13704e-05	0	0	0	7.00501e-05	0.000395335	0	0.000208097	0.00051904	0	0	0	0	0.000171966	1.69162e-05	0.00025444	0.000375949	0	2.01211e-05	0.00437663	0	0.000441936	0.00038423	0	0	0	0.000347596	0.00182321	0.000820268	0.0104924	0.00761437	0.013812	0.00184606	0.00551365	0.00104271	0.00131422	0.00156912	0.000222821	0.00152382	0.000220595	0	0.000307426	0.00104226	0.00776684	0.000479195
MERGE7968ID	0.00150411	0.00165104	0.000726253	0.000223692	0.000214796	0.000494247	0.00111355	0.00101854	0.000875626	0.00158134	0.00310134	0.00342204	0.00337376	0.00371276	0.000381174	0.00432353	0.00256782	0.000945813	0.00245285	0.00201008	0.00119834	0	0.00281696	0.00122905	0.00148896	0.00237966	0.00387571	0.00481071	0.0159038	0.00928114	0.00340975	0.00284484	0.00509185	0.00715921	0.00664947	0.00380578	0.00914099	0.0128444	0.00815399	0.00478377	0.00707007	0.00405535	0.000848164	0.00366187	0.00235318	0.00151792	0.00119116	0.00186557	0.00123348
MERGE7001ID	0.00173808	0.000440278	0.000225389	0.0158821	0.0043573	0.00533787	0.00060739	0.00539825	0.000665476	0.000395335	0	0.000138732	0.000276821	0.00556914	0.000246642	0.000160982	0.00108215	0.0040412	6.76647e-05	0.000585212	0	0	0.000241454	0.000959261	0	0.00329753	0.000601403	0.0081653	0.0161794	0.000979417	0.00145659	0.00600402	0.000139291	0.00221733	0.000587335	0.00218084	7.4438e-05	0.000385831	4.17084e-05	0	0.000739472	0	0	0.00196329	0	0.00274762	0	0	0.0091402
MERGE1685ID	0.0155091	0.00952101	0.00601037	0.00332343	0.000905213	0.00316318	0.00448794	0.00152781	0.0025218	0.00158134	0.000912159	0.00231219	0.0100521	0.00430209	0.0071302	0.00347262	0.00707984	0.00374886	0.00619132	0.00750598	0.0130642	0.0114392	0.00187127	0.00512605	0.00547194	0.00465733	0.010725	0.00558484	0.0129645	0.00494372	0.0049491	0.00451088	0.00269296	0.025463	0.027332	0.0218511	0.00128033	0.000970801	0.0035035	0.00192753	0.00091983	0.000445643	0.000301889	0.00194123	0.00127672	0.00743587	0.00557293	0.00590128	0.0148817
MERGE17766ID	0.00521425	0.0105667	0.00823921	0.000926725	0.00182577	0.00357835	0.00151847	0.000407415	0.00108578	0.00901364	0.00848308	0.0052718	0.0189623	0.0163833	0.0178704	0.0127176	0.0192403	0.0106619	0.0144464	0.0273523	0.014615	0.00203478	0.00273647	0.00230822	0.00275458	0.00268561	0.00791848	0.00140082	0.00237508	0.00118152	0.000893818	0.00077015	0.00232151	0.00673894	0.00595725	0.00213808	0.00264999	0.00302442	0.00231481	0.000928717	0.00119037	0.000824439	0	0.000132357	0.000175237	0.0014987	0.00029779	1.90364e-05	0.000656675
MERGE5129ID	0	0	0	0	0	0	0	0	0	0	0	0	0	0	0	0	0	0.000670668	0	0	0	0	0	0	0	0	0	0.000147455	0	0	0	0	0	0	0	0	0	0	0	0	0	2.22821e-05	0	0	0.000275372	0	0	0	0
MERGE17133ID	0.00193863	0.0012658	0.000175302	0.0015978	0.000813158	0.000573326	0.00101232	0.000305561	0.00206648	0.000593003	0.00200675	0.000554926	0.00157442	0.00111972	0.00114352	0.00308166	0.00364997	0.00689584	0	0.000610656	0.000164478	0.00813912	0.0190145	0.0183459	0.00524859	0.00236266	0.0143836	0.00890257	0.00402845	0.00323363	0.0361334	0.0294229	0.0329965	0.000376801	0.000776121	0.000128285	0.00282864	0.00581236	0.000792459	0.000718441	0	0.000222821	0.000115005	0	0	0.000499568	0	0	8.87398e-05
MERGE18020ID	0	0	0	0	0	0	0	0	0	0	0	0	0	0	0	0	0	0	0	0	0	0	0	0	0	0	0	0	0	0	0	0	0	0	0	0	0	0	0	0	0	0	0	0	0	0	0	0	0
MERGE12924ID	0.000969316	0.000458623	0.000175302	3.1956e-05	0.000168769	9.88494e-05	0	0	0.000560401	0.000711603	0	0.000254341	0.000190315	0.000294664	0	9.199e-05	0.00058693	0.000481505	0	0	0	0.000444574	0.000140848	0	0.000359833	0.000271961	0	0.00223025	0.00244069	0.00158572	0.000628983	0	0.000263105	0.00260862	0.00348205	0.00357059	0.000446628	0.00192916	0.00239823	0.000806056	0.00129858	0.00129236	0.0206435	0.00558105	0.0140189	0.0150447	0.0182503	0.0249757	0.00211201
MERGE17468ID	0	0.000421933	0	0	0.000184111	0.000118619	0	0.000101854	0.000560401	0	0	0	0	0	0	0	0.000146732	0.000808241	0	0	0	5.1297e-05	0.000140848	0	0	0	0	0	0	0	0.000430357	0.000141456	0.000201198	0	0	0	0	0	0	0.000455597	7.21436e-05	8.91285e-05	0.00010063	0	0	0	0	0	0
MERGE1431ID	0	0.000421933	5.00864e-05	0.000127824	0.000721102	0.000217469	0.000472414	0.00315747	0.000385275	0.000830204	0	0.00175727	0	0.00232784	0.000717505	0	0	0	0	0	0	0	0	0	0	0	0	0	0	1.55463e-05	0	0.000251477	0	0	0	0.000213808	0	0	0	0	0	0	0	6.61784e-05	0.000275372	0.00103756	0	0.00112315	0
MERGE8963ID	0.0151748	0.000366898	0.00240415	0	0	0	0	0	0	0	0	0	0	0.000441995	0	0	0.000623613	0	0.000270659	0	0.000375949	0	0	0	0	8.49878e-05	0	0	0	0	0.000496565	0.000188608	0.000448826	0.00776789	0.00883099	0.00908683	0.0852464	0.0434247	0.0341175	0.0223768	0.0264767	0.0227501	0.0185302	0.029692	0.0217794	0.0197329	0.00757237	0.00671984	0.0025912
MERGE11817ID	0.00163781	0.000917246	0.00335579	0.00102259	0.00210194	0.000691946	0.00205838	0.00147688	0.000875626	0.000395335	0.00118581	0.00048556	0.00415232	0.00830951	0.00594184	0.00294368	0.0049889	0.00239033	0.00209761	0.00452903	0.00324256	0.0067199	0.00420532	0.00455649	0.00336257	0.00146179	0.00496158	0	0.00122034	7.77315e-05	0.00091037	0.000141456	0.000263105	0.000695632	0.00320936	0.00209532	0.000282864	0.000771663	0.000437938	0.000245321	0	0.0010027	0.000158132	0.000639725	0.000325439	0	0.000170166	0.000266509	5.32439e-05
MERGE18118ID	0.0027074	0.00328374	0.00232902	0.00124629	0.00188714	0.0026887	0.00145099	0.0055001	0.00241673	0.0444752	0.00592903	0.00947999	0.00250869	0.00103132	0.00627817	0.000597935	0.000183416	0.0014961	0.000507485	0.000661544	0.00171527	0.00193219	0.000663997	0.000629515	0.00528582	0.000237966	0.000150351	0.00211966	0.00237508	0.0054723	0.00014897	9.4304e-05	0.0021977	0.00137677	0.00289472	0.0021167	0.00477892	0.00131929	0.00168919	0	0.000360718	0.000891285	0.00076191	0.00119121	0.00142693	0.00270919	0.00180801	0.00190364	0.00288404
MERGE11668ID	0.00223945	0.00295353	0.00586011	0.000543252	0.000429593	0.00114665	0.00232833	0.000203707	0.00273195	0.000237201	0	0.00152605	0.00861607	0.00391903	0.0129375	0.00480648	0.00517232	0.00228715	0.00811977	0.0106356	0.0100096	0.0117128	0.0056138	0.00530591	0.00583177	0.00496329	0.00496158	0.000147455	0.00241444	0.000855046	0.000231731	0.000314347	0.000727408	0.00278253	0.00400646	0.00134699	0.0012059	0.00204117	0.000792459	0.00205019	0.00239877	0.00118095	0.00119318	0.00368393	0.00122666	0.00159477	0.00155276	0.00138966	0.00121574
MERGE3984ID	0	0	0	0	0	0	0	0	0.000175125	0	0	0	0	0.00338863	0	0	0	0	0	0	0	0.000393277	0	0	0	0	0	0	0.000341172	4.66389e-05	0	0	0	0	0	0.000384854	0.000253089	0.00026137	2.08542e-05	0.000140184	3.60718e-05	0	0.000575027	0.0008162	0.00020027	0.000441925	0.000701934	0.000247473	0
MERGE16948ID	0.000401096	0	0	0	0.000306852	0.000751255	0.000809853	0	0.00105075	0.00102787	0.000182432	0.00122546	0.000570944	0.00256357	0.00141259	0.000344962	0.000403514	0.000395522	0	0.00025444	0.000187974	0.000444574	0	0.000479631	0.000347425	0	1.67056e-05	0.000811	0.00026244	7.77315e-05	0	0	0	0.000376801	0.00169907	0.000427615	0.000580616	0.00121972	0.00279446	0.000262844	3.60718e-05	0	7.18783e-05	0	0	0.000365069	0.000680663	0.000590128	0.000115362
MERGE12175ID	0.000300822	0	0	0	0	0.000217469	3.37439e-05	0	0.000490351	0.000197668	0	0.000138732	0	0.000618794	0.000448441	0	0	0	0	0.000152664	0.000798891	0.000461673	0.00018109	0	0	0	0	0.00020275	0	0	0	0	0	0.000130431	0.000755144	0.000427615	0.000282864	0.00170513	0.00321154	0.000525689	0.00133466	0.000757593	0.000704408	0	0.000951284	0.00549524	0.00529641	0.00411186	0.00127785
MERGE20841ID	0	0	0	0	0	0	0	0	0	0	0	0	0	0	0	0	0	0	0.000608982	0	0	0	0	0	0	0	0	0	0	0	0	0	0	0	0	0	0	0	0	0	0	0	0	0	0	0	0	0	0.000754288
MERGE18717ID	0	0.000476968	0	0	0	0	6.74878e-05	0	0	0	0	0	0	0	0	0.00027597	0	0.000464308	0	0	0	0	2.01211e-05	0	0	0	0	0	0	0	0	0	0	0	0	0	0	0	0.000166834	0	0	0	0.000273138	0.000375011	0	0.000461139	0.000467956	0.000152291	0.000124236
MERGE9795ID	0	0	0	0	0	0	0	0	0	0	0	0	0	0	0	0	1.83416e-05	1.71966e-05	0	0	0	0	0	0	0	0	0	0	0	0	0	0	0	0	0	0	0	0	0	0	0	0	0	0	0	1.92141e-05	0	0	0
MERGE4838ID	0	0.000678762	0.00070121	0.00031956	0.000659732	0	0.000674878	0.000203707	0.000560401	0	0.000364864	0	0.000363328	0.000412529	0.00105384	9.199e-05	0	0	8.45809e-05	0	0	0	0.00018109	0	0.000558361	0.00217569	0.000200468	0.000165886	0.00102351	0.000357565	8.27609e-05	0	0	0	0.000230739	0.000726946	0	0.000224031	0	0.000455597	0	0	0	0.000463249	0	0.000422711	0	3.80728e-05	0
MERGE7969ID	0.000835617	0.00133918	0.00137738	0	0	0	0.000134976	0	0.000175125	0.000355802	0	0	0.00290662	0.00212158	0.000695083	0.00036796	0	0	0.00392455	0.00114498	0.00225569	1.7099e-05	0.000503028	0	0	0.000152978	0.00105246	0.000184318	0.000446147	0.000279833	0.000182074	1.57173e-05	0.000294058	0.00765195	0.0046777	0.00406235	0.00777133	0.00721878	0.00871705	0.00742973	0.00656506	0.00242875	0.000876916	0.00549281	0.00197767	0.00374676	0.000659392	0.00211304	0.000674423
MERGE17786ID	0	0	0.000350605	0	0.000583019	0.000909414	0.000573646	0.000101854	0.00122588	0	0	0.000323707	0	0	0	0	0.000880395	0.0010318	0	0	2.34968e-05	0.00159021	0.000241454	0.000209838	0.000496321	0	0	0.00584289	0.0044746	0.00214539	0.00211868	0.00177606	0.000711931	0	0.000188786	0.000128285	0	0	0.000333667	0.000105138	0	0.000133693	0	0	0.000400541	0	0	0	0
MERGE18100ID	0	0	0.000525907	0.00031956	0	0	0	0	0	0	0	0	0	0.000383063	0	0	0	0	0	0	0.000469936	0	2.01211e-05	0	0	0	0	0	0	0	0	0	0.000386919	0.000260862	0.000650263	0	0.00111657	0.00143131	0	0	0	0	0	0	0	0	0.00119116	0	0.00484519
MERGE9360ID	0	0.000476968	0.000100173	0.000607165	0.000122741	0.000790795	0.000809853	0.000254634	0.00150608	0.000316268	0.000182432	0.000693658	0.00202426	0	0.000695083	0.000390957	0.00256782	0.00118657	0	0.000330772	0	0.000752355	0.000482907	0.000269792	0	0	0	0.00106905	0.00110225	0.000139917	0.000248283	0.000518672	0	0.000913017	0.0025591	0.00248017	0.000446628	0.000497847	0.00108442	0.00143688	0.000378754	0.00031195	0.00202697	0.00112503	0.00237821	0.00228648	0.00127624	0.00426415	0.000550187
MERGE5089ID	0	0	0	0	0	0	0	0	0	0	0	0	0	0	0	0	0	0	0	0	0	0	0	0	0	0	0	0	0	0	0	0	0	0	0	0	0	0	0	0	0	0	0	0	0	0	0	0	0
MERGE17511ID	0.000668494	0.000348554	5.00864e-05	0	0.0011507	0.000276778	0	0	0.000525376	0	0	0.00011561	0.000121109	0.000736659	0.000403596	0	0	0.000739454	0	0	0	0	0	0	0	0	0	3.68636e-05	0.000800441	0.000466389	0.000413805	0.00124167	0.000371442	0.00215936	0.000776121	0.0012187	0.00535954	0.00588704	0.00894645	0.00818322	0.0279376	0.0127677	0.00235761	0.00476485	0.00215291	0.0016332	0.000574309	0.00215111	0
MERGE5685ID	0.000467946	0.000165104	0.000125216	0	0	0	0.000168719	0.00183337	0.00241673	0.000276735	0.000182432	0.000878633	0.000484437	0.000913457	0.000470863	0	0.000513564	0.00128975	0.000372156	0.000203552	0	0.00451413	0.000824966	0.00338739	0.0123708	0.000662905	0.00723354	0.000516091	0.00154839	0.00171009	0.00102624	0.000251477	0.00109885	0.00120286	0.00111174	0.00183875	0.00037219	0.00266348	0.00233567	0.000508166	0.000180359	0.000557053	0.00363704	0.00110297	0.000575777	0.00023057	0.000638121	0.000285546	0
MERGE8775ID	0.00564877	0.00972281	0.00858982	0.000798901	0.000843843	0.00110711	0.00809853	0.00106946	0.00164618	0.00830204	0.00492566	0.0109135	0.0137546	0.0300557	0.0110092	0.0233195	0.0170943	0.00581245	0.02441	0.0152664	0.0261284	0.0171332	0.0250307	0.0202344	0.0411822	0.0199721	0.0220849	0.0195377	0.0242101	0.00872147	0.00589258	0.00606689	0.00447278	0.010333	0.00461477	0.00416925	0.00366235	0.00449307	0.00104271	0.00411789	0.00591577	0.00191626	0.000517524	0.000794141	0.00215291	0.00111442	0.000233978	0.00123736	0.00288404
MERGE2544ID	0.00143726	0.00172442	0.00162781	0.000255648	0.000368222	0.000217469	0.00134976	0.00137503	0.000245175	0.00351848	0.00200675	0.00330643	0.00415232	0.00330023	0.00744411	0.0009199	0.000293465	0.00116937	0.00206377	0.000814208	0.00256115	0.00206898	0.00128775	0.00290776	0.00344943	0.00178474	0.00694955	0.00394441	0.00532752	0.00239413	0.00132417	0.00158745	0.000913129	0.00497087	0.00302058	0.00153942	0.00209915	0.00285017	0.00127211	0.00227798	0.00312021	0.0021168	0.000546275	0.00101474	0.00020027	0.00117206	0.000489226	0.001047	0.000985012
MERGE762ID	0.000300822	0.000605382	0.000425734	0	0	0.000118619	0.00111355	0.000203707	0.0002802	0.000513936	0	0.00134107	0.000311424	0	0.000470863	0.000965895	0	0	0.000456737	0.000228996	0.000516929	0	0	8.99308e-05	0.000235752	0.00013598	0.000317407	0.000165886	0.00110225	0.000155463	0.000480013	0.000282912	0	0.000695632	8.39049e-05	0.000598662	0.000267977	0.000273816	0.00025025	0.00017523	0	0	0	0	0	0.000365069	0	0	0
MERGE6835ID	0	0	0	0	0	0	0	0	0	0	0	9.24877e-05	0	0	0	0	0	0	0	0	0	0	0	0	0	0	0	0	0	0	0	0	0	0	0	0	0	0	0	0	0	0	0	0	0	0	0	0	0
MERGE6949ID	0	0.000165104	0.000175302	0.000383472	0	0	0	0.000254634	0.000105075	0.000237201	0.000182432	0	0	0.000766125	0	6.89925e-05	0.000752004	0.000825437	0	0.00012722	0.000164478	0.00034198	0	0	0	0	0	0.000626682	0.000918539	0.00157018	0.000248283	1.57173e-05	0	0.000753601	0.00115369	0.000171046	0	0.0001618	0.000333667	3.50459e-05	0	0	0.000460021	0.000176476	0.000125169	0.000883851	0.000574309	0.000323618	0.000319463
MERGE15081ID	0	0	0	0	0	0	0	0	0	0	0	0	0	0	0	0	0	0	0	0	0	0	0	0	0	0	0	0	0	0	0	0	0	0	0	0	0	0	0	0	0	0	0	0	0	0	0	0	0
MERGE1581ID	0.000300822	0.00117407	0.00282988	0.00102259	0.000613704	0.00156182	0.0024633	0.0028519	0.00171623	0.00181854	0.00145945	0.00141044	0.00169553	0.00135545	0.00280275	0.00036796	0.00172411	0.00268267	0.000135329	0	0	0.000393277	0.000503028	0.00167871	0.00136488	0.00113884	0.000434347	0.00475541	0.00438274	0.00357565	0.00052967	7.85867e-05	9.28606e-05	0.000376801	0.000377572	0.00027795	0.000208426	0	0.000166834	0	0.000541077	0	0.000301889	0.000926498	0.000425575	0.000422711	0	0.000475909	0.00119799
MERGE9538ID	0.000802193	0.000220139	0.00180311	0	0.000383565	0.000514017	0	0.000101854	0.000560401	0	0.0489829	0	0.000173013	0.010991	0.000515707	0.000137985	0	0.000343932	0.00126871	0.00089054	0.00180925	0	0.000382301	0.00113912	0.000272977	0.00390944	0.000735048	0.00213809	0.0062067	0.014256	0.00235041	0.0035364	0.00235247	0.0118837	0.00228641	0.00658528	0.0477148	0.0157071	0.0106148	0.0194154	0.0169898	0.0139486	0.00461459	0.000529427	0.0019276	0.00929964	0.0133155	0.00258895	0.000976138
MERGE19218ID	0	0	0	0	0	0	0	0	0	0	0	0	0	0	0	0	0	0	0	0	0	0	0	0	0	0	0	0	0	0	0	0	0	0	0	0	0	0	0	0	0	0	0	0	0	0	0	0	0
MERGE4902ID	0.000200548	0.000146759	0.00055095	9.58681e-05	0.000567676	0	0.000134976	0	0	0	0	0	0.000224917	0	0.00033633	6.89925e-05	0	8.5983e-05	0	0	0	0	0	0	0	0	0.000150351	0.000258045	0.000157464	7.77315e-05	0	0.000298629	0	0.000101446	0.000188786	0	0.000238202	0	0.000312813	0	0	0	0.000345016	0	7.51014e-05	0.000403497	0.000148895	0.000247473	0.000115362
MERGE3992ID	0	1.83449e-05	0	0	0	0	0	0	0.00021015	0	0	0	1.73013e-05	0.000412529	6.72661e-05	0	0	0	0	2.5444e-05	0	0.000632662	0	0	0	0	0	0.000147455	0	0	0	0	0	1.44923e-05	0	0.000256569	0.000401965	0.00155577	0.00110527	0.000578258	0.000577149	0.000334232	0.0010063	0.00213977	0.00210284	0.00169084	0.0013826	0.000723382	0.000168606
MERGE7624ID	0.00220603	0.00196291	0.00212867	0.00185345	0.00159563	0.000731486	0.00408301	0.00310654	0.00479843	0.00324175	0.00501687	0.00120234	0.00486168	0.00486195	0.0037669	0.00285169	0.00287962	0.00221836	0	0.00442726	0.00178576	0.00393277	0.00122739	0.00131898	0.00543472	0.00411341	0.00202138	0.00213809	0.00308367	0.00446179	0.0003807	0.000817302	0.00052621	0.000507232	0	0.000684185	0.000133988	0.000236477	0.000354521	0	0.000360718	0.000133693	0	0.000573546	0.000450608	5.76424e-05	0.000319061	0.000970855	0.000763162
MERGE3383ID	0.000668494	0.000146759	0.000400691	0	0.000184111	0.000118619	0.0022271	0.00218986	0.00325733	0.00177901	0.000364864	0.00233531	0.000501739	0.000618794	0.00170407	0.00144884	0.00223767	0.0020292	0.000321407	0.000101776	0	0.00083785	0	0.000179862	0	0	0.000217173	0.00119807	0.00149591	0.000373111	0.000198626	6.28694e-05	0	0.00043477	0.00172005	0.000577281	0.00101236	0.00136908	0.00158492	0.000998808	0.00178555	0.00142606	0.00273138	0.0010368	0.00227808	0.00424633	0.00327569	0.00325522	0.000816406
MERGE12317ID	0.000768768	0.000165104	0.000325562	0	0	0	0	0	3.5025e-05	7.9067e-05	0.000273648	0	1.73013e-05	0.000147332	0.00213009	0	0	0.000189163	0	0.000941428	0	0	0	0.000119908	0	0	0	0	0	0	0	0	0	0.00115939	0.00329327	0.00258707	0.00196516	0.00516516	0.00408742	0.00539707	0.00589774	0.00282983	0.0130962	0.00427954	0.0130676	0.0217696	0.0204837	0.0250138	0.00433938
MERGE8682ID	0	0	0	0	0	0	0	0	0	0	0	0	0	0	0	0	0	0	0	0	0	0	0	0	0	0	0	0	0	0	0	0	0	0	0	0	0	0	0	0	0	0	0	0	0	0	0	0	0
MERGE17367ID	0.000601644	0	0	0	0.000291509	0.000593096	0.000168719	0.00152781	0.001401	0.000118601	0	0	0.000363328	0	0.000381174	0.000413955	0	0.000464308	0	0	0.000375949	0.000256485	0.000563392	0.000359723	0.000272977	0	0	0.00495816	0.00186332	0.00573658	0.00183729	0.000691563	0.000727408	0.000115939	0.000818073	0.000726946	0.000997469	0.000809001	0.0015015	0.000858625	0.000559113	0.00104726	0.0011213	0	0.000550744	0.000211356	6.38121e-05	5.71091e-05	0.000195228
MERGE18940ID	0.00280767	0.00319202	0.00478325	0.00127824	0.000690417	0.000711716	0.00334064	0.00173151	0.000700501	0.00509982	0.0034662	0.00203473	0.00337376	0.00568701	0.00365479	0.00223076	0.00381504	0.00443673	0.00903324	0.00816752	0.00740149	0.00648052	0.00698203	0.00569561	0.00889655	0.00550721	0.00312396	0.00160357	0.00594426	0.00132144	0.000777952	0.00103734	0.000588117	0.0017101	0.000608311	0.000855231	0.000729492	0.000298708	0	0	0.000468933	0.000356514	0.000345016	0.00147798	0.000325439	0.00111442	0	0.000475909	0.00138434
MERGE18306ID	0.000902467	0	0.00107686	0.00242866	0.000475621	0.000276778	0.0013835	0.000203707	0.0022416	0.00616723	0.00319256	0.00117922	0.000674752	0.000147332	0.000246642	0.00262171	0.00685974	0.00653471	0	0	0	0.00141922	0.0053321	0.000989238	0.00428077	0	0.000133645	0.0020275	0.0051963	0.00096387	0.00243317	0.0043537	0.00119171	7.24617e-05	0	0	0.000267977	0	0.000208542	0	0	0	0	0.000375011	0	0	0	0	0
MERGE8620ID	0.00130356	0.000330209	0	0	0	7.90795e-05	0	0.000101854	0.00245175	0	0.00319256	0.000254341	1.73013e-05	0.000707193	0.000201798	4.5995e-05	0.00121054	0.000189163	0	0	0	0.000256485	0.000301817	2.99769e-05	0.000335017	0.0006969	0.00232208	0.000313341	0.000852929	0.00181892	0.0003807	0.000612976	0.000557163	0.100432	0.00331424	0.00124008	0.00701206	0.00655913	0.00225225	0.0378321	0.0188475	0.0169567	0.002602	0.000397071	0.00367997	0.000999135	0.00142514	0.00534922	0.00120686
MERGE20845ID	0	0	0	0	0	0	0	0	0	0	0	0	0	0	0	0	0	0	0	0	0	0	0	0	0	0	0	0	0	0	0	0	0	0	0	0	0	0	0	0	0	0	0	0	0	0	0	0	0
MERGE5333ID	0.000334247	0.00144925	0.00368135	0.00402646	0.00504772	0.00365743	0.0139025	0.0112039	0.00984204	0.0139553	0.0115844	0.0140119	0.00557103	0.00898724	0.00493285	0.0109928	0.013426	0.00734295	0.00321407	0.00427459	0.00319556	0.00890857	0.00167005	0.00650499	0.00491358	0.00212469	0.00634815	0.00147455	0.00418591	0.00282943	0.000777952	0.00160317	0.00134648	0.00239124	0.000692216	0.00250155	0.00139943	0.00199139	0.00175175	0.00403028	0.00389575	0.00247332	0.00168195	0.00628695	0.0053322	0.00276684	0.000616851	0.00310293	0.00520903
MERGE6815ID	0.00247343	0.0228578	0.00473316	0.00536861	0.000874528	0.00359812	0.000877341	0.000305561	0.000630451	0.000553469	0	0.00048556	0.00141871	0.00103132	0.00383417	0.0202838	0.00462207	0.00364568	0.00246976	0.000407104	0.00639113	0	0.00148896	0.00995234	0.000335017	0.0090597	0.00275643	0.000129023	0.000157464	0.000590759	0.00170487	0.00077015	0.00238342	0.00960842	0.00153127	0.00547348	0.00661009	0.00317377	0.00156406	0.00403028	0.000721436	0.00158203	0.00704408	0.0017427	0.00305412	0.00167163	0.00289282	0.00220822	0.00459672
MERGE19926ID	0	0.000495313	0	0	0.000184111	0.000237239	0.000168719	0.000458342	0.0015411	0	0	0.000508682	0.000847766	0.00159118	0.000448441	0	0.000311806	0.00166807	0	0.00106865	0.000352452	0.000427475	0.000382301	0	0	0	0.000367524	0.00151141	0.00191581	0.000808407	0.00102624	0.000565824	0	0.00205791	0.00857928	0.00803917	0.00220336	0.00370896	0.00571405	0.00268101	0.00425647	0.00343145	0.0130819	0.00383835	0.00610825	0.0105486	0.0105503	0.0148864	0.000567935
MERGE18869ID	0.0145063	0.00968612	0.0131978	0.00230083	0.00357483	0.00255031	0.0060739	0.00249542	0.00283703	0.00494169	0.00419593	0.00550302	0.00593436	0.0114624	0.00890154	0.00949796	0.00462207	0.00214958	0.0130255	0.00753142	0.00864682	0.00661731	0.00682106	0.00308762	0.00853672	0.00601713	0.00387571	0.00204593	0.00434338	0.00138362	0.000314491	0.000927323	0.00061907	0.00278253	0.00453087	0.00200979	0.000535954	0.00227765	0.00154321	0.00317165	0.00221841	0.000891285	0.00143757	0.00302215	0.00160216	0.00222884	0.00102099	0.00150387	0.00312364
MERGE14642ID	0	0	0	0	0.000199454	0	6.74878e-05	0.000509269	0.0011208	0.000553469	0.000912159	0.000786145	0	0	0	0.000482947	0	0.000601881	0	0.000279884	0	0	0.000221332	8.99308e-05	0.000148896	0	0.000517875	0.00108748	0.000721709	0.000373111	0.000364148	0	0.000139291	0.000101446	0.000398548	0.000256569	0.000297752	0.000136908	0.000375375	0	0.00030661	0	0.000359392	0.000286773	0.000175237	0.00032664	0	0	0
MERGE17380ID	0.000367672	0	0.000300518	0.000958681	0.000230139	0	6.74878e-05	0.000152781	0.000420301	0.00102787	0	0	0	0	0	0.00036796	0	0	0	0.000228996	0.000117484	0.000444574	0.000503028	0	0.000322609	0	0	0.00060825	0.000433025	0.00012437	0.0003807	7.85867e-05	0.000123814	0.00444915	0.00602018	0.00624318	0.00769689	0.0106415	0.00832082	0.0311733	0.018072	0.0162882	0.00142319	0.00141181	0.00135182	0.000153713	0.000212707	0.000704346	0.000541313
MERGE12367ID	0	0	0.000250432	0	0	0	0.000202463	0	3.5025e-05	0	9.12159e-05	0	0	0.000176798	0	0	0.000110049	0.000498702	0.000101497	0	0	0	0.000321938	0	0	0	0	0	5.24879e-05	7.77315e-05	0	0	0	0.000101446	0	0.00027795	0	0.000672093	0.000125125	0	0.000360718	0.000401078	0	0	0	0.000922279	0.00204199	0	0
MERGE9889ID	0	0	0	0.000127824	0	0	0	0	0.0002802	0.000118601	0	0	0.000467136	0	0	0	0	0	0.000202994	0	0	0	4.02423e-05	0	0.000173712	0	0	0.000663546	0.00019683	0.00394876	0.000314491	0.000141456	0	0.000420278	0	0.00130423	0.0094834	0.000522739	0.00039623	0.00191	0.00645685	6.68464e-05	0.000488773	0.000198535	0	0.00023057	2.12707e-05	3.80728e-05	8.87398e-05
MERGE8661ID	0	0	0.00187824	0.00102259	0	0.000197699	0	5.09269e-05	0.0128542	0	0.00045608	0	0	0	0	0.000505945	0	0.00125535	0	0	0	0.000718157	0	0.000179862	0.000732074	0.00110484	0.000751754	0.000350205	0	0	3.31044e-05	0.000172891	0.000959559	0.000217385	0.00497137	0.000812469	7.4438e-05	0	0.000229396	0.028983	0.00596988	0.147485	0.00299014	0.00866937	0.0018525	0.000883851	0.000276519	0.000837601	0.000141984
MERGE5434ID	0	0	0	0	0	0	0	0	0	0	0	0	0	0	0	0	0	0	0	0	0	0	0	0	0	0	0	0	0	0	0	0	0	0	0	0	0	0	0	0	0	0	0	0	0	0	0	0	0
MERGE12357ID	0	0	0.000125216	0	0	0	0	0	0	0	0.000273648	0	0.000346027	0.000795592	0	0	0	0	0.000338324	0	0	0	0	0	0	0	0	0	0	4.66389e-05	0	0	0	0.000101446	0.000293667	0.00134699	0.00110168	0.00120728	0.00254421	0.0023656	0.00268735	0.00193855	0.00148069	0.000750022	0.00468132	0.0215775	0.0240784	0.0224629	0.00251134
MERGE1554ID	0.000969316	0.000238484	0	0	0.000644389	0	0.000978573	0.00234264	7.00501e-05	0.000869737	0.000547295	0.00245092	0.00197235	0.00167958	0.00103141	0.000781915	0	0.000154769	0.000490569	0.000865096	0.000822388	0.000923345	0.000342059	8.99308e-05	9.92642e-05	0.00013598	0.000718343	0	0.0014303	0.000699583	1.65522e-05	0.000361499	0.000201198	0.00107243	0.000901978	0.000919373	0.000133988	0.000149354	0.00039623	0.000157707	0	0.000222821	0	0	0	0.00121049	0.000212707	0.001047	0.000523565
MERGE9108ID	0	0	0	0	0	0	3.37439e-05	0	0	0	0	0	0	0	0	0	0	0	0	0	0	0	0	0	0	0	0	0	0.000249318	0	0	0	0	5.79693e-05	0	0	0	0	0	0	0	0	0	0	0	0	0	0	0
MERGE17678ID	0.00103617	0.000183449	0.000150259	0.000543252	0.000260824	0.000612866	0.000202463	0	0.0019614	0.000118601	0	0	0	0	0.000291486	0	0	0.000240753	0	0.000279884	0	0.000444574	0	0.000119908	0.000322609	0.00096886	0	0.0028385	0.00198142	0.00175673	0.000314491	0.000392933	0	0	0.000104881	0	0.000357302	0.000435616	0.000813313	0	0.00039679	0.000133693	0.000618154	0.000750022	0.00140189	0.000595638	0.000191436	0.000152291	0
MERGE16881ID	0.00103617	0.000165104	0.000500864	0.000127824	0	0.000711716	0	0.000305561	0.00035025	0.000948804	0.0022804	0.00138732	0.00025952	0.000707193	0.000582973	0.0009199	0.00132059	0.00108339	0.0069018	0.00857463	0.00643812	0.000461673	0.000623755	0.00161875	0.000769298	0.0013768	0.00285667	0.00060825	0.00165337	0.000450843	0.000844161	0.000911606	0.000495256	0.00379699	0.00241227	0.00128285	0.000759268	0.00125706	0.000709042	0.00189248	0.00151501	0.00093585	0.000445646	0.000330892	0.00282882	0.00259391	0.000999723	0.000989892	0.00114474
MERGE5106ID	0.00056822	0	0	0	0	0.000632636	0.000573646	0	0	0	0	0	0	0	0	0.000298967	0	0.000326736	0	0.00038166	0	0	0	8.99308e-05	0	0	0	0.000460796	0.00032805	0.000357565	0.000231731	0.000204325	0	0.000275354	0	0	0	0	0	0	0.000126251	4.45643e-05	0	4.41189e-05	0	0	0	0	0
MERGE2199ID	0	0	0	0	0	0	0	0	0.0002802	3.95335e-05	0	0	0	0	0	0	0	0	0	0	0	0	0	0	0	0	0	0	0	0	0	0	0	5.79693e-05	0	0	0.000267977	0.000510293	0	0	0	0	8.6254e-05	0	0.000400541	0.000864636	0.000489226	0.00207497	7.98658e-05
MERGE7037ID	0.000233973	0.00152263	0.000250432	0	0.000368222	0.000177929	0	0.000305561	0.000175125	0	0	0.000254341	0	0.000913457	0	0	0.00232938	0.000378325	0	0.00038166	0.000446439	0.000683959	0.00175054	0.00401691	0	0	0	0.00440521	0.0018502	0.00548784	0.000446909	0.00053439	0.00103694	0.000173908	0.000230739	0.000897992	0.00457049	0.00303687	0.00116783	0.0098479	0.00283163	0.00902427	0.00365142	0.0041913	0.00220297	0.000288212	0.00131878	0.000647237	0.00069217
MERGE15904ID	0.000300822	0.000476968	7.51296e-05	0	0	0	0.000202463	5.09269e-05	0	0	0	0	0	0.000147332	0	0	0	0.000945813	0.000592066	0	0.000164478	0	0	0	0	0	0	0.000276477	0	0	0	0	0	0.00117388	0.00218153	0.00220222	0.000521066	0.00190426	0.00152236	0.00112147	0.00122644	0.00129236	0.00283201	0	0.003705	0.00457297	0.00425414	0.00807142	0.000789784
MERGE5965ID	0.00213918	0.00128414	0.000776339	0	4.60278e-05	0	0	0	0	3.95335e-05	0	0.000277463	0.000605547	0	0.000246642	0	0	0.000447112	0.000202994	0	0.00108085	0.000153891	0	0	0	0	0.000250585	5.52955e-05	0.000656099	0.000699583	0	0.000157173	0	0.00068114	0.000587335	0.00149665	0	0	0.000312813	0.000192753	0.000649292	0.000378796	8.6254e-05	0	0	0	0.000957182	0.00142773	0.000443699
MERGE3275ID	0	0	0	0	0	0	0	0	0.000105075	0.000316268	0	0	0	0	0	0	0	0	0	0	0	0	0	0	0	0	0	0.00020275	0	0.000171009	0.000165522	0	0	0.000130431	0.000545382	0.000534519	0	0.00026137	0.00039623	0.000876148	0.000270538	0	0.00169633	0.000727963	0.00145196	0.000288212	0.000787016	9.51819e-05	0
MERGE12277ID	0.000334247	0	2.50432e-05	0	9.20556e-05	0	0.000337439	0	0.0011208	0.000158134	0.00045608	0.000416195	0.000346027	0.000441995	0	0	0.000293465	0	0	0.000559768	0.000375949	0.000102594	0	0	0	0	0	0	3.93659e-05	0.000202102	0.000430357	0.000251477	0	0.00137677	0.00461477	0.0043403	0.00256067	0.00256391	0.00342009	0.0111972	0.00791776	0.00728626	0.0136713	0.00339716	0.0195764	0.0305313	0.0273329	0.0310864	0.00641589
MERGE3265ID	0	0.000256829	0	0	9.20556e-05	0	0	5.09269e-05	0	0	0	2.31219e-05	0	0.000441995	0	0	0	0	0	0	0	0	0	0	0	0	0	0	0.000157464	0.000155463	0	0	0	0	0	6.41423e-05	0.000119101	0.000336047	0.000542209	0	0.000865723	0.000512489	0.00270262	0.00130151	0.00250338	0.00126813	0.000808287	0.00173231	0.000576809
MERGE19524ID	0.00337589	0.00201794	0.000851469	0.0013102	0.0023781	0.0026887	0.000337439	0.000407415	0.00199643	0.000830204	0	0	0	0	0	0.0046225	0.00548413	0.00280305	0	0.000559768	0.000305458	0.00292393	0.0014286	0.00191852	0.00106709	0.0013938	0.00278984	0.000331773	0	0	0.000711744	0.00158745	0.00136196	0	0	0	0.00037219	0.000535185	0.000771605	0.00196257	0	0.000467925	0	0	0.000275372	0	0	0	0.000204102
MERGE16763ID	0.000534795	0.000128414	0.000150259	0.00335538	0.00332934	0.00369697	0.00249705	0.0013241	0.00469336	0.000593003	0.000364864	0.00161853	0.000622848	0.000618794	0.000201798	0.00512844	0.00981273	0.00589844	0.000558234	0	0.000305458	0.00324881	0.00589549	0.00401691	0.00366037	0.00198871	0.000317407	0.00140082	0.000669221	0.00071513	0.00135728	0.00182321	0.00136196	0	0	0	0	0	0	0	0	0	0	0	0	0	0	0	0
MERGE11358ID	0	0.000238484	0.000250432	0.000703033	0	0.000158159	0.000573646	0.000356488	0.000385275	0.000553469	0.000273648	0.000393073	0	0	8.96881e-05	0.000344962	0	0.000447112	0	0.000305328	0.000352452	0.000290683	0.00018109	0.000209838	0	0	0	0.00136395	3.93659e-05	0	0.000182074	0.000408651	0.000185721	0	0.000524406	6.41423e-05	0	0	8.34168e-05	0	0	0	0.000158132	0.000683844	0.000876183	7.68566e-05	0.000340331	0.000761455	0
MERGE12530ID	0.000768768	0	0	0.000671077	0	0	0	0	0.000700501	0.000276735	0	9.24877e-05	0	0	0.000515707	0.00036796	0.000293465	0.000326736	0	0	0	0	0	0	0	0.000424939	0	0.0004055	0.000944783	0.000777315	0.000595879	0	0	0.0001884	0.00165712	0.0015608	0.000208426	0.000858786	0.000771605	0	0.000955902	0	0.00439895	0.000507368	0.00270365	0.00268998	0.00359475	0.00302678	0.000505817
MERGE4058ID	0	0	0	0	0	0	0	0	0	0	0	0	0	0	0	0	0	0	0	0	0	0	0	0	0	0	0	0.000387068	0	0	0	0	0	0	0	0	0	0	0	0	0	0	0	0	0	0	0	0	0
MERGE9484ID	0	0.000366898	0.000175302	0	0	0	0	0	0.000665476	0.000118601	0.00328377	0	0	0.000176798	0.000426019	0	0	0	0	0.00152664	0.00768345	0	4.02423e-05	0	0.000285385	0	0.000217173	0.000442364	0.000721709	0.000171009	0	0	0	0.000391293	0.000356596	8.55231e-05	0	0.000373385	0.000166834	0	0.00126251	0.000133693	5.75027e-05	0.000286773	0	0.000441925	0.000319061	0.000133255	0.000150858
MERGE16972ID	0	0	0	0	0	0	0	0	0	0	0	0	0	0	0	0	0	0	0	0	0	0.000153891	0	0	0	0	0	0	0	0	0	0	0	0	0	0	0	0	0	0	0	0	0	0	0	0	0	0	0
MERGE10932ID	0	0	0	0	0	0	0	5.09269e-05	0.00021015	0	0	0	0	0	0	0.000390957	0	0.000171966	0	0	0	0	0	0	0	0	0	5.52955e-05	0	0.000388657	0	0	0	0	0	0.000256569	0	0.000286262	0.000375375	0	0.00039679	0.000111411	0.000115005	0	0	0.000268998	0	0	0
MERGE4892ID	0	0	0.000275475	0	0	0	0.000236207	0.000407415	0	0.000118601	0.000273648	0.000277463	0.000397931	0.000265197	0.000896881	0	0.00023844	0	0.000693563	0	0.000258465	0	0	0	0.000645217	0	0.000851988	9.21591e-05	0.000314928	0.000202102	0	0.000424368	0	0.000115939	0	0.000213808	0	0	0	0	0	0	0	0.000551487	0	0.000518782	0.000404144	0	0.000257345
MERGE14660ID	0	0	0.000200346	0	0	0	0	0.00101854	0	0.000513936	0	0	0	0.000294664	0	0	0	0.000705061	0	0	0	0	0	0	0	0.000356949	0	0.00152984	0.000393659	7.77315e-05	0.00014897	0	0.000154768	0.000275354	0.000356596	0.000427615	5.95504e-05	0.000186693	2.08542e-05	0.000122661	0.000523041	0	0.000560651	0.000595606	0.00120162	0.000211356	0.00106354	0.000266509	0.000124236
MERGE16780ID	0.000668494	0.000128414	0.0020285	0.000127824	0.000935899	0.000474477	0.000371183	0	0.000735526	0.000751137	0	0.00113297	0.000622848	0	0	0.00154083	0.000752004	0.00159928	0.000236827	0.00129764	0.000328955	0.0017612	0.00160969	0.000569561	0.000732074	0.000543922	0.000785165	0.000792568	0	0	0.000248283	0.000282912	1.54768e-05	0.000202893	0	0	0	0	0	0	0	0	0	0	0	0	0	0	0
MERGE8611ID	0	0	0	0	0	0.00421098	0	0	0	0	0	0	0	0	0	0	0	0	0	0	0	0	0	0	0	0	0	0	0	0	0	0	0	0	0	0.000106904	0	0	0	0	0	0.00476838	0.000158132	0.000264714	0	0	0	0	0
MERGE14156ID	0	9.17246e-05	0.000275475	0	0	0	0	0	0	7.9067e-05	0	2.31219e-05	0	0	0	0	0.000220099	8.5983e-05	0	0	0	0	0	8.99308e-05	0	0	0	0.000497659	0.00120722	0	0.000314491	0	0	0	0.000566358	0.0005559	0	0.000560078	0.000291959	0	0.000162323	0	0.00119318	0.000705903	0	0.00023057	0.0013826	0.00150387	5.32439e-05
MERGE619ID	0.000300822	0.00119242	0.000500864	0.00178954	0.00041425	0.00179906	0.00205838	0.00152781	0.00248678	0.00217434	0.00118581	0.00131795	0.000657451	0.000412529	0.000986569	0.00128786	0.0018525	0.00226995	0.000439821	0.000559768	0.000328955	0.00259905	0.00160969	0.00227825	0.000272977	0.000407941	0.000317407	0.00412873	0.00856865	0.00273615	0.00120831	0.00213756	0.000185721	0.000594186	0.000356596	0.000577281	0	7.4677e-05	0	0	0	2.22821e-05	0	0.000132357	0.000650879	0	0	0	0
MERGE17455ID	0	0	0	0	0	0	0	0	0	0	0	0	0	0	0	0	0	0	0	0.00025444	0	0.00017099	0	0	0	0	0	0.000774136	3.93659e-05	0.00110379	0.000480013	0.000220043	7.73838e-05	0.000376801	0.000209762	0.000812469	0.000178651	0.000672093	0.000291959	0	0.000595184	0	0.00135131	0.00119121	0.000375507	0	0	0	0
MERGE13368ID	0	0.000201794	2.50432e-05	0	0	0	0.000134976	0.000101854	0.0001401	0	0	0	0.000155712	0.000500928	0	0.000206977	0	0.000464308	0	0	0	0	0	0	0	0	0	0.000903159	0.000682343	0.000994963	0	0	0	7.24617e-05	0.000293667	0.000897992	0.000119101	0.000497847	0.000417084	0	0	0.000289668	0.00332078	0.000992676	0.00197767	0.00240177	0.00329696	0.00306486	0
MERGE17517ID	0	0	0	0	0.000383565	0.000336088	0	0.000407415	0.0001401	0	0	0.000208097	0	0.00365383	0.000605395	0	0.000605271	0.000378325	0	0	0	0	0	0	0	0	0	0.000350205	0.000209952	0	0.000331044	0.000911606	0.000278582	0.000362308	0.00016781	0.000448996	0.000223314	0.00251413	0.00454621	0.000490643	0.0014068	0.00155975	0.00033064	0	0.000325439	0.000864636	8.50828e-05	0.000723382	0
MERGE9105ID	0	0	0	0	4.60278e-05	0.000316318	0	0	0.000455326	0	0	0	0.00453295	0	0.00293729	0	0	0	0	0.0010432	0	0	0	0.00101922	0.00102987	0.000526924	0	0.000921591	0	0.00012437	0	0	0	0.00221733	0.000188786	0.000897992	0.00583594	0.000535185	0.000312813	0.00261092	0.000414826	0.00307493	0.00475835	0.0031545	0.000300406	0	0	5.71091e-05	0.000612305
MERGE1579ID	0.000434521	0.000385243	0	0	3.06852e-05	0.000177929	0.000134976	0.000611122	0.000385275	0.000593003	0	0.000855511	0.000328725	0	0	0	0	1.71966e-05	0.000422905	5.0888e-05	0.000305458	0.000495871	0	5.99538e-05	0.000347425	0.000424939	0	0	0.000341172	0	0	0.000267195	0.000232151	0.000347816	0.000839049	0.00179598	0.000446628	0	0.000729897	0.000981285	0	0.000423361	0	0.000330892	0	0.000576424	0	0.000171327	0.000505817
MERGE6693ID	0	0	0	0	0	0	0.000101232	0	0	0	0.000182432	0	0	0	0	0	0	0	0	0	0	0	0.000160969	5.99538e-05	1.2408e-05	0	0	0	0	0	0	0	0	0.000159416	0	4.27615e-05	0	0	6.25626e-05	0	0	0	0	0	0	0	0	0	0
MERGE17240ID	0	0	0	0	0	0	0	0	0	0	0	0	0	0	0	0	0	0	0	0	0	0	0	0	0	0	0	0	0.000406781	1.55463e-05	0	0	0	0	0	0	0	0	0	1.7523e-05	0	0	0	0	0	0	0	0	0
MERGE19280ID	0.000300822	0	0.000350605	0	0.000230139	0	0	0	0.000700501	0	0.000638511	0.000346829	0	0	0	0	0.000275123	8.5983e-05	0	0	0	0	0.000301817	8.99308e-05	0	0.00083288	0.00026729	0.000866296	0.000446147	0.000279833	0	0.000440086	0	0.000420278	0.000545382	0.00027795	0.00138455	0.00222786	0.00367034	0.00187496	0.00142484	0.00178257	0.000948794	0.000176476	0.00272868	0.000595638	0.000489226	0.000609164	0
MERGE18432ID	0.00220603	0.000605382	0.00062608	6.39121e-05	0	0	0.000202463	0	0	0.000395335	0	0	0	0	2.2422e-05	0	0.000550247	0	0.00093039	0	0.000986865	0	0	0	0	0	0	0	0	0	0.000297939	0	0	8.6954e-05	0.00106979	0.000705565	0.00125056	0.00176736	0.00162663	0.00301395	0.00196591	0.00113639	0.00508899	0.00108091	0.00227808	0.0103949	0.0109757	0.0117645	0.00294616
MERGE18784ID	0.000434521	0.000421933	0.000425734	6.39121e-05	0.000398908	0.000434937	0.000269951	0.000458342	0.000700501	0	0.000364864	0.000508682	0	0.00064826	0	0	0.000972102	0	0.000558234	0.00206096	0.000822388	0.000427475	0	0	0	0	0	0	0.000367415	0	0	0	0	0	0	6.41423e-05	0.000178651	0.000286262	0.00039623	0.00148945	0.0007034	0.000713028	0.000129381	0.000198535	0.00127672	0.00215198	0.00221215	0.00241762	0.000559061
MERGE4877ID	0	0.000403588	0.000225389	0	0.000138083	0	0	0.000611122	0	0	0.000273648	0	0.000138411	0	0	0	0	0	0	0	4.69936e-05	0	0	0	0.000210936	3.39951e-05	0.000233879	0.000147455	0.000301806	0.000202102	0	0	0.000154768	0	0	0.000128285	0	0	0	0	0	0	0	0	0	0	0	0	7.09918e-05
MERGE12417ID	0.00056822	0.000587037	0.000876512	0.000127824	0.000736445	0.000454707	0.000573646	0.00137503	0.000700501	0.00162087	0.00182432	0.000901755	0.000968875	0.000412529	0.00197314	0	0	0.000842634	0	0	0	0	2.01211e-05	0	0	0.000118983	0	0	0.000157464	0.000186556	0	0	0	0.000304339	4.19525e-05	0.000620042	0.000208426	0.000136908	0	0.00108642	0.000144287	0.000111411	0.000905667	0.000110297	0.00100135	0.00023057	0	0.000609164	0
MERGE18294ID	0.012668	0.0048614	0.00813904	0.008724	0.0177514	0.00689969	0.012384	0.0122734	0.0202094	0.022376	0.00994253	0.0194918	0.0111248	0.0103427	0.0143949	0.00538141	0.00229269	0.0145311	0.00889791	0.00180652	0.00138631	0.0034198	0.000482907	0.00164873	0.000310201	0.00144479	0.00760107	0.00101375	0.00454021	0.00186556	0.000496565	0.000722998	0.00622166	0.00582592	0.00346108	0.00171046	0.00141432	0.00265103	0.00214798	0.000613303	0.000108215	0.000757593	0.000158132	0	0	0.00111442	0	0.00131351	0.000754288
MERGE12130ID	0	0.000733797	0	0.000415428	0	0	0.000269951	0	0.000105075	0.00079067	0.000273648	0.000531804	0.000294123	0.000441995	0.00154712	0	0	0.000498702	0	0.000228996	0.000798891	0	0.000301817	0	0	0	0	0.000626682	0.00032805	0.000108824	0.000331044	4.7152e-05	0	0.000376801	0.0012376	0.000299331	0.000446628	0.000112016	0.000813313	0	0	0	0	0	0.000500676	0.000211356	0	0	0
MERGE11310ID	0	0.000495313	0	0	0	0	0	0	0	0	0	0	0	0.000206265	0	0	0	0	0	0	0.000352452	0	0	0	0	0	0	0	0	0	0	0	0	7.24617e-05	0.000356596	0.000983515	0.000580616	0.00250168	0.0027319	0.00122661	0.00353503	0.00233962	0.00365142	0.000882379	0.00282882	0.0243827	0.0178887	0.0221012	0.00196115
MERGE20935ID	0.0029748	0.00357726	0.0022038	0.000639121	0.00188714	0.000711716	0.00118104	0.000712976	0	0.00272781	0.00273648	0.00326019	0.0025433	0.0063942	0.00352026	0.0027597	0.0048972	0.00589844	0	0.00111954	0.00401795	0.00748936	0.00370229	0.0126203	0.0100257	0.00260063	0.00893752	0.00305968	0.00959217	0.0069181	0.00167177	0.00103734	0.00182626	0.00334773	0.000440501	0.00138975	0.000282864	0.000448062	0.00139723	0	0.000288574	0	0	0	0.000475642	0	0	0	0
MERGE4043ID	0	0	0	0	0	0	0	0	0	0	0	0	0	0	0	0	0	0	0	0	0	0	0	0	0	0	0	0	0	0	0	0	0	0	0	0	0	0	0	0	0	0	0	0.000220595	0	0	0	0	0
MERGE16574ID	0	0.000238484	0.000225389	0.000798901	0.0011507	0.000889645	0.000539902	0.000712976	0.00105075	0.00162087	0.000273648	0.00353765	0.0025433	0.00188585	0.00233189	0.00540441	0.00748336	0.00128975	0.00241901	0.00450359	0.00197373	0.00051297	0.00370229	0.00425672	0.0035487	0.00423239	0.00255596	0.000903159	0.00284747	0.000404204	0.00264835	0.00267195	0.00222865	0.000159416	0.00203469	0.000342092	0.000327527	0	0.000187688	0	0	0	0	0	0	0	0	0	0
MERGE6906ID	0	0	0	0	0	0	0	0	0.0001401	0	0	0	0.000813163	0	0	0	0.000183416	0.000894224	0	0	0	0	0.000342059	0	0.000446689	0	0.000350819	0.000884727	0.000419903	0.000326472	0	0.000110021	0	0	0.00033562	0.000342092	0	0	0.000521355	0	0	0.000401078	0.000517524	0	0.000400541	1.92141e-05	0	0	0
MERGE4910ID	0.000334247	0	0	0	0.000276167	5.93096e-05	0.000202463	0.000458342	0.000875626	0.000711603	0.00045608	0.00104049	0	0.00111972	0.000269064	0.00045995	0	0	0	0	0	3.4198e-05	0.000160969	0.000209838	0	0	0	0.000442364	0.000997271	0.000404204	0.000397252	0.000110021	0	2.89847e-05	0.000146834	0	0	7.4677e-05	0	0.000630826	0	0	0	0	0	0	0	0	0
MERGE17154ID	0	0	0	0	0	0	0	0	0	0	0	0	0	0	0	0	0	0	0	0	0	0	0	0	0	0	0	0.000276477	0	0	0	0	0	0	0	0	0	0	0	0	0	0	0	0	0	0	0	0	0
MERGE3391ID	0	0	0	0	0	0	0	0	0	0	0	0	0	0	0	0	0	0	0	0	0	0	0	0.000239815	0	0	0	0	0	0	0	0	0	0	0.00016781	0.000106904	0	0	0	0.000245321	0	0	0	0	0.000250338	0	0	0	0
MERGE18652ID	0.00381042	0.00137587	0.00227893	0.000830857	0.000813158	0.000731486	0.00492661	0.00448156	0.00472838	0.00150227	0.000182432	0.00152605	0.00179934	0.00268144	0.00450683	0.00423154	0.00341153	0.00338773	0.00324791	0.0019083	0.000939872	0.00634372	0.0121129	0.0144789	0.016391	0.00829481	0.00751754	0.00235927	0.00393659	0.00365338	0.00180419	0.00287627	0.00182626	0.0011304	0.000755144	0.00124008	0.00217359	0.00175491	0.00131381	0.000683395	0.000505005	0.000646182	0.00169633	0.000397071	0.000700946	0.00032664	0.000170166	0.000723382	4.43699e-05
MERGE8499ID	0	0	0	0	0	0	0	0	0	0	0	0	0	0.000206265	0	0	0	0	0	0	0	0	0	0	0	0	0	7.37273e-05	0.000341172	0.000186556	0	0	0	0.00024637	0.000922954	0.000641423	0.00031264	0.000112016	0.000125125	0	0	0	0	0	0	0	0	0	0
MERGE1675ID	0.00337589	0.00429271	0.00167789	0	0	0.000454707	0.000776109	0.000254634	0.000175125	0.00233248	0.00100337	0.00319083	0.00217997	0.000530395	0.00287002	0.000505945	0.0020726	0.00111778	0.00468578	0.00269706	0.00408844	0.00246225	0.000261575	0.000599538	0	0.00013598	0	0.00158514	0.00703338	0.00160127	0.00193661	0.00198038	0.00301797	0.0149271	0.0126277	0.00917235	0.000669942	0.000684539	0.00196029	0.00143688	0.000541077	0.00120324	0.000129381	0	0.000400541	0.00259391	0.000808287	0.00152291	0.00613192
MERGE20207ID	0.00377699	0.00631065	0.00245423	0.000191736	0	0.000632636	0.00118104	0.0013241	0.0023817	0.00569282	0.00519931	0.00559551	0.000294123	0.00500928	0.00127806	0.00236874	0.000513564	0.000361129	0.00505794	0.0187268	0.018351	0	0	0.00161875	0.000347425	0.000424939	0.00128633	0.000147455	0.00232259	0.000248741	0	0.000644411	0.000680978	0.00184053	0.00327229	0.00183875	0.000253089	0	0.00039623	0	0	0	0	0	0.00020027	0.000172927	0	0.000152291	0.00082528
MERGE17283ID	0	0	0	0	0	0	0	0	0	0	0	0	0	0	0	0	0	0	0	0	0	0	0	0	0	0	0	0.000165886	0	0	0	0	0	0	0	0	0	0	0.000104271	0	0	0	0	0	0	0	0	0	0
MERGE3362ID	0	0.000256829	0	0	0	0	0.000303695	0.000560196	0.000490351	0.00118601	0.000364864	0.000300585	0.000276821	0	0.00143501	0	0	8.5983e-05	0	0	0.000211471	0	0.000342059	0.000209838	0	0.000458934	0.00120281	0.0020275	0.00354294	0.00387103	0.000546222	0.000282912	4.64303e-05	0.00299991	0.00551675	0.00416925	0.000565729	0.000721878	0.00339923	0.00017523	9.01795e-05	4.45643e-05	0.000632529	0.000110297	0.000325439	0.00032664	0.000361602	0.00127544	0
MERGE9648ID	0	0	0	0	0	0	0	0	0	0.000237201	0	0.000231219	0	0	0	0	0	0	0.000338324	0.000534324	0.00211471	0.000205188	0	0	0	0	0	0	0	0.000171009	0.0123148	0.00928895	0.00971941	0.000304339	0.00151029	0.000149665	0	0	0	0.00113899	0	0.00031195	0	0	0	0	0	9.51819e-05	0.00013311
MERGE5035ID	6.68494e-05	0.000495313	0.000250432	0	0	0	0	0.000611122	0.000525376	0.00130461	0	0.000369951	0.000397931	0.00064826	0.000381174	0	0	0.000361129	0	0	0	0	8.04845e-05	0	0.000272977	0	0	0.00188005	0.00310991	0.00237858	9.93131e-05	0.000565824	0	0.00198545	0.00495039	0.00346368	0.000610392	0.000970801	0.00181431	0.00059578	0.00169537	0.000490207	0.00631092	0.0032648	0.00252841	0.00276684	0.00127624	0.00247473	0.000159732
MERGE12674ID	0.00237315	0.000880556	0.000450778	3.1956e-05	0.000214796	0.000316318	0	0	0.0002802	0.000158134	9.12159e-05	0	0.00114189	0.000589327	0.000672661	0	0.00058693	0.000292342	0.000592066	0.00050888	7.04904e-05	0	0.000442665	0	0	0	0	0.000497659	0.000341172	0.000186556	0	0	0.000201198	0.000739109	0.00148931	0.0017746	0.00068483	0.00120728	0.00104271	0.00241817	0.00425647	0.00227278	0.00737472	0.00196329	0.0117409	0.0129503	0.0158254	0.0102225	0.00152632
MERGE4452ID	0	0	0	0	0	0	0	0	7.00501e-05	0	0	0	0	0	0	0	0	0	0	0	0	0	0	2.99769e-05	0	0	0	0	0	0	0	0	0	0	0.000104881	0	0	0	0	0	0	0	0	0	0.000125169	0	0.000212707	0	1.7748e-05
MERGE1250ID	0.00521425	0.00311864	0.00360622	0.000383472	0.000368222	0.000118619	0.00124852	0.00081483	0.000595426	0.000751137	0.00191553	0.000855511	0.000640149	0.000383063	0.00168165	0.00108088	0.00128391	0.000928617	0.000186078	0.000432548	0.000610917	0.00066686	0.000100606	0.000299769	0.00116635	0.000373946	0	0.00123493	0.000800441	0.000870593	0	0.00023576	0.000680978	0.00139126	0.000839049	0.000513138	0.0014441	0.00134419	0.000542209	0.000438074	0.000342682	0.000245104	0	0.000794141	0.000650879	0.000749352	0.000106354	0.000114218	0.0012956
MERGE15001ID	0	0	0	0.000223692	0.000245482	0	0.000134976	0.000305561	0.000175125	0.00142321	0.000912159	0	0.00167823	0.000500928	0.00109868	0	0.000293465	0.000171966	0	0	0	0	0	0.000449654	0	0.000373946	0.000250585	0.011225	0.00267688	0.00387103	0.000198626	0.00077015	0.000294058	0.000159416	0.000272691	0.000342092	0.000416853	0.000186693	0	0	0.000144287	0	0.000560651	0.000220595	0	0.000268998	0	0	0.000372707
MERGE4923ID	0	0	0.000175302	0	0.000444935	0.000237239	0	0.000509269	0.000245175	0	0	0	0	0	0.000582973	0	0	0	0	0	0	0	0	0	0.000210936	0	0	0.000184318	0	0	0	0.000110021	0.000185721	0	0	0	0	0	0	0	7.21436e-05	0	0	0	0	0.000211356	0	0	5.32439e-05
MERGE17254ID	0	0	0.000100173	0	0.000368222	9.88494e-05	0.000337439	0.00081483	0.0012609	0	0	0	0.000605547	0	0.000269064	0	0.000165074	0.00158209	0	0	0	0.000530069	0.000301817	5.99538e-05	0.000210936	0.000186973	0	0.000423932	0	0.00122816	0	0.000110021	9.28606e-05	0	0.00104881	0.000363473	0.000774155	0.000360939	0.00106356	0.000122661	0.000414826	0.000490207	0.000373767	0.000308833	0.000751014	0.00032664	0.000361602	0.000742419	8.87398e-06
MERGE12691ID	0.00050137	0.000568693	0	0	0	0	0	0	0	0.000751137	9.12159e-05	0	0	0	8.96881e-05	0	0	0	0	0	0	0	0	0	0	0	0	0	0	0	0	0	9.28606e-05	0.000362308	0.000985883	0.000406235	8.93256e-05	0.000410724	0.00064648	0.000718441	0.000378754	0.000267386	0.00161007	0.000397071	0.00257848	0.00182534	0.00257376	0.0016752	0.000656675
MERGE18174ID	0	0	0	0	0	0	0.000303695	0	0	0.000593003	0.00045608	0.00127171	0.00190315	0.000854525	0.000493285	0.000850907	0.000293465	0	0.000287575	0	0.00354802	0.000615563	0.000422544	0.00239815	0.00130284	0.00423239	0.0026562	0.00403657	0.00682343	0.00122816	0.00201937	0.00152458	0.00255367	0.00740558	0.0042372	0.00504586	0.00125056	0.00196649	0.00221054	0.000648349	0.000198395	0	0	0	0.00020027	0.00351619	0.00178674	0.000361691	0.00524452
MERGE17516ID	0	0	0	0.000383472	0.000276167	0.000355858	0	0	0	0	0	0	0	0.00256357	0	0.000252972	0	0.0010146	0	0	0	0	0	0	0	0	0	0.000110591	0	0	0.000728296	0.000141456	0.000123814	0	0	0.000192427	0.000193539	0.0014562	0.00264848	0.00017523	0.000973938	0.00093585	0.000359392	0	0.00020027	0.00117206	0.000170166	0.000342655	0
MERGE8092ID	0.000601644	0.000128414	0	0	0	0	0	5.09269e-05	0.000105075	3.95335e-05	0	0	0	0.000353596	0	0	0	0	0	0	0	0	0	0	0	0	0	0.000645114	0.00123347	0.00041975	0	0	0	0	0	0	0	0	4.17084e-05	0	0	0	0	0	0.000250338	0.000172927	0.000616851	0.000114218	7.09918e-05
MERGE11495ID	0	0	2.50432e-05	0	0	0	0	0	0	0	0	0	0	0.000176798	0	0	0	0	0	0	0	0	0	0	0	0	0	0	0	0	0	0	0	0	0	0	0	0	0	0	0	0	0	0	0	0	0	0.000190364	0
MERGE4364ID	0	0	0.000325562	0	0	0	0	0	0.00035025	0.000593003	0	0	0	0	0	0	7.33662e-05	0.000326736	0	0	0	0	0	0	0	0	0	0	0.000354294	6.21852e-05	0.000132417	1.57173e-05	0	0.000333324	0.000524406	0.000363473	0.000104213	0.000597416	0.000125125	0.000210275	0	0	0.000646905	0.000463249	0.000350473	0.000537996	0.000467956	0.00163713	0.000248471
MERGE7102ID	0.000367672	0.000238484	0	0	0	0	0	0	0	0	0	0	0.000294123	0	0	0	0	0	0	0	0.000140981	0	0	2.99769e-05	0	0.000203971	0.000300702	0	0	0	0	0.000220043	0	0.00234776	0.000440501	0	0.00786065	0.00128196	0.00154321	0.00210275	0.00353503	0.000267386	0.00120756	0	0.000425575	0.00207513	0.0047221	0.00186557	0.00013311
MERGE17144ID	0.000233973	0	0	0	0.000444935	0	0	0	0	0	0	0.000369951	0	0	0	0	0	0	0	0	0	0	0.000382301	0.000419677	0	0	0	0.000479227	0.000183708	0.000528574	0.00144004	0.00282912	0.00383824	0.000927509	0.000251715	0.0012187	0.00162275	0.00273816	0.00154321	0.00182239	0.00129858	0.000869003	0.000718783	0.00150004	0.000375507	0.000384283	0	0	0
MERGE17523ID	0	0	0	0	0	0	0	0	0	0	0	0	0	0	0	0	0	0	0	0	0	0	0	0	0	0	0	0	0	0	0	0	0	0	0	0	0	0	0	0	0	0	0	0	0	0	0	0	0
MERGE3927ID	0	0	0	0	0	0	0	0	0	0	0	0	0	0	0	0	0	0	0	0	0	0	0	0	0	0	0	0.000184318	0	0.000310926	1.65522e-05	0	0	0.000159416	0.00113272	0.000534519	0.000133988	0.00271327	0.00148065	0.000578258	0.000234467	0.000913568	0.00544838	0.00383835	0.00150203	0.00078778	0.000127624	0.000742419	0.000683297
MERGE20885ID	0.000802193	0.00108235	0.00117703	0.000734989	0.000721102	0.000711716	0.00239582	0.00112039	0.00105075	0.00359755	0.00155067	0.00427756	0.00143601	0.00212158	0.00213009	0.00588736	0.00337485	0.002012	0.00108264	0.00320594	0.00298409	0.00483901	0.00641864	0.00266795	0.00341221	0.00263462	0.00192115	0.00267261	0.00523567	0.0029227	0.000612431	0.000848736	0.000866699	0.000884032	0	0.000342092	0.000416853	0	0	0.000403028	0	0	0	0.000573546	0	0.000288212	0	0	0
MERGE4059ID	0	0	0	0	0	0	0	0	0	0	0	0	0	0	0	0	0	0	0	0	0	0.00034198	0	0	0	0	0	0	0	0	0	0	0	0	0	0	0	0	0	0	0	0	0	0	0	0	0	0	0
MERGE7770ID	0.000534795	0.000403588	0.000250432	0.000415428	0.000291509	0.000415167	0.00155222	0.00218986	0.0016812	0.00403242	0.00684119	0.0026359	0.0038755	0.00533341	0.00147985	0.00131086	0.0018525	0.000722258	0.00351857	0.00206096	0.00244367	0.00242806	0.00593573	0.00320753	0.00971548	0.0110314	0.0120949	0.00794411	0.00729582	0.00203656	0.00052967	0.000361499	0.000866699	0.00450712	0.00369182	0.0026726	0.000714605	0.000522739	0.00064648	0.00047312	0.000468933	0.000334232	0.000186884	2.20595e-05	0.000275372	0.00242098	0.00155276	0.00142773	0.00299053
MERGE4523ID	0.00187178	0.00137587	0.00232902	0.000798901	0	0.000197699	0	5.09269e-05	3.5025e-05	0	9.12159e-05	0	0.000709355	0.000677726	0	2.29975e-05	0.000403514	0.000275146	0.000541318	0.00050888	0.000258465	0.000872048	0.000663997	0.000719446	0.00111672	0.000849878	0.00065152	0.000129023	0.000905417	0.000233194	0.000182074	0	0.000139291	0.000217385	0	0	0.000640167	0	0.000521355	0	0.000180359	0	0	0.000463249	0.000100135	0.000192141	0.000361602	0	0.000381581
MERGE10531ID	0.000434521	0.00124745	0.000976685	0.021091	0.0118291	0.0175161	0.00155222	0.000305561	0.000980701	0.000711603	0.000364864	0.000323707	0	0.00135545	0	0	0.000495222	0	0	0	0.000845885	0	0	0	0.000496321	0.000645907	0	0	0	0	0	0	0	0.000782586	0.000356596	8.55231e-05	0.000550841	0	0.000542209	0	0	0.000534771	0	0	0.000350473	0	0	0.000285546	0
MERGE9120ID	0.000200548	0	0	0	0	0	0	0	0.0002802	0.000276735	0	0.000346829	0	0.000383063	0	0	0	0	0	0	0	0	0	0	0	0	0	0.000811	0.000367415	0.000481935	0	0	0.000278582	0.000173908	0.000230739	0.000213808	0	0	0	0	0	0	0.000258762	0	0.000826115	0	0.000276519	0.000342655	0
MERGE14401ID	0.000869042	0	0	0	1.53426e-05	0.000138389	0.000303695	0	0.000700501	7.9067e-05	9.12159e-05	0	0.000536341	0	0.000739927	0.000436952	0	0	0	0.000152664	0	0	0	0	0	0	0	0.000479227	0.00116786	0.000699583	1.65522e-05	0.000110021	0	4.3477e-05	0.000587335	0.000598662	0.000193539	0	0.000583917	0.000140184	0.000126251	0.000668464	0.00205572	0.000727963	0.000600811	0.00144106	0.00136133	0.00182749	0.000275093
MERGE7992ID	0	0	0	0	0	0	0	0	0	0	0	0	0	0	0	0	0	0	0	0	0	0	0	0	0	0	0	0	0	0	0	0	0	0	0	0	0	0	0	0	0	0	0	0	0	0	0	0	0
MERGE17803ID	0	0	0	3.1956e-05	0.000245482	7.90795e-05	0.000236207	0	0.00101573	0.000158134	0	0	0	0	2.2422e-05	0	0.000752004	1.71966e-05	0	0	0	0.000256485	0	8.99308e-05	0	0	0	0.00374166	0.00484201	0.00175673	0.000297939	9.4304e-05	9.28606e-05	0	0	0	0	0.000136908	0	0	0	0	0	0	0	0	0	0	0
MERGE9492ID	0.000367672	0	0	0	0	0.000177929	0	0	0	0	0	0	0	0	0	0	0	0	0	0	0	0	0	0	0	0	0	0	0	0	0	0	0	0	0	0	0	0	0	0	0	0	0	0	0	0.000211356	0	0	7.09918e-05
MERGE4854ID	0.000167123	0	0	0	0	0	0	0.000203707	0	0	0	0.000369951	0	0	0.00022422	0	0	0	0	0	0	0	0	0	0.000297793	0	0	0	0.000459269	0	0.000231731	0	0	0	0	0.000171046	0	0	0	0	0	0	0.000143757	0	0	0	0	0	0
MERGE5103ID	0.000701919	0	0	0	0	7.90795e-05	0	0.000662049	0.00119085	0.00347895	0.000364864	0.00166478	0.00025952	0.00064826	0.00100899	0	0	0.000395522	0	0	0	0.000290683	0	0.000269792	0	0	0	0.000958455	0.00209952	0.00116597	0.000165522	0.000110021	0	0.000231877	0.00100686	0.000106904	0	2.48923e-05	6.25626e-05	0	0	0	0.000632529	0.000220595	0.00072598	0	0	0	0
MERGE5338ID	0	0	0	0	0	0	0	0	0	0	0	0	0	0	0	0	0	0	0	0	0	0	0	0	0	0	0	0	0	0	0	0	0	0	0.000272691	0.000299331	0	0	0	0	0	0	0.000158132	0	0.000175237	0	0	0	0
MERGE18296ID	0.00190521	0.00108235	0.00197841	0.000607165	0.000460278	0	0.000776109	0.000611122	0.000315225	0.000632536	0.00109459	0.000531804	0.00148792	0.000441995	0.00109868	0.000252972	0	0	0.00101497	0.00129764	0.00155079	0.00066686	0	0.000209838	0	0	0.000718343	0	0	0.00029538	0.000281387	0	0	0.00175357	0	0.000406235	0	0.000112016	0.000187688	0.00029789	0	0.000133693	0	0	0.000300406	5.76424e-05	0.00059558	0	0.00126011
MERGE19226ID	0	0	0	0	0	0	0	0	0	0	0	0	0	0	0	0	0	0	0	0	0	0	0	0	0	0	0	0	0	0.000186556	0	0	0	0	0	0	0	0	0	0	0	0	0	0	0	0	0	0	0
MERGE10747ID	0	0	0.000175302	3.1956e-05	0	0.000138389	0	0.000407415	0	0.00102787	0.00045608	0.000462438	0.00321805	0.0032413	0.00515707	0.000689925	0.000110049	0.000257949	0.000389072	0.000610656	0.00108085	0	8.04845e-05	2.99769e-05	0.000732074	0.000424939	0.000300702	0.000423932	0.000341172	0.000108824	0	0.000172891	0	2.89847e-05	0.000125857	0.000149665	2.97752e-05	0.00026137	0	0	0	0	8.6254e-05	0	0	5.76424e-05	0	0	0
MERGE10346ID	0.000768768	0.000458623	0.00055095	0.000127824	0.000107398	0.000454707	0.000776109	0.000152781	0.000245175	0.000909271	0.000273648	0.00180351	0.00166093	0.00229838	0.00143501	0.00073592	0	0.000687864	0.000321407	0.000686988	0.00065791	0.000957543	0.000643876	0.000569561	0.00341221	0.00248164	0.00173739	0.00154827	0.00156152	0.000450843	0.000364148	0.000298629	6.1907e-05	0.00220283	0.00106979	0.00083385	0.000461516	0.000360939	0.000229396	0	0.000757507	0	0	0.000132357	0	0.000249784	0.000148895	9.51819e-05	0.00123348
MERGE8891ID	0	0.000532003	0.000275475	0	0	0.000197699	0	0.000152781	0.00035025	0.000276735	9.12159e-05	0.000231219	0.001263	0.00226891	0.000381174	0.00018398	0	0	0.000422905	0.000559768	0	0	0.000422544	5.99538e-05	0.000856154	0.000730895	0.000217173	0	0.000144342	0.000155463	0	0	9.28606e-05	0.00105794	0.000881002	0	0	0	0	0	0	0	0	0.000198535	0	0.000653281	0	0	0.0013311
MERGE4359ID	0.000802193	0.00115573	0.00122712	0.000255648	0.000214796	5.93096e-05	0.000674878	0.00320839	0.00150608	0.00158134	0.00118581	0.000994243	0.00121109	0.00097239	0.00363237	0.00151783	0.00179747	0.000309539	0.00130255	0.00106865	0.00119834	0.00384727	0.00187127	0.00224827	0.000545953	0.000356949	0.00187103	0.0028938	0.000957905	0.0023164	0.000496565	0.000880171	0.000201198	0.00165213	0.0021186	0.00102628	0.00108679	0.00306176	0.0025025	0.00501157	0.00131662	0.00106954	0.00033064	0.00288979	0.00247835	0.00238255	0.00129751	0.00232244	0.00013311
MERGE1665ID	0	0	0	3.1956e-05	0	0	0.000168719	0	0	0	9.12159e-05	0.000277463	0	0	0	0	0	0	0	0	0.000422942	0	0.000261575	0.00131898	0	0.00096886	0	0.000350205	0	0	0	0	0	0.0001884	0	0.000213808	0	0	0.000125125	0	0	0	0	0	0	0	0	0	0.000204102
MERGE9070ID	0.000367672	0	0	0	0	0	0	0	0	0	0	0	6.92053e-05	0	0	0	0	0	0	0.00012722	0	0	0.000221332	0	0	0	0	0	0	0	0	0	1.54768e-05	0.000942002	0.000692216	0.00109042	0.00174185	0.00319867	0.00364948	0.00357468	0.00387772	0.00242875	0.0131969	0.00352952	0.0105142	0.00916515	0.00431795	0.00919457	0.00181029
MERGE5409ID	0	0	0	0	0	0	0	0	0	0	0	0	0	0	0	0	0	0	0	0	0	0	0	0	0	0	0	0	0	0	0	0	0	0	0	0	0	0	0	0	0	0	0	0	0	0	0	0	0
MERGE12646ID	0.00137041	0.00121076	0.0027798	0.000127824	0.000184111	0.000316318	0.00043867	0.000305561	0	0	0.000364864	0.000231219	0.000553643	0.000441995	0.000381174	0	0	0	0	0.000483436	0	0.00034198	0	0	0	0	0	0	0	0	0.000264835	0.000172891	0	0.000753601	0.00050343	6.41423e-05	0.000223314	0	0.000354521	0.000403028	0.00129858	0.000401078	4.3127e-05	0.000176476	0.000375507	0.00603324	0.00484972	0.00363595	0.000559061
MERGE7046ID	0	0	0	0	0	0	0	0	0	0	0	0	0	0	0	0	0	0	0	0	0	0	0	0	0	0	0	0	0	0	0	0	0	0	0	0	0	0	0	0	0	0.0158872	0	0	0	0	0	0	0
MERGE7134ID	0	0.000697107	0	0	0	0	0	0	0	0	0	0	0	0	0	0	0	0	0	0	0	0	0	0	0	0	0	0	0	0	0	0	0	0	0	0.0128926	0.000387078	0	0.000729897	0.000613303	0.00800794	0.00231734	0.000560651	0.0305744	0.000175237	0.000903065	0.00572182	0.000152291	0.000683297
MERGE20840ID	0	0	0	0	0	0	0	0	0	0	0	0	0	0	0	0	0	0	0	0	0	0	0	0	0	0	0	0	0	0	0	0	0	0	0	0	0	0	0	0	0	0	0	0	0	0	0	0	0
MERGE4978ID	0	0	0	0	0	0	0	0	0	0	0	0	0	0	0	0	0	0.000395522	0.000135329	0	0	0	0	0.000119908	0	0	0	0	0	0	0	0	0	0	0	0	0	0	0	0	0	0	0	0	0	0	0	0	0
MERGE8156ID	0	0	0.000300518	0	0	0	0	0	3.5025e-05	0	0	0	0	0	0	0	0	0	0.000186078	0	0	0	0	0	0	0	0	0	0	0	0	0	0	0	0	0	0	0	0	0	0	0	0	0	0	0	0	0	0
MERGE8992ID	0	0	0.000250432	0.000575209	0.00128878	0.00120596	0	0	0.000455326	0.000237201	0.00045608	0.00071678	0	0	0.000403596	0	0.000770345	0.00113498	0.000338324	0	0	0.000256485	0.000140848	0.000119908	0.000136488	0	0	0.00132709	0.00127283	0.000575213	0.00014897	0	4.64303e-05	0.000289847	0.0013215	0.000769708	0	0.000112016	0.000125125	0	0	0	0	0	0	0	0	0	0
MERGE8454ID	0	0	0	0	0	0	0.000269951	0	0	0	0	0	0	0	0	0	0	0	0	0	0	0	0	0.000179862	0	0.000441936	0	0	0	0	0	0	0	0	0	0	0	6.22309e-05	0.000479646	0	0	0	0	0	0	0	0	0	0
MERGE26051ID	3.34247e-05	0	0.000826426	0	0	0	0.000506158	0.000203707	0.000420301	0.00079067	0.000273648	0.000254341	0.00077856	0.00064826	0.000291486	0	0.000256782	0.000223556	0.000473653	0.000178108	0	0.00051297	0.000663997	0.000989238	0.000210936	0.000441936	0.000918811	0.00169573	0.000485513	0.000528574	0.000215178	0.000267195	0.000170244	0.000536216	0.000419525	0.000213808	0	0.000647201	0.000375375	0	0	0	0	0	0	0	0.00059558	0	0.000372707
MERGE1668ID	0.000300822	0	7.51296e-05	0	4.60278e-05	0.000118619	0	0	0.000525376	0	0	0.000231219	0.000432533	0	0.000134532	0	0.000366831	0	0	0.000279884	0	0.000820751	6.03634e-05	0.000509608	0.000235752	0.000339951	0	0.000645114	0.00312303	0.000388657	0.000281387	0.000691563	0.000711931	0.00295644	0.00142638	0.00320712	0	0	0.00039623	0.000385505	0	0.000222821	0	8.82379e-05	0	0.000576424	0.000276519	0.00127544	0.00187241
MERGE18131ID	0	0	0	0	0	0	0	0	0	0.000237201	0.00045608	0.00011561	0	0	0.00022422	0	0	0	0	0	0.000986865	0	0	0	0	0.000339951	0.000367524	5.52955e-05	0.000393659	0	0	0	0	0.0001884	0.00033562	0.000171046	0.000208426	0.000472954	0	0	0	0	0	0	0	0	0	0.0004188	0.000328337
MERGE1683ID	0.00748713	0.00231146	0.0033057	0.000734989	0	0.000118619	0.00283449	0.000967611	0.00175125	0.000988338	0.00045608	0.000947999	0.00342566	0.00185638	0.00269064	0.00018398	0.00047688	6.87864e-05	0.00297725	0.00076332	0.00164478	0.00159021	0.0011469	0.000539585	0.000136488	0.00190373	0.00120281	0.00060825	0.00224386	0.00118152	0.000397252	0.000392933	0.000309535	0.00527521	0.00528601	0.00419063	0.00107191	0.000684539	0.000667334	0.00208523	0.000667328	0.000824439	0	0.000507368	0.000300406	0.00222884	0.000425414	0.0006282	0.00181917
MERGE17147ID	0	0	0.000225389	0	0	0	0	0	0	0	0	0	0	0	0	0	0	0.000223556	0	0	0	0	0	0	0	0	0	0.00923434	0.00687592	0.00391767	0.00145659	0.001446	0.000866699	0.000376801	0.000293667	0	0	0.000236477	0	0	0.000486969	0	0	0.000375011	0	0	0	0	0
MERGE9968ID	0.000100274	0	0	0	0	0	0	0	0	0	0	0	0	0	0	0	0	0	0	5.0888e-05	0	0	0	0	0	1.69976e-05	0	0	0	0	0	0	0	0	0	0	0	0	0	0	0	0	0	0	0	0	0	0	0
MERGE4033ID	0	0	0	0	0	0	0.000168719	0	0	7.9067e-05	0	0	0	0.000530395	0	0.000390957	0	0	0	0	0	0	0	0	0	0	0	0.00101375	0.000511757	0	0	0.000204325	0.000185721	0	0.000440501	0	0	0	0	0	0	0	0	0	0	0	0	0	0
MERGE19270ID	0	0	0.000275475	0	0.000168769	0	0	0	0	0.000830204	0.00109459	0.00060117	0	0	0	0	0.000752004	0.000877027	0	0	0	0	0	0	0.000161304	0	0	0.0012718	0.000774197	0.00122816	0.00014897	0.000314347	0.000263105	0	0	0.000256569	0	0.000398277	0.000333667	0.000122661	1.80359e-05	0	0.000186884	0	0	0.000768566	0.000978453	0.00116122	7.09918e-05
MERGE16769ID	0.00150411	0.00146759	0.0023791	0.00428211	0.00265427	0.0032818	0.00448794	0.00183337	0.00164618	0.00146274	0.000912159	0.00178039	0.00238758	0.00126705	0.000201798	0.0121197	0.0125273	0.00772128	0	0	0	0.00471932	0.0020926	0.00473635	0.00600548	0.00290658	0.00369195	0.00215652	0.00230947	0.000808407	0.00153935	0.00180749	0.00047978	0	0	0	0	0	0	0	0	0	0	0	0	0	0	0	0
MERGE16781ID	0.00120329	0.000788832	0.000601037	0.00140607	0.00182577	0.00247123	0.0022271	0.00117132	0.00241673	0.000948804	0.000547295	0.00252029	0	0	0.000246642	0.00595635	0.0124723	0.00479785	0	0	0	0.00230836	0.00156945	0.00269792	0.00241956	0.00083288	0.000668226	0	0.00019683	0	0.000446909	0.000157173	0.00111433	0	0	0	0	0	0	0	0	0	0	0	0	0	0	0	0
MERGE31073ID	0	0	0	0	0	0	0	5.09269e-05	0	0	0	0	0	0	0	0	0	0	0	0	0	0	0	0	0	0	0	0	0	0	1.65522e-05	0	0	0.00521724	0.00683825	0.00485343	0.0151705	0.0124586	0.0172673	0.000455597	0.00106412	0.000534771	0.000316265	0.00041913	0.000350473	0.00311269	0.00148895	0.00344558	0.00276868
MERGE9558ID	0	0	0	0	0	0	0	0	0	0	0	0	0	0	0	0	0	0	0	0	0	0	0	0	0	0	0	0	0	0	0	0	0	0	0	0	0	0	0	0	0	0	0	0	0	0	0	0	0
MERGE17724ID	0	0	0	0.00015978	1.53426e-05	0	0.000809853	0.000509269	0.00035025	0.000197668	0.00118581	0	0.00025952	0	0.000717505	0.000114987	0.000330148	0.000842634	0	0	0	0	0	0	0.000111672	0	0	0.002433	0.000144342	0.000373111	0	0.000204325	0	0	0	0	0	0	0	0	0.000595184	0	0	0	0.000425575	0	0	0	0
MERGE1549ID	0.00120329	0	0	0	0	3.95398e-05	0	0.000509269	0	0.000513936	0	0.000924877	0	0.000353596	0.000313908	0	0	0.000773847	0	0.000228996	0	0	0.000422544	0.00278785	0.000570769	0	0.000150351	0	0.000406781	0.000155463	0.00052967	0.00124167	0.00103694	0.000130431	0.000671239	0.000320712	0	0.00102059	0.000354521	0	0	0	0	0	0	0.000941493	0.0054453	0.000171327	0.00236048
MERGE10742ID	0.000701919	0.000220139	0.000350605	0	0.000138083	0	0.00215961	0.00290283	0.00259185	0.0243526	0.0245371	0.0167865	0.00238758	0.0035949	0.009776	0.00112688	0.00104547	0.000636275	0.00121796	0.000305328	0.000375949	3.4198e-05	0.000482907	0.000269792	0.000794114	0.00317854	0.00300702	0.000866296	0.000997271	4.66389e-05	0	0.000251477	0	2.89847e-05	0	4.27615e-05	0	0	0.000145979	0	0	0.000111411	0	8.82379e-05	0.000125169	0.000307426	0.000127624	0	0.00191678
MERGE4615ID	0	0.000366898	0.000275475	3.1956e-05	0	5.93096e-05	0.000371183	0.00152781	0.00101573	0.000711603	0.000912159	0.000531804	3.46027e-05	0	0.000919303	0.000206977	0.000403514	0.000343932	0	0	0	0.000478772	0	8.99308e-05	0	0.000152978	0.000250585	0.000442364	0.000236196	0.000917232	0.000132417	0	4.64303e-05	0.000115939	0.000461477	0.000149665	0	0.0001618	0.000563063	3.50459e-05	0	0	0.000445646	0.000154416	0.000325439	0	0.000319061	0.000285546	0
MERGE6984ID	0.000200548	0.000183449	0.000100173	0	0	0	0.000134976	5.09269e-05	0	0.000158134	0	0	0	0.000176798	0.000493285	0	0	0.000120376	0	0.000279884	0.000140981	0	0	0	0	0.000169976	0	0.000110591	0.00013122	1.55463e-05	4.96565e-05	0	0	0	0.000104881	0	0	0	0	0	0	0	0	0	0	0	0	0	0
MERGE9826ID	0	0	0.000275475	0	0	1.97699e-05	0	0	0	0	0	0	0	0	0	0	0	0	0	0	0	0	0	0	0	0	0	0	0	0	0	0	0	0	0.000377572	0.000171046	8.93256e-05	0.00042317	0	0.00017523	0.000414826	0	0	0	0	0.000710923	0.000148895	0.000304582	0
MERGE1376ID	0	0.000458623	0.000250432	0	0	0	0.00165345	0.000967611	0.00108578	0.000118601	9.12159e-05	0.000739902	0.00110729	0	0.000403596	0.00027597	0.000696979	0.000343932	0.000456737	0.00038166	0.000728401	0.00654891	0.00191151	0.0015588	0.00593104	0.00115583	0.00257267	0.00020275	0.00245381	0.000668491	0.00288008	0.00238904	0.000355966	0.00162314	0.00180396	0.00151803	0.000253089	0.000535185	0.000333667	0.000665872	0.00106412	0.000200539	0	0.000198535	0	0	0	0.0004188	0
MERGE838ID	0	0.000532003	0.000275475	9.58681e-05	0.000230139	0	0.00134976	0.000152781	0	0.000395335	0.000729727	0.000208097	0.00150522	0.000795592	0.00199556	0	0	0.000189163	0	0	0.000399445	0	0.000342059	0.000119908	0.00346184	0.000628909	0.00141998	0.00342832	0.00283435	0.00110379	0.000248283	0.000628694	0.000278582	0.000159416	0.000230739	0.000149665	0.000327527	0	0	0	0	0.000423361	0	0	0	0.00023057	0	0	0.000168606
MERGE12190ID	0	0	0	0	0	0	0	0	0	0	0	0	0	0	0	0	0	0	0	0	0	0	0	0	0	0	0	0	0	0	0	0	0	0	0	0	0	0	0	0	0	0	0	0	0	0	0	0	0
MERGE9949ID	0	0	0	0	0	0	0	0	0	0.000237201	0.00045608	0	0	0	0	0	0.000440197	0	0	0	0	0	0	0	0	0	0	0	0.000406781	0	0	0	0	0	0	0	0	9.95694e-05	6.25626e-05	0	0.000144287	0.00031195	0	0	0	0	0.000212707	0.0002094	0
MERGE7869ID	0.00050137	0	0.000375648	0	4.60278e-05	0	0	0.000254634	0.0001401	0	0	0	0	0.000942924	0.000246642	0.000298967	0	0.000240753	0.00143788	0.00134853	0.00230269	0.000205188	0.000804845	0.00158878	0.00129043	0.00185273	0.000801871	0.00143768	0.00129908	0.00152354	0.000430357	0.00149315	0.000433349	0.000492739	0.00190884	0.000769708	0.000506178	0.000659647	0.000104271	0.000192753	0.000685364	0	0.000143757	0.00101474	0.000600811	0	0.000723204	9.51819e-05	0.000212976
MERGE16764ID	0.00147069	0.000165104	0	0.000287604	0.000337537	0.000632636	0.000101232	0.000356488	0.00318728	0.000593003	0.000638511	0	0.0012457	0.000825058	0.000358752	0.00218476	0.00372334	0.00132414	0	0	0.000939872	0.00129952	0.000201211	0.000599538	0.000111672	0.000322953	0.000334113	0.000626682	0.000826685	0	0.000430357	0.000377216	0.000278582	0	0.000146834	0	0.000163764	0	0	0	0	0	0	0	0	0	0	0	0
MERGE13489ID	0	0	0.000200346	0	0	0	0	0	0	0	0	0	0	0	0	0	0	0	0	0	0	0	0	0	0	0	0	0.000147455	0.000170586	0	0	0	0	0	0.000104881	0.000513138	0	6.22309e-05	0.000312813	0.000122661	0.000234467	0	0.000503148	0	0.000600811	0.0023057	0.00119116	0.00215111	0.000372707
MERGE18856ID	0	0	0	0	3.06852e-05	0	0.00060739	0.000152781	0	0	0	0.00011561	0	0.000235731	0	0	0	0	0	0	0	0	0	0	0	0	0	0	0	0.000373111	0	0	0	0	0	0	0	0	0	0	0	0	0	0	0	0	0	0	0
MERGE9746ID	0.000233973	0	0	0	9.20556e-05	0	0.000573646	0	0.00115583	0	0	0	0	0	4.48441e-05	0	0.000421856	0.000206359	0	0	0	0.000102594	0.000221332	0.000239815	0	0.000271961	0	0.0004055	0	0.000404204	0.000248283	0	0	0.000159416	0.000398548	0.000171046	0	0	0	0	0.00039679	0	0	0	0.000450608	0	0	0	0
MERGE3390ID	0	0	0	0	0	0	0	0	0	0	0	0	0	0	0	0	0	0	0	0	0	0	0	0	0	0	0	0	0	0	0	0	0	0	0	0	0	0	0	0	0	0	0	0	0	0	0	0	0
MERGE17539ID	0	0	0	0	0	0	0	0	0	0	0	0	0	0	0	0	0	0	0	0	0	0	0	0	0	0	0	0	0	0	0	0	0.000232151	0	0	0	0	0	0	0	0	0	0	0	0	0	0	0	0
MERGE17795ID	0.00304165	0.000146759	0.000225389	0.000734989	0.00101261	0.000514017	0.000809853	0.000509269	0.00231165	0.00169994	0.000912159	0.000924877	0.00051904	0.000736659	0.00150228	0.0045995	0.00658462	0.00359409	0.000135329	0	0	0.00159021	0.00126763	0.000839354	0.0020101	0.00117283	0.00140327	0.00112434	0.000223074	0.000310926	0.00359182	0.00367786	0.00272391	1.44923e-05	0.000230739	0	0	0	0	0.000122661	0	0	0	0	0	0	0	0	0
MERGE20468ID	0	0	0	0	0	0	0	0	0	0	0	0	0	0	0	0	0	0	0	0	0	0	0	0	0.000210936	0.000458934	0	0.000755705	0.000616733	0.000248741	0	0	0	0.00139126	0.00237031	0.0017746	0.000461516	0.000174246	0.00102186	0.000665872	0.000667328	0.000267386	0.00313389	0	0.000851149	0.00222884	0.00272265	0.00325522	0.00017748
MERGE7121ID	0	0	0	0	0	0	0	0	0	0	0.000912159	0	0	0	0	0	0	0	0	0	0	0	0	0	0	0	0.0234547	0	0	0	0	0	0	0	0	0	0.00519577	0.00199139	0	0	0	0	0	0	0	0	0	0	0.000141984
MERGE9592ID	0.000267398	0	0.000300518	0	0	0	0	0	0	0	0	0	0.000415232	0.000677726	0	0.000160982	0.00082537	0.000240753	0.000118413	0	0	0.000222287	0	0	0	0	0	0	0	0	0	0	0	0.0017101	0.00258008	0.000897992	0.00174185	0.00134419	0.00362863	0.00245321	0.00364325	0.000779875	0.00544838	0.00269126	0.0184499	0.00426554	0.00506243	0.00692924	0.00121574
MERGE8961ID	0.000869042	0	0	0	0.000184111	0	0	0	0	0	0	0	0	0	0	0	0	0	0.00021991	0	0	0	0	0	0	0	0	0	0	0	0	0	0	0.000173908	0.00153127	0.00128285	0.00107191	0.000510293	0.00025025	0.000420551	0	0.000267386	0.000876916	0.000308833	0	0.00192141	0.000404144	0	0.00335436
MERGE18307ID	0	0	0	0.000926725	0.000536991	0.000177929	0.000269951	0.000152781	0.000630451	0	9.12159e-05	0	0	0	0	0	0.000495222	0	0	0	0.000281962	0	0.000221332	0	0	0	0	1.84318e-05	0	0	0	0	0	0	0	0	0	0	0	0	0	0	0	0	0	0	0	0	0
MERGE18763ID	0.000467946	0.000256829	0.000275475	6.39121e-05	0.000122741	0.000336088	0.000236207	0.000203707	0	0	0.00100337	0.000161853	0.000190315	0.000383063	0.000448441	0	7.33662e-05	0	0.000761228	0.00221363	0.000892878	0	0	0	0	0	0	0	0	0	0.000480013	0	0	0.000536216	0.00155224	0.000812469	0.000967694	0.00102059	0.001001	0.00350459	0.00128055	0.00347601	0.00337828	0.0051178	0.00583287	0.00858872	0.00884862	0.0133064	0.00299053
MERGE9542ID	0.00658466	0	0.000175302	0	0	0	0	0	0	0	0	0	0.00110729	0	0.00280275	0.00855507	0	1.71966e-05	0	0	0	0	0	0	0.0016999	0.0013598	0	0	0	0	0	0.000267195	0	0.000594186	0.00100686	2.13808e-05	0.000238202	0	0	0.0116703	0	0.0022505	0	0	0.00127672	0	0.000999723	0	0
MERGE17771ID	3.34247e-05	0	2.50432e-05	0.00015978	0.00107398	0.000968724	0.000404927	5.09269e-05	0.00150608	0	0.00182432	0.00106361	0	0	0	0.00108088	0.00374168	0.000825437	0	0	0	0	0.000523149	0.00167871	0.000285385	0.000339951	0.000334113	0.000479227	0.000367415	0.000326472	0.0011752	0.00177606	0.002662	0	0.000209762	0.00027795	0	0	0.00025025	1.7523e-05	0	0	0	0	0	0	0	0	0
MERGE2719ID	0	0	0	0	0	0	0	0	0	0	0	0	0	0	0	0	0	0	0	0	0	0	0	0	0	0	0	0	0	0	0	0	0	0	0	0	0	0	0	0	0	0	0	0	0	0	0	0	0
MERGE19315ID	0	0	0	0	0	0	0	0	0	0	0	0	0	0	0	0	0	0	5.07485e-05	0	0.000140981	0	0	0	0	0	0	0	0	0	0	0	0	0.0001884	6.29287e-05	0	0	0.0003236	0.000625626	0.000578258	0.000486969	0.000155975	0.000230011	0.000463249	0.00105142	0.000384283	0.000404144	0	6.21179e-05
MERGE4981ID	0.00056822	0.00155932	0.00105181	0.000511296	0.000122741	0.000158159	0.000202463	5.09269e-05	0	0.00122554	0.00118581	0.00187288	0.000380629	0.000147332	0.00237673	0.000436952	0.0011922	0.00091142	0.000981138	0.00117042	0.00101036	0.000820751	0.00036218	0.000659492	0.000521137	0.000356949	0	0.0004055	0.000800441	4.66389e-05	3.31044e-05	0	0.000139291	0.000217385	0	0.0005559	0.000580616	0	0	0	0.000180359	0	0	0	0	0	0	0	0.000266219
MERGE15212ID	0	0	0	0	0	0	0	0	0	0	0	0	0	0	0	0	0	0	0	0	0	0.000940444	0	0	0	0	0	0.000755705	0.000813563	0.000139917	0.00052967	0.00149315	0.00181078	8.6954e-05	0.00125857	0.000620042	0.000223314	0.00207851	0.000604771	0.000210275	0.000126251	0	0.00110693	0.000154416	2.50338e-05	0.00032664	0.000191436	0.000533019	2.66219e-05
MERGE18234ID	0	0	0	0	0.000107398	0	0	0	0	0	0	0.000439317	0.000484437	8.83991e-05	0	0	0	0	0	0	0	0	0	8.99308e-05	0	0	0.000250585	0.000534523	0.000301806	0.000932778	0.000198626	0.000188608	0.000123814	0	0	2.13808e-05	0	0.000398277	0	0	0	0	0	0	0	0	0	0.000114218	0
MERGE3520ID	0	0	0	0	0.000245482	0	0	0.000407415	0.000245175	0	0.00045608	0.000277463	0	0	0.000672661	0	0.000972102	0.000584685	0.000524402	0.000941428	0.000281962	0.000495871	0	0.000509608	0.00131525	0.000407941	0.000467758	0.000700409	3.93659e-05	0	0	0	0.000294058	0	0.000461477	0	0	0.000535185	0.000875876	0.00159459	0.00167734	0.000713028	0.000388143	0.00236036	0.000801081	0.000153713	0.000106354	0.00156098	0.00156182
MERGE11440ID	0	0.000311864	0	0	0	0	0	0	0	7.9067e-05	0.000273648	0	0	0	0.000448441	0	0.000201757	0.000601881	0	0	0	0	0	0	0	0	0	0	0	4.66389e-05	0.000281387	0	0	0.0001884	0.000272691	0	0	0	0	0	0	0	0	0	0	0	0	0	0
MERGE4252ID	0	0	0	0	0	0	0	0	0	0.000158134	0	0	0	0	0	0	0	0	0	0	0	0	0	0	0	0	0	0	0	0	0	0	0	0	0	0	0	0	0	0	0	0	0	0	0	0	0	0	0
MERGE8448ID	0	0.000201794	0	0	0	0	0	0.000254634	0.000490351	7.9067e-05	0	6.93658e-05	0.000484437	0	0	0	0	0	0	0	0	0	0	0.000599538	0	0	0	0	0	0.000808407	0	0	0	0	0	0	0	0	0	0	0	0	0	0	0	0	0	0	0
MERGE9124ID	0	0	0	0	0	0	0	0	0	0	0	0	0	0	0	0	0	0	0	0	0	0	0	0	0	0	0	0	0	0	0	0	0	0	0	0	0	0	0	0	0	0	0	0	0	0	0	0	0
MERGE8024ID	0	0	0	0	0	0	0	0	0	0	0	0	0	0	0	0	0	0	0	0	0	0	0	0	0	0	0	0	0.000761075	0.000917232	0	0	0	0.000391293	0.000251715	0.000940754	5.95504e-05	8.71232e-05	0.000333667	0	0	0	0.000359392	0	0	0.000307426	0	0	0
MERGE17498ID	0	0	0	0	0	0.000355858	0.000776109	0.00320839	0.00427306	3.95335e-05	0.000273648	0.00131795	0.000813163	0.000589327	0.000515707	0.000896902	0.00192586	0.00194322	0	0	0	0.00270164	0.000845087	0.000809377	0.00114154	0.000254963	0.000417641	0.00667232	0.00387098	0.000808407	0.000695192	0.000738715	0.000711931	0	0	0	0	0	0	0	0	0	0.000230011	0	0	0	0	0	0
MERGE1679ID	0.00615014	0.00243987	0.00262954	0.00121433	0.000552334	0.000869875	0.00725494	0.00336117	0.00556898	0.00110694	0.000820943	0.00136419	0.00766449	0.00477355	0.00605395	0.00377159	0.00146732	0.00197761	0.00356931	0.00363849	0.00575671	0.00617273	0.00154933	0.00521598	0.00764334	0.00312755	0.0062145	0.00186161	0.00380537	0.000481935	0.000231731	0.000895888	0.00103694	0.00391293	0.00369182	0.00301469	0	0	0	0.00059578	0.0007034	0.00031195	0	0	0	0.00055721	0	0.0004188	0.000745414
MERGE4509ID	0	0	0	0	0.000291509	0	0	0	0	0.000237201	0	0.000277463	0.000847766	0	0	0.000620932	0	0	0	0	0	0	0	0	0.000657625	0	0.000501169	0.0012718	0.000577367	0	0.000347596	0.000282912	0.000727408	0	0.000440501	0	0	0.000136908	0	0	0	0	0	0	0.000250338	0	0	0	0
MERGE31822ID	0	0	0	0	0	0	0	0	0	0	0	0	0	0	0	0	0	0	0	0	0	0	0	0	0	0	0	0	0	0	0	0	0	0	0	0	0.000133988	0.000684539	0	0.000140184	0	0.000133693	0	0.000772082	0	0	0.000233978	0	0
MERGE6817ID	0	0.000146759	0	0	0	0.000158159	0	0	0	0.000197668	0	0	0.000207616	0	0.00114352	0	0	5.15898e-05	0	0.00165386	0.00173876	0	0	0	2.48161e-05	0.000118983	0.000484464	0.0136395	0.00200766	0.00705802	4.96565e-05	0.00193323	0.00184173	0.000159416	0	0.00027795	0	0.000124462	0	0.00653606	0.000216431	0.0006239	0	0	0	0	0	0	0
MERGE1314ID	0	0	0	0	0	0	0	0.000101854	0	0	0	0	0	0	0	0	0	0.000498702	0	0	0	0	0	0	0	0	0.000250585	0.000460796	0.000551123	0	0	0.000502955	0.000680978	0	0	0	0	0	0.00025025	0	0	0	0	0	0	0	0	0	0
MERGE7029ID	0	0	5.00864e-05	0	0.000138083	0	0	0.000203707	0	0	0	0	0	0	0	0	0	0.000395522	0	0	0.000187974	0.000307782	0	0	0	0	0	0.000294909	0.00013122	0.000217648	0	0.000267195	0	0.000536216	0.000356596	2.13808e-05	0	0.000199139	0.000166834	0	0	0	0.000201259	0	0.000600811	0.000441925	0.000872099	0.000647237	0
MERGE20844ID	0	0	0	0	0	0	0	0	0	0	0	0	0	0	0	0	0	0	0	0	0	0	0	0	0	0	0	0	0	0	0	0	0	0	0	0	0	0	0	0	0	0	0	0	0	0	0	0	0
MERGE7842ID	0.00106959	0.000238484	0.000375648	3.1956e-05	0.000168769	0	0	0	0	0.000395335	0.000273648	0.000231219	0	0.000559861	0	0	0	0.000412719	0	0	0	0	0	0	0.000136488	0.000339951	0	0	0	0.000264287	0	0	0	0.000536216	0.000629287	0.00151803	0.000387078	0.000684539	0.000959293	0.00059578	0.000667328	0	0.00104942	0.000463249	0.00107645	0.000806994	0.000680663	0.000818564	0.000408203
MERGE1551ID	0.000334247	0	0.000100173	0	0	0.000118619	6.74878e-05	0.00101854	0.0001401	0	0.00118581	0	0	0	0	0	0	0	0	0	0.000375949	0	0	0.000269792	0.000210936	0.00103685	0	0.00106905	0.000406781	0	0.00014897	0.00023576	0.000139291	0.000130431	0	0	0	0.00026137	0	0	0	0.000445643	0	0	0	0	0	0	0.000212976
MERGE8172ID	0.000534795	0.00132083	0.00162781	0.000287604	0	0.000138389	0.00148473	0.000356488	0.00171623	0.000869737	0.00155067	0.00138732	0.00160902	0.00536288	0.00206283	0.000160982	0.000128391	0	0.00328174	0.00203552	0.00244367	0.000478772	0.00128775	0.000869331	0.00174953	0.000628909	0.00138657	0.00145611	0.00136469	0.000575213	0	0	4.64303e-05	0	0.000230739	0	7.4438e-05	0	0.000229396	0	0	0	0	0	0	9.60707e-05	0	0	0.000248471
MERGE4850ID	0	0	0	0	0	0	0	0	0	0	0	2.31219e-05	0	0	0	0	0	0	0	0	0	0	0.000120727	0	0	0.000526924	0	0	0.000524879	0.000155463	0	0.000282912	0	0	0	0	0	0.000298708	0	0	0	0	0	0	0.000125169	0	0	0	0
MERGE6959ID	0	0.00100897	0	0	0	0.000197699	0	0	0	0	0	0	0.000380629	0	0	0	0	0	0.000169162	0	0	0	0	0	0	0	0	0	0	0	0	0	0	0	0	0.000213808	0.000461516	0.00104548	0.000980147	0.000210275	0.00189377	0.000467925	0.00199822	0.00472073	0.00600811	0.00537996	0.00387127	0.00593935	0.00258233
MERGE17796ID	0.00233973	0.00304526	0.000500864	0	0	0.000237239	0.00350936	0.00234264	0.00157613	0.000474402	0.00538174	0.00351453	0.000588245	0.000736659	0.0054934	0.0027367	0.00465876	0.00228715	0.000845809	0.000457992	0.000939872	0.00218867	2.01211e-05	0.000359723	0.00219622	0	0.000751754	0.00235927	0.00198142	0.000684037	0.000132417	0.00047152	0.000851222	0	0.00113272	0.000384854	0	0.000186693	0	0.000157707	0	0	0	0	0	0	0	0	0
MERGE1576ID	0	0	5.00864e-05	0	0	0	0	0.000203707	0	0.000395335	0	0	0.000536341	0	0	0	0	0	0	0	0	0	0	0	0	0	0	0	0	0.000233194	0	0	0	0	0	0	0	0	0	0.000245321	0	0	0	0	0	9.60707e-05	0	7.61455e-05	0
MERGE20788ID	0	0	0	0	0	0	0.000168719	0.000152781	0.000595426	0.000118601	0	0.000832389	0	0	0.000313908	0	0	0	0	0	0	0	0	0	0	0	0	0.000552955	0.000485513	0.000948324	0	0	0	0.000144923	0.000356596	0	0	0	0.000312813	0	0	0	0	0	0	0	0	0	0
MERGE7643ID	0	0	0	0.000926725	0.000874528	0.000672176	0.00482538	0.00168059	0.00262688	0.000395335	9.12159e-05	0.000809267	0.000622848	0.00318237	0.000156954	0.000620932	0.00221933	0.000945813	0	0	0	0.000547168	0	0	0.00193565	0.0020907	0.00108587	0.00101375	0.00261127	0.000621852	0	1.57173e-05	0	0	0.000272691	0	0	0	0	0	0.000721436	0	0	0	0	0.000134499	0	0	0.000541313
MERGE31276ID	0	0	0	0	0	0	0	0	0	0	0	0	0	0	0	0	0	0	0	0	0	0	0	0	0	0	0	0	0	0	0	0	0	0	0	0	0	0	0	0	0	0	0	0	0	0	0	0	0
MERGE7002ID	0	0	0	0	0	0	0	0	0	0.000316268	0	0.000138732	0	0.00032413	0	0	0	0.00314698	0.000152246	0.000178108	0	0	0	0	0	0	0	5.52955e-05	0.000511757	0	0	0.00160317	1.54768e-05	0.000507232	0	0.000149665	0.000357302	0.00084634	6.25626e-05	0.00108642	0	0	0	0	0	0.000614853	0.000319061	0	0.000115362
MERGE7009ID	0	0	0	0	0	0.000138389	0	0	0	0	0	0	0	0	0	0.00045995	0	0	0	0	0	0	0	0	0	0	6.68226e-05	0	0	0	0	9.4304e-05	0	0.000144923	0.000356596	0	0	0	0.000229396	0.00029789	0.000414826	0	0.000704408	0	0.00172733	0.000307426	0	0.000190364	6.21179e-05
MERGE11583ID	0.000401096	0.000421933	0.000525907	0.00047934	0.000230139	0	6.74878e-05	0.000865757	0	0.000553469	0	0.000231219	0	0	0	0	0	0.000481505	0	0.000279884	0.000258465	0.000598465	0	0.000269792	0.000335017	0	0	0.000147455	0	0.000279833	0	0	0.000123814	0.000565201	0.000755144	6.41423e-05	1.48876e-05	0.000199139	0.000271104	0.000613303	0	0.00031195	0	0	0.000400541	3.84283e-05	0.000872099	0	0.000195228
MERGE17174ID	0	0	0	0	0	0	3.37439e-05	0	0	0	0	0	0	0	0	0.000390957	0	1.71966e-05	0	0	0	0	0	0	0	0	0	0	1.3122e-05	0	0	0	0	0	0	0	0	0	0	0	0	0	0	0	0	0	0	0	0
MERGE1571ID	0	0	0.000325562	0.000191736	0	0	0.000404927	0	0	0.000197668	0	0.000462438	0.000207616	0.000471462	0.00109868	0	0	0	0	0	0	0	0	0.000239815	0.000508729	0.000339951	0	0.0004055	0.000380537	0.00041975	0	0.000220043	0	0.000391293	0.000104881	0.000235188	0.000163764	0	6.25626e-05	0	0	0.00031195	0	0	0	0.000307426	0.000233978	0.000247473	2.66219e-05
MERGE3341ID	0	0	0	0	0	0	0.000134976	0	0	0.0010674	0	0.00180351	0.0013322	0.000677726	0.000672661	0.000298967	0.000366831	0.000292342	0.00316333	0.000356216	0.000869381	0.011576	0.00446689	0.00206841	0.00162545	0.00127482	0.00133645	0.00322557	0.00338547	0.00228531	0.000480013	0.000675846	0.000386919	0.00230428	0.00178298	0.00213808	0.000193539	4.97847e-05	0.000875876	0	0	0	0.000445646	0.000595606	0.000951284	0.000845422	0.00136133	0.000704346	0.000390455
MERGE8686ID	0.000267398	0	0	0	0	0	6.74878e-05	0.000101854	0	0	0	9.24877e-05	0.00169553	0	0.000470863	0	0	0.000257949	0	0	0	0	0	0	0	0	0	0.00108748	0.000761075	0.000217648	0.00052967	0.000188608	7.73838e-05	0.000739109	0.000776121	0.000513138	0	0	0	0	0	0	0	0	0	0	0	0	0.000550187
MERGE25934ID	0	0	0	0	0	0	0	0	0	0	0	0	0	0	0	0	0	0.000154769	0	0	0	0.000461673	0.000201211	0	0	0	0	1.84318e-05	0.000629855	0.000310926	0.000976579	0.000518672	0.000309535	0	0.000146834	0	0	8.71232e-05	0	0	0	0	0	0	0	0	0	0	0
MERGE7832ID	0	0	0	0	0	0	0	0.000356488	0	0.000830204	0.000820943	0	0	0	0	0	0	0.000189163	0	0	0	0	0.000100606	0	0	0	0	0	0.000236196	0.00012437	0	0	0	8.6954e-05	0	0	0	0	0	0	0.000180359	0	0.000445646	0	0.000225304	0	0	0	0
MERGE10522ID	0.00150411	0.00262332	0.00250432	0	0.000690417	0.000691946	0.000641134	0.000152781	0.000630451	0.000553469	0.000273648	0.000300585	0.0013495	0.00471462	0.00320635	0.00133385	0.000495222	0.000361129	0.00159012	0.00142486	0.00166827	0.000478772	0.000422544	0.000299769	0	0.000594914	0.000467758	0.0216574	0.0164418	0.0117064	0.000397252	0.000880171	0.000882175	0.000478247	0.000692216	0.000256569	0.000104213	0.000348493	0.000145979	0	0	0.000222821	0	6.61784e-05	7.51014e-05	7.68566e-05	0	0	0.000150858
MERGE9614ID	0	0	0	0	0	0	0	0	0	0	0	0	0	0	0	0	0	0	0	0	0	0	0	0	0	0	0	0	0	0	0	0	0	0	0	0	0	0	0	0	0	0	0	0	0	0	0	0	0
MERGE18530ID	0	0	0	0	0	0	0	0	0	0	0	0	0	0	0	0	0	0	8.45809e-05	0	0.000117484	0	0	0	0	0	0	5.52955e-05	0	0.000139917	0	0	0	0	0	0	0	0	0.000187688	0	0.000324646	0.000757593	0	0	0	0	0.000276519	0.000171327	0
MERGE1216ID	0	0.000165104	0.000776339	0	0	0	0	0	0	0.000276735	0	0	0.000311424	0	0.000381174	0.000436952	0	0	0	0	0.000234968	0	0	0.000629515	0	0	0	7.37273e-05	0	0	0	0.000125739	0	0	0	0	0	0.000112016	0	0	0	0	0	0	0	0	0	0	0
MERGE33028ID	0.000100274	0	0	0	0	0	0.000269951	0	0.000455326	0.00158134	9.12159e-05	0.0033758	0.00418692	0.00126705	0.0103141	0.000137985	1.83416e-05	0.000842634	0.00341707	0.000203552	0.000892878	0.000803652	0	0.0007794	0.000235752	0.00173375	0.00683261	0.00309655	0.00417279	0.000575213	0.00258214	0.00070728	0.00244533	0.00627518	0.0021186	0.00357059	0.000223314	0	0.00125125	0	0	0	0.000546275	0	0.000150203	0	0.000340331	0.0012564	0
MERGE10861ID	0.000835617	0.000256829	0.00122712	0	0	0.000276778	0.000101232	0	0.000385275	0	0.000729727	0.000161853	0	0.000883991	0	0	0	0.000515898	0.00235135	0.000788764	0.00164478	0	0.00018109	0.000119908	0.000335017	0	0	0.000368636	0.000275562	0	0	0	0.000170244	0.00107243	0	2.13808e-05	0	0	0	0	0.000162323	0	0	0	0	0	0.000276519	0.000571091	0.000470321
MERGE2955ID	0	0	0	0	0	0	0	0	0	0	0	0	0	0	0	0	0	0	0	0	0	0	0	0	0	0	0	0	0.000275562	0	4.96565e-05	0	0	0	0.000146834	0.000491758	0	0	0.000125125	0.000210275	0	0	8.6254e-05	0	0	0.000461139	0.000170166	0.000285546	0.000115362
MERGE9620ID	0	0.000128414	0.000726253	0.000671077	0.000260824	0.000553557	0.00101232	0	0.000315225	0	0	0.000208097	0.000865067	0	0.000493285	0	0	0	0	0	0	0.000530069	0.000321938	0	0	0	0	0.000350205	0	0.000171009	0.000347596	0.000188608	0	0	0.000356596	0	0.000297752	0	0.00025025	0.000245321	0.000180359	0	0	0	0.000175237	0	0	0	0.000106488
MERGE8692ID	0	0	0	0	0	0	0	0	0	0	0	0	0	0	0	0	0	0	0	0	0	0	0	0	0	0	0	0	0	0	0	0	0	0	0	0	0	0	0	0	0	0	0	0	0	0	0	0	0
MERGE18904ID	0	0	0.000175302	0	0	0	0.000674878	0	0.00105075	0	0.000912159	0.000416195	0.00114189	0.000441995	0.00022422	0	0	0	0	0	0	0.000222287	0	0	0.00115395	0.000662905	0.00175409	3.68636e-05	0.00156152	0.00101051	0	0	0.000139291	0	0	0	0	0	0	0	0.000721436	0	0.000129381	0.000154416	0	0	0	0.000133255	0.000496943
MERGE9612ID	0	0	0	0	0	0	0	0	0	0	0	0	0	0	0	0	0	0	0	0	0	0	0	0	0	0	0	0	0	0	0	0	0	0	0	0	0	0	0	0	0.000270538	0	2.87513e-05	0	0	0	0	0	0
MERGE19288ID	0	0	0	0	0	0	0	0	0	0	0	0	0	0	0	0	0	0	0	0	0	0	0	0	0	0	0	0	0	0	0	0	0	0	0	0	0	0	0	0	0	0	0	0	0	0	0	0	0
MERGE18811ID	0	0	0	0	0	0	0	0	0	0	0	0	0	0	0	0	0	0	0	0	0	0	0	0	0	0	0	0	0	0	0	0	0	0	0	0	0	0	0	0	0	0	0	0	0	0	0	0	0
MERGE5152ID	0	0	0	0	0	0	0	0	0	0	0	0	0	0	0	0	0	0	0	0	0	0	0	0	0	0	0	0	0	0	0	0	0	0.000202893	0	4.27615e-05	0.000119101	0	8.34168e-05	0	0	0	0	0	0	0	0	0	0
MERGE19043ID	0	0	0	0	0	0	0	0	0.000560401	0	0	0	0	0	0	0	0	0	0	0	0	0	0.00036218	8.99308e-05	0	0	0	0	0	0	0	0	0	0.000768094	0.000629287	0.000919373	0	0	0	0	0	0	0	0	0	0	0.000212707	0	0
MERGE17238ID	0	0.000476968	7.51296e-05	0	0	0	0	5.09269e-05	0.000455326	0	0.000273648	0	0.00108998	0.000530395	0	0.000114987	0.000201757	0.00110058	0.000439821	0	0.000446439	0	0.000503028	0.000749423	0	0	0.00026729	0.0015667	0.000616733	0.000435296	0.000612431	0.000848736	0.000742885	8.6954e-05	0.00138443	0	0.000282864	0	0	0.000630826	0.000270538	0.000111411	0	0	0	0.000268998	0	0	0
MERGE6965ID	0	0	0.000300518	0	0.000107398	0	0	0	0	0	0.000273648	0	0	0	0	0	0	0	0	0.000305328	0	0	0	0	0	0	0	0	0	0	0	0	0	0.00201443	0.00436306	0.00126147	0.00126545	0.00237722	0.00406657	0.000438074	0.00245288	0.00135921	0.00524712	0.00386041	0.00993842	0.00476511	0.00872099	0.00767166	0.000851902
MERGE1567ID	0	0	0.000425734	3.1956e-05	0	0	0.000202463	0	0.0002802	0.000553469	0.000638511	0.00224283	0.00185124	0.000235731	0.000246642	6.89925e-05	0	0.000309539	0.000862725	0	0.000469936	0.000718157	0.000523149	8.99308e-05	0.000111672	0.000662905	0	0.000534523	0.000183708	0.000217648	0	0	0.000123814	0.000753601	0.000377572	0.000748327	0.000521066	0.000510293	0.000375375	0.000508166	0	0	0	2.20595e-05	0	0.00122971	0.000233978	0.000666273	0.000399329
MERGE2248ID	0.000300822	0.000128414	0.000525907	9.58681e-05	0.000644389	0.000355858	0.00178843	0.000662049	0.0015411	0.00118601	0.00118581	0.00117922	0.000640149	0.00109026	0.000784771	0.00121887	0.00122888	0.00182284	0	0	0	0.00179539	0.000160969	0.000419677	8.68562e-05	0.000186973	0	0.000534523	0.000669221	0.000435296	0	0.000298629	0	7.24617e-05	0	0.000128285	0	6.22309e-05	0	0	0	0	0	0.000286773	0	0	0	0	0
MERGE7132ID	0	0	0	0	0	0	0	0	0	0	0	0	0	0	0	0	0	0	0	0	0	0	0	0	0	0	0	0	0	0	0	0	0	0	0	0	0	0	0	0	0	0	0	0	0	0	0	0	0
MERGE5150ID	0	0	0	0	0	0	0	0	0	0	0	0	0	0	0	0	0	0	0	0	0	0	0	0	0.000161304	0	0	9.21591e-05	0	0.000233194	0	0	0	0.000724617	0.000608311	0.000235188	0	0	0	0	0.000432861	0	0	0	0	0	0	0	0
MERGE5053ID	0	0	0	0	0	0	0	0	0	0	0	0	0	0.000471462	0	0	0	0	0	0	0	0	0	0	0	0	0	0.000147455	0.000301806	0.000202102	0.000115865	0	0	0	2.09762e-05	4.27615e-05	0	0	6.25626e-05	0	0	0	0	0	0	0	0	0	0
MERGE1356ID	0	0	0	0	0	0.000316318	0.000168719	0.000458342	0	0	0	0	0	0	0	0	0	0	0	0.000203552	0	0.000153891	0	0	0.000297793	0	0	0	0.000209952	0.000342019	0	0.000141456	0.000309535	0	0.00033562	0.000192427	0	0	0.00025025	0	9.01795e-05	0.000802157	0	0	0	0.000115285	0.000148895	0	0
MERGE17719ID	0	0	0	0.000191736	0.000153426	0	0.000303695	0.000305561	0.0002802	0	0	0	0	0	0	0.000252972	0	0.000326736	0	0	0	0	0	0	0	0.000220968	0	0.000645114	0	0	0	0	9.28606e-05	8.6954e-05	0.000230739	0	0	0.000149354	0	0	0.000378754	0.000133693	0.000273138	0	0.000675912	0	0.000255249	0	0
MERGE16081ID	0	0	0	0	0	0	0.000337439	0	0.000420301	0	0.000182432	0.000208097	0.000397931	0	0	0.000482947	0	1.71966e-05	0.000845809	0.000178108	0	0	0	0.000239815	0	0.000373946	0.000283996	0.000571386	0.00154839	0.000310926	9.93131e-05	0	0	0.000260862	0.00207665	0.00143251	0	0	0.000208542	0	0	0	0.000445646	0	7.51014e-05	0	0	0	0
MERGE5079ID	0	0	0	0	0	0	0	0	0	0	0	0	0	0	0	0	0	0	0	0	0	0	0	0	0	0	0	0	0	0	0	0	0	0	0.000146834	0	0	0	0	0	0	0	0	0	0	0	0	0	0
MERGE11524ID	0	0	0	0	0.000245482	0	6.74878e-05	0	0.000595426	0	0	0	0	0	0.000426019	0	9.17078e-05	0	0	5.0888e-05	0	0.000273584	0	0	0	0	0	0.000331773	0.000223074	0.000637398	0	0	0	0.000231877	0.000104881	6.41423e-05	0.000148876	0.000448062	0.00196029	0.00157707	0.0011543	0.00138149	0.000833789	0.000529427	0.00105142	0.00165242	0.00299917	0.00403571	0.000283967
MERGE18117ID	0.00173808	0.00174277	0.000425734	0	0	0.000296548	0.000202463	0.000458342	0.000385275	0.00593003	0.00547295	0.00256653	0.0025952	0.000677726	0.00143501	0.00036796	0	0.000154769	0	0	0.000963369	0.00066686	0	0	0	0	0	0.000294909	0.000590489	0.000481935	0.000198626	0	0.000154768	0.0018985	0.0016781	0.00241603	0.000729492	0.0012944	0.0015015	0.000210275	0.000685364	0.000735311	2.87513e-05	0.000330892	0.000550744	0.00107599	0.000808287	0.000837601	0.000612305
MERGE20801ID	0	0	0	0	0	0	0	0	0	0	0	0	0	0	0	0	0	0	0	0	0	0	0	0	0	0	0	0	0	0	0	0	0	0.000130431	0.00159419	0.00136837	0.000699717	0.00124462	0.000980147	0.000700918	0.00169537	0.0006239	0.00334953	0.000573546	0.00588294	0.00103756	0.00127624	0.00298871	0.000887398
MERGE5502ID	0	0	0	0	0	0	0	0	0	0	0	0	0	0	0	0	0	0	0	0	0	0	0	0.000149885	0.000459097	0	0	0	0.000144342	0	0	0	0	7.24617e-05	0	0	0	0	0	0	0	0	0	4.41189e-05	0	0	0	0	0
MERGE589ID	0.000300822	0.000898901	0.000175302	0	0.000230139	0.000395398	0	0	0	0	0	0	0.001263	0	0.00105384	0	0.000531905	5.15898e-05	0	0	0.000211471	0	0	0.000239815	0.000223344	0	0	0	0	0	0	0	0	0.000376801	0.00216055	0.00151803	0.00199494	0.00190426	0.00185602	0.00315413	0.00303003	0.00314178	0.00231448	0.00341922	0.00460622	0.00238255	0.00089337	0.00144676	0.00195228
MERGE31070ID	0	0	0	0.00015978	0	0	0	0	7.00501e-05	0	0	0	0	0	0	0	0.000183416	0	0	0	0	0	0.000120727	0.000239815	0	0	0	0.0028938	0.0026244	0.00096387	0.00206902	0.00172891	0.00255367	0.000217385	0	2.13808e-05	0.000387078	0.000149354	0	0	0	0	0	0	0	0	0	0	0
MERGE1560ID	0	0	0	0	0	0	0	0	0	3.95335e-05	0	0.000393073	0	0	0	0	0	0	0	0	0.000281962	0	0	0	0	0	0	0.000681977	0	0	0	0	0	0.000304339	0.000104881	0	0.000580616	0.000809001	0.00025025	0	0	0	0	0	0	0.000268998	0	9.51819e-05	0.00022185
MERGE8301ID	0	0	0	0.00031956	0	0	0	0.000254634	0	0	0	0	0	0	0	0	0	0	0	0	0	0	0	0.000269792	0	0	0	0	0	0	0	0	0	0	0	0	0	0	0	0	0	0	0	0	0	0	0	0	0
MERGE25300ID	0	0	0	0	0	0	0	0	0	0	0	0	0	0	0	0	0	0	0	0	0	0	0	0	0	0	0	0	0	0	0	0	0	0.000144923	0.000188786	0	0	0	0	0	0	0	0	0	0	0	0	0	0
MERGE4917ID	0.000534795	0	0.000325562	0	0	0	0	0	0	0	0	0	0.000276821	0	0	0	0	0	0.000152246	0	0	0	0	0	0	0	0	0	0	0	0	0	0	0	0.000251715	0.000149665	0	6.22309e-05	0	0	0	0	0	0	0	0	0	0	0.000186354
MERGE8795ID	0	0	0	0	0	0	0	0	0.0001401	0.000158134	0	0	0.000882368	0	0	0	0.00047688	0.000120376	0	0	0	0	0	0	0	0	0	0	0	0	0	0	0	0	0.000587335	0.000641423	0	0	0.000145979	0	0.000252502	0	0.00043127	0	0.000150203	9.60707e-05	6.38121e-05	0	0.000124236
MERGE8284ID	0	0	0	0	0	0	0	0	0	0	0	0	0	0	0	0	0	0	0	0	0	0	0	0	0	0	0	0	0	0	0	0	0	0	0	0	0	0	0.000229396	0	0	0	0	0	0	0	0	0	0.000248471
MERGE12257ID	0	0	0	0	0	0	0	0	0	0	0	0	0	0	0	0	0	0	0	0	0	0	0	0	0	0	0	0	0	0	0	0	0	0	0	0	1.48876e-05	2.48923e-05	0.00039623	0	0	0.000200539	0	0	0.000500676	0.000999135	0.000744475	0.000323618	0
MERGE10244ID	0	1.83449e-05	0	0	0	0	0	0.000101854	0	0	0	0	0.000276821	0.000294664	0	0.000505945	0	0.000171966	0	0.000101776	0.000375949	0	0	0	0.00018612	0	0	0	0	0.000155463	0	0	0	0.000652155	0.00536992	0.0023305	0.00291797	0.00316133	0.00677761	0.00226046	0.00133466	0.00115867	0.00222823	0.000264714	0.000175237	0.00643674	0.00616851	0.0118216	0.000115362
MERGE4301ID	0	0	0	0	0	0	0	5.09269e-05	0	0	0.00045608	0	0	0.000500928	0	0.000114987	0	0	0.000439821	0.000305328	0.000986865	0	0	0	0	0.000713897	0.000367524	0.000460796	0.000301806	0.000108824	0	0	0	0.000579693	0.000209762	0.000577281	0.00031264	9.95694e-05	0.000271104	0.000140184	0	0.000601618	0.00258762	0	0.00145196	0.000979921	0.000616851	0.000856637	0
MERGE30750ID	0	0	0	0	0.000214796	0.000316318	0	0	3.5025e-05	0	0.000638511	0	0	0	0	0.00108088	0.000623613	0.000739454	0	0	0	0.000376178	0.000442665	0.000569561	0.000359833	0	0.000350819	5.52955e-05	0	0	1.65522e-05	0	0.00061907	0	0	0	0	0	0	0	0	0	0	0	0	0	0	0	0
MERGE17545ID	0.000267398	0.000880556	0.00135233	0.00140607	0.00184111	0.00168044	0.000404927	0.00142595	0.0016812	7.9067e-05	0.00100337	0.00071678	0.000916971	0	0.000695083	0.00108088	0.00170576	0.00292342	0	0	0	0.000923345	0.000603634	0.000119908	0.0016999	0.000662905	0.00111928	0.000331773	0	0	0.000496565	0.000157173	0.00109885	0	0	0	0	0	0	0	0	0	0	0	0	0	0	0	0
MERGE8140ID	0	0	0	0	0	0	0	0	0	0	0	0	0	0	0	0	0	0.000137573	0	0	0	0	0	0	0	0	0	0	0	0	0	0.000172891	0.000185721	0.000260862	0.000146834	0	0	0	0	0	0.000144287	0	0	0.000198535	0	0	0	0	0
MERGE18285ID	0.00307507	0.00150428	0.00195337	0.0021091	0.000997269	0.00146297	0.00317193	0.00290283	0.0023817	0.00253014	0.000820943	0.00309834	0.00230108	0.00162065	0.00354268	0.00165582	0.00047688	0.00331895	0.000169162	0.00012722	0.000234968	0.000803652	0.000261575	0.0003897	0.000111672	0.0006969	0.000534581	0.000663546	0.000564245	0.0021143	0.000115865	3.14347e-05	6.1907e-05	0.000898525	0.00172005	0.0015608	0.000535954	0.00042317	0.000271104	0.000192753	0.00030661	8.91285e-05	4.3127e-05	0.000242654	0.00020027	0.000960707	0.000808287	0.0002094	0.000656675
MERGE39380ID	0	0	0	0	0	0	0	0	0	0	0	0	0	0	0	0	0	0	0	0	0	0	0	0	0	0	0	0	0	0	0	0	0	0	0	0	0	0	0	0	0	0	0	0	0	0	0	0	0
MERGE8777ID	0.000367672	0	0	0	0	0	0.000303695	0.000152781	0.000315225	0.000276735	0.000182432	0.000254341	0.00247409	0	0.000627817	0.0017938	0.000880395	0.000619078	0.000507485	0	0.000728401	0.000256485	0.00126763	0.0003897	0.00699813	0.0027706	0.00242232	0.00108748	0.000839807	0.000139917	0.000463461	0.00047152	0	0.000405785	0.000398548	0.000919373	0	0	0	0	0	0	0	0	0	0	0	0.000171327	0.000283967
MERGE17874ID	0.000233973	0	0	0.000223692	0.000122741	0.000158159	0.00104606	0.000101854	0.000315225	0.000395335	0	0.000184975	0	0.000471462	0.00105384	0.00112688	0.00247611	0.00139293	0.00191153	0.00025444	0.00131582	0.000615563	0.000402423	0.00134896	0.00198528	0.00096886	0.00065152	0.000442364	0.000367415	0.0008395	0.000281387	0.000345781	7.73838e-05	0.00043477	0.00033562	0.00083385	0	0.000112016	0	0	0	0	0	0.000926498	0	0	0.000233978	0	0
MERGE8044ID	0.000334247	0	0	0.000191736	0.0008285	0.00100826	0.00111355	0.00539825	0.00192638	0.00312315	0.00237161	0.000763023	0.000605547	0	0.000246642	0.00027597	0.00111883	0.000808241	0	0	0	0.000376178	0.00018109	0.000269792	0	0.000118983	6.68226e-05	0.00722527	0.000682343	0.00146135	0	0	0	0	0	0	0	0	0	0	0	0	0	0	0	0	0	0	0
MERGE19799ID	0	0	0	0	0	0	0	0	0	0	0	0	0.00733577	0	0	0	0	0	0	0	0.00105736	0	0	0	0	0.000424939	0.00106916	0	0	0	0	0.000455803	0.00216675	0.00205791	0	0	0.000476403	0.00139397	0	0	0	0	0	0	0	0	0	0.00163713	0
MERGE18620ID	3.34247e-05	0	0	0.000223692	0	0.000316318	0.000742365	0.000509269	0.000455326	0.000118601	0.000364864	0.000208097	0	0.000353596	0.00147985	0	0.00128391	0.000343932	0.00093039	0.00122131	0.00124533	0.00523229	0	0.000419677	0.00094301	0.000203971	0.00190444	0.000129023	0.000629855	0	0.000182074	0	7.73838e-05	0.000376801	0.000293667	0.000641423	0.000446628	0.00074677	8.34168e-05	0.000157707	0.00091983	8.91285e-05	0.000143757	0.0008162	0	0.00023057	0.000680663	0.000666273	0.000399329
MERGE954ID	0	0	0	0	0	0	0	0	0	0	0	0	0	0	0	0	0	0	0	0	0	0	0	0.000149885	0	0	6.68226e-05	0	0	0	0	0	0	0	0	0	0	0	0	0	0	0	0	0	0	0	0	0	0
MERGE11189ID	6.68494e-05	0	0	0	0	0	0	5.09269e-05	0.00021015	0	0	2.31219e-05	0	0	0.000246642	0.00027597	0	0	0	0.000305328	0	0	0	0.000149885	0	0	0	0.000147455	0.00032805	0.000171009	0.000215178	0.000157173	0	8.6954e-05	0.000146834	8.55231e-05	0	0	0	0	0	0	0	0	0.000150203	9.60707e-05	0	0.000399764	0.000159732
MERGE18365ID	0.000233973	0.000550348	0.000125216	0.00172563	0.00151892	0.000731486	0	0	0.000630451	0.0010674	0.00118581	0.0024278	0.0100002	0.00465569	0.00125563	0.00834809	0.00678638	0.00192602	0.0118582	0.0109409	0.00495782	0.00271874	0.00269623	0.00173866	0.000558361	0.00185273	0.000918811	0.000313341	0.000485513	0.000108824	0.000182074	0.000220043	0.000263105	0	0.00130053	4.27615e-05	1.48876e-05	0.000286262	0	0	0	0	0	0	0	0	4.25414e-05	0	0
MERGE7129ID	0	0	0	0	0	0	0	0	0	0	0	0	0	0	0	0	0	0	0	0	0	0	0	0	0	0	0	0	0	0	0	0	0	0	0	0	0	0	0	0	0	0	0	0	0	0	0	0	0
MERGE9036ID	0	0	0	0	0	0	0	0	0	0	0	0	0	0	0	0	0	0	0.00116722	0.000228996	0	0.000478772	0	0	0	0	0	0	0.00182396	0.000917232	0.000248283	0	0	0	0.000356596	0.000128285	0	0	0	0	0	0	0.0005319	0.00041913	0.00020027	0	0	0	0
MERGE4717ID	0	0	0	0	0	0	0	0	0	0	0	0	0	0	0	0	0	0	0	0	0	0	0	0	0	0	0	0	0	0	0	0	0	0	0	0	0	0	0	0	0	0	0	0	0	0	0	0	0
MERGE7101ID	0	0	0	0	0.000337537	0	0.015421	0	0	0	0	0.000138732	0	0	0	0	0	0.000206359	0	0	0	0	0	0	0	0	0	0	0	0	0.000546222	0.000110021	0.000355966	0	0	0	0	0	0	0	0	0	0	0	0.000300406	0	0	0	0
MERGE7565ID	0	0.000275174	0.000100173	0	0	0	0	0	0	0	0	0	0	0	0	0	0	5.15898e-05	5.07485e-05	0	0	0	0	0	0	0	0	0	0	0	0	0	0	0	0	0	0	0	0.000104271	0.000280367	0.000523041	0	0.000301889	0	0.000375507	0.000115285	0.000191436	0	0.000354959
MERGE20128ID	0	0	0	0	0	0	0	0	0	0	0	0	0	0	0	0	0	0	0	0	0	0	0	0	0	0	0	0	0	0	0	0	0	0	0	0	0	0	0	0	0	0	0	0	0	0	0	0	0
MERGE6952ID	0	0	0	0	0	0	0	0	0	0	0	0	0	0	0	0	0	0	0	0	0	0	0	0	0	0	0	9.21591e-05	0	0	0	0	0	0	0	0	0	0	0	0	0	0	0	0	0	0	0	0	0
MERGE17150ID	0	0	0	0	0	0	0.00043867	0	0.000455326	7.9067e-05	0	0.000184975	0	0	0	0	0	0.000223556	0	0	0	0	0.000301817	0	0	0	0	0	0.000511757	0.00012437	0	0.000251477	0	0	0	0	0	0	0	0	0	0	0	0	0	0	0	0	0
MERGE7052ID	0	0	0	0	0	0	0	0	0	0	0	0	0	0	0	0	0	0	0	0.00155208	0	0	0	0	0	0	0	0	0.000301806	0	0	0	0	0.00237674	0	0	0	0	0.000354521	0	0	0	0	0	0	0	0.00121243	0	0
MERGE13594ID	0	0.000421933	0.000100173	0	0.000184111	0	0	0	0	0	0.000638511	0	0.000467136	0.000294664	0	0	0.00023844	0.000154769	0	0	0	0.000359079	0	0	0	0	0	0.000129023	0.000577367	0.000139917	0.000115865	0	0	0.00105794	0.00274789	0.0026726	0.000133988	0.0003236	0.000959293	0	0.000378754	0.000401078	0.00123631	0	0.000826115	0.000518782	0.00168039	0.0016752	0.000638927
MERGE2774ID	0	0	0	0	0	0	0	0.000203707	0	0	0	0.00011561	0	0	0	0	0	0	0	0	0	0	0	0.000209838	0	0	0.000133645	0	0	0.000186556	0.000231731	0	0	0	0.000146834	0.000106904	0.000669942	0	0	0	0	0	0	0	0	0.000672495	0.000382873	0.000133255	0
MERGE7108ID	0	0	0	0	0	0	0	0	0	0	0	0	0	0	0	0	0	0	0	0	0	0.000256485	0	0.000149885	0	0	0	0	0	0	0	0	0	0.000202893	0.000377572	0.000513138	0.00080393	0	0.00025025	0	0	0	0	0	0	0	0.000106354	0	0
MERGE1678ID	0.00280767	0.000697107	0.00070121	0	0	0.000197699	0.000472414	0.000254634	0.00035025	0.000434869	0.000273648	0.000693658	0.00224917	0.00153225	0.00230947	0	0	0	0.00153937	0.00050888	0.00199723	0.000530069	0	0	0	0.000322953	0.0017875	0.00178789	0.000997271	0.00189665	0	1.57173e-05	0.000185721	0.000884032	0.00274789	0.00115456	0.000282864	0.00058497	0	0.00113899	0.000685364	0.000378796	0	0	0.000275372	0	0.000553039	0	0.00103826
MERGE10872ID	0.000835617	0.000678762	0.000425734	0.000223692	0	0	0	0.000305561	0.0002802	0	0.000182432	0	0.000467136	0.000942924	0.000426019	0.000873905	0.000256782	0.000515898	0.000202994	0.00050888	0.000328955	0	0.000201211	0	0.00088097	0	0.000233879	5.52955e-05	0.000957905	0.000450843	0	0.000392933	0.000108337	4.3477e-05	0	0.000534519	0.000610392	0.000273816	0.000208542	0	0	0	0.000244386	0	0	0.000115285	0	0.000171327	8.87398e-05
MERGE7846ID	0	0.000330209	0	0	0	0	0	0	0	0.000316268	0	0	0	0	0.000403596	0	0	0	0.000270659	0.000203552	0	0	0	0.000149885	0.000359833	0	0	0	0	0	0	0	0	5.79693e-05	0	0	0	7.4677e-05	0.000166834	0.000735964	0	0	0.000416894	0	0.00052571	0.00132578	0.00165912	0.0018846	0.00091402
MERGE6783ID	0	0	0	0	0	0	0	0	0	0	0	0	0	0	0	0	0	0	0	0	0	0	0.00424556	0	0.000359833	0.000543922	0	0	0	0	0.000132417	0.00407079	9.28606e-05	0	0.000943931	0.000128285	0	0	0	0	0.000252502	0.000490207	0.00175383	2.20595e-05	0	0	0	0	0
MERGE7874ID	0	0	0	0	0	0	0	0	0	0	0	0	0	0	0	0	0	0	0	0	0	0	0	0	0	0	0	0	0	0	0	0.000204325	0.000325012	0	0	0.000342092	0.000253089	0	0.000166834	0.000157707	0	0	0	0	7.51014e-05	0	0	0	0
MERGE2656ID	0	0	0	0	0	0	0	0	0	0	0	0	0	0	0	0	0	0	0	0	0	0	0	0	0	0	0	0	0	0	0	0	0	0	0	0	0	0	0	0	0	0	0	0	0	0	0	0	0
MERGE4967ID	0	0.000330209	0.00165285	0	1.53426e-05	0	6.74878e-05	0.000356488	0	0.000395335	0.000729727	0.000531804	0.000640149	0	0.00022422	0	0	0.000275146	0.000608982	0.000203552	0.000493433	0	0.000120727	0	0	0	0	0.000313341	0	4.66389e-05	0	0	0	0.00149271	0.000901978	0.000641423	0.000297752	0.000298708	0.000417084	0.000210275	0	0.000512489	7.18783e-05	8.82379e-05	0.000250338	5.76424e-05	0.000191436	0	0
MERGE20632ID	0	0	0	0	0	0	0	0	0	0	0	0	0	0	0	0	0	0.00010318	0	0	0	0.000188089	0	0	0.000223344	0	0	0.00368636	0.00178459	0.00217648	0.000628983	1.57173e-05	0.000510733	0.000376801	0.00136346	0.000641423	0.000104213	0	0	1.7523e-05	0.000432861	0	0	0	0	0	0	0	0
MERGE32250ID	0	0	0	0	0	0	0.000202463	0	0	0	0.00310134	0.000369951	0.000986176	0.00335917	0	0.000505945	0	0	0.00057515	0.000992316	0	0	0	0	0	0.000492929	0	0	0.000459269	0	0	0	0	0	0	0	0.000163764	0	0	0	0.000234467	0	0	0	0.000700946	0	0	0	0
MERGE15502ID	0.00116986	0.000587037	0	0	0	0	0	0	0.0001401	0	0	0	0.0013495	0.000471462	0	0	0	0	0	0.00038166	0.000234968	0	0	0	0.000707257	0	0	0	0	0	0	0	0	0	0.000293667	0.000342092	0.000253089	0	0.000312813	0.000280367	0.000126251	0.000111411	0	0.000308833	7.51014e-05	0.000115285	0	0	0.000248471
MERGE2808ID	0	0	0	0	0	0	0	0	0	0	0	0	0	0	0	0	0	0	0	0	0	0	0	0	0	0	0	0	0	0	0	0	0	0	0	0	0	0	0	0	0	0	0	0	0	0	0	0	0
MERGE15294ID	0	0	0	0	0	9.88494e-05	0	0.000101854	0	0	0	0	0	0	0	0	0	0	0	0	0	0	0	0	0	0	0.000517875	0.000903159	0.00140405	0.000684037	0.000546222	0	0.000634547	0	0.00109076	0.000213808	0.000133988	0	0.000104271	0.000385505	0	0.00140377	0.0011788	0.00264714	0.00150203	0.00147949	0	0.000361691	0.000124236
MERGE8075ID	0	0	0.000100173	0	9.20556e-05	0.000138389	0.000134976	5.09269e-05	0	7.9067e-05	0	0	0	0	0	0	0	0.000361129	0	0	0	0	0.000241454	0.000239815	0	0	0	0.00114277	0.000498635	0.00110379	6.62087e-05	0	0.000386919	5.79693e-05	0	0	0	0	0	0.0012967	0.00030661	0.000601618	0	0.000375011	0.000175237	0	0.000255249	0.000152291	0
MERGE8052ID	0	0	0	0	0	0	0	0	0	0	0	0	0	0	0	0	0	0	0	0	0	0	0	0	0	0	0	0	0	0	0	0	0	0	0	0	0	0	0	0	0	0	0	0	0	0	0	0	0
MERGE9664ID	0	0	0	0	0	0	0	0	0	0	0	0	0	0	0	0	0	0	0	0	0	0	0	0	0	0	0	0	0	0	0	0	0	0	0	0	0	0	0	0.000367982	0	0.000334232	0	0	0	0.000288212	0.000191436	0	7.09918e-05
MERGE19250ID	0	0	0	0	0	0	0	0	0	0	0	0	1.73013e-05	0	0	0	0	0	0	0	0	0	0	0	0	0	0.000200468	0	0	0	0	0	0	0	0	0	0	0	0	0	0	0	0	0	0	0	0	0	0
MERGE8102ID	0	0	0	0	0	0	0	0	0	0	0	0	0	0	0	0	0	0	0	0	0	0	0	0	0	0	0	0	0	6.21852e-05	0	0	0	8.6954e-05	0	0	0	0	0	0	0	0	0	0	0	0	0	0	0
MERGE2591ID	0	0	0	0	0	0	0	0	0	0	0	2.31219e-05	0	0	0	0	0.000201757	0	0	0	0	0.000239386	0	0	0	0	0.00038423	0	0.000183708	0	0.000132417	0	0	0.000565201	0.00033562	0.0005559	0	0.000224031	0.000437938	0.000210275	0.00122644	2.22821e-05	0.000388143	0.000154416	0.00130176	0.000903065	0.0012337	0.00123736	0
MERGE779ID	0	0	0	0	0	0	0	0	0	0	0	0	0	0	0	0	0	0	0	0	0	0	0	0	0	0	0	0	0	0	0	0	0	0	0	0	0	0	0	0	0	0	0	0	0	0	0	0	0
MERGE8612ID	0	0	0	0	0	0	0	0	0	0	0	0	0	0.000265197	0.000246642	0	0	0	0	0	0	8.54949e-05	0.000120727	0	0.000421873	0	0.000100234	0	0	0.000466389	0	0	0	0.000318831	0	0	0	0.000112016	0.00025025	0	0	0	0	0	0	0	0	0	0
MERGE200ID	0.000635069	0.000385243	0.000275475	0.00047934	0.000138083	0.000553557	0.000303695	0.000305561	0.000840601	0.000237201	9.12159e-05	0.000231219	0.000138411	0.000441995	6.72661e-05	0.000298967	0.00115552	0.000395522	5.07485e-05	0.000152664	0.000164478	0.000701058	0.000402423	0.000149885	0.000384649	0.00013598	0.000417641	0.00186161	0.00387098	0.000886139	0.00052967	0.00136741	0.000371442	8.6954e-05	0.00050343	0.000171046	0	0.000199139	2.08542e-05	0	0	0	0	4.41189e-05	0	0	0	0	0
MERGE10541ID	0.00143726	0.000293519	0.000575994	0.000447384	0.00102795	0.00106757	0.00101232	0.000101854	0.000910651	0.000197668	0.000273648	0.000161853	0	0.000441995	0	0.0018398	0.00023844	0.000447112	0.000541318	0.000661544	0.000540426	0	0.000261575	0.000149885	0	0.000407941	0	0	0	0	0	0	0.000263105	0	0	0	0.000119101	0.000174246	0	0.00173477	0.000505005	0.000267386	0	4.41189e-05	0.000125169	0	0	0	0
MERGE16767ID	0	0.00319202	0.00207859	0.00182149	0.000935899	0.0032818	0.00178843	0.000712976	0.00171623	0.00079067	0.00127702	0.00154917	0.000968875	0.000559861	0.0013229	0.00149484	0.00317309	0.00192602	0	0	0	0.000872048	0.000241454	0.000329746	0.00102987	0.000356949	0.000300702	0.000497659	0.00013122	0	0.000513118	0.000220043	0.000154768	0	0	0	0	0.000360939	0	0	0	0	0	0	0	0	0	0	0
MERGE14668ID	0	0	0	0	0	0	0	0	0	0	0	0	0	0	0	0.000252972	0	0	0	0	0	0	0	0	0	0	0	9.21591e-05	0	0	0	0	0	0	0	0	0.000104213	0	6.25626e-05	0.000315413	0	0	5.75027e-05	0	0	0	0	0	0
MERGE27893ID	0	0	0	0	0	0	0	0	0	0	0	0	0	0	0	0	0	0	0	0	0	0	0	0	0	0	0	0.000313341	0	0	0	0.000565824	0	0	0	0	0	0	0	0	0	0	0	0	0	0	0	0	0
MERGE17128ID	0	0	0	0.000127824	0	0	0	0	0	0	0	0	0.000173013	0.000707193	0.000426019	0	0.000440197	0	0.000372156	0.000203552	2.34968e-05	0	0	0.000479631	0	0	0.000851988	0	0	0	0.000297939	0	9.28606e-05	0.00115939	0.00188786	0.00126147	0	0.000485401	0.000375375	0.000157707	0.000829651	0.000445643	0	0	0	1.92141e-05	0.00112735	0.0002094	0
MERGE3801ID	0	0	0	0	0	0	0	0	0	0	0	0	0	0	0	0	0	0	0	0	0	0	0	0	0	0	0	0	0	0	0	0	0	5.79693e-05	0	0.00027795	0	0.000199139	0	0	0.000162323	0	0.000143757	0	0	0.000172927	0	0	0
MERGE7276ID	0	0	0	0	0	0	0.000303695	0	0.0001401	0.000474402	0	0	0	0	0	0	0.000440197	0	0	0	0	0.000410376	0	0	0	0	0	0	0	0.00012437	0.000165522	0	0	0	0	0	0	0	8.34168e-05	0	0.000144287	0	0.000244386	0	0.000175237	0	0.000553039	0	0
MERGE4050ID	0	0	0	0	0	0	0	0	0	0	0.000364864	0.000208097	0	0	0.000381174	0	0	0	0	0.000101776	0	0	0	0.000209838	0	0	0	0.000460796	0.000380537	0.000248741	8.27609e-05	0	0	0.00240573	0.00513918	0.00282226	0.000640167	0.00084634	0.00164748	0.000367982	0.000523041	0	0.000618154	0.000772082	0.000375507	0.00286291	0.0029779	0.00572995	0.000701044
MERGE18233ID	0.00056822	0	0	0.000575209	0.000506306	0.000158159	0	0.000560196	0.000630451	0	0.00136824	0.000416195	0	0	0	0	0	0	0	0	0.000305458	0	0	0	0	0	0	0.000165886	0.000708587	0.000668491	0	0	0	0.000130431	0.00115369	0.000983515	0	0.000199139	0	0	0	0	0	0	0	0	0.00029779	0	0.000381581
MERGE7876ID	0.000233973	0	0	0	0	0	0	0	0	7.9067e-05	0	4.62438e-05	0	0	0	0.000206977	0	0.00106619	0.000507485	0	0	0.000495871	0.000160969	0.00137894	0.00102987	0.000934865	0.00222185	0.000681977	0.001076	0.000310926	0.000446909	0.000298629	0.000309535	0.00068114	2.09762e-05	0.000342092	0.000982582	0.0003236	0	0	0	0.000289668	0.000215635	0.000330892	7.51014e-05	0	8.50828e-05	0	0
MERGE7026ID	0	0	0	0	0	0	0	0	0	0	0	0	0	0	0	0	0	0	0	0	0	0	0	0	0	0	0	0	0	0	8.27609e-05	0	0	0.00024637	0.000125857	0	0.000282864	0.000472954	0	0	0	0	0.000143757	0	0.000976318	0.00023057	0	0.000609164	0
MERGE6792ID	0	0	2.50432e-05	0	0	0	0	0	0	0	0.000273648	0	0	0	0	0	0	0	0	0	0	0	0	0	0	0	0	0.000110591	0	0.00041975	0	0	0	0	0.000209762	0.000192427	0	0	0	0	0	0	0	0	0	0	0	0	0
MERGE18133ID	0	0	0	0	0	0	0	0	0	0	0	0	0	0	0	0	0	0	0	0	0	0	0	0	0	0	0	0	0	0	0	0	0	0	0	0	0	0	0	0	0	0	0	0	0	0	0	0	0
MERGE26046ID	0	0	0	0	0	0	0	0	0	0	0	0	0	0	0	0	0	0	0	0	0	0	0	0	0	0	0	0	0	0	0	0	0	0	0	0	0	0	0	0	0	0	0	0	0	0	0	0	0
MERGE8839ID	0	0	5.00864e-05	0	0	0	0.00043867	0.000356488	0.0012609	0.000197668	9.12159e-05	0.000254341	0	0.000942924	0.00105384	0.000229975	0	0.000292342	0.000270659	0.00137398	0.0022322	0.000854949	0.000503028	0.00398693	0.00261809	0.00732595	0.00375877	0.00307811	0.00496011	0.00488154	0.000744848	0.000188608	0.000340489	0.00210139	0.000985883	0.00280088	0.000595504	0.0019416	0.00198115	0	0.000414826	0.00031195	0.000215635	0	0	0.000211356	0	0.000266509	0
MERGE20769ID	0.00050137	0	0.000325562	0.00102259	0.000583019	0.000454707	0.000911085	0.000101854	0.00035025	0.000711603	0.000547295	0	0	0	0	0.00172481	0.00154069	0.00104899	0	0.00106865	0.000422942	0	0	8.99308e-05	0.0012408	0	0.000283996	0	0	0.00012437	0.00122486	0.000848736	0.000325012	0	0	8.55231e-05	0	0	0	0	0	0	0	0	0	0	0	0	0
MERGE15773ID	0	0	0	0	0	0	0	0	0	0	0	0	0	0	0	0	0	0	0	0	0	0	0	0	0	0	0	0	0	0	0	0	0	0	0	0	0	0	0	0	0	0	0	0	0	0	0	0	0
MERGE6804ID	0	0.000183449	0.00055095	0	0.000107398	7.90795e-05	0	0.000152781	0.00129593	0.000237201	0	0	0.000951574	0.000530395	0.000493285	0.000298967	0.000220099	0	0.000372156	0.000356216	0.000140981	0	0	0	0.00018612	0	0	0.000184318	0.000433025	0	0	0	0	0	6.29287e-05	0.0011118	0	0	0	0	0	0	0.000215635	0.000507368	0.000575777	0.000595638	0.000361602	1.90364e-05	0
MERGE7855ID	0	0	0	0	0	0	0	0	0	0	0	0	0	0	0	0	0	0	0	0	0	0	0	0	0	0	0	0	0	0	0	0	0	0	0	0	0	0	0	0	0	0	0	0	0	0	0	0	0
MERGE7948ID	0	0	0	0	0	0	0	0	0	0	0	0	0	0	0.000358752	0.000252972	0	0	0	0	0	0	0	0	0	0	0	0.000368636	0.000170586	0.000497481	0	0	4.64303e-05	0	0	0.000106904	0	0.000124462	0	0	0.000234467	0	0.000230011	0.000264714	0.000575777	0	0.000255249	0	0
MERGE19336ID	0	0	0	0	0	0	0	0.000254634	0	0	0	0	0	0	0	0	0	0.000395522	0	0	0	0.000153891	0	0	0	0	0	0.000903159	0.000498635	9.32778e-05	0.000264835	0	6.1907e-05	0	0	8.55231e-05	0	0	0	0	0	0	0.000186884	0	0	0	0	0	0
MERGE9666ID	0	0	0	0	0	0	0	0	0	0	0	0	0	0	0	0	0	0	0	0	0	0	0	0	0	0	0	0	0	0	0	0	0	0.000159416	0.000419525	4.27615e-05	0	0	0	0	0	0	0	0	0	0.000288212	0	0	0
MERGE8700ID	0	0	0	0	0	0	0	0	0	0	0	0	0	0	0	0	0	0	0	0	0	0	0	0	0	0	0	0	0	0	0	0	0	0	0	0	0	0	0	0	0	0	0	0	0	0	0	0	0
MERGE2772ID	0.00056822	0	0.000200346	0	0	0	0.000641134	0.000356488	0	7.9067e-05	0.000729727	0.00101736	0.00453295	0.00241624	0.00325119	0	0	0	0.000524402	0.00111954	0.00058742	0.00234256	0.00146884	0.000749423	0.00292829	0.00290658	0.00252255	0.000681977	0.00371352	0.00107269	0.000215178	0.000282912	0.000820268	0.00163763	0.00106979	0.00205255	5.95504e-05	0	0	8.76148e-05	0	0.000222821	0	0.000507368	0.000375507	0.00023057	0	0.000647237	0.00113587
MERGE897ID	0	0	0	0	1.53426e-05	0	0	0	3.5025e-05	0	0	0	0	0	0	0	0	0	0	0	0	0	0	0	0	0	0	0	0	0	0	0	0	0	0	0	0	0	0	0	0	0	0	0	0	0	0	0	0
MERGE3348ID	0	3.66898e-05	0	0	0	0	0	0	0	0	0	0	0	0	0	0	0	0	0	0	0	0	0	0	0.00018612	0	0	0.000460796	0.000551123	0.000233194	0	7.85867e-05	6.1907e-05	1.44923e-05	0.000188786	0.000106904	0	0.000696986	0.0012304	1.7523e-05	0.000883759	4.45643e-05	0.000460021	0.000242654	0.00020027	0	0	0.000152291	0
MERGE26073ID	0.00056822	0	0	6.39121e-05	0	0.000553557	0.000371183	0	0	0.000513936	0	0.000531804	0.000588245	0.000589327	0	0	0	0.000464308	0.000625899	7.6332e-05	0.000117484	0	0.000503028	0.000569561	0.000856154	0.000560919	0.000317407	0.000903159	0	0.000155463	0	9.4304e-05	0.000216675	0.000289847	0.000398548	0.00027795	0	0.000472954	0	0	0	0	0	0	0	0	0	0	0.000372707
MERGE4637ID	0	0	5.00864e-05	0	0.000245482	7.90795e-05	0	0	0.000175125	0.000158134	0	0	0	0	0	0	0	5.15898e-05	0	0	0.000117484	0.000119693	0.000160969	0.000269792	0	0	0	0	0.000905417	0	0	0	0	0	0	0	0	0.00026137	8.34168e-05	1.7523e-05	0	0	0.000201259	0	0	0.000134499	0.000212707	3.80728e-05	0
MERGE8152ID	6.68494e-05	0	0	0	0	0	0	0	0	0	0.000364864	0.000624292	0	0	0	0	0.00023844	0	0	0.000101776	0.000164478	0	0.000523149	0	0.000992642	0.000509927	0.00105246	0.00431305	0.00237508	0.00121261	0.0007614	0.000487238	0.000201198	0.00062317	0.000188786	0.000406235	0.000223314	0	0.000229396	1.7523e-05	0	0	0	0	7.51014e-05	0.000691709	0.000404144	0.000323618	0.000754288
MERGE7133ID	0	0	0.000375648	0	0	0	0	0	0	0	0	0	0	0	8.96881e-05	0	0	0	0	0	0	0	0	0	0	0	0	0	0	0	0	0	0	0.00592736	0	0	0.000699717	0	0	0	0	0	0.0134987	0.000352952	0	0	0	0	8.87398e-06
MERGE5691ID	0	0	7.51296e-05	0.000223692	0.000122741	0	0.000877341	0.00137503	0	0.000830204	0	0.000369951	0.000242219	0	0.000493285	0	0.000220099	0.000275146	0	0	0	0.00188089	0.000140848	0.000449654	0	0	0	0.000442364	0.00112849	0.000326472	0	0	0.000201198	0.000101446	0.000755144	0.00083385	0	0.000609862	0.00116783	7.00918e-05	0	0	0.00280325	0.000904438	0.00112652	0.000845422	0.000553039	0.000647237	0
MERGE3219ID	0	0	0	0	0	0	0	0	0	0.000118601	0	0	0	0	0	0	0	0	0	0	0	0	0	0	0	0	0	0	0.000275562	0	0	0	0	0	0.00016781	0.000342092	0.000163764	0.00026137	0.000354521	0	0	0.000133693	0.000460021	0.000397071	0.00207781	0.00220963	0.00342458	0.00180846	0.000638927
MERGE8200ID	0	0	0	0	0	0	0	0	0	0	0	0	0	0	0	0.000413955	0	0	0	0	0	0	0	0	0	0	0	0	0	0	0	0	0	0	0	0	0	0	0	0	0	0	0	0	0	0	0	0	0
MERGE17389ID	0	0	0	0	0.000138083	0.000316318	0	0.000152781	0.000805576	0.000118601	0	0	0	0	0	0	0	0	0	0	0	0	0.000221332	0.000209838	0	0	0	0.000387068	0.000642977	0.000373111	0.000115865	0.000282912	0	0	0	0	0	0	0	0	0	0	0	0	0	0	0	0	0
MERGE7066ID	0	0	0	0	0	0	0	0	0	0	0	0.000369951	0	0	0	0	0	0.000378325	0	0	0.000375949	0	0	0	0	0	0	0.000165886	0.000209952	9.32778e-05	0	0	6.1907e-05	0	0	0	0	0.000298708	0.000208542	0	0	0	0	0	0	0	0	0	0
MERGE16768ID	0	0	0	0.000447384	0.000997269	0.00185837	0.000674878	0.000458342	0.000560401	0.000434869	0.000547295	0.000901755	0	0.000736659	0	0.00312766	0.0028246	0.00135853	0	0	0	0.00294103	0.00625767	0.00635511	0.00701053	0.00365447	0.0023555	0.000516091	0.000183708	0	0.00014897	0.000188608	0.000170244	0	0	0	0	0	0	0	0	0	0	0	0	0	0	0	0
MERGE1670ID	0	0	0	0	0	0	0	0	0	0	0	0	0	0	0	0	0	0	0	0	0.000140981	0	0	0	0	0.00292358	0.000701637	0	0.000879173	0.00012437	0	0	9.28606e-05	0	0.000104881	0.000171046	0	0.00102059	0	0	0	0	0	0	0	0	0	0	0
MERGE7877ID	0	0	0	0	0	0	0	0	0	0	0	0	0	0	0	0	0	0	0	0	0	0	0	0	0	0	0	0	0	0	0	0	0	0	0	0.000256569	0.000238202	0	0.000208542	0	0.000378754	0	0	0	0.00072598	0.000249784	0	0	9.76138e-05
MERGE17010ID	0	0	0	0	0	0	0	0	0	0.000553469	0	0.000231219	0	0	0	0	0	0	0	0	0	0	0	0	0	0	0.000467758	0	0	0	0	0	0	0.000275354	0.000272691	0.000448996	0	0	8.34168e-05	0	0	0	0	0.000110297	0.000125169	0.000345855	0	0	0.000488069
MERGE4144ID	0	0	0	0	0	0	0	0	0	0	0	0.000393073	0	0.00064826	0	0	0	0	0	0	0	0	0	0	2.48161e-05	0	0	0.00020275	0	0.000264287	0.00014897	0	0	0	0.000230739	2.13808e-05	0.000148876	0.000622309	0.000479646	0	0.000216431	0	0.00115005	0.000352952	0.00150203	0.00128735	0.000319061	0.000723382	3.54959e-05
MERGE2398ID	0	0.000220139	0	9.58681e-05	0	0	0	0	0	0.000158134	0	0	0.000173013	0	0	0	0	0	0	0	0.000117484	0	0	0	0	0	0	0	0	0	0	0	0	0.000275354	0.000776121	0.000620042	0.000416853	0.000858786	0.000333667	0.000735964	0.000378754	0	0.00158132	0.000154416	0.00255345	0.00130656	0.0021058	0.00213207	0
MERGE16740ID	0	0	0	0	0	0	0	0	0	0	0	0	0	0	0	0	0	0	0	0	0	0	0	0	0	0	0	0	0	0	0	0	0	0	0	0	0	0	0	0	0	0	0.000301889	0	0	0	0	0	0
MERGE4332ID	0	0	0	0	0	0	0	0	0	0	0	0	0	0	0	0	0	0	0	0	0	0	0	0	0	0	0	0	0.00108912	0	0	0	0	0	0	0.000342092	0	0	0	0	0	0	0	0	0	0	0	0	0
MERGE15108ID	0	0	0	0	0	0	0	0	0	0	0	0	0	0	0	0	0	0	0	0	0	0	0	0	0	0	0	0.0004055	9.18539e-05	0.00012437	0	4.7152e-05	0	0.000260862	0.000524406	0.000149665	0	0.000273816	0	0	0	0	0.000186884	0	0	0	0	0	0
MERGE1082ID	0.000233973	0	0	0	0	0	0.000101232	0	0	0	0	0	0	0	0	0.000206977	0.000770345	0	0	0	0	0	0	0	0	0	0	0.000110591	0	0.000326472	0	0	0	2.89847e-05	6.29287e-05	0	0.000119101	0	0	0	0.000162323	0	0.000517524	0	0.000300406	0	0.000276519	0.000513982	0
MERGE9308ID	0	0	0.000125216	0	0	0	0	0	0	0	0	0	1.73013e-05	0	0	0.00036796	0	0	0	0	0	0	0	0	0	0	0	0	0	0	0	0	0	0	0	0	0	0.0001618	0	0	0	0	0	0	0	0	0.000106354	0	7.98658e-05
MERGE806ID	0.000367672	0.000642072	0.000150259	0.00143802	0.000475621	0.000810565	0.00286823	0.000509269	0.0015411	0.00114647	0.00118581	0.00138732	0.00352947	0.00223944	0.00403596	0.00202378	0.00157737	0.00223556	0.00143788	0.00152664	0.00202072	0.00193219	0.00169017	0.000449654	0.00104227	0.00219268	0.00185433	0.000774136	0.00275562	0.00194329	0.000397252	0.000691563	0	0.000579693	0.000797097	0.000577281	0.000178651	0.000199139	0	0	0	0.000111411	0	0.00041913	0	0.000268998	0	0.000456873	0.000248471
MERGE18295ID	0.000367672	0.000330209	0	0.000223692	0.0008285	9.88494e-05	0.000101232	0.000865757	0	0	0	0	0	0.00064826	0.00163681	0	0	0.000154769	0	0	0	0	0	0.00122905	0.000409465	0.00249864	0.000818577	0.00147455	0.00111537	0.00136807	0.000115865	0	0.000216675	0	0	0	0	0	0	0	0	0	0	0.000705903	0.000425575	0	0.000127624	0	7.98658e-05
MERGE1372ID	0	0	0.000300518	0	0	0.000138389	0.000506158	0.00117132	0.000385275	0	0.000638511	0	0	0	0	0.000206977	0.00128391	8.5983e-05	0	0	0.000164478	0.00278713	0.000382301	0.0007794	0.00129043	0.00083288	0.0020715	0.000313341	0.000603611	0	0.000860713	0.00100591	0.000866699	0.00043477	0.000943931	0.000726946	0	0	0	0.000210275	7.21436e-05	0	0.000244386	0	0	0.00055721	0	0.000304582	0
MERGE27109ID	0	0	0	0	0	0	0	0	0	0	0	0	0	0	0	0	0	0	0	0	0	0	0	0	0	0	0	0	0	0	0	0.00147743	0	0	0	0	0	0	0	0	0	0	0	0	0	0	0	0	0
MERGE16469ID	0	0	0	0	0	0	0	0	0	0	0	0	0.000276821	0	0	0	0	0	0	0	0	0	0	0	0	0	0	0.000165886	0	4.66389e-05	0	0.000314347	0	0.00024637	0.000209762	0	0	0.000385831	0	0	0.000216431	0	0	0	0	0	0	0	0
MERGE8695ID	0	0	0	0	0	0	0	0.000509269	0.00122588	0	0	0	0	0	0	0	0	0	0.000118413	0	0	0	0	0	0	0	0	0	0.000564245	0	0	0	0	0.000144923	0	0	0	0	0	0	0	0	0	0	0	0.000268998	0	0.0029316	0
MERGE7758ID	0.00347617	0.00209132	0.00197841	0	0.000199454	0	0.000911085	0.000560196	0.000595426	0.00185807	0.000638511	0.000901755	0.000276821	0.00097239	0.000627817	0.000390957	0.000311806	0.000343932	0.00164087	0.00391838	0.00289011	0	0	8.99308e-05	2.48161e-05	8.49878e-05	0.000200468	0.000516091	0.000301806	3.10926e-05	1.65522e-05	0	0.000123814	0.000260862	0.000797097	0.000427615	0	0	0.000104271	0	0	0	0	0	0.000275372	0	0	0	0.000257345
MERGE571ID	0	0.000550348	0.000125216	0	0	0.000138389	0	0	0	0	0	0.000254341	0	0	0	0	0	0	0	0	0	0	0	0	0	0	0	0	0.000433025	0	0	0	0	0.000144923	0	0	0.000282864	0	0	0	0	0	0	0	0	0	0	0	0
MERGE18229ID	0	0	0	0	0	0.000138389	0	0	0	0.000197668	0	0	0	0	0.000470863	0	0	0	0	0	0	0	0	0	0	0	0	0	0	0	0	0	0	0.000826063	0.000188786	0.000427615	0	0.000286262	0	0	0	0	0	0	0	0	0	0	0
MERGE10755ID	0	0	0.000225389	6.39121e-05	0.000122741	0	0.00195715	0.00244449	0.00105075	0.000474402	0.000729727	0.000994243	0.000761259	0.000942924	0.000807193	0	0.000220099	0	0	0	0.000281962	0	0.000382301	0.000149885	0.000248161	0.00083288	0.00026729	0.00129023	0.00101039	0.000590759	3.31044e-05	0	0	0	0	0.000149665	4.46628e-05	0.000112016	0.000104271	8.76148e-05	0	0.000178257	0	0.000176476	2.50338e-05	0.000192141	4.25414e-05	0	0.000727666
MERGE5642ID	0	0	0	0	0	0	0	0	0	0	0	0	0	0	0	0	0	0	0	0	0	0	0	0	0	0	0	0	0	0	0	0	0	0	0	0	0	0	0	0	0	0	0	0	0	0	0	0	0.00022185
MERGE10937ID	0	0	0	0	0	0.000355858	0	0	0	0	0	0	0.000346027	0	0	0	0	0	0	0	0	0	0	0	0	0	0	5.52955e-05	0.000144342	0	0.000165522	0	0	0	0	0	0	0.000149354	2.08542e-05	0	0	0	0.00010063	0	0	0	0	0.000190364	0
MERGE8065ID	0	0.000385243	0.000250432	0	0	0	0	0	0	0	0	0	0	0	0	0	0	0	0	0	0.000140981	0	0	0	0	0	0	0	0	0	0	0	7.73838e-05	0	0	0.000171046	0	0.000124462	0.000208542	0	0	0	0.000905667	0	0.00112652	0.00107599	0.000425414	0.001047	0.000310589
MERGE7959ID	0	0	0	0	0	0	0	0	0	0	0	0	0	0	0	0	0	0	0	0	0	0	0	0	0	0.000169976	0	0.000147455	0	0.000746222	0	0	0.000232151	0.000695632	0.000209762	0.000149665	4.46628e-05	0.00026137	0.000333667	0	7.21436e-05	0	0	0	0.000225304	0.000403497	0.000191436	0.000228437	0
MERGE9672ID	0	0	0	0	0	0	0	0	0	0	0	0	0	0	0	0	0	0	0	0	0	0	0	0	0	0	0	0	0	0	0	0	0	0.000376801	0	0	0	0	0	0.000683395	0	0	0	0	0	0	0	0	0
MERGE1241ID	0	0	0	0	0	0	0	0	0	0	0	0	0	0	0	0	0.000256782	0	0	0	0	0	0	0	0	0	0	0	0.000223074	0	8.27609e-05	0	0	0	0	0	0	0	0	0	0	0	0	0	0	0	0	0	0
MERGE16976ID	0	0	0	0	0	0	0	0	0	0	0	0	0	0	0.000381174	0	0	0	0	0	0	0	0	0	0	0	0	0	0	0	0	0	0	0	0	0	0	0	0	0	0	0	0	0	0	0	0	0	0
MERGE9608ID	0	0.000293519	0	0	0.000337537	0	0.000236207	0	0.00021015	0	0	0.000161853	0	0.000589327	2.2422e-05	0	0.000311806	0.000584685	0	0	0	0.00145341	0	0	0.00018612	8.49878e-05	0	0.000516091	0.000275562	0.000233194	0	9.4304e-05	0	0	0.000272691	0.000106904	0	0	0	0	0	0	0	0	0	0	0	0	0
MERGE21087ID	0	0	0	0	0	0	0	0	0	0	0	0	0	0	0	0	0	0	0	0	0.000281962	0	0	0	0	0	0	0	0	0	0	0	0	5.79693e-05	0.000209762	0.000577281	0	0	0.000229396	0	0	0.000334232	0	0	0	0.000115285	0	9.51819e-05	3.54959e-05
MERGE9033ID	0	0	0	0	0	0	0	0	0	0	0	0	0	0.000618794	0	0	0	0	0	0	0	0	0	0	0	0	0	0	0	0	0	0	0	0	0	0	0	0	0	0	0	0	0	0.000242654	0.000325439	0	0	0	0
MERGE4540ID	0	0.000385243	0	0	7.6713e-05	0.000158159	0.000573646	0	0	0	0.000182432	0.000184975	0	0	0	0.000298967	0	0	0.000439821	0.000407104	0.000375949	0.000478772	0.000241454	0	0.000223344	0	0	0.000663546	0	0	0.000215178	0.00023576	0.000417873	0	0	0	0	0	0	0.000122661	0	0	0.000445646	0	0	0	0	0	0.000292841
MERGE3371ID	0	0	0	0	0	0	0	0.000101854	0	0	0.000182432	0	0	0.00032413	0	0	0	0	0.000456737	0.000178108	0	0.000478772	0	0	0	0	0	0.000239614	0.00153527	0.00174119	8.27609e-05	0	0.000232151	7.24617e-05	0.000377572	0.000962135	0.000253089	0.000199139	0.000855022	8.76148e-05	3.60718e-05	0	0.000172508	0	0	0.000614853	0.00125497	0.00089471	0
MERGE2541ID	0	0	0	0	0	0	0	0	0.000245175	0	0	0	0	0	0	0	0	0	0	0	0	0	0	0	0	0	0	0	0	0	0	0.000251477	0	0	0	0	0	0	0	0	0	0	0	0	0.000225304	0.00023057	0	0	0
MERGE17054ID	0	0	0	0.000639121	0	0	0.000134976	0	0.00035025	0	0	0	0.000501739	0.000618794	0	0	0.000110049	0	0	0.000279884	0	0	0	0	0	0	0	0.000387068	0.00026244	0.000139917	0.000264835	0	0	0.000231877	0.000524406	0.00115456	0	0	0	0	0.000126251	0	0	0	0.000250338	0	0	0.000114218	7.98658e-05
MERGE17928ID	0	0	0	9.58681e-05	0	0.000217469	0	5.09269e-05	0.000770551	0.000830204	0	0	0	0	0	0	0.000183416	0.000687864	0	0	0	0	0	0	0	0	1.67056e-05	0	0.000734831	3.10926e-05	3.31044e-05	0	0	0.000333324	0.000482453	0.00275812	0.000223314	0.000821447	0.000271104	0.000105138	0.000108215	0	0.00104942	0.000242654	0.000300406	0.000307426	0	0.000133255	0.00013311
MERGE5542ID	0	0	0	0	0	0	0	0	0	0	0	0	0	0	0	0	0	0	0	0	0	0	0	0	0	0	0	0	0	0	0	0	0	0.000130431	0.000272691	0	0	0	0	0	0	0.000378796	4.3127e-05	0	0.000100135	0.000192141	0	0	0
MERGE9008ID	0	0	0	0	0	0	6.74878e-05	0.000152781	0	0.00272781	0	0	0	0	0	0	0	0	0	0	0	0	0	0	0	0	0	0	0	0	0	0	0	0	0	0	0	0	0	0	0	0	0	0	0	0	0.0115075	0	0
MERGE3264ID	0	0	0	0	0	0	0.000776109	0.000203707	7.00501e-05	0	0	0	0.000553643	0.000942924	0	0	0	0	0	0	2.34968e-05	0.000273584	0	0	0	0	0	0.000313341	0	0	0	0	0	8.6954e-05	0.000818073	0.000598662	0.000208426	0.00128196	0.00227311	0.000735964	0.00110019	0.000378796	0.00365142	0.00284567	0.00345466	0.00128735	0.00380746	0.00258895	0.000718792
MERGE4765ID	0	0	0	0	0	0	0	0	0	0	0	0	0	0	0.000246642	0	0	0	0	0	0	0	0	0	0	0	0	0	0.000367415	0	0	0	0	0	0	0	0	0	0	3.50459e-05	0	0	0.000129381	0	0	0	0.000148895	0.000494946	0
MERGE17616ID	0	0	0	0	0	0	0	0	0	0	0	0	0	0	0	0	0	0	0	0	0	0	0	0	0	0	0	0	0	0	0	0	0	0	0	0	0	0	0	0	0	0	0	0	0	7.68566e-05	0	0	0
MERGE19211ID	0	0	0	0	0	0	0	0	0	0	0	0	0	0	0	0	0	0.000171966	0	0	0	0	0.000140848	0	0	0.000373946	0	0.000718841	0.00103664	0.000528574	0.000695192	0.000408651	0.000417873	0	0.000566358	0	0	0.000472954	0	0	0.000288574	0.000155975	0	0	0	0	0	0	0
MERGE5603ID	0	0	0	0	0	0	0	0	0	0	0	0	0	0	0	0	0	0	0	0	0	0	0	0	0	0	0	0	0	0	0	0	0	0	0	0	0	0	0	0	0	0	0	0	0	0	0	0	0
MERGE7164ID	0	0.000256829	0	0	0	0	6.74878e-05	0	0	0	0	0	0	0	0	0	0	0	0	0.000279884	0	0	0	0	0	0	0	0	0	0.000186556	0	0	0	0.000521724	0.000692216	0.000192427	0	0	0.000166834	0.000332936	0	0	0.000934418	0.000308833	0	0.000134499	0	0	0
MERGE17155ID	0	0.000165104	0.000926598	0.000671077	0.000168769	0.000573326	0.000539902	5.09269e-05	0.00206648	0.000474402	0	0.00201161	0.000432533	0.000383063	0	0.00229975	0.000972102	0.000275146	0	0	0	0.0016073	0.000845087	0.00101922	0.000831338	0.000305956	0.000968927	0.000645114	0.000472391	0.000373111	0.000165522	0.000172891	0.000402396	0	0	0	0	0	0	0	0	0	0	0	0	0	0	0	0
MERGE1634ID	0.000401096	0	0	0	0	0	0	0	0	0	0	0	0	0	0	0	0	0	0	0	0	0.000307782	0	0.000209838	0	0	0	0.000147455	0	9.32778e-05	0	0	0	0.000318831	0	0.000662804	0.00031264	0	0.000125125	0.00029789	0.000432861	0.000245104	0	0	0.000125169	0.000115285	0	0.00100893	0.000150858
MERGE19192ID	0	0	0	0	0	0	0	0	0	0	0	0	0	0	0	0	0	0	0	0	0	0	0	0	0	0	0	0	0	0	0	0	0	0	0	0	0	0	0	0	0	0	0	0	0	0	0	0	0
MERGE22213ID	0.00116986	0.000146759	0.000726253	0	0	9.88494e-05	0.000573646	0.000101854	0	0.000158134	0.000273648	0.00048556	0.00110729	0.000530395	0.000807193	0	0	0	0	0	0.000164478	0	4.02423e-05	0	0	0	0.000183762	0.000258045	0	0	0	0	0	0	0	0	0.000104213	0	0	0.000508166	0	0	0.000273138	0	0	0.00032664	0	0	7.98658e-05
MERGE16958ID	0.000601644	0.000660417	0	0	0.000199454	0	0	0	0	0	0	2.31219e-05	0	0	0.000470863	0	0	0	0	0	0.000234968	0	0	0.000419677	0	0	0.000100234	0	0	0	0	0	0	0	0	0	4.46628e-05	0	0	0	0	0	0	0	0	0	0	0	0
MERGE120924ID	0	0	0	0	0	0	0	0	0	0	0	0	0	0	0	0	0	0	0	0	0	0	0	0	0	0	0	0	0	0	0	0	0	0	0	0	0	0	0	0	0	0	0	0	0	0	0	0	0
MERGE17152ID	0	0	0	0	0	0	0	0	0	0	0	0	0	0.000147332	0	0	0	0	0	0	0	0	0	0	0	0	0	0.000552955	0	0	0	0	0	8.6954e-05	4.19525e-05	0	0	0	0	0	3.60718e-05	0	0	0	0	0	0	0	0
MERGE8778ID	0.000233973	0.000697107	0	0.00015978	0.000429593	0	0.000371183	0	0.0011208	0.00130461	0.000729727	0.000670536	0.00102078	0.00144385	0.0015247	0	0	0	0	0.00025444	0.00159778	0.000410376	0.00195175	0.0019485	0.00611716	0.00314455	0.00713331	0.00138239	0.00228322	0.000450843	0	0	0	0.00110142	0.00104881	0.000684185	0	0.000535185	0	0	0	0	0	0	2.50338e-05	0.000365069	0	0	0.000292841
MERGE3683ID	0	0	0	0	0	0	0	0	0	0	0	0	0	0	0	0	0	0	0	0	0	0	0	0	0	0	0	0	0	0	0	0	0	0	0	0	0	0	0	0	0	0	0	0	0	0	0	0	0
MERGE17158ID	0	0	0	0	0	0	0	0	0	0	0	0	0	0	0	0	0	0	0	0	0	0	0	0	0	0	0	0	0	0	0	0	0	0	0	0	0	0	0	0	0	0	0	0	0	0	0	0	0
MERGE17180ID	0	0	2.50432e-05	0	0.000138083	0	0	0	0	0	0	0	0	0	0	0	0.000275123	0	0	0	0	0	0.00018109	0.000179862	0	0	0.000167056	0	0	0	0	0	0	0	0.000293667	0.000235188	0	0.000186693	0.000667334	0	0	0	0	0	0	0	0	0	0
MERGE3200ID	0	0	2.50432e-05	3.1956e-05	0.000306852	0	0	0	0	0	0	0	0	0.000265197	0.000448441	0	0	0	0	0	0	0	0	0	0	0	0	0	0	0	0	0	0	0	0	0	0	0.000149354	0.000104271	0	0	0.000356514	0.000373767	0.000264714	0	5.76424e-05	0.000212707	0.000399764	0.00022185
MERGE7014ID	3.34247e-05	0	0.000475821	0	3.06852e-05	0	0	0	0.000105075	0	0	0	0	0	0	0.000137985	0	0.00085983	0	0.000483436	0	0	0	0	0	0	0.000217173	0	0	0	0	0	0.000154768	0	0.000901978	0.000513138	0.000267977	0.000298708	0.00120954	0.000315413	0.000541077	0.000891285	0.00202697	0.000286773	0.00150203	0.000595638	0.00153149	0.0012564	0.000425951
MERGE8045ID	0	0	0	0	0	0	0	0	0	0	0	0	0	0.000618794	0	0	0	0	0	0	0	0	0	0	0	0	0	0.000294909	0.00110225	0.000171009	0.000281387	0	0	0.000333324	0.00100686	4.27615e-05	0.000148876	0	0.000583917	0.000262844	0.000486969	0.000289668	0	0	0	9.60707e-05	0.000361602	0.000437837	8.87398e-06
MERGE3055ID	0.000635069	0	0.000175302	0	0	0	0	0	0	0	0	0.000346829	0	0	0	0	0	0	0	0	0	0	0	0	0	0	0	0	0.000341172	0	0.000198626	0	0	0.000159416	0	0.000363473	0	0	0.000271104	0.000683395	0.000775543	0.000423361	0.00163883	0.000595606	0.00135182	0.000826208	0.000574309	0.001047	0.000292841
MERGE4458ID	0.00143726	0.0039625	0.0042323	0.000990637	0.00159563	0.000593096	0.00357685	0.0047362	0.00315225	0.000869737	0.00200675	0.002844	0.00204156	0.00117865	0.00195072	0.00121887	0.0014123	0.000601881	0.00106572	0.00206096	0.00119834	0.000718157	0.000281696	0.000359723	0.000732074	0.00096886	0.000400936	0.000847864	0.000813563	0.000248741	4.96565e-05	0	0.000309535	0.000550709	0.00113272	0.000470377	8.93256e-05	0	0.000750751	0.000490643	0.000126251	0	0	6.61784e-05	5.00676e-05	0.000192141	0	0.000380728	4.43699e-05
MERGE20942ID	0	0	0.000726253	0.000351516	0	0.000177929	6.74878e-05	0	0.000245175	0.000316268	0.000364864	0	0.000605547	0.000883991	2.2422e-05	0.00144884	0.00286128	0.000928617	0	0	0	0.00225707	0.000985935	0.000629515	0.00296552	0.00244765	0.00108587	0.000958455	0.00149591	0.000590759	0	0	0	0.000304339	0.000419525	0.000384854	0	0.000373385	0.000145979	0	0.000162323	0.000356514	0	0.000176476	0	0	0	0	0
MERGE6049ID	0	0	0	0	0	0.000355858	0.000641134	0.000509269	0.0002802	0.00067207	0.000729727	0.000184975	0.000242219	0	0	0.000413955	0	0	0	0.00025444	0	0	0.000241454	0	0	0	0.000334113	0.000350205	0.000393659	0.000948324	0	0.000267195	0	0.000521724	0	0.000448996	0.000357302	0	0	0	0	0	0	0.000485308	0.00052571	0.00144106	0.000510497	0	0.000346085
MERGE2783ID	0	0	0	0	0	0	0	0	0	0	0	0	0	0	0	0	0	0	0	0	0	0	0	0	0	0	0	0	0	0	0	0	0	0.000173908	0	0.000128285	0	0	0	0	0	0	0	0	0	0	0	0	0
MERGE20890ID	0	0	0	0	0	0	0	0	0	0	0	0	0	0	0	0	0	0	0	0	0	0	0	0	0	0	0	0	0	0	0	0	0	0	0	0	0	0	0	0	0	0	0	0	0	0	0	0	0
MERGE8279ID	0	0	0.000325562	0	0.000122741	0	0.000641134	0.000560196	0.00105075	0.00256968	0.00319256	0.0024278	0.000553643	0.00156172	0.00295971	0.000804912	0.00111883	0.000326736	0	0.000737876	0.000187974	0.00017099	0	0.000149885	0.00178676	0.000373946	0	0.000589818	0.000485513	0.000186556	0	0	0	0	0	0	0	0	0	0.000525689	3.60718e-05	0	0	0	0	0.000345855	0	0	1.7748e-05
MERGE8697ID	0	0	0	0	0	0	0	0	0	0	0	0	0	0	0	0.000206977	0	0	0	0	0	0	0	0	0	0	0	0	0	0	0	0	0	0	0	0	0	0	0	0	0	0	0	0	0	0	0	0	0
MERGE6787ID	0	0	0	0	0	0	0	0	0	0	0	0	0	0	0	0	0	0	0	0	0	0	2.01211e-05	0	1.2408e-05	3.39951e-05	0	0	0	0	4.96565e-05	0.000817302	4.64303e-05	0	0.00016781	0	5.95504e-05	8.71232e-05	0	0.000210275	0.0007034	2.22821e-05	0.000201259	6.61784e-05	0.000100135	0	0	0	0
MERGE14810ID	0.000233973	0	0	0	0.000107398	0	0.00043867	0	0	0	0	0.000323707	0	0	0	0.000666927	0.000623613	0.000257949	0	0	0	0.000769454	0	0.000239815	7.44482e-05	0	0	0	0	0	0	0	0	0	0.000608311	0	0	0	0	0	0	0	0	0	5.00676e-05	0	0	0	0
MERGE11033ID	0	0	0	0	0	0	0	0	0	0	0	0	0	0	0	0	0	0	0	0	0	0	0	0	0	0	0	0	0	0	0	0	0	0	0	0	0	0	0	0	0	0	0	0	0	0	0	0	0
MERGE8011ID	0	0	0	0	0	0	0	0	0	0	0	0	0	0	0	0	0	0	0	0	0	0	0	0	0	0	0	0.00597191	0.00329362	0.025014	0	0	0	0	0	0	0	0	0	0	0	0	0	0	0	0	0	0	0
MERGE6241ID	0	0	0	0	0	0	0	0	0	0	0.000273648	0	6.92053e-05	0	8.96881e-05	0	0	0	0	0	0	0	0	0	6.20401e-05	0	0.000167056	0	0	1.55463e-05	6.62087e-05	0	0	5.79693e-05	2.09762e-05	0	4.46628e-05	0	0	0	0	0	0	0	0	0	0	0	0
MERGE84480ID	0	0	0	0	0	0	0	0	0	0	0	0	0	0	0	0	0	0	0	0	0	0	0	0	0	0	0	0	0	0	0	0	0	0	0	0	0	0	0	0	0	0	0	0	0	0	0	0	0
MERGE3343ID	0	0	0	0	0	0	0	0.000203707	0	0	0	0.000208097	0	0.000589327	0	0	0	0	0.000169162	0	0.000234968	0	0.00018109	0	0	0	0	0	0.000288684	0.000450843	0	0	0	0.00024637	8.39049e-05	0.000363473	0.000506178	0.00090857	0.0017309	0	0.000505005	0	0	0	0	0.00032664	0	0	3.54959e-05
MERGE9737ID	0	0	0	0	0	0	0	0	0	0	0	0	0	0	0	0	0	0	0	0	0	0	0	0	0	0	0	0	0	0	0	0	0	0	0	0	0	0	2.08542e-05	0	0	0	0	0	0	0	0	0	0
MERGE2275ID	0.000635069	0.00011007	0	0	0	0	0.00168719	0.00157873	0.000105075	0.0010674	0.00118581	0.00117922	0.00415232	0.00362436	0.000896881	0.000873905	0.00047688	0.000292342	0.000287575	0.000737876	0.000540426	0.00217157	0.00112678	0.0015588	0.000223344	0.000509927	0.00183762	0.000829432	0.00200766	0.000979417	0.000662087	9.4304e-05	0.000123814	0.000463755	0.00100686	0.00104766	0.000833706	0.000759216	0.000417084	0	0	0	0	0	0	0.000422711	0	0	0.000230723
MERGE11177ID	0	0	0	0	4.60278e-05	0	0	0.000305561	0	7.9067e-05	0	0	0	0	0	0.00027597	0	0	0	0	0.000211471	0	0	0.000149885	0	0	0	0.00178789	0.000603611	0	0	0	0	0.000304339	0.00153127	0.0017746	0	0	0.000229396	0	0.000414826	0	0.000244386	0	0.000175237	0	0	9.51819e-05	0
MERGE16834ID	0	0	0	0	0	0	0	0	0	0	0	0	0	0	0	0	0	0	0	0	0	0	0	0	0	0	0	0	0	0	0	0	0	0	0	0	0	0	0	0	0	0	0	0	0	0	0	0	0
MERGE18300ID	0	0	0	0.00015978	0	0	0	0	0	0	0	0	0	0	0	0	0	0	0	0	0	0	0	0	0	0	0	0	0	0	0	0	0	0	0	0	0.000193539	0	0	0	0	0	0	0	0	0	0	0	0
MERGE21110ID	0.000401096	0.000165104	0	0.000223692	0	0.000197699	0	0.000101854	0	0.000869737	0.000273648	0.000763023	0.000501739	0	0.000426019	0	0	0	0	0	0	0	0	0	0	0	0	0.000368636	0.000223074	0.000637398	0	0	0	0.000159416	0.000440501	6.41423e-05	0	0	0	0	9.01795e-05	0.000111411	0	0	0	0	0.00029779	0.000114218	0.000523565
MERGE9486ID	0	0	0	0	0	0	0	0	0	0	0	0	0	0.000235731	4.48441e-05	0	0	5.15898e-05	0	0	0	0	0	0	0	0	0	0	0.00019683	3.10926e-05	0	0	0	0.000159416	0.00016781	0	0	0.000186693	0	0	0	0	0	0	0	9.60707e-05	0	0.000304582	0
MERGE33938ID	0.000701919	0.000220139	0	0	0.00041425	0	0	0	0.000315225	0.000593003	0.000912159	0.000554926	0.000484437	0	0.000582973	0	0	0	0	0	0.000352452	0.00119693	0	0	0	0	0.00026729	0	0	0.000575213	0	0	0.000170244	0.000159416	0	0.000513138	0.000789043	0	0	0	0	0	0	0	0	0	0.000127624	0	0
MERGE4429ID	0.000233973	0	0	0	0	0	0	0	0.000245175	0	0	0.000739902	0	0.000176798	0.000134532	0	0	0	0	0	0	0.000307782	0	0	0	0	0	0.000958455	0.000642977	0.000528574	0.000215178	4.7152e-05	0	0	0.000272691	0	0	0.000174246	0.000625626	0.000157707	0	0	0.00204134	8.82379e-05	0.000851149	0.000192141	0.000467956	0.000399764	0
MERGE3251ID	0	0	0	0	0	0	0	0	0	0	0	0	0	0.000500928	0	0	0	0	0	0	0	0	0.000462786	0	0	0	0	0	0	0	0	0	0	0	0	0	0.000387078	0	0	0	0	0	0	0	0	0	0	0.000171327	0.00017748
MERGE27176ID	0	0	0	0	4.60278e-05	0	0	0	3.5025e-05	0	0	0	0	0	0	0	0	0	0	0	0	0	0	0	0	0	0.000150351	0	0	0	0.0003807	0.000722998	0	0.000333324	0	0.0010049	0	0	0.000208542	0	3.60718e-05	0	0	0	0	0	0.000191436	0	7.09918e-05
MERGE33017ID	0	0	0	0	0	0.000652406	0.000539902	0	0	0.00118601	0	0	0	0.020597	0.00125563	0.00377159	0	0	0	0	0	0	0	0	0	0	0.0020715	0	0	9.32778e-05	0	0	0	0.000405785	0.000964907	0	0	0	0	0	0	0	0	0	0	0	0	0	0.000905146
MERGE8608ID	0.000835617	0	0	0	0.000153426	0.000395398	0	0	0.000315225	0	0	0	0	0	0	0.000482947	0	0.000292342	0	0	0	0	0	0	0	0	0	0	0	0.000108824	0	0	0	0.000289847	0.000734168	0	0	0	0	0	0	0	0	0	0	0	0	0	0
MERGE17414ID	0	0	0	0	0	0	0	0	0	0	0	0	0	0	0	0	0	0	0	0	0	0	0	0	0	0	0	0	0	0	0	0	0	0	0	0	0	0	0	0	0	0	0	0	0	0	0	0	0
MERGE14621ID	0.000200548	0.000403588	0.000601037	0	0	0	3.37439e-05	0	0.000420301	0.000276735	0	0	0.00204156	0.000825058	0.000426019	0	0	0.000206359	0.00140404	0.0010432	0.000704904	0	0	0	0	0	0.000100234	0	0.000406781	9.32778e-05	3.31044e-05	9.4304e-05	1.54768e-05	0.000275354	4.19525e-05	0.000384854	0.000223314	0.000547631	0.000291959	0.000385505	0.000378754	0.000779875	1.43757e-05	0.00041913	0.000700946	0	0.000446685	0.000399764	0.000523565
MERGE11071ID	0	0	0	0	0	0	0	0	0	0	0	0	0	0	0	0	0	0	0	0	0	0	0	0	0	0	0	0	0	0	0	0	0	0	0	0	0	0	0	0	0	0	0	0	0	0	0	0	0
MERGE242ID	0.00056822	0.000440278	0.000475821	6.39121e-05	7.6713e-05	0.000395398	0.000303695	0.000203707	0.000245175	0.000355802	0	0.000508682	0.00167823	0.000825058	0.00266822	0.00112688	0.00179747	0.000825437	0.000202994	0.000457992	0.000610917	0.00206898	0.0017103	0.000419677	0.00127803	0.00127482	0.0017708	0	0.00013122	0.000108824	0.000413805	1.57173e-05	4.64303e-05	0.000115939	0	0.000128285	8.93256e-05	0	8.34168e-05	0.000420551	0.000234467	0.000111411	0.000488773	0.000705903	0.000125169	0.000384283	0.00029779	0.00102796	0.000532439
MERGE17624ID	0.000233973	0.000550348	0.000150259	0	7.6713e-05	0.000197699	3.37439e-05	0	7.00501e-05	0	0	4.62438e-05	0	0.000589327	0.000582973	0	0.00179747	0.000601881	0.00189461	0.00351127	0.00126883	0	0.000140848	0.000449654	0.000459097	0	0.000434347	0	0.000524879	3.10926e-05	0.000132417	0.000125739	0.000170244	0	0.00016781	0	0	0.000174246	0	0	0	0	0	0	0	0	0	0	0
MERGE26070ID	0	0	0	0	0	0	3.37439e-05	0	0	0	0.000638511	0	0	0	0	0	0	0	0	0	0	0	0	5.99538e-05	0.000347425	0	0	0.000221182	0.000118098	0	0	0	0	0	0	0	0	0	0	0	0	0	0	0	0	0	0	0	0
MERGE3997ID	0	0	0	0	0	0	0	0	0	0	0	0	0	0	0	0	0	0	0	0	0	0	0	0	0	0	0	0	0	0	0	0	0	0	0	0	0.000104213	0	0.00025025	0	0.000234467	0	1.43757e-05	0.000463249	0	0.000192141	0	0	0
MERGE17440ID	0	0	0	0	0	0.000138389	0.000134976	0	0	0	0	0	0	0	0.000358752	0	0	0	0	0	0	0	0	0	0	0.000288958	0	0	0	0	0	0	0	0.000724617	0.000440501	0	0.000178651	0	0.000271104	0	0	0	0	0.000154416	0	0	0	0	0
MERGE8155ID	0.000835617	0	0.000250432	0	0	0	0	0	0	0.000711603	0	6.93658e-05	0	0.000206265	0.000560551	0	0.000220099	0	0.000778144	0.000788764	0	0.000649761	0	0	0.00018612	0	0	0.000258045	0	0	0	0	0.000170244	0	0	0.000235188	0	0	0.000208542	0	0	0	0	0	0	0.00023057	0	0	0.000550187
MERGE33716ID	0	0	0	0	0	0	0	0	0	0	0	0	0	0	0	0	0	0	0	0	0	0	0	0	0	0	0	0	0	0	0	0	0	0	0	0	0	0	0	0	0	0	0	0	0	0	0	0	0
MERGE11289ID	0	0	0	0	0	0	0	0	0	0	0	0	0	0	0	0	0	0	0	0	0	0	0	0	0	0	0	0	0	0	0	0	0	0	0	0	0	0	0	0	0	0	0	0	0	0	0	0	0
MERGE25631ID	0	0	0	0	0	0	0	0	0	0	0	0	0	0	0	0	0	0	0	0	0	0	0	0	0	0	0	0	0	0	0	0	0	0	0	0	0	0	0	0	0.0431058	0	0	0	0	0	0	0	0
MERGE16374ID	0	0	0	0	0	0	0.000404927	0.00081483	0	0	0	0	0.00114189	0.000265197	0.00143501	0.00036796	0	0	0	0.000966872	0.00418243	0.000427475	0	0.00206841	0.00111672	0.000254963	0.00133645	0.00188005	0.00148278	0.00166345	0.000480013	0	0	0.000710124	0.000776121	0.000641423	0	0	0.000354521	0.000105138	0	0	0	0	0	0	0	0	0
MERGE27897ID	0	0	0	0	0	0	0	0	0.000315225	0	0	0	0	0	0	0	0	0	0	0	0	0	0	0	0	0	0	0	0	0	0	0	0	0.000101446	0	0	0.000297752	0.000298708	0	0	0	0	0	0	0	0	0	0	0
MERGE17767ID	0.000233973	0.00412761	0.00222884	0	0	0	0	0	0	0	0	0	0	0	0	0	0	0	0.00021991	0	0	0	0	0	0	0	0	0	0	0	0	0	0	0.000970986	0.001762	0.00136837	0.00111657	0.00327334	0.00131381	0.00699166	0.00723239	0.0041222	0.00179696	0.00132357	0.00145196	0	0.000170166	0.000456873	0.000665549
MERGE6903ID	0	0.000770487	0	0	0	0.000494247	6.74878e-05	0	0.000315225	0	0	0	0	0.000441995	0	0	0.000311806	0	0	0	0.000211471	0.000598465	0.000241454	0	0	0	0.000367524	0	0	0	0	0	0	0.000144923	0.000922954	0	0	0.000199139	0.00177261	0.00161211	9.01795e-05	0.000690746	0.00130819	0.00130151	0.00132679	0.000749352	0.00231851	0.000456873	0.000346085
MERGE18302ID	0	0	0	0	0	0	0	0	0	0	0	0	0	0	0	0	0	0	0	0	0	0	0	0.00239815	0	0	0	0	0	0	0	0	0	0	0	0	0	0	0	0	0	0	0	0	0	0	0	0	0
MERGE17112ID	0	0	0	0	0	0	0	0	0	0	0	0	0	0	0	0	0	0	0	0	0	0	0	0	0	0	0	0	0	0	0	0	0	0	0	0	0	0	0	0	0	0	0	0	0	0	0	0	0
MERGE18266ID	0	0	0	0	0	0	0.000202463	0	0.000315225	0.000276735	0	0	0	0	0	0	0.000440197	0.000240753	0	0	0	0	0.000261575	8.99308e-05	0.000260569	0.000101985	0	0.00103218	0.00158776	9.32778e-05	0.000165522	0.000502955	0.000696454	8.6954e-05	0.000293667	0.000406235	0	0.000373385	0.00064648	0.00196257	0.00245288	0.00113639	0	0.000220595	0	0.000653281	0.000680663	0.000228437	0
MERGE8646ID	0	0	0	0	0	0	0	0	0	0	0	0	0	0	0	0	0	0	0	0	0	0	0	0	0	0	0	0	0	0	0	0	0	0	0	0	0	0	0	0	0	0	0	0	0	0	0	0	0
MERGE14273ID	0	0	0	0	0	0	0	0	0	0.000118601	0	0	0	0	0	0	0	0	0	0	0	0	0	0	0	0	0	0	0.000144342	0	0	0	0	0	0	0	0	0	0	1.7523e-05	0	0	5.75027e-05	0	0	0.000172927	0	0.000133255	0
MERGE20218ID	0.00050137	0	0.000300518	0.000639121	0	0	0.000303695	0	0.000490351	0.000197668	0.00118581	0.000277463	0.00174744	0.000589327	0.00143501	0.000988892	0	0.000206359	0.00103189	0.000865096	0.0014803	0.00017099	0	0.000569561	0.000583177	0.00083288	0.000634815	0.00110591	0.000104976	0.000513028	0.000115865	0	0	0	0	0	0	0	0	0	0	0	0	0	0	0.00032664	0	0	0
MERGE32234ID	0	0	0	0	0	0	0	0	7.00501e-05	0	0	0	0.000622848	0.00978283	0.000381174	0	0	0	0	0	0.000540426	0	0	0.000119908	0	0.000526924	0	0.00164043	0.000472391	0.000310926	0	0	0	0	0	0	0	0	0	0	0	0	0	0	0	0	0	0	0
MERGE8602ID	0	0	0	0	0	0	0	0	0	0	0	0	0	0	0	0	0	0	0	0	0	0	0	0	0	0	0	0	0	0	0	0	0	0	0	0	0	0	0	0	0	0	0	0	0	3.84283e-05	0	0	0
MERGE6818ID	0	0	0	0.000415428	0	0	0	0	0	0	0	0	0	0	0	0	0	0	0	0	0.000234968	0	0	0	0	0	0	0	0	0	0	0.000298629	0	0	0	0.000192427	0	0	0	5.25689e-05	0	0.00565966	0	0	0	0	0	0	0
MERGE14782ID	0	0	0	0	0	0	0	0.000560196	0.00035025	0	0	2.31219e-05	0	0	0	0	0	0	0	0.00012722	0	0.000222287	0	0	0	0	0	0	0.000485513	0.00012437	0	0	0	0	0.000524406	0.000256569	0	0	0.000166834	0	0	0	0	0	0	0	0	0	0
MERGE3347ID	0.000300822	0	0.000325562	0	0	0	0.000101232	0.000203707	0	0	0	0	0	0	0	0.000229975	0	0	0	0	0	0	0	0	0	0	0	0	0	0	0	0	0.000108337	0.000217385	0.000629287	0.00027795	0.000163764	0	0.000354521	0	0	0	0	0	0	0.000422711	0.000255249	0	0.000159732
MERGE25561ID	0.000133699	0	0	0.00015978	0.000214796	0	0	0	0	0	0	0	0	0	0	0	0	0.000206359	0	0.0323902	0	0	0	0.0003897	0	0.000373946	0	0	0.000170586	0	0	0	0.0017953	0	0	0	0	0	0	0	0	0	0	0	0.00172733	0	0	0	0
MERGE14534ID	0	0	0	0	0	0	0	0	0	0.000197668	0	0.000138732	0	0	0	0.000505945	0	0	0	0	0	0	0	0	0	0.000662905	0.000133645	0.000589818	0	0.000279833	0	0	6.1907e-05	0.000101446	0	4.27615e-05	0	0	0	0.000385505	0	0	0	0	0	0	0	0	0
MERGE3394ID	0	0	0	0	0	0	0	0	0	0	0	0	0	0	0	0	0	0	0	0	0	0	0	0	0	0	0	0	0	0.000248741	0	0	0	0	0	0	0	0	0	0	0	0	0	0	0	0	0	0	0
MERGE6874ID	0	0	0	0	0	0	0	0	0	0	0	0.000184975	0	0	0	0.000597935	0.000293465	0	0	0.000152664	0	0	0	0	0	0	0	0	0	0.000450843	0	0	0	0.000115939	0.00117467	0.000470377	0.000163764	0	0	7.00918e-05	0.000198395	0	0.000129381	0.000595606	0.000876183	0	0	0	0.000150858
MERGE32264ID	0	0	0	0	0	0	0	0	0	0	9.12159e-05	0	0	0	0.00145743	0	0	0	0	0	0	0	0	0	0.000285385	0	0	0.000700409	0.00106288	0.00012437	0	0	0	0	0	8.55231e-05	0.00031264	0	0	0	0	0	0	0	0	0.000134499	8.50828e-05	0	0
MERGE10537ID	0	0	0	0.00293995	0.00377428	0.0036772	0.000202463	0.000203707	0	0	9.12159e-05	0.000416195	0	0	0	0	0	0	0	0	0	0	0	0	0	0	8.35282e-05	0	0	0	0	0.000220043	0	0.000260862	8.39049e-05	0	0	0	0	0	0	0	0	0.000352952	0	0	0	0	0
MERGE3131ID	0	0	0	0	0	0	0	0	0	0	0	0.000277463	0	0	0	0	0	0	0.000186078	0	0	0	0	0	0	0	0	0	0	0	0	0	0	0	0	0.000192427	0	0	0	0.000367982	0	0	0	0	0	0	0	0	0
MERGE3374ID	0	0	0	0	0	0	0	0	0	0	0	0	0	0	0	0	0	0	0	0	0	0	0	0	0	0	0	0	0.000144342	0.000326472	0	0	0	0.000362308	0.000104881	0.00027795	0	6.22309e-05	0.000166834	0.000140184	0.000973938	0.0006239	0.00202697	0.00145593	0.00147699	0.000922279	0.000914641	0.000780492	0.00022185
MERGE11233ID	0	0	0	0	0	0	0.000404927	0	0	0	0	0	0	0	0	0	0	0	0	0	0.000140981	0	0	0	0	0	0	0.000184318	0	0	0	0	0	0	0	0	0	0	0	0	0.000108215	0	0	0	0	0.000115285	0	0	0
MERGE21697ID	0	0	0	0	0	0	0.000236207	0	0	0	0	0	0	0	0	0	0	0	0	0	0.000211471	0	0	0	0	0	0	0.000460796	0.000616733	0	0	0	0	0	0	0	0	0	0	0	0	0	0	0	0	0	0	0	0
MERGE7312ID	0	0	0	0	0	0	0	0	0	0	0	0	0	0	0	0	0	0	0	0	0	0	0	0	0	0	0	0	0	0	0	0	0	0	0	0	0	0	0	0	0	0	0	0	0	0	0	0	0
MERGE6914ID	0	0	0	0	0	0.000118619	0.000303695	0	0	0.000118601	0	0	0	0	0.000448441	0	0	0	0	0	0	0.000273584	0	0	0	0	0	0	0	0	0	0	0	0	0	0	0	0	0.000375375	0	0	0	0.000129381	0	0.00052571	0	0	0	8.87398e-05
MERGE7827ID	0	0	0	0	0	0	0	0	0.000455326	0	0	0	0	0	0	0	0	0.000137573	0	0	0	0	0	0	0	0	0.000317407	0.000350205	0	0.000326472	0.000132417	0	0	0	0	0	0	0	0	0	0	0	0	0	0	0	0	0	0
MERGE17142ID	0	0	0.000225389	0	0	0	0	0	0	0	0	0	0	0	0	0	0	0.000326736	0	0	0	0	0	0	0	0	0	0	0	0	0	0	0	0	0	0	0	0	0	0	0	0	0	0	0	0	0	0	0
MERGE1284ID	0	0	0	0.000191736	0	0	0	0	0	0	0	0	0	0	0	0	0	0	0	0	0	0	0	0	0	0	0	0	0	0.000171009	0	0	0	0	0	0	0	0	0	0	0	0	0	0	0	0	0	0	0
MERGE3470ID	0	0	0	0	0	0	0	0	0	0	0	0	0	0	0	0	0	0	0	0	0	0	0	0	0	0	0	0.000423932	0	0	0	0	0	0	0	0	0	0	0	0	0	0	0	0.000198535	0	0	0	0	0
MERGE17109ID	0	0	0	0	0	0	0	0	0	0	0	0	0	0	0	0	0	0	0	0	0	0	0	0	0	0	0	0	0	0	0	0	0	0	0	0	0	0	0	0	0	0	0	0	0	0	0	0	0
MERGE5561ID	0	0	0	0	0	0	0	0	0	0	0	0	0	0	0	0	0	0	0	0	0	0	0	0	0	0	0	0	0	0	0	0	0	0	0.000293667	0	0.000238202	0	0	0	0.00104608	0.000222821	0.000488773	0	0	0.000691709	0.00155276	0.00159906	0
MERGE6788ID	0	0	0	0	0	0	0	0	0	0	0	0	0	0	0	0	0	0	0	0	0	0	0	0	0.000148896	0	0	0.00108748	0	0	8.27609e-05	0.0027191	1.54768e-05	0	0	0	0	0.000149354	0	0.00401276	1.80359e-05	0.00200539	0	0.00240448	7.51014e-05	0.000192141	0	0	0
MERGE17103ID	0	0	0	0	0	0	0	0	0	0	0	0	0	0	0	0	0	0	0	0	0	0	0	0	0.000781706	0	0.000183762	0.000847864	0.000144342	0.000528574	0	0.000204325	0.000108337	0	0	0.000149665	0	0	0	0	0	0	0	0	0.000425575	0	0.000361602	0	0
MERGE8605ID	0	0	0	0	0	0	0	0	0	0	0	0.000208097	0	0	0	0	0	0	0	0	0	0	0	0	0	0	0	0	0	0	0	0	0	0	0	0	0	0	0.000145979	0	0	0	8.6254e-05	0	0	0	0	0	0
MERGE27669ID	0	0.00124745	0.000125216	0	0	0	0	0	0	0	0	0	0	0	0	0	0	0	0.000372156	0	0	0	0	0	0	0	0	0.000884727	0.000314928	0	0	0	0	0	0	0	0	0	0	0	0	0	0	0	0	0	0	0	0
MERGE2884ID	0	0	0	0	0	0	0	0	0	0	0	0	0	0	0	0	0	0	0	0	0	0	0	0	0	0	0	0	0	0	0	0	0	0	0	0	0	0	0	0	0	0	0	0	0	0	0	0	0
MERGE15734ID	0	0	0	0	0	0	0.000168719	0	0	0.000395335	9.12159e-05	0	0	0	0	0	0	0.000378325	0	0	0	0	0	0	0.000285385	0	0	0.000258045	0	0.000171009	0.000446909	0	0	0	0.000104881	0.000384854	0	0	0	0.000122661	0	0	0	0	0	0	0.000170166	0.000190364	0
MERGE5957ID	0	0	0	0	0	0	0.000134976	0.000101854	0.000105075	0.000751137	0.000182432	0.00104049	0.00371979	0.000441995	0.000739927	0.000942897	0.00023844	0.00166807	0.000592066	0.000407104	0.0066261	0.00420635	0.00158957	0.00170868	0.00362314	0.00120683	0.00253926	0.00270948	0.00434338	0.000621852	0	0	0.000278582	0.000478247	0	0.000320712	0	0	0	0	0	0	0	0	0.000250338	0	0	0	0
MERGE8471ID	0	0	0	0	0.000153426	0	0	0.000101854	0	0	0	0	0	0	0	0	0	0	0	0	0	0.000410376	0	0	0	0	0	0.000165886	0	0	0	0	6.1907e-05	0	0	0.000299331	0	0	0	0	0	0	0	0	0	0	0	0	8.87398e-05
MERGE576ID	0.000367672	0	0	0	0	0	0	0	0	0	0	0	0	0	0	0	0	0	0	0	0	0	0	0	0	0	0	0.000129023	0.00019683	0.000310926	0	0	0	0.000231877	8.39049e-05	0.000299331	0.000759268	0.0001618	0	0.000227798	0.000360718	4.45643e-05	8.6254e-05	0	0.00072598	0.000211356	0.00029779	0.000590128	0
MERGE16991ID	0.000267398	0	0	0.000926725	0.000306852	9.88494e-05	0.00043867	0.000101854	0.00133095	0.000276735	0	6.93658e-05	0	0	0.000269064	0.00195479	0	0.000928617	0	0	0	0	0	0	0	0	0	0	0	0	0	0.000817302	0	0	0	0	0	0	0	0	0	0	0	0	0	0	0	0	0
MERGE14817ID	0	0	0	0	0.000122741	0	0	0	0.000245175	0	0	0.000231219	0	0	0	0	0	0.00010318	0	0	0	0	0	5.99538e-05	0	0	0	0.000313341	0.00110225	0	0.000297939	0	0	0	0	0	0	0	0	0	0	0.000245104	0	0	0	0	0	0	0
MERGE18204ID	0.00050137	0	0	0	0.000168769	0	0	0	0	0	0	0	0	0	0	0	0	0	0	0	0.000352452	0.00017099	0.000603634	0	0.000384649	0	0	0	0.000183708	0.00029538	0.000215178	0	0.000309535	0.000536216	0.000419525	0.000427615	0.000699717	0.00115749	0	7.00918e-05	0.000378754	0.000133693	0.000690032	0.000794141	0	0.000307426	0.000127624	0.000456873	0
MERGE1360ID	0	0	0	0.000127824	0	0	0.000202463	0	0	0	0	0	0	0	0	0.00045995	0	0.000206359	0	0.000203552	0	0	0	0	0.000719665	0	0.000300702	0	0	0	0	0	0	0.000159416	0	0.000128285	0	0	0	0	0	0	0	0	0	0	0	0	0.000230723
MERGE19800ID	0	0	0	0	0	0	0	0	0	0	0	0	0	0	0	0	0	0	0	0	0	0	0	0	0	0	0	0	0	0	0	0	0	0	0	0	0	0	0	0	0	0	0.000172508	0	0	0	0	0	0
MERGE17265ID	0	0	0	0	0.000184111	0.000197699	0	0	0.000805576	0	0	0	0	0	0	0	0	0.000395522	0	0	0	0.000461673	0	0.000179862	0	0	0	0.000516091	0.00108912	0.000435296	0.00052967	0.000172891	0	0	0	0	0	0	0	0	0.000144287	0	0	0	0.00020027	0	0	0	0
MERGE8192ID	0	0	0	0	0	0	0	0	0	0	0	0	0	0	0	0	0	0	0	0	0	0	0	0	0	0	0	0	0	0	0	0	0	0	0	0	0	0	0	0	0	0	0	0	0	0	0	0	0
MERGE6969ID	0.000467946	0	0.000200346	0	0	0	0	0	0	0	0	0	0	0	2.2422e-05	0	0	0	0	0	0	0	0	0	0	0	0	0.000811	0	0	0	0	0	0	0	0	0	0	0	0	0	0.000178257	0	0	0	0	0	0.000152291	0
MERGE9645ID	0	0	0	0	0	0	0	0	0	0	0	0	0	0	0	0	0	0	0	0	0	0	0	0	0.000210936	0	0	0	0	0	0	0	0	0.000101446	0	0	0	0	0	0	0	0	0	0	0	0.000153713	0	0	0
MERGE8077ID	0.000534795	0.0011007	0.000525907	0.00015978	0.000107398	0	0.000134976	0.000509269	0.00105075	0	0	0	0.000622848	0	0.000560551	4.5995e-05	0.000146732	0	0	0	0	0.000307782	0	0	0	0	0	0	0.00026244	3.10926e-05	0.000165522	0	0	0.000101446	0.00050343	0.000235188	0	0.000174246	0.00025025	0.000525689	0	0	0.000143757	0.00154416	0.000575777	0	0	0	0.000195228
MERGE5817ID	0	0	0	0	0	0	0	0	0	0	0	0	0	0	0	0	0	0	0	0	0	0	0	0	0	0	0	0	0	0	0	0	0	0	0.000230739	0	0	0.000311154	0	0	0	0	0	0	0	9.60707e-05	0.000106354	0.000285546	0
MERGE3174ID	0	0	0	0	0	0	0	0	0	0	0	0	0	0	0	0	0	0	0	0	0	0	0	0	0	0	0	0	0	0	0	0	0	0	0	0	0	0	6.25626e-05	0	0	0	0	0.000507368	0.000225304	7.68566e-05	0.000233978	0.00110411	0
MERGE8150ID	0	0	0	0.000255648	0	0	0	0	0	0	0	0	0	0	0	0	0	0	0	0	0	0	0.000201211	0.000419677	0	0	0	0	7.87319e-05	0	0	9.4304e-05	0	0.00024637	0	0	0	0	0	0	0	0	0	0	0	0	0	0	0
MERGE22229ID	0.000802193	0.000440278	2.50432e-05	0	0	0.000276778	0	0	0	0.000237201	0.000273648	0	0	0	0	0	0	0	0	0	0	0	0	0	0.000384649	0	0.000350819	0.000516091	0.001614	0.00150799	0.000132417	0	0	0.00166662	0.000608311	0	0	0	0.000333667	0.00059578	0	0	0	0.000397071	0.000125169	0	0	0	0.000576809
MERGE21066ID	0	0	0	0	0	0	3.37439e-05	0.000254634	0	0.000118601	0	0.000138732	0.000501739	8.83991e-05	0.000134532	0	0	0	0	0	0	0	0	0	0.000272977	0	0	0	7.87319e-05	0	0	0	0	0.0001884	0	0	0	0.0001618	6.25626e-05	0	0	0	0	0	0	0	0	0	0
MERGE936ID	0	0	0	0	0	0	0	0	0	0	0	0	0	0	0	0	0	0	0	0	0	0	0	0	0	0	0	0	0	0	0	0	0	0	0	0	0	0	0	0	0	0	0	0	0	0	0	0	0
MERGE15437ID	0	0	0	0	0	0	0	0	0	0	0	0	0	0	0	0	0	0	0	0	0	0	0	0	0	0	0	0	0	0	0	0	0	4.3477e-05	0	0.000448996	0	0	0.000229396	0	0	0	0	0	0	0	0	0	0
MERGE88799ID	0	0.000770487	0.000300518	0.000766945	0.000184111	0.000237239	0	5.09269e-05	0.00035025	0	0	0	0	0	0	0	0.000660296	0.000481505	0	0	0	0.000427475	0	0.000719446	0	0.000390944	3.34113e-05	0	0	0	0	0.000204325	0.000154768	0	0	0	0	0	0.000417084	0	0	2.22821e-05	0	0	0	0	0	0	5.32439e-05
MERGE10735ID	0	0	0.000175302	0	0.000184111	0	0.000236207	0	0	0	0.00045608	0	0	5.89327e-05	0.000381174	0	0	0	0	0	0	0	8.04845e-05	0.000149885	0	0.000288958	0	0	0	0	0	0	0	7.24617e-05	0	0.000128285	0	0	4.17084e-05	0	0	0	0	0	0	0.000307426	0.000212707	0	0
MERGE7963ID	0	0	0	0	0	0.000316318	0	0	0	0	0	0	0.000138411	0	0	0	0	0.000584685	0.000253743	0.000686988	0	0	0.000261575	2.99769e-05	0	0	0.000283996	0.000350205	0	0	0	0	0	0	0.000188786	0	0	0.000199139	4.17084e-05	0.000245321	0	0	0	0	0.000250338	0.000134499	0	0	0
MERGE21092ID	0	0	0	0	0	0	0	0	0	0	0	0	0	0	0	0	0	0	0	0	0	0	0	0	0	0	0	0	0	0	0	0	0	0	0	0	0	0	0	0	0	0	0	0	0	0	0	0	0
MERGE25771ID	0.000434521	0	0	0	0.000199454	3.95398e-05	0.000236207	0.000152781	0.000245175	0.000395335	0	0.000300585	0	0	0.000582973	0	0	0.000550291	0	0.00012722	0.000728401	0	0.000241454	0.000119908	0	0.000407941	0.00026729	0.000350205	0.000708587	0.000233194	0	0.000188608	0	0	0	0	0	0	0	0	0.000288574	0	0	0	0	0	0	0	0
MERGE3524ID	0	0	0	0	0	0	0	0	0	0	0	0	0	0	0	0	0	0	0	0	0	0	0	0	0	0	0	0	0	0	0	0	0	0	0	0	0	0	0	0	0	0	0	0	0	0	0	0	0
MERGE8767ID	0	0	0	0	0	0	0	0	0	0	0	0	0	0	0	0	0	0	0	0	0	0	0	0	0	0	0	0	0	0	0	0	0	0.000173908	0.000419525	0	0.000178651	0	0	0	0	0	0	0	0	0	0	0.000247473	0
MERGE9912ID	0.000768768	0	0	0	0	0	0	0	0	0	0	0	0	0.000176798	0	0	0	0	0	0	0	0	0	0	0	0	0	0	0	0	9.93131e-05	0	0	0	0	0	0	0.000174246	0	0	0	0	0	0	0	5.76424e-05	0	0.000456873	0
MERGE6821ID	0	0	0	0	0	0	0	0	0	0	0	0	0	0	0	0	0	0	0	0	0	0	0	0	0	0	0	0	0	0	0	0.000738715	4.64303e-05	0	0	0	0	0	0	0.000683395	0.00245288	0.000490207	7.18783e-05	0	0	0.000134499	0	0	7.09918e-05
MERGE33281ID	0.00050137	0.00117407	0	0	0.000322195	0	0.00043867	0	0	0.000395335	0	0	0	0.000883991	0	0.000206977	0	0	0.0023006	0	0.000963369	0.000461673	0.000563392	0.000209838	0	0	0	0.000331773	0.00104976	0.000326472	0	0	0	0.000376801	0	0	0	0	0.000500501	0	0	0	0	0	0	0	0	0	0
MERGE11212ID	0	9.17246e-05	0.000125216	0	0	0	0.000337439	0	0	0	0	0	0	0	0	0	0.000495222	0	0	0	0	0	0	0	0	0	0	0.000313341	0	0	0	0	0	0	0	4.27615e-05	0	0	0	0	0.000144287	0	8.6254e-05	0.000198535	0.000500676	5.76424e-05	0	0.000323618	0
MERGE26085ID	0	0	0	0	0	0	0	0	0	0	0	0	0	0	0	0	0	0	0	0	0	0	0	0	0	0	0	0	0	0	0	0	0	0	0	8.55231e-05	0	0	0	0	0	0	0	0	0	0	0	0	0
MERGE10809ID	0	0	0	0	0	0	0	0	0	0	0	0	0	0	0	0	0	0	0	0	0	0	0	0	0	0	0	0	0	0	0	0	0	0	0	0	0	0	0	0	0	0	0	0	0	0	0	0	0
MERGE33005ID	0.000902467	0	0	0	0	0.000316318	0	0	0	0	0	0	0	0	0	0	0	0	0	0	0	0	0	0	0	0	0	0	0	0	0	0	0	0	0	0	0	0	0	0	0	0	0	0	0	0	0	0	0
MERGE2856ID	0	0	0	0	0	0	0	0	0	0	0	0	0	0	0	0	0	0	0	0	0	0	0	0	0	0	0	0	0	0	0	0	0	0	0	0	0	0	0	0	0	0	0	0	0	0	0	0	0
MERGE17602ID	6.68494e-05	0	0	0	0.000245482	0	0.000101232	0	0.000175125	0	0	0	0	0	0	0	0	0.000343932	0	0	0	0	0	0	0	0	0	0	0.000354294	0.000264287	0	0	0	0	0	0.000192427	0	0.000174246	0	0	0	0	0	0	0	0	0	0	0
MERGE20697ID	0	0	0.000300518	0.000351516	0.00041425	0.000395398	0.000269951	0	0.000770551	7.9067e-05	0	0	0.000536341	0	0	0.000252972	0.000458539	0.000137573	0.000439821	0.000483436	0.00265514	0.000273584	0.000804845	0.000149885	0	0.000305956	0.000902105	0	0	0	0.000827609	0.000220043	0.000263105	0	0.000314644	0	0	0	0	0	0	0	0	0	0	0	0	0	0
MERGE3352ID	0	0	0	0	0	0	0	0	0	0	0	0	0	0	0	0	0	0	0	0	0	0	0	0	0	0	0	0	0	0	0	0	0	0	0	0	0	0	0	0	0	0	0	0	0	0	0	0	0
MERGE10504ID	0	0	0	0	0	0	0	5.09269e-05	0	0	0	0	0	0	0	0	0	0	0	0.00109409	0	0.000649761	0.0032395	0.00236818	0.00434281	0.0027876	0.000501169	0.000239614	0.00019683	0	0.00509807	0.00314347	0.00427159	0	0	0	0.000357302	8.71232e-05	0	0	0	0	0	0	0	0	0	0	0
MERGE963ID	0	0	0	0	0	0	0	0	0	0	0	0	0	0	0	0	0	0	0	0	0	0	0	0	0	0	0	0	0	0	0	0	0	0	0	0	0	0	0	0	0	0	0	0	0	0	0	0	0
MERGE18502ID	0	0.000311864	0	0	0	5.93096e-05	0	0	0	0	0	0	0	0	0	0	0	0	0	0	0.000164478	0	0	0	0	0	0	0	0	0	0	0	0	0	0	0	0	0	0	0	0	0	0	0	0	0	0	0	0
MERGE3495ID	0	0.000421933	0	0	0	0	0	0.000101854	0	0	0	0	0	0	0	0	0	0	0	0	0	0	0	0	0	0	0	0	0	0	0	0	0	0	0	0	0	0	0	0	0	0	0	0	0	0	0	0	0
MERGE8062ID	0.00050137	0.000532003	0.00255441	0.000447384	0.000214796	0	0.000371183	0.000611122	0.0002802	0.00079067	0.00100337	0.00104049	0.0025606	0.00259304	0.000179376	0.000390957	0.00058693	0.000756651	0.00135329	0.00129764	0.000422942	5.1297e-05	0.000623755	0.000689469	0.000620401	0.000815883	0.000501169	0.000811	5.24879e-05	0.000606306	0	0	0	0	0	0.000705565	0.000655054	0	0.000563063	0	0	0.000423361	0.000733159	0	0.000400541	0.000537996	0.000106354	3.80728e-05	0.000230723
MERGE15537ID	0	0	0.000125216	0	0	0	0	0	7.00501e-05	0	0	0	0	0.000559861	0.00011211	0	0	0	0	0	0.000281962	0	0	0	0	0	0	0.000221182	0	0.000310926	0	0	0	0.000594186	0.00130053	0.00109042	0.000848593	0.00114505	0.000729897	0.00138431	0.00108215	0.000289668	0.00264512	0.000904438	0.00102639	0.00249784	0.00229724	0.00180846	0
MERGE1322ID	0	0	0	0	0	0	0	0	0	0	0	0	0	0	0	0	0	0	0	0	0	0	0	0	0	0.000288958	0	0	0	0.000326472	0	0	0	0	0	0.000171046	0	0	0.000208542	0	0	0	0	0	0	0.000134499	0	0	0
MERGE4749ID	0.000300822	0	0	0	0	0	0	0	0	0	0	0	0	0	0	0	0	0	0	0	0	0	0	0	0	0	0	0	0	0	0	0	0	0	0.000545382	0.00027795	0	0	0	0	0	0	0	0	0.000475642	0	0	0	0
MERGE8196ID	0	0	0	0	0	0	0	0	0	0	0	0	0	0	0	0	0	0	0	0	0	0	0	0	0	0	0	0	0	0	0	0	0	0	0	0	0.00218848	0.00256391	0.00229396	0.00730707	0.0060781	0.00216137	0.000316265	0.00161034	0.000275372	0.000403497	0.00127624	0.001047	0.0017393
MERGE13575ID	3.34247e-05	1.83449e-05	0.000200346	0.000255648	0.000368222	0	0.000202463	0.000254634	0	0.000276735	0.00100337	0.000670536	0.000155712	0.000589327	0	0.000436952	0.000256782	0.000498702	0.00035524	0.00183197	0.00162128	0.00106014	0.000422544	0.000959261	0.00146415	0.000288958	0.000283996	0.000258045	0.000538001	0.00012437	0	0	0	8.6954e-05	0.000398548	0.000748327	0	0	0.000291959	0	0.000667328	0.000111411	0.000517524	0.000176476	0.00102639	0.00122971	0.000425414	0.000913746	4.43699e-05
MERGE7123ID	0	0	0	0	0	0	0	0	0	0	0	0	0	0	0.000313908	0	0	0	0	0	0	0	0	0	0	0	0	0	0	0	0	0	0	0	0	0	0	0	0	0	0	0	0	0	0	0	0	0	0
MERGE18830ID	0	0	0	0	0	0	0	0	0	0	0	0	0	0	0	0	0	0	0	0	0	0	0	0	0	0	0	0	0	1.55463e-05	0	0	0	0.00024637	0	0.000213808	0.000863481	0.000410724	0.00108442	0	0.000144287	0	5.75027e-05	0	0.000375507	0	0	0	0
MERGE8049ID	0	0	0	0	0	0	0.000101232	0	0	0.000237201	0	0	0	0	0	0	0	6.87864e-05	6.76647e-05	0	0.000375949	0.000769454	6.03634e-05	0.0007794	0.00137729	0.000373946	0.000735048	0.000258045	0.000367415	0.000575213	0.00109244	0.000455803	0.00137743	0.000333324	0.000146834	8.55231e-05	0.000104213	0.000696986	0.000354521	0.000648349	0.000180359	0.000445643	0.000287513	0.000242654	0	0	0	0	0
MERGE6664ID	0	0	0	0	0	0	0	0	0	0	0	0	0	0	0	0	0	0	0	0	0	0	0	0	0	0	0	0	0	0	0	0	0	0	0	0	0	0	0	0	0	0	0	0	0	0	0.0254398	0	0
MERGE17464ID	0	0	0	0	0	0	0	0	0	0	0	0	0	0	0	0	0	0	0	0	0	0	0	0	0	0	0	0	0	0	0	0	0	0	0.000377572	0.000513138	0	0	0.000312813	0.000403028	0.000216431	0	0.00149507	0	0.000550744	0	0.000148895	0	0
MERGE3360ID	0	0	0	0	0	0	0	0.000254634	0	0.000158134	0	0	0.000674752	8.83991e-05	0	0	0	0	0	0	0.000352452	0	0	0	0	0	0.00026729	0	0	7.77315e-05	0	0	0	0	0	0	0	0.000136908	0.000166834	0	0	0	0.000129381	0	0	0.000307426	0	1.90364e-05	0.000239597
MERGE2165ID	0	5.50348e-05	0	0	0	0	0	0.000203707	0	0	0	0	0	0.000265197	0	0	0	0	0	0	4.69936e-05	0	0	0	0	0	0	0	0	0	0	0	0	0	0	0	0	0.000311154	0	0	0	0.000245104	0.000359392	0	0.000275372	0.000441925	0	0.000494946	3.54959e-05
MERGE18106ID	0	0	0	0	0	0	0	0	0	0	0	0	0	0	0	0	0	0	0	0	0	0	0	0	0	0	0	0	0	0	0	0	0	0	0	0	0	0	0.000125125	0	0	0	0	0	0	0	0	0	0
MERGE17176ID	0	0	0	0	0.000184111	0.000118619	0	0	0	0	9.12159e-05	9.24877e-05	0	0	0	0.000160982	0	0.000980207	0	0	0	0.00131662	0.000301817	0	0	0	0	7.37273e-05	0	0	0.000662087	0.000487238	0.000278582	0	0	0	0	0	0	0	0	0	0	0	0	0	0	0	0
MERGE3534ID	0.00327562	0.00401754	0.00490847	0	0	0	0	0	0	0	0	0	0.000207616	0.00185638	0.0011211	0	0	0	0.00192844	0.00178108	0.00065791	0	0	0	0	0.00013598	0	0	1.3122e-05	0	0	0	0	0	0	0.000791088	7.4438e-05	0.000672093	0.000229396	0.0028212	0.000360718	0.000401078	0.000474397	0.000948557	0.00225304	0.000730137	0.000319061	0.000171327	0.00164169
MERGE32239ID	0	0	0	0	0	0	0	0	0.00136598	0.000988338	0	0	0	0	0	0	0	0	0	0	0	0	0	0.000299769	0.000620401	0.000475931	0.00233879	0.000884727	7.87319e-05	0.000357565	0	0	0	0	0	0	0	0	0	0	0	0	0	0	0	0	0.000212707	0	0
MERGE6055ID	0.000133699	0	0	0	0	0	0	0	0	0	0	0	0	0	0	0	0	0	0	0	0	0	0	0.000569561	0.000483913	0	0	0	0	0.000279833	0	0	0	0	0	0	0	0	0	5.25689e-05	0	0	0	0	0	0	0	0	0
MERGE3881ID	0	0	0	0	0	0	0	0	0	0	0	0	0	0	0	0	0	0	0	0	0	0	0	0	0	0	0	0	0	0	0	0.000204325	0	0	0	0	0	0	0	0	0	0	0	0	0	0	0	0	0
MERGE3270ID	0	0	0	0	0	0	0	0	0	0	0	0	0	0	0	0	0	0	0	0	0	0.000205188	0	0	0	0	0	0	0	0	0	0	0	0	0	0	0.000535954	0.000124462	8.34168e-05	0.000788533	0.000667328	0	0.000244386	0.000176476	5.00676e-05	0.000288212	0.000616851	0.000114218	0
MERGE7107ID	0.00979344	0.000311864	0	0	0	0	0	0	0	0	0	0	0	0	0	0	0	0	0	0	0	0	0	0	0	0	0	0	7.87319e-05	0	0	0	0	0	0	0	0	0	0	0	0	0	0	0	0	0	0	1.90364e-05	0
MERGE18680ID	0	0	0	0	0	0	0	0	0	0	0	0	0	0	0	0	0	0	0	0	0	0	0	0	0	0	0	0	0	0	0	0	0	0	0	0	0	0	0	0	0	0	0	0	0	0	0	0	0
MERGE33663ID	0	0	0	0	0	0	0	0	0	0	0	0	0	0	0	0	0	0	1.69162e-05	0	0	0	0	0	0	0	0	0	0	0	0	0	0	0	0	0	0	0	0	0	0	0	0	0	0	0	0	0	0
MERGE24919ID	0	0	0	0	0	0	0	0	0.000665476	0.000197668	0.000547295	0	0	0	0	0	0	0	0	0	0	0	0	0	0	0	0	7.37273e-05	0	0	0	0	0	0	0	0	0	0	0	0	0	0	0	0	0	0	0	0	0
MERGE11427ID	0.000334247	0.000311864	0.000300518	0	0	0.000158159	0	0.000254634	0.0001401	7.9067e-05	0.00045608	0.00071678	0	0.000530395	0	0.000344962	0.000146732	0.000670668	0	0.00012722	0	0.000769454	0.000160969	0	0.000930602	0	0	0.00189848	0.00188957	0.00116597	0.000877266	4.7152e-05	0.000123814	0.000478247	0.00033562	0.00158218	0	0	0	0	0	0.000133693	0.000158132	0	7.51014e-05	0.000211356	0.000701934	0.000323618	0.000141984
MERGE19516ID	0	0	0	0	0	0	0	0	0	0	0	0	0	0	0	0	0	0	0	0	0	0	0	0	0	0	0	0.000811	0	0.00130589	0	0	0	0	0	0	0	0	0	0	0	0	0	0	0	0	0	0	0
MERGE926ID	0	0	0	0	0	0	0	0	0	0	0	0	0	0	0	0	0	0	0	0	0	0	0	0	0	0	0	0	0	0	0	0	0	0	0	0	0	0	0	0	0	0	0	0	0	0	0	0	0
MERGE15254ID	0	0	0	0	0	0	0	0	0	0	0	0	0	0	0	0	0	0	0	0	0	0	0	0	0	0	0	0.00020275	0	0.00012437	0	0.000298629	0	0.000275354	0.000524406	0.000470377	0	0	0.000208542	0	0	0	0.000301889	0	0	0.000422711	0.00029779	0.00140869	0
MERGE10866ID	0	0.000275174	0	0	0	0.000237239	0	0	0	0	0.00045608	0	0	0	0.000717505	0.000321965	0	0.000154769	0	0	0	0	0.000140848	5.99538e-05	0	0	0	0.000147455	0.000249318	0	0	0	0	7.24617e-05	0.000943931	0.000256569	0	0	0	0	0	0	0	0	0	0	0	0	0.000115362
MERGE17438ID	0	0.00011007	0	0	0	0	0	0	0.000105075	0	0	2.31219e-05	0	0	0	0	0	0.000687864	0	0	0	0.000581366	4.02423e-05	5.99538e-05	0	0	0	1.84318e-05	0	0	0.000165522	0	0	0	0	0	0	0	0	0	0	0	0	0	0	0	0	0	0
MERGE8481ID	0	0	0	0	0	0	0	0	0	0	0	0	0	0	0	0	0	0	0	0	0	0	0	0	0	0	0	0	0	0	0	0	0	0	0	0	0	0	0	0	0	0	0	0	0	0	0	0	0
MERGE3273ID	0	0	0	0	0	0	0	0	0	0	0.000182432	0	0	0	0	0	0.000513564	0	0	0	0	0	0.000764603	0	0	0	0	0	0	0	0	0	0	0	0	0	0	0	0	0	3.60718e-05	0	0	0	0	0	0	0	0
MERGE20783ID	0	0	0	0	0	0	0	0	0	0	0	0	0	0	0	0	0	0	0	0	0	0	0	0	0	0	0	0	0	0	0	0	0	0	0	0	0	0	0	0	0	0	0	0	0	0	0	0	0
MERGE17352ID	0	0	0	0	0	0	0	0	3.5025e-05	7.9067e-05	0	0	0	0	0	0	0.000201757	0	0	0	0	0	0	0.000299769	6.20401e-05	0	0	7.37273e-05	0.000839807	0	9.93131e-05	0.000188608	0.000309535	0	0.000419525	0	0.000893256	0.00135663	0.000354521	0.00017523	0	0	0	0	0	0	0	0	0
MERGE19258ID	6.68494e-05	0.000256829	0.000175302	0	0	0	0	0	0.0001401	0.000434869	0	0	0	0	0	0	0	0	0.000338324	0	0	0.000290683	0	0	0	0	0	0	0	0	0	0	0	0.000173908	0.000314644	0.000192427	0.00135477	0.000659647	0.00262763	0.00280367	0.00438272	0.00318635	0.0005319	0	0.003705	0.00397733	0.00268011	0.00144676	0.00017748
MERGE11336ID	0	0	0	0	6.13704e-05	0	0	0	0.0001401	0	0	0	0.000224917	0	0	0.00108088	0.000183416	0	0	0	0	0.000359079	0.000241454	0	0	0	0	0.000239614	6.56099e-05	0	0	0	0	0.000376801	0.000985883	0.000406235	0	0	0	0	0	0	0	0	0	0	0	0	0
MERGE16301ID	0	0	0	0	0	0	0	0	0	0	0	0	0	0	0	0	0	0	0	0	0	0	0	0	0	0	0	0	0	0	0	0	0	0	0	0	0	0	0	0	0	0	0	0	0	0	0	0	0
MERGE4065ID	0	0	0	0	0	0	0	0	0	0	0	0	0	0	0	0	0	0	0	0	0	0	0	0	0	0	0	0	0	0	0	0	0	0	0	0	0	0	0	0	0	0	0	0	0	0	0	0	0
MERGE1673ID	0.000300822	0	0	0	0	0	0	0	0	0.000395335	0	6.93658e-05	0	0.000206265	0.00127806	0	0.00082537	0	0	0	0	0	0	0	0	0	0	0.000442364	0.00136469	7.77315e-05	0	0	0	0.000260862	0	0	0	0	0	0.000122661	0	0	0	0	0	0	0	0	0
MERGE31821ID	0	0	0	0	0	0	0	0	0	0	0	0	0	0	0	0	0	0	0	0	0	0	0	0	0	0	0	0	0	0	0	0	0	0	0	0	5.95504e-05	0	0.000104271	0	0	0	0	0	0	0	0	0	0
MERGE7397ID	0	0	0	0	0	0	0	0	0	0	0	0	0	0	0	0	0	0	0	0	0	0	0	0	0	0	0	0	0	0	0	0	0	0	0	0	0	0	0	0	0	0	0	0	0	0	0	0	0
MERGE6785ID	0	0	0	0	0	0	0	0	0	0	0	0	0	0	0	0	0	0	0	0	0	0	0	0	0	0	0	0	0	0	0	0	0	0	0	0	0	0	0	0	0	0	0	0	0	0	0	0	8.87398e-05
MERGE8070ID	0	0	0	0	0	0	0	0	0	0	0	0	0	0	0	0	0.000311806	0	0	0.000152664	0	0.000410376	0	0	0	0	0	0.000534523	0	0	0	0.000220043	0	0	0	0	0	0	0	0	0	0	0	0	0	0	0	0	0
MERGE26972ID	0	0	0	0	0	0	0	0	0	0	0	0	0	0	0	0	0	0	0	0	0	0	0	0	0	0	0	0	0	0	0	0	0	0	0	0	0	0	0	0	0	0	0	0	0	0	0	0	0
MERGE15451ID	0	0	0	0	0	0	0	0	0	0	0	0	0	0	0	0	0	0	0	0	0	0	0	0	0	0	0	0	0	0	0	0	0	0.00205791	0.000964907	0.00113318	0.00218848	0.00453041	0.0054638	0.000210275	0.00117233	0.000378796	0.00043127	0	0	0.00215198	0.000765746	0.00222726	0.000204102
MERGE20155ID	0	0	0	0	0	0	0	0	0	0	0	0	0	0	0	0	0	0	0	0	0	0	0	0	0	0	0	0	0	0	0	0	0	0	0	0	0	0	0	0	0	0	0	0	0	0	0	0	0
MERGE5621ID	0	0	0	0	0	0	0	0	0	0.000513936	0	0	0	0	0	0	0	0	0	0	0	0	0	0	0	0	0	0	0	0	0	0	0	0	0	0	0	0	0	0	0	0	0.000129381	0	2.50338e-05	0	0.00029779	0	0
MERGE26994ID	0	0	0	0	0	0	0	0	0	0	0	0	0	0	0	0	0	0	0	0	0	0	0	0	0	0	0	0.000497659	0.000616733	0	0	0	0.000201198	0.000391293	0	0	0	0	0.000145979	0	0	0	0	0	0	0	0	0	0
MERGE16003ID	0	0	0	0	0	0	0	0	0	0	0	0	0	0	0	0	0	0	0	0	0	0	0	0	0	0	0	0	0	0	0	0	0	0	8.39049e-05	0	0	0	0	0	0	0	0	0	0	0	0	0	0
MERGE33741ID	0	0	0	0	0	0	0	0	0	0	0	0	0	0	0	0	0	0	0	0	0	0	0	0	0	0	0	0	0	0	0	0	0	0	0	0	0	0	0	0	0	0	0	0	0	0	0	0	0
MERGE13235ID	0.000233973	0.000238484	0.000200346	0	0	9.88494e-05	0	0	0	0	0	0	0	0	0	0	0.000165074	0	0	0	0	0	0	0	0	0	0	0.000626682	0	0	0	0	1.54768e-05	0.000231877	8.39049e-05	0.000940754	0.000178651	0.000547631	0.000604771	0.000806056	0.000450897	0	0.00178258	0.000992676	0.00257848	0.00368912	0.00550911	0.00614875	0.000168606
MERGE891ID	0	0	0	0	0	0	0	0	0	0	0	0	0	0	0	0	0	0	0	0	0	0	0	0	0	0	0	0	0	0	0	0	0	0	0	0	0	0	0	0	0	0	0	0	0	0	0	0	0
MERGE8865ID	0	0	0	0	0	0	0	0	0	0	0	0	0	0	0	0	0	0	0	0	0	0	0	0	0	0	0	0	0	0	0	0	0	4.3477e-05	0	0	0	0	0	0	0.000198395	0	0.000359392	0	0.000250338	0.000384283	0	0.000380728	0
MERGE1281ID	0	0	0	0	0	0	0	0	0	0	0	0.000161853	0	0	0	0	0	0	0	0	0	0	0	0	0	0	0	0	0	0	0	0	0	0	0	0	0	0	0	0	0	0	0	0	0	0	0	0	0
MERGE7833ID	0	0	0	0	0	0	0.000134976	0	0	0	0	0	0.000224917	0	0	0	0	0	0	0	0	0	0	0	0	0	0.000434347	0.00101375	0.000656099	0.00146135	0	0	0	0	0	0	0	0	0	0	0	0	0	0	0.000475642	0	0	0	0
MERGE1319ID	0	0	0	0	0	0	0.000101232	0	0	0.000158134	0	0	0	0	0	0	0	0	0	0	0	0	0	0	0	0	0	0	0	0	0	0	0	0.000101446	0	0	0	0	0	0	0	0	0	0	0	0	0	0	0
MERGE8141ID	0	0	0	0	0	0	0	0	0	0	0	0	0	0.000441995	0	0	0	0	0	0	0	0	0	0	0	0	0	0	0	0	0	0	0	0	0	0	0	0	0	0	0	0	0	0	0	0	0	0	0
MERGE8968ID	0	0	0	0	0	0	0	0.000407415	0	0	0.00492566	0	0	0	0.000605395	0	0	0	0	0	0	0	0	0	0	0	0	0	0	0	0	0	0	0	0	0.000128285	0	0	0	0	0	0	0	0	0	0	0.000382873	0	0
MERGE1829ID	0.000267398	0.000587037	0	0	3.06852e-05	0	0.00043867	0	0.000245175	0	9.12159e-05	0	0	0	0	0	0	0.000257949	0	0	0	0	0	0.000239815	0	0	0	0	7.87319e-05	4.66389e-05	0.000165522	0	0	0.00111591	0.00050343	0.00119732	0	0	0	0.000438074	0	0	0	0	0	0.000115285	0.000680663	0.000590128	0.000541313
MERGE58604ID	0	0	0	0.000543252	0	0.000138389	0.00124852	0	0.00021015	0.000316268	9.12159e-05	0.000161853	0	0.000618794	0.00105384	0	0.000752004	0.000481505	0	0.00109409	0.000704904	0.000188089	0	0.000239815	0.000272977	0.000645907	0.000584698	0.0012718	0.00152215	0.000513028	0.000446909	0.000204325	0	0.000942002	0.00161517	0.00168908	0	0	0	0	0	0	0	0	0	0.00032664	0	0.00068531	0.000337211
MERGE6713ID	0	0	0	0	0	0	0	0.000254634	0	0	0	0	0	0	0	0.000413955	0	0	0	0	0	0.000495871	0	0	0	0	0	0.000184318	0.000419903	0	0	0	0	0	0	0.000726946	0	0.000211585	0.000229396	0.000105138	0.000144287	0	0.00033064	0	0	0.000268998	0	0	0
MERGE9468ID	0	0	0	0	0	0	0	0	0	0	0	0	0	0	0	0	0	0	0	0	0	0	0	0	0	0	0	0	0	0	0	0	0	0	0	2.13808e-05	0	0	0	0	0	0	0	0	0	0	0	0	4.43699e-05
MERGE80332ID	0	0	5.00864e-05	0.000575209	0.000536991	0	0.000134976	0	0	3.95335e-05	9.12159e-05	0	0	0	0	4.5995e-05	0.000293465	0	0	0	0	0	0.0020926	0.00206841	0.00142692	0.000781887	0.00260608	0	1.3122e-05	0	0.00311181	0.00381931	0.00292511	0	0	0	0	0	0	0	0	0	0	0	0	0	0	0	0
MERGE7823ID	0	0	0.000225389	0.000415428	6.13704e-05	0	0	0.000203707	0	0.000197668	0.000273648	0	0	0.000441995	0	0.000160982	0	0	0.000338324	0	0	0	0	5.99538e-05	0	0	0	0	0	0	0	0	0	0	0	0	0	0	0	0	0.000216431	0	0	0	0.000100135	0	0	0	0
MERGE33739ID	0	0	0	0	0	0	0	0	0	0	0	0	0	0	0	0	0	0	0	0	0	0	0	0	0	0	0	0	0	0	0	0	0	0	0	0	0	0	0	0	0	0	0	0	0	0	0	0	0
MERGE4455ID	0	0	0	0	0	0	0	0	0	0	0	0	0	0	0	0	0	0	0	0	0	0	0	0	0	0	0	0	0	0	0	0	0	0	0	0	0	0	0	0	0	0	0	0	0	0	0	0	0
MERGE26525ID	0	0	0	0	0	0	0	0	0	0	0	0	0	0	0	0	0	0	0	0	0	0	0	0	0	0	0	0	0	0	0	0	0	0	0	0	0	0	0	0	0	0	0	0	0	0	0	0	0
MERGE1264ID	0	0	0.000225389	0	0	0	0	0	0	0	0	0	0.000190315	0.000206265	0	0	0.00023844	0	0	0	0.000258465	0	0.000281696	0	0	0	0	0	0	0	0	0	0	0.000550709	0.000818073	0.000320712	0.000148876	0.00026137	0.000875876	7.00918e-05	0.000811615	0	0.000618154	0.000176476	0.000826115	0.00111442	0.000489226	0.000323618	6.21179e-05
MERGE895ID	0	0	0	0	0	0	0	0	0	0	0	0	0	0	0	0	0	0	0	0	0	0	0	0	0	0	0	0	0	0	0	0	0	0	0	0	0	0	0	0	0	0	0	0	0	0	0	0	0
MERGE6204ID	0	0	0	0	0	0	0	0	0	0	0	0.000254341	0	0	0	0	0	0	0	0	0	0	0	0	0	0	0	0.000663546	0	6.21852e-05	9.93131e-05	0	0	0	0.000377572	0.000106904	0	0	0	0	0	6.68464e-05	0.000474397	0	0	0	0	5.71091e-05	0
MERGE8780ID	0.000835617	0	0.000926598	0	0	0	0.000134976	0	0	0.000158134	0	0	0	0.000559861	0	0	0.000513564	0	0.00213144	0.00025444	0.00256115	0.000615563	0.000342059	0.000539585	0.000421873	0	0	0.000663546	0	0.000466389	0	0	0	0.000144923	0	0	0.000550841	0.000124462	0	0	0	0.000534771	0	0	0	0	0	0	0.000141984
MERGE10516ID	0	0	0	0	0	0	0	0	0	0	0	0	0	0	0	0	0	0	0	0	0	0	0	0	0	0	0	0	0	0	0	0	0	0	0	0	0	0	0	0	0	0	0	0	0	0	0	0	0
MERGE27183ID	0	0	0	0	0	0	0	0	0	0	0	0	0	0	0	0	0	0	0	0	0	0	0	0	0	0	0	0	0	0.000668491	0	0	0	0	0.000104881	0	0	0	0	0	0	0	0	0	0	0.000134499	0.000212707	0	0
MERGE2150ID	0	0	0	0	0	0	0	0	0	0	0	0	0	0	0	0	0	0	0	0	0	0	0	0	0	0	0	0	0	0	0	0	0	0	0	4.27615e-05	0	0	0	0	0	0	0	0	0	0.000403497	0	0.000152291	0
MERGE26919ID	0	0	0	0	0	0	0	0	0	0	0	0	0	0	0	0	0	0	0	0	0	0	0	0	0	0	0	0	0	0	0	0	0	0	0	0	0	0	0	0	0	0	0	0	0	0	0	0	0
MERGE8078ID	0	0	0	0	0	0	0	0	0	0	0	0	0	0	0	0	0	0	0.00021991	0	0	0	0	0	0	0	0	0	0	0	0	0	0	0	0	0	0	0	0	0	0	0	0	0	0	0	0	0	0
MERGE8076ID	0	0	0	0	0	0	0	0	0	0	0	0	0	0	0	0	0	0	0	0	0	0.000324881	0	0	0	0	0	0.000516091	0	0	0	0	0	0	0	0	0	0	0	0	0	0	0	0	0	0	0	0	0
MERGE9606ID	0	0	0.000175302	0	3.06852e-05	0	6.74878e-05	0	0.000315225	0	0	0	0	0	0	0	0	0.000275146	0	0	0	0.000256485	0	0	0	0	0	0	0.000433025	0	0	0	0.000123814	0	0	0	0	0	0	0.000332936	0	0.000423361	0	0	0.000325439	0	0.000191436	0	5.32439e-05
MERGE18121ID	0	0	0	0	0	0	0	0	0	0	0	0	0	0	0	0	0	0	0	0	0	0	0	0	0	0	0	0	0	0	0	0	0	0	0	0	0	0	0.000145979	0	0	0.000378796	0	0	0	0	0	0.000590128	0
MERGE38458ID	0	0	0	0	0	0	0	0	0	0	0	0	0	0	0	0	0	0	0	0	0	0	0	0	0	0	0	0	0	0	0	0	0	0	0	0	0	0	0	0	0	0	0	0	0	0	0	0	0
MERGE6810ID	0	0	0.00290501	0	0	0	0	0	0	0.000434869	0	6.93658e-05	0.00089967	0	0	0	0	0	0	0	7.04904e-05	0	0	0	0	0.000951863	0	0	0	0	0	0	0	0	0.000146834	0.000812469	0	0	0	0	0	0.000200539	0	0	0	0	0	0	0
MERGE7836ID	0.00110301	0.00152263	0.00180311	0	0	0	6.74878e-05	0.000560196	0	0.000237201	0	0	0	8.83991e-05	0	0.00206977	0.00058693	0.00111778	0.00071048	0.00134853	0.000540426	0.000769454	0.00126763	0.00152882	0.000707257	0.000662905	0.000150351	0.000663546	0.000669221	0.00041975	0.000215178	9.4304e-05	0	0.000333324	8.39049e-05	0	0	0.000273816	0.000229396	0	0	0	0	0.000352952	0	0	0	0	0
MERGE3594ID	0	0	0	0	0	0	0	0	0	0	0	0	0	0	0	0	0	0	0	0	0	0	0	0	0.000421873	0	0	0	0.00026244	0	0	0	0	0	0.00033562	0	0	0	0	0	0	0	0.000675656	0.000352952	0.000801081	0	0.000233978	0.000114218	0
MERGE18127ID	0	0	0	0	0	0	0	0	0	0	0	0	0	0	0	0	0	0	0	0	0	0	0	0	0	0	0	0	0	0	0	0	0	0	0	0	0	0	0	0	0	0	0	0	0	0	0	0	0
MERGE1570ID	0.000668494	0	0	0	0	0	0	0	0	3.95335e-05	0	0	0	0	0	0	0	0	0	0	0	0	0	0	0	0	0	0	0	0	0	0	1.54768e-05	0.000101446	0	0.000256569	0	0	0	0	0	0	0	0	0	0	0	0	0
MERGE924ID	0	0	0	0	0	0	0	0	0	0	0	0	0	0	0	0	0	0	0	0	0	0	0	0	0	0	0	0	0	0	0	0	0	0	0	0	0	0	0	0	0	0	0	0	0	0	0	0	0
MERGE22969ID	0.000233973	0	0	0	0	0	0	0	0	0.000158134	0	0	0.000605547	0.000942924	0.000807193	0	0	0	0	0	0.000187974	0	0.000261575	0	0	0.000288958	0.000350819	0.000368636	0.000564245	7.77315e-05	0	0	0.000170244	0	0	0.000171046	0	0	0	0	0	0	0	0	0	0.000480354	0	0	0.000195228
MERGE20216ID	0	0	0.000425734	0	1.53426e-05	0	0	0	0	0	0	0	0	0	0	0.000137985	0	8.5983e-05	0	0.00025444	7.04904e-05	0	0	0	0	0	0	0.000350205	0	7.77315e-05	0	0	0	8.6954e-05	0.000272691	0	0	0	0.00039623	0	0	0	0.000172508	2.20595e-05	0	7.68566e-05	0	0.000513982	0
MERGE8947ID	0	0	0	0	0	0	0	0.000101854	0.00021015	0.000276735	0	0	0	0	0	0	0	0	0	0	0	0	0.000140848	0	9.92642e-05	0	0	3.68636e-05	0.000341172	0	0	0	0	0	8.39049e-05	0.000577281	0	0	0.000166834	0	0	0	0	0	0	0	0.000255249	0	0
MERGE6963ID	0	0	0	0	0	0	0	0.000152781	0	0	0	0	0	0	0	0	0	6.87864e-05	0	0	0	0	0	0	0	0	0	9.21591e-05	0.000498635	1.55463e-05	0.000198626	0	9.28606e-05	8.6954e-05	0.000755144	0	0	0	0	0	1.80359e-05	0	0	0	0.000375507	0	0	0	0
MERGE33021ID	0	0	0	0	0	0	0	0	0	0	0	0	0	0	0	0	0	0	0	0	0	0	0	0	0	0	0	0	0	0	0	0	0	0	0	0	0	0	0	0	0	0	0	0	0	0	0	0	0
MERGE10838ID	0	0	0	0	0	0	0	0	0	0	0	0	0	0	0	0	0	0	0	0	0	0	0	0	0	0	0	0	0	0	0	0	0	0	0	0	0	0	0	0	0	0	0	0	0	0	0	0	0
MERGE4788ID	0	0	0	0	0	0	0	0	0	0	0	0	0	0	0	0	0	0	0	0	0	0	0	0.000449654	0	0	0	0	0	0	0	0	0	0	0	0	0	0	0	0	0	0	0	0.000110297	0	0	0	0	0
MERGE15604ID	0	0	0	0	0	0	0	0	0	0	0	0	0	0	0	0	0	0	0	0	0	0	0	0	0	0	0	0	0	0	0	0	0	0	0	0	0	0	0	0	0	0	0	0	0	0	0	0	0
MERGE812ID	0	0	0	0	0	0	0	0	7.00501e-05	0	0	0	0	0	0.000941725	0	0	0	0	0	0	0	0	0	0	0	0.00038423	0	0	0	0	0	0	0	0	0	0	0	0	0	0	0	0.000201259	0	0	0	0	0	0
MERGE8133ID	0	0	0	0	0	0	0	0	0	0	0	0	0	0	0.000605395	0	0	0	0	0	0	0	0	0	0	0	0	0.000258045	0	0.000621852	0	0	0	0	0.000713192	0.000106904	0	0	8.34168e-05	0	0	0	0.00010063	0	0.000450608	0.000288212	0	3.80728e-05	0
MERGE19672ID	0	0	0	0	0	0	0	0	0	0	0	0	0	0	0	0	0	0	0	0	0	0	0	0	0	0	0	0	0	0	0	0	0	8.6954e-05	0	0	0	0	8.34168e-05	0	0	0	7.18783e-05	0	0	0	0	0	0
MERGE2169ID	0	0	0	0	0	0	0	0	0	0	0	0	0	0	0	0	0	0	0	0	0	0	0	0	0	0	0	0	0	0	0	0	0	0	0	0	0	0	0	0	0	0	0	0	0	0	0	0	0
MERGE23340ID	0.000869042	0	0.000275475	6.39121e-05	0	0	3.37439e-05	0	0.0002802	0.000158134	0	0.000994243	0.00186854	0.000471462	0.000538129	0	0	0	0	0	0	0	0.000140848	0.000299769	0	0.000305956	0.00026729	0.00134552	0.00114161	0.00143026	0	0	0	0	0	0.000320712	0	7.4677e-05	0.00158492	0	0.000144287	0	0.0005319	0	0	0.000345855	0.000361602	3.80728e-05	0
MERGE7962ID	0	0	0	6.39121e-05	0	0	0	0.000101854	0	0	0.00045608	0	0	0	0	0	0.000293465	0	0	0	0	0	0	0.000239815	0	0	0	0	0	0	0	0	0	0	0	0	0.000119101	0	0	0.000350459	0.000505005	0.000133693	0.000359392	0	0	0.000288212	0.000127624	0.0004188	0
MERGE19754ID	0	0	0	0	0	0	0	0	0	0	0	0.000138732	0	0	0	0	0	0	0	0	0	0	2.01211e-05	5.99538e-05	0	0	0	1.84318e-05	5.24879e-05	0	3.31044e-05	0	0	0.000144923	0	0.00027795	1.48876e-05	0	0	0	0	0	0	0	0	0	0	0	0
MERGE925ID	0	0	0	0	0	0	0	0	0	0	0	0	0	0	0	0	0	0	0	0	0	0	2.01211e-05	0	0	0	0	0	0	0	0	0	0	0	0	0	0	0	0	0	0	0	0	0	0	0	0	0	0
MERGE68211ID	0	0	0	0	0	0	0	0	0	0	0	0	0	0	0	0	0	0	0	0	0	0	0	0	0	0	0	0	0	0	0	0	0	0	0	0	0	0	0	0	0	0	0	0	0	0	0	0	0
MERGE32272ID	0	0	0	0	0	0	0	0.000356488	0	0	0	0	0	0.000294664	0	0	0.000275123	0.000137573	0	0	0	0	0	0	0	0	0	0	0	0.000248741	0	0.000314347	0.000355966	0	0	0	0	0	0	0	0	0	0	0.000485308	0	0	0	0	0
MERGE18922ID	0	0	0	0	0	0	0	0.000305561	0	0	0	0	0	0	0	0	0	0	0	0	0	0	0	0	0	0	0	0	0	0	0	0.000188608	0	0	0	0	0	0	0	0	0	0	0	0	0	0	0	0.000228437	0
MERGE15065ID	0	0	0	0	0	0	0	0	0	0	0	0.000277463	0	0	0	0	0	0	0	0	0	0	0	0	0	0	0	0	0	0	0	0	0	0	0	0	0	0	0	0	0	0	0	0	0	0	0	0	0
MERGE5951ID	0	0	0	0	0	0	0	0	0.00021015	0	0	0	0	0	0	0	0	0	0	0	0	0.00017099	4.02423e-05	0.000329746	0	0	0	0	0.000341172	0	0	0	0	0.000391293	0	0.00027795	0	3.73385e-05	2.08542e-05	0	0	6.68464e-05	0	0	0	0.000153713	2.12707e-05	7.61455e-05	9.76138e-05
MERGE17816ID	0	0	0	0	0	0	0	0	0	7.9067e-05	0	2.31219e-05	0	0	0	0	0	0	0	0	0	0	0	0	0	0	0.000501169	0	0	0	0	0	0	0	0	0	0	0	0	0	0	0	0	0	0	0	0	0	0
MERGE2777ID	0	0	0	0	0	0.000138389	0	0	0	0	0	0	0	0.000147332	0	0	0	0	0.000169162	0	0	0	6.03634e-05	0.000239815	0	0	0	0	0	0	0	0	0	0.0001884	0.000461477	0.000213808	0	0	0	0	0.000450897	0	0	0	0	7.68566e-05	0.000489226	0	0.000266219
MERGE33907ID	0	0	0	0	0	0	0	0	0	0	0	0	0	0	0	0	0	0	0	0	0	0	0	0	0	0	0	0	0	0	0	0	0	0	0	0	0	0	0	0	0	0	0	0	0	0	0	0	0
MERGE11206ID	0	0.000275174	0	6.39121e-05	0	0	0	0	0	0	0	0	0	0	0	0	0	0	0	0	0	0	0	0	0	0	0	0	0.00026244	0	0	0	0	0	0	0.000128285	0	0	0	0	0	0	0	0	0	0	0.000148895	0	0
MERGE5283ID	0	0	0	6.39121e-05	0	0	0.000202463	0	0	0.000118601	0	0	0	0.000206265	0	0	0	0	0	0	0	0	0	0	0	0	0	0	0	0.000139917	0	0	0	0	0	0.000235188	0	0	0	0	0	0	0.000143757	0.000242654	0	0	0.000170166	0	0
MERGE8103ID	0	0	0	0	0	0	0	0	0.00021015	0	0	0	0	0	0	0	0	0	0	0	0	0	0	0	0	0	0	0.00143768	0.00156152	0.00990299	4.96565e-05	0	0.000154768	0.000202893	0	0	0	0	0	0	0	0	0	0	0	0	0	0	0
MERGE8054ID	0	0	0	0	0	0	0	0	0	0	0	0	0	0.000235731	0.000941725	0	0	0	0	0	0	0	0	0	0	0	0	0	0	0	0.000115865	0	0	0	0	0	0	0	0	0	0	0	0	0	0	0	0	0	0
MERGE1763ID	0	0	0	0	0	0	0	0	0	0	0	0	0	0	0	0	0	0	0	0	0	0	0	0	0	0	0	0	0	0	0	0	0	0	0	0	0	0	0	0	0.000234467	0	0	0	0	0	0	0	0
MERGE17895ID	0	0	0	0	0	0	0	0	0	0	0	0	0	0	0	0	0	0	0	0	0	0	0	0	0	0	0	0	0	0	0	0	0	0.000260862	0.00144736	0.000342092	0.00186095	0.00108282	0.00706957	0.000350459	0	0	0.000158132	0.000286773	0	0.00144106	0.000808287	0.00211304	0.000461447
MERGE8880ID	0	0	0	0	0	0	0	0	0	0	0	0	0	0	0	0	0	0	0	0	0	0	0	0	0	0	0	0	0	0	0	0	0	0	0.00016781	0.000192427	0	0	0.000187688	0	0	0	0.000301889	0	0	1.92141e-05	0.000574309	0.000513982	0
MERGE3367ID	0	0	0	0	0	0	0	0	0	0	0	0	0	0	0	0	0	0	0	0	0	0	0	0	0	0	0	0.000129023	0	0	0	0	0	0	0	0	0	0.000174246	0.000333667	0.000105138	3.60718e-05	0.000133693	0.00240074	0.000507368	0.000575777	0.00078778	0.000382873	0.000761455	0.000301715
MERGE20802ID	0	0	0	0	0	0	0	0	0	0	0	0	0	0	0	0	0	0	0	0	0	0	0	0	0	0	0	0	0	0	0	0	0	0	0	0	0	0	0.000542209	0.000192753	0.000739472	0.000713028	0.0010638	0.000617665	0.00305412	0.00443847	0.00538149	0.00422608	0.000993886
MERGE18080ID	0	0	0	0	0	0	0	0	0	0	0	0	0	0	0	0	0	0	0	0	0	0	0	0	0	0	0	0	0	0	0	0	0	0	0	0	0	0	0	0	0	0	0	0	0	0	0	0	0
MERGE4562ID	0	0	0	0	0	0	0.000303695	0	0.000945676	0	0.00045608	0.000901755	0	0	0	0	0	0.000257949	0	0	0	0	0	0	0	0	0	0.000276477	0.000590489	0	8.27609e-05	0	0	0.000289847	0.000713192	0.000513138	0.000238202	0.000248923	6.25626e-05	0	0.000216431	0.000401078	0.000215635	0	0	0.000365069	0	0	0
MERGE3024ID	0	0.000275174	0	0	9.20556e-05	0	0	0	0	0	0	0	0	0	0	0	0	0	0	0.000865096	0	0	0	0	0	0	0	0	0	0	0	0.000204325	0	0	0	0.000662804	0.000163764	0	0.000187688	0	0	0	0.000129381	0.000551487	0.000550744	0.000634067	0.00108481	0.00144676	0.000168606
MERGE10938ID	0	0	0	0	0	0	0	0	0	0	0	0	0	0	0	0	0	0	0	0	0	0	0	0	0	0	0	0	0	0	0	0	0	0.000101446	0.000188786	0	0	0	0.000354521	0.000122661	0.000216431	0	5.75027e-05	0	0.000100135	0.000595638	4.25414e-05	0.000190364	0.000408203
MERGE16861ID	0	0	0	0.000223692	0	0	0	0	0	0	0	0	0	0	0.000493285	0	0	0	0	0	0	0	0	0	0	0	0	0	0	0	0	0	0	0.000550709	0.000419525	0.000320712	0.00171207	0.000771663	0.000980147	0.000560735	0.000414826	0.000334232	0.00251574	0.000264714	0.00105142	0.0020367	0.00238232	0.00215111	0.000425951
MERGE10753ID	0	0	0	0	0	0	0	0	0	0.000197668	0	0.000184975	0	8.83991e-05	0	0	0	0	0	0	0	0	0	0	0	0	0	0	0	0	0	0	0	0.000173908	0	0	0	0	0	0	0	0	0	0	0	0	0	0	0
MERGE16907ID	0	0.000128414	0	0	0	0	0	0	0	0	0	0	0	0.00032413	0	0	0	0	0	0	0	0	0	0	0	0	0	0	0	0	0	0	0	0	0	0	0	0	0	0	0	0	0	0	0	0	4.25414e-05	0	0
MERGE8498ID	0	0	0	0	0	0	0	0	0	0	0	0	0	0	0	0	0	0	0	0	0	0	0	0	0	0	0	0	0	0	0	0	0	0	0	0	0	0	0	0	0	0	0	0	0	0	0	0	0
MERGE7690ID	0.000902467	0.000165104	0.000450778	0.000223692	9.20556e-05	0.000197699	0.00124852	0.000916684	0.000175125	0.000316268	0	0.00011561	0	0.000913457	8.96881e-05	0.000413955	0	3.43932e-05	6.76647e-05	0	0.000375949	3.4198e-05	0.000100606	0.000209838	0	3.39951e-05	0	0.00189848	0.000931661	0.000886139	0	0	0	0	4.19525e-05	0	0.000476403	0	0	0	7.21436e-05	0	7.18783e-05	2.20595e-05	0.000150203	0	8.50828e-05	0	0.000106488
MERGE2809ID	0	0	0	0	0	0	0	0	7.00501e-05	7.9067e-05	0.000182432	0	0.000276821	0.000677726	0	0	0	0	0	0	9.39872e-05	0.000222287	0	0.000329746	0.000632809	0.0013598	0.000300702	0.000755705	0.001076	0	0	0.000204325	0.000247628	0.000710124	0.000146834	0	0	0.00058497	0	0.000280367	0	0	0	0.000375011	0	0	0	0	0
MERGE11540ID	0	0	0	0	0	0	0	0	0	0	0	0.000439317	0	0	0	0	0	0.000120376	0	0	0	0	0	0	0	0	0	0	0	0	0	0	0	0.000115939	0	0	0	0	0	0	0	0	0	0	0.000275372	0	8.50828e-05	0	0
MERGE15187ID	0	0	0	0	0	0	0	0	0	0	0	0	0	0	0	0	0	0	0	0	0	0	0	0	0	0	0	0	0	0	0	0	0.000139291	0	0.00016781	0	0	0	0	0	0	0	0	0	0	0	0	0	0
MERGE80428ID	0	0	0	0.000223692	0.000567676	0.000138389	0	0	0	0.000118601	0	0	0	0	0	0.00027597	0.00034849	0	0	0	0	0.000495871	0.00146884	0.00131898	0.0012408	0.00175075	0.00110257	0	0	0	0.00360838	0.00286056	0.00278582	0	0	0	0	0	0	0	0	0	0	0	0	0	0	0	0
MERGE7051ID	6.68494e-05	5.50348e-05	0	0	4.60278e-05	0	3.37439e-05	0	0.00035025	0	0	0	0	2.94664e-05	0	0	1.83416e-05	0	0	2.5444e-05	2.34968e-05	1.7099e-05	6.03634e-05	0.000149885	0	3.39951e-05	1.67056e-05	0.000221182	2.6244e-05	0.000233194	1.65522e-05	9.4304e-05	1.54768e-05	0	8.39049e-05	2.13808e-05	0.000714605	0.000124462	0.000187688	0.00017523	0.000829651	0.000245104	0.000345016	0.000661784	2.50338e-05	0	0.000148895	3.80728e-05	0
MERGE26184ID	0	0	0	0	0	0	0	0	0	0	0	0	0	0.00129652	0	0	0	0	0	0	0	0	0	0	0	0	0	0	0	0	0	0	0	0	0	0	0	0	0	0	0	0	0	0	0	0	0	0	0
MERGE2551ID	0	0	0	0	0	0	0	0	0	0.000355802	0	0	0	0	0	0	0	0	0	0	0	0	0	0	0	0	0.000200468	0	0	0	0	0	0	0	0	0	0	0	0.00025025	0	1.80359e-05	0	0	0	0	0	0	0	0
MERGE11473ID	0	0	0	0	0	0	0	0	0	0	0	0	0	0	0	0	0	0	0	0	0	0	0	0	0	0	0	0.000294909	0.000301806	0	0	0	0	0	0	0	0	0	0	0	0.000162323	0	0	0.000330892	0.000600811	0.000192141	0	0	0
MERGE11012ID	0	0	0	0	0	0	0	0	0	0	0	0	0	0	0	0	0	0	0	0	0	0	0	0	0	0	0	0	0	0	0.00052967	0	0	0	0	0.000171046	0.000282864	7.4677e-05	0.000208542	0	3.60718e-05	0	0	0	0	0	0.000170166	0	1.7748e-05
MERGE18108ID	0	0	0	0	0	0	0	0	0	0	0	0	0	0	0	0	0	0	0	0	0	0	0	0	0	0	0	0	0	0	0	0	0	0	0	0	0	0	0	0	0	0	0	0	0	0	0	0	0
MERGE9580ID	0	0	0	0	0	0	0	0	0	0	0	0	0	0	0	0	0	0	0	0	0	0	0	0	0	0	0	0	0	0	0	0	0	0	0	0	0	0	0	0	0	0	0	0	0	0	0	0	0
MERGE8845ID	0	0	0	0	0	0	0	0.000254634	0	0.00110694	0.000729727	0.000323707	0.00025952	0	0	0	0	0	0	0	0.00176226	0.000307782	0.000724361	0.00158878	0.00109191	0.00125782	0.00172068	0.000866296	0.00128595	0.000870593	0.000612431	0	0.000170244	0.000333324	0.000188786	4.27615e-05	0	0.000336047	0.000208542	0	0	0	0	0	0	0	0	0	8.87398e-06
MERGE3092ID	0	0	0	0	0	0	0	0	0.000245175	0	0	0	0	0	8.96881e-05	0	0	0	0.000118413	0	0	0	0.000201211	0	0	0	0	0	0.00032805	0.000248741	0	0	0	0.000347816	0	0	0	0	4.17084e-05	0	0	0	0	0	0.000325439	0	0	0.000399764	0.000141984
MERGE822ID	0	0	0	0	0	0	0	0	0	0	0	0	0	0	0	0	0	0	0	0	0	0	0	0	0	0	0	0	0	0.000248741	0	0	0	0	0	0	0	0	0	0	0	0	0	0	0	0	0	0	4.43699e-05
MERGE25517ID	0	0	0	0	0	0	0	0	0	0	0	0	0	0	0	0	0	0	0	0	0	0	0	0	0	0	0	0	0	0	0	0	0	0	0	0	0	0	0	0	0	0	0	0	0	0	0	0	0
MERGE17649ID	0	0	0	0	0	0	0	0	0	0.000316268	0	0	0.000449835	0.000412529	0.000560551	0.00103489	0	0	0	0	0.000164478	0	0	0	0	0	0	9.21591e-05	3.93659e-05	0	0	0.000220043	0	0	0.000440501	0	0.000238202	0	0	0	0.000685364	0	1.43757e-05	8.82379e-05	0	0	0.000255249	0	0
MERGE86597ID	0	0	0.00117703	0	0	0	0.000303695	0	0	0.00249061	0.000273648	0.000254341	0.000501739	0.00153225	0.00195072	0.000712922	0	0	0.00071048	0	0.000258465	0	0	0.000209838	0	0.00100286	0	0	0.000301806	0	0	0	0.000108337	0	0.000272691	0	0	0	4.17084e-05	0	0	0	0	0	0	0	0	0	0
MERGE7705ID	0	0	0	6.39121e-05	0.000184111	9.88494e-05	0.000202463	0	0	0	0	0	0	0	0	0	0	0.000464308	0	0	0	0	0	0	0	0	0	0.000387068	2.6244e-05	0.000279833	0	0	0	0	0	0	0	0	0	0	0	0	0	0	0	0	0	0	0
MERGE20790ID	0.000200548	0.000293519	0	0	0	0	0	0	0.000105075	0	0	0	0	0	0	0	0	0	0	0	0	0	0	0	0	5.09927e-05	0	0	0	0.00071513	0	0	0	0	0.000964907	0.000256569	0	0	0	0	0	0	0	0	0	0.000192141	0	0	0
MERGE8819ID	0	0	0	0	0	0	0	0	0	0	0	0	0	0	0	0	0	0	0	0	0	0	0	0	0	0	0	0	0	0	0	0	0	0	0	0	0	0	0	0	0	0	0	0	0	0	0	0	0
MERGE8752ID	0	0	0	0	0	0	0	0	0	0	0	0	0	0	0	0	0	0	0	0	0	0	0	0	0	0	0	0	0	0	0	0	0	5.79693e-05	0	0	0	0	0	0	0	0	0	0	0	0	0	0	0
MERGE5932ID	0	0.000183449	0	0	0	0	3.37439e-05	0.00112039	0.00035025	0	0.000364864	0	0.000380629	0.00064826	0.00022422	0	0	0.000206359	0.000981138	0.00134853	9.39872e-05	0	0	0.000149885	0	0	0	0	0.000118098	0	0	0.000565824	0	0.000130431	2.09762e-05	0.000149665	0	0	0	0	0	0	0	0	0	0	8.50828e-05	5.71091e-05	0.000425951
MERGE33721ID	0	0	0	0	0	0	0	0	0	0	0	0	0	0	0	0	0	0	0	0	0	0	0	0	0	0	0	0	0	0	0	0	0	0	0	0	0	0	0	0	0	0	0	0	0	0	0	0	0
MERGE16913ID	0	0	0	0	0	0	0	0	0	0	0	0	0	0	0	0	0	0	0	0.000228996	0.000140981	0	0	0	0	0	0.000100234	0.000313341	0.000288684	0.00012437	0	0.000330064	0	0.000333324	0.000943931	0	0	0.000348493	0.000208542	0.000560735	0.000162323	0.000356514	0.000215635	0	0.000350473	0.000153713	0.000127624	9.51819e-05	9.76138e-05
MERGE16787ID	0.000434521	0	0.000200346	0.000415428	0	0	0.000742365	0	0.0016812	0	0	0.00011561	0	0	0	0.000206977	0.000788687	0	0	0	0	0.000273584	0	0	0	0	0	0	0	0.000264287	0.000480013	0.000864454	0.000928606	0	0	0	0	0	0	0	0	0	0	0	0	0	0	0	0
MERGE11282ID	0	0	0	0	0	0	0	0	0.0001401	0	0	0	0	0	0	0	0	0	0	0	0	0.000153891	0	0	0	0	0	0.000387068	0	0	0	0	0	0	0	0	0	0	0	0	0	0	0	0	0	0	0	0	0
MERGE10693ID	0	0	0	0	0	0	0	0	0	0	0	0	0	0	0	0	0	0	0	0	0	0	0	0	0	0	0	0	0	0	0	0	0	0.000260862	0	0.000128285	0	0	0	0	0	0	0	0	0	5.76424e-05	0	0	0
MERGE1580ID	0	0	0	0.000191736	0	0	0	0.000152781	0	0.000355802	0	0	0	0	0.000134532	0	0	0	0	0	0.000352452	0.00017099	0	0	0	0	0	0	0.000393659	0.000186556	0	4.7152e-05	0	0.000173908	0	0	0	0	0	0	0	0	0.000172508	0	0	0	0	0	0
MERGE3392ID	0	0	0	0	0	0	0	0.000763903	0.000560401	0	0	0.000208097	0	0.000147332	0	0	0	0	0	0	0	0	0	0	0	0	0.000233879	0	0.000472391	0.000171009	0	0.000110021	0	0	0.00016781	0	0	0	0	0.000192753	0.0007034	0	0.000129381	0.000154416	0	0.000211356	0.000106354	0	0
MERGE21102ID	0	0	0	0	0	0	0	0	0	0	0	0	0	0	0	0.00027597	0	0	0	0	0	0	0	0	0	0	0	0	0	0	0	0	0	0.000231877	0	2.13808e-05	0	0	0.000166834	0	0	0	0	0	0	0	0	0	0
MERGE26523ID	0	0	0	0	0	0	0	0	0	0	0	0	0	0	0	0	0	0	0	0	0	0	0	0	0	0	0	0	0	0	0	0	0	0	0	0	0	0	0	0	0	0	0	0	0	0	0	0	0
MERGE8198ID	0	0	0	0	0	0	0	0	0	0	0	0	0	0	0	0	0	0	0	0	0	0	0	0	0	0	0	0	0	0	0	0	0	0	0	0	0	0	0	0	0	0	0	0	0	0	0	0	0
MERGE15488ID	0	0	0	0	0	0	0	0	0	0	0	0	0	0	0	0	0	0	0	0	0	0	0	0	0	0	0	0	0	0	0	0	0	7.24617e-05	0	0.000235188	0	0	0	0	0	0	0	0	0	0	0	0	0
MERGE7031ID	0	0	0	0	0	0	0	0	0	0	0	0	0	0	0	0	0	0	0	0	0	0	0	0	0	0	0	0	0	0	0	0	0	0	0	0	0	0	0	0	0	0	0	0	0	0	0	0	0
MERGE15041ID	0	5.50348e-05	0	0	0	0	0	0	0	0.000197668	0	0	0	0	0	0	0	0	0	0	0	0	0	0	0	0	0	0	0	0	0	0	0	0	0	0	0	0	0	0	0	0	0	0	0	0	0	0	0
MERGE15558ID	0	0.000330209	0	0	0	0	0	0	0	0	0	0	0	0	0	0	0	0	0	0	0	0	0	0	0	0	0	0	0	0	0	0	0	0	0	0	0	0	0	0	0	0	0	0	0	0	0	0	0
MERGE11165ID	0	0	0	0	0	0	0	0	0	0	0	0	0	0	0	0	0	0	0	0	0	0	0	0	0	0	0	0.000313341	0	0	0	0	0	0	0	0	0	0	8.34168e-05	0	0	0	0	0	0	0	0	0	0
MERGE8699ID	0	0	0	0	0	0	0	0	0	0	0	0	0	0	0	0	0	0	0	0	0	0	0	0	0	0	0	0	0	0	0	0	0	0	0	0	0	0	0	0	0	0	0	0	0	0	0	0	0.000204102
MERGE8974ID	0	0	0	0	0	0	0	0	0	0	0	0	0	0	0	0	0	0	0	0	0	0	0	0	0	0	0	0	0	0	0	0	0	0	0.000188786	0	0	0	0.000187688	0	0	0	0	0	0	0	0	0	0
MERGE33008ID	0	0	0	0	0	0	0	0	0	0	0	0	0	0	0	0	0	0	0	0	0	0	0	0.000749423	0	0	0	0	0	0	0	0	0.000448826	0	0	0	0	0	0	0	0	0	0	0	0	0	0	1.90364e-05	0
MERGE14735ID	0	0.000293519	0	0	0	0	0	0	0	0	0	4.62438e-05	0	0	0	0	0	0	0	0	0	0	0	0	0	0	0	0.000350205	0	0	0	0	0	0	0	0.000192427	0	0	4.17084e-05	0	0.000414826	0	0.000258762	0	0	0.000192141	0	0.000552055	0
MERGE7337ID	0	0	0	0	0	0	0	0	0	0	0	0	0	0	0	0	0	0.00010318	0	0	0	0	0	0	0	0	0	0	0	0	0	0	0	0.0001884	0	0	0	0	0	0	0	0	0	0	0	0	0	0	0
MERGE3292ID	0	0	0	0	0	0	0	0	0	0	0	0	0	0	0	0	0	0	0	0	0	0	0	0	0	0	0	0	0	0	0	0	0	0	0	0	0	0	0	0	0	0	0	0	0	0	0	0	0
MERGE17399ID	0	0	0	0	0	0	0	0.000305561	0.000420301	7.9067e-05	0	0	0.000276821	0	0	0	0	0.000378325	0	0	0	0	0	0	0	0	0	0.000184318	0	0	0.000132417	6.28694e-05	0	0	0	0	0	0	0	0	0	0	0	0	0	0	0	0	0
MERGE18634ID	0	0	0	0	0	0	0	0	0	0	0	0	0	0	0	0	0	0	0	0	0	0	0	0	0	0	0	0	0	0	0.000612431	6.28694e-05	0.000216675	0	0.00180396	0.000662804	0	0.000510293	0.000312813	0.000192753	0	0.000512489	0.000201259	0.000860319	0.000500676	0.00101835	0	0.000666273	0
MERGE9914ID	0	0	0	0	0	0	0	0	0	0	0	0	0	0	0	0	0	0	0	0	0	0	0	0	0	0	0	0	0	0	0	0	0	0	0	0	0	0	0	0	0	0	0	0	0.0106644	0	0	0	0
MERGE878ID	0	0	0	0	0	0	0	0	0	0	0	0	0	0	0	0	0	0	0	0	0	0	0	0	0	0	0	0	0	0	0	0	0	0	0	0	0	0	0	0	0	0	0	0	0	0	0	0	0
MERGE7461ID	0	0	0	0	0	0	0	0	0	0	0.000182432	0	0	0	0	0	0	0	0	0.000585212	0	0	0	0	0	0	0	0	0	0	0	0	0	0	0	0	0	0	0	0	0	0	0	0	0	0	0	0	0
MERGE7944ID	0	0	0	0	0	0	0	0	0	0	0	0	0	0	0	0	0	0	0	0	0	0	0	0	0	0	0	0	0	0	0	0	0	0	0	0	0	0	8.34168e-05	0	3.60718e-05	0.000401078	2.87513e-05	0	0.000175237	0.00032664	0.000106354	0	0
MERGE18550ID	0	0	0	0	0	0	0	0	0	0	0	0	0	0	0	0	0	0	0	0	0	0	0	0	0	0	0	0	0	0	0	0	0	0	0	0	0	0	0	0	0	0	0	0	0	0	0	0	0
MERGE26088ID	0	0	0	0	0	0	0	0	0	0	0	0	0	0	0	0	0	0	0	0	0	0	0	0	0	0	0.000300702	0.000313341	0	0.000155463	0	0	0	0.000202893	0	0	0	0.000336047	0	0	0	0	0	0	0	0	0	0	0
MERGE18354ID	0	0	0	0	0	0	0	0	0	0	0	0	0	0	0	0	0	0	0	0	0	0	0	0	0	0	0	0	0	0	0	0	0	0	0	0	0	0	0	0	0	0	0	0	0	0	0	0	0
MERGE14787ID	0	0	0	0	0	0	0	0	0	0	0	0	0	0	0	0	0	0	0	0	0	0	0	0	0	0	0	0	0	0	0	0	0	0	0	0	0	0	0	0	0	0	0	0	0	0	0	0	0
MERGE8056ID	0	0.000256829	0	0	0	0	0	0	0	0	0	0	0	0	0	0	0	0	0	0	0	0	0	0	0	0	0	5.52955e-05	0	0.000575213	0	0	0	0	0	0	0	0	0	0	0	0	0	0	0	0	0	0	0
MERGE18191ID	0	0	0	0	0	0	0	0	0	0	0	0	0	0	0	0	0	0	0	0	0	0	0	0	0	0	0	0	0	0	0	0	0	0	0	0	0	0	0	0	0	0	0	0	0	0	0	0	0
MERGE26894ID	0	0	0	0	0	0	0	0	0	0	0	0	0	0	0.000381174	0.00703723	0	0	0	0	0	0	0	0	0	0	0	0	0	0	0	0	0	0	0	0	0	0	0	0	0	0	0	0	0.00275372	0	0	0	0
MERGE3395ID	0.000367672	0	0	0	0	0	0	0	0	0	0	0	0	0	0	0	0	0	0	0	0	0	0	0	0	0	0	0	0	0	0	0	0	8.6954e-05	0.000314644	0.000384854	0	0.000883678	0.00104271	0.000455597	0.00196591	0.00113639	0.00250137	0.00123533	0.00152706	0.00113363	0.00248867	0.00224629	0.000381581
MERGE10807ID	0	0	0	0	9.20556e-05	0.000158159	0.000134976	0	0.000175125	0	0	0.000254341	0.000484437	0.000677726	0.000448441	0.000229975	0	0.000567488	0	0	0	6.83959e-05	0.000261575	0	0	0	0	0.000221182	0.000577367	0.000357565	4.96565e-05	0	0	0.000130431	0.000692216	0.000897992	0	0	0	0	0	0	0	0	0	0	0	0	0
MERGE33023ID	0	0	0	0	0	0	0	0	0	0	0	0	0	0	0	0	0	0	0	0	0	0	0	0	0	0	0	0	0	0	0	0	0	0	0	0	0	0	0	0	0	0	0	0	0	0	0	0	0
MERGE15544ID	0	0	0	0	0	0	0	0	0	0	0	0	0	0	0	0	0	0	0	0	0	0	0	0	0	0.000271961	0	0	0	0	0	0	0.000263105	0	0.000943931	0	0	0.000174246	0.000229396	0	0.000378754	0	0.000258762	0	0.000500676	0	0.000255249	0.000152291	0
MERGE12252ID	0	0	0	0	0	0	0	0	0	0	0	0	0	0	0	0	0	0	0	0	0	0	0	0	0	0	0	0	0	0	0	0	0	0	0	0	0	0	0	0	0	0	0	0	0	0	0	0	0
MERGE1828ID	0	0.000403588	0	0	0.000153426	9.88494e-05	0	0	0	0	0.000364864	0.000254341	0	0	0	0.00131086	0	0	0.000169162	0	0	0	0	0	0	0.000305956	0	0	9.18539e-05	0	0.000314491	0	0	0	0	0	0	0	0	0	0	0	0	0	0	0	0	0	0
MERGE2164ID	0	0	0	0	0	0	0	0	0	0	0	0	0	0	0	0	0	0	0	0	0	0	0	0	0	0	0	0	0	0	0	0	0	0.000101446	0	0	0	0	0	0	0	0	0	0	0	0	0	0	0
MERGE4376ID	0	0	0	0	0	0	0.000371183	0	0	0	0	0	0	0	0	0	0	0	0	0	0	0	0	0	0	0	0	0.000221182	0	0.000388657	0	0	0	0.000449262	0.000524406	0	0	0.000136908	0	0.000210275	0	0.00031195	0.000690032	0	0.000675912	0.000288212	0.000553039	0	7.98658e-05
MERGE4971ID	0	0	0	0	0	0	0	0	0	0	0	0	0	0	0	0	0	0	0	0	0	0	0	0	0.000161304	0	0	0	0	0	0	0	0	0	0	0	0	0	0	0	0	0	0	0	0	0.000172927	0	0	0
MERGE1878ID	0	0	0	0	0	0	0	0	0	0	0	0	0	0	0	0	0	0	0	0	0	0	0	0	0	0	0	0	0	0	0	0	0	0	0	0	0	0	0	0	0	0	0	0	0	0	0	0	0
MERGE8784ID	0	0.000311864	0.000200346	0	0.000276167	0	0	0	0	0	0.000638511	0.000647414	0	0.000589327	0	0	0	0	0	0	0.00155079	0	0.000120727	0.000269792	0.00140211	0.000560919	0	0.00136395	0.000354294	0	0.000248283	0	0	0.0001884	0	0.000384854	0	0	0	0	0	0	0	0	0	0	0	0.0002094	0.000372707
MERGE10629ID	0	0	0	0	0	0	0	5.09269e-05	0	3.95335e-05	9.12159e-05	0	0	0	0	0	0	0	0	0	0	0	0	0	0	0	0	0	0.00013122	0	0	0	0	0	0.000209762	0.000213808	0	0	0	0	0	0	0	0	0	0	0	0	0
MERGE2800ID	0	0	0	0	0	0	0	0	0	0	0	0	0	0	0	0	0	0	0	0	0	0	0	0.000359723	0	0	0	0	0	0	0	0	0	0	0	0	0	0	0	0	0	8.91285e-05	0	0	0	0	0	0	0
MERGE11123ID	0.000668494	0	0	0	9.20556e-05	0	0	0	0.000175125	3.95335e-05	0	0	0	0	0	0	0	0	0	0	9.39872e-05	0	0	0	0	0	0	0	0	0	0	0	0	0.000173908	0.000776121	0.000171046	0	0.000696986	6.25626e-05	0.00017523	0.000324646	0.000178257	0.00176821	0	0.000475642	0.000826208	0.000701934	0.000552055	0.000266219
MERGE2535ID	0	0	0	0	0	0	0	0	0	0	0	0	0	0	0	0	0	0	0	0	0	0	0	0	0	0	0	0	0	0	0	0	0	0	0	0	0	0.000298708	4.17084e-05	0	0	0	0	0	0	0.000153713	0	0	0
MERGE16785ID	0	0	0	0	0	0	0	0	0	0	0	0	0	0	0	0	0	0	0	0	0	0	0	0	0	0	0	0	0	0	0	0	0	0	0	0	0	0	0	0	0	0	0	0	0	0	0	0	0
MERGE20789ID	0	0	0	0	4.60278e-05	0	0.000573646	0	0	0	0	0	0	0	0	0	0	0	0	0	0	0	0	0	0	0	0.000100234	0	0	0	0	0	0	0.00024637	0	0.00027795	0	0	0	0	0	0	0	0	0	0	0	0	0
MERGE31123ID	0	0	0	0	0	0	0	0	0	0	0	0	0	0	0	0	0	0	0	0	0	0	0	0	0	0	0	0	0	0	0	9.4304e-05	0	0	0	0	0	0	0	0	0	0	0	0	0	0	0	0	0
MERGE7956ID	0	0	0	0	0	0	0	0	0	0	0	0	0	0	0	0	0	0	0	0	0	0	0	0	0	0	0	0	0.000183708	0	0	0	0	0	0	0	0	0	4.17084e-05	0	0	0	0	0	0	0	0	0	0
MERGE23719ID	0	0	0	0	0	0	0.000303695	0	0	0.000237201	0	0	0	0	0	0	0	0	0	0	0	0.000153891	0	0	0	0	0	0	0	0	0	0	0	0	0	0	0	0	0	0	0	0	0	0	0	0	0	0	0
MERGE11394ID	0	0	0	0	0	0	0	0	0	0	0	0	0	0	0	0	0	0	0	0	0	0	0	0	0	0	0	0	0	0	0	0	0	0	0	0	0	0	0	0	0	0	0.00010063	0	0	0	0	7.61455e-05	0
MERGE17372ID	0	0	0	0	0.000107398	0	0	0	0.0001401	0	0	0	0	0	0	0	0	0	0	0	0	0	0	0	0.000248161	0	0	0	0	0	0	0	0	0	0	0	0	0	0	0	0.000378754	0	0	0	0	0	0	0	0
MERGE11375ID	0	0	0	0	0	0	3.37439e-05	0	0	0	0	0	0	0	0	0	0	0	0	0	0	0	0	0	0	0	0	0	0	0	0	0	0	0	0	0.000171046	0	0	0	0	0	0	0	0	0.000100135	0	0	0	0
MERGE15660ID	0	0	0	0	0	0	0	0	0	0	0	0	0	0	0	0	0	0	0	0	0	0	0	0	0	0	0	0	0	0.000108824	0	0	0	5.79693e-05	0	0	0	0	0	0	0	0	0	0	0	0	0	0	0
MERGE6954ID	0	0	0	0	0	0	0	0	0	0	0	0	0	0	0	0	0.000183416	0	0	0	0	0	0	0	0	0	0	0	0.000367415	0.000171009	0	0	0.000247628	0.000202893	0	0	0	0	0.000104271	0	0	0	0	0	0	0	0	0	0
MERGE5517ID	0	0	0	0	0	0	0	0	0	0.000513936	0.000364864	0	0	0	0	0	0.000440197	0.000120376	0	0	0	0	0	0	0	0	0	0.000147455	0.000144342	0.000108824	0	0	0	0	0	0	0	0	0.000166834	0	0	0	0	0	0	0	0	0	0
MERGE15608ID	0	0	0	0	0	0	0	0	0	0	0	0	0	0	0	0	0	0	0	0	0	0	0	0	0	0	0	0	0	0	0	0	0	0	0.000943931	0.000620042	0	0.000510293	0.000145979	0	0.000288574	0	0	0	0	5.76424e-05	6.38121e-05	0	0
MERGE3263ID	0	0	0	0	0	0	0	0	0	0	0	0	0	0	0	0	0	0	0	0	0	0	0	0	0	0	0	0	0	0	0	0	0	0	0	0	0	0	0	0	0	0	0	0	0	0	0	0	0
MERGE1983ID	0.00177151	0.000476968	0.000475821	0.000255648	0	0	0.000236207	0	0	0	0	0	0	0.000206265	0.000313908	0	0	0	0	0.000737876	9.39872e-05	0	0	0	0.000285385	0	0.000317407	0	0.000209952	0	0	0	0	0	0	0.000171046	0.000729492	0	0	0	0	0	0	0.00167652	0	0	0	0.000989892	0.000585683
MERGE38687ID	0	0.0131717	0.000325562	0	0.000935899	0	0	0	0	0	0	0	0	0	0	0	0	0	0	0	0	0	0	0	0	0	1.67056e-05	0	0	0	0	0	0	0	0	0	0	0.00413213	0	0	0	0	0	0	0	0	0	0.000609164	0.000425951
MERGE15586ID	0	0	0	0	0	0	0	0	0	0	0	0	0	0	0	0	0	0	0	0	0	0	0	0	0	0	0	0	0	0	0	0	0	0	0	0	0	0	0	0	0	0	0	0	0	0	0	0	0
MERGE2418ID	0	0	0	0	0	0	0	0	0	0	0	0	0	0	0	0	0	0	0	0	0	0	0	0	0	0	0	0	0	0	0	0	0	0	0	0	0	0	0	0	0	0	0	0	0	0	0	0	0
MERGE13586ID	0.00050137	0.000476968	0.00162781	0	0	0	0	0	0	0	0	0	0.000363328	0	0	0	0	0	0	0	0.000469936	0	0	0	0	0	0	0	0	0	0	0	0	0.000333324	0.000524406	0.000320712	0	0	0.000187688	0.000490643	0	0	0.000632529	0	0.000350473	0.00213277	0.00227597	0.00317908	0.000461447
MERGE5587ID	0	0	0	0	0	0	0	0	0	0	0	0	0	0	0	0	0	0	0	0	0	0	0	0	0	0	0	0	0	0	0	0	0	0.000391293	0.000230739	0	0	0	0	0	0	0	0	0	0	0	0	0	0
MERGE19349ID	0	0	0	0.00015978	0.000322195	0	0.000168719	0.000865757	0.000490351	0.00213481	0.000547295	0	0	0	0	0	0.000605271	0.000257949	0	0	0	0	0	0	0	0	0	7.37273e-05	0.000551123	0.000233194	0	7.85867e-05	0	0	0	0	0	0	0	0	0	0	0	0	0	0	0	0	0
MERGE7862ID	0	0	0	0	0	0	0	0	0	0	0	0	0	0	0	0	0	0	0	0	0	0	0	0	0	0	0	0	0	0	0	0	0	0	0	0	0	0	0	0	0	0	0	0	0	0	0	0	0
MERGE17432ID	0	0	0	0.00015978	0	0.000375628	0	0	0	3.95335e-05	0	0	0	0	0	0	0	0.000464308	0	0	0	0	0.000482907	0	0	0	0	0	0.000826685	0.000279833	9.93131e-05	1.57173e-05	0	0	0.00016781	0.000470377	0	0	0.000125125	0.000157707	0	0	0	0	0	0.000384283	0.00029779	0.000133255	0
MERGE20755ID	0.00167123	0.00137587	0.00055095	0.00121433	0.000935899	0.000672176	0.000303695	0	0	0.000276735	0.00045608	0.00071678	0.00216267	0.000471462	0.00177134	0.00117287	0.00232938	0.000894224	0.00275734	0.00239174	7.04904e-05	0.000495871	0.000684118	0.00191852	0	0	0.000133645	0	0	0	0.000215178	0.00023576	0	0	0	0	0	0	0	0	0	0	0	0	0	0	0	0	0
MERGE3895ID	0	0	0.00055095	3.1956e-05	0	0	0.000236207	0.000356488	0.000420301	0	0	0	0	0.000736659	0	0	0.00058693	0.000343932	0	0.000279884	0.000258465	0.000290683	0.000342059	0	0.000694849	0.000373946	0.00038423	7.37273e-05	0	0	0	0.000157173	0	0.000101446	0.00033562	0	0	0	0	0	0	0.000222821	0	0	0.000175237	0	0	0	0
MERGE3879ID	0	0	0	0	0	0	0	0	0	0	0	0	0	0	0.00100899	0	0.000220099	0.000343932	0	0	0.000164478	0	0.00018109	0.0003897	0	0.000560919	0	0.000147455	0.000314928	0.000886139	0.000182074	0	0.000216675	0.0015072	0.00197177	0.00153942	0.000119101	8.71232e-05	0.000187688	0	0.000288574	0	0.000287513	4.41189e-05	0.000776048	0	0	0	0
MERGE9480ID	0	0	0	0	0	0	0	0	0	0	0	2.31219e-05	0	0	0	0	0	0	0	0.000203552	0	0	0	2.99769e-05	0	0	0	0	0	0.000155463	0.000115865	0	0	8.6954e-05	0.000251715	0	0	0	8.34168e-05	0	0	0	0	0	0	0	0	0	0
MERGE2819ID	0	0	0	0	0	0	0	0	0	0	0	0	0	0	0	0	0	0	0	0	0	0	0	0	0	0	0	0	0	0	0	0	0	0	0	0	0	0	0	0	0	0	0	0	0	0	0	0	0
MERGE1583ID	0	0	0	0	0	0	0	0	0	0	0	0	0	0	0	0	0	0	0	0	0	0	0	0	0.000632809	0	0	0	0	0	0	0	0	0	0	0	0	0	0	0	0	0.000178257	0	0	0	0	0	0	0
MERGE3556ID	0	0	0	0	0	0	0	0	0	0	0	0	0	0	0	0	0	0	0	0	0	0	0	0	0	0	0	0	0	0	0	0	0	0	0	0	0	0	0	0	0	0	0	0	0	0	0	0	0
MERGE5259ID	0	0	0	0	0	0	0	0	0	0	0	0	0	0	0.000246642	0	0	0	0	0	0	0	0	0	0	0	0	0	0	0	0	0	0	0	0.000146834	0.00027795	0	0.000186693	0	0	0	0.000200539	0.000258762	0	0	0.000172927	0.000765746	0.000437837	0
MERGE17396ID	0	0	0	0	0	0	0	0	0	0	0	0	0	0	0	0	0.000495222	0	0	0	0	0	0	0	0	0	0	0	0	0	0	0	0	0	0	0	0	0	0	0	0	0	0	0	0	0	0	0	0
MERGE8006ID	0	0	0	0	0	0	0	0	0	0	0	0	0	0	0	0	0	0	0	0	0	0	0	0	0	0	0	0.00169573	0.00136469	0.00856601	0	0	0	0	0	0	0	0	0	0	0	0	0	0	0	0	0	0	0
MERGE4204ID	0	0	0	0	0	0	0	0	0	0	0	0	0	0	0	0	0	0	0	0	0	0	0	0	0	0	0	0	0	0	0	0	0	0	0	0	0	0	0	0	0	0	8.6254e-05	0	0	0	0	0	0
MERGE16963ID	0	0	0	0	0	0	0	0	0	0	0	0	0	0	0	0	0	0	0	0	0	0	0	0	0	0	0	0	0	0	0	0	0	0.000420278	0	0	0	0	0	0	0	0	0	0	0	0	0	0	0
MERGE16930ID	0	0	0	0	0	0	0	0	0	0	0	0	0	0	0	0	0	0	0	0	0	0	0	0	0	0	0	0	0	0	0	0	0	0	0	0	0	0	0	0	0	0	0	0	0	0	0	0	0
MERGE11327ID	0	0	0	0	0	0	0	0.000254634	0	0	0	0	0	0	0	0	0	0	0	0	0	0	0	0	0	0	0	9.21591e-05	0	0	0	0	0	0	8.39049e-05	0.000448996	5.95504e-05	0.000286262	6.25626e-05	0	0	0	0	0.000375011	0.000400541	0.00023057	0.000467956	0.000552055	0
MERGE9568ID	0	0	0	0	0	0	0	0	0	0	0	0	0	0	0	0	0	0	0	0	0	0	0	0	0	0	0.000250585	0.000110591	0	0.000108824	0	0	0.000108337	8.6954e-05	0	0	0	0.000460508	0	0	0	0	0.000158132	0.000529427	0	0	0.000404144	0	0
MERGE1976ID	0	0	0.000525907	0	0.000230139	0.000257008	0	0	0.000385275	0	0	0.000670536	0.000657451	0	0	0.00064393	0	0	0	0	0	0	0	0	0	0	0	0	0	0	0	0	0	0	0	0	0	0	0	0	0	0	0	0	0	0	0	0.000247473	0
MERGE2381ID	0	0	0	0	0	0	0.000539902	0	0	0	0	0	0	0	0	0	0	0	0	0	0	0	0	0	0	0	0	5.52955e-05	0.000314928	0	0	0	0	0	0	0	0	0	0	0	0	0	0	0	0	0	0	0	0
MERGE17570ID	0	1.83449e-05	0	0	0.000444935	9.88494e-05	0	0.00142595	0.000840601	0	0	0	0	0	0	0	0	0	0	0	0	0.000102594	0	0	0	0	0	0	0.000236196	0.000139917	0.000132417	0	0	0	0	0	0	0	0	0	0	0	0	0	0	0	0	0	0
MERGE9602ID	0	0	0.000125216	0	0	0	0	0	0	0	0	0	0.000553643	0	0.00011211	0	0	0	0	0	0	0	0	0	0	0	0	0	0	0	0	0	0	0.000478247	0.000650263	0	0	0.0001618	0.000625626	0.000315413	0	0	0.000158132	0.000242654	0.000951284	0.000365069	0	5.71091e-05	0
MERGE17820ID	0	0	0.000375648	0.000287604	0	0	0.000134976	0	0.0001401	0	0	0.000208097	0	0	0	0	0	0	0	0	0	0	0.000140848	0.000659492	0	0	0	0	0.000406781	0	0.000115865	0	0	4.3477e-05	0.000188786	0	7.4438e-05	0	0	0	0	0	0	0	0	0	0	0	0
MERGE7532ID	0	0	0	0	0	0	0	0	0	0	0	0	0	0	0	0	0	0	0	0	0	0	0	0	0	0	0	0	0	0	0	0	0	0	0	0	0	0	0	0	0	0	0	0	0	0	0	0	0
MERGE17102ID	0	0	0	0	0	0	0	0	0	0	0	0	0	0	0	0	0	0	0	0	0	0	0	0	0	0	0	0	0	0	0	0	0	0	0	0	0	0	0	0	0	0	0	0	0	0	0	0	0
MERGE69528ID	0	0	0	0	0	0	0	0	0	0	0	0	0	0	0	0	0	0	0	0	0	0	0	0	0	0	0	0	0	0	0	0	0	0	0	0	0	0	0	5.25689e-05	0	0	0	0	0	0	0	0	0
MERGE17141ID	0	0	0	0	0	0	0	0	0	0	0	0	0	0.00111972	0.000358752	0	0	0	0	0	0	0	0	0	0	0	0	0	0.000104976	0.000233194	0	0	0	0	0	0	0	0	0	0	0	0	0	0	0	0	0	0	0
MERGE7239ID	0.000367672	0	0	0	0.000168769	0.000177929	6.74878e-05	0	0	0	0	0.000323707	0	0	0	0	0	0.000343932	0	0	0	0	0	0	0	0	0	7.37273e-05	0	0	0	0	0	0.000565201	0.000125857	0.00126147	0.000178651	0	0	0	0.000234467	0	0.000172508	0	0	0	0.000255249	0.000494946	0
MERGE3355ID	0	0	0	0	0	0	0	0	0	0	0	0	0	0	0	0	0	0	0	0	0	0	0	0	0	0	0	0	0	0	0	0	0	0	0	0	0	0	0	0	0	0	0	0	0	0	0	0	0
MERGE7911ID	0.000334247	0.000366898	0	0	0	0	0	0	0.000525376	0	0	0	0.000847766	0	0.000156954	0.000206977	0.000678638	0	0	0	0	0	0.000241454	0	0	0	0.00227197	0	0.000223074	0	0	0.000251477	0	0	4.19525e-05	0	0	0	0.000312813	0.00047312	0.000378754	0	0	0	0.00302909	0	0	0	0
MERGE17427ID	0	0	0	0	0.000138083	0	0	0	0.000385275	0	0	0.000138732	0	0	0	0	0	0	0	0	0	0	0.000241454	0	0	0	0	0	0.000446147	0	0	0	0	0	0.000104881	0	0	0	0	0	0	0	0.000273138	0	0	0	0	0	0
MERGE16303ID	0	0	0	0	0	0	0	0	0	0	0	0	0	0	0	0	0	0	0	0	0	0	0	0	0	0	0	0	0	0	0	0	0	0	0.000188786	0.000491758	0	0	0	0	0	0	0.00010063	0	0	0	2.12707e-05	0	0
MERGE5577ID	0	0	0	0	0	0	0	0	0	0	0	0	0	0	0	0	0	0	0	0	0	0	0	0	0	0	0	0	0	0	0	0	0	0	0	0	0	0	0	0	0	0	0	0	0.000600811	0.000211356	0.00136133	0.00138966	0.000168606
MERGE43950ID	0	0	0	0	0	0.000138389	6.74878e-05	0	0	0.000316268	0	0	0	0	0	0	0	0.000275146	0	0	0	0.000427475	0.000100606	0.000599538	0	0	0	0	0	0	0.000297939	0	0.000108337	0	0	0	0	0	0	0	0	0	0	0	0	0	0	0	0
MERGE10988ID	0	0	0	0	0.000306852	0	0	0.000203707	0	0	0	0.000578048	0	0.00244571	0	0	0	0	0	0	0	0	0	0	0	0	0.000300702	0	0.000341172	0	0	0	0	0	0	0	0	0	0	0	0	0	0	0	0	0	0	0	0
MERGE17445ID	0	0	0	0	0.000122741	0	0	0	0	0	0	0.000161853	0	0	0	0	0	0	0	0	0	0.000222287	0	0	0	0	0	0	0	0	0	0	0	0	0	0	0	0	0.000271104	0	0	0	0	0	0	0	0	0	0
MERGE11250ID	0	0	0	0.000191736	0	0	0	0	0	0	0	0	0	0	0	0	0	0.000257949	0	0	0	0	0	0	0	0	0	0	0	3.10926e-05	0	0	0	0	0	0.000128285	0	0	0	0	0	6.68464e-05	0	0	0.000100135	0	0	0.000247473	0
MERGE31230ID	0	0	0	0	0	0	0	0	0	0	0	0	0.000553643	0	0	0	0	0	0	0	0	0	0	0	0	0	0	0.00020275	0	0	0.000695192	0	0	0.000101446	4.19525e-05	0.000256569	0	4.97847e-05	0	0.000157707	0	0.000467925	0.00033064	0	0	0	0	0	0
MERGE33711ID	0	0	0	0	0	0	0	0	0	0	0	0	0	0	0	0	0	0	0.000422905	0	0	0	0	0	0	0	0	0	0	0	0	0	0	0	0	0	0	0	0	0	0	0	0	0	0	0	0	0	0
MERGE8153ID	0	0	0	0	0	0	0	0	0	0.000632536	0	4.62438e-05	0	0.000618794	0	0	0	0	3.38324e-05	0.000152664	0.000211471	0	0	5.99538e-05	0.000508729	0	0	0	0	9.32778e-05	0.000215178	0	0	0	0	0	0	0.0003236	0	0	0	0	0	0	0	0	0	0	0
MERGE5757ID	0	0	0	0	0	0	0	0	0	0	0	0	0	0	0	0	0	0	0	0	0	0	0	0	0	0	0	0	0.000314928	0	0	0	0	0	0	0	5.95504e-05	0	0	0	0	0	0	0	0	9.60707e-05	0	0.000304582	0
MERGE7452ID	0	0	0	0.000287604	0.000153426	0.000217469	0.000776109	0.000509269	0.00101573	0.000474402	9.12159e-05	0.000346829	0.00147061	0.00321183	0	0.000988892	0	0	8.45809e-05	0	0.000986865	0	0.000201211	0.000299769	0	0.000543922	0.000350819	0.000350205	0.000564245	0	0	0	1.54768e-05	0	0.000629287	0.000171046	0.000133988	0	0	0	0	0	0	0	0	0	0	0	0
MERGE11102ID	0	0	0.000525907	0	0	0	0	5.09269e-05	0	0	0	0	0.00025952	0	0	0	0.00106381	0	0	0.000279884	0.000516929	0.0016244	0	0	0.00075689	0.000169976	0	0	0	0	0	0	0	0	0	0	0.000223314	6.22309e-05	0.000813313	8.76148e-05	0.00187573	0.000423361	0.000402519	0.000661784	0	0.000365069	0.000170166	0.000361691	0.000550187
MERGE6822ID	0	0	0	0	0	0	0	0	0	0	0	0	0	0	0	0	0	0	0	0	0	0	0	0	0	0	0	0	0	0	0	0	0	0	0	0	0	0	0	0.000122661	0.000847687	0	0	0	0	0	0	0	0
MERGE5795ID	0	0	0	0	0	0	0	0	0	0	0	0	0	0	0	0	0	0.000171966	0	0	0	0	0	0	0	0	0	0	0.000288684	0	0	0	0	0	0	0	0	0	0.000125125	0	0	0.000222821	0.000359392	6.61784e-05	0.000400541	0.00023057	0.000744475	0.000285546	7.98658e-05
MERGE15593ID	0	0	0	0	0	0	0	0	0	0	0	0	0	0	0	0	0	0	0	0	0	0	0	0	0	0	0	0	0	0	0	0	0	0	0	0	0	0	0	0	0	0	0	0	0	0	0	0	0
MERGE3417ID	0	0	0	0	0	0	0	0	0	0	0	0	0	0	0	0	0	0	0	0	0	0	0	0	0	0	0	0	0	0	0	0	0	0	0	0	0	0	0	0	0	0	0	0	0	0	0	0	0
MERGE8123ID	0	0	0	0	0	0	0	0	0	0	0	0	0	0	0	0	0	0	0	0	0	0	0	0	0	0	0	0	0	0	0	0	0	0	0	0	0	0	0	0	0	0	0	0	0	0	0	0	0
MERGE8901ID	0	0	0	0	0	0	0	0	0	0	0	0	0	0	0	0.00045995	0	0	0	0	0	0	0	0	0	0	0	0.000313341	0	0.000310926	0	0	0	0	0.00050343	0	0	0	0.000563063	0	0	0	5.75027e-05	0	0.00020027	0.000441925	0	0	0
MERGE7829ID	0	0	0	0	0	0	0	0	0	0	0	0	0	0	0	0	0	0	0	0	0	0	0	0.000239815	0	0	0	0	0.000656099	0	0.000231731	0	0.000371442	0.000333324	0.000272691	0	0	0	0	0	0.000288574	0	0	0	0	0	0	5.71091e-05	0
MERGE10532ID	0	0	0	0.00207714	0.000659732	0.00126527	0.000168719	0	0.000385275	0.000276735	0.000273648	0	0	0	0	0	0	0	0	0	0	0	0	0	0	0	0	0	0	0	0	0	0	0	8.39049e-05	0.000256569	0	0	0	0.000403028	0	0	0	0	0	0	0	0	0
MERGE68151ID	0	0	0	0	0	0	0	0	0	0	0	0	0	0	0	0	0	0	0	0	0	0	0	0	0	0	0	0	0	0	0	0	0	0	0	0	0	0	0	0	0	0	0.0120899	0	0	0	0	0	0
MERGE700ID	0	0	0.000125216	0	0	0	0	0.000101854	0	0	0	0	0	0	0.000403596	0	0	0	0	0	0	0	0	0	0	0	0	0	0	0	0	0	0	0	0.000209762	0	0	0	4.17084e-05	0.00029789	0	0	0	0	0	0	0	0.000399764	0
MERGE11565ID	0	0	0	0	0	0	0	0	0.0001401	0.000118601	0	0	0	0	0	0	0	0	0	0	0	0	0	0	0	0	0	0	0	0	0	0	0	0	0	4.27615e-05	0	0	0	0	0	0	0	0	5.00676e-05	0.000192141	0	0	0
MERGE20005ID	0	0	0	0	0	0	0	0	0	0	0	0	0	0	0	0	0	0	0	0	0	0	0	0	0	0	0	0	0	0	0	0	0	0	0	0	0	0	0	0	0	0	0	0	0	0	0	0	0
MERGE6719ID	0	0	0	0	0	0	0	0	0	0	9.12159e-05	0	0	0	0	0	0	0	0	0	0	0	0	0	0	0	0	0	0	0	0	7.85867e-05	0	0	0	0.000342092	0	0	0	0	0	0	0	0	0	0	0	0	0
MERGE21019ID	0	0	0	0	0	0	0	0	0	0	0	0	0	0	0	0	0	0.000412719	0	0	0	0	0	0	0	0	0	0.000239614	0	0	0	0	0	0	0.000209762	6.41423e-05	0	0	0	0	0	0	0	0	0	0	0	0	0
MERGE1674ID	0	0	0	0	0	0	0	0	0	0	0	0	0	0	0	0	0	0	0	0	0	0	0	0	0	0	0	0	0	0	0	0	0	0	0.000839049	0.000128285	0	0	0	0.000315413	0	0	0	0	0	0	0	7.61455e-05	0
MERGE17376ID	0	0	0	0	0	0	0	0	0	0	0	0	0	0	0	0	0	1.71966e-05	0	0	0	0	0	0.000149885	0	0	0	0	0	0	0	0	0	0	0	0	0	0	0	0	0	0	0	0	0	0	0	0	0
MERGE11779ID	0	0.00165104	0.00120207	0.000415428	0	0	0	0	0	0	0	0	0.000311424	0	0.00170407	0	0.000201757	0	0	0	0	0	0	0	0.000272977	0	0	0.000294909	0	0	0	0	0	0	0	0	0	0	0.000166834	1.7523e-05	0.000450897	0	0.000143757	0.00110297	0	0.000480354	0.000127624	0	0.000186354
MERGE17514ID	0	5.50348e-05	2.50432e-05	0	0	1.97699e-05	0	5.09269e-05	0	0	0	0	0	0	0	0	0	0	0	0	0	6.83959e-05	0	0	0	0	0	0	0	0	1.65522e-05	0	0	0.000130431	0.000209762	0.000128285	0.000550841	0.00110771	0.00198115	0.0012967	0.00241681	0.00216137	0.00125068	0.00165446	0.000826115	0.000826208	0.000574309	0.00119929	7.98658e-05
MERGE9624ID	0	0	5.00864e-05	0	7.6713e-05	0.000177929	0	0	0	0	0	0.000161853	0.000484437	0	0	0	0	0	0	0	0.000258465	0.000153891	0	0	0	0	0	0.000221182	0.000104976	0	0	0	0	0.000391293	0	0.000320712	0.000133988	0	0	0.000648349	0	0	0.000646905	0	0.00020027	7.68566e-05	0.000106354	0.000152291	0.000124236
MERGE17187ID	0	0	0	0	0	0	0	0	0	0	0	0	0	0	0	0	0	0	0	0	0	0	0	0	0	0	0	0	0	0	0	0	0	0	0	0	0	0	0	0	0	0	0	0	0	0	0	0	0
MERGE15458ID	0	0	0	0	0	0	0	0	0	0	0	0	0	0	0	0	0	0	0	0	0	0	0	0	0	0	0	0	0	0	0	0	0	0	0	0	0	0	0	0	0	0	0	0	0	0	0	0	0
MERGE649ID	0	0	0	0	0	0	0	0	0	0	0	0	0	0	0	0	0	0	0	0	0	0	0	0	0.00102987	0.00132581	0.000567992	0.00368636	0.00339859	0.00169455	0.000115865	0.000361499	9.28606e-05	0.000376801	0.000482453	0.000299331	0.000267977	0.000248923	0.000542209	0	0	0	0	0	0.000175237	0.000115285	0	0	0
MERGE82013ID	0	0	0	0	0	0	0	0	0	0	0	0	0	0	0	0	0	0	0	0	0	0	0	0	0	0	0	0	0	0	0	0	0	0	0	0	0	0	0	0	0	0	0	0	0	0	0	0	0
MERGE2176ID	0	0	0	0	0	0	0	0	0	0	0.000273648	0	0	0	0	0	0	0	0	0	0	0	0	0	0.000384649	0	0	0.000129023	0	0.00125925	0	0.000172891	0.000588117	0	0	0	0	0	0.000291959	0	0	0	0	0	0.000375507	0	0	0	0
MERGE6794ID	0.000200548	0	7.51296e-05	0	0	0.000118619	0	0.000152781	0	0	0.000182432	0.000208097	0.000363328	0.000265197	0.000582973	0	0	0	0	0.000559768	0.000234968	0	0	0	0	0	0.000317407	0.000350205	0	0	0	0	0	0.000231877	0	0	0	0.000485401	0	0	0	0	0	0	0.000175237	0.000115285	0.000382873	0.0002094	7.09918e-05
MERGE88705ID	0.000100274	0	0	0	9.20556e-05	0.000434937	0	0	0	3.95335e-05	0	0	0	0	0	0.000229975	0	0.000412719	0	0	0	0	0	0	0	1.69976e-05	0	0	0	0	1.65522e-05	1.57173e-05	0.000139291	0	0	0	0	0	0	0	0	0	0	0	0	0	0	0	0
MERGE20793ID	0	0	0.00055095	0	0	0	0	0	0	0	0	0	0	0	0.000627817	0	0	0	0	0	0	0	0	0	0	0	0	0	0	0	0	0	0	0	0.00016781	0	5.95504e-05	0	0.000145979	0.000245321	0.000216431	0.000891285	0.0010638	0.000176476	0.00210284	0.00142185	0.00221215	0.00194171	6.21179e-05
MERGE23346ID	0	0	0	0	0	0	0	0	0	0	0	0	0	0	0	0	0	0	0	0	0	0	0	0	0	0	0	0	0	0.00012437	0	0	0	0	0	6.41423e-05	0	0	0	0	0	0	0	0	0	0	0	0	0
MERGE20706ID	0	0	0.000250432	0	0	0	0	0.000254634	0	0.000237201	0	0	0	0.00032413	0	0	0	0.000120376	0	0	0	0	0.000201211	0	0	0	0	0.000350205	0.000183708	0	0	6.28694e-05	0	0	0	4.27615e-05	0	0	0	0	0	0.000178257	0	0	0	0	0	0	0
MERGE11486ID	0	0	0	0	0	0	0	0	0	0	0	0	0	0	0	0	0	0	0	0	0	0	0	0	0	0	0	0	0	0.000217648	0	0	0	0	0.000188786	0	4.46628e-05	0	0	0	0	0	0	0	0	0	0	0	0
MERGE7875ID	0	0	0	0	0	0	0	0	0	0.000158134	0	0	0	0	0	0	0.000660296	0	0	0	0	0	0	0.000299769	0	0	0	7.37273e-05	0	0	0.000297939	0	0.000263105	0	0	6.41423e-05	0	0	0	0	0	0	0.000287513	0	0	0	0	0	0
MERGE7706ID	0	0	0	0	0.000107398	0	0	0	0	0	0	0	0	0	0	0	0	0	0	0	0	0	0	0	0	0	0	0	0	0	0	0	0	0	0	0	0	0	0	0	0	0	0	0	0	0	0	0	0
MERGE7055ID	0	0	0	0	0	0	0	0	0	0	0	0	0	0	0	0	0	0	0	0	0	0	0	0	0	0	0	0	0	0	0	0	0	0	0	0	0	0	0	0	0	0	0	0	0	0.00134499	0	0	0
MERGE3725ID	0	0	0	0	0	0	0	0	0	0	0	0	0	0	0	0	0	0	0	0	0	0	0	0	0	0	0	0	0	0	0	0	0	0	0	0	0	0	0	0	0	0	0	0	0	0	0	0	0
MERGE1070ID	0	0	0	0	0	0	0	0	0	0	0	0	0	0	0	0	0	0	0	0	0	0	0	0	0	0	0	0	0	0	0	0	0	0	0	0	0	0	0	0	9.01795e-05	0	0.000172508	0.000132357	0	0.000249784	0	7.61455e-05	0
MERGE32713ID	0	0.000201794	0.000350605	0	1.53426e-05	0.000237239	0	0	0	0	0	0	0	0	0	0	0	0	0	0	0	1.7099e-05	0	0	0	0.000237966	0.000400936	0	0.000288684	0	0	0.000204325	0	0	0	0	0	0	2.08542e-05	0	0	0	0	0	0	0	0	0	0
MERGE4781ID	0	1.83449e-05	0	0	0	0	0	0	0.000175125	0	0	0	0	0	0	0	0	0	0	0	0	0.000273584	0	0	0	0	0	0.000774136	0.00154839	0.000730676	0.000314491	0	0	0.000449262	0	0.000299331	0	0	0.000104271	0	0	0	0.000158132	0	0	0	0	0	0
MERGE16964ID	0	0	0	0	0	0	0.000236207	0	0	0	0	0	0	0	0	0	0	0	0	0	0	0	0	0	0	0	0	0.000184318	0	0	0.000248283	0	0	0	0	0	0	0	0	0	0	0	0	0	0	0	0	0	0
MERGE8808ID	0	0.00011007	0.000100173	0.00015978	0.000230139	0	0	0	0	0	0	0	0	0	0	0	0	0.000240753	0.000304491	0.000228996	0	0	0	0	0	0	0	0	0	0	0	0	0	5.79693e-05	8.39049e-05	0.00027795	0	0	0	0	0.000270538	0	0	0	0	0	0	0.000380728	0.000141984
MERGE18242ID	0	0	0	0.000447384	0	0	0	0	0	0	0	0	0	0	0	0	0	0	0	0	0	0	0	0	0	0	0	0	0	0	0	0	0	0	0	0	0	0	0	0	0	0	0	0	0	0	0.000106354	0	0
MERGE14598ID	0	0	0	0	0	0	0	0.000305561	0.000945676	0	0	0	0	0	0	0	0	0	0	0	0	0	0	0	0.000198528	0	0	0	0.000209952	0	0	0	0	0	0	0	0	0	0	0	0	0	0	0	0	0	0	0	0
MERGE16158ID	0	0	0	0	0	0	0	0	0	0	0	0	0	0	0	0	0	0	0	0	0	0	0	0	0	0	0	0	0	0	0	0	0	1.44923e-05	8.39049e-05	0	0	0.000236477	0	0	0	0	0	0	0	0	0	0	0
MERGE20274ID	0	0	0	0	9.20556e-05	0	0	0	0.000420301	3.95335e-05	0.000638511	0	0	0	0	0	0	0.000171966	0	0	0	0.00051297	0.000402423	0	4.96321e-05	0	0	0.000737273	0.000144342	7.77315e-05	9.93131e-05	0.000110021	0.000170244	8.6954e-05	0.00115369	0.000534519	0	0	0.00025025	0	0.000144287	0	0	0	0	0	0	0	0
MERGE31727ID	0	0	0	0	0	0	0	0	0	0	0	0	0	0	0	0	0	0	0	0.000152664	0	0	0	0	0	0	0	0	0	0	0	0.000204325	0	0	0	0	0	0	0	0	0	0	0	0	0	0	0	0	0
MERGE21099ID	0	0	0	0	0	0	0	0	0	0	0	0	0	0	0	0	0	0	0	0	0	0	0	0	0	0	0.000133645	0	0	0.000326472	0.000115865	0	0	0	0.000104881	2.13808e-05	0.00037219	7.4677e-05	6.25626e-05	0	7.21436e-05	0	0	0	0	0	0	0.000361691	2.66219e-05
MERGE10691ID	0	0	0	0	0	0	0	0	0	0	0	0	0	0	0	0	0	0	0	0	0	0	0	0	0	0	0	0	0	0	0	0	0.000247628	0	0	0.00027795	0	0	0	0	0	0	0	0	0	0	0	0	0
MERGE18069ID	0	0.00176111	0	0	0	0	0	0.000458342	0	0	0.00109459	0.000277463	0.000311424	0	0	0.000229975	0	0	0	0	0.000211471	0	0.000422544	0.000179862	0	0.00118983	0	0	0	0	0	0.000141456	0	2.89847e-05	4.19525e-05	0.000470377	0	0.000248923	0	0	0	0	0	0	0	0.000537996	0	0	0
MERGE82069ID	0	0	0	0	0	0.000434937	0	0	0.000105075	0	0	0	0	0	0	0	0	0	0	0	0	0	0	0	0	0	0	0	0	0	0	0	0	0	0	0	0	0	0	0	0	0	0	0	0	0	0	0	0
MERGE3349ID	0	0	0	0	6.13704e-05	0	0	0	0	0	0	0	0	0.000176798	0	0	0	0	0	0	0	0	0	0	0	0	0	0	0	0	0	0.00023576	3.09535e-05	0	0	0	5.95504e-05	0	0	0.000105138	0	0	0	0	0	0	0.000127624	0.00116122	0.000354959
MERGE10740ID	6.68494e-05	0.000476968	0.000776339	0	0.000107398	5.93096e-05	0.000236207	0.000152781	0	0	9.12159e-05	0	0	0	0.00116595	0	0	0	0	0	0	0	6.03634e-05	0	0.000111672	0	6.68226e-05	0	0	0.000217648	0	0	0	0	0	0	0	0	0.00039623	0	0	0	0	0	0	0	0	0	4.43699e-05
MERGE32240ID	0	0	0	0	0	0	0	0	0	0	0	0	0.000588245	0	0.000403596	0	0	0	0	0	0	0	0	0	0	0.000390944	0	0	0	0.000450843	0	0	0	0	0	0	0	0	0	0	0	0	0	0.000330892	0	0	0	0	0.000887398
MERGE11454ID	0	0	0	0	0	0	0	0	0	0	0	0	0	0	0	0	0	0	0	0	0	0	0	0	0	0	0	0	0	0	0	0	0	0	0	0	0	0	0	0	0	0	0	0	0	0	0	0	0
MERGE19483ID	0.000267398	0	0.000225389	0	0.000184111	0.000375628	0.000168719	0	0	0	0	0	0	0	0	0.000321965	0	0.000275146	0	0.000356216	0	0.000427475	0.000382301	0.000239815	0	0.000152978	0	0	0	0	0	0	0.000170244	0	0	0	0	0	0	0	0	0	0	0	0	0	0	0	0
MERGE18113ID	0	0.000238484	2.50432e-05	0	0	0	0	0	0	0	0	0	0	0	0	0	0	0	0	0	0	0	0	0	0	0	0	0	0	0	0	0	0	0	0	0	0.00043174	0	4.17084e-05	0	0	0	0	0	0	0	0	0	0
MERGE26912ID	0	0	0	0	0	0	0	0	0	0	0	0	0	0	0	0	0	0	0	0	0	0	0	0	0	0	0	0	0	0	0	0	0	0	0	0	0	0	0	0	0	0	0	0	0	0	0	0	0
MERGE4473ID	0	0	0	0	0	0	0	0	0	0	0	0	0	0	0	0	0	0	0	0	0	0	0	0	0	0	0	0	0	0	0	0	0	0	0	2.13808e-05	0	0	0	0	0.000216431	0.000267386	0.0005319	0	0	0	0.000233978	0.000171327	0
MERGE21026ID	0.000200548	0	0.000300518	0	0	0	0	0	0	0	0	0	0	0	0	0	0	0	0	0	0	0	0	0	0	0	0	0	0	0	0	0	0	0	0	0	0	0	0.000104271	0	0	0	0	0	0	0	0	0	0
MERGE8097ID	0	0	0	0	0	0	0	0	0	0	0	0	0	0	0	0	0	0	0	0	0	0	0	0	0	0	0	0	0	0	0	0	0	0	0	0	0	0	0	0	0	0.000200539	0	0	0	0	0	0	0
MERGE17407ID	0	0	0	0	0	0	0	0	0	0	0	0	0	0	0	0	0	0	0	0	0	0	0	0	0	0	0	0	0	0	0	0	0	0	0	0	0	0	0	0	0	0	0	0	0	0	0	0	0
MERGE15614ID	0	0.000275174	0	0	0	0	0	0	0	0	0	0	0	0	0	0	0	0	0	0	0	0	0	0	0	0	0	0	0	0	0	0	0	0	0.000146834	0	0	0	2.08542e-05	0	0	0.000334232	0	0	0	0	0.000361602	0	0
MERGE238896ID	0	0	0	0	0	0	0	0	0	0	0	0	0	0	0	0	0	0	0	0	0	0	0	0	0	0	0	0	0	0.0110068	0	0	0	0	0	0	0	0	0	0	0	0	0	0	0	0	0	0	0
MERGE1357ID	0	0	0	0	0	0	0	0	0	0	0	0	0	0	0	0	0	0	0	0	0	0	0	0	0	0	0	0	0	0	0	0	0	0	0	0	0	0	0	0	0	0	0	0	0	0	0	0	0
MERGE21093ID	0	0	0	0	0	0	0	0	0	0	0	0	0	0	0	0	0	0	0	0	0	0	0	0	0	0	0	0.00184318	0.0029262	0.00921895	0	0	0	0	0	0	0	0	0	0	0	0	0	0	0	0	0	0	0
MERGE26067ID	0	0	0	0	0	0	0	0	0	0	0	4.62438e-05	0	0	0	0	0	0	0	0	0	0	0	0	0.000173712	0	0	0	0	0	8.27609e-05	0	0	0.000130431	0	0.000662804	0	0	0	0	0	0	0	0	0	0.000268998	0	0	0
MERGE17436ID	0	0	0	0	0.000153426	0	0	0	0	0	0.000547295	0	0	2.94664e-05	0	0	0	0	0	0	0	0.000974642	0.000301817	0	0.000384649	0	0.000283996	0	0	0.000139917	0	9.4304e-05	7.73838e-05	0	8.39049e-05	0	8.93256e-05	0	0	0.000157707	0.000541077	0	0	0.000110297	0.000300406	0	0	0	0
MERGE3970ID	0	0	0	0	0.000214796	0	0	0	0	0.000553469	0	0	0.000242219	0	2.2422e-05	0	1.83416e-05	3.43932e-05	0	0	0	0	0	0	0	0.000288958	0	0	0	0	0	0	0	8.6954e-05	0.000188786	2.13808e-05	1.48876e-05	0.000286262	0.000521355	0	0.000288574	0.000579336	0.000373767	6.61784e-05	0.000876183	9.60707e-05	0.000531768	0.00068531	0.00110925
MERGE20029ID	0	0	0	0	0	0	0	0	0	0	0	0	0	0	0	0	0	0	0	0	0	0	0	0	0	0	0	0	0	0	0	0	0	0	0	0	0	0	0	0	0	0	0	0	0	0	0	0	0
MERGE8800ID	0	0.000201794	0	0	0	0	6.74878e-05	0	0	0	0	0	0	0.000353596	0	0.000160982	0	6.87864e-05	0	0	0	0	0	0	0	0	0	0	1.3122e-05	0	0	0	0	0.000144923	0.000272691	0	0	0	0	0	0	0	0	0	0	0	0	0	0.000337211
MERGE9209ID	0	0	0	0	0	0	0	0	0	0	0	0	0	0	0	0	0	0	0	0	0	0	0	0	0	0	0	0	0	0	0	0	0	0	0	0	0	0	0	0	0	0	0	0	0	0	0	0	0
MERGE9173ID	0	0	0	0	0	0	0	0	0	0	0	0	0	0	0	0	0	0	0	0	0	0	0	0	0	0	0	0	0	0	0	0	0	0	0	0	0	0	0	0	0	0	0	0	0	0	0	0	0
MERGE932ID	0	0	0	0	0	0	0	0	0	0	0	0	0	0	0	0	0	0	0	0	0	0	0	0	0	0	0	0	0	0	0	0	0	0	0	0	0	0	0	0	0	0	0	0	0	0	0	0	0
MERGE2062ID	0	0	0	0	0	0	0	0	0	0	0	0	0	0	0	0	0	0	0	0	0	0	0	0	0	0	0	0	0	0	0	0	0	0	0	0	0	0	0	0	0	0	0.0005319	0	0	0	0.000127624	0	0
MERGE7567ID	0	0	0	0	0	0	0	0	0	0	0	0	0	0	0	0	0	0	0	0	0	0	0	0	0	0	0	0	0	0	0	0	0	0	0	0	0	0	0	0	0	0	0	0	0	0	0	0	0
MERGE33899ID	0	0	0	0	0	0	0	0	0	0	0	0	0	0	0	0	0	0	0	0	0	0	0	0	0	0	0.000467758	0	0	0	0	0	0	0	0	0	0	0	0	0	0	0	0	0.000242654	0	0	0	0	4.43699e-05
MERGE26056ID	0	0	0	0	0	0	0	0	0	0	0	0	0	0	0	0	0	0	0	0	0	0	0	0	0	0	0	0.000110591	0	0	0.000198626	0	0	0	0	0.000171046	0.00031264	0	2.08542e-05	0	0	0	0	0	0	0	0	0	0.000195228
MERGE5182ID	0	0	0	0	0	0	0	0	0	0	0	0	0	0	0	0	0	0	0.000236827	0	0	0	0	0	0	0	0	0	0	0	0	0	0	0	0	0	0	0	0	0	0	0	0	0	0	0	0	0	7.09918e-05
MERGE4894ID	0	0	0	0	0	0	0	0	0	0	0	0	0	0	0	0	0	0	0	0	0	0	0	0	0	0	0	0	0	0	0	0	0	0	0	0	0	0	0	0	0	0	0	0	0	0	0	0	0
MERGE48226ID	0	0	0	0	0	0	0	0	0	0	0	0	0	0	0	0	0	0	0	0	0.000258465	0	0	0	0	0	0.000167056	0.000645114	0.00258503	0.000870593	0	0	0	0	0	0	0	0	0	0	0	0	0	0	0	0	0	0	0
MERGE25230ID	0	0	0	0	0	0	0	0	0	0	0	0	0	0	0	0	0	0	0	0	0	0	0	0	0	0	0	0	0	0	0	0	0	0	0.000671239	0.00188151	0	0	0	0	0	0	0	0	0	0	0	0	0
MERGE829ID	0.000467946	0.00144925	0.000475821	0	1.53426e-05	0	0.000877341	0	3.5025e-05	0.00067207	9.12159e-05	0.000462438	0.000155712	0.000795592	0	0.000804912	0.000458539	0.00010318	0.000913474	0.000203552	0.000798891	0.000735256	0.000281696	0.000449654	0	0	0	9.21591e-05	0.000551123	0	6.62087e-05	0	0	0.0011304	0.00109076	0.00115456	0	0.00026137	0	0.000105138	0	0.00031195	0	0	0	0	0	0.000342655	0.000310589
MERGE29653ID	0	0	0	0	0	0	0	0	0	0	0	0	0	0	0.000762349	0	0	0	0	0	0	0	0	0	0	0	0.000400936	0	0	0	0	0	0	0	0	0	0	0	0	0	0	0	0	0	0	0	0	0	0
MERGE31820ID	0	0	0	0	0	0	0	0	0	0	0	0	0	0	0	0	0	0	0	0	0	0	0	0	0	0	0	0	0	0	0	0	0	0	0	0	0	0	0	0	0	0	0	0	0	0	0	0	0
MERGE6122ID	0	0	0	0	0	0	0	0	0	0	0	0	0	0	0	0	0	0	0	0	0	0	0	0	0	0	0	0	0	0	0	0	0	0	0	0	0	0	0	0	0	0	0	0	0	0	0	0	0
MERGE12123ID	0	0	0	0	0	0	0	0	0	0	0	0.000208097	0	0	0	0	0	0	0	0	0.000164478	0	0	0	0	0	0	0	0	0	0	0	0	0	0	0	0	0	0.000125125	0	0	0	0	0	0	0	0	0	0
MERGE20986ID	0	0	0	0	0	0.000276778	0.000134976	0	0	0.000316268	0.000547295	0.000184975	0	0	0	0.00119587	0	0	0	0.000432548	0.000422942	0	0.000402423	0.000929284	0.000967826	0.0020907	0.00215503	0.000331773	0.00118098	0.000777315	0	0	0	0.000202893	0	0.000598662	0.000655054	0	0.00025025	0	0	0.000601618	0	0	0	0	0	0	0
MERGE26083ID	0	0	0	0	0	0	0	0	0	0	0	0	0	0	0	0	0	0	0	0	0	0	0	0	0	0	0	0	0	0	0	0	0	0	0.000461477	0	0	0	0	0	0	0	0	0	0	0	0	0	0.000115362
MERGE57985ID	0	0	0	0	0	0	0	0	0	0	0	0	0	0	0	0	0	0	0	0	0	0	0	0	0	0	0	0	0	0	0	0	0	0	0	0	0.000416853	0	0	0	0.000270538	0	0	0	0	0	0	0	0
MERGE3947ID	0	0	0	6.39121e-05	0	0	3.37439e-05	0.000865757	0.0002802	0	0	0	1.73013e-05	0	0	0	0	1.71966e-05	0	0	0	0.000119693	0	0.000269792	0	0	1.67056e-05	1.84318e-05	0	0	0	0	0	8.6954e-05	0	0	1.48876e-05	0	0.000145979	0.00029789	1.80359e-05	0	0.000215635	0.000264714	2.50338e-05	0.00032664	2.12707e-05	1.90364e-05	0.00100276
MERGE2099ID	0	0	0	0	0	0	0	0	0	0	0	0	0	0	0	0	0	0	0	0	0	0	0	0	0	0	0	0	0	0	0	0	0	0	0	0	0	0	0	0	0	0	0	0	0	0	0	0	0
MERGE7630ID	0	0.000348554	0	9.58681e-05	0	5.93096e-05	0.000911085	0.000407415	0.00105075	0	0	0.000809267	0	0	0.000784771	0.00064393	0	0	0.000828893	0.000228996	0	0	0	0	0	0	0	0.00188005	0.00102351	0.00289161	0	0	0	0	0	0	0.000253089	0	0	5.25689e-05	0	0.000200539	0	0.000242654	0	0	0	0	0
MERGE25807ID	0	0	0	0	0	0	0	0.000152781	0	0	9.12159e-05	0	0.000536341	0.00032413	0	0	0	0	0.00071048	0.0006361	0.000258465	0	0.000603634	0.000329746	0.000620401	0.000373946	0.000417641	0	0.000577367	0.00054412	0	0	0	0	0.000398548	0	0	0	0	0	0	0	0	0	0	0	0	0	0
MERGE63005ID	0	0	0	0	0	0	0	0	0	0	0	0	0	0	0	0	0	0	0.000422905	0.000483436	0	0	0	0	0	0	0	0	0	0	0	0	0	0	0	0	0	0	0	0	0	0	0	0	0	0	0	0	0
MERGE15571ID	0	0	0.000375648	0	0	0	0	0	0.000420301	0	0	0	0.000553643	0	0.000672661	0	0	0	0.000152246	0	0	0	0	0	0	0	0	0	0	0	0	0.000188608	0	0.000289847	0.00016781	0.00109042	0	0.000348493	0	0	0.000162323	0	0.000115005	0.000110297	0.000550744	0.00023057	0	0	0
MERGE15037ID	0	0	0	0	0	0	0	0	0	0	0	0	0	0	0	0	0	0	0	0	0	0	0	0	0	0	0	0	0	0	0	0	0	0	0	0	0	0	0	0	0	0	0	0	0	0	0	0	0
MERGE3359ID	0	0	0	0	0	0	0	0	0	0	0	0	0	0	0	0	0	0	0	0	0	0.000359079	0	0	0	0	0	0.00158514	0.00136469	0.000279833	0.000132417	0	1.54768e-05	0.000362308	0.0024752	0.000897992	0	0	0.000271104	0	0.000342682	0	0	0	0.000375507	0.000211356	0	0.000266509	0
MERGE25502ID	0	0	0	0	0	0	0	0	0	0	0	0.00011561	0	0	0	0	0	0	0	0	0	0	0	0	0	0.000203971	0	0	0	0	0	0	0	0	0	0	0	0	0	0	0	0	0	0	0	0.000115285	0	0	0.000115362
MERGE17120ID	0.000401096	0	0	0.000191736	0	0.000197699	0.000337439	0	3.5025e-05	0.000276735	0	0.000277463	0	0	0	0	0	0	0	0	0	0	0	0	0	0	0	0	0	0	0	0	7.73838e-05	0	0	0	0	0	0	0	0	0	0	0	0	0	0	0	0
MERGE8694ID	0	0	0	0	0	0	0	0	0	0	0	0	0	0	0	0	0	0	0.000389072	0.00290062	0.00270213	0	0	0	0	0	0	0	0	0	0	0	0	0.00043477	0.00140541	0.000427615	0	0.000796555	0.00129296	0.000490643	0.000216431	0.00031195	0	0.000242654	0	0	0	0	0
MERGE2139ID	0	0	0	0	0	0	0	0	0	0	0	0	0	0	0	0	0	0	0	0	0	0	0	0	0	0	0	0	0	0	0	0	0	0	0	0	0	0	0	0	0	0	0	0	0	0	0	0	0
MERGE8305ID	0	0	0	0.000223692	0	0	0	0	0	0	0	0	0	2.94664e-05	0	0	0	0	0	0	0	0	0	0	0	0	0	0	0	0	0	0	0	0	0	0	0	0	0	0	0	0	0	0	0	0	0	0	0
MERGE3915ID	0	0	0	0	0	0	0	0	0	0	0	0	0	0	0	0	0	0	0	0	0	0	0	0	0	0	0	0	0	0	0	0	0	0	0	0	0	0	0	0	0	0	0	0	0	0	0	0	0
MERGE6110ID	0	0	0	0	0	0	0	0	0	0	0	0	0	0	0	0	0	0	0	0	0	0	0	0	0	0	0	0	0	0	0	0	0	0	0	0	0	0	0	0	0	0	0	0	0	0	0	0	0
MERGE7942ID	0	0	0	0	0	0	0	0	0.0001401	0	0	0	0	0	0	0	0	0.000326736	0	0	0	0	0	0	0	0	0	0	1.3122e-05	0.000108824	0	0	0	0	0	0	0	0	0	0	0	0	0	0	0	0	0	0	0
MERGE12679ID	0	0	0	0	0	0	0	0	0	0	0	0	0	0	0	0	0	0	0	0	0	0	0	0	0	0	0	0	0	0	0	0	0	0	0	0	0	0	0	0	0	0	0.000445646	0	0.000325439	0.000249784	0	0	0
MERGE2133ID	0	0	0	6.39121e-05	0.000306852	0	0	0.000458342	0	0	0	0	0.000397931	0	0	0	0	0.000343932	0	0	0	0	0	0	0	0	0	0.000147455	0	0.000264287	0	0	0	0	0	6.41423e-05	0	0.000560078	0.000271104	0	0.000270538	0	0.000129381	0	0.000150203	0.000365069	0.000616851	0	0
MERGE33280ID	0	0	0	0	0	0	0.00043867	0	0	0	0.00118581	0	0	0.00032413	0	0	0	0.000464308	0.000422905	0	0	0	0.000120727	0	0.000670033	0	0	1.84318e-05	0	0	0	0	0	0	0	0	0	0	0	0	0	0	0	0	0	0	0	0	0.000399329
MERGE11548ID	0	0	0	0	0	0	0.000269951	0	0.000525376	0	0	0.00011561	0	0	0	0	0	0	0	0	0	0	0	0	0	0	0	0.000276477	0.000249318	0	0	0	0	0	0	0	0	0	0	0	0	0.000423361	0	0	0	0	0	0	0
MERGE17033ID	0	0	0	0	0	0	0	0	0	0	0	0	0	0	0	0	0	0	0	0	0	0	0	0	0	0	0	0	0	0	0	0	0	0	0	0	0	0	0	0	0	0	0	0	0	0	0	0	0
MERGE18110ID	0	0	0	0	0	0	0	0	0	0	0	0	0	0	0	0	0	0	0	0	0	0	0	0	0	0	0	0	0	0	0	0	0	0	0	0	0	0	0	0	0	0	0	0	0	0	0	0	0
MERGE19324ID	0	0	0	0	0	0	0	0	0	0	0	0	0	0	0	0	0	0	0	0	0	0	0	0	0	0	0	0	0	0	0	0	0	0.000115939	8.39049e-05	0.000448996	0.000937919	0.00058497	0.00104271	0.00105138	0.000559113	0.00031195	0.000316265	0	0.000625845	0.00115285	0.00146768	9.51819e-05	0.000230723
MERGE18501ID	0	0	0	0	0	0	0	0	0	0	0	0	0	0	0	0	0	0	0	0	0	0	0	0	0	0	0	0	0	0	0	0	0	0	0	0	0	0	0	0	0	0	0	0	0	0.000249784	0.000106354	0.000190364	0.00013311
MERGE25927ID	0	0	0	0	0	0	0	0	0	0	0	0	0	0	0	0	0	0	0	0	0	0	0	0	0	0	0	0	0	0	0	0	0	0	0	0	0	0	0	0.000245321	0	0	0	0.000330892	0	0	0	0	0
MERGE3419ID	0	0	0	0	0	0	0	0	0	0	0	0	0	0	0	0	0	0	0	0	0	0	0	0	0	0	0	0	0	0	0	0	0	0	0	0	0	0	0	0	0	0	0	0	0	0	0	0	0
MERGE8043ID	0	0.000348554	0	0	0	0	0	0	0	0	0	0.000554926	0	0	0	0	0	0	0	0.000407104	0	0	0	0	0	0	0	0	0.00026244	9.32778e-05	0.00014897	0	0	0	0	4.27615e-05	0	0	0	0	0	0	0	0	0	0	0	0	0
MERGE4519ID	0.000300822	0	0.000325562	0	0.000230139	0	0	0	0	0	0	0	0	0.000589327	0	0	0	0	0	0	0	0.000290683	0	0	0.000384649	0	0	0	0	0	0	0	0.000108337	0	0	6.41423e-05	0	0	0	0	0	0	0	0	0.000350473	0.000249784	0	0.000323618	8.87398e-05
MERGE21067ID	0	0	0	0	0	0	0	0	0	0	0	0	0	0	0	0	0	0	0	0	0	0	0	0	0	0	0	0	0	0.00012437	0	0	0	0	0	0	0	0	0	0	0	0	0	0	0	0	0	0	0
MERGE17709ID	0.000200548	0	0.000250432	0.000351516	0.000398908	0.000177929	0	0.000203707	0	0	9.12159e-05	0.000832389	0.000138411	0.00032413	0	0	0.000165074	0	0	0.000203552	7.04904e-05	0	0	0	0	0.000390944	0	0	0	0.000171009	0.000281387	0	0	0.000362308	0	0.000128285	0.000282864	0	6.25626e-05	0	0.000270538	0	0	0	0	0	0	0	4.43699e-05
MERGE2531ID	0	0	0	0	0	0	0	0	0	0	0	0	0	0	0	0	0	0	0	0	0	0.000889147	0	0	0	0	0	0	0	0	0	0	0	0	0	0	0	0	0	0	0	0	0	0	0	0	0	0	0
MERGE162ID	3.34247e-05	0	0	3.1956e-05	0	1.97699e-05	6.74878e-05	0	0	0	0	0	0.000155712	0.000176798	0.000358752	0.000229975	0.000256782	0.000120376	1.69162e-05	0.000228996	7.04904e-05	0.000752355	0.000201211	2.99769e-05	7.44482e-05	0.000458934	0.00038423	3.68636e-05	0.000170586	0	9.93131e-05	3.14347e-05	9.28606e-05	4.3477e-05	0.000125857	4.27615e-05	8.93256e-05	2.48923e-05	8.34168e-05	3.50459e-05	0	0	0	0.000154416	0	0	0	0.000114218	6.21179e-05
MERGE4398ID	0	0	0	0	0	0	0	0	0	0	0	0	0	0	0	0	0	0	0	0	0	0	0	0	0	0	0	0	0	0	0	0	0	0	0	0	0	0	0	0	0	0	0	0	0	0	0	0	0
MERGE25624ID	0	0	0	0	0	0	0	0	0	0	0	0	0	0	0	0	0	0	0	0	0.000328955	0	0	0	0	0	0	0	0	0	0	0	0	0	0	0.00686323	0	0	0	0	0	0	0	0	0	0	0	0	0
MERGE19356ID	0	0	0	0	0	0	0	0	0	0	0	0	0	0	0	0	0	0	0	0	0	0	0	0	0	0	0	0	0	0	0	0	0	0	0	0	0	0	0	0	0	0	0	0	0	0	0	0	0
MERGE31056ID	0	0	0	0	0	0.000296548	0	0	0	0	0	0	0	0	0	0	0	0	0	0	0	1.7099e-05	0	0	0	0	0	0	0	0	0	0	0	0	0	0	0.000461516	0	0	0	0	0	0	0	0	0	0	0	0
MERGE3973ID	0	0	7.51296e-05	0	0.000291509	0	0	0	0	0	0	0	6.92053e-05	0	0	0	0	0	0	0	0	0	0	0	0	0	0	0	0	0	0	0	0	0	0	0	0	1.24462e-05	8.34168e-05	0.00047312	7.21436e-05	2.22821e-05	0	0.000220595	0.000250338	5.76424e-05	0.000319061	7.61455e-05	0.000337211
MERGE6648ID	0	0	0	0	0	0	0	0	0	0	0	0	0	0	0	0	0	0	0	0	0.000540426	0	0	0	0	0	0	0	0	0	0	0	0	0	0	0	0	0	0	0	0	0	0	0	0	0	0	0	0
MERGE20363ID	0	0	0	0	0	0	0	0	0	0	0	0	0	0	0	0	0.000330148	0	0	0	0	0	0	0	0	0	0	0	0	0	0	0	0	0	0	0	0	0	0	0	0	0	0	0	0	0	0	0	0
MERGE9618ID	0	0	0	0	0	0	0	0	0	0	0	0	0	0	0	0	0	0	0	0	0	0	0	0	0	0	0	0	0	0	0	0	0	0	0	0.000149665	0.000178651	0	0	0	0	0	0	0	0	0	0	0.000361691	0
MERGE1564ID	0	0.000128414	0	0	0	0	0.000472414	0	0	0	0	0	0	0.000559861	0	0	0	0.000292342	0	0.000279884	0	0	0	8.99308e-05	0	0	0.00026729	0	0.000170586	0	0	0	0	0.000115939	0	4.27615e-05	0	0	0	0	0	0	0	0	0	0	0	0	0.000257345
MERGE9892ID	0	0	0	0	0	0	0	0	0	0	0	0	0	0	0	4.5995e-05	0	0	0	0	0	0	0	0	0	0	0	0	0.000170586	0.000139917	0	7.85867e-05	0.000123814	5.79693e-05	0.000440501	0.00587971	0.000119101	0	8.34168e-05	0	0	4.45643e-05	0	0	0	0	0	0	0
MERGE18792ID	0	0	0	0	0	0	0	0	0	0	0	0	0	0	0	0	0	0	0	0	0	0	0	0	0	0	0	0	0	0	0	0	0	0	0	0	0	0	0	0	0	0	0	0	0	9.60707e-05	0	0	0
MERGE46287ID	0	0	0.000275475	0	4.60278e-05	0	6.74878e-05	0	0	0	0	0	0	0	0	0	0	0	0.000135329	0.000279884	0.000493433	0	0	5.99538e-05	0	0	0	0	0	0	0.000132417	0.00023576	0.000216675	7.24617e-05	0.000524406	0	0	0	0.000229396	0	0	0	0	0	0	0	0	0	0
MERGE2566ID	0	0	0	0	0	0	0	0	0	0	0	0	0	0	0	0	0	0	0	0	0	0	0	0	0	0	0	0	0	0	0	0	0	0	0	0	0	0	0	0	0	0	0	0	0	0	0	0	0
MERGE11513ID	0	0	0	0	0	0	0	0	0.0001401	0	0	0	0	2.94664e-05	0	0	0	0	0	0	0	0	0	0	0	0	0	0	0	0.000108824	8.27609e-05	0	6.1907e-05	0	0	0.000128285	0	0	0	0	0	0	0	0	0	0	0	0	0
MERGE8316ID	0	0	0.000200346	0	0	0	0	0	0	0	0	0	0	0	0	0	0	0	0	0.00038166	0	0	0	0	0	0	0	0	0	0	0	0	0	0	0	0	0	0	0	0	0	0	0.000790662	0	0	0	0	0	0
MERGE2251ID	0	0	0	0	0	0	0	0	0	0	0	0	0	0	0	0	0	0	0	0	0	0	0	0	0	0	0	0	0	0	0	0	0	0	0	0	0	0	0	0	0	0	0	0	0	0	0	0	0
MERGE8160ID	0	0	0	0	0	0	0	0	0	0	0	0	0	0	0	0	0	0	0	0	0	0	0	0	0	0	0	0	0	0	0	0	0	0	0	0	0	0	0	0	0	0	0	0	0	0	0	0	0
MERGE31532ID	0	0	0	0	0	0	0	0	0	0	0	0	0	0	0	0	0	0	0	0	0	0	0	0	0	0	0	0	0	0	0	0	0	0	0	0	0	0	0	0	0	0	0	0	0	0	0	0	0
MERGE61678ID	0	0	0	0	0	0	0	0	0	0	0	2.31219e-05	0	0	0	0	0	0	0	0	0	0	0.000523149	0.00497617	0	0	0	3.68636e-05	0.00019683	0	0	0	0	0	4.19525e-05	2.13808e-05	2.97752e-05	0	0	3.50459e-05	0	2.22821e-05	5.75027e-05	2.20595e-05	0	0	0	0	0
MERGE8969ID	0	0	0	0	0	0	0	0	0	0	0	0	0	0	0	0	0	0	0	0	0	0	0	0	0	0	0	0.000184318	0	0	0	0	0	0	0.000209762	0	0	0	0	0	0	0	0	0	0	0	0	0	0
MERGE88654ID	0	0	0	6.39121e-05	0.000107398	0.000237239	0	0	0	0	0	0	0	0	0	0	1.83416e-05	0.000980207	0	0	0	0.000239386	0	2.99769e-05	0	0.000458934	8.35282e-05	0.000239614	0	0	0	0	0	0	0	0	0	0	0	0.000613303	0	0	0	0	0	0	0	0	0
MERGE797ID	0	0	0	0	0	0	0	0	0	0	0	0	0	0.000942924	0	0	0	0	0	0	0	0	0	0.000239815	0	0	0	0	0	9.32778e-05	0	0	0	0	0	0	0	0	0	0	0	0	0	0	0	0	0	0	0
MERGE19708ID	0	0	0	0	0	0	0	0	0	0	0	0	3.46027e-05	0	0	0	0	0	0	0	4.69936e-05	0	0	0	0	0	0	0	0	0	0	0	0	5.79693e-05	0	0.000106904	0	0	0	0	0	0	0	0	0	0	2.12707e-05	0	0
MERGE26079ID	0	0	0	0	0	0	0	0	0	0	0	0	0	0	0	0	0	0	0	0	0	0	0	0	0	0	0	0	0	0	0.000132417	0	0	0	0	0	0	0	0	0	0	0	0	0	0	0	0	0	0
MERGE23325ID	0	0	0	0	0	0	0	0	0	0	0	0	0	0	0	0	0	0	0	0	0	0	0	0	0	0	0	0	0	0	0	0	0	0	0	0	0	0	0	0	0	0	0	0	0	0	0	0	0
MERGE22454ID	0	0	0	0	0	0	0	0	0	0	0	0	0	0	0	0	0	0	0	0	0	0	0	0	0	0	0	0	0	0	0	0	0	0	0	0	0	0	0	0	0	0	0	0	0	0	0	0	0
MERGE191ID	0.000300822	3.66898e-05	2.50432e-05	3.1956e-05	0	0	0	0	0	0	0	0	6.92053e-05	5.89327e-05	2.2422e-05	0.000114987	0.000110049	0	0.000118413	7.6332e-05	0.000187974	0.000136792	0.000140848	0.000119908	3.72241e-05	1.69976e-05	8.35282e-05	9.21591e-05	9.18539e-05	6.21852e-05	1.65522e-05	3.14347e-05	0	0.000144923	0	2.13808e-05	0	0	0	3.50459e-05	0	0	0	2.20595e-05	0	0	0	0	8.87398e-05
MERGE7779ID	0	0	0	0	0	0	0	0	0	0	0	0	0	0	0	0	0	0	0	0	0	0	0	0	0	0	0	0	0	0	0	0	0	0	0	0	0	0	0	0	0	0	0	0	0	0	0	0	0
MERGE2080ID	0	0	0	0	0	0	0	0	0	0	0	0	0	0	0	0	0	0	0	0	0	0	0	0	0	0	0	0	0	0	0	0	0	0	0	0	0	0	0	0	0	0	0	0	0	0	0	0	0
MERGE15576ID	0	0.000458623	0	0	0	0	0	0	0	0	0	0	0	0	0	0	0	0	0	0	0	0	0	0	0	0	0	0	0	0	0	0	0	0	0	0	0	0	0	0	0	0	0	0	0	0	0	0	0
MERGE16890ID	0	0	0	0	0	0	0	0.000101854	0	0	0	0	0	0.000235731	0	0	0	0	0	0	0	0	0	0	0	0	0	0	0.00032805	0.000108824	0	0	0	0	0	0	0	0	0	0	0	0	0.000158132	0	0.000100135	7.68566e-05	0	0	0
MERGE12376ID	0	0	0	0	0	0	0	0	0	0	0	0	0	0	0	0	0	0	0	0	0	0	0	0	0	0	0	0	0	0	0	0	0	0	0	0	0	0	0	0	0	0	0	0	0	0	0	0	0
MERGE16126ID	0	0	0	0	0	0	0	0	0	0	0	0	0	0	0	0	0	0	0	0	0	0	0	0	0	0	0	0	0	0	0	0	0	0	0	0	0	0	0	0.000420551	0	0	0	0	0	0	0	0	0
MERGE16978ID	0	0	0	0	0	0	0	0	0	0	0	0.000208097	0	0	0	0	0	0	0	0	0	0	0	0.000179862	0	0	0	0	0	0	0	0	0	0	0	0	0	0	0	0	0	0	0	0	0	0	0	0	0
MERGE11222ID	0	0	0	0	0	0	0	0	0	0	0	0	0	0	0	0	0	0	0	0	0	0	0	0	0	0	0	0	0	0	0	0	0	0	0	0	0	0	0	0	0	0	0	0	0	0	0	0	0
MERGE4807ID	0	0	0.000375648	0	0	0	0	0	0	0	0	0	0	0	0.000426019	0.000620932	0.000733662	0	0	0	0	0	0	0.000149885	0	0	0.000350819	0.000221182	0.000288684	0	0	0	0	0	0	0	0	0	0	0	0	0	0	0	0	0	0	0	0
MERGE9600ID	0	0	0	0	0	0	0	0	0	0	0	0	0	0	0	0	0	0	0	0	0	0	0	0	0	0	0	0	0	0	0	0	0	0	0	0	0	0	0	0	0	0	0	0	0	0	0	0	0
MERGE15030ID	0	0	0	0	0	0	0	5.09269e-05	0	0	0	0	0	0	0	0	0	0	0	0	0	0	0	0	0	0	0	0	0	0	0	0.000392933	0.000139291	0	0	0	0	0	0	0	0	0	0	0.00041913	0	0	0	0	0.00017748
MERGE28621ID	0	0	0	0	0	0	0	0	0	0	0	0	0	0	0	0	0	0	0	0	0	0	0	0	0	0	0	0	0	0	0	0	0	0	0	0.000213808	0.000357302	0	0	0	0	0	0	0	0	9.60707e-05	0	0	0
MERGE9627ID	0	0	0	0	0	0	0	0	0	0	0	0	0	0	0	0	0	0	0	0	0	0	0	0	0	0	0	0	0	0	0	0	0	0	0	0	0	0	0.000104271	0	0	0	1.43757e-05	0	0	0.000499568	0	0.000513982	0.000239597
MERGE6665ID	0	0	0	0	0	0	0	0	0	0	0	0	0	0	0	0	0	0	0	0	0	0	0	0	0	0	0	0	0	0	0	0	0	0	0	0	0	0	0	0	0	0	0	0	0	0	0.0108268	0	0
MERGE8449ID	0	0	0	0	0	0	0	0	0	0	0	0	0	0	0	0	0	0	0	0	0	0	0	0	0	0	0	0	0.000433025	0	0	0	0	0	0	0	0	0	0	0	0	0	0	0	0	0	0	0	0
MERGE790ID	0	1.83449e-05	0	0	0	0	0	0.000305561	0.000630451	0.000197668	0	0.000393073	0.000242219	0.000294664	0.000762349	0	0	0.000240753	0.000439821	0	0.000493433	0.000205188	0.000201211	0	0	0.000390944	8.35282e-05	0	0.000354294	0.000186556	0.000231731	0	0	0.000884032	0	0.000641423	0.00031264	0.00026137	0.000271104	0.000438074	0	0	0	0	0	0.000115285	0	0	0
MERGE4980ID	0	0	0	0.00015978	0	0	0	0	0	0	0	0.00011561	0	0	0	0	0	0	0	0	0	0	0	0	0	0	0	0	0.000170586	0	0	0	0	0	0	0	0	0	0	0	0	0	0	0.000242654	0	0	0	0	0
MERGE2789ID	0	0	0	0	0	0	0	0	0	0	0	0	0	0	0	0	0	0	0	0	0	0	0	0	0	0	0	0	0	0	0	0	0	0	0	0	0	0	0	0	0	0	0	0	0	0	0	0	0
MERGE18851ID	0	0	0	0	0	0	0	0	0	0	0	0	0	0	0	0	0	0	0	0	0	0	6.03634e-05	0	0	0	0	0.000276477	0.000301806	0	0	0	0	0	0	0	0	0	0	0	0	0	0	0	0	0	0	0	0
MERGE17358ID	0	0	0	0	0	0	0	0	0.000315225	0	0	0	0	0	0	0	0	0	0	0	0	0	0	0	0	0	0	0.000110591	0	0	0.000231731	0	0	0	0	0	0	0	0	0	0	0	0	0	0	0	0	0	0
MERGE7388ID	0	0	0	0	0	0	0	0	0	0	0	0	0	0	0	0	0	0	0	0	0	0	0	0	0	0	0	0	0	0	0	0	0	0.000159416	0.000272691	8.55231e-05	0	0.000385831	0.000291959	0	0.000234467	0	0.000287513	0	0.00127672	0.00124892	0.000106354	0.000742419	0.000150858
MERGE7665ID	0	0	0	0.000127824	0.000122741	0	0.000134976	0	0	0	0	4.62438e-05	0	0	2.2422e-05	0	0	6.87864e-05	0	0	0	0	4.02423e-05	0	0	0	0	0	0	0	0	0	3.09535e-05	0	0	0	0	0	0	0	0	0	0	0.000110297	0.000150203	0	0	0	0
MERGE88427ID	0	0	0	0	0	1.97699e-05	0	0	0.000175125	0	0	0	0	0	0	0	0	0	0	0	0	0	0	0	0	0.000390944	0	0	0	0	0.000314491	0.000157173	0	0	0	0	0	0.000136908	0	0	0	0	0	0	0	0	0	0	0
MERGE30883ID	0	0	0	0	0	0	0.000101232	0	0	0	0	0	0	0	0	0	0	0	0	0	0	0	0	0	0	0	0	0	0.000275562	0	0	0.000204325	0	0.000231877	0	0	0	0	0	0	0	0	0	0	0	0	0	0	0
MERGE25848ID	0.000233973	0.000715452	0.000450778	0	0.000383565	7.90795e-05	0.000337439	0.00112039	0.00021015	0.000474402	0.00100337	0.000254341	0.00119379	0.000854525	0.000919303	0	0	0	0	0	0	0.000205188	0	0.000119908	0.000223344	0.000611912	0	0.000552955	3.93659e-05	0.000761769	0	0	0	8.6954e-05	0	0	1.48876e-05	0	0	0	0	0	0.000201259	0.000110297	0	0	0	0	0
MERGE3353ID	0	0	0	0	0	0	0	0.000203707	0	0	9.12159e-05	0	0	0.000530395	0	0	0	0	0	0	0.000164478	0	0	0	0	0	0	0.000165886	0	0.00012437	0	0	0	0	0.000146834	0	0	0	0.000166834	0	0.000252502	0	0	0	0.000250338	5.76424e-05	0.000382873	0	0
MERGE32408ID	0	0	0	0	0	0	0	0	0	0	0	0.00224283	0	0	0	0	0	0	0	0	0	0	0	0	0	0	0	0	0	0	0	0	0	0	0	0	0	0	0	0	0	0	0	0	0	0	0	0	0
MERGE20043ID	0	0	0	0	0	0	0	0	0	0	0	0	0	0	0	0	0	0	0	0	0	0	0	0	0	0	0	0	0	0.000171009	0	0	0	0	0	0	0	0	0	0	0	0	0	0	0	0	0	0	0
MERGE15552ID	0	0	0	0	0	0	0	0	0	0	0	0	0	0	0	0	0	0	0	0	0	0	0	0	0	0	0	0	0	0	0	0	0	0.000130431	0.000125857	0	0.000550841	0	0.000604771	0.000367982	9.01795e-05	4.45643e-05	0.000747535	0.000176476	0.000225304	0	0.0013826	0.000171327	0
MERGE8965ID	0	0	0	0	0	0	0	0	0	0	0	0	0	0	0	0	0	0	0	0	0	0	0	0	0	0	0	0	0	0	0	0	0	0	0	0	0	0	0	0	0	0	0	0	0	0	0	0	0
MERGE4451ID	0	0	0	0	0	0	0	0	0	0	0	0	0	0	0	0	0	0	0	0	0	0	0	0	0	0	0	0	0	0	0	0	0	0	0	0	0	0	0	0	0	0	0	0	0	0	0	0	0
MERGE8637ID	0	0	0	0	0	0	0	0	0	0.000434869	0.000182432	0.000554926	0	0	0.000156954	0	0	0	0	0	0	0	0	0	0	0	0	0	0	0.000373111	0.00014897	0	0	0	0	0	0	0	0	0	0	0	0	0	0	0	0	0	0
MERGE22230ID	0.000434521	0	0	0	0	0	0	0	0	0	0	0	0	0	0	0	0	0	0	0	0	0	0	0	0	0	0	0	0	0	0	0	0	0	0	0	0	0	0	0	0	0	0	0	0	0	0	0	0
MERGE22223ID	0.000200548	0	0	0	0	0.000118619	0.000101232	0.000101854	0	0.000197668	9.12159e-05	0.000508682	0	0	0.000874459	0	0	0	0	0.000330772	0	0	0	0.000329746	0.000297793	0.000594914	0.00153692	0	0.00118098	0.000171009	0.000496565	0.000220043	0.000216675	0.000318831	0	0	0	0	0	0	0	0	0	0	0	0	0	0	0
MERGE3376ID	0	0	0	0	0	0	0	0	0	0	0	0	0	0	0	0	0	0	0	0	0	0	0	0	0	0	0	0.000129023	0	0	0	0.000204325	0	0	4.19525e-05	0	0	0	0.000166834	0	0	0	0	0	0	0	0	0	0
MERGE26931ID	0	0	0	0	0	0	0	0	0	0	0	0	0	0	0	0	0	0	0	0	0	0	0	0	0	0	0	0	0	0	0	0	0	0	0	0	0	0	0	0	0	0	0	0	0	0	0	0	0
MERGE11331ID	0	0	0	0	0	3.95398e-05	0	0	0	0.000316268	0	9.24877e-05	0	0.000294664	0	0	0	0.000206359	0	0.00012722	0	0	0	0	0	0	0	0.000276477	0.000485513	0.000233194	0	3.14347e-05	0	2.89847e-05	0.000524406	0.000320712	0.000401965	0.000112016	0.000145979	0	0	0	0	0.000220595	0.000275372	0	0.000978453	0.000266509	0
MERGE16762ID	0	0	0	0.000127824	0	9.88494e-05	0	0.000203707	0.000385275	0	0	2.31219e-05	0	0	0	0.000114987	0	0.000120376	0	0	0	0.000564267	0.000563392	0.000359723	0.000397057	0	0	0.000331773	0	0	0	0	0	0	0	0	0	0	0	0	0	0	0	0	0	0	0	0	0
MERGE14692ID	0	0	0	0	0	0	0	0	0	0	0.00100337	0	0	0	0	0.00036796	0	0.000567488	0	0	0	0	0	0	0	0	0	0	0	0.000279833	0	0	0	0	0	0	0	0	0	0	0	0	0	0	0	0	0	0	0
MERGE82067ID	0	0.000183449	0	0	0	0	0	0	0	0	0	0	0	0	0	0	0	0	0	0	0	0	0	0	0	0	0	0	0	0	0	0	0	0	0	0.000171046	0	0	0.000312813	0	0	0	0	0	0	0	0	0	0
MERGE2177ID	0	0	0	0	0	0	0	0	0	0	0	0	0	0	0	0	0	0	0	0	0	0	0	0	0	0	0.000334113	0	0	0	0	0	0	0	0	0	0	0	0	0	0	0	0	0	0	7.68566e-05	0	0	0
MERGE9499ID	0	0	0	0	0	0	0	0	0	0	0	0	0	0	0	0	0	0	0	0	0	0	0	0	0	0	0	0	0	0	0	0	0	0	0	0	0	0	0	0	0	0	0	0	0	0	0	0	0
MERGE15756ID	0	0	0	0	0	0	0	0	0	0	0	0	0	0	0	0	0	0	0	0	0	0	0	0	0	0	0	0	0	0	0.000115865	0	0	0	0	0	0	0	0	0	0	0	0	0	0	0	0	0	0
MERGE16166ID	0	0	0	0	0.000138083	0.000197699	0	0.000203707	0.000175125	0	0	0	0	0	0	0	0	0	0	0	0	0.000290683	0	0.000149885	0	0	0.00011694	0	0	0	0	0	0	0	0	0	0	0	0	0	0	0	0	0	0	0	0	0	0
MERGE8129ID	0	0	0	0	0	0	0	0	0	0	0	0	0	0	0	0	0	0	0	0	0	0	0	0	0	0	0	0	0	0	0	0	0	0	0	0	0	0	0	0	0	0	0	0	0	0	0	0	0
MERGE1366ID	0	0	0	0	0	0	0	0	0	0	0	0	0	0	0	0	0	0	0	0	0	0	0	0	0	0	0	0	0	0	0	0	0	0	0	0	0	0	0	0	0	0	0	0	0	0	0	0	0
MERGE131112ID	0	0	0	0	0	0	0	0	0.000105075	0	0	0	0	0	0	0	0	0	0	0	0	0	0	0	0	0	0	0	0	0.00054412	0	0	0	0	0	0	0	0	0	0	0.000162323	0	0	0	0	0	0	0	0
MERGE1981ID	0	0	0	0	0	0	0	0	0	0	0	0	0	0	0	0	0	0	0	0.000178108	0	0	8.04845e-05	0	0.000347425	0	0.000467758	0	0	0	0	0	0	0	0	0	0	0	0	0	0.000252502	0	0	0	0.000625845	0.000441925	0.000191436	0	0.000354959
MERGE20808ID	0	0	0	0	0	0	0	0	0	0.000197668	0	0	0	0	0	0	0	0	0	0	0	0	0	0	0	0	0	9.21591e-05	0	0	0	0	0	2.89847e-05	0	0	0	0	0	0	0	0	0	0	0.000225304	1.92141e-05	0	0	0
MERGE19537ID	0.00050137	0.000293519	0	0	0	0	0.000168719	0.000458342	0	0	0	0	0	0	0	0	0	0.000361129	0	0	0	0.000136792	0	0	0	0	0.000317407	0	0	0.000248741	9.93131e-05	0.000172891	0	0	0	0	0	0	0	0	0	0	0	0	0	0	0	0	0
MERGE4725ID	0	0	0	0	0	0	0	0	0	0	0	0	0	0	0	0.000229975	0	0	0	0	0	0	0	0	0	0	0	0	0	0	0	0	0	0	0	0.000235188	0	0.000112016	0.000208542	0	0	0	0.000273138	0	0	0.000115285	0.000340331	0	0
MERGE1706ID	0	0	0	0	0	0	0	0	0	0	0	0.000138732	0	0	0	0	0	0	0	0	0	0	0	0	0	0	0	0	0	0	0.000165522	0	0	0	0	0	0	0	0	0	0	0	0	0	0	0	0	0	0
MERGE8793ID	0	0	0	0	0	0	0	0	0	0	0	0	0	0	0	0	0	0	0	0	0	0	0	0	0	0	0	0	0	0	0	0	0	0	0	0	0	0	0	0	0	0	0	0	0	0	0	0	0
MERGE17429ID	0	0	0	0	0	0	0	0	0	0	0	0	0	0	0	0	0	0	0	0	0	0	8.04845e-05	0	0	0	0	0	0	0	0	0	0	0	0	0	0	0	0	0	0	0	0	0	0	0	0	0	0
MERGE25374ID	0	0	0	0	0.000122741	0	0	0	0	7.9067e-05	0	0	0	0	0	0	0	0	0	0	0	0	0	0	0	0	0	0	0	0	0	0	0	0	0	0	0	0	0	0.000262844	0	0	0	0	0	0	0	0	0
MERGE1063ID	0	0	0	0	0	0	6.74878e-05	0.000407415	0	0	0	0	0	0	0	0	0	0	0	0	0	0	0	0	0	0	0	0.000165886	1.3122e-05	0	0	0	0	1.44923e-05	0.000146834	6.41423e-05	0.000119101	0	6.25626e-05	0	0	0.000200539	0	0	0	0	0	0	0
MERGE7838ID	0	0	0	0	0	0	0	0	0	0	0	0	0	0	0	0	0	0	0	0	0	0	0	0	0	0	0	0	0	0	0	0	0	0	0	0	0	0	0	0	0	0	0	0	0	0	0	0	0
MERGE11980ID	0	0	0	0	0	0	0	0	0	0	0	0	0	0	0	0	0	0	0	0	0	0	0	0	0	0	0	0.000276477	0	0	0	0	0	0	0.000104881	0	0	0	0	0	0	0	0	0	0.000225304	0	0	0	0
MERGE7835ID	0	0	0	0	0	0	0	0	0	0	0	0	0	0	0	0	0	0	0	0	0	0	0	0	0	0	0	0	0	0	0	0	0	0	0	0	0	0	0	8.76148e-05	0	0	0.000517524	0	0.000475642	0	0	0	0.00022185
MERGE28402ID	0	0	0	0	0	0	0	0	0	0	0	0	0	0	0	0	0	0	0	0.000152664	0.000281962	0	0	0	0	0	0	0	0	0	0	0	0	0	0	0	0	0	0	0	0	0	0	0	0	0	0	0	0
MERGE6948ID	0	0	0	0	0	0	0	0	0	0	0	0	0	0	0	0	0	0	0	0	0	0	0	0	0	0	0	0	0	0	0.000132417	0	0	0	0	0.00027795	0	0.000435616	6.25626e-05	0	0.000649292	0	0	0	0	0	0	0	0
MERGE199011ID	0	0	0	0	0	0	0	0	0	0	0	0	0	0	0	0	0	0	0	0	0	0	0	0	0	0	0	0	0	0	0	0	0	0	0	0	0	0	0	0	0	0	0	0	0	0	0	0	0
MERGE8009ID	0	0	0	0	0	0	0	0	0	0	0	0	0	0	0	0	0	0	0	0	0	0	0	0	0	0	0	0.00180632	0.00187644	0.00500591	0	0	0	0	0	0	0	0	0	0	0	0	0	0	0	0	0	0	0
MERGE8492ID	0	0	0	0	0	0	0	0	0	0	0	0	0	0	0	0	0	0	0	0	0	0	0	0	0	0	0	0	0	0	0	0	0	0	0	0	0	0	0	0	0	0	0	0	0	0	0	0	0
MERGE59940ID	0	0	0	0	0	0	0	0	0	0	0	0	0	0	0	0	0	0	0	0	0	0	0	0	0	0	0	0	0	0	0	0	0	0	0	0	0	0	0	0	0	0	0	0	0	0	0	0	0
MERGE18219ID	0	0	0	0	0.000245482	0	0.000202463	0	0.000175125	0	0	2.31219e-05	0	0	0.000448441	0	0	0	0	0	0	0	0	0.000509608	0	0	0	0	0	0	0	0	0	0	0	0	0	9.95694e-05	0	0	0	0	0	0.000176476	0	0	4.25414e-05	0	0
MERGE87272ID	0	0	0	0	0	0	0	0	0	0	0	0	0	0	0	0	0	0	0	0	0	0	0	0	0	0	0	0	0	0	0	0	0	0	0	0	0	0	0	0	0	0	0	0	0	0	0	0	0
MERGE14963ID	0	0	0	0	0	0	0	0	0	0	0	0	0.000242219	0	0	0	0	0	0	0	0	0	0	0	0	0	0	0	0.000538001	0	0	0	0	0	0.000146834	0	0	0	0.00025025	0	0	0	0	0	0	0	0	0	0
MERGE25629ID	0	0	0	0	0	0	0	0	0	0	0	0	0	0	0	0	0	0	0	0	0	0	0	0	0	0	0	0	0	0	0	0	0	0	0	0	0	0	0	0	0	0	0	0	0	0	0	0	0
MERGE27540ID	0	0	0	0	0.000122741	0	0	0.000254634	0	0	0	0	0	0	0	0	0	0	0	0	0.000164478	0	0	0	0	0	0	0.00169573	3.93659e-05	0.000637398	0	0.000267195	0	0.000130431	0	0	0	0	0	0	0	0	0	0	0	0	0	0	7.98658e-05
MERGE7409ID	0	0	0	0	0	0	0	0	0	0	0	0	0	0	0	0	0	0	0	0	0	0	0	0	0	0	0	0	0	0	0	0	0	0.000202893	0	0	0.000119101	0.000348493	0.000813313	0.000683395	0.000829651	0.000713028	0.000158132	0.000242654	0.000650879	0.000749352	0.000233978	0.000742419	0
MERGE19253ID	0	0	0	0	0	0	0	0	0	0	0	0	0	0	0	0	0	0	0	0	0	0	0	0	0	0	0	0	0	0	0	0	0	0	0	0	0	0.000112016	4.17084e-05	0	0.000234467	0.000378796	0	0.000705903	0	3.84283e-05	0.000319061	0	0
MERGE18930ID	0	0	2.50432e-05	0.000351516	0	0	0.000101232	0	0.000455326	0	0	0.000138732	0.000536341	0.000206265	0.00022422	0.000436952	0.000293465	0.000378325	0.000287575	0.000559768	0	0.000136792	0.000160969	0.000419677	0	0	0.000434347	0.000497659	0	0	0	9.4304e-05	0.000294058	0	0	0	0	0	0	0	0	0	0	0	0	0	0	0	0
MERGE2533ID	0	0	0	0	0	0	0	0	0	0	0	0	0	0	0	0	0	0	0	0	0	0	0	0	0	0	0	0	0	0	0	0	0	0	0	0	0	0	0	0	0	0	0	0	0	0	0	0	0
MERGE11298ID	0	0	0	6.39121e-05	0	0	0	0	0	0	0	0	0.000882368	0.000559861	0.000426019	0	0	5.15898e-05	0	0	0	0.000205188	0.000422544	8.99308e-05	0	0	1.67056e-05	5.52955e-05	5.24879e-05	0	1.65522e-05	0	4.64303e-05	1.44923e-05	0.000230739	0.000171046	0.000208426	0.000186693	8.34168e-05	7.00918e-05	1.80359e-05	0	5.75027e-05	4.41189e-05	0	1.92141e-05	2.12707e-05	7.61455e-05	0
MERGE3344ID	0.000100274	0	0	0	0	0	0	0	0	0	0	0	0	0	0	0	0	0	0	0.000101776	0	0	0	0	0	0	0	0.000221182	0	0.000139917	4.96565e-05	0	0.000108337	0.000144923	0.000440501	0.000406235	0	0.000360939	0.000375375	0	0	0	0	0.000330892	0	0.000461139	0.000127624	0	6.21179e-05
MERGE22871ID	0	0	0	0	0	0	0	0	0	0.000316268	0	0	0	0	0	0	0	0.000275146	0	0.00076332	0	0	0	0	0	0	0.000484464	0	0	0	0	0	0	0	0	0.000128285	0	0	0	0	0	0	0	0	0	0	0	0	0
MERGE115663ID	0	0	0	0	0	0	0	0	0	0	0	0	0	0	0	0	0	0	0	0	0	0	0	0	0	0	0	0	0	0	0	0	0	0	0	0	0	0	0	0	0	0	0	0	0	0	0	0	0
MERGE8684ID	0	0	0	0	0	0	0	0	0	0	0	0	0	0	0	0	0	0	0	0	0	0	0	0	0	0	0	0	0	0	0	0	0	0.000217385	0	0	0	0	0	0	0	0	0	0	0	0	0	0	0
MERGE5228ID	0	0	0.000250432	0	0	0	0	0	0.0002802	0	0	0	0	0	0.000470863	0	0	0	0	0	0	0	0	0	0	0	0	0	0	0	0	0	0	0	0.00033562	0	0	0.000174246	0.00025025	0	0	0	8.6254e-05	0	0.000675912	0.000365069	0	0.0002094	0
MERGE719ID	0	0	0	0	0	0	0.000337439	0	0.000105075	0	0	0	0.00025952	0	0.000291486	0	0	0	0	0	0	0	0.000221332	0	0.000310201	0.000458934	0	0	0.00106288	0	0	0	0	0	0	0	0	0	0	0	0	0	0	0	0	0	0	0	0
MERGE7760ID	0.000167123	0.000513658	0.000225389	0	0.000122741	7.90795e-05	0.000202463	0	0	0.000593003	0.000547295	0.000277463	0.000138411	0	0.000695083	0	0.000366831	5.15898e-05	0.000507485	0.00201008	0.000751897	0	0	0.000149885	0.000136488	0	0	0.000331773	0.000236196	0.000435296	4.96565e-05	4.7152e-05	6.1907e-05	0.000797078	6.29287e-05	0.000620042	0.000104213	0.000136908	0.000104271	0	0	0	0	0	0	0	0	0	0.00017748
MERGE4797ID	0	0	0	0	0	0	0	0	0	0	0	0	0	0	0	0	0	0	0	0	0	0	0	0	0	0	0	0	0	0	0	0	0	0.000159416	0	0	0	0	0	0	0	0	0	0	0	0	0	0	0
MERGE25835ID	0	0	0	0	0	0	0	0	0	0	0	0	0	0	0	0	0	0	0	0	0	0	0	0	0	0	0	0	0	0	0	0	0	0	0	0	0	0	0	0	0	0	0	0	0	0	0	0	0
MERGE5043ID	0	0	0	0	0	0	3.37439e-05	0	0.000175125	0	0	0	0	0	0	0.000160982	0	0	0.000236827	0	0	0	0	0	0	5.09927e-05	0	0.000313341	0.000524879	0.000342019	0	1.57173e-05	0.000154768	0	0	0	0	0	0	0	0	0	4.3127e-05	0	0	0	0	0	0
MERGE2780ID	0	0	0	0	0	0	0	0	0	0	0	0	0	0.000618794	0	0	0	0	0	0	0	0	0	0	0	0	0	0	1.3122e-05	0	0	0	0	0	0.000482453	0	0.000253089	0	0.00025025	0	0	0	0	0	0	0	0	0.000266509	0.000204102
MERGE246715ID	0	0	0	0	0	0	0	0	0	0	0	0	0	0	0.00856521	0	0	0	0	0	0	0	0	0	0	0	0	0	0	0.000264287	0	0	0	0	0	0	0	0	0	0	0	0	0	0	0	0	0	0	0
MERGE25829ID	0	0	0	0	0	0	0	0	0	0	0	0	0	0	0	0	0	0	0	0	0	0	0	0	0	0	0	0	0	0	0	0	0	0	0.000377572	0.000149665	0	0.000360939	8.34168e-05	0	0	0	0	0	0	0	0	0	0
MERGE8298ID	0	0	0	0	0	0	0	0	0	0	0	0	0	0	0	0	0	0	0	0	0	0	0	0	0	0	0	0	0	0	0	0	0	0	0	0	0	7.4677e-05	0	0.000403028	0.000324646	0.000133693	4.3127e-05	0	0	0	0	0.0004188	0
MERGE190ID	3.34247e-05	3.66898e-05	0.000200346	9.58681e-05	0	0	0.000134976	0	0.000105075	3.95335e-05	0	6.93658e-05	0.000155712	0.000235731	0.000246642	0.000229975	0.000201757	5.15898e-05	3.38324e-05	0.00012722	9.39872e-05	0.000188089	0.000342059	0.000119908	0.000235752	1.69976e-05	3.34113e-05	1.84318e-05	0.000104976	0.000108824	1.65522e-05	7.85867e-05	0	0	6.29287e-05	0	0	4.97847e-05	0	0	0	0.000155975	0	6.61784e-05	0	0	2.12707e-05	0	5.32439e-05
MERGE33599ID	0	0	0	0	0	0	0	0	0	0	0	0	0	0	0	0	0	0	0	0	0	0	0	0	0	0	0	0.000221182	0	0	0	0	0	0	0	0	0	0	0	0	0	0	0	0	0	0	0	0	0
MERGE20721ID	0	0	0	0	0	0	0	0	0	0	0	0	0	0	0	0	0	0	0	0	0	0	0	0	0	0	0	0	0	0	0	0	0	0	0	0	0	0	0	0	0	0	0	0	0	0	0	0	0
MERGE19096ID	0	0	0	0	0	0	0	0	0	0	0	0	0	0	0	0	0	0	0	0	0	0	0	0	0	0	0	0.000239614	0.000183708	0	0	0	0	0	0.00033562	8.55231e-05	0	0	0	0	0	0	1.43757e-05	0	0	0	0	0	0
MERGE36226ID	0	0	0	0	0	0	0	0	0	0	0	0	0	0	0	0	0	0	0	0	0	0	0	0	0	0	0	0	0	0	0	0	0	0.000130431	2.09762e-05	0	0.000521066	0	0	0	0.00030661	0.000111411	0.000718783	0.000441189	0.000475642	0.00111442	0.000553039	0.000437837	0.000701044
MERGE11853ID	0	7.33797e-05	0	0	0	0	0	0	0	0	0	0	0	0.000471462	0.000358752	0	0.00058693	0	0	0	0	0	0	5.99538e-05	0.000347425	0.000475931	0.00128633	0.000903159	0.00199454	0.000777315	0	0	0	0.00102896	0	0.000577281	0.000178651	0.0003236	0.000688188	0	0.000252502	0	0	0	0	0	0	0	0
MERGE9466ID	0	0	0	0	0	0	0	0	0	0	0	0	0	0	0	0	0	0	0	0	0	0	0	0	0	0	0	0	0	0	0	0	0	0	0	0	0	0	0.000166834	0	0	0	0	0	0	5.76424e-05	0	0	0
MERGE8082ID	0	0	0	0	0	0	0	0	0	3.95335e-05	0	0	0	0	0	0.00045995	0	0	0	0	0	0	0	0	0	0	0	0.00178789	0.00132532	0.00471053	0	0.000157173	0	0	0	0	0	0	0	0	0	0	0	0	0	0	0	0	0
MERGE18875ID	0	0	0	0	0	0	0	5.09269e-05	0	0	0	0	0.000467136	0	0.000381174	0	0	0	0	0	0	0.000495871	0.000442665	0	0	0	0	0.000460796	0.000249318	0.00029538	0	0	0	0.000217385	0.000440501	0.000213808	0	0	0	0	0.000252502	0	0	0	0	0	0	0	0
MERGE7012ID	0	0	0	0	0	0	0	0	0	0	0	0	0	0	0	0	0	0	0	0	0	0	0	0	0	0	0	0	0	0	0	0	0	0	0	0	0	0	0	0	0	0	0	0	0	0	0	0	0
MERGE8467ID	0	0	0	0	0	0	0	0	0	0	0	0.000231219	0	0	0	0	0	0	0	0	0	0	0	0	0	0	0	0	0	0	0	0	0	0	0	0	0	0	0	0	0	0	0	0	0	0	0	0	0
MERGE17452ID	0	0	0	0	0	0	0	0	0	0	0	0	0	0	0	0	0	0	0	0	0	0	0	0	0	0	0	0	0	0.000139917	0	0	0	0	0	0	0	0	0	0	0	0	0	0	0	0	0	0	0
MERGE7623ID	0.000635069	0	0	0.000127824	0.000138083	0	0.000742365	0.000305561	0.000805576	0.00189761	0.000364864	0.000323707	0	0	0.00134532	0	0	0	0.000744312	0	0	8.54949e-05	0	0	0	0.000220968	0.000100234	0	0.000341172	0.00029538	0	0	0	0	0	0	0	0	0	0	0	0	0	0	0	0	0	0	0
MERGE8849ID	0.000434521	0	0	0	0	0	0.000472414	0.00112039	0	0.000197668	0.00045608	0.000462438	0	0	0	0	0	0	0	0.000610656	0.000328955	0	0	2.99769e-05	0.000335017	0.000237966	0.000534581	0	0.000577367	0.000450843	0	0	0	0	0	0	0.00037219	0	0	0.00017523	0	0	0	0	0	0.000307426	0	0	0.000239597
MERGE90109ID	0	0	0	0	0	0	0	0	0	0	0	0	0	0	0	0	0	0	0	0	0	0	0	0	0	0	0	0	0	0	0.000165522	0	0	0	0	0	0	0	0	0	0	0	0	0	0	0	0	0	0
MERGE21107ID	0	0	0	0	0	0	0	0	0	0	0	0	0	0	0	0	0	0	0	0	0	0	0	0	0	0	0	0	0	0	0	0	0	0	0	0	0	0	0	0	0	0	0	0	0	0	0	0	0
MERGE1895ID	0.000100274	0	0	0	0	0	0	0	0	0	0	0	0	0	0	0	0	0	0	0	0	0	0	0	0	0	0	0.000294909	0	0	0	0	0	0	0	0	0	0	0	0	0	0	0.00033064	0	0	0	0	0	0
MERGE7155ID	0	0	0	0	0	0	0	0	0	0	0	0	0	0	0	0	0	0	0	0	0	0	0	0	0	0	0	0	0	0	0	0	0	0	0	0	0	0	0	0	0	0	0	0	0	0	0	0	0
MERGE950ID	0	0	0	0	0	0	3.37439e-05	0	0	0	0	0	0	0	0	0	0	0	0	0	0	0	0	0	0	0	0	0	0	0	0	0	0	0	0	0	0	0	0	0	0	0	0	0	0	0	0	0	0
MERGE1290ID	0	0	0	0	0	0	0	0	0	0	0	0	0	0.000795592	0	0	0	0	0	0	0	0	0	0	0	0	0	0	0	0	0	0	0	0	0.000104881	0	0	0	0	0	0	0	0	0	0	0	0	0	0
MERGE7043ID	0	0	0	0	0	0	0	0	0	0	0.00045608	0	0	0	0	0.000137985	0	0	0	0	0	0	0	0	0	0	0	0	0	0	0.000645535	0.000220043	0.000325012	0	0.000188786	0	0	0	0.000271104	0	0	0	0	0.000176476	0	0	0	0	0
MERGE31411ID	0	0	0	0	0	0	0	0	0	0	0	0	0	0	0	0	0	0	0	0	0	0	0	0	0	0	0	0	0	0	0	0	0	0	0	0	0	0	0	0	0	0	0	0	0	0	0	0	0
MERGE8913ID	0	7.33797e-05	0	0	0	0	0	0	0	3.95335e-05	0.000638511	6.93658e-05	0.000138411	5.89327e-05	6.72661e-05	0	0	0	5.07485e-05	0	0	0	0	0	1.2408e-05	8.49878e-05	0	0	0	1.55463e-05	0	4.7152e-05	0	0	0	2.13808e-05	0	0	0	0	9.01795e-05	0	0	0	0	0	0	0	0
MERGE3514ID	0	0	0	0	0	0	0	0	0	0	0	0	0	0	0	0	0	0	0	0	0	0	0	0	0	0	0	0	0	0	0	0.000110021	0	0	8.39049e-05	0	0	0	0	0	0	0	0	0	0	0	0	0	0
MERGE6901ID	0	0	0	0	0	0	0	0	0	0	0	0	0	0	0	0	0	0	0	0	0	0	0	0	0	0	0	0	0	0	0	0	0	0	0	0.000256569	0.000163764	0	0	0	0	0	0	0	0	0	0	0	2.66219e-05
MERGE26845ID	0	0	0	0	0	0	0	0	0	0	0	0	0	0	0	0	0	0	0	0	0	0	0	0	0	0	0	0	0	0	0	0	0	0	0	0	0	0	0	0	0	0	0	0	0	0	0	0	0
MERGE841ID	0	0	0	0	0	0	0	0	0	0	0	0	0	0	0	0	0	0	0	0	0	0	0	0	0	0	0	0	0	0	0	0	0	0	0	0	0	0	0	0	0	0	0	0	0	0	0	0	0
MERGE69378ID	0	0	0	0	0	0	0	0	0	7.9067e-05	0	0.000346829	0	0.00100186	0	0	0	0.000120376	0.000202994	0	0	0	0	0	0	0	0	0	0	0	0	0	0	0	0	0	0	0	0	0	0	0	0	0	0	0	0	0	0.000150858
MERGE18134ID	0	0	0	0	0	0	0	0	0	0	0	0	0	0	0	0	0	0	0	0	0	0	0	0	0	0	0	0	0	0	0	0	0	0	0	0	0	0	0	0	0	0	0	0	0	0	0	0	0
MERGE2778ID	0	0	0	0	0	0	0.000539902	0.000509269	0	0	0	0	0	0	0.000493285	0	0	0	0	0	0	0	0	0	0	0	0	0	0	0.000279833	0	0	0	0.0001884	0.000188786	0	0	0	0	0	0	0.000222821	0	0	0	0	0.000404144	0	0
MERGE33744ID	0	0	0	0	0	0	0	0	0	0	0	0	0	0	0	0	0	0	0	0	0	0	0	0	0	0	0	0	0	0	0	0	0	0	0	0	0	0	0	0	0	0	0	0	0	0	0	0	0
MERGE88107ID	0	0.000385243	0	0	0	0.000138389	0.000101232	0	0	0	0	0	0	0	0	0	0.000293465	0	0	0.000407104	0	0	2.01211e-05	0	0	0	0.000167056	0	0	0	9.93131e-05	0	0	0	0	0	0	0	0.000208542	0.000367982	0	0.000222821	0	0.000463249	0	0	0	0	0
MERGE12684ID	0	0	0	0	0	0	0.000168719	0	0	0	0	0	0	0	0	0	0	0	0	0	0	0	0	0	0	0	0	0	0	0	0	0	0	0	0	0	0	0	0	0	0	0	0	0	0	0	0	0	0
MERGE1886ID	0	0	0	0	0	0	0	0	0	0.000118601	0	0	0	0	0	0	0	0	0	0	0	0	0	0	0	0	0	0	0	0	0	0	0	0	0	0	0	0	0	0	0	0	0	0	0.000250338	0	0	0	0
MERGE2237ID	0	0	0	0	0	0	0	0	0	0	0	0	0	0	0	0	0	0	0	0	0.000234968	0	0	0	0	0	0	0	0	0	0	0	0	0	0	0	0	0	0	0	0	0	0	0	0	0	0	0	0
MERGE88762ID	3.34247e-05	0	0	0	0	0	0	0	0	0	0	0	1.73013e-05	0	0	0.00027597	0	0	0	0	0	0	0	0.000269792	0	0	0.000183762	0	0	0	0	0.000487238	0	0	0	0	0	0	0	0.000420551	0	0.000267386	0	0	0	0	0	0	0
MERGE7822ID	0	0.000660417	0	0	0	0.000336088	0	0	0	0	0.000182432	0.000161853	0.000657451	0.000353596	0	0	0	0	0	0	0	0.000923345	0.000321938	0.000449654	0.000372241	0.000237966	0.000668226	0.000184318	0.000104976	0	0.000182074	0.000487238	0.000201198	0.000130431	0	0	0	0	0	0	0	0	0.000158132	0	0	0	0	0	0
MERGE9793ID	0	0	0	0	0	0	0	0	0	0	0	0	0	0	0	0	0	0	0	0	0	0	0	0	0	0	0	0	0	0	0	0	0	0	0	0	0	0	0	0	0	0	0	0	0	0	0	0	0
MERGE22455ID	0	0	0	0	0	0	0	0	0	0	0	0	0	0	0	0	0	0	0	0	0	0	0	0	0	0	0	0	0	0	0	0	0	0	0	0	0	0	0	0	0	0	0	0	0	0	0	0	0
MERGE31142ID	0	0	0	0	0	0	0	0	0	0	0	0	0	0	0	0	0	0	0	0	0	0	0	0	0	0	0	0	0	0	0	0	0	0	0	0	0	0	0	0	0	0	0	0	0	0	0	0	0
MERGE17175ID	0	0	0	0	0	0	0.000101232	0	0	0.000197668	0	0	0	0	0	0	0	0.00110058	0	0	0	0	0	0	0	0	0	0	0	4.66389e-05	0	0	0	0	0	0	0	0.000236477	0.000271104	0	0	0	0	0	0	0	8.50828e-05	0	0
MERGE18137ID	0	0.000183449	0	0	4.60278e-05	0.000375628	0	0	0.000875626	0	0	0	0	0	0	0.000229975	0.00133893	0.000275146	0	0	0	0.00237676	0.000321938	0.000599538	0.000868562	0.000679902	0	0	0	0	0	0	0	0	0	0	0	0	0	0	0	0	0	0	0	0	0	0	0
MERGE15810ID	0	0	0	0	0	0	0	0	0	0	0	0	0	0	0	0	0	0	0	0	0	0	0	0	0	0	0	0	0	0	0	0	0	0	0	0	0	0	0	0	0	0	0	0	0	0	0	0	0
MERGE33618ID	0	0	0	0	0	0	0	0	7.00501e-05	0	0	0	0	0	0	0	0	0	0	0	0	0.000256485	0	0	0	0	0	0	0	0.000139917	0	0	0	0.00024637	0	0	0	0	0	0.000245321	0	0	0	0	0	0	0	0	0
MERGE1566ID	0	0	0	0	0	0	0	0	0	0	0	0	0	0	0	0	0	0	0	0	0	0	0	0	0	0	0	0	0	0	0	0	0	0	0	0	0	0	0	0	0	0	0	0	0	0	0	0	0
MERGE44101ID	0	0	0	0	0	0	0	0	0	0	0	0	0	0	0	0	0	0	0	0	0	0	0	0	0	0	0	0	0	0	0	0	0	0	0	0	0	0	0	0	0	0	0	0	0	0	0	0	0
MERGE26268ID	0	0	0	0	0	0	0	0	0	0	0	0	0	0	0	0	0	0	0	0	0	0.000205188	0	0	0	0.000424939	0	0.000239614	0	0	0	0	0	0	0	0	0.000416853	0	0	0	0	0	0	0	0	0	0	0	0
MERGE33745ID	0	0	0	0	0	0	0	0	0	0	0	0	0	0	0	0	0	0	0	0	0	0	0	0	0	0	0	0	0	0	0	0	0	0	0	0	0	0	0	0	0	0	0	0	0	0	0	0	0
MERGE11401ID	0	0	0	0	0	0	0	0	0	0	0	0	0	0	0	0	0	0	0	0	0	0	0	0	0	0	0	0	0	0	0	0	0	0	0	0	0	0	0	0	0	0	0	0	0	0	0	0	0
MERGE21114ID	0	0	0	0	0	0	0	0	0	0	0	0	0	0	0	0	3.66831e-05	0	0	0	0	0	0	0	0	0	0	0	0	0	0	0	0	0	0	4.27615e-05	0	0	0	0	0	0	0	0	0	0	0	0	0
MERGE1953ID	0	0	0	0	0	0	0	0	0	0	0	0	0	0	0	0	0	0	0	0	0	0	0	0	0	0	0	0	0.000144342	0	0	0	0	0	0	0	0	0	0	0	0.000360718	0	0	0	0	0	0	0	0
MERGE8982ID	0	0	0	0	0	0	0	0	0	0	0	0	0	0	0	0	0	0	0	0	0	0	0	0	0	0	0	0	0	0	0	0	0	0	0	0	0	0	0	0	0	0	0	0	0	0	0	0	0
MERGE33014ID	0	0	0	0	0	0	0	0	0	0	0	0	0.00051904	0	0	0	0	0	0	0	0.000305458	0	0.000241454	0	0	0	0	0	0	0.000699583	4.96565e-05	0.000141456	0	0	0	8.55231e-05	0.000104213	0	0	0	0.000559113	0	0	0	0	0	0	0	0.00013311
MERGE8634ID	0	0	0	0	0	0	0	0	0	0	0	0	0	0	0	0	0	0	0	0	0	0	0	0	0	0	0	0	0	0	0	0	0	0	0	0	0	0	8.34168e-05	0	0	0	0	0	0	0	0	0	0
MERGE8041ID	0	0	0	0	0	0	0	0	0	0	0	0	0	0	0	0	0	0	0	0	0	0	0	0	0	0	0	0	0	0	0	0	0	0	0	0	0	0	0	0	0	0	0	0	0	0	0	0	0
MERGE3337ID	0	0	0	0	0	0	0	0	0	0	0	0	0	0	0	0	0	0	0	0	0	0	0	0	0	0	0.000334113	0	0	0	0	0	0	0	0	0	0	0	0	0	0	0	0	0	0	0	0	0	0
MERGE33710ID	0	0	0	0	0	0	0	0	0	0	0	0	0	0	0	0	0	0	0	0	0	0	0	0	0	0	0	0	0	0	0	0	0	0	0	0	0	0	0	0	0	0	0	0	0	0	0	0	0
MERGE26906ID	0	0	0	0	0	0	0	0	0	0	0	0.0160697	0	0	0	0	0	0	0	0	0	0	0	0	0	0	0	0	0	0	0	0	0	0	0	0	0	0	0	0	0	0	0	0	0	0	0	0	0
MERGE16313ID	0	0	0	0	0	0	0	0	0	0	0	0	0	0	0	0	0	0	0	0	0	0	0	0	0	0	0	0	0	0	0	0	0	0	0	0.000406235	0	0	0	0	0	0	0	0	0	0	0	0	0
MERGE17424ID	0	0	0	0	0	0	0.000168719	0	0.000665476	0	0	0	0	8.83991e-05	0.000448441	0	0	0.000292342	0.000490569	0	0	0	0	0.000179862	0	0	0	0.000755705	0	6.21852e-05	0.000546222	0	0	0	0	0	0	0	8.34168e-05	0	0	0	0	0	0	0	0	0	0
MERGE7019ID	0	0	0	0	0	0	0	0	0	0	0	0	0	0	0	0	0	0	0	0	0	0	0	0	0	0	0	0	0	0	0	0	0	0	0	0	0	0	0	0	0	0	0	0	0	0	0	0	0
MERGE21111ID	0	0	0	0	0	0	0	0	0	0	0	0	0	0	0	0	0	0	0	0	0	0	0	0	0	0	0	0	0	0	0	0	0	0	0	0	0	0	0	0	0	0	0	0	0	0	0	0	0
MERGE8068ID	6.68494e-05	0	0	0	0	0	0	0	0	0	0	0	0	0	0.000784771	0	0	0	0	0	0	0	0	0	0	0	0	1.84318e-05	0.000144342	0	6.62087e-05	0	0	0.000304339	0.000608311	0.000342092	0	0	0.000104271	0	0.000270538	8.91285e-05	0.000560651	0.000639725	0.00165223	0.000614853	0	0.000152291	0.00013311
MERGE4888ID	0	0	0	0	0	0	0	0	0	0	0	0	0	0	0	0	0	0	0	0	0	0	0	0	0	0	0	0	0	0	0	0	0	0	0	0	0	0	0	0	0	0	0	0	0	0	0	0	0
MERGE3346ID	0	0	0.000225389	0	0	0	0.000708622	0	0	3.95335e-05	0.000547295	0	0	0	0.00103141	0	0	0	0	0.000279884	0.000610917	0.000581366	0.000382301	0	0	0	0	0.000331773	0.000564245	0.000171009	0	0	0	0	0.000419525	0.00027795	0	0.000136908	0.000291959	0	0	0	0	0	0	9.60707e-05	0.000553039	0	0
MERGE8071ID	0	0	0	0	0	0	0	0	0	0	0	0	0	0	0	0	0	0	0	0	0	0	0	0	0	0	0	0	0	0	0	0	0	0	0	0	0	0	0	0	0	0	0	0	0	0	0	0	0
MERGE14725ID	0	0	0	0	0	0	0	0	0	0	0	0	0	0	0	0	0	0	0	0	0	0	0	0	0	0	0	0	0	0	0	0	0	0	0	0	0	0	0	0	0	0	0	0	0	0	0	0	0
MERGE186474ID	0	0	0	0	0	0	0	0	0	0	0	0.0164859	0	0	0	0	0	0	0	0	0	0	0	0	0	0	0	0	0	0	0	0	0	0	0	0	0	0	0	0	0	0	0	0	0	0	0	0	0
MERGE881ID	0	0	0	0	0	0	0	0	0	0	0	0	1.73013e-05	0	0	0	0	0	0	0	0	0	0	0	0	0	0	0	0	0	0	0	0	1.44923e-05	0	0	0	0	0	0	0	0	0	0	0	0	0	0	0
MERGE18149ID	0	0	0	0	0	0	0	0	0	0.000197668	0	0	0	0	0	0	0	0	0	0.000101776	0	0	0	0	0.000335017	0	0	0	0.00013122	0.00012437	0	0	0	7.24617e-05	0.000209762	0	0	0	0	0	0	0	0	0	0	0	0	0	0
MERGE2486ID	0.000100274	0.000128414	0	0	0	0	0	0	0	0	0	0	0	0	0	0	0	0	0	0	0	0	0	0	0	0	0.000200468	0	0	0	0	0	0	4.3477e-05	0	0	0.000193539	0.0003236	0.000437938	0	0.00030661	0	0.000215635	0	0.000150203	0	0.000148895	0.000114218	0
MERGE18937ID	0	3.66898e-05	0	0	6.13704e-05	0	0	0	0	0	0	0	0	0	0	0.000229975	0.000110049	0.000447112	0	0.000407104	0	0	0	0	0	0	0	0	0.000301806	0	0	0	0	0	0	0	0	0	0	0	0	0	0	0.000132357	0	3.84283e-05	0	0	4.43699e-05
MERGE17448ID	0	0	0	0	0	0	0	0	0	0	0	0	0	0	0	0	0	0	0	0	0	0	0	0	0	0	0	0	0	0	0	0	0	0	0	0	0	0	0	0	0	0	0	0	0	0	0	0	0
MERGE20906ID	0	0	0.000225389	0	0	0	0	0	0	0	0.000182432	0	0	0	0.000381174	0	0	0	0.000490569	0	0	0.000461673	0.000120727	0.000359723	0	0.000492929	0	0.000958455	0.00123347	0.00108824	0	1.57173e-05	0	0.000478247	0	0.000427615	0.000133988	0.000647201	0.00152236	0	0	0	0	0	0	0	6.38121e-05	0.000133255	0
MERGE14969ID	0	0	0	0	0	0	0	0	0	0	0	0	0	0	0	0	0	0	0	0	0	0	0	0	0	0	0	0	0	0	0	0	0	0	0	0	0	0	0	0	0	0	0	0	0	0	0	0	0
MERGE16942ID	0	0.000385243	0	0.00105455	0.000276167	0.000276778	6.74878e-05	0.000611122	0.00122588	0.000513936	0.00155067	0.000809267	0	0	0.000426019	0.000965895	0.00231104	0.0010146	0.000592066	0.000101776	0	0.000324881	0.00124751	0	9.92642e-05	0.000271961	0	0	0	0	0	9.4304e-05	0	0	0	0	0	0	0	0	0	0	0	0	0	0	0	0	0
MERGE930ID	0	0	0	0	0	0.000138389	0.000404927	0.000152781	0.000560401	0.000197668	0.00045608	0.00048556	0.000536341	0.000147332	0.000470863	0.00036796	0.000330148	0.000309539	0.000592066	0.000407104	0.000516929	0.000803652	0.000603634	0.00137894	3.72241e-05	6.79902e-05	0.00131975	0	0.000341172	0	0.000165522	1.57173e-05	1.54768e-05	0.000159416	0.000377572	0	0.000178651	0	0	0.000245321	1.80359e-05	0.000445643	0	0.000132357	0.000375507	0.000115285	0	0.000114218	0
MERGE6955ID	0	0	0	0	0	0	0	0	0	0	0	0	0	0	0	0	0	0	0	0	0	0	0	0	0	0	0	0	0	0.000139917	0	0	0	0	0	0	0	0	0.000437938	0	0	0	0	0	0	0	0	0	0
MERGE9920ID	0	0	0	0	0	0	0	0	0	0	0	0	0	0	0	0	0	0	0	0	0	0	0	0	0	0	0	0	0	0	0	0	0	0	0	0	0	0	0	0	0	0	0	0	0	0	0	0	0
MERGE39818ID	0	0	0	0	0.000230139	0	0.000101232	0.000407415	0.000245175	0.000474402	0.00164189	0	0	0	0	0	0	0	0	0	0.000117484	0	0.000321938	0	0	0	0	0	0	0	0	0	0	0	0	0	0	0	0	0	0	0	0	0	0	0.000576424	0.000361602	0	0.000425951
MERGE19332ID	0	0	0	0	0	0	0	0	0	0	0	0	0	0	0	0	0	0	0	0	0	0	0	0	0	0	0	0	0	0	0	0	0	0	0	0	0	0	0	0	0	0	0	0	0	0	0	0	0
MERGE79991ID	0	0	0	0	0	0	0	0	0	0	0	0	0	0	0	0	0	0	0	0	0	0	0	0	0	0	0	0	0	0	0	0	0	0	0	0	0	0	0	0	1.80359e-05	0	0	0	0	0	0	0	0
MERGE8138ID	0.000601644	0.000825521	0.000726253	0	0	0.000316318	0	0	0	0	0	0	0.00025952	0	0.000582973	0.00119587	0	0.000206359	0	0.000330772	0.000493433	0.000393277	0	0	0	0	0	0	0	0	0	0	0	0.000115939	0.000671239	0.000598662	0.000401965	0.000398277	0.000271104	0.000385505	0.000270538	0.000824439	0	0	0	0	0	0.000114218	0
MERGE18105ID	0	0	0	0	0	0	0	0	0	0	0	0	0	0	0	0	0	0	0	0	0	0	0	0	0	0	0	0	0	0	0	0	0	0.000391293	0	0	0	0	0	0	0	0	0	0	0	0	0	0	0
MERGE33596ID	0	0	0	0	0	0	3.37439e-05	0	0	0	0	0	0	0	0	0	0	0	0	0	0	0	0	0	0	0	0	0	0	0	0	0	0	0	0	0	0	0	0	0	0	0	0	0	0	0	0	0	0
MERGE26050ID	0	0	0	0	0	0	0	0	0	0	0	0	0	0	0	0	0	0	0	0	0	0	0	0	0	0	0	0	0	0	0	0	0	0	0	0	0	0	0	0	0	0	0	0	0	0	0	0	0
MERGE21103ID	0	0	0	0	0	0	0	0	0	0	0	0	0	0	0	0	0	0	0	0	0	0	0	0	0	0	0	0	0	0	0	0	0	0	0	0	0	0	0	0	0	0	0	0	0	0	0	0	0
MERGE303ID	0	0	5.00864e-05	0	0	0.000197699	0.000134976	0	7.00501e-05	0	0	0.000161853	1.73013e-05	0.000147332	0.000807193	2.29975e-05	0.000660296	6.87864e-05	1.69162e-05	0.000330772	0	6.83959e-05	0.000281696	0.000179862	3.72241e-05	0	0.00026729	0	6.56099e-05	1.55463e-05	3.31044e-05	0	0	0	2.09762e-05	0.000192427	0	0.000199139	0	5.25689e-05	0	0	2.87513e-05	8.82379e-05	5.00676e-05	0.000115285	8.50828e-05	0.000171327	0.000150858
MERGE8702ID	0	0	0	0	9.20556e-05	0	0	0	0	0	0	0	0	0	0	0	0	0	8.45809e-05	0.000178108	0	0	0	0	0	0	0	0	0	0	0	0	0	0	0	0	0	0	0	0	0	0	0	0	0	0	0	0	0
MERGE11220ID	0	0	0	0	0	0	0	0	0	0	0	0	0	0	0	0	0	0	0	0	0	0	0	0	0	0	0	0	0	0	0	0	0	0	0	0	0	0	0	0	0	0	0	0	0	0	0	0	0
MERGE17068ID	0	0	0	0	0	0	0	0	0.0001401	0	0	0	0	0	0	0	0	0	0	0	0	0	0	0	0	0	0	0	0	0	0	0	0	0	0	0	0	0	0	0	0	0	0	0	0	0	0	0	0
MERGE8278ID	0	0	0	0.00105455	0.000276167	0.00108734	0.00202463	0.000407415	0	0.000118601	0	0	0	5.89327e-05	0.000358752	0	0	0	0	0	0	0	0	0	0	0	0	0	0	0	0	0	0	0	0	0	0	0	0	0	0	0	0	0	0	0	0	0	0
MERGE26302ID	0	0	0	0	6.13704e-05	0	0	0	0	0	0	0	0	0	0	0	0	0	0	0	2.34968e-05	0	0	0	0	0	0	0	0	0	0	0	0	0	0	0	0	0	0	0	0	0	0	0	0	0	0	0	0
MERGE19233ID	0	0	0	0	0	0	0	0	0	0	0	0	0	0	0	0	0	0	0	0	0	0	0	0	0.000347425	0	0	0	0	0	0	0	0	4.3477e-05	0	0.000192427	0	0	0.000104271	0	0	0	0	0	0	0	0	0	0
MERGE1672ID	0.000401096	0.000678762	0.00062608	0	0	0	0	0	0	0	0.000182432	0.000393073	0	0.000265197	0	0.000758917	0	0.000447112	0.000372156	0.00038166	0.00166827	0	0	0	0	0	0	0	0.000236196	0	0	0	0	7.24617e-05	0.000209762	0.000213808	0	0	0	0	0	0	0	0	0	0	0	0	0
MERGE61761ID	0	0	0	0	0	0	0	0	0	0	0	0	0	0	0	0	0	0	0	0	0	0	0	0	0	0	0	0	0	0	0	0	0	0	0	0	0	0	0	0	0	0	0	0	0	0	0	0	0
MERGE26042ID	0	0	0	0	0	0	0	0	0	0	0	0	0	0	0	0	0	0	0	0	0	0	0	0	0	0	0	0	0	0	0	0	0	0	0	0	0	0	0	0	0	0	0	0	0	0	0	0	0
MERGE14602ID	0	0	0	0	0	0	0	0	0	0	0	0	0	0	0	0	0	0	0	0	0	0	0	0	0	0	0	0	0	0	0	0	0	0	0	0	0	0	0	0	0	0	0	0	0	0	0	0	0
MERGE18814ID	0.000200548	0	0	0	0	0	0	0	0	0	0	0	0	0	0	0	0	0	0	0.000101776	0	0	0	0	0	0	0	0	0	0	0	0	0	0	0	0	0	0	2.08542e-05	0.000403028	0	0.000423361	0.000143757	0	0.000250338	0.00101835	0.00238232	0.00171327	0.00069217
MERGE10732ID	0	0	0	0	0	0	0	0	0	0	0	0	0	0	0	0	0	0	0	0	0	0	0	0	0	0	0	0	0	0	0	0	0	0	0	0	0	0	0	0	0	0	0	0	0	0	0	0	0
MERGE20341ID	0	0	0	0	0	0	0	0	0	0	0	0	0	0	0	0	0	0	0	0	0	0	0	0	0	0	0	0	0	0	0	0	0	0	0	0	0	0	0	0	0	0	0	0	0	0	0	0	0
MERGE3541ID	0	0	0	0	0	0	0	0	0	0	0	0	0	0	0	0	0	0	0	0	0	0	0	0	0	0	0	0	0	0	0	0	0	0	0	0	0	0	0	0	0	0	0	0	0	0	0	0	0
MERGE11179ID	0	0	0	0	0	0	0	0	0	0	0	0	0	0	0	0	0	0	0	0	0	0	0	0	0	0	0	0	0	0	0	0	0	0	0	0	0	0	0	0	0	0	0	0	0	0	0	0	0
MERGE3923ID	0	1.83449e-05	2.50432e-05	0	6.13704e-05	0	0.000101232	5.09269e-05	7.00501e-05	3.95335e-05	0	4.62438e-05	6.92053e-05	8.83991e-05	6.72661e-05	0	3.66831e-05	1.71966e-05	1.69162e-05	5.0888e-05	4.69936e-05	0	0	0	1.2408e-05	1.69976e-05	1.67056e-05	0	2.6244e-05	0	0	0	0	4.3477e-05	2.09762e-05	0	2.97752e-05	0.000248923	0.000104271	0.000122661	0.000108215	0.000155975	0.000158132	0.000242654	0.000375507	0.000153713	0.000446685	0.000304582	0.000709918
MERGE18400ID	0	0	0	0	0	0	0	0	0	0	0	0	0	0.000176798	0	0	0	0	0	0	0	0	0	0	0	0	0	0	0	0	0	0	0	0	0	0	0	0	0	0	0	0	0	0	0	0	0	0	0
MERGE17428ID	0	0	0.000175302	0	0	0	0	0	0	0	0.000273648	0	0.000674752	0	0	0	0	0	0	0	0	0	0	0.000119908	0	0	0	0.000350205	0	6.21852e-05	0	0	0	0	0.000293667	0	0	0	0	0	0	0	0	0	0	0	0	0	0
MERGE62904ID	0	0	0	0	0	0.000118619	0.000944829	0	0.000385275	0.000197668	0.000547295	0.00048556	0	0	0	0	0	0	0	0	0	0	0	0	0.00012408	0	0	0	1.3122e-05	0.000217648	0.000115865	0	0	0	0	0	0	0	0	0	0	0	0	0	0	0	0	0	0.000354959
MERGE30710ID	0	0	0	0	0	0	0	0	0	0	0	0	0	0	0	0	0	0	0	0	0	0	0	0	0	0	0	0	0	0	0	0	0	0	0	0	0	0	0	0	0	0	0	0	0	0	0	0	0
MERGE88545ID	0	0	0.000100173	0	0	0	0	0	0	0	0	0	0	0	0	0.00045995	0	0	0	0.000228996	0	0	8.04845e-05	0.000119908	0	1.69976e-05	0	0	0	0	0.000182074	0.000298629	0.000201198	0	0	0	0	0	0	0.00029789	0	0	0.000158132	0	0	0	0	0	0
MERGE19539ID	0	0	0	0	0.000184111	0	0	0	0	0	0	0	0	0	0	0	0	0.000326736	0	0	0	0	0	0	0	0	0	0	7.87319e-05	0	0	0	0	0	0	0	0	0	0	0	0	0	0	0	0	0	0	0	0
MERGE17392ID	0	0	0	0	0	0	0	0.000101854	0	0	0.000182432	0	0	0	0	0	0	0	0	0	0	0	0	0	0	0	0	0.000239614	0	0	0.000132417	0	0	0	0	0	0	0	0.000271104	0	0	0	0	0	0	0	0	0	0
MERGE18240ID	0	0	0	0	0	0	0	0	0	0	0	0	0	0	0	0	0	0	0	0	0	0	0	0	0	0	0	0	0	0	0	0	0	0	0	0	0	0	0	0	0	0	0	0	0	0	0	0	0
MERGE68740ID	0	0	0	0	0	0	0	0	0	0	0	0	0	0	0	0	0	0	0	0	0	0	0	0	0	0	0	0	0	0	0	0	0	0	0	0	0	0	0	0	0	0	0	0	0	0	0	0	0
MERGE23328ID	0.000167123	0.000513658	0	0	0	0	0	0	0	0.000197668	0.000182432	0	0	0	0	0	0	0	0	0	0	0	0	0	0	0	0	0.000516091	0.000538001	0.000932778	0	0	0	7.24617e-05	0.000398548	0.000406235	7.4438e-05	0	0.000271104	0	0	4.45643e-05	0	0	0	0.000595638	0.000744475	9.51819e-05	0.000124236
MERGE1287ID	0	0	0	0	0	7.90795e-05	0	0	0	0	0	0	0	0	0	0	0	0	0	0	0	0	0	0	0	0	0	0	0	0	0	0	0	0	0	0	0	0	0.000271104	0	0	0	2.87513e-05	0	7.51014e-05	0	0	0.000133255	0
MERGE14693ID	0	0	0	0	0	3.95398e-05	0	0	0	0	0.00045608	0	0	0	0.000313908	0.000206977	0	0.000292342	0	0	0	0.000153891	0	0.000149885	0	0	0	7.37273e-05	0.00013122	0.000155463	0	0	0	0	0.000146834	0	0	0	0	0	0	0	0	0	0	0	0	0	0
MERGE25490ID	0	0	0	0	0	0	0	0	0	0	0	0	0	0	0	0	0	0	0	0	0	0	0	0	0	0	0	0	0	0	0	0	0	0	0	0	0	0	0	0	0	0	0	0	0	0	0	0	0
MERGE2795ID	0	0	0	0	0	0	0	0	0	0	0	0	0.000346027	2.94664e-05	0	0	0	0	0	0	0	0	0	0	0	0	0	0	0	0	0	0	0	0	0	0.000171046	0	0.000149354	0	0.000157707	0	0	0	0	0	0	0	0.000133255	0
MERGE18523ID	0	0	0	0	0	0	0	0	0	0	0	0	0	0	0	0	0	0	0	0	0	0	0	0	0	0	0	0	0	0	0	0	0	0	0	0	0	0	0	0	0	0	0	0	0	0	0	0	0
MERGE62696ID	0	0	0	0	0	1.97699e-05	0	0.000152781	0	0	0	0	0.000570944	0	0.00033633	0	0	0	0	0	0	0.000290683	0	0	0	0	0	5.52955e-05	0	0.000621852	0	0	0	0	0	0	0	0	0	0	0	0	0	0	0	0	0	0	0
MERGE10752ID	0	0	0	0	0	0	3.37439e-05	0	0	0	0.00164189	4.62438e-05	0	0	0	0	0	0.000429915	0	0	0	0.000324881	0	0	0	8.49878e-05	0	0.000276477	0.000538001	0	9.93131e-05	0.000110021	0	0.000217385	0	0	0	0	0	0	0	0	0	0	0	0	0	0	0.000115362
MERGE19361ID	0	0	0	0	0	0	0	0	0	0	0	0	0	0	0	0	0	0	0	0	0	0	0	0	0	0	0	0.00101375	7.87319e-05	0.000637398	0	0	0	0	0	0	0	0	0	0	0	0	0	0	0	0	0	0	0
MERGE17402ID	0	0	0	0	0	0	0	0	0.000315225	0.000197668	0.000364864	0	0	0	0	0	0	0	0	0	0	0	0	0	0	0	0	0	0	0	0	0	0	0	0	0	0	0	0	0	0	0	0	0	0	0	0	0	0
MERGE5489ID	0	0	0	0	0	0	0	0	0	0	0	0	0	0	0	0	0	0	0	0	0	0	0	0	0	0	0	0	0	0	0	0	0	0	0	0	0.000387078	0.000983247	0.000104271	0.000210275	0.00102805	0.000133693	0.00113568	0.00083826	0.00145196	0.000999135	0.00102099	0.0006282	0.000239597
MERGE11462ID	0	0	0	0	0	0	0	0	0	0	0	0	0	0	0	0	0	0.000223556	0	0.000407104	0	0	0	5.99538e-05	0	0	0	0.000276477	0	0.00012437	0	0	0	0	0	0	0	0	0	0	0	0	0	0	0	0.000115285	0	0	0
MERGE60057ID	0	0	0	0	0	0	0	0	0	0	0	0	0	0	0	0	0	0	0	0	0	0	0	0	0	0	0	0	0	0	0	0	0	0	0	0	0	0	0	0	0	0	0	0	0	0	0	0	0
MERGE16929ID	0	0	0	0	0	0	0	0	0	0	0	0	0	0	0	0	0	0	0	0	0	0	0	0	0	0	0	0	0	0	0	0	0	0	0	0	0	0	0	0	0	0	0	0	0	0	0	0	0
MERGE16308ID	0	0	0	0	0	0	0	0	0	0	0	0	0	0	0	0	0	0	0	0	0	0	0	0	0	0	0	0	0	0	0	0	0	0	0	0	0	0	0	0	0	0	0	0	0	0	0	0	0
MERGE4729ID	0	0	0	0	0	0	0	0	0	0	0	0	0	0	0	0	0	0	0	0	0	0	0	0	0	0	0	0	0	0	0	0	0	0	0	0	0	0	0	0	0	0	0	0	0	0	0	0	0
MERGE25936ID	0	0	0	0	0	0	0	0	0	0	0	0	0.000605547	0	0	0	0	0	0	0	0	0	0	0	0	0	0	0	0	0.000186556	0	0	0	0	0.000146834	0	0.000208426	7.4677e-05	0.000166834	0.000403028	0.000775543	0	0.00010063	0	0	0	0	7.61455e-05	0
MERGE17502ID	0	0	0	0	0	0	0	0	0	0	0	0	0	0	0	0	0	0	0	0	0	0.000376178	0	0	0	0	0	0	0	0	0	0	0	0	0	0	0	0	0.00025025	0.000385505	0	0	0	0	0	0	0	0	0
MERGE25376ID	0	0	0	0	0	0	0	0	0	0	0	0	0	0	0	0	0	0	0	0	0	0	0	0	0	0	0	0	0	0	0	0	0	0	0	0	0	0	0	0	0	0	0	0	0	0	0	0	0
MERGE17082ID	0	0	0	0	0	0	0	0	0	0	0	0	0	0	0	0	0	0	0	0	0	0	0	0	0	0	0	0	0	0	0	0	0	0	0	0	0	0	0	0	0.000252502	0	0	0	0	0	0	0	0
MERGE20684ID	0	0	0	0	0	0	0	0	0	0	0	0	0	0	0	0	0	0	0	0	0	0	0	0	0	0	0	0	0	0	0	0	0	0	0	0	0	0	0	0	0	0	0	0	0	0	0	0	0
MERGE32753ID	0	0	0	0	1.53426e-05	1.97699e-05	0	0.000356488	0	0	0	0	0	0	0	0	0	3.43932e-05	0	0	0	0.000444574	2.01211e-05	0	0.00018612	0.000305956	1.67056e-05	0.000276477	0	0	0	0	0	0	0	0	0.000208426	0	0	0.000157707	0	0	0	0	0	0	0	0	0
MERGE17469ID	0	0	0	0	0	0	0	0	0	0	0	0.000208097	0	0	0	0	0	0.000550291	0	0	0	0	0	2.99769e-05	0	0	0	0	0	0	0	3.14347e-05	0	0	0	0	0	0	0	0	0	0	0	0	0	0	0	0	0
MERGE31312ID	0	0	0	0	0	0	0	0	0	0	0	0	0	0	0	0	0	0	0	0	0	0	0	0	0	0	0	0	0	0	0	0	0	0	0	0	0	0	0	0	0	0	0	0	0	0	0	0	0
MERGE18107ID	0	0	0.000375648	0	0	0	0	0	0	0	0	0	0	0	0	0	0	0	0	0	0	0	0	0	0	0	0	0	0	0	0	0	0	0.000101446	0	0	0	0	0	0	0	0	0	0	0	0	0	0	0
MERGE33939ID	0	0	0	0	0	0	0	0	0	0	0.000638511	0	0	0	0	0	0	0	0	0	0	0	0	0	0	0	0	0	0	0	0	0	0	0	0.000125857	0.00027795	0	0	0	0	0	0	0	0	0	0	0	0	0
MERGE10110ID	0	0	0	0	0	0	0	0	0	0	0	0	0	0	0	0	0	0	0	0	0	0	0	0	0	0	0	0	0	0	0	0	0	0	0	0	0	0	0	0	0	0	0	0	0	0	0	0	0
MERGE10774ID	0	0	0	0	0	0	0	0	0	0	0	0	0	0	0	0	0	0	0	0	0	0	0	0	0	0	0	0	0	0	0	0	0	0	0	0	0	0	0	0	0	0	0	0	0	0	0	0	0
MERGE7179ID	0	0	0	0	0	0	0	0	0	0	0	0	0	0	0	0	0	0	0	0	0	0	0	0	0	0	0	0	0	0	0	0	0	0	0	0	0	0	0	0	0	0	0	0	0	0	0	0	0
MERGE1874ID	0	0	0	0	0	0	0	0	0	0	0	0	0	0	0	0	0	0	0	0	0	0	0	0	0	0	0	0	0	0	0	0	0	0	0	0	0	0	0	0	0	0	0	0	0	0	0	0	0
MERGE58352ID	0	0	0	0	0	0	0	0	3.5025e-05	0	0	0	0	0	0	0	0	0	0	0	0	0	6.03634e-05	2.99769e-05	0.000682441	0.00101985	0.000367524	0.00110591	0.00110225	0.000652944	0	0.000267195	0	0.000202893	0	0	0	0.000286262	0	0	0	0	0	0	0	0	0	0.000380728	0
MERGE13571ID	0.00056822	0.00011007	0	0	0.000322195	0.000454707	0.000236207	0.000407415	0	0.000553469	0.00045608	0.000208097	0.000103808	0	0	0.00103489	0	0	0	0	9.39872e-05	0	0.000321938	0.00134896	0.000359833	0	0.000317407	0	0	0.000139917	0	0.000125739	0	0.000130431	0.00033562	0.000192427	0	0	0	8.76148e-05	0	0	5.75027e-05	0	0	0.000153713	0	0	0
MERGE14999ID	0	0	0	0	0.000153426	0	0	0	0	0	0	0	0	0	0	0	0	0	0	0	0	0.00017099	0	0	0	0	0	0.000129023	0	9.32778e-05	0	0	0	0	0	0	0.000119101	0	0	0	0	0	0	0	0	0	0	0	0
MERGE59103ID	0	0	0	0	0	3.95398e-05	0	0	0	0	0	0	0	0	0	0	0	0	0	0	0	0	0	0.000329746	0	0	0	0	0	0	0.000397252	0	0.000232151	0	0	0	0	0	0	0	0.000559113	0.000222821	0	0	0	0	0	0	0
MERGE31550ID	0	0	0	0	0	0	0	0	0	0	0	0	0	0	0	0	0	0	0	0	0	0	0	0	0	0	0	0	0	0	0	0	0	0	0	0	0	0	0	0	0	0	0	0	0	0	0	0	0
MERGE105903ID	0	0	0	0	0	0	0	0	0	0	0	0	0	0	0	0	0	0	0	0	0	0	0	0	0	0	0	0	0	0	0	0	0	0	0	0	0	0	0	0	0	0	0	0	0	0	0	0	0
MERGE23318ID	0	0	0	0	0	0	0	0	0	0	0	0	0	0	0	0	0	0	0	0	0	0	0	0	0	0	0	0	0	0.000139917	0	0	0	0	0	0.000106904	0	0	0.000375375	0	0	0	0	0	0	0	0	0	0
MERGE22225ID	0	0	0	0	0	0	0	0	0	0	0	0	0	0	0	0	0	0	0	0	0	0	0	0	0	0	0	0	0	0	0	0	0	0	0	0	0	0	0	0	0	0	0	0	0	0	0	0	0
MERGE192904ID	0	0	0	0	0	0	0	0	0	0	0	0	0	0	0	0	0	0	0	0	0	0	0	0	0	0	0	0	0	0	0	0	0	0	0	0	0	0	0	0	0	0	0	0	0	0	0	0	0
MERGE17559ID	0.00153754	0	0.000475821	0	0	0	0	0	0	0	0	0	0.00159172	0	0.000538129	0	0	0.000206359	0.000727396	0.000966872	0.000869381	0	0	0	0	0	0	0	0	0	0.000496565	0	0	0	0	0	0	0	0	0	0	0	0	0	0	0	0	0	0
MERGE11267ID	0	0	0	0	0	0	0	0	0	0	0	0	0	0	0	0	0.000440197	0	0	0	0	0	0	0	0	0	0	0	0	0	0	0	0	0	0.000146834	4.27615e-05	0	0	0	0	0	0	0	0	0	3.84283e-05	0	0.000266509	0
MERGE1072ID	0	0	0	0	0	0	0	5.09269e-05	0	3.95335e-05	0	0	0	0	0.000246642	4.5995e-05	0	1.71966e-05	0	0	0	0	0	0	0	0	0	0.000147455	0	0	0	0	0	0	0	0	0	0	0.000166834	0.000157707	0.000126251	0	0.000244386	2.20595e-05	0.000400541	0.000384283	0.00029779	0.000247473	0
MERGE7675ID	0	0	0	0	0	0	0	0	0	0	0	0	0	0	0	0	0	0	0	0	0	0	0	0	0	0	0	0	0	0	0	0	0	0	0	0	0.00206938	0	0	0	0	0	0	0	0	0	0	0	0
MERGE2185ID	0	0	0.000275475	0	0	0	0	0	0	0	0	0	0	0	4.48441e-05	0	0	0	0	0	0	0	0	0	0	0	0.000367524	0	0	0	0	0	0	0	0	0	0	0	0	0	0	0	0	0	0	0	0	0	0
MERGE1292ID	0	0	0	0	0	0	0	0	0	0	0	0	0	0	0	0	0	0	0	0	0	0	0	0	0	0	0	0	0	0	0	0	0	0	0	0	0	0	0	0	0	0	0	0	0	0	0	0	0
MERGE720ID	0	0	0	0	0	0	0	0	7.00501e-05	0	0	0	0	0.00150278	0	0	0	0	0	0.000788764	0	0	0	0	0	8.49878e-05	0	0.000258045	0	0.000217648	0	0	0	0	0	0.000213808	0	0	0	0	0	0	0	0	0	0.00023057	0	0	0
MERGE16356ID	0	0	0	0	0	0	0	0	0	0	0	0	0	0	0.000179376	0	0	0	0	0	0.000493433	0	0	0.000209838	0.000583177	0	0	0.000258045	0.00127283	0.000264287	0	0	0	0.000144923	0.000272691	0.000149665	0	0	0	0.000105138	0	0	0	0	0	0	0	0	0
MERGE18793ID	0	0	0	0	0	0	0	0	0	0	0	0	0	0	0	0	0	0	0	0	0	0	0	0	0	0	0	0	0	0	0	0	0	0	0	0	0	0	0	0	0	0	0	0	0	0.000249784	0.000255249	0.000304582	0
MERGE30882ID	0	0	0	0	0	0	0	0	0	0	0	0	0	0	0	0	0	0	0	0	0	0	0	0	0	0	0	0	0	0	0	0	0	0	0	0	0	0	0	0	0	0	0	0	0	0	0	0	0
MERGE27553ID	0	0	0	0.00156585	0.000260824	0.000514017	0.000303695	0.000152781	0	0	0	0	0	0	0	0	0	0	0	0	0	0	0	0	0	0	0	0	0	0	0	0	0	0	0	0	0	0	0	0.000227798	0	0	0	0	0	0.000153713	0	0	3.54959e-05
MERGE7485ID	0	0	0	0	0	0	0	0	0	0	0	0	0	0.00194478	0	0	0	0	0	0	0	0	0	0	0	0	0	0	0	0	0	0	0	0	0	0	0	0	0	0	0	0	0	0	0	0	0	0	0.000106488
MERGE3234ID	0	0	0	0	0	0	0	0.000152781	0	0	9.12159e-05	0	0	0.000294664	0	0	0	1.71966e-05	0	0	0	0	0	0	0	0	0	0	0.000249318	0.000404204	0.000165522	0	7.73838e-05	0	0	0.000299331	0.000193539	0	0	0	0	0	0	0	0	0	0	0	0
MERGE26069ID	0.000133699	0.000917246	0.000500864	0	0.000138083	0	0.000168719	0	0	0	0	0	0	0	0	0	0	0	0	0	0	0.000752355	0	0	0	0	0	0.000331773	0	6.21852e-05	0	0.000251477	3.09535e-05	0	0	0	0	0	0	0	0	0	0	0	0	0	0	0	0
MERGE20258ID	0	0	0	0	0	0	0	0	0	0	0	0	0	0	0	0	0	0	0	0	0	0	0	0	0	0	0	0	0	0	0	0	0	0	0	0	0	0	0	0	0	0	0	0	0	0	0	0	0
MERGE26047ID	0	0	0	0	0	0	0	0	0	0.00118601	0.000182432	0	0	0	0	0.000206977	0.000568588	0	0	0	0	0	0.000140848	0	0	0	0.000434347	0	0.000590489	0.000108824	0.000480013	0.000204325	0.000216675	0.000289847	0.000419525	4.27615e-05	0.000104213	0	0.000291959	0	0	0	0	0	0	0.000153713	0	0	0
MERGE4272ID	0	0	0	0	0	0	0	0	0	0	0	0	0	0	0	0	0	0	0	0	0	0	0.000422544	0	0	0	0	0	0	0	0	0	0	0	0	0	0	0	0	0	0	0	0	0	0	0	0.000255249	0	0
MERGE26978ID	0	0	0	0	0	0	0	0	0	0	0	0	0	0	0	0	0	0	0	0	0	0	0	0	0	0	0	0	0	0	0	0	0	0	0	0	0	0	0	0	0	0	0	0	0	0	0	0	0
MERGE46864ID	0	0	0	0	0	0.000257008	0.000337439	0	0	0	0	0	0	0	0.000515707	0	0	0	0	0	0	0	0	0	0	0.000118983	0.000968927	0	0	0	0	0	0	0.000159416	0	0	0	0	0	0	0	0	0	0.000352952	0	0	0	0	0
MERGE9910ID	0	0	0	0	0	0	0	0	0	0	0.000638511	0	0	0	0	0	0	0	0	0	0	0	0	0	0	0	0	0	0	0	0	0	0	0	0	0	0	0	0	0	0.000414826	0	0	0	0	0	0	0	0
MERGE7789ID	0	0.000146759	0	0	0	0	0	0.000152781	0	0	0	0	0	0	0	0	0	0	0	0	0	0	0	0	0	0.000203971	0	0	0.000314928	0	0	0	0	0	0	0.000149665	0	0	0	0.000420551	0	0	0	0	0	0	0	0	0
MERGE16388ID	0	0	0	0	0	0	0	0	0	0	0	0	0	0	0	0	0	0	0	0	0	0	0	0	0	0	0	0	0	0	0	0	0	0	0	0	0	0	0	0	0	0	0	0	0	0	0	0	0
MERGE32723ID	0.000100274	3.66898e-05	2.50432e-05	0	3.06852e-05	3.95398e-05	0	5.09269e-05	0	0	0	0	0	0	0	0.000114987	0.000403514	0.000343932	0	0	0	1.7099e-05	0.000120727	8.99308e-05	0	0	0	0	0.000380537	0	0.000182074	3.14347e-05	0	0	0	0	1.48876e-05	2.48923e-05	0	0	1.80359e-05	2.22821e-05	0	0	2.50338e-05	0	0	0	0
MERGE25514ID	0	0	0	0	0	0	0	0	0	0	0	0	0	0	0	0	0	0	0	0	0	0	0	0.000239815	0	0	0	0	0	0	0	0	0	0	0	0	0	0	0	0	0	0	0	0	0	0	0	0	0
MERGE21684ID	0	0.000788832	0.000225389	0	0	0	0.000202463	0.000101854	0.000455326	3.95335e-05	0	0	0.000570944	0.000383063	0.000493285	0.00036796	0	0.000171966	0	0	0	0	0	0.000329746	0	0.000713897	0	0	0.000603611	0.000264287	0	0	0	0.000260862	0.000524406	0.000149665	0	0.000784109	0	0.000350459	0	0.000111411	0	0.000330892	0	0	0	0	0
MERGE21025ID	0	0	0.000150259	0	0.000230139	0	0	0	0.00189135	0.000869737	0.00045608	0.000208097	0.00204156	0.000294664	0.00230947	0	0	0	3.38324e-05	0	0	0	0.000140848	0.000119908	0	0	0.00011694	0.000147455	0.000524879	0.000202102	0	0.00023576	0.000201198	0	0.000272691	0	0	0	0	0	0	0	0	0	0	0	0	0	0.000275093
MERGE48342ID	0	0	0	0	0	0	0	0	0	0	0	0	0	0	0	0	0	0	0	0	0	0	0	0	0	0	0	0	0	0	3.31044e-05	0	0	0	0	0	0	0	0	0	0	0	0	0	0	0	0	0	0
MERGE23321ID	0	0	0	0	0	0	0	0	0	0	0	0	0	0	0	0	0	0	0	0	0	0	0	0	0	0	0	0	0	0	0	0	0	0.000318831	0.00016781	0	0	0	0.000208542	0	0	0.000245104	0	0	0	0.000211356	0	0.000114218	8.87398e-06
MERGE88469ID	0	0	0	6.39121e-05	0	0	0	0	0	0	0	0	0	0	0	0.000390957	0.000715321	0.000206359	0	0	0.000164478	0	0.000100606	0	0	0.000203971	0.000167056	0	0	0	0	0	0	0	0	0	0	0.000124462	0	0	0	0.000378796	0	0	0	0	0	0	0
MERGE1792ID	0	0	0	0	0	0	0	0	0	0	0	0.000277463	0	0	0	0	0.00047688	0	0	0	0	0	0	0	0	0	0	0	0	0	0	0	0	0	0	0	0	0	0	0	0.000108215	0	0	0	0	0	0	0	0
MERGE6911ID	0	0	0	0	0	0	0	0	0	0	0	0	0	0	0	0	0	0	0	0	0	0	0	0	0	0	0	0	0	0	0	0	0	0	0	0	0	0	0	0	0	0	0	0	0	0	0	0	0
MERGE8053ID	0	0	0	0	0	0	0	0	0	0	0	0	0	0	0	0	0	0	0	0	0	0	0	0	0	0	0	0.000847864	0.000446147	0.000186556	0	0	0	0	0.00033562	8.55231e-05	0	0	0	0	0	0	0	0	0	0	0	0	0
MERGE8606ID	0	0	0	0	0	0	0	0	0	0	0	0	0	0	0	0	0	0	0	0	0	0.000530069	0	0	0	0	0	0	0	0	0	0	0	0	0	0	0	0	0	0	0	0	0	0	0	0	0	0	0
MERGE11489ID	0	0	0	0	0	0	0	0	0	0	0	0	0	0	0	0	0	0	0	0	0	0	0	0	0	0	0	0	0	0	0	0	0	0	0	0	0	0	0	0	0	0	0	0	0	0	0.000170166	0	0
MERGE2283ID	0	0	0	0	0	0	0	0	0	0	0	0	0	0	0	0	0	0	0	0	0	0	0	0	0	0	0	0	0	0	0	0	0	0	0	0	0	0	0	0	0	0	0	0	0	0	0	0	0
MERGE1236ID	0	0	0	0	0	0	0.000371183	0.000662049	0	0	0	0	0	0	0	0	0	0.000275146	0	0	0	0	0	0	0	0	0	0.000368636	0	0	0	0	0	0	0	0	0	0	0	0	0	0	0	0	0	0	0	0	0
MERGE25826ID	0	0	0	0	0	0	0	0	0	7.9067e-05	0.000182432	0	0	0	0	0	0	0	0	0	0	0	0	0	0	0	0	0	6.56099e-05	0.000233194	0	0	0	0	0	0	0.000163764	0.000286262	0	0	0	0	0	0	0	0	0	0	0
MERGE136096ID	0	0	0.000751296	0	0	0	0	0	0	0	0	0	0	0	0	0	0	0	0	0.000432548	0	0	0	0	0	0	0	0	0	0	0	0	0	7.24617e-05	0.00016781	0	0	0	0	0	0	0	0	0	0	0	0	0	0
MERGE1597ID	0	0	0	0	0	0	0.000168719	0	0	0	0	9.24877e-05	0.000397931	0	0	0	0	0	0	0	0	0	0	0	0	0	0	0	0	0.000171009	0	0	0	0	0	8.55231e-05	0	0	0.000145979	0	0	0	0	0	0	0	0	0	0
MERGE14506ID	0	0	0	0	0	0	0	0	0	0	0	0	0	0	0	0	0	0	0	0	0	0	0	0	0	0	0	0	0	0	0	0	0	0	0	0	0	0	0	0	0	0	0	0	0	0	0	0	0
MERGE3393ID	0	0	0	0	0	0	0	0	0	0	0	0	0	0	0	0	0	0	0	0	0	0	0	0	0	0	0	0	0	0	0	0	0	0	0	0	0	0	0	0	0	0	0	0	0	0	0	0	0
MERGE88332ID	0	0.000183449	0	0	0.000306852	0.000118619	0	0	0	0	0	0	0	0	0	6.89925e-05	0	0	0	0.000178108	0	0	0	0.000239815	0	0	0	0	0	0	0	0.000298629	0	0	0	0	0	0	0	0.000367982	0	0	0	0	0	0	0	0	0
MERGE17710ID	0	0	0	0	0	0	0	0	0	0	0	0	0	0.000530395	0	0	0	0	0	0	0	0	0	0	0	0	0	0	0.00013122	0	0	0	0	0	0	0	0	0	0	0	0	0	0	0	0	0	0	0	0
MERGE18756ID	0	0	0.000125216	0	0	0	0	0.000152781	0	0	0	0	0	0	0	0	0	0	0	0	0	0	0	0	0	0	0	0	0	0	0	0	0	0	0.000251715	0	0	0	0	0	0	0	0	0	0	0	0	0	0
MERGE3530ID	0	0	5.00864e-05	0.000351516	0.000168769	0	0.000202463	0	0	0	0	0	0	0	0	0	0	0.000120376	0	0	0	0	0	0.000209838	0.000198528	0.00013598	0	0.000350205	0	0.000310926	0.000215178	0	0	0	0	0	0	0	0	0	0	0	0	0	0	0	0	0	0
MERGE151420ID	0	0	0	0	0	0	0	0	0	0.000434869	0	0	0	0	0	0	0	0.000120376	0	0	0	0	0	0	0	0	0	0	0	0	0	0	0	0	0	0	0.000401965	0	0	0	0	0	0	0	0	0	0	0	0
MERGE39236ID	0	0	0	0	0	0	0	0	0	0	0	0	0	0	0	0	0	0	0	0	0	0	0	0	0	0	0	0	0	0	0	0	0	0	0	0	0	0	0	0	0	0	0	0	0	0	0	0	0
MERGE19826ID	0	0	0	0	0	0	0	0	0	0	0	0	0	0	0	0	0	0	0	0	0	0	0	0	0	0	0	0	0	0	0	0	0	0	0	0	0	0	0	0	0	0	0	0	0	0	0	0	0
MERGE31479ID	0	0	0.000175302	0	0	0	0	0	0	0	0	0	0.00025952	0	0	0	0	0	0	0	0	0	0	0	0	0	0	0	0	0	0	0	0	0.000304339	0	0	0	0	0	0	0.00039679	0	0	0	0	0	0	0	7.98658e-05
MERGE19326ID	0	0	0	6.39121e-05	0.000184111	0.000177929	0	0	0	0	0	0	0	0	0	0	0.000440197	0	0	0	0	0.00017099	0.000905451	0.000269792	0.000670033	0.000220968	0.000467758	0.000423932	0.000341172	0	0.000297939	0	3.09535e-05	0	0	0	0	0	0	0	0	0	0	0	0	0	0	0	0
MERGE2557ID	0	0	0	0	0	0	0	0	0	0	0	0	0	0	0	0	0	0	0	0	0	0	0	0	0	0	0	0	0	0	0	0	0	0	0	0	0	0	0	0	0	0	0	0	0	0	0	0	0
MERGE7061ID	0	0	0	0	0	0	0	0	0	0	0	0	0	0	0	0	0	0	0	0	0	0	0	0	0	0	0	0	0	0	0.000182074	0	0	0	0	0	0	0.000224031	0	0	0	0	0	0	0	0	0	0	0
MERGE31161ID	0	0	0	0	0	0	0	0	0	0	0	0	0	0	0	0	0	0	0	0	0	0	0	0	0	0	0	0	0	0	0	0	0	0	0	0	0.000550841	0.000796555	0.000312813	8.76148e-05	0.000667328	0.000668464	7.18783e-05	0	0	0	0	0.000913746	0.000159732
MERGE18360ID	0	0	0	0	0	0	0	0	0	0	0	0	0	0	0	0	0	0	0	0	0	0	0	0	0	0	0	0	0	0	0	0	0	0	0	0	0	0	0	0	0	0	0	0	0	0	0	0	0
MERGE88534ID	0	0.000330209	0.000150259	0.000415428	1.53426e-05	0	0.000236207	0.000305561	0	0	0	0	0	0	0	0	0.000531905	0.000722258	0	0	0	0	0	0	0	0.000203971	0	0	0	0	0	0	0.000123814	0	0	0	0	0	0	0	0	0	0	0	0	0	0	0	0
MERGE17091ID	0	0.000183449	0	0.000415428	0.000153426	0	0.000236207	0	0.00021015	0.000158134	0	0.000578048	0	0	0.000403596	0.000114987	0.000165074	0.000653471	0	0.000101776	0.00101036	0	0	0	0	0	0	0	0	0	0	0	0	0	0	0	0	0	0	0	0	0	0	0	0	0	0	0	0
MERGE3345ID	0	0	0	0	0	0	0	0	0	0	0	0	0	0	0	0	0	0	0	0	0	0	0	0	0	0	0	0	0	0.00012437	0	0	0	0.000115939	0	0	0	0	0	0	0	0	0	0	0	0.000115285	6.38121e-05	0.000171327	0.00017748
MERGE15667ID	0	0	0	0	0	0	0	0	0	0	0	0	0	0	0	0	0	0	0	0	0	0	0	0	0	0	0	0	0	0	0	0	0	0	0	0	0	0	0	0	0	0	0	0	0	0	0	0	0
MERGE22941ID	0	0	0	0	0	0	0	0	0	0	0	0	0	0	0	0	0	0	0	0	0	0	0	0	0	0	0	0	0	0	0	0	0	0	0	0	0	0	0	0	0	0	0	0	0	0	0	0	0
MERGE14827ID	0	0	0	0	0	0	0.000202463	0	0	0	0	0	0	0.000176798	0	0	0	6.87864e-05	0	0	0	0	0	0	0	0	0	0.000110591	0	1.55463e-05	0	0	0	0	0	0	0	0	0.000125125	0	0	0	0	0	0.00020027	0	0	0	0
MERGE6962ID	0	0	0	0	0	0	0	0	0	0	0	0	0	0	0	0	0	0	0	0	0	0	0	0	0	0	0	0.000884727	0.000380537	0.00029538	0.000364148	0.000314347	0.000294058	0	0	0	0	0	0.000125125	0	0	0	0	0	0	0	0	0	0
MERGE22968ID	0	0	0	0	0	0	0	0	0	0	0	0	0	0	0	0	0	0	0	0	0	0	0	0	0	0	0	0	0	0	0	0	0	0	0.00016781	0	0	0	0	0	0	0	0	0	0	0	0	0	0
MERGE48584ID	0	0	0	0	0	0	0	0	0	0	0	0	0	0	0	0	0	0	0	0	0	0	0	0	0	0	0	0	0	0	0	0	0	0	0	0	0	0	0	0	0	0	0	0	0	0	0	0	0
MERGE2840ID	0	0	0	0	0	0	0	0	0	0	0	0	0	0	0.000515707	0	0	0	0	0	0	0	0	0	0	0	0	0	0	0	0	0	0	0	0	0	0	0	0	0	0	0	0	0	0	0.000192141	0	0.000247473	0.000115362
MERGE14721ID	0	0	0	0.000191736	0	0	0	0	0	0	0	0	0	0	0	0	0	0	0	0	0	0	0	0	0	0	0	0	0	0	0	0	0	0	0	0	0	0	0	0	0	0	0	0	0	0	0	0	0
MERGE18194ID	0	0	0	0	0	0	0	0	0	0	0	0	0	0	0	0	0	0	0	0	0	0	0	0	0	0	0	0.000221182	0	0	0	0	0	0.000855048	0	0	0	0	4.17084e-05	0	0	0	0	0	0	0	0	0	0
MERGE7379ID	0	0	0	0	0	0	0	0	0	0	0	0	0	0	0	0	0	0	0	0	0	0	0	0	0	0	0	0	0	0	0	0	0	0	0	0	0	0	0	0	0	0	0	0	0	0	0	0	0
MERGE82874ID	0	0	0	0	1.53426e-05	3.95398e-05	0	0	0	0	0	0	0	0	0	0	0	0	0	0	0	0	0.000523149	0.000209838	0.000744482	0.000407941	0.00121951	9.21591e-05	0	0	0.00129107	0.000833019	0.000789315	0	0	0	0	0	0	0	0	0	0	0	0	0	0	0	0
MERGE21619ID	0	0	0	0	0	0	0	0	0	0	0	0	0	0	0	0	0	0	0	0	9.39872e-05	0	0	0	0	0	0	0	0	0	0	0	0	0.000101446	0	0.000149665	0	0	0	0.000157707	0	0	0	0	0	0	0	0	0.000292841
MERGE69311ID	0	0	0	0	0	0	0	0	0	0	0	0	0	0	0	0	0	0	0	0	0	0	0	0	0	0	0	0	0	0	0	0	0	0	0	0	0	0	0	0	0	0	0	0	0	0	0	0	0
MERGE32756ID	3.34247e-05	0	0	0	1.53426e-05	0.000197699	0	0	0	0	0	0	0	0	0	0	0.000220099	0	0	0	0	0	0	0	0	1.69976e-05	0	0	0	0	0.000264835	4.7152e-05	1.54768e-05	0	0	0	1.48876e-05	0	0	0	0	0	0	0	0	0	0	0	0
MERGE4338ID	0	0	0.000500864	0	0	0	0	0	0	0	9.12159e-05	0.000346829	0.000467136	0	0	0	0	0	0	0	0.000328955	0	0	0	0	0	0	0.00020275	0	0	0	0	0	0	0	0	0	0	0	0	0	0	0	0	0	0	0	0	0
MERGE3110ID	0	0	0	0	0	0	0	0	0	0	0	0	0	0	0	0	0	0	0	0	0	0	0	0	0	0	0	0	0	0	0	0	0	0	0	0	0	0	0	0	0	0	0	0	0	0	0	0	0
MERGE329ID	0.000133699	0.000183449	5.00864e-05	0.000127824	6.13704e-05	0	0	0	3.5025e-05	0	0	0	0.000743958	8.83991e-05	0.000515707	6.89925e-05	3.66831e-05	8.5983e-05	0.000304491	2.5444e-05	0.000211471	8.54949e-05	0.000140848	2.99769e-05	0.000161304	6.79902e-05	0.000100234	0	1.3122e-05	0	0	0	0	4.3477e-05	0	0	0	0	0	8.76148e-05	7.21436e-05	0	0.00010063	8.82379e-05	5.00676e-05	0.000134499	2.12707e-05	0.0002094	9.76138e-05
MERGE89660ID	0.000367672	0	0	0	0	0	6.74878e-05	0	0	0	9.12159e-05	0	0.000536341	0	0	0	0	0	0.000372156	0	0	0	0.000402423	0	0	0	0.000300702	0	0.000721709	0	0	0	0	0	0	0	0	0	0	0	0	0	0	0	0	0	0.000233978	0	0
MERGE17711ID	0	0	0	0	0	0	0	0	0	0	0	0	0	0	0	0	0	0	0	0	0	0	0	0	0.000223344	0	0	0	0	0	0	0	0	0	0	0	0	0	0	0	0	0	0	0	0	0	0	0	0.000115362
MERGE25489ID	0	0	0	0	0	0	0	0	0	0	0	0	0	0	0	0	0	0	0	0	0	0	0	0	0	0	0	0	0	0	0	0	0	0	0	0	0	0	0	0	0	0	0	0	0	0	0	0	0
MERGE7545ID	0	0	0	0	0	0	0	0	0	0	0	0	0	0	0	0	0	0	0	0	0	0	0	0	0	0	0	0	0	0	0	0	0	0	0	0	0	0	0	0	0	0	0	0	0	0	0	0	0
MERGE1897ID	0	0	0	0	0	0	0	0	0	0	0	0	0	0	0	0	0	0	0	0	0	0	0	0	0	0	0	0	0	0.000202102	0	0	0	0	0	0	0	0	0	0	0	0	0	0	0	0	0	0	0
MERGE11341ID	0	0	0	0	0	0	0	0	0	0	0	0	0	0	0	0	0	0	0	0	0	0	0	0	0	0	0	0	0	0	0.000115865	0	0	0.000144923	0	0.000299331	0	0	4.17084e-05	0	0	0	0	0	0	0	0	0	0
MERGE11186ID	0	0	0.000225389	0	0	0	0	0	0	0	0	0	0	0.000147332	0	0	0	0	0	0	0	0	0	0	0	0	0	0	0	0	0	0	0	0.000347816	0	0	0.000238202	0	8.34168e-05	0	0	8.91285e-05	0	0	0.000150203	0.000288212	0	0	8.87398e-05
MERGE8677ID	0	0	0	0	0	0	0	0	0	0	0	0	0	0	0	0	0	0	0	0	0	0	0	0	0	0	0	0	0	0	0	0	0	0	0	0	0	0	0	0	0	0	0	0.000110297	0	0	0	0	0.000354959
MERGE8142ID	0	0	0	0	0	0	0	0	0	0	0	0	0	0	0	0	0	0	0	0	0	0	0	0	0	0	0	0	0	0	0	0	0	0	0	0	0	8.71232e-05	0.000125125	0	0	0	0.000690032	0	0.00052571	0.000153713	0	0.000571091	0
MERGE8125ID	0	0	0	0	0	0	0	0	0	0	0	0	0	0	0	0	0	0	0	0	0	0	0	0	0	0	0	0	0	0	0	0	0	0	0	0	0	0	0	0	0	0	0	0	0	0	0.000191436	0	0
MERGE8050ID	0	0	0	0	0.000138083	0	0	0	0	0	0	0	0	0	0	0	0	0	0	0	0	0	0	0	0	0	0	0	0	0	0	0	0	0	0	0	0	8.71232e-05	0	0	0	0	0	0	0	0.000211356	0	0	0
MERGE18332ID	0	0	0	0	0	0	0	0	0	0	0	0	0	0	0	0	0	0	0	0	0	0	0	0	0	0	0	0	0	0	0	0	0	0	0	0	0	0	0	0.000227798	0	0	0	0	0	0	0	0	0
MERGE18828ID	0	1.83449e-05	0.000100173	0	0.000444935	0.000375628	0.00128227	0.00259727	0.00213653	0.000276735	0	0.000346829	0	0	0	0.00036796	9.17078e-05	0	0	0	9.39872e-05	0	0	0	0	0	0	0	0	0	0	0	0	0.000130431	0.000146834	0	2.97752e-05	0	0	0.000122661	0.000144287	0	0	0	0.000300406	0.000211356	0	3.80728e-05	7.09918e-05
MERGE6048ID	0	0	0.000200346	0	0	0	3.37439e-05	0	0	0	0	0	0	0	0	0	0	0.000137573	0	0	0	0	0	0	0	0	6.68226e-05	0	0	0	0	0	0	0	0	0.000256569	0	0	0	0.000543212	0	8.91285e-05	0	0	0	0	0	0	0
MERGE15562ID	0	0	0	0	0	0	0	0	0	0	0	0	0	0	0	0	0	0	0.000270659	0	0	0	0	0.000299769	0	0	0	0	0	0	0	0	0	0	0	0	0	0	0	0	0.000144287	0	0	0	0	0	0	0.000114218	0
MERGE209036ID	0	0	0	0	0	0	0	0	0	0	0	0	0	0	0	0	0	0	0	0	0	0	0	0	0	0	0	0	0	0	0	0	0	0	0	0	0	0	0	0	0	0	0	0	0	0	0	0	0
MERGE26264ID	0	0	0	0	0	0	0	0	0	0	0.00118581	0.000994243	0	0	0	0	0	0	0	0	0	0	0	0	0	0	0	0.000165886	0	0	0	0	0	0	0	0	0	0	0	0	0	0	0	0	0	0	0	0	0
MERGE14711ID	0	0	0	0	0	0	0	0	0	0	0	0	0	0	0	0	0	0	0	0	0	0	0	0	0	0	0	0	0	0	0	0	0	0	0	0	0	0	0	0	0	0	0	0	0	0	0	0	0
MERGE16983ID	0	0	0	0	0	0	0	0	0	0	0	0	0	0	0	0	0	0	0	0	0	0	0	0	0	0	0	0	0	0	0	0	0	0	0	0	0	0	0	0	0	0	0	0	0	0	0	0	0
MERGE16967ID	0	0	0	0	0	0	0.000168719	0	0	0	0	0	0	0	0	0	0	0	0	0	0	0	0	0	0	0	0	0	0	0	0	0	0	0	0	0	0	0	0	0	0	0	0	0	0	0	0	0	0
MERGE7371ID	0	0	0	0	0	0	0.000337439	0	0	0	0	0	0.000501739	0	0	0	0	0	0	0	0	0	0	0	0	0	0	0	0.000367415	0	0	0	0	0	0	0	0	0	0	0	0	0	0	0	0	0	0	9.51819e-05	0
MERGE17522ID	0	0	0	0	0	0	0	0	0	0	0	0	0	0	0	0	0	0	0	0	0	0	0	0	0	0	0	0	0	0	0	0	0	0	0	0	0	0	0	0	0	0	0	0	0	0	0	0	0
MERGE87928ID	0.000267398	0	0	0	0.000153426	0	0	0	0	0	0	0	0	0	0	0	0	0	0	0	0	0	0	0	0	0	0	0	0	0	0	0.000204325	0	0	0	0	0	0	0	0.000350459	0	0.000378796	0	0	0	0	0	0	0
MERGE12625ID	0	0	0	0	0	0	0	0	0	0	0	0	0	0	0	0	0	0	0	0	0	0	0	0	0	0	0	0	0	0	0	0	0	0.000144923	0	0	0	0	0	0	0	0	0.000416894	0	2.50338e-05	0.000134499	0	0.000114218	0
MERGE8105ID	0	0	0	0	0	0	0	0	0	0	0	0	0	0	0	0	0	0	0	0	0	0	0	0	0	0	0	0	0	0	0	0	0	0	0	0	0	0	0	0.000105138	0	0	0	0	0	0	0	0	0
MERGE17584ID	0	0.00011007	0.00142746	0	0	0	0	0	0	0	0	0	0	0	0	0	0	0	0	0.000330772	0	0	0	0	0	0	0	0	0	0	0	0	0.000185721	0.000173908	0	0	0	0.0003236	0.000688188	0	9.01795e-05	4.45643e-05	0.000373767	0	0.000350473	5.76424e-05	0.00029779	0.000456873	0
MERGE58962ID	0	0	0	0	0.000122741	0	0	0.000407415	0	0	0	0	0	0	0	0	1.83416e-05	1.71966e-05	0	0	0	0	8.04845e-05	0	0	0	0	0	0	0	0	0	4.64303e-05	0	0	0	0	1.24462e-05	0	0	0	0	0	0	0	0	0	0	0
MERGE1573ID	0	0	0	0	0	0	0	0	0	0	0.000182432	0	0	0	0	0	0	0	0	0	0	0	0	0	0	0.00013598	0.000183762	0	0	0	0	0	0.000139291	0	0	0	0.000297752	0	0	0	0.000252502	0	0	0	0	0	0	0	0
MERGE7068ID	0	0	0	0	0	0	0	0	0	0	0	0	0	0	0	0	0	0	0	0	0	0	0	0	0	0	0	0	0	0	0	0	0	0	0	0	0	0	0	0	0	0	0	0	0	0	0	0	0
MERGE8450ID	0	0	0	0	0	0	0	0	0	0	0	0	0	0	0	0	0	0	0	0	0	0	0	0	0	0	0	0	0	0	0	0	0	0	0	0.00254431	0	0	0	0.000543212	0	0	0	0	0	0	0	0	0
MERGE88579ID	0	0	7.51296e-05	0	0	0	3.37439e-05	0	0	0	0	0	0	0	0	0.000114987	0	5.15898e-05	0	0	0	1.7099e-05	0	0.000179862	0	0	0	0	0	0	0	0	0	0	0	0	0	0	0	0	0	0	0	0	0	0	0	0	0
MERGE11422ID	0	0	0	0	0	0	0	0	0	0	0	0	0	0	0	0	0	0	0	0	0	0	0	0	0	0	0	0	0	0	0	0	0	0	0	0	0	0	0.000375375	0	5.41077e-05	0	0.000201259	0	0.000175237	0.000153713	0.000361602	0.000114218	0
MERGE24379ID	0	0	0	0	0	0	0	0	0	0	0	0	0	0	0	0	0	0	0	0	0	0	0	0	0	0	0	0	0	0	0	0	0	0	0	0	0	0	0	0	0	0	8.6254e-05	0	0	0	0	0	0
MERGE9478ID	0	0	0	0	0	0	0	0	0	0	0	0	0	0	0	0	0	0	0	0	0	0	0	0	0	0	0.000217173	0	0	0	0	0	0	0	0	0.000384854	0	0	0	0	0	0	0	0	0	0	0	0	0
MERGE17597ID	0	0	0	0	0	0	0	0	0	0	0	0	0	0	0	0	0	0	0	0	0	0	0	0	0	0	0	0	0	0.000202102	0	0	0	0	0	0	0	3.73385e-05	0	0	0	0	0	0	0	0	0	0	0
MERGE19265ID	0	0.000348554	0.000225389	9.58681e-05	4.60278e-05	0	0.000202463	0.000203707	0	0	0	0	0	0	0	0	0	0	0	0	0	0	0	0	0	0	0	0.000129023	0	0.000217648	0	0	0	0	0	6.41423e-05	0	0	0	0	0	0	0	0	0	0	0	0	0
MERGE22159ID	0	0	0	0	0	0	0	0	0	0	0	0	0	0	0	0	0	0	0	0	0	0	0	0	0	0	0	0	0	0	0	0	0	0	0	6.41423e-05	0.000133988	0	0	0	0	0	0	0	0	0	0	0	0
MERGE17434ID	0	0.000293519	0	9.58681e-05	0	0	0	0	0	0	0	0	0	0	0	0	0	0	0	0	0	0	0	0	0	0	0	0	0	0	0	0	0	0.000362308	0.000230739	0.000235188	0	0	0	0	0	0	0	0	0	0.000307426	0.000276519	0.000856637	0
MERGE9977ID	0	0	0	0	0	0	3.37439e-05	0.000509269	0	0	0	0	0	0	0	0	0	0	0	0	0	0.000273584	0	0	0	0	0	0	0	0	0	0	0	0	0	0	0	0	0	0	0	0	0	0	0	0	0	0	0
MERGE17892ID	0	0.000752142	0	0	0	0	0	0.000152781	0	0	0	0	0	0	0	0.000597935	0.00133893	0.000240753	0	0	0	0.00140212	0.00110666	8.99308e-05	0.000806522	0.000237966	1.67056e-05	0	0	0	0	0	0	0	0	0	0	0	0	0	0	0	0	0	0	0	6.38121e-05	0	0
MERGE9002ID	0	0	0	0	0	0	0	0	0	0	0	0	0	0	0	0	0	0	0	0	0	0	0	0	0	0	0	0.000165886	0	0.000202102	0	0	0	0	0	0	0	0	0	0	0	0	0	0	0	0	0	0	0
MERGE19546ID	0	0	0	0	0	0	0	0	0	0	0	4.62438e-05	0	0	0	0	0	0	0	0	0	0	0	0	0.000682441	0	0	0	0	0.000279833	0	0	0	0	0	0	0	0	0	0	0	0	0	0	0	0	0	0	0
MERGE88343ID	6.68494e-05	0	0	0	0.000506306	0	0	0	0	0	0	0	0	0	0	0	0	1.71966e-05	0	0	0	0.000530069	0	0	0	0.000271961	1.67056e-05	0	0	0	0	0	0	0	0	0	0	0	0	0	0	0	0	0	0	0	0	0	0
MERGE7954ID	0	0	0	0	0	0	0	0	0	0	0	0	0	0	0	0	0	0	0	0	0	0	0	0	0	0	0	0	0	0	0	0	0	0	0	0	0	0	0	0	0	0	0	0	0	0	0	0	0
MERGE27494ID	0	0	0	0	0	0	0	0	0	0	0	0	0	0	0	0	0	0	0	0	0	0	0	0	0	0	0	0	0	0	0	0	0	0	0	0	0	0	0	0	0	0	0	0	0	0	0	0	0
MERGE18371ID	0	0.000330209	0.000225389	0	0	0	0.000371183	0.000305561	0.000490351	0.000197668	0	0	0	0.000589327	0.000246642	0	0	8.5983e-05	0	0	0	0	0	0	0	0	0	0	0.000446147	0.00012437	0	0	0	0	0	0	0	0	0	0	0	0	0	0	0	0	0	0	0
MERGE9586ID	0	0	0	0	0	0	0	0	0	0	0	0	0	0	0	0	0	0.000137573	0	0	0	0	0	0	0	0	0	0.000129023	0	4.66389e-05	0	0	0	0	0.000272691	0	0	0	0.000166834	0	0	0	0	0	0	0	0	0	0
MERGE18813ID	0	0	0	0	0	0	0	0	0	0	0	0	0	0	0	0	0	0	0	0	0	0	0	0	0	0	0	0	0	0	0	0	0	0	0	0	0	0	0	0	0	0	0	0	0	0	0	0	0
MERGE7955ID	0.000200548	0.00011007	0	0	0	0	0	0	7.00501e-05	0	0	0	0	0	0	0	0	0	0	0	0	0.00034198	0.000261575	0.000329746	0.000607993	0.000271961	3.34113e-05	0.000479227	0.00157464	0.000388657	0	0	0	8.6954e-05	0	0.000342092	0	0	0.000145979	0	0	0	0	0	0	0	0	0	0
MERGE21084ID	0	0	7.51296e-05	0	0	0	0	0	0	0	0	0	0	0	0	0	0	0	0	0	0	0	0	0	0	0	0	0	0	0	0	0	0	0	0	0	0	0	0	0	0	0	0	0	0	0	0	0	0
MERGE18778ID	0	0	0	0	0	0	0	0	0	0	0	0	0	0	0	0	0	0	0	0	0	0	0	0	0	0	0	0	0	0	0	0	0	0	0	0	0	0	0	0	0	0	0	0	0	0	0	0	0
MERGE18777ID	0.000334247	0	0	0	0	0	0	0	0	0	0	0	0	0	0	0	0	0	0	0	0	0	0	0	0	0	0	0	0	0	0	0	0	0	0	0	5.95504e-05	0	0	0	0	0	0	0	0.000125169	0	0	0	0
MERGE23348ID	0	0	0	0	0	0	0	0	0	0	0	0	0	0	0.000201798	0	0	0	0	0	0	0	0	0	0	0	0	0	0	0	0	0	0	0	0	0	0	0	0	0	0	0	0.000316265	0.000176476	0	0	0	0	0
MERGE8502ID	0	0	0	0	0	0	0	0	0	0	0	0	0	0	0	0	0	0	0	0	0	0	0	0	0	0	0	0	0	0	0	0	0	0	0	0	0	0	0	0	0	0	0	0	0	0	0	0	0
MERGE18668ID	0	0	0	0	0	0	0	0	0	0	0	0	0	0	0	0	0	0	0	0	0	0	0	0	0	0	0	0	0	0	0	0	0	0	0	0	0	0	0	0	0	0	0	0	0	0	0	0	0
MERGE13070ID	0	0	0.000150259	0	0	0	0	0	0	3.95335e-05	0	0	0	0	0	0.000137985	1.83416e-05	0	0.00079506	0.000457992	0.000493433	0	0.00054327	0.000239815	0.000235752	8.49878e-05	0.000567992	0.000294909	6.56099e-05	0.000155463	0	0	0	0.000231877	0	2.13808e-05	5.95504e-05	0	0	0	0	0	0	0.000198535	0	0.000288212	0	0	8.87398e-05
MERGE6840ID	0	0	0	0	0	0	0	0	0	0	0	0	0	0	0	0	0	0	0	0	0	0	0	0	0	0	0	0	0	0	0	0	0	0	0	0	0	0	0	0	0	0	0	0	0	1.92141e-05	0	0	0
MERGE88873ID	0	0	0	3.1956e-05	0	0.000158159	0	0	0	0	0	0	0	0	0	0	0	0.000189163	0	0	0	0	0	0	0	0	0	0	0	0	3.31044e-05	0	0.000216675	0	0	0	0	0	0	0	1.80359e-05	0	0	0	0	0	0	0	0
MERGE1125ID	0	0	0	0	0	0	0	0	0	0	0	0	0	0	0	0	0	0	0	0	0	0	0	0	0	0	0	0	0	0	0	0	0	0	0	0	8.93256e-05	0.000124462	0	0	0	0	2.87513e-05	0	0	0	4.25414e-05	0	0
MERGE134471ID	0	0	0	0	0	0	0	0	0	0	0	0	0	0	0	0	0	0	0	0	0	0	0	0	0	0	0	0	0	0	0	0	0	0	0	0	0	0	0	0	0	0	0	0	0	0	0	0	0
MERGE2463ID	0	0	0	0	0	0	0	0	0	0	0	0	0	0	0	0	0	0	0	0	0	0	0	0	0	0	0	0	0	0	0	0	0	0	0	0	0	0	0	0.000332936	0	0	0	0.000397071	0	0.000268998	0	0.000228437	0
MERGE1870ID	0	0	0	0	0	0	0	0	0	0	0	0	0	0	0	0	0	0	0	0	0	0	0	0	0	0	0	0	0	0	0	0	0	0	0	0	0	0	0	0	0	0	0	0	0	0	0	0	0
MERGE11343ID	0	0	0	0	0	0	0	0	0	0	0	0	0	0	0	0	0	0	0	0	0	0	0	0	0	0	0	0	0	0	0	0	0	0	0	0	0	0	0	0	0	0	0	0	0	0	0	0	0
MERGE43971ID	0	0	0	0	0	0	0	0	0	0	0	0	0	0	0	0	0	0	0	0	0	0	0	0	0	0	0.000100234	0	0	0	0	0	0	0	0	0	0	0	0	0	0	0	0	0	0	0	0	0	4.43699e-05
MERGE9599ID	0	0	0	0	0	0	0	0	0	0	0	0	0	0	0	0	0	0	0	0	0	0	0	0	0	0	0	0	0	0	0	0	0	0	0	0	0	0	0	0	0	0	0	0	0	0	0	0	0
MERGE33622ID	0	0	0	0	0	0	0	0	0	0.000197668	0	0	0	0	0	0	0	0	0	0	0	0	0	0	0	0	0	0	0	0.000139917	0	0	0	0	0	0	0	0	0	0	0	0	0	0	0	0	0	0	0
MERGE18088ID	0	0	0	0	0	0	0	0	0	0	0	0	0	2.94664e-05	0	0	0	0	0	0	0	0	0	0	0	0	0	0	0	7.77315e-05	0	0	0	1.44923e-05	0	0	0	0	0	0	0	0	0	0	0	1.92141e-05	0	0	0
MERGE810ID	0.000267398	0.000605382	0	0	0	0	0.000134976	0	0	0.00110694	0	0.000855511	0	0.00064826	0.000896881	0	0	0	0	0.000203552	0	0.000188089	0	5.99538e-05	0	0	0.000434347	0.000387068	0.000551123	0	0	0	0	0.000652155	0.000314644	0.000320712	0	0	0.000208542	0	0	0	0	0	0	0.000153713	0	0.000114218	0
MERGE7120ID	0	0	0	0	0	0	0	0	0	0	0	0	0	0	0	0	0	0	0	0	0	0	0	0	0	0	0	0	0	0	0	0	0	0	0	0	0.000580616	0	0	0	0	0	0	0	0	0	0.00316934	0	7.98658e-05
MERGE107757ID	0	0	0	0	0	0	0	0	0	0	0	0	0	0	0	0	0	0	0	0	0	0	0	0	0	0	0	0	0	0	0	0	0	0	0	0	0	0	0	0	0	0	0	0	0	0	0	0	0
MERGE10024ID	0	0	0	0	0	0	0	0	0	0	0	0	0	0	0	0	0	0	0	0	0	0	0	0	0	0	0	0	0.000301806	0	0	0	0	0	0	0	0	0	0	0	0	0	0	0	0	0	0	0	0
MERGE26508ID	0	0	0	0	0	0	0	0	0	0	0	0	0	0	0	0	0	0	0	0	0	0	0	0	0	0	0	0	0	0	0	0	0	0	0	0	0	0	0	0	0	0	0	0	0	0	0	0	0
MERGE27686ID	0	0.000183449	7.51296e-05	0	9.20556e-05	7.90795e-05	0.000337439	5.09269e-05	0.000175125	0	0.000638511	0.000462438	0	0	4.48441e-05	0	0	0.000189163	0	0	0	0	0	0	0	0	0	0.000294909	0	0.000155463	0	0	1.54768e-05	0	0	0	0	0	0	0	0	0	0	0	0	0	0	0	8.87398e-05
MERGE33601ID	0	0	0	0	0	0	0	0	0	0	0	0	0	0	0	0	0	0	0	0	0	0	0	0	0	0	0	0	0	0	0	0	0	0	0	0	0	0	0	0	0	0	0	0	0	0	0	0	0
MERGE16378ID	0	0	0	0	0	0	0.000404927	0.000763903	0.000385275	0	0	0	0	0	0.000919303	0.000206977	0	0	0	0	0	0.000598465	0	0	3.72241e-05	0	0.000200468	0	0	0	0	0	0	0	0	0	0	0	0	0	0	0	0	0	0	0	0	0	0
MERGE67667ID	0	0	0	0	0	0	0.000168719	0	0	0	0	0	0	0	0.00033633	0	0	0	0	0	0	0	0	0	0	0.000288958	0	0.000276477	0.000118098	0	4.96565e-05	0	0	0	0.000251715	0	0	0	0	0	0	0	0	0	0	0	0	0	0
MERGE8266ID	0	0	0	0	0	0	0	0	0	0	0	0	0	0	0	0	0	0	0	0	0	0	0	0	0	0	0	0	0	0	0	0	0	0	0	0	0	0	0	0	0	0	0	0	0	0	0	0	0
MERGE32791ID	0	0	0	0	0.000214796	0	0	0	0	0	0	0	0	0	0	0	0	0	0	0	0	0	0	0	0	0.000237966	0.00026729	0	0	0	0	0	0	0	0	0	0	0	0	7.00918e-05	0	0	0	0	0	0	0	0	0
MERGE23717ID	0	0	0	0	0	0	0	0	0	0.000237201	0	0	0	0	0	0	0	0	0	0.00025444	0	0	0	0	0	0	0	0	0	0	0	0	0	0	0	0	0	0	0.000291959	0.000210275	0	0.000423361	0	0	0	0	0	0	0
MERGE32275ID	0	0	0	0	0	0	0	0	0	0	0	0	0	0	0	0	0	0	0	0	0	0	0	0	0	0	0	0	0	0	0	7.85867e-05	0	0	0	0.00027795	0	0	0	0.000367982	0	0	0	0	0	0	0	0	0
MERGE7548ID	0	0	0	0	0	0	0	0	0	0	0	0	0	0	0	0	0	0	0	0	0	0	0	0	0	0	0	0	0	0	0	0	0	0	0	0	0	0	0	0	0	0	0	0	0	0	0	0	0
MERGE803ID	0	0	0	0	0	0	0	0	0	0	0	0	0	0	0	0	0	0	0	0	0	0	0	0	0	0	0	0	0	0	0	0	0	0	0	0	0	0	0	0	0	0	0	0	0	0	0	0	0
MERGE21857ID	0	0.000293519	0	0	0	0	0	0	0.000105075	0	0	0	0	0	0	0	0	0	0	0	0	0	0	0	0.00012408	0	0	0	0	0	0	0	0	0	0	0	0	0	0	0	0	0	0	0	0	0	0	0	0
MERGE957ID	0	0	0	0.000191736	0.000276167	0.000197699	0.00043867	0.000611122	0.000490351	0.000276735	9.12159e-05	0.000670536	0	0.00032413	0.000269064	0.000252972	0	5.15898e-05	0.000405988	0	0.000422942	0.00017099	0.000281696	0.0007794	6.20401e-05	0.000118983	0.000233879	0	0.000236196	0.000264287	0	0	0	0.000144923	0.000230739	0.000983515	0.000297752	0.000211585	0	0.000508166	0	0	0.000115005	0	0.000350473	0	0.000170166	0	0
MERGE11260ID	0	0	0	0	0	0	0	0	0	0	0	0	0	0	0	0	0	0	0	0	0	0	0	0	0	0	0	0	0	0	0	0	0	0	0	0	0	0	0	0	0	0	0	0	0	0	0	0	0
MERGE7982ID	0	0	0	0	0	0	0	0	0	0	0	0	0	0	0	0	0	6.87864e-05	0	0	0	0	0	0	0	0	0	0	0	0	0	0	0	0	0	0	0	0	0	5.25689e-05	0	0	0	0	0	0	0	7.61455e-05	0
MERGE4972ID	0	0	0	0	0	0	0	0	0	0	0	0	0	0	0	0	0	0	0	0	0	0	0	0	0	0	0	0	0	0	0	0	0	0	0	0	0	0	0	0	0	0	0	0	0	0	0	0	0
MERGE37160ID	0	0	0	0	0	0	0	0	0	0	0	0	0	0	0	0	0	0	0	0	0.000140981	0	0	0	0	0	0	0	0	0	0	0	0	0	0	0	0	0	0	0	0	0	0	0	0	0	0	0	0
MERGE14970ID	0	0	0	0	0	0	0	0	0	0	0	0	0	0	0	0	0	0	0	0	0	0	0	0	0	0	0	0	0	0	0	0	0	0	0	0.000171046	0	0	0	0	0	0	0	0	0	0	0	0	0
MERGE159538ID	0	0	0	0	0	0	0	0	0	0	0	0	0	0	0	0	0	0	0	0	0	0	0	0	0	0	0	0	0	0	0	0	0	0	0	0	0	0	0	0	0	0	0	0	0	0	0	0	0
MERGE16773ID	0	0	0	0.000766945	0	3.95398e-05	0	0.000407415	0	0	0	0	0	0	0	0	0	0	0	0	0	0.000803652	0.000583513	0	0.00081893	0	0.000133645	0	0	0	0.00220144	0.00113165	0.000603594	0	0	0	0	0	0	0	0	0	0	0	0	0	0	0	0
MERGE18963ID	0	0	0	0.000351516	0	0	0	0	0	0.000632536	0	0	0	0	0	0	0	0	0	0.000330772	0.000892878	0	0	0	0	0	0	0	0	0	0	0	0	0	0	0	0	0	0.000271104	0	0	0	0	0	0	0.000249784	0	0	0
MERGE15007ID	0	0	0	0	0	0	0	0	0	0	0	0	0	0	0	0	0	0	0	0	0	0	0	0	0	0	0.000133645	0	0	0	0	0	0	0	0	0.000342092	0	0	0	0	0	0	0	0	0	0	0	3.80728e-05	0.000275093
MERGE62113ID	0	0	0	0	0	0	0	0	0	0	0	0	0	0	0	0	0	0	0	0	0	0.00034198	0.000342059	0	0	0	0	0	0	0	0	0	0	0	0	0	0	0	0	0	0	0	0	0	0	5.76424e-05	0	0	0
MERGE5147ID	0	0	0	0	0	0	0	0	0	0	0	0	0	0	0	0	0	0	0	0	0	0	0	0	0	0	0	0	0	0	0	0	0	0	0	0	0	0	0	0	0	0	0	0	0	0	0	0	0
MERGE51512ID	0	0	0	0	0	0	0	0	0	0	0	0	0	0	0	0	0	0	0	0	0	0	0	0	0	0	0	0	0	0	0	0	0	0	0	0	0	0	0	0	0	0	0	0	0	0	0	0	0
MERGE33279ID	0	0	0.000450778	0	0	0	0	0	0	0.000553469	0.00045608	0	0	0	0	0	0	0	0	0.000839652	0.000446439	0	0	0	0	0	0	0.000147455	0	0	0	0	0	0.000101446	0	0	0	0	8.34168e-05	0	0	0	0	0	0	0	0	0	0
MERGE18186ID	0	0	0	0	0	0	0	0	0	0	0	0	0	0.000795592	0	0	0	0	0	0	0	0.000410376	0	0.000179862	0	0.000458934	0.000367524	0.000681977	0.00192893	0.000886139	0	0	0	0	0	0.000149665	0	0	4.17084e-05	0	0	0	0	0	0	0	0	0	0
MERGE117788ID	0.000902467	3.66898e-05	0.000500864	6.39121e-05	0.000368222	0	3.37439e-05	0	0.00021015	0.000593003	0	0.000254341	0	0	0.000358752	0	0	1.71966e-05	0	0	0	6.83959e-05	0	0	0	0	1.67056e-05	0	0	0.000171009	0	0	0	1.44923e-05	0	0	0	0	0	0	9.01795e-05	0	0	0	0	0	0	0	0
MERGE26074ID	0	0	0.000325562	0	0.000107398	0	6.74878e-05	0.000356488	0	0	0	0.000393073	0.000674752	0.000471462	0	0	0	0	0	0.000101776	0.000751897	0	0	0	0	0	0	0.000331773	0	0	0	0	0	0	0	0	0	0	0	0	0	0	0	0	0	1.92141e-05	0	0	0
MERGE14580ID	0	0	0	0	0	0	0	0	0	0	0	0	0	0	0	0	0	0	0	0	7.04904e-05	0	0	0	0.000136488	0	0	0	0.000393659	0	9.93131e-05	0	0	0	0	0	0	0	0	0	0	0	0	0	0	0	0	0	0
MERGE18533ID	0	0	0	0	0	0	0	0	0	0	0	0	0	0	0	0	0	0	0	0	0	0	0	0	0	0	0	0	0	0	0	0	0	0	0	0	0	0	0	0	0	0	0	0	0	0	0	0	0
MERGE5104ID	0	0	0	0	0	0	0	0	0	0	0	0	0	0	0	0	0	0	0	0	0	0	0	0	0	0	0	0	0	0	0	0	0	8.6954e-05	0	0	0	0	0	0	0	0	0	0	0	0	0	0	0
MERGE33908ID	0	0	0	0	0	0	0	0	0	0	0	0	0	0	0	0	0	0	0	0	0	0	0	0	0	0	0	0	0	0	0	0	0	0	0	0	0	0	0	0	0	0	0	0	0	0	0	0	0
MERGE6968ID	0	0	0	0	0	0.000158159	0	0	0	0	0	0	0	0	0	0	0	0	0	0	0	0	0	0	0	0	0	0	0	0	0	0	0	0	0	0	0	9.95694e-05	0.000145979	0	0	0	0	0	0	0	0	0	0.000354959
MERGE1827ID	0	0	0	0	0	0	0	0	0.0002802	0	0	0	0	0	0	0	0.000440197	0	0	0.000457992	0	0	0	0	0	0	0	0	0	0.000139917	0.000182074	0	0	0.000478247	0	0	0	0	0	0	0	0	0	0	0	0	0	0	0
MERGE6945ID	0	0	0	0	0	0	0	0	0	0	0	0	0	0	0	0	0	0	0	0	0	0	0	0	0	0	0	0	0	0	0	0	0	0	0	0	0	0	0	0	0.000126251	0	0	0	0	0	0	0	0
MERGE7824ID	0	0	0	0	0	0	0	0	0	0	0	0	0	0	0	0	0	0	0	0	0	0	0	0	0	0	0	0	0	0	0	0	0	0	0	0	0	0	0	0	0	0	0	0	0	0	0	0	0
MERGE791ID	0.000434521	0	0.000275475	0	0	0	0	0	0	0	0	0	0	0.000383063	0.000179376	0	0	0	0.000676647	0.000279884	0.000469936	0	0	0	0.00012408	0	0	0.000129023	0.000183708	0.000326472	0	0.000204325	0.000108337	0.000391293	0.000839049	0	0.000357302	0	0	0	0.000216431	0	0	0.000286773	0	0	0	0	0.000354959
MERGE19525ID	0	0	0	6.39121e-05	0.000138083	0	0	0	0	0	0	0	0	0	0	0.000114987	0	0	0	0	0	0	0	0	0	0	1.67056e-05	0	0	0	0	3.14347e-05	0	0	0	0	0	0	0	0	0	0	0	0	0	0	0	0	0
MERGE1737ID	0	0	0	0	0	0	0	0	0	0	0	0	0	0	0	0	0	0	0	0	0	0	0	0	0	0	0	0	0	0	0	0	0	0	0	0	0	0	0	0	0	0	0	0	0	0	0	0	0
MERGE17610ID	0	0	0	0	0	0	0	0	0	0	0	0	0	0	0	0	0	0	0	0	0	0	0	0	0	0	0	0	0	0	0	0	0	0	0	0	0	0	0	0	0	0	0	0	0	0	0	0	0
MERGE5523ID	0	0	0	0	0	0	0	0	0	0	0	0	0	0	0	0	0	0	0	0	0	0	0	0	0	0	0	0	0	0	0	0	0	0	0	0	0	0	0	0	0	0	0	0	0	0	0	0	0
MERGE88507ID	0	0	0	0	0	0	0	0	0.00021015	0	0	0	0	0	0	0	0	0	0	0	0	0.000393277	0	0	0.00012408	0	0	0	0	0	0	1.57173e-05	1.54768e-05	0	0	0	0	0	0	0	0	0	0	0	0	0	0	0	0
MERGE5729ID	0	0	0	0	0	0	0	0	0	0	0	0	0	0	0	0	0	0	0	0	0	0	0	0	0	0	0	0	0	0	0	0	0	0	0	0	0	0	0	0	0	0	0	0	0	0	0	0	0
MERGE5365ID	0	0	0	0	0	0	0	0	0	0	0	0	0	0	0	0	0	0	0	0	0	0	0	8.99308e-05	0	0	0	0	0	0	0	0	0	0	0	0.000320712	0.000267977	0	0	0	0	0	0	0	0	0	0.00029779	0.000285546	0.00017748
MERGE8462ID	0	0	0	0	0	0	0	0	0	0	0	0	0	0	0	0	0	0	0	0	0	0	0	0	0	0	0	0	0	0	0	0	0	0	0	0	0	0.000236477	0	0	0	0	0	0	0	0	0	0	0
MERGE80855ID	0	0	0	0	0	0	0	0	0	0	0	0	0	0	0	0	0	0	0	0	0	0	0	0	0	0	0	0	0	0	0	0	0	0	0	0	0	0	0	0	0	0	0	0	0	0	0	0	0
MERGE45912ID	0.00120329	0	0	0	0	0	0	0	0.0002802	0	0.000182432	0.000208097	0.000692053	0	0.000538129	0.000344962	0	0	0.000270659	0	0.000187974	0	0.000321938	8.99308e-05	0.000632809	0.000917868	0	0.000221182	0.000367415	0.000186556	0.000331044	0	0.000154768	0	0	6.41423e-05	0	0	0	0	0	0	0	0	0	0	0	0	0
MERGE11077ID	0	0	0.000175302	0	0	7.90795e-05	0	0	0	0	0	0.000578048	0.000397931	0	0	0.000965895	0	0.000189163	0.000541318	0	2.34968e-05	0	0	0.000119908	0	0	0	0	0	0	0.000248283	0	0	0	0	0	0	0	0	0	0	0	0	0	0	0	0	0	0
MERGE151599ID	0	0	0	0	0	0	0	0	0	0	0	0	0	0	0.00107626	0	0	0	0.000490569	0	0	0	0	0	0	0	0	0	0	0	0	0	0	0	0	0	0	0	0	0	0	0	0	0	0	0	0	0	0
MERGE7528ID	0	0.000330209	0	0	0	0	0	0	0	0	0	0	0	0.000471462	0.000381174	0	0	0	0	0.000279884	0	0	0	0	0	0	0	0	0	0	0	0	0	0	0	0.000427615	0	0.000273816	0	0	0	0	0	0	0	0	0	0	0
MERGE26976ID	0	0	0	0	0	0	0	0	0	0	0	0	0	0	0	0	0	0	0	0	0	0	0	0	0	0	0	0	0	0	0	0	0	0	0	0.000106904	0	0	0	0	0	0	0	0	0	0.000211356	0	0	0
MERGE33016ID	0	0	0	0	0	0	0	0	0	0	0	0	0	0	0	0	0	0	0	0	0	0	0	0	0	0	0	0	0	0	0	0	0	0	0	0	0	0	0	0	0	0	0	0	0	0	0	0	0
MERGE79972ID	0	0	0.000125216	0	0	0	0	0.000356488	7.00501e-05	0	0	9.24877e-05	0.00119379	0	0.000358752	0.000206977	0	0.000567488	0.000287575	0	0	0	0.000623755	0.000269792	0.000397057	0	0.00026729	0.000700409	0.000590489	0	0	0	7.73838e-05	0	0.00033562	0	0	0	0	0	0	0	0	0	0	0	0	0	6.21179e-05
MERGE33007ID	0	0	0.00132729	0	0	0	0	0	0	0	0	0	0	0	0	0	0	0	0	0	0	0	0	0	0	0	0	0	0	0	0	0	0	0	0	0	0	0	0	0	0	0	0	0	0	0	0	0	0
MERGE27492ID	0	0	0	0	0	0	0	0	0	0	0	0	0	0	0	0	0	0	0	0	0	0	0	0	0	0	0	0	0	0	0	0	0	0	0	0	0	0	0	0	0	0	0	0	0	0	0	0	0
MERGE8754ID	0	0	0	0	0	0	0	0	0	0	0	0	0	0	0	0	0	0	0	0	0	0	0	0	0	0	0	0	0	0	0	0	0	0	0	0	0	0	0	0	0	0	0	0	0	0	0	0	0
MERGE4020ID	0	0	0	0	0	0	0	0	0	0	0	0	0	0	0	0	0	0	0	0	0	0	0	0	0	0	0	0	0	0	0	0	0	0	0	0	0	0	0	0	0	0	0	0	0	0	0	0	0
MERGE89016ID	0	0	0	0.000383472	0	0	0	0	0	0	0	0	0	0	0	0	0	0.000257949	0	0	0	0	0	0	0	0	0	0	0.000354294	0.00041975	0.00014897	0.000267195	0.000185721	0	0	0	0	0	0	0.000192753	0	0	0	0	0	0	0	0	0
MERGE8046ID	0	0	0	0	0	0	0	0	0	0	0	0	0	0	0	0	0	0	0	0	0	0	0	0	0	0	0	0	0	0	0	0	0.000108337	0	0.000146834	0.000106904	0	0	0	0	0	0	0	0	0	0.000134499	0	0.000342655	0
MERGE8145ID	0	0	0	0	0	0	0	0	0	0	0	0	3.46027e-05	0	0	0	0	0	0	0	0	0	0	0	0	0	0	0	0	0	0	0	0	0	0	0.000106904	0	0.0001618	0	0	0	0	0.000301889	0	0	0	0	0	0
MERGE67558ID	0	0	0	0	0	0	0	0	0	0	9.12159e-05	0.00048556	0.000311424	0.000206265	0	0	0	0.00110058	0	0	0	0	0	0	0	0	0	0.00105061	0.000708587	0.000435296	0.000430357	0	0	8.6954e-05	0	0	0	0.000759216	0.000271104	0	0	0	0	0	0	0.000422711	0.000106354	0	0
MERGE146070ID	0	0	0	0	0	0	0	0	0	0	0	0	0	0	0	0	0	0	0	0	0	0	0	0.000119908	0	0	0	0	0	0	0	0	0	0	0	0	0	0	0	0	0	0	0	0	0	0	0	0	0
MERGE33018ID	0	0	0	0	0	0	0	0	0	0	0	0	0	0	0	0	0	0	0	0	0	0	0	0	0	0	0	0	0	0	0	0	0	0	0	0	0	0	0	0	0	0	0	0	0	0	0	0	0
MERGE12653ID	0	0	0	0	0	0	0	0	0	0	0	0	0	0	0	0	0	0	0	0	0	0	0	0	0	0	0	0	0	0	0	0	0	0	0	0	0	0	0	0	0	0	0	0	0	0	0	0	0
MERGE5647ID	0	0	0	0	0	0	0	0	0	0	0	0	0	0	0	0	0	0	0	0	0	0	0	0	0	0	0	0	0	0	0	0	0	0	0	0	0	0	0	0	0	0	0	0	0	0.00023057	0	0	0
MERGE6046ID	0	0	0	0	0	0	0	0	0	0	0	0	0	0	0	0	0	0	0.000202994	0	0	0	0	0	0	0	0	0	0	0	0	0	0	0.00024637	0.000272691	0	0	0	0	0	0	0	0	0	0	0	0	0	0
MERGE33624ID	0	0	0	0	0	3.95398e-05	0	0	0	0	0	0	0	0	0	0	0	0	0	0	0	0	0	0	0	0	0	0	0	0	0	0	0	0	0	0	0	0	0	0	0	0	0	0	0	0	0	0	0
MERGE3492ID	0	0	0	0	0	0	0	0	0	0	0	0	0	0	0	0	0	0	0	0	0	0	0	0	0	0	0	0	0	0	0	0	0	0	0	0	0	0	0	0	0	0	0	0	0	0	0	0	0
MERGE8995ID	0	0	0	0	0	0	0	0	0	0	0	0	0	0	0	0	0	0	0	0	0	0	0	0	0	0	0	0	0	0	0	0	0	0	0	0	0	0	0	0	0	0	0	0	0	0	0	0	0
MERGE11775ID	0	0	0	0	0	0	0	0	0	0	0	0	0	2.94664e-05	0	0	0	0	0	0	0	0	0	0	0	0	0	0	0	0	0	0	0	0	0	0	0	0	0	0	1.80359e-05	0	0	0	2.50338e-05	0	0	0	0
MERGE88388ID	0	0	0	0	0	0	0	0	0	0	0	0	0	0	0	2.29975e-05	0	0.000533095	0	0	2.34968e-05	0	0	0	0	0	0.000350819	1.84318e-05	0	0	1.65522e-05	0	0	0	0	0	0	0	8.34168e-05	3.50459e-05	0	0	0	0	0	0	0	0	0
MERGE5725ID	0	0	0	0	0	0	0	0.000356488	0	0	0	0	0	0	0	0	0	0	0	0	0	0	0	0	0	0	0	0	0	0	0	0	0	0	0	0	0.00043174	0	0	0	0	0.000178257	0	0	0	0	0	0	0.000186354
MERGE165027ID	0	0	0	0	0	0	0	0	0	0	0	0	0	0	0	0	0	0	0	0	0	0	0	0	0	0	0	0	0.000406781	0	0	0	0	0	0	0	0	0	0	0	0	0	0	0	0	0	0	0	0
MERGE31100ID	0	0	0	0	0	0	0	0	0	0	0	0	0	0	0	0	0	0	0	0	0	0	0	0	0	0	0	0	0	0	1.65522e-05	0	0	0	0	0	0	0	0	0	0	0	0	0	0	0	0	0	0
MERGE140194ID	0	0	0	0	0	0	0	0	0	0	0	0	0	0	0	0	0	0	0	5.0888e-05	0	0	0	0	0	0	0	0	0	0	0	0	0	0	0	0	0	0	0	0	0	0	0	0	0	0	0	0	0
MERGE4817ID	0	0	0	0	0.000199454	0	0	0	0	0	0	0	0	0	0	0	0	0.000601881	0	0	0	6.83959e-05	0	0	0	0	0	0	0	0	0	0	0	0	0	0	0	0	0	0	0	0	0	0	0.000125169	0	8.50828e-05	0	0
MERGE7797ID	0	0	0	0	0	0	0	0	0	0	0	0	0	0	0	0	0	0	0	0	0	0	0	0	0	0	0	0.000221182	0	0	0	0	0	0	0	0	0	0	0	0	0	0	0	0	0	0.000172927	0	0	0
MERGE7840ID	0	0	0	0	0	0	0	0	0	0	0	0	0	0	0	0	0	0	0	0	0	0	0	0	0	0	0	0	0	0	0	0	0	0	0	0	0.000223314	0	0.000229396	0	0	0	0.000560651	0.000242654	0	0.000172927	0	0.000361691	0
MERGE1888ID	0	0	0	0	4.60278e-05	0	0	0	0	7.9067e-05	0	0	0	0	0	0.000574937	0	0	0	0	0	0	0	0	0.000285385	0	0	0	0	0	0	0	0	0	0	0	0	0	0	0	0	0	0	0	0	3.84283e-05	0	0	0
MERGE62889ID	0	0	0	0	0	0	0	0	0	0	0	0	0	0	0	0	0	0	0	0	0	0	0	0	0	0	0.000167056	0	0.000236196	0	0	0	0	0	0	0	0.000119101	0	0	0	0	0	0	0	0	0	0	0	0
MERGE9741ID	0	0	0	0	0	0	0	0	0	0	0	0	0	0	0	0	0	0	0	0	0	0	0	0	0	0	0	0	0	0	0	0	0	0	0	0	0	0	0	0	0	0	0	0	0	0	0	0	0
MERGE7048ID	0	0	0	0	0	0	0	0	0	0	0	0	0	0	0	0	0	0	0	0	0	0	0	0	0	0	0	0	0	0	0	0	0	0	0	0	0	0	0	0	0	0	0	0	0	0	0	0	0
MERGE88560ID	0	0	0	0	0	0.000237239	0	0	0	0	0	0	0	0	0	9.199e-05	0.000256782	0	0	0	0	0	0	0	0	0	0	0	0	0	0	0	0.000247628	0	0	0	0	0	0	0	0	0	0	0	0	0	0	0	0
MERGE2543ID	0	0	0	0	0	0	0	0.000356488	0	0	0	0	0	0.000383063	0	0	0	0	0	0	0	0	0	0	0	0	0	0	0	0	0	0	0	0	0	0	0	0	0	0	0	0	0	0	0	0	0	0	0
MERGE10783ID	0	0	0	0	0	0	0	0	0	0	0	0	0.000622848	0	0	0	0.000385173	0	0	0	0	0.000290683	0	0	0	0	0	0	0	0	0	0	9.28606e-05	0	0.000104881	0.000299331	0	0	6.25626e-05	0	0	0	0.000287513	0	0	0	0	0.000152291	0
MERGE88609ID	0.000167123	0	0	0	0.000260824	0.000118619	0	0	0	0	0	0	0	0	0	0	0.000183416	0	0	0	0	0	0	2.99769e-05	0	0	0.000133645	0	0	0	0	0.000172891	0	0	0	0	0	0	0	0	0	0	0	0	0	0	0	0	0
MERGE61177ID	0	0	0	0	0	0	0	0	0	0	0	0	0	0	0	0	0	0	0	0	0	0	0	0	0	0	0	0	0.000118098	0	0	0	0	0	0	0	0	0	0	0	0	0	0	0	0	0	0	0	0
MERGE7384ID	0	0	0	0	0	0	0	0	0	0	0	0	0	0	0	0	0	0	0	0	0	0	0	0	0	0	0	0	0	0	0	0	0	0	0	0	0.000163764	0	8.34168e-05	0	0	0	0.00010063	0	0.000450608	0.000192141	0.000276519	0	9.76138e-05
MERGE66147ID	0	0	0	0	0	0	0	0	0	0	0	0	0	0	0	0	0	0	0	0	0	0	0	0	0	0	0	0	0	0	0	0	0	0	0	0	0	0	0	0	0	0	0	0	0	0	0	0	0
MERGE8113ID	0	0	0	0	0	0	0	0	0	0	0	0	0	0	0	0	0	0	0	0	0	0	0	0	0	0	0	0.000165886	0	0	0	0	0	0	0	0	0	0	0	0	0	0	0	0	0	0.000268998	0	0	0
MERGE7065ID	0	0	0	0	0	0	0	0	0	0	0	0	0	0	0	0	0	0	0	0	0	0	0	0	0	0	0	0	0	0	0	0	0.000417873	0	0	0	0	0	0	0	0	0	0	0	0	0	0	0	0
MERGE14538ID	0.000300822	0	0	0	0	0	0	0	0	0.000118601	0.000364864	0	0	0	0.000246642	0	0	0	0	0	0	0	0	0	0	0	0	0	0	0	0	0	0	0	0	0	0	0	0	0	0	0	0	0.000110297	0	0	0	0	0
MERGE17378ID	0	0	0	0	0	0	0	0.000305561	0	0	0.000273648	0	0	0	4.48441e-05	0	0	0	0	0	0	0	0.000321938	0	0	0	0	0	0	0	0	3.14347e-05	0	0	0	0	0	0	0	0	0	0	0	0	0	0	0	0	0
MERGE7458ID	0	0	0	0	0	0	0	0	0	0	0	0	0	0	0	0	0	0	0	0	0	0	0	0	0	0	0	0	0	0	0	0	0	0	0	0	0	0.000360939	0	0	0	0.00031195	0	8.82379e-05	0	0	0	0.000152291	0
MERGE58601ID	0.000100274	0	0.000350605	0	9.20556e-05	3.95398e-05	0	0	7.00501e-05	0.00114647	0	0.000786145	5.1904e-05	0.000353596	0.000179376	0.000114987	0	0	0.000676647	0.000585212	0.000869381	0	0	5.99538e-05	0.000198528	0	0.000100234	1.84318e-05	0.00013122	0	0	0	0	0	0.000314644	0	0	0	0	0	0	0	0	0	0	0	0	0	0
MERGE32179ID	0	0	0	0	0	0	0	0	0	0	0	0	0	0	0	0	0	0	0	0	0	0	0	0	0	0	0	0	0	7.77315e-05	0	0	0	0	0	0	0	0	0	0	0	0	0	0	0	0	0	0	0
MERGE5018ID	0	0	0	0	0	0	0	0	0	0	0	0	0	0	0	0	0	0	0	0	0	0	0	0	0	0	0	0	0	0	0	0	0	0	0	0	0	0	0	0	0	0	0	0	0	0	0	0	0
MERGE25540ID	0	0	0	0	0	0	0	0	0	0	0	0	0	0	0	0	0	0	0	0	0	0	0	0	0	0	0	0	0	0	0	0	0	0	0	0	0	0	0	0	0	0	0	0	0	0	0	0	0
MERGE18515ID	0	0	0.000250432	0.000383472	0	1.97699e-05	0	0	0.00035025	0	0.000273648	0	0	0	0	0	0	0	0	0	0	0	0.000241454	0	0	0	0	0	0	0.000248741	0	0	0	0	0	0	0	0.000236477	0	0	0	0	0.000186884	0	0	0	0	0	0
MERGE15423ID	0	0	0	0	0	0	0	0	0	0	0	0	0	0	0	0	0	0	0	0	0	0	0	0	0	0	0	0	0	0	0	0.000220043	0	0	0	0	0	0	0	0	0	0	0	0	0	0	0	0	0
MERGE33595ID	0	0	0	0	0	0	0	0	0	0	0	0	0	0	0	0	0	0	0	0	0	0	0	0	0	0	0	0	0	0	0	0	0	0	0	0	0	0	0	0	0	0	0	0	0	0	0	0	0
MERGE145997ID	0	0	0	0	0	0	0	0	0	0	0	0	0	0	0	0	0	0	0	0	0	0	0.000241454	0	0	0	0	0	0	0	0	0	0	0.000275354	0	0	0	0	0	0	0	0	0	0	0	0	0	0	0
MERGE10738ID	6.68494e-05	0	0.000100173	0	0.000107398	0	0	0	0	0	0	0	0	0	0	0	0	0	0	0	0.000563923	0	0	0	0	0	0	0	0	0	0	0	0	0	0	0	0	0	0	0	0	0	0	0	0	0	0	0	0
MERGE33702ID	0	0	0	0	0	0	0	0	0	0	0	0	0	0	0	0	0	0	0	0	0	0	0	0	0	0	0	0	0	0	0	0	0	0	0	0	0	0	0	0	0	0	0	0	0	0	0	0	0
MERGE2538ID	0	0	0	0	0	0	0	0	0	0	0	0	0	0	0	0	0	0	0	0	0	0	0	0	0	0	0	0	0	0	0	0	0	0	0	0	0	0	0	0	0	0	0	0	0	0	0	0	0
MERGE7562ID	0	0	0	0	0	1.97699e-05	0	0	0.000245175	0.000395335	0.000638511	0.000254341	0	0	0	0	0	0	0	0	0.000211471	0	0	0	0	0	0	0	0.000393659	0	0.00014897	0	0.000402396	0	0.000125857	0	0	0	0	0.000332936	0	0	0	0	0	0	0	0	0
MERGE14967ID	0	0	0	0	0	0	0	0	0	0	0	9.24877e-05	0	0	0	0	0	0	0	0	0.000281962	0	0	0	0	0	0	0	0	0	0	0	0	0	8.39049e-05	0	0	0	0	0	0	0	0	0	0	0	0	0	0
MERGE3854ID	0	0	0	0	0	0	0	0	0	0	0	0	0	0	0	0	0	0	0	0	0	0	0	0	0	0	0	0	0	0	0	0	0	0	0	0.000363473	0	0	0	0	0	0	0	0	0	0	0	0	0
MERGE1061ID	0	0	0	0	0	0	0	0	0	0	0	0	0	0	0	0	0	0	0	0	0	0	0	0	0	0	0	0	0	0	0	0	0	0	0	0	0	0	0	0	0	0	0	0	0	0	0	0	0
MERGE153819ID	0	0	0	0	0	0	0	0	0	0	0	0	0	0	0	0	0	0	0	0	0	0	0	0	0	0	0	0	0	0	0	0	0	0	0	0	0	0	0	0	0	0	0	0	0	0	0	0	0
MERGE58645ID	0	0	0	0	0	0	0	5.09269e-05	0	0.000118601	0	0.000138732	0	0.000294664	0	0	0	0	0.000253743	0	0	0	0	0	0.000210936	0	0.000233879	0.000239614	0.000118098	0	0	0	0	0	0	0	5.95504e-05	0	0.000145979	0	0	0	0	0	0	0	0	0	7.98658e-05
MERGE88499ID	0	0	0	0	0	0	0	0	0	0	0	0	0	0	0	0	1.83416e-05	0.000309539	0	2.5444e-05	0	0	2.01211e-05	0	0.000322609	0.000101985	0	0	0	0	0	0	1.54768e-05	0	0	0	0	0	0	0	0	0	0	0	2.50338e-05	0	0	0	0
MERGE14794ID	0	0	0	0	0	0	0	0	0	0	0	0	0	0	0	0	0	0	0	0	0	0	0	0	0	0	0	0.00020275	0	0	0	0	0	0	0.000293667	0	0	0	0	0	0	0	0	0	0	0	0	0	0
MERGE25400ID	0	0	0	0	0	0	0	0	0	0	0	0	0	0	0	0	0	0	0	0	0	0	0	0	0	0	0	0	0	0	0	0	0	0	0	0	0	0.000136908	0	0	0	0	0	0	0	0	0	0	0
MERGE26975ID	0	0	0	0	0	0	0	0	0	0	0	0	0	0	0	0	0	0	0	0	0	0	0	0	0	0	0	0	0	0	0	0	0	0	0	0	0	0	0	0	0	0	0	0	0	0	0	0	0
MERGE221597ID	0	0	0	0	0	0	0	0	0	0	0	0	0	0	0	0	0	0	0	0	0	0	0	0	0	0	0	0	0	0	0	0	0	0	0	0	0	0	0	0	0	0	0	0	0	0	0	0	0
MERGE151899ID	0	0	0	0	0	0	0	0	0	0	0	0	0	0	0	0	0	0	0	0	0	0	0	0	0	0	0	0	0	0	0	0	0	0	0	0	0	0	0	0	0	0	0	0	0	0	0	0	0
MERGE154378ID	0	0	0	0	0	0	0.000168719	0	0	0	0	0.00154917	0	0	0	0	0	0	0	0	0	0	0.000120727	0	0	0	0	0	0	0	0	0	0	0	0	0	0	0	0	0	0	0	0	0	0	0	0	0	0
MERGE88582ID	0	0.000293519	0	0	0.000230139	0	0	0.000254634	0	3.95335e-05	0	0	0	0	0	0.00036796	0	0	0	0	0	0	0	0	0	0	0	0	0	0	0	0	0	0	0	0	0	0	0	0	0	0	0	0	0	0	0	0	0
MERGE91721ID	0	0	0	0	0	0	0.000269951	0.000152781	0	0	0	0	0	0	0	0	0	0	0	0	0	0	0	0	0	0	0	0	0	0	0	0	0	0	0	0	0	0	0	0	0	0	0	0	0	0	0	0	0
MERGE17418ID	0	0	0	0	0	0	0	0	0	0	0	0	0	0	0	0	0	0	0	0	0	0	0	0	0	0	0	0	0	0.000248741	0	0	0	0	0.0013215	0	0	0.000311154	0.000375375	0.00017523	0.000937866	0	0	0	0	0	0	0.000133255	0
MERGE7720ID	0	0	0	0	0	0	0	0	0	0	0	0	0	0	0	0	0	0	0	0	0	0	0	0	0	0	0	0	0	0	0	0	0	0	0	0	0	0	0	0	0	0	0	0	0	0	0	0	0
MERGE57925ID	0	0.000128414	0	0.00015978	9.20556e-05	0	3.37439e-05	0	0.000315225	3.95335e-05	9.12159e-05	0.000208097	0	0	0.000538129	0	0.000458539	0	0.000473653	0.000305328	0	0	0	0	0	0.000679902	0.000417641	0	0.000524879	0.00101051	0	0	0	0	0	0.000192427	0	0	0	0	0	0	0	0	0	0	0.000935911	0	0
MERGE170861ID	0	0	0.000100173	0	0	0	0	0	0	0	0	0	0	0	0	0	0	0	0	0	0	0	0	0	0	0.000339951	0	0	0	0	0	7.85867e-05	0	0	0	8.55231e-05	0	0	0	0	0	0	0	0	0	0	0	0	0.000106488
MERGE1252ID	0	0	0	0.00015978	0.000260824	0	0	0	0	0	0.000547295	0	0	0	0	0	0	0	0	0	0	0	0	0	0	0	0	0	0	0	0	3.14347e-05	0	0	0	0	0.000148876	0	0	0	0	0	0	0	0	0	0	0	0
MERGE3932ID	0	0	0	0	0	0	0	0	0	0	0	0	0	0.000117865	0	0	0	0	0	0	0	0	0	0	0	0	0	0	0	0	0	0	0	0	0	0	0	0	0	0	0	0	0	0	0	0	0	0	0
MERGE8810ID	0	0	0	0	0	0	0	0	0	0	0	0	0	0	0	0	0	0	0	0	4.69936e-05	0	0	0	0	0	0	0	0	0	0	0	0	0	0	0	0	0	0	0	0	0	0	0	0	0	0	0	0
MERGE8081ID	0	0	0	0	0	0	0	0	0	0	0	0	0	0	0	0	0	0	0	0	0	0	0	0	0	0	0	0	0	0	0	0	0	0	0	0	0	0	0	0	0	0	0	0	0	0	0	0	0
MERGE6068ID	0	0	0	0	0	0	0	0	0	0	0	0	0	0	0	0	0	0	0	0	0	0	0	0	0.000248161	0	0.000167056	0	0	0	0	0	0	0.000231877	0	0	0	0	0	0	0	0	0	0	0	0	0	0	0
MERGE10692ID	0	0	0	0	0	0	0	0	0	0	0	0	0	0	0	0	0	0	0	0	0	0	0	0	0	0	0	0	0	0	0	0	0	0	0	0	0	0	0	0	0	0	0	0	0	0	0	0	0
MERGE90465ID	0	0	0	0	0	0	0	0	0	0	0	0	0	0	0	0	0	0	0	0	0	0	0	0	0	0	0	0	0	0	0	0	0	0	0	0	0	0	0	0	0	0	0	0	0	0	0	0	0
MERGE1265ID	0	0	0	0	0	0	0	0	0	0	0	0	0	0	0	0	0	0	0	0	0	0	0	0	0	0	0	0	0	0	0	0	0	0	0	0	0	0	0	0	0	0	0	0	0	0	0	0	0
MERGE18939ID	0	0	0	0	0	0	0	0.000254634	3.5025e-05	0	9.12159e-05	0	0	2.94664e-05	0	0	0	0.000137573	0	0	0	0	6.03634e-05	0	0	6.79902e-05	0	0	9.18539e-05	0	0	0	0	7.24617e-05	0	0	0	9.95694e-05	0	0	0	0	0	0	0	0	0	0	0
MERGE20727ID	0	0	0	0	0	0	0	0	0	0.000632536	0	0	0	0	0	0	0	0	0	0	0	0	0	0	0	0	0	0.000147455	0	0	0	1.57173e-05	0	0	0	0	0	0	0	0	0	0	0	0	0	0	0	0	0
MERGE9680ID	0.000233973	0	0.000175302	0	3.06852e-05	0.000158159	0	0.000101854	0	0	0	4.62438e-05	0	0	6.72661e-05	0	9.17078e-05	0	0	0	0	0	0	0	0.000260569	0	0.00011694	0	0.000157464	0	0	9.4304e-05	0	0.000101446	0	0	0.000178651	0	0	0	0	0	0.000129381	0.000154416	0.000100135	0.000192141	0	0.000228437	0
MERGE170839ID	0	0	0	0	0	0	0	0	0	0	0	0	0	0	0	0	0	0	0	0	0	0	0	0	0	0	0	0	0	0	0	0	0	0	0	0	0	0	0	0.000893671	0	0	0	0	0	0	0	0	0
MERGE88563ID	0	0.000348554	0	0	0	0.000474477	0	0.000560196	3.5025e-05	0	0	0	0	0	0	0	0	0	0.000372156	0	0.000140981	0	0	0	0	1.69976e-05	0	0	0	0	0	0	1.54768e-05	0	0	0	0	0	0	0	0	0	0	0	0	0	0	0	0
MERGE87870ID	0	0	0	0	0.000322195	1.97699e-05	0	0	0	0	0	0	0	0	0	0	0.000550247	0	0	0	0	0	0	0	0	1.69976e-05	0	0	0	0	0	0	0	0	0	0	0	0	0	0	0	0	0	0	0	0	0	0	0
MERGE21100ID	0	0	0	0	0	0	0	0	0	0.000276735	0	0	0.000397931	0	0	0	0	0	0	0	0	0	0	0	0	0	0	0.000331773	7.87319e-05	9.32778e-05	0	0	0	0.000115939	0.000146834	0.000256569	0	0	6.25626e-05	0	0	0	0	0	0	0	0.000233978	0.000266509	5.32439e-05
MERGE11178ID	0	0	0	0	0	0	0	0	0	0	0	0	0	0.000265197	0	0	0	0	0	0	0	0	0	0	0	0	0	0	0	0	0	0	0	0	0	0	0	0	0.000479646	0	0	0	0.000115005	0	0	0.00032664	0.000127624	0	0
MERGE17097ID	0	0	0	0	0	0	0	0	0	0	0	0	0	0	0	0	0	0	0	0	0	0	0	0	0	0	0	0	0	0	0	0	0	0	0	0	0	0	0	0	0	0	0	0	0	0	0	0	0
MERGE149146ID	0	0	0	0	0	0	0	0	0	0	0	0	0	0	0	0	0	0	0	0	0	0	0	0	0	0	0	0	0	0	0	0	0	0	0	0	0	0	0	0	0	0	0	0	0	0	0	0	0
MERGE7939ID	0	0	0	0	0	0	0	0	0	0	0	0	0	0	0	0.00027597	0	3.43932e-05	0	0	0	0	0	0	0	0	0	0	0.000341172	0	0.000297939	0	0	0	0	0.000235188	0.00031264	0	0	0	0	0	0	0	0	0	0	0	0
MERGE17027ID	0	0	0	0	0	0	0	0	0	0	0	0	0	0	0	0	0	0	0	0	0	0	0.000603634	0	0	0.000492929	0	0	0	0	0	0	0	0	0	0	0	0	0	0	0	0	0	0	0	0	0	0	0
MERGE17370ID	0	0	0	0	0	0	0	0	0	0	0	0	0	0	0	0	0	0	0	0	0	0	0	0	0	0	0	0	0	0	0	0	0	0	0	0	0	0	0	0	0	0	0	0	0	0	0	0	0
MERGE19194ID	0	0	0	0	0	0	0	0	0	0	0	0	0	0	0	0	0	0	0	0	0	0	0	0	0	0	0	0	0	0	0	0	0	0	0	0	0	0	0	0	0	0	0	0	0	0	0	0	0
MERGE194ID	0	0	2.50432e-05	0	0	0	0	0	0	0	0	0	0	5.89327e-05	2.2422e-05	0	3.66831e-05	5.15898e-05	1.69162e-05	0.00012722	9.39872e-05	3.4198e-05	6.03634e-05	2.99769e-05	3.72241e-05	3.39951e-05	1.67056e-05	0	0	0	0	0	0	0	0	0	0	0	0	0	0	0	2.87513e-05	2.20595e-05	0	0	2.12707e-05	0	4.43699e-05
MERGE16221ID	0	0	0	0	0	0	0	0	7.00501e-05	0	0	0	0	0	0	0	0	0	0	0	0	0	0	0	0	0	0	0	0	0	0	0	0	0	0	0.000299331	0	0.000112016	0	0	0	0	0	0	0	0	0	0	0
MERGE32796ID	0	0	0	0	0	0	0	0	0	0	0	0	0	0	0	0	0	0.00010318	0	0	0	0	0	0	0	6.79902e-05	0.000317407	0	0	0	0	0	0.000294058	0	0	0	0	0	0	0	0	0	0	0	0	0	0	0	0
MERGE7056ID	0	0	0	0	0	0	0	0	0	0	0	0	0	0	0	0	0	0	0	0	0	0	0	0	0	0	0	0	0	0	0	0	0	0	0	0	0	0	0	0	0	0	0	0	0	0	0	0	0
MERGE7415ID	0	0	0	0	0	0	0	0	0	0	0	0	0	0	0	0	0	0	0	0	0	0	0	0	0	0	0	0	0	0	0	0	0	0	0	0	0	0	0	0	0	0	0	0	0	0	0	0	0
MERGE117695ID	0	0	0	0	0	0	0	0	0	0	0	0	0	0	0	0	0	0	0	0	0	0	0	0	0	0	0	0	0	0	0	0	0	0	0	0	0	0	0	0	0	0	0	0	0	0	0	0	0
MERGE10956ID	0	0	0	0	0	0	0	0	0	0	0	0	0	0	0	0	0	0	0	0	0	0	0	0	0	0	0	0	0	0	0	0	0	0	0	0	0	0	0	0	0	0	0	0	0	0	0	0	0
MERGE26049ID	0	0	0	0	0	0	0	0	0	0	0	0	0	0	0	0	0	0	0	0	0	0	0	0	0	0	0	0	0	0	0	0	0	0	0	0	0	0	0	0	0	0	0	0	0	0	0	0	0
MERGE88532ID	0.000735343	0	0	0	0.000184111	0	0	0	3.5025e-05	0.000474402	0	0	0	0	0	0.000229975	0	0	0	0	0	0.000410376	2.01211e-05	0	0	0	1.67056e-05	0	0	0	0	0	0	0	0	0	0	0	0	0	1.80359e-05	0	0	0	0	0	0	0	0
MERGE11300ID	0	0	0	0	0	0	0	0	0	0	0	0	0	0	0	0	0	0	0	0	0	0	0	0	0	0	0	0	0	0	0	0	0	0	0	0	0	0	0	0	0	0	0	0	0	0	0	0	0
MERGE585ID	0	0	0	0	0	0	0	0	0	0	0	0	0	0	0	0	0	0	0	0	0	0	0	0	0	0	0	0	0	0	0	0	0	0	0	0	0	0	0	0	0	0	0	0	0	0	0	0	0
MERGE716ID	0	0	0	0	0	0	0	0	0	0	0	0	0.000380629	0	0	0	0	0.000343932	0	0	0	0	0	0	0	0	0	0	0	0.000108824	0	0	0	0	0	0	0	0	0	0	0	0	0	0	0	0	0	0	0
MERGE9662ID	0	0	0	0	0	0	0	0	0	0	0	0	0	0	0	0	0	0	0	0	0	0	0	0	0	0	0	0	0	0	0	0	0	0	0	0	0	0	0	0	0	0	0	0	0	0	0	0	0
MERGE33747ID	0	0	0	0	0	0	0	0	0	0	0	0	0	0	0	0	0	0	0	0	0	0	0	0	0	0	0	0	0	0	0	0	0	0	0	0	0	0	0	0	0	0	0	0	0	0	0	0	0
MERGE199516ID	0	0	0	0	0	0	0	0	0	0	0	0	0	0	0	0	0	0	0	0	0	0	0	0	0	0	0	0	0	0	0	0	0	0	0	0	0	0	0	0	0	0	0	0	0	0	0	0	0
MERGE6040ID	0	0	0	0	0	0	0	0	0	0	0	0	0	0	0	0	0	0	0	0	0	0	0	0	0	0	0	0	0	0	0	0	0	0	0	0	0	0	0	0	0	0	0	0	0	0	0	0	0
MERGE88433ID	0.000367672	0.000403588	2.50432e-05	0	0	0	0	0	0	0	0	0	0	0	0	0	1.83416e-05	0	0	0	0	1.7099e-05	0	0	0	0	0.000467758	0	0	0	0	6.28694e-05	0	0	0	0	0	0	0	0	0	0	0	0	0	0	0	0	0
MERGE161172ID	0	0	0	0	0	0	0	0	0	0	0	0	0	0	0	0	0.000403514	0	0	0	0	0	2.01211e-05	0	0	0	0	1.84318e-05	0	0	1.65522e-05	0	0.000123814	0	0	0	0	0	0	0	0.00030661	0	0	0	0	0	0	0	0
MERGE10849ID	0	0	0	0	0	0	0	0	0	0	0	0	0	0	0	0	0	0	0	0	0	0	0	0	0	0	0	0	0	0	0	0	0	0	0.000251715	0	0	0	0.00025025	0	0	0	0	0	0	0	0	0	0
MERGE26911ID	0	0	0	0	0	0	0	0	0	0	0	0	0	0	0	0	0	0	0	0	0	0	0	0	0	0	0	0	0	0	0	0	0	0	0	0.000235188	0	0	0	0	0	0	0	0	0	0	0	0	0
MERGE9021ID	0	0	0	0	0	0	0	0	0	0	0	0	0	0	0	0	0	0	0	0	0	0	0	0	0	0	0	0	0	0	0	0	0	0	0	0	0	0	0	0	0	0	0	0	0	0	0	0	0
MERGE26161ID	0	0	0	0.000223692	0	0	0.000168719	0.000101854	0	0	0	0.000254341	0	0	0	0	0	0	0	0	0	0	0	0	0	0	0	0.00020275	0	0	0	0	0	0	0	0	0	0	0	0	0	0	0	0	0	0	0	0	0
MERGE3998ID	0	0	0	0	0	0	0	0	0	0	0	0.000416195	0	0	0	0	0	0	0	0	0	0	0	0	0	0	0	0	0	0.000171009	0	0	0	0	0	0	0.000193539	7.4677e-05	0	0	0	0	0	6.61784e-05	0	0	0	0	0
MERGE3250ID	0	0	0	0	0	0	0	0	0	0	0	0	0	0	0	0	0	0	0	0	0	0	0	0	0	0	0	0	0	0	0	0	0	0	0	0	0	0.000236477	0	0.000315413	0	0	0	0	0	0	0	0	0
MERGE1696ID	0	0	0	0	0	0	0	0	0	0	0	0	0	0	0	0	0	0	0	0	0	0	0	0	0	0	0	0	0	0	0	0	0	0	0	0	0	0	0	0	0	0	0	0	0	0	0	0	0
MERGE80542ID	0.000668494	0.000642072	2.50432e-05	3.1956e-05	0	0	0	0	0	7.9067e-05	0	0	0.000346027	0.000412529	0.000291486	9.199e-05	0	0	0.000473653	0.000992316	0.00279612	0	0	2.99769e-05	0.000508729	0	0.000200468	1.84318e-05	0	0	3.31044e-05	0	0	1.44923e-05	0	0	1.48876e-05	0	0	0	0.000595184	0	0	0	0	0	0	0	0
MERGE8159ID	0.000467946	0	0	0	0	0	0	0	0	0	0	0.000138732	0.000276821	0.000412529	0	0.000758917	0	0.000257949	0	0	0	0.000256485	0.000221332	0	0.000347425	0.000237966	0	0	0.000301806	0	0	0	0	0	0	0	0	0	0	0	0	0	0	0	0	0	0	0	0.00022185
MERGE18768ID	0	0	0	0	0	0	0	0	0	0	0.000182432	0	0	0	0	0	0	0.000240753	0	2.5444e-05	0	0	0	0.000239815	0	0.000441936	0	0	0	0	0	0	0	1.44923e-05	0	0	0	0.000472954	0	0.000753487	0.000108215	0.000222821	0.000416894	0.000286773	0.000250338	0.000653281	0.000467956	0.000399764	0
MERGE209634ID	0	0	0	0	0	0	0	0	0	0	0	0	0	0	0	0	0	0	0	0	0	0	0	0	0	0	0	0	0	0	0	0	0	0	0	0	0	0	0	0	0	0	0	0	0	0	0	0	0
MERGE31705ID	0	0.000146759	0	0	0	0	0	0	0	0	0.000364864	0	0	0	0	0.000160982	0	0	0	0	0.000164478	0	0	0	0	0	0	0	0	0	0	0	0	0	0.000230739	0	0	0.000136908	0.000104271	0	0	0	0	0	0	0.000403497	0	0	0.000115362
MERGE27624ID	0	0	0	0	0	0	0	5.09269e-05	0	0	0	0	0	0	0	0	0	0	0	0	0	0	0	0	0	0	0	0	0	7.77315e-05	0	0	0	0	0	0	0	0	0	0	0	0	0	0	0	0	0	0	0
MERGE166014ID	0	0	0	0	0	0	0	0	0	0	0	0	0	0.000235731	0.000448441	0	0	0	0	0	0	0	0	0	0	0	0	0.000368636	0.000367415	0.000248741	0	0.000141456	0	0	0	0	0	0	0	0	0	0	0	0	0	0	0	0	0.00013311
MERGE5076ID	0	0	0	0	0	0	0	0	0	0	0	0	0	0	0	0	0	0	0	0	0	0	0	0	0	0	0	0	0	0	0	0	0	0	0	0	0	0	0	0	0	0	0.000359392	0	0	0.000288212	0.000638121	1.90364e-05	0
MERGE7540ID	0	0	0	0	0	0	0	0	0	0	0	0	0	0	0	0	0	0	0	0	0	0	0	0	0	0	0	0	0	0	0	0	0	0	0	0	0	0	0	0	0	0	0	0	0	0	0	0	0
MERGE805ID	0	0	0	0	0.000122741	0	0.000303695	0.000101854	0.000175125	0	9.12159e-05	0	0.000570944	0.000736659	2.2422e-05	0.000597935	0	0.000343932	0.000405988	0.000610656	0	0.000598465	0	0.000119908	0	0	0	0.000184318	0	0	0	0.000157173	0	0.000376801	0.000251715	0.0005559	0	0	0	0	0	0	0	0	0	0	0	0	0
MERGE88177ID	0	0	0	0	0	0	0	0	0	0	0	0	0	0	0	0.00036796	0.000110049	0.000429915	0	0	0	0	0	0	0	0	0	1.84318e-05	0	0	0	0.000204325	0	0	0	0	0.00031264	0.000236477	0	0	0	0	0	0	0	0	0	0	0
MERGE33783ID	0	0	0	0	0	0	0	0	0	0	0	0	0	0	0	0	0	0	0	0	0	0	0	0	0	0	0.00026729	0	0	0	0	0	0	0.0001884	0	0	0	0	8.34168e-05	0	0	0	0	0	0	0	0	0	0
MERGE154333ID	0	0	0	0	0	0	0	0	0	3.95335e-05	0	0	0	0	0	0	0	0	0	0	0	0	0	0	0	0	0	0	0	0	0	0	0.000154768	0	0	0	0	0	0	0	0	0	0	0	0	0	0	0	0
MERGE262984ID	0	0	0	0	0	0	0	0	0	0	0	0	0	0	0	0	0	0	0	0	0	0	0	0	0	0	0	0	0	0	0	0	0	0	0	0	0	0	0	0	0	0	0	0	0	0	0	0	0
MERGE15192ID	0	0	0	0	0	0	0	0	0	0	0	0	0	0	0	0	0	0	0	0	0	0	0	0	0	0	0	0	0	0	0	0	0	0	0	0	0	0	0	0	0	0	0	0	0	0	0	0	0
MERGE3249ID	0.000401096	0	0	0	0	0	0	0	0	0	0	0	0	0	0	0	0	0	0	0	0	0	0	0	0	0	0	0	0	0	0	0	0	0	0	0	0	0	0.000208542	0	0	0	0	0	0	0	0	0	0
MERGE6673ID	0	0	0	0	0	0	0	0	0	0	0	0	0	0	0	0	0	0	0	0	0	0	0	0	0	0	0	0	0	0	0	0	0	0	0	0	0	0	0	0	0	0	0	0	0	0	0	0	0
MERGE18518ID	0	0	0	0	0	0	0	0	0	0.000158134	0	0.000208097	0	0	0	0	0	0	0	0	0	0	0	0	0	0	0	0	0	0	0	0	0	0	0	0	0	0	8.34168e-05	0	0	0	0	0	0	0	0	0	0
MERGE3272ID	0	0	0	0	0	0	0	0	0	0	0	0	0	0	0	0	0	0	0	0	0	0	0	0	0	0	0	0	0	0	0	0	0	0	0	0	0	0	0	0	0	0	0	0	0	0	0	0	0
MERGE3194ID	0	0	0	0	0	0	0	0	0.000105075	0	0	0	0	0	0.000134532	0	0	0	0	0	0	0	0	0	0	0	0	0	0	0	0	0	0	0	0	0	0	0	0	0	0	0	0	0	0	0	0	0	0
MERGE137084ID	0	0	0	0	0	0	0	0	0	0	0	0	0.000346027	0	0.000201798	0	0	0	0	0	0	0	0	0	0	0	0	0	0	0	0	0	0	0	0	0	0	0.000311154	0	0	0	0	0	0	0	0	0.000467956	0	0.000212976
MERGE78946ID	0	0	0	0	0	0	0	0	0	0	0	0	0	0	0	0	0	0	0	0	0	0	0	0	0.000397057	0	0	0	0	0	0	0	0	0	0	0	0	0	0	0	0	0	0	0	0	0	0	0	0
MERGE25105ID	0	0	0	0	0	0	0	0	0	0	0	0	0	0	0	0	0	0	0	0	0	0	0	0	0	0	0	0	0	0	0	0	0	0	0	0	0	0	0	0	0	0	0	0	0	0	0	0	0
MERGE10022ID	0	0	0	0	0	0	0.000134976	0	0	0	0	0	0	0	0	0	0	0	0	0	0	0	0	0	0	0	0	0.00020275	0	7.77315e-05	0	0	0	0.000130431	0.000524406	2.13808e-05	0	0.000136908	0	0	9.01795e-05	6.68464e-05	1.43757e-05	0	0	0	0	0	6.21179e-05
MERGE20242ID	0	0	0.000475821	0	0.000245482	0	0.000202463	0	0	0	0	0	0	0	0	0	0	0	0.000473653	0.00050888	7.04904e-05	0	0.000221332	0	0.000335017	0	0	0	0.000459269	0.000279833	0	0.00047152	0	0	0.00016781	0	0	4.97847e-05	8.34168e-05	0	0	0	0	0	0.000500676	0	0	0	0
MERGE1112ID	0	0	0	0	0	0	0	0	0	0	0	0	0	0	0	0	0	0	0	0	0	0	0	0	0	0	0	0	0	0	0	0	0	0	0	0	0	0	0	0	0	0	0	0	0	0	0	0	0
MERGE3549ID	0	0	0	0	0	0	0	0	0	0	0	0	0	0	0	0	0	0	0	0	0	0	0	0	0	0	0	0	0	0	0	0	0	0	0	0	0	0	0	0	0	0	0	0	0	0	0	0	0
MERGE25519ID	0	0	0	0	0	0	0	0	0	0	0	0	0	0	0	0	0	0	0	0	0	0	0	0	0	0	0	0	0	0	0	0	0	0	0	0	0	0	0	0	0	0	0	0	0	0	0	0	0
MERGE27753ID	0	0	0	0	0	0	0	0	0	0	0	0	0	0	0	0	0	0	0	0	0	0	0	0	0	0	0	0.0004055	0	0	0	0	0	0	0	0	0	0	0	0	0	0	0	0	0	0	0	0	0.000159732
MERGE8334ID	0	0	0	0	0	0	0	0	0	0	0	0	0	0	0	0	0	0	0	0	0	0	0	0	0	0	0	0	0	0	0	0	0	0	0	0	0	0	0	0	0	0	0	0	0	0	0	0	0
MERGE88493ID	0	0.000165104	0.000125216	0	0	0.000316318	0	0	0	0	0	0	0	0	0	0.000505945	3.66831e-05	0	0	0	0	0	0	0	0	0.000339951	1.67056e-05	0	0	0	0	0	0	0	0	0	0	0	0	0	0	0	0	0	0	0	0	0	0
MERGE10661ID	0	0	0	0	0	0	0	0	0	0	0	0	0	0	0	0	0	0	0	0	0	0	0	0	0	0	0	0	0	0	0	0	0	0	0	0	0	0	0	0	0	0	0	0	0	0	0	0	0
MERGE17003ID	0	0	0	0	0	0	0	0	0	0	0	0	0	0	0	0	0	0	0	0	0	0	0	0	0	0	0	0	0	0	0	0	0	0	0	0	0	0	0	0	0	0	0	0	0	0	0	0	0
MERGE37ID	0	0	2.50432e-05	6.39121e-05	0	1.97699e-05	0	0	3.5025e-05	0.000118601	0	2.31219e-05	0	0.000176798	4.48441e-05	0.00018398	0.000531905	0.000137573	5.07485e-05	0	0	0.00034198	0.000261575	0	0.000297793	0.000101985	5.01169e-05	1.84318e-05	7.87319e-05	0.000139917	3.31044e-05	0	0.000108337	0	0	0	0	0	0	0	0	0	0	0	0	0	0	0	0
MERGE8977ID	0	0	0	0	0	0	0.000168719	0	0	0	0	0	0	0	0	0	0	0	0	0	0	0	0	0	0	0	0	0	0	0	0	0	0	0	0	0	0	0	0	0	0	0	0	0	0	0	0	0	0
MERGE164009ID	0	0	0	0	0	0	0	0	0	0	0	0	0	0	0	0	0	0	0	0	0	0	0	0	0	0	0	0	0	0.000108824	0	0	0	0	0	0	0	1.24462e-05	8.34168e-05	0	0	0	0.000158132	0	0	0.000384283	0	0	0
MERGE89025ID	0.000233973	0.000146759	0	0	0	0	0	0.000101854	0	0	0	0	0	0	0	0	0	0.000189163	0	0	0	0	0	0	0.000111672	0	0	0	0	0	0	0	0	0	0	0	0	0.000149354	0	0	0	0	0	0	0	0	0	0	0
MERGE56401ID	0	0	0	0	0	0	0	0	0	0	0	0	0	0	0	0	0	0	0	0	0	0	0	0	0	0	0	0	0	0	0.000115865	0	0	0	0	0	0	0	0	0	0	0	0	0	0	0	0	0	0
MERGE15465ID	0	0	0	0	0.000245482	0.000118619	0	0	0	0	0	0	0	0.000736659	0	0	0	0	0	0	0	0	0	0	0	0	0.000233879	0.000276477	0.000104976	0	0	0	0	0	0	0	0	0	8.34168e-05	0	0	0	0.000244386	0	0	0	0	0	0
MERGE15183ID	0	0	0	0	0	0	0	0	0	0	0	0	0	0	0	0	0	0	0	0	0	0	0	0	0	0	0	0	0	0	0	0	0	0	0	0	0	0	0	0	0	0	0	0	0	0	0	0	0
MERGE8060ID	0	0	0	6.39121e-05	0	0	0	0	0	0	0	0	0	0	0.00033633	0	0	0	0	0	0	0	0	0	0	0	0	0	0	0	0	0	0	0.000144923	0.000125857	0	0	0	0	0	0.000378754	0	0	0	0	0	0	0.000171327	0
MERGE26360ID	0	0	0	0	0	0	0	0	0	7.9067e-05	0	2.31219e-05	0	0	0	0	0	0	0	0	0	0	0	0	0	0.000305956	0	0	0	0	0	0	0	0	0	0	0	0	0	0	0	0	0	0	0	0	0	0	0
MERGE8291ID	0	0	0	0	0	0	0	0	0	0	0	0	0	0	0	0	0	0	0	0	0	0	0	0	0	0	0	0	0	0.000248741	0	0	0	0	0	0	0	0	0	0	0	0	0.000158132	0	0	0	0	0	0
MERGE32697ID	0	0	0	0	0	0	0	0	0	0	0	0	0	0	0	0	0	0	0	0	0	0	0	0	0	0	0	0	0	0	0	0	0	0	0	0	0	0	0	0	0	0	0	0	0	0	0	0	0
MERGE7490ID	0	0	0	0	0	0	0	0	0	0	0	0	0	0	0	0	0	0	0	0	0	0	0	0	0	0	0	0	0	0	0	0	0	0	0	0	0	0	0	0	0	0	0	0	0	0	0	0	0
MERGE300536ID	0	0	0	0	0	0	0	0	0	0	0	0	0	0	0	0	0	0	0	0	0	0	0	0	0	0	0	0	0	0	0	0	0	0	0	0	0	0	0	0	0	0	0	0	0	0	0	0	0
MERGE21035ID	0	0	0	0	0	0	0	0	0	0	0	0	0	0	0	0	0	0	0	0	0	0	0	0	0	0	0	0	0	0	0	0	0	0	0	0	0	0	0	0	0	0	0	0	0	0	0	0	0
MERGE88821ID	0	0	0	0	0	0.000118619	0	0	0	0	0	0	0	0	0	0.00036796	0.000421856	0	0	0	0	1.7099e-05	0	0.000209838	0	0	0	0	0	0	0	0	0.000154768	0	0	0	0	0	0	0	0	0	0	0	0	0	0	0	0
MERGE4574ID	0	0	0	0	0	0	0	0	0	0	0	0	0	0	0	0	0	0	0	0	0	0	0	0	0	0	0	0	0	0	0	0	0	0	0	0	0	0	0	0	0	0	0	0	0	0	0	0	0
MERGE188ID	0.000100274	5.50348e-05	0	0	1.53426e-05	0	0	0	7.00501e-05	0	0	2.31219e-05	0	0	0	9.199e-05	0	5.15898e-05	8.45809e-05	0.000101776	0	5.1297e-05	0.000140848	0.000269792	1.2408e-05	0.000118983	0.00011694	0	9.18539e-05	0.00012437	0	9.4304e-05	1.54768e-05	1.44923e-05	4.19525e-05	0	0	0	0	0	0	0	0	0	0	0	0	1.90364e-05	5.32439e-05
MERGE8826ID	0	0	0	0	0	0	0	0	0	0	0	0	0	0	0	0	0	0	0	0	0.000281962	0	0	0.000929284	0.00145174	0.000271961	0.000250585	0.000239614	0.000157464	0.000435296	0	0	0	0.000420278	0.000272691	0.00027795	0	0.000124462	8.34168e-05	0	0	0	0	0	0	0	0	0	0
MERGE1690ID	0	0	0	0	0	0	0	0	0	0	0	0	0	0	0	0	0	0	0	0	0	0	0	0	0	0	0	0	0	0	0	0	0	0	0	0	0	0	0	0	0	0	0	0	0	0	0	0	0
MERGE31476ID	0	0	0	0	0	0	0	0	0	0	0	0	0	0	0	0	0	0	0	0	0	0	0	0	0	0	0	0	0	0	0	0	0	0	0	0	0	0	0	0	0	0	0	0	0	0	0	0	0
MERGE66861ID	0	0	0	0	0	0	0	0	0	0	0	0	0	0	0	0	0	0	0	0	0	0	0	0	0	0	0	0	0	0	0	0	0	0	0	0	0	0	0	0	0	0	0	0	0	0	0	0	0
MERGE5632ID	0	0	0	0	0	0	0	0	0	0	0	0	0	0	0	0	0	0	0	0	0	0	0	0	0	0	0	0	0	0	0	0	0	0	0	0	0	0	0	0	0	0	0	0	0	0	0	0	0
MERGE32764ID	3.34247e-05	0	0	0.000223692	0	0	0	0	0	0.000118601	0	0	0	0	0	2.29975e-05	0	0	0	0	0	0.00034198	0	0	0	0	0	0	0	0	0.000331044	0	0	0	0	0	0.000208426	0	2.08542e-05	0	1.80359e-05	0	0	0	0	0	0	0	0
MERGE57999ID	0	0	0.000275475	0	0	0	0.000168719	0.000101854	0	0.000118601	0.000364864	0	0	0.00032413	0	0	0	0	0.00071048	0	0.00115134	0	0	0	0	0	0.000334113	0.000387068	0	0	0	0	0	0.000376801	0.000272691	0.000363473	0	0	0	0.000315413	0	0.000289668	0	0.000220595	0	0.000403497	0	0	0
MERGE163687ID	0	0	0	0	0	0	0	0	0	0	0	0	0	0	0	0	0	0.000189163	0	0	0	0.000205188	0.00018109	0	2.48161e-05	0	0	0	0	6.21852e-05	0.000297939	0.000345781	0.000355966	0	0	0	0	0	0.000125125	0	0	0	0	0	0	0	0	0	0
MERGE10801ID	0	0	0	0	0	0	0	0	0	0	0	0	0	0	0	0	0	0	0	0	0	0	0	0	0	0	0	0	0	6.21852e-05	0	0	0	0	0	0	0	0	0	0	0	0	0	0	0	0.000115285	0.000170166	0	0
MERGE26897ID	0	0	0	0	0	0	0	0	0	0	0	0	0	0	0	0	0	0	0	0	0	0	0	0	0	0	0	0	1.3122e-05	0.000171009	0	0	0	0	0.000230739	0	0	0	0	0	0	0	0	0	0	0	0	0	0
MERGE17188ID	0	0	0	0	0	0	0	0	0	0	0	0	0	0	0	0	0	0	0	0	0	0	0	0	0	0	0	0	0	0	0	0	0	0	0	0	0	0	2.08542e-05	0	0	0	0	0	0	0	0	0	0
MERGE88604ID	0	0.000238484	0	0	0	3.95398e-05	0	0	0.000315225	0	0	0	0	0	0	0	0	0	0	0	0	0	0	0	0.000384649	0	6.68226e-05	0	0	0	0	0	0.000123814	0	0	0	0	0	0	0	0	0	0	0	0	0	0	0	0
MERGE14550ID	0	0.00011007	0	0	0	0	0.000202463	0	0.000105075	0.000118601	0	0	0.000311424	0.000412529	0.000358752	0	0	0	0.000152246	0.000152664	0	0	0	0	0	0.000186973	0	0	0	0	0	0	0	0	0.000104881	8.55231e-05	0	0	0	0	0	0	0	0	0	0	0	0	0
MERGE2536ID	0	0	0	0	0	0	0	0	0	0	0	0	0	0	0	0	0	0	0	0	0	0	0	0	0	0	0	0	0	0.000108824	0	0	0	0	0	0	0	0	0	0	0	0	0	0	0	0	0	0	0
MERGE26977ID	0	0	0	0	0	0	0	0	0	0.000237201	0	0	0	0	0	0	0	0	0	0	0	0	0	0	0	0	0	0	0.000249318	0	0	0	0	0	0	6.41423e-05	0	0	0	0	0	0	0	0	0	0	0	0	0
MERGE377ID	0	0	0	0	0	0	0	0	0	0	0	0	0	0	0	0	0	0	0	2.5444e-05	0	0	0	0	0	0	0	5.52955e-05	0	0	0	0	0	1.44923e-05	8.39049e-05	0	0	0	0	0	0	0	0	0	0	0	0	0.000114218	0
MERGE74480ID	0	0	0	0	0	0	0	0	0	0	0	0	0	0	0.000560551	0	1.83416e-05	0	0	0.00025444	0	0	0	0	0.000210936	0	0	0	0	0	0	0	0	0	0	0	0	0	0	0	0	0	0	0	0	0	0	0	0
MERGE88742ID	0	0	0	0	0	0	0	0	0	0	0	0	0	0	0	0	0.000421856	0	0	0	0	0	0	0.000119908	0	0.000339951	0	0	0	0	0	0	0	0	0	0	0	0	0	0.000122661	0	0.000178257	0	0	0	0	0	0	0
MERGE18196ID	0	0	0	0	0.000153426	0	0	0	0	0.000355802	0	0	0	0	0	0.000252972	0.000220099	0	0	0	0	0	0	8.99308e-05	0.000322609	0	0	0.000755705	0.000761075	0.000155463	0	0.000675846	0	0	0	0	0	0	0	0	0	0	0	0	0	0	0	0	0
MERGE150035ID	0	0	0	0	0	0	0	0	0	0	0	6.93658e-05	0	0	0	0	0	0	0	0	0	0	0	0	0	0	0	0.00210123	0.00190269	0.0014769	0.000281387	0	0	0	0	0	0	0	0	0	0	0	0	0	0	0	0	0	0
MERGE9978ID	0	0	0	0	0	0	0	0	0	0	0	0	0	0	0	0	0	0	0.000186078	0	0	0	0	0	0	0	0	0	0	0	0	0	0	0	0	0	0	0	0	0	0	0	0	0	0	0	0	0	0
MERGE14717ID	0	0	0	0	0	0	0	0	0	0	0	0	0	0	0	0	0	0	0	0	0	0	0	0	0	0	0	0	0	0	0	0	0	0	0	0	0	0	0	0	0	0	0	0	0	0	0	0	0
MERGE17433ID	0	0	0	6.39121e-05	0	0	0	0	0	0	0	0	0	0	0	0	0	0	0	0	0	0	0	0	0	0	0	0	0	0	0	0.000251477	0	0	0	0	0	0	0	0	0	0	0	0	0	0	0	0	0
MERGE18189ID	0	0	0	0	0	0	0	0	0	0	0	0	0	0	0	0	0	0	0	0	0	0	0	0	0	0	0	1.84318e-05	0	0	0	0	0	0	0	0.000534519	0	0	0	8.76148e-05	0	0	0	0	0	0	0	0	0
MERGE9705ID	0	0	0	0	0	0	0	0	0	0	0	0	0	0	0	0	0	0	0	0	0	0	0	0	0	0	0	0	0.000275562	0	0	0	0	0	0	0	0	0	0	0	0	0	0	0	0	0	0	0	0
MERGE58639ID	0	0	0	0	0	0	0	0	0	0	0	0	0	0	0	0	0	0	0	0	0	0	0	0	0	0	0	0	0	0	0	0	0	0	0	0	0	0	0	0	0	0	0	0	0	0	0	0	0
MERGE25827ID	0	0	0	0	0	0	0	0	0	0	0	0	0	0	0	0	0	0	0	0	0	0	0	0	0	0	0	0.000165886	0	0	0	0	0.000185721	0.000362308	0	0	0	0.000174246	0	0.000122661	0	0.000178257	0	0.000330892	0	0	0	0	0
MERGE1939ID	0	0	0	0	0	0	0	0	0	0	0	0	0	0	0	0	0	0	0	0	0	0	0	0	0	0	0	0.000313341	0.000485513	3.10926e-05	0.000132417	0	0.000247628	1.44923e-05	0	0	0	0	0	0	0	0	0	0	0.00020027	0	0	0	0
MERGE25808ID	0	0	0	0	0	0	0	0	0	0	0	0	0	0	0	0	0	0	0	0	0	0	0	0	0	0	0	0	0	0	0	0.000880171	0	0	0	0	0	0	0	0	0	0	0	0	0	0	0	0	0
MERGE49837ID	0.000401096	0	0	0	0	0	0.000101232	0	0	0	0	0	0	0	0.000134532	0	0	0	0.000879641	0	0.000822388	0	0	0.000209838	0	0.000373946	0.000634815	0	0.000380537	0	0	0	0.000170244	0.00024637	0	0.00027795	0	0	0	0	0.000144287	0	0	0	0	0	0	0.0002094	0
MERGE2484ID	0	0	0.000225389	0	0	0	0	0	0	0	0	0	0	0	0	0	0	0.000206359	0	0	0	0	0	0	0	0	0	0	0	0	0	0	0	0	0	0	0	0	0	0	0	0	0.000790662	0	0	0	0	0	0
MERGE26948ID	0	0	0	0	0	0	0	0	0	0	0	0	0	0	0	0	0	0	0	0	0	0	0	0	0	0	0	0	0.000249318	0	0	0	0	0	0	0	0	0	0	0	0	0	0	0	0	0	0	0	0
MERGE31826ID	0	0	0	0	0	0	0	0	0	0	0	0	0	0	0	0	0	0	0	0	0	0	0	0	0	0	0	0	0.000236196	0	0	0	0	0	0	0	0	0	0	0	0	0	0	0	0	0	0	0	0
MERGE11421ID	0	0	0	0	0	0	0	0	0	0	0	0	0	0	0	0	0	0	0	0	0	0	0	0	0	0	0	0	0	0	0	0	0	0	0	8.55231e-05	0	0	0	0	0	0	0	0	0	0	0	0	0
MERGE11078ID	0	0	0	0	0	0	0	0	0	0	0	0	0	0	0	0	0	0	0	0	0	0	0	0	0	0	0	0	0	0	0	0	0	0	0	0	0	0	0	0	0	0	0	0	0	0	0	0	0
MERGE20777ID	0	0	0	0	0	0	0	0	0	0	0	0	0	0	0	0	0	0	0	0	0	0	0	0	0	0	0	0	0	0	0	0	0	0	0	0	0	0	0	0	0	0	0	0	0	0	0	0	0
MERGE6663ID	0	0	0	0	0	0	0	0	0	0	0	0	0	0	0	0	0	0	0	0	0	0	0	0	0	0	0	0	0	0	0	0	0	0	0	0	0	0	0	0	0	0	0	0	0	0	0.00663646	0	0
MERGE164008ID	0	0	0	0	0	0	0	0	0	0	0	0	0	0	0	0	0	0	0	0	0	0	0	0	0	0	0	0	0	0	0	0	0	0	0	0	0	0	0	0	0	0	0	0	0	0	0	0	0
MERGE7649ID	0	0	0	0	0	0	0	0	0	0	0	0	0	0	0	0	0	0	0	0	0	0	0	0	0	0	0	0	0	0	0	0	0	0	0	0	0	0	0	0	0	0	0	0	0	0	0	0	0
MERGE8073ID	0	0	0.000150259	0	0	0	0	0	3.5025e-05	0	0	0	0	0	0.0011211	0.000528942	0	0	0.000778144	0	0	0.000102594	0	0.0003897	0	0.000271961	0	0.000129023	0	0.000870593	0.000182074	0	0	0	0	0	0.000178651	0	0	0	0	0	0	0	0	0	0	0	0
MERGE26416ID	0	0	0	0	0	0	0	0	0	0	0	0	0	0	0	0	0	0	0	0	0	0	0	0	0	0.000152978	0	0	0	0	0	0	0	0	0	0	0	0.000410724	0	0	0	0	0	0	0	0	0	0	0
MERGE48594ID	0.000467946	0.000275174	0.000325562	0	0	0	0	0.000203707	0.000315225	0	0	0	0.00121109	0	0	0	0	0	0.000439821	0	0	0	0	0	0	0	0	0	6.56099e-05	0	0	0	0	0.000391293	0.00016781	0	0.000357302	0	0.000145979	0	0	0	0	0	0	0	0.000191436	0	0.000346085
MERGE706ID	0.000434521	0	0	0	0	0	0.000101232	0	0	0	0	0	0	0	0	0	0	0	0	0	0.000117484	0	0	0	0	0	0	0	0	0	0	0	0	0	0	0	0	0	0	0	0	0	0	0	0	0	0	0	0
MERGE17417ID	0	0	0	0	0	0	0	0	0	0	0	0.000254341	0	0	0	0	0	0	0	0	0	0	0	0	0	0	0	0	0	0	3.31044e-05	0	0	0	0	0	0	0	0	0	0	0	0	0	0	0	0	0	0
MERGE5551ID	0	0	0	0	0	0	0	0	0	0	0	0	0	0	0	0	0	0	0	0	0	0	0	0	0	0	0	0	0	0	0	0	0	0	0	0	0	0	0	0	0	0	0	0	0	0.000288212	0.000404144	0.0004188	0
MERGE3752ID	0	0	0	0	0	0	0	0	0	0	0	0	0	0	0	0	0	0	0	0	0	0	0	0	0	0	0	0	0	0	0	0	0	0	0	0	0	0	0	0	0	0	0	0	0	0	0	0	0
MERGE9638ID	0	0	0	0	0	0	0.000101232	0	0	0	0	0	0	0.000176798	0	0	0	0	0	0	0	0	0	0	0	0	0	0	0	0	0	0	0	0	0	0	0	0	0	0	0	0	0	0	0	0	0	0	0
MERGE5662ID	0	0	0	0	0	0	0	0	0	0	0	0	0	0	0	0	0	0	0	0	0	0	0	0	9.92642e-05	0	0	0	0	0	0	0	0	0	0	0	0	0	0	0	0	0	0	0	0.000100135	0	0	0	0
MERGE7124ID	0	0	0	0	0	0	0	0	0	0	0	0	0	0	0	0	0	0	0	0	0	0	0	0	0	0	0	0.000479227	0	0	0	0	0	0	0	0	0	0	0	0	0	0	0	0	0	0	0	0	0
MERGE120114ID	0.000401096	0	0	0	0	0	0	0	0	0	0	0	0	0	0	0	0	3.43932e-05	0	0	0	0	0	0	0.000335017	0	0.000150351	0	0.000236196	0	0	0	7.73838e-05	0	0	0	0	0	0	1.7523e-05	0	0	0	0	0	0	0	0	0
MERGE164319ID	0	0.000366898	0	0.000223692	0.00141152	0.00187814	3.37439e-05	0.000458342	0.0011208	0	0.000912159	0.0011561	0.000501739	0	0	0	0	5.15898e-05	0	0	0	0	0.000342059	0	0	0	0	0	0	0	8.27609e-05	0	0	0	0	0	0	0	0	0	0	0	0	0	0	0	0	0	0
MERGE18757ID	0	0	0	0	0	0	0	0	0	0	0	0	0	0	0	0	0	0	0	0	0	0	0	0	0	0	0	0	0	0	0	0	0	0	0	0	0	0	0.000104271	0	0	0	0	0	0	0	0	0	0
MERGE1700ID	0	0	0	0	0	0	0	0	0	0	0	0	0	0	0	0	0	0	0	0	0	0	0	0	0	0	0	0	0	0	0	0	0	0	0	0	0	0	0	0	0	0	0	0	0	0	0	0	0
MERGE20078ID	0	0	0	0	0	0	0	0	0	0	0	0	0	0	0	0	0	0	0	0	0	0	0	0	0	0	0	0	0	0	0	0	0	0	0	0	0	0	0	0	0	0	0	0	0	0	0	0	0
MERGE16141ID	0	0	0	0	0	0	0	0	0	0	0	0	0	0	0	0	0	0	0	0	0	0	0	0	0	0	0	0	0	0	0	0	0	0	0	0	0	0	0	0	0	0	0	0	0	0	0	0	0
MERGE88127ID	0	0.000311864	0	0.00031956	0	0	0	0	0.000315225	0	0	0	0	0	0	0.000229975	0	0.000309539	0	0	0	0	0	0	0	0	0	0	0	0	0	0.000220043	0	0	0	0	0	2.48923e-05	0	0	0	0	0	0	0	0	0	0	0
MERGE927ID	0	0	0	0	0	1.97699e-05	0.000168719	0.000203707	0.000105075	0.000158134	9.12159e-05	0.000231219	0.000813163	0	0.000269064	0.000137985	0	0	0	0	0.000845885	3.4198e-05	0.000301817	0.00140892	8.68562e-05	0	0.000250585	0.000165886	0	0.000108824	0	1.57173e-05	0	0.000202893	0.000209762	0.000342092	2.97752e-05	0	0.000125125	7.00918e-05	0.000180359	0.000178257	4.3127e-05	0	0	0	0	0	0
MERGE20794ID	0	0	0	0	0	0	0	0.000509269	0	0	0	0	0	0	0	0	0	0	0	0	0	0	0	0	0	0	5.01169e-05	0	0	0	0	0	0	0	0	0	0	0	0	0	0	0	0	0	0	0	0	0	0
MERGE5479ID	0	0	0	0	0	0	0	0	0	0	0	0	0	0	0	0	0	0	0	0	0	0	0	0	0	0	0	0	0	0	0	0	0	0	0	0	0	0	0	0	0	0.000467925	0.000172508	0	0	0	6.38121e-05	0	0
MERGE18992ID	0	0	0	0	0	0	0	0	0	0	0	0	0	0	0	0	0	0	0	0	0	0	0	0	0	0	0	0	0	0	0	0	0	0	0	0	0	0	0	0	0	0	0	0	0	0	0	0	0
MERGE22220ID	0	0	0	0	0	0	0	0	0	0	0	0	0	0	0	0	0	0	0	0	0	0	0	0	0	0	0.00131975	0	0	0	0	0	0	0	0	0	0	0	0	0	0	0	0	0	0	0	0	0	0
MERGE17401ID	0	0	0	0	0	0	0	0	0	0	0	0	0	0	0	0	0	0	0	0	0	0	0	0	0	0	0	0	0	0	0	0	0	0	0	0	0	0	0	0	0	0	0	0	0	0	0	0	0
MERGE15056ID	0	0	0	0	0	0	0	0	0	0	0	0	0	0	0	0	0.000293465	0	0	0	0	0	0	0.000239815	0	0	0	0.000571386	0	0	0	0	0.000402396	0.000217385	0.000272691	0.000213808	0	0.000410724	6.25626e-05	0	0	0	0	0	7.51014e-05	0	0	0	0
MERGE8058ID	0	0	0	0	0	0	0	0	0	0	0	0	0	0	0	0	0	0	0	0	0	0	0	0	0	0	0	0	0	0	0	0	0	0.000202893	0	0	0	0	0	0	0	0	0	0	0	0	0	0	0
MERGE15567ID	0	0	0	0	0	0	0	0	0	0	0	0	0	0	0	0	0	0	0	0	0	0	0	0	0	0	0	0	0	0	0	0	0	0	0	0	0	0	0	0	0	0	0	0	0	0	0	0	0
MERGE6819ID	0	0	0	0	0	0	0	0	0	0	0	0	0	5.89327e-05	0	0	0	0	0	0	0	0	0	0	0	0	0	0	0	0	0	0	0	0	0	0	0	0	0	0	0	0	0	0	0	0	0	0	0
MERGE33921ID	0	0	0	0	0	0	0	0	0	0	0	0	0	0	0	0	0	5.15898e-05	0	0	0	0	0	0	0	0	0	0	0	0	0	0	0	0	0	0.000213808	0	0	0	0	0	0	0	0	0	0	0.000361602	0	0
MERGE26923ID	0	0	0	0	0	0	0	0	0	0	0	0	0	0	0	0	0	0	0	0	0	0	0	0	0	0	0	0	0	0	0	0	0	0	0	0	0	0	0	0	0	0	0	0	0	0	0	0	0
MERGE9786ID	0	0	0	0	0.00164166	0	0	0	0	0	0.000273648	0	0	0	0	0	0	0	0	0	0	0	0	0	0	0	0	0	0	0	0	0	0	0	0	0	0	0	0	0	0	0	0	0	0	0	0	0	0
MERGE210801ID	0	0	0	0	0	0	0	0	0	0	0	0	0	0	0	0	0	0	0	0	0	0	0	0	0	0	0	0	0	0	0	0	0	0	0	0	0	0	0	0	0	0	0	0	0	0	0	0	0
MERGE56588ID	0	0	0	0	0	0	0	0	0	0	0	0	0	0	0	0	0	0	0	0	0	0	0	0	0.000359833	0	0	0.00020275	0.000551123	0	0	0	0	0	0	0	0	0	0	0	0	0	0	0	0	0	0	0	0
MERGE7615ID	0	0	0	0	0	0	0	0	0	0	0	0	0	0	0	0	0	0	0	0	0	0	0	0	0	0	0	0	0	0	0	0	0	0	0	0	0	0	0	0	0	0	0	0	0	0	0	0	0
MERGE19994ID	0	0	0	0	0	0	0	0	0	0	0	0	0	0	0	0	0	0	0	0	0	0	0	0	0	0	0	0	0	0	0	0	0	0	0	0	0	0	0	0	0	0	0	0	0	0	0	0	0
MERGE171030ID	0	0	0	0	0	0	0	0	0	0	0	0	0	0.00259304	0	0	0	0	0	0	0	0	0	0	0	0	0	0	0	0	0	0	0	0	0	0	0	0	0	0	0	0	0	0	0	0	0	0	0
MERGE25898ID	0	0	0	0	0	0	0	0	0	0	0	0	0	0	0	0	0	0	0	0	0	0	0	0	0	0	0	0	0	0	0	0	0	0	0	0	0	0	0	0	0	0	0	0	0	0	0	0	0
MERGE129624ID	0	0	0	0	0	0	0	0	0	0	0	0	0	0	0	0	0	0	0	0	0	0	0	0	0	0	0	0	0	0	0	0	0	0	0	0	0	0	0	0	0	0	0	0	0	0	0	0	0
MERGE21024ID	0	0	0	0	0	0	0	0	0	0	0	0	0	0	0	0	0	0	0	0	0	0	0	0	0	0	0	0	0	0	0	0	0	0	0	0	0	0	0	0	0	0	0	0	0	0	0	0	0
MERGE25501ID	0	0	0	0	0	0	0	0	0	0	0	0	0	0	0	0	0	0	0	0	0	0	0	0	0	0	0	0	0	0	0	0	0	0	0	0	0	0	0.000125125	0	0	0	0	0	0	0.000134499	0	0.0002094	0
MERGE18489ID	0	0	0	0	0	0	0	0	0	0	0	0	0	0	0	0	0	0	0	0	0	0	0	0	0	0	0	0	0	0	0	0	0	0	0	0	0	0	0	0	0	0	0	0	0	0	0	0	0
MERGE21117ID	0	0	0	0	7.6713e-05	0	0	5.09269e-05	0	0.000316268	0	0	0.000536341	0	0	0	0	0	0	0	9.39872e-05	0.000256485	0.000301817	0	0.000359833	0	0.000567992	0.000276477	1.3122e-05	0.000139917	0	0	0	0	0	0	0	0	0	0	0	0	0	0.000441189	0	0	0	0	6.21179e-05
MERGE2680ID	0	0	0	0	0	0	0	0	0	0	0	0	0	0	0	0	0	0	0	0	0	0	0	0	0	0	0	0	0	0	0	0	0	0	0	0	0	0	0	0	0	0	0	0	0	0	0	0	0
MERGE9459ID	0	0	0	0	0	0.000217469	0	0	0.00021015	0	0	0	0	0	0	0	0	0	0	0	0	0	0	0	0	0	0	0	0	0	0	0	0	0	0	0	0	0	0	0	0	0	0	0	0	0	0	0	0
MERGE8787ID	0	0	0	0	0	0	0	0	0	0	0.000273648	0	0	0	0	0	0	0	0	0	0	0	0	0	0	0	0	0	0	0	0	0	0	0	0	0	0	0	0	0	0	0	0	0	0	0	0	0	0
MERGE14995ID	0	0	0	0	0	0	0	0	0	0	0	0	0	0	0	0	0	0.000240753	0	0	0	0	0	0	0	0	0	0.000516091	2.6244e-05	0	0	0	0	0	0	0	0	0	0	0	0	0	0	0	0	0	0	0	0
MERGE17459ID	0	0	0	0	0	0	0	0	0	0	0	0	0	0	0	0	0	0	0	0	0	0	0	0	0	0	0	0	0	0	0	0	0	0	0	0	0	0	0	0	0	0	0	0	0	0	0	0	0
MERGE43622ID	0.000334247	0	0	0.000671077	0.000107398	9.88494e-05	0.000944829	0	7.00501e-05	0.000513936	0.00045608	0.00113297	0	0	2.2422e-05	0	0	0	0	0	0	0	0	0	0	0	0	0	0	0	0	0	0	0	0	0	0.000535954	0	0	0	0	0	0	0	0	0	0	0	0
MERGE10758ID	0	0	0	0	0	0.000138389	0.00168719	0.00117132	0.0011208	0.000632536	0.00109459	0.000416195	0.000865067	0.000235731	0	0	0	0	0	0	0	0.000307782	0.000342059	0	0	6.79902e-05	0.00026729	0	0.000419903	0.000217648	0	0	0.000154768	0	0	0	0	0	0	0	0	0	0	0	0	0	0	0	0
MERGE88542ID	0	0	0	0	0	0.000217469	0	0.000152781	0	0	0	0	0	0	0	0.000321965	0	1.71966e-05	0	0	0	0	2.01211e-05	0	0	0	0	7.37273e-05	0	0	1.65522e-05	0	0	0	0	0	0	0	0	1.7523e-05	0.000162323	0	0	0	0	0	0	0	0
MERGE20784ID	0	0	0	0	0	0	0.000269951	0	3.5025e-05	0	0	0	0.000622848	0	0	0	0	0	0	0	0	0	0	0	0	0	0	0.000552955	0	0.000108824	0	0	0	0	0	0	0	0	0	0	0	0	0	0	0	0	0	0	0
MERGE7771ID	0	0	0	0	0	0	0	0	0	0	0	0	0	0	0	0	0	0	0	0	0	0	0	0.000509608	0	0	0.00038423	0.000737273	0.000656099	0	0.000198626	0.000172891	0	0.000362308	0.000692216	0.000363473	0	0.000535185	0.000542209	0	0	0	0	0	0	0	0	0	0
MERGE15027ID	0	0	0	0	0	0	0	0	0	0	0	0	0	0	0	0	0	0	0	0	0	0	0	0	0	0.000220968	0	0	0	0	0	0	0	0	2.09762e-05	0	0	0	0	0	0	0	0	0	0	0	0	0	9.76138e-05
MERGE6142ID	0	0	0	0	0	0	0	0	0	0	0	0	0	0	0	0	0	0	0	0	0	0	0	0	0	0	0	0	0	0	0	0	0	0	0	0	0	0	0	0	0	0	0	0	0	0	0	9.51819e-05	0
MERGE17451ID	0	0	0	0	0	0	0	0	0	0	0	0	0	0	0	0	0	0	0	0	0	0	0	0	0	0	0	0	0	0	0	0	0	0	0	0	0.000297752	0	0	1.7523e-05	0	0	0	0	0	0	0	0	0
MERGE15064ID	0	0	0	0	0	0	0	0	0	0	0	0	0	0	0	0	0	0	0	0	0	0	0	0	0	0	0	0	0	0	0	0	0	0	0	0	0	0	0	0	0	0	0	0	0	0	0	0	0
MERGE25353ID	0	0.00011007	0	0	0	0	0	0	0	0	0	0	0	0	0	0	0	0	0	0	0	0	0	0	0	0	0	0	0	0	0	0	0	0	0	0	0	0	0	0	0	0	0	0	0	0	0	0	0
MERGE7825ID	0	0.000183449	0	0	6.13704e-05	0	0	0	0	0	0	0	0	0	0.000358752	0	0	0	0	0	0	0	0	0.000359723	0	0	0	0	0	0	0	0	0	0.000173908	0.000104881	0.000128285	0	0	0	0	0	0	0	0	0	0	0	0	0
MERGE88549ID	0	0	0	0	0	0	0	0	0	0	0	0	0	0	0	0	1.83416e-05	0.000292342	0	0	0	0.000598465	0	0	0	0	0	0	0	0	0	1.57173e-05	0	0	0	0	0	0	0	1.7523e-05	0	0	0	0	0	0	0	0	0
MERGE47675ID	0	0	0	0	0	0	0	0	0	0	0	0	0	0	0	0	0	0	0	0	0	0	0	0	0	0	0	0	0	0.000264287	0	0	0	0	0	0	0	0	0	0	0	0	0	0	0	0	0	0	0
MERGE10679ID	0	0	0	0	0	0	0	0	0	0	0	0	0	0	0	0	0	0	0	0	0	0	0	0	0	0	0	0	0	0	0	0	0	0	0	0	0	0	0	1.7523e-05	0	0	0	0	0	0	0	0	0
MERGE156681ID	0	0	0	0	0	0	0	0	0	0	0	0	0	0	0	0	0	0	0	0	0	0	0	0	0	0	0	0	0	0	0	0	0	0	0	0	0	0	0	0	0	0	0	0	0	0	0	0	0
MERGE16959ID	0	0	0	0	0.000214796	0	0	0.000407415	0	0	0	0.000323707	0	0	0	0	0	0	0	0	0	0	0	0	0	0	0	0	0	0	0	0	0	0	0	0	0	0	0	0	0	0	0	0	0	0	0	0	0
MERGE7774ID	0	0	0	0	0	0.000217469	0.000202463	0	0	0	0	0	0.000103808	0	0	0	0	0	0	0	0	0	0	0	0	0	0	0	0	0	0	0	0	0	0	0	0	0	0	0	0	0	0	0	0	0	0	0	0
MERGE79741ID	0	0	0	0	0	0	0	0	0	0	0	0	0	0	0	0	0	0	0	0	0	0	0	0	0.000297793	0	0	0	0	0	0	0	0	0	0	0	0	0	0	0	0.0007034	0	0	0	0	0	0	0	0
MERGE8178ID	0	0	0	0	0	0	0	0	0	0	0	0	0	0	0	0	0	0	0	0	0	0	0	0	0	0	0	0	0	0	0	0	0	0	0	0	0	0	0	0	0	0	0	0	0	0	0	0	0
MERGE16923ID	0	0	0	0	0	0	0	0	0	0	0	0	0	0	0	0	0	0.000361129	0	0	0	0	0.000281696	0	0.000744482	0	0	0	0	0	0	0	0	0	0	0	0	0	0	0	0	0	0	0	0	0	0	0	0
MERGE26509ID	0	0	0	0	0	0	0	0	0	0	0	0	0	0	0	0	0	0	0	0	0	0	0	0	0	0	0	0	0	0	0	0	0	0	0.000146834	0	0	0	0	0	0	0	0	0	0	0	0	0	0
MERGE4073ID	0	0	0	0.000223692	0	0	0	0	0	0	0	0	0	0	0	0	0	0	0	0	0	0	0	0	0	0	0	0	0	0	0	0	0	0	0	0	0	0	0.000229396	0	0	0	0	8.82379e-05	0.000100135	0	0	0	0
MERGE32770ID	0	0	0	0	0	0.000276778	0	0	0	0	0	0	0	0	0	0	0	0	0	0	0.000211471	0	0	0	0.000173712	0	0	0	0	0	0	0	0	0	0	0	0	0	0	3.50459e-05	0	0	0	0	0	0	0	0	0
MERGE87881ID	0	0	0	0	0	0	0	0	0	0	0	0	0	0	0	0	0	0	0	0	0	0	0	0	0	0	0	0	0	0	0	0	0	0	0	0	0	0	0	0	0	0	0	0	0	0	0	0	0
MERGE19820ID	0	0	0	0	0	0	0	0	0	0	0	0	0	0	0	0	0	0	0	0	0	0	0	0	0	0	0	0	0	0	0	0	0	0	0	0	0	0	0	0	0	0	0	0	0	0	0	0	0
MERGE8051ID	0	0	0	0	0	0	0	0	0	0	0	0	0	0	0	0	0	0	0	0	0	0.000478772	0	0	0	0	0	0.000239614	0.000249318	0.000202102	0	0	0	0	0	0	0	0	0	0	0	0	0	0	0	0	0	0	0
MERGE4256ID	0	0	0	0	0	0	0	0	0	0	0	0	0	0	0	0	0	0	0	0	0	0	0	0	0	0	0	0	0	0	0	0	0	0	0	0.000128285	0	0	0	0	0	0	0	0	0	0	0	0	0
MERGE8195ID	0	0	0	0	0	0	0	0	0	0	0	0	0	0	0	0	0	0	0	0	0	0	0	0	0	0	0	0	0	0	0	0	0	0	0	0	0.000387078	0.000298708	0.001001	0	0.000288574	0.000178257	0	0.000904438	0.000175237	0.00032664	0	0	0.000212976
MERGE88141ID	3.34247e-05	0	0	0	0	0	0	0	0	0	0	0	0	0	0	2.29975e-05	0.000660296	0.000412719	0	0	0	0	0	0	1.2408e-05	1.69976e-05	0	0	1.3122e-05	0	0	1.57173e-05	4.64303e-05	0	0	0	0	0	0	0.000140184	0	8.91285e-05	0	0	0	0	0	0	0
MERGE158385ID	0	0	0	0	0	0	0	0	0	0	0	0	0	0	0	0	0	0	0	0	0	0	0	0	0	0	0	0	0	0	0	0	0	0	0	0	0	0.00026137	0	0	0	0	0	0	0	0	0	0	0
MERGE24484ID	0	0	0	0	0	0	0	0	0	0	0	0	0	0	0	0	0	0	0	0	0	0	0	0	0	0	0	0	0	0	0	0	0	0	0	0	0	0.000211585	0	0	0	0	0	0	0	0	0	0	0
MERGE33931ID	0.000401096	0.000146759	0	0	0	0	0	0	0	0	0	0	0	0	0	0	0	0	0	0	0	0	0	0	0	0	0	0	0	0	0	0	0	0	0	0	0.000163764	9.95694e-05	0	0	0	0.000222821	0	0	0	3.84283e-05	0.000106354	0	0.000150858
MERGE32818ID	0	0	0	0	0	0	0	0	0	0	0	0	0	0	0	0	3.66831e-05	0	0	0	0	0	0.000342059	0	0	0	0.000367524	0	0	0	0.000165522	0	0	0	0	0	0	0	0	0	0	0	0	0	0	0	0	0	0
MERGE4914ID	0.000267398	0	0	0	0	0	0	0	0	0	0	0	0	0	0	0	0	0	0	0	0	0	0	0	0	0	0	0	0	0	0	0	0	0	0	0	0	0	0	0	0	0	0	0	0	0	0	0	0
MERGE27663ID	0	0	0	0	0	0	0	0	0	0	0	0	0	0	0	0	0	0	0	0	0	0	0	0	0	0	0	0	0	0	0	0	0	0	0	0.000213808	0	0	0	0	0	0	0	0	0	0	0	0	0
MERGE19235ID	0	0	0	0	0	0	0	0	0	0	0	0	0	0	0	0	0	0	0	0	0	0	0	0	0	0	0	0	0	0	0	0	0	0	0	0	0	0	0	0	0	0	0	0	0	0	0	0	0
MERGE114735ID	0.000735343	0.00139421	0.000726253	0	0	0	0	0	0	0	0	0	0.000605547	0.000383063	0	0	0	0	0.00133638	0	9.39872e-05	0.00114563	0	0	0	0	0	0	0	0.000186556	0	0	0	0	0	0	0	0	0	0	0	0	0	0	0	0	0	0	0
MERGE37960ID	0	0	0	0	0.00509374	0	0	0	0	0	0	0	0	0	0	0	0	0	0	0	0	0	0	0	0	0	0	0	0	0	0	0	0	0	0	0	0	0	0	0	0	0	0	0	0	0	0	0	0
MERGE1875ID	0	0	0	0	0	0	0	0	0	0	0	0	0	0	0	0	0	0	0	0	0	0	0	0	0	0	0	0	0	0	0	0	0	0	0	0	0	0	0	0	0	0	0	0	0	0	0	0	0
MERGE18513ID	0	0	0	0	0	0	0	0	0	0	0	0	0	0	0	0	0	0	0	0	0	0	0	0	0	0	0	0	0	0	0	0	0	0	0	0	0	0	0	0	0	0	0	0	0	0	0	0	0
MERGE8206ID	0	0	5.00864e-05	0	0	0	0	0.000356488	0	0	0	0	0.000588245	0	0.000156954	0	0	0	0.000135329	2.5444e-05	0.000234968	0	0	0	0	0	0	5.52955e-05	0.00013122	0	0	0	0	5.79693e-05	0	2.13808e-05	0	0.0001618	0	0	0	8.91285e-05	0	0	0	0	0	0	0
MERGE19529ID	0	0	0	0	0	0	0	0	0	0	0	0	0	0	0	4.5995e-05	0	1.71966e-05	0	0	0	0	0	0	0	0	0	0	0	0	1.65522e-05	0	0	0	0	0	0	0	0	0	0	0	0	0	0	0	0	0	0
MERGE7987ID	0	0	0	0	0	0	0	0	0	0	0	0	0	0	0	0	0	8.5983e-05	0	0	0	0	0	0	0	0	0	0	0	0	0	0	0	0	0	0	0	0	0	0	0	0	0	0	0	0	0	0	0
MERGE5901ID	0	0	0	0	0	0	0	0	0	0	0	0	0	0	0	0	0	0	0	0	0	0	0	0	0	0	0	0	0	0	0	0	0	0	0	0	0	0	0	0	0	0	0	0	0	0	0	0	0
MERGE10696ID	0	0	0	0	0	0	0	0	0	0	0	0	0	0	0	0	0	0	0	0	0	0	0	0	0	0	0	0	0	0	0	0	0	0	0	0	0	0	0	0	0	0	0	0	0	0	0	0	0
MERGE14720ID	0	0	0	0	0	0	0	0	0	0	0	0	0	0	0	0	0	0	0	0	0	0	0	0	0	0	0	0	0	0	0	0	0	0	0	0	0	0	0	0	0	0	0	0	0	0	0	0	0
MERGE18139ID	0	0	0	0	0	0	0	0	0	0	0	0	0	0	0	0	0	0	0	0	0	0	0	0	0	0	0	0	0	0	0	0	0	0	0	0	0	0	0	0	0	0	0	0	0	0	0	0	0
MERGE88414ID	0	0	0.000350605	0	0	0	0	0	7.00501e-05	0	0	0	0	0	0	2.29975e-05	0.000275123	0	0	0	0	0	0.000342059	0	0	0	0	0	0	0	0	0	1.54768e-05	0	0	0	0	0	0	0	0	0.000222821	0	0	0	0	0	0	0
MERGE5969ID	0	0	0	0	0	0	0	0	0	0	0	0.000161853	0	0	0	0	0	0	0	0	0	0	0	0	0	0.000220968	0	0	0.000472391	0.000777315	0	0	0	0	0	0	0	0	0	0	0.000180359	0	0	0	0	0	0	0	0
MERGE18065ID	0	0	0	0	0	0	0	0	0	0	0	0	0	0	0	0	0	0	0	0	0	0	0	0	0	0	0	0	0	0	0	0	0	0	0	0	0	0	0	0	0	0	0	0	0	0	0	0	0
MERGE81748ID	0	0	0	0	0	0	0	0	0	0	0	0	0	0	0	0	0	0	0	0	0	0	0	0	0	0	0	0	0	0	0	0	0	0	0	0	0	0	0	0	0	0	0	0	0	0	0	0	0
MERGE7201ID	0	0	0	0	0	0	0	0	0	0.000158134	0	0.000138732	0	0	0	0	0	0	0	0	0	0	0	8.99308e-05	0	0	0	0	0	0	0	0	0	0	0	0	0	0	0	0	0	0	0	0	0	0	0	0	0
MERGE33916ID	0	0	0	0	0	0	0	0	0	0	0	0	0	0	0	0	0	0	0	0	0	0	0	0	0	0	0	0	0	0	0	0	0	0	0	0	0	0	0	0	0	0	0	0	0	0	0	0	0
MERGE16395ID	0	0	0	0	0	0	0	0	0	0	0	0	0	0	0	0	0	0	0	0	0	0	0	0	0	0	0	0	0	0	0	0	0	0	0	0	0	0	0	0	0	0	0	0	0	0	0	0	0
MERGE33625ID	0	0	0	0	0	0	0	0	0	0	0	0	0	0	0	0	0	0	0	0	0	0	0	0	0	0	0	0	0	0	0	0	0	0	0	0	0	0	0	0	0	0	0	0	0	0	0	0	0
MERGE70127ID	0	0	0	0	0	0	0	0	0	0	0	0	0	0	0	0	0	0	0	0	0	0	0	0	0	0	0	0	0	0	0	0	0	0	0	0	0	0	0	0	0	0	0	0	0	0	0	0	0
MERGE18954ID	0.000668494	0.000825521	0	0	0	9.88494e-05	0	0	3.5025e-05	0.000197668	0	0	0	0	0	0.000321965	0	0	0.000152246	0	0	0	0	0.000239815	0	0	0	0	0	0.000342019	0.000248283	0	0	0	0	0	0	0	0	0	0	0	0	0.000330892	0.000250338	0	0	0	0.000159732
MERGE84636ID	0.00050137	0	0	0	0.000153426	0	0.00043867	0.000203707	0.000385275	0.000909271	0.000273648	0	0	0	0	0.000436952	1.83416e-05	0.000137573	0	2.5444e-05	0	0	0	0	0	0	0	0	0.000144342	0	0	0	0	0	0	0.000171046	0	0	2.08542e-05	0	0.000234467	0.000334232	0	0	0	0	0	0	0
MERGE66314ID	0	0	0.000175302	0	0	0	0	0	0	0	0	0	0.000207616	0	0	0	0	0	0	0.000279884	0	0	0	0	0	0	0	0	0	0	0	0	0	0	0	0	0	0	0	3.50459e-05	0.000216431	0	0	0	0	0	0	0	0
MERGE1598ID	0	0	0.000250432	0	0	0	0	0	0	0	0	0.000138732	0	0	0.00183861	0	0	0	0	0	0	0	0	0	0	0.000220968	0.000400936	0	0	0	0	0	0	0	0	0	0	0	0	0	0	0	0	0	0	0.000192141	0	0	0
MERGE88398ID	0	0	0	0	0.000260824	0.000197699	0	0	0	0	0	0	0	0	0	0	0	8.5983e-05	0	0	0	0	0	0	0	0.000441936	1.67056e-05	0	0	0	0.000132417	0	0	0	0	0	0	0	0	0	0	0	0	0	0	0	0	0	0
MERGE106041ID	0	0	0	0	0	0	0.000134976	0	0	0	0	0	0	0	0	0	0	0	0	0	0	0	0.00018109	0.000599538	0	0	0.000283996	0.000589818	0.000551123	6.21852e-05	0	0	0	0	0	0.000598662	0	0	0	0	0	0	0	0	0	0	0	0	0
MERGE33610ID	0	0	0	0	0	0	0	5.09269e-05	0	0.000158134	0	0	0	0	0	0	0	0	0	0	0	0	0	8.99308e-05	0	0	0	0	0	0	0	0	0	0	6.29287e-05	0	0	0	0	0	0	0	0	0	0	0	0	0	0
MERGE13933ID	0	0	0	0	0	0	0	0	0	0	0	0	0	0	0	0	0	0	0	0	0	0	0	0	0	0	0	0	0	0	0	0	0	0	0	0	0.000342415	0	0.000125125	0	0	0	0.000115005	0	0	0	0.000255249	0.000171327	0
MERGE80356ID	0	0	0	0	0.000199454	0	0	0	3.5025e-05	0	0	0	1.73013e-05	0	0	0	1.83416e-05	1.71966e-05	0	0	0	1.7099e-05	0.000744482	0.000149885	0	0.000373946	0.000601403	0	0	0	0.001109	0.000314347	3.09535e-05	0	0	0	0	1.24462e-05	0	0	0	0	0	0	0	0	0	0	0
MERGE153825ID	0	0	0	0	0	0	0	0	0	0	0	0	0	0	0	0	0	0	0	0	0	0	0	0	0	0	0	0	0	0	0	0	0	0	0	0	0	0	0	0	0	0	0	0	0	0	0	0	0
MERGE18054ID	0	0	0	0	0	0	0	0	0	0	0	0	0	0	0	0	0	0	0	0	0	0	0	0	0	0	0	0	0	0	0	0	0	0	0	0	0	0	0	0	0	0	0	0	0	0	0	0	0
MERGE1812ID	0	0	0	0	0	0	0	0	0	0	0	0	0	0	0	0	0	0	0	0	0	0	0	0	0	0	0	0	0	0	0	0	0	0	0	0	0	0	0	0	0	0	0	0	0	0	0	0	0
MERGE943ID	0	0	0	0	0.000245482	9.88494e-05	0.000641134	0.000356488	0	7.9067e-05	0	0.000254341	6.92053e-05	0.000559861	0	0	0	0	0.000372156	0.000152664	0.000610917	0.000222287	0.000160969	0.000149885	0.000198528	0	0.000400936	0	0.00032805	0.000108824	0	0	0	0.000275354	0	4.27615e-05	0.00031264	0	4.17084e-05	8.76148e-05	0	0.000155975	0	0	0	0	0	0	0
MERGE5683ID	0	0	0	0	0	0	0	0.000152781	3.5025e-05	0	0	0	0	0.000383063	0	0	0	0	0	0	0	0	0	2.99769e-05	0.000198528	0	0.000233879	0.000258045	0	0	0	0	0	0	0	4.27615e-05	0	0.000112016	8.34168e-05	0	0.000234467	0	0	0	0	0	0	0	0
MERGE27490ID	0	0	0	0	0	0	0	0	0	0	0	0	0	0	0	0	0	0	0	0	0	0	0	0	0	0	0	0	0	0	0	0	0	0	0	0	0	0	0	0	0	0	0	0	0	0	0	0	0
MERGE22051ID	0	0	0	0	0	0	0	0	0	0	0	0	0	0	0	0	0	0	0	0	0	0	0	0	0	0	0	0	0	0	0	0	0	0	0	0	0	0	0	0	0	0	0	0	0	0	0	0	0
MERGE9669ID	0	0	0	0	0	0	0	0	0	0	0	0	0	0	0	0	0	0	0	0	0	0	0	0	0	0	0	0	0	0	0	0	0	0	0	0	0	0	0	0	0	0	0	0	0	0	0	0	0
MERGE146447ID	6.68494e-05	0	0	0	0	0	0	0	0	0	0	0	0.000155712	0.000206265	0	0	0	0	3.38324e-05	2.5444e-05	0.000140981	0	0	0	3.72241e-05	0	0	0	0	0	0	0	0	0	0	0	0	0	0	0	0	0	0	0	0	0	0	0	0
MERGE16935ID	0.000467946	0.000293519	5.00864e-05	0	0.000368222	0	0	0	0.000770551	0.000553469	0.000273648	0	0.000224917	0.000559861	0	0	0	0	0	0	0	0	0.000583513	0	0.00018612	0	0	0	0.000118098	0	0	0	0	0	0	0	0	0.000460508	0	0.00047312	0	0	0	0	0	0	0	0	0
MERGE3202ID	0	0	0	0	0	0	0	0	0	0	0	0	0	0	0	0	0	0	0	0	0	0	0	0	0	0	0	0	0	0	0	0	0	0	0	0	0	0	0	0	0	0	0	0	0	0	0	0	0
MERGE18078ID	0	0	0	0	0	0	0	0	0	0	0	0	0	0	0	0	0	0	0	0	0	0	0	0	0	0	0	0	0	0	0	0	0	0	0	0	0	0	0	0	0	0	0	0	0	0	0	0	0
MERGE88537ID	0.000367672	0	0	0	0.000199454	0	0	0	0	0	0	0	0	0	0	0	0	0	0	0	0	0	0	0	0	0	0	0	0	0	0	0	7.73838e-05	0	0	0	0	0	0	0.000122661	0	0	0	0	0	0	0	0	0
MERGE72732ID	0	0	0	0	1.53426e-05	0	0	0	0	0	0	0	0	0	2.2422e-05	0	0	0	0	0	0	0.000205188	0.000583513	0.000299769	1.2408e-05	0.000798885	0.000451052	0	0	0	0.000215178	0.000612976	0.000650024	0	0	0	0	0	0	0	0	0	0	0	0	0	0	0	0
MERGE27696ID	0	0	0	0	0	0	0	0	0	0	0	0	0.000190315	8.83991e-05	0	0	0	0.000326736	0	0	0	0	0	0	1.2408e-05	0	0	0	0	0	0	0	0	0	0	0	0	0	0	0	0	0	0	0	0	0	0	0	0
MERGE4709ID	0	0	0	0	0	0	0	0	0	0	0	0	0	0	0	0	0	0	0	0	0	0	0	0	0	0	0	0	0	0	0	0	0	0	0.00016781	0	0	0.000273816	0.000312813	0.000332936	0.000162323	0	0.000416894	8.82379e-05	0	0.000653281	0	0.000133255	0
MERGE8690ID	0	0	0	0	0	0	0	0	0	0	0	0	0	0	0	0	0	0	0	0	0	0	0	0	0	0	0	0	0	0	0	0	0	0	0	0	0	0	0	0	0	0	0	0	0	0	0	0	0
MERGE88556ID	0	0.000165104	0.000175302	0	0	0	0	0	0	0	0	0	0	0	0	0	0	0	0	0	0	0	0	0	0	0	0	0	0	0	0	4.7152e-05	0	0	0	0	0	0	0	0	0	0	0	0	0	0	0	0	0
MERGE32765ID	0	0	0	0	9.20556e-05	0	0	0	0	0	0	0	0	0	0	0	0	0.000584685	0	0	0	0.000136792	0	0	0	0	0	0	0	0	0	0	0	0	0	0	0.000282864	0	0	0	0	0	0	0	0	0	0	0	0
MERGE3269ID	0	0	0	0	0	0	0	0	0	0	0	0	0	0	0	0	0	0	0	0	0	0	0	0	0	0	0	0	0	0	0	0	0	0	0	0	0	0	0	0.00029789	0	0	0	0	0	0	0	0	0
MERGE29471ID	0	0	0	0	0	0	0	0	0	0	0	0	0	0	0	0	0	0	0	0	0	0	0	0	0	0	0	0	0	0	0	0	0	0	0	0	0	0	0	0	0	0	0	0	0	0	0	0	0
MERGE25943ID	0	0	0	0	0	0	0	0	0	0	0	0	0	0	0	0	0	0	0	0	0	0	0	0	0	0	0	0	0	0	0	0	0	0	0	0	0	0	0	0	0	0	0	0	0	0	0	0	0
MERGE18817ID	0	0	0	0	0	0	0	0	0	0	0	0	0	0	0	0	0	0	0	0	0	0	0	0	0	0	0	0	0	0	0	0	0	0	0	0	0	0	0	0	0	0	0	0	0	0	0	0	0
MERGE7537ID	0	0	0	0	0	0	0	0	0	0	0	0	0	0	0	0	0	0	0	0	0	0	0	0	0	0	0	0	0	0	0	0	0	0	0	0	0	0	0	0	0	0	0	0	0	0	0	0	0
MERGE79037ID	0.000300822	0	0.000250432	0	0	0	0	0	0	0	0.000729727	0	0	0	0	0.00105788	0	0	0	0	0	0	0	0	0	0	0	0	0	0	0	0	0	0	0	0	0	0	0.000166834	0	0	0	0	0	0	0	0	0	0
MERGE7773ID	0	0	0	0.00015978	0.000260824	0.000276778	3.37439e-05	0.000101854	0	0	0	0	0	0	0	0	0	0	0	0	0	0	0	0	0	0	0	0	0	0	0	0	0	0	0	0	0	0	0	0	0	0	0.000186884	0	0	0	0	0	0
MERGE4699ID	0	0	0	0	0	0	0	0	0	0	0	0	0	0	0	0	0	0	0	0	0	0	0	0	0	0	0	0.000147455	0.000236196	0.000155463	0	0	0	2.89847e-05	0	0	0	0	0	0	0	0	0	0	0	0	0	0	0
MERGE26986ID	0	0	0	0	0	0	0	0	0	0	0	0	0	0	0	0	0	0	0	0	0	0	0	0	0	0	0	0	0	0	0	0	0	0	0	0	0	0	0	0	0	0	0	0	0	0	0	0	0
MERGE16658ID	0	0	0	0	0	0	0	0	0	0	0	0	0	0	0	0	0	0	0	0	0	0	0	0	0	0	0	0	0	0	0	0	0	0	0	0	0	0	0	0	0	0	0	0	0	0	0	0	0
MERGE80362ID	0	0	2.50432e-05	0	1.53426e-05	0	0	0	0.00035025	3.95335e-05	0	0	0	0	0	0	0	0.000257949	0	0	0	0	0.000503028	0	6.20401e-05	3.39951e-05	0.00026729	0	0	0	0.00105934	0.000188608	0.00052621	0	0	0	0	0	0	0	0	0	0	0	0	0	0	0	0
MERGE8720ID	0	0	0	0	0	0	0	0	0	0	0	0	0	0	0	0	0	0	0	0	0	0	0	0	0	0	0	0	0	0	0	0	0	0	0	0	0	0	0	0	0	0	0	0	0	0	0	0	0
MERGE48344ID	0	0	0	0	0	0	0	0	0	0	0	0	0	0	0	0	0	0	0	0	0	0	0	0	0	0	0	0	0	0	0	0	0	0	0	0	0	0	0	0	0	0	0	0	0	0	0	0	0
MERGE4327ID	0	0	0	0	0	0	0	0	0	0	0	0	0	0	0	0	0	0	0	0	0	0	0	0	0	0	0	0	0	0	0	0	0	0	0	0	0	0	0	0	0	0	0	0	0	0	0	0	0
MERGE12086ID	0.000267398	0	0	0	0	0	0	0	0	0.000276735	0	0	0.000380629	0	0	0	0	0	0.000169162	0	0	0	0	0	0	0	0	0.000387068	0	0	0	0	0	0	0.000125857	0	0	0.0001618	0	0	0	0	0.000273138	0	0	0	0	0.0004188	0
MERGE8876ID	0	0	0	0	0.000260824	0	0	0	0	0	0	0	0	0	0	0	0	0	0	0	0	0	0	0	0	0	0	0	0	0	0	0	0	0	6.29287e-05	0.000106904	0	0	0	0	0	0	0	0	0	0	0	0.000285546	0
MERGE21118ID	0	0	0	0	0	0	0	0	0	0	0.000820943	0	0	0	0	0.000321965	0	0	0	0	0	0	0.000301817	5.99538e-05	0	0.000220968	0.000167056	0.000239614	0.000144342	0	0	0	0	0	0	0	0	0	0	0	0	0	0	0	0	0	0	0	0
MERGE87860ID	0	0	0	0	0	0	0	0	0	0	0	0	0	0	0	0	0	0	0	0.00012722	0	0	0	0	0	0	0	0	0	0	0	0	0	0	0	0	0	0	0	0.000122661	0	0	0	0	0	0	0	0	0
MERGE11387ID	0	0	0	0	0	0	0	0	0	0	0	0	0	0	0	0	0	0	0	0	0	0	0	0	0	0	0	0	0	0	0	0	0	0	0	0	0	0	0	0	0.000288574	0	0	0	0	0.000461139	0.000233978	0	0
MERGE9224ID	0	0	0	0	0	0	0	0	0	0	0	0	0	0	0	0	0	0	0	0	0	0	0	0	0	0	0	0	0	0	0	0	0	0	0	0	0	0	0	0	0	0	0	0	0	0	0	0	0
MERGE10525ID	0	0	0	0	0	0	0	5.09269e-05	3.5025e-05	0	0	0.000161853	0	0	0	0	0	0.000206359	0	0	0.000352452	0	0.000442665	0.000359723	0	1.69976e-05	0	0.000239614	0.000997271	3.10926e-05	0	0	0	0.000159416	0	0	0	0	0	0	0	0	0	0	0	0	0	0	0
MERGE20962ID	0	0	0	0	0	0	0	0	0	0	0	0	0	0	0	0	0	0	0	0	0	0	0	0	0	0	0	0	0.000144342	0.000264287	0	0	0	8.6954e-05	0	0	0	0.000535185	0	0	0	0	0	0	0	0	0	0	0
MERGE20311ID	0	0	0	0	0	0	0	0	0	0	0	0	0	0.000589327	0	0	0	0	0	0	0	0	0	0	0	0	0	0	0	0	0	0	0	0	0	0	0	0	0	0	0	0	0	0	0	0	0	0	0
MERGE1819ID	0	0	0	0	0	0	0	0	0	0	0	0	0	0	0	0	0	0	0.000338324	0	0	0	0	0	0	0	0	0	0	0	0	0	0	0	0	0	0	0	0	0	0	0	0	0	0	0	0	0	0
MERGE1915ID	0	0	0	0	0	0	0	0	0	0	0	0	0	0	0	0	0	0	0	0	0	0	0	0	0	0	0	0	0	0	0	0	0	0	0	0	0	0	0	0	0	0	0.000215635	0	0	0	0	0	0
MERGE3892ID	0.000768768	0	0.000325562	0	0	0	0.000269951	0.000203707	0.00021015	0	0.000364864	4.62438e-05	0.000640149	0	0	0.00055194	0	0.000395522	5.07485e-05	0.000178108	0	0.000444574	0.000120727	0.000149885	0	0	0	0	0	0.000139917	0	0	0	0	0	0	0	0	0	0	0	0	0	0	0	0	0	0.000190364	0.00013311
MERGE84668ID	0.000467946	0	0	0	6.13704e-05	0	0.000101232	0.000611122	0	0.000118601	0.000273648	0	0.000467136	0	0	0.000229975	0	0	0	0	0	0	0	0	0	0	0	0	0	0	0	0	0	0	0	0.000235188	0	0	0	0.000105138	0	0	0	0	0	0	0	0	0
MERGE7372ID	0	0	0	0	0	7.90795e-05	0.000168719	0	0	0	0	0	0	0	0	0	0	0	0	0	0	0	0	0	0	0	0	0	0	0	0	0	0	0	0	0	0	0	0	0	0	0	0	0	0	0	0	0	0
MERGE88813ID	0	0	0	0	0	3.95398e-05	0	0	0	0	0	0	0	0	0	0	0.000421856	0	0	0	0	0	0	0.000179862	0	0	0	0	0	0	0	0	0	0	0	0	0	0	0	0	0	0	0	0	0	0	0	0	0
MERGE50156ID	0	0	0	0	0	0	0	0	0	0	0	0	0	0	0	0	0	0	0	0	0	0	0	0	0	0	0	0	0	0	0	0	0	0	0	0	0	0	0	0	0	0	0	0	0	0	0	0	0
MERGE197379ID	0	0	0	0	0	0	0	0	0	0	0	0	0	0	0	0	0	0	0	0	0	0	0	0	0	0	0	0	0	0	0	0	0	0	0	0	0	0	0	0	0	0	0	0	0	0	0	0	0
MERGE21033ID	0	5.50348e-05	0	0	0	0.000158159	0	0	0	0	0	0.000184975	0	0.00032413	0	0	0	0	0	0	0	0.000615563	0	0	0.000235752	0	0	0	0	0	0	0	0	2.89847e-05	0	4.27615e-05	0	0	0.000125125	0.00017523	0	0	0	6.61784e-05	0.000325439	0.000134499	0	0	0
MERGE6243ID	0	0	7.51296e-05	0	3.06852e-05	0	0	0	0	0	0	0	8.65067e-05	2.94664e-05	6.72661e-05	0	0	0	0	0	0.000117484	0	0.000241454	0	6.20401e-05	0	0	0	0	4.66389e-05	0	0	0	7.24617e-05	0	0	0	3.73385e-05	0	0	0	0	0	0	0	0	0	0	8.87398e-06
MERGE27804ID	0	0	0	0	0	0	0	0	0	0	0	0	0	0	0	0	0	0	0	0	0	0	0	0	0	0	0	0	0	0	0	0	0	5.79693e-05	0	0	0	0	0	0	0	0	0	0	0	0	0	0	0
MERGE3447ID	0	0	0	0	0	0	0	0	0	0	0	0	0	0	0	0	0	0	0	0	0	0	0	0	0	0	0	0	0	0	0	0	0	0	0	0	0	0	0	0	0	0	0	0	0	0	0	0	0
MERGE17123ID	0	0	0	0.000607165	0.000230139	0.000652406	0	0	0.000105075	0.00118601	0	0	0	0	0	0	0	0.00142732	0	0.00025444	0	0	0	0	0	0	0	0	0	7.77315e-05	0.000314491	0.000157173	1.54768e-05	0	0	0	0	0	0	0	0	0	0	0	0	0	0	0	0
MERGE3370ID	0	0	0	0	0	0	0	0	0	0	0	0.000277463	0	0	0	0	0	0	0	0	0	0	0	0	0	0	0	0.000221182	0	9.32778e-05	0	0	0	0	0.000314644	0.000128285	0.000133988	0.000360939	0.00141808	0	0	0	0.000186884	0	0	0.00023057	0	0.000266509	0
MERGE10760ID	0	0	0	0	0	0	0	0	0	0	0	0	0.000622848	0	0	0	0	0	0	0	0	0	0.000120727	0	0	0.000220968	0	0	0	0	0	4.7152e-05	0	0.000362308	0	0	0	0	0	0	0	0	0	0	0	0	0	0	0
MERGE4592ID	0	0	0	0	0	0	0	0	0	0	0	0	0	0	0	0	0	0	0	0	0	0	0	0	0	0	0	0	0	0	0	0	0	0	0	0	0	0	0	0	0	0	0	0	0	0	0	0	0
MERGE3288ID	0	0	0	0	0	0	0	0	0	0	0	0	0	0	0	0	0	0	0	0	0	0	0	0	0	0	0	0	0	0	0	0	0	0	0	0	0	0	0	0	0	0	0	0	0	0	0	0	0
MERGE46178ID	0	0	0	0	0	0	0	0	0	0	0	0	0	0	0	0	0	0	0	0	0	0	0	0	0	0	0	0	0	0	0	0	0	0	0	0	0	0	0	0	0	0	0	0	0	0	0	0	0
MERGE17360ID	0	0	0	0	0	0	0.000134976	0	0	0	0	0	0	0	0	0	0	0	0	0	0	0	0	0	0	0	0	0.00020275	0	0.000388657	0	0	0	0	0	0	0	0	0	0	0	0	0	0	0	0	0	0	0
MERGE26347ID	0	0	0	0	0	0	0	0	0	0	0	0	0	0	0	0	0	0	0	0	0	0	0	0	0	0	0	0	0	0	0	0	0	0	0	0.000256569	0	0	0	0	0	0	0	0	0	0	0	0	0
MERGE90581ID	0	0	0	0	0	0	0	0	0	0	0	0	0	0	0	0	0	0	0	0	0	0	0	0	0	0	0	0	0	0	0	0	0	0	0	0	0	0	0	0	0	0	0	0	0	0	0	0	0
MERGE1847ID	0	0	0	0	0	0	0	0	0	0	0	0	0	0	0	0	0	0	0	0	0	0	0	0	0	0	0	0	0	0	0	0	0	0	0	0	0	0	0	0	0	0	0	0	0	0	0	0	0
MERGE18929ID	0	9.17246e-05	0	0	0	0	0	0	0	0	0	0.00011561	0	0.000677726	0	0.000344962	0	0.000120376	0	0	0	0.000683959	0	0.000359723	0	0	0	0.000165886	0	0	0	0	0	0	4.19525e-05	0	0	0	0	0	0	0	0	6.61784e-05	0	7.68566e-05	0	0	0
MERGE8478ID	0	0	0	0	0	0	0	0	0	0	0	0	0	0	0	0	0	0	0	0	0	0	0	0	0	0	0	0	0	0	0	0	0	0	0	0.000149665	0	0	0	0	0	0	0	0	0	0	0	0	0
MERGE17247ID	0	0	0	0	0	0	0	0	0	0	0	0	0	0	0	0	0	0	0	0	0	0	0	0	0	0	0	0	0	0	0	0	0	0	0	0	0	9.95694e-05	0	0	0.000324646	0	0	0	0	3.84283e-05	0	0	0
MERGE15747ID	0	0	0	0	0	0	0	0	0	0	0	0	0	0	0	0	0	0	0	0	0	0	0	0	0	0	0	0	0	0	0	0	0	0	0	0	0	0	0	0	0	0	0	0	0	0	0	0	0
MERGE31008ID	0	0	0	0	0	0	0	0	0	0	0	0	0	0	0	0	0	0	0	0	0	0	0	0	0	0	0	0.000313341	0	0	0	0	0	0	0	0	0	0	0	0	0	0	0	0	0	0	0	0	0
MERGE18357ID	0	0	0	0	0	0	0	0	0	0	0	0	0	0	0	0	0	0	0	0	0	0	0	0	0	0	0	0	0	0	0	0	0	0	0	0	0	0	0	0	0	0	0	0	0	0	0	0	0
MERGE193ID	3.34247e-05	0	0	3.1956e-05	1.53426e-05	0	0	0	0	0	0	0	0	0	0	0	1.83416e-05	0	1.69162e-05	0	7.04904e-05	0	6.03634e-05	0	6.20401e-05	8.49878e-05	1.67056e-05	0	0	0	0	0	0	0	0	0	0	0	0	3.50459e-05	0	0	0	0	0	0	0	0	8.87398e-06
MERGE32777ID	3.34247e-05	0	0	0	9.20556e-05	0	0	0	0	0	0	0	0	0	0	0	0	0	0	0	0	0	0	0	1.2408e-05	0	0	0	0	0	0	0	0	0	0	0	1.48876e-05	0	0	0	0	0	0	0	0	0	0	0	0
MERGE8959ID	0	0	0	0	0	0	0	0	0	0.000355802	0	0	0	0	0	0	0	0	0	0	0	0	0	0	0	0	0	0	0	0	0	0	0	0	0	0	0	0	0	0	0	0	0	0	0	0	0	0	0
MERGE24580ID	0	0	0	0	0	0	0	0	0	0	0	0	0	0	0	0	0	0	0	0	0	0	0	0	0	0	0	0	0	0	0	0	0	0	0	0	0	0	0	0	0	0	0	0	0	0	0	0	0
MERGE58616ID	3.34247e-05	0	0.000150259	0	0	0	0	0	0	0	0	0	0	0	4.48441e-05	0	0	0	3.38324e-05	0	0	0	0	2.99769e-05	0.000173712	0	1.67056e-05	0	0	0	0	0	0	0	0	0	0	0.000149354	0	8.76148e-05	7.21436e-05	0	0	0.000132357	2.50338e-05	0	0.000106354	0	0.000124236
MERGE7365ID	0	0	0	0	0	0	0	0	0	0	0	0	0	0	0	0	0	0	0	0	0	0	0	0	0	0	0	0	0	0	0	0	0	0	0	0	0	0	0	0	0	0	0	0	0	0	0	0	0
MERGE149153ID	0	0	0	0	0	0	0	0	0	0	0	0	0	0	0	0	0	0	0	0	0	0	0	0	0	0	0	0	0	0	0	0	0	0	0	0	0	0	0	0	0	0	0	0	0	0	0	0	0
MERGE17769ID	0	0	0	0	0	0	0	0	0	0	0	0	0	0	0	0	0	0	0	0	0	0	0	0	0	0	0	0	0	0	0	0	0	0	0	0	0	0	0	0	0	0	0	0	0	0	0	0	0
MERGE61721ID	0	0	0	0	0	0	0	0	0	0	0	0	0	0	0	0	0	0	0	0	0	0	0	0	0	0	0	0	0	0	0	0	0	0	0	0	0	0	0	0	0	0	0	0	0	0	0	0	0
MERGE5584ID	0	0	0	0	0	0	0	0	0	0	0	0	0	0	0	0	0	0	0	0	0	0	0	0	0	0	0	0	0	0	0	0	0	0	0	0	0	0	0	0	0	0	0	0	0	0	0	0	0
MERGE7538ID	0	0	0	0	0	0	0	0	0	0	0	0	0	0	0	0	0	0	0	0	0	0	0	0	0	0	0	0	0	0	0	0	0	0	0	0	0	0	0	0	0	0	0	0	0	0	0	0	0
MERGE8495ID	6.68494e-05	5.50348e-05	0	0	0	0	0	0	0	0	0	2.31219e-05	8.65067e-05	0.000117865	2.2422e-05	0	0	0	0	2.5444e-05	2.34968e-05	0	0	0	1.2408e-05	0	1.67056e-05	1.84318e-05	0	7.77315e-05	0.00014897	7.85867e-05	0.000185721	2.89847e-05	0.00016781	6.41423e-05	0	0	2.08542e-05	0.000245321	3.60718e-05	0	0	0	0	5.76424e-05	0	1.90364e-05	6.21179e-05
MERGE10023ID	0	0	0	0	0	0	0	0	0	0	0	0	0	0	0	0	0	0	0.000186078	0	0	0.000136792	0	0	0	0	0	0	0	0	0	0	0	0	0	0	0	0	0	0	0	0	0	0	0	0.000134499	0	0	0
MERGE157769ID	0	0	0	0	0	0	0	0	0	0	0	0	0	0	0	0	0	0	0	0	0	0	0	0	0	0	0	0	0	0	0	0	0	0	0	0	0	0	0	0	0	0	0	0	0	0	0	0	0
MERGE16145ID	0	0	0	0	0	0	0	0	0	0	0	0	0	0	0	0	0	0	0	0	0	0	0	0	0	0	0	0	0	0	0	0	0	0	0	0	0	0	0	0	0	0	0	0	0	0	0	0	0
MERGE68676ID	0	0	0	0	0	0	0	0	0	0	0	0	0	0	0	0	0	0	0	0	0	0	0	0	0	0	0	0	0	0	0	0	0	0	0	0	0	0	0	0	0	0	0	0	0	0	0	0	0
MERGE17557ID	0	0	0	0	0	0	0	0	0	0	0	0	0	0	0	0	0	0	0	0	0	0	0	0	0	0	0	0	0	0	0	0	0	0	0	0	0	0	0	0	0	0	0	0	0	0	0	0	0
MERGE165985ID	0.000133699	0	0	0	0	0	0	0	0	0	0	0.000554926	1.73013e-05	0	0	0.000344962	0	0	0	0	0	0	0	0	0	0.000305956	0	1.84318e-05	0	0	0	0	0	0	0	0.000171046	0	0	0	0	0	0	0	0	0	0	0	0	0
MERGE321ID	0.000367672	9.17246e-05	2.50432e-05	0	6.13704e-05	5.93096e-05	0	5.09269e-05	0	7.9067e-05	0	0	0.000311424	0.000383063	0.000627817	0.000137985	9.17078e-05	6.87864e-05	5.07485e-05	0.00025444	7.04904e-05	0.000547168	2.01211e-05	0	1.2408e-05	0.000305956	1.67056e-05	0	0	0	0	1.57173e-05	0	0.000101446	0	0	0.000104213	4.97847e-05	0	0	5.41077e-05	6.68464e-05	2.87513e-05	0.000154416	0.000275372	0.000172927	4.25414e-05	0.000456873	0.00017748
MERGE63492ID	0	0	0	0	0	0	0	0	0	0	0	0	0	0.000147332	0	0	0	0	0	0	0	0	0	0	0.000446689	0	0	0	0	0	0	0	0	0	0	0	0.000282864	0	0	0.00029789	5.41077e-05	0	0	0	0	0	0	0	0
MERGE19209ID	0	0	0	0	0	0	0	0	0	0	0	0	0	0.000147332	0	0	0	0	0	0	0	0	0	0	0	0	0	0	0	0	0	0	0	0	0	0	0	0	0	0	0	0	0	0	0	0	0	0	0
MERGE170728ID	0	0	0	0	0	0	0	0	0	0	0	0	0	0	0	0	0	0	0	0	0	0	0	0	0	0	0	0	0	0	0	0	0	0	0	0	0.000178651	0	0	0	0	0	0	0	0	0	0	0	0
MERGE18537ID	0	0	0	0	0	0	0	0	0	0	0	0	0	0	0	0	0	0	0	0	0	0	0	0	0	0	0	0	0	0	0	0	0	0	0	0	0	0	0	0	0	0	0	0	0	0	0	0	0
MERGE24329ID	0.000133699	0	0	0	0	0	0	0	0	0	0	4.62438e-05	0	0	0	0	0	0	0	0.000101776	0	0	0	0	0	0	0	0	0	0	0	0	0	0	0	6.41423e-05	0	0	0	0	0	0	0	0	0	0	0	0	0
MERGE17106ID	0	0	0	0	0	0	0	0	0	0	0	0	0.000553643	0	0	0	0	0	0	0	0	0	0	0	0	0	0	0	0	0	0	0	0	0	0	0	0	0	0.000187688	0	0	0	0	0	0	0.000288212	0	0.000228437	0
MERGE17535ID	0	0	0	0	0	0	0	0	0	0	0	0	0	0	0	0	0.000293465	0	0	0	0	0	0	0	0	0	0	0	0	0	0	0	0	0	0.000209762	0	0	0	4.17084e-05	0	0	0	0	0	0	0	0	0	0
MERGE207917ID	0	0	0	0	0	0	0	0	0	0	0	0	0	0	0	0	0	0	0	0	0	0	0	0.000689469	0.00214659	0	0	0	0	0	0	0	0	0	0	0.000384854	0	0	0	0	0	0	0	0	0	0	0	0	0
MERGE8790ID	0	0	0	0	0	0	0	0	0	0	0	0	0	0	0	0	0	0	0	0	0	0	0	0	0	0	0	0	0	0	0	0	0	0	0	0	0	0	0	0	0	0	0	0	0.00020027	0	0	0	0
MERGE4120ID	0	0	0	0	0	0	0	0	0	0	0	0	0	0	0	0	0	0	0	0	0	0	0	0	0	0	0	0	0	0	0	0	0	0	0	0	0	0	0	0	0	0	0	0	0	0	0	0	0
MERGE9575ID	0	0	0	0	0	0	0	0	0	0	0	0	0	0	0	0	0	0	0	0	0	0	0	0	0	0	0	0	0	0	0	0	0	0	0	0	0	0	0	0	0	0	0	0	0	0	0	0	0
MERGE9147ID	0	0	0	0	0	0	0	0	0	0	0	0	0	0	0	0	0	0	0	0	0	0	0	0	0	0	0	0	0	0	0	0	0	0	0	0	0	0	0	0	0	0	0	0	0	0	0	0	0
MERGE25101ID	0	0	2.50432e-05	0	1.53426e-05	0	0	0	0	0.000237201	0.00045608	0.000693658	0.000847766	0.00032413	0.000358752	0	0	0	0.000169162	0.000228996	0	0	0	0.000239815	0	0.000152978	0.000133645	3.68636e-05	6.56099e-05	0	0	0	0	0	2.09762e-05	0	0	0	0	0	0	0	0	0	0	0	0	0	0
MERGE163230ID	0	0	0	0	0	0	0	0	0	0	0	0	0	0	0	0	0	0	0	0	0	0.000444574	0	0	0.000670033	0	0.000334113	0	0	0	0	0.000644411	0.000108337	0	0	0	0	0	0	0	0	0	0	0	0	0	0	0	0
MERGE3245ID	0	0	0	0	0	0	0	0	0	0	0	0	0	0	0	0	0	0	0	0	0	0	0	0	0	0	0	0	0	0	0	0	0	0	0	0	0	0	0	0	0	0	0	0	0	0	0	0	0
MERGE33743ID	0	0	0	0	0	0	0	0	0	0	0	0	0	0	0	0	0	0	0	0	0	0	0	0	0	0	0	0	0	0	0	0	0	0	0	0	0	0	0	0	0	0	0	0	0	0	0	0	0
MERGE6928ID	0.000167123	0	0	0	0	0	0.000168719	0	0	7.9067e-05	0	0	0	0	0	0	0	0.000636275	0	0	0	0	0	0.000149885	0	0	0	0	0.000380537	0	0	0	0	0	0.000398548	0.000149665	0	0	0	0	0	0	0	0	0	0	0	0	0
MERGE19521ID	0	0.000385243	0	0	0	0	0	0	3.5025e-05	0	0	0	0	0	0	0	0	0	0	0	0	0	0	0	0	0.00013598	0.000233879	1.84318e-05	0	0	0	0	0	0	0	0	0	0	0	0	0	0	0	0	0	0	0	0	0
MERGE22971ID	0	0	0	0	0	0	0.000371183	0	0.0002802	0	0	0	0	0	4.48441e-05	0	0	0	0	0	0	0	0	0	0	0	0.000133645	0.00020275	0	0	0	0	0	0	0	0	1.48876e-05	0	0	0	0	0	0	0	0	0	0	0	0
MERGE26528ID	0	0	0	0	0	0	0	0	0	0	0	0	0	0	0	0	0	0	0	0	0	0	0	0	0	0	0	0	0	0	0	0	0	0	0	0	0	0	0	0	0	0	0	0	0	0	0	0	0
MERGE19360ID	0	0	0	0	0	0	0	0	0	0	0	0	0	0	0	0	0	0	0	0	0	0	0	0	0	0	0	0	0	0	0	0	0	0	0	0	0	0	0	0	0	0	0	0	0	0	0	0	0
MERGE21080ID	0	0	0	0	0	0	0	0	0	0	0	0	0	0	0	0	0	0	0	0	0	0	0	0	0	0	0	0	0	0	0	0	0	0	0	0	0	0	0	0	0	0	0	0	0	0	0	0	0
MERGE27896ID	0.000334247	0	0	0	0	0	0	0	0	0	0	0	0	0	0.00105384	0	0	0	0	0.000534324	0	0	0	0.000209838	0	0	0	0	0	0	0	0	0	0	0	0	0.000342415	0	4.17084e-05	0	0	0	0	0	0.000275372	0	0	0	0
MERGE8811ID	0	0	0	0	0	0	0	0	0	0	0	0	0	0	0	0	0	0	0	0	0	0	0	0	0	0	0	0	0	0	0	0	0	0	0	0	0	2.48923e-05	0	0	0	0	0	0	0	0	0	0	0
MERGE18539ID	0	0	0	0	0	0	0	0	0	0	0	0	0	0	0	0	0	0	0	0	0	0	0	0	0	0	0	0	0	0	0	0	0	0	0	0	0	0	0	0	0	0	0	0	0	0	0	0	0
MERGE19506ID	0	0	0	0	0	0	0	0	0	0	0	0	0	0	0	0	0	0	0	0	0	0	0	0	0	0	0	0	0	0	0	0	0	0	0	0	0	0	0	0	0	0	0	0	0	0	0	0	0
MERGE11618ID	0.000167123	0	0.000175302	0	0	0	0	0	0	0	0	0	0	2.94664e-05	0	0	0	0	0	0	0	0	0	0	0.00081893	0	0	0	0	0	0	0	0	0.0001884	0.000419525	0	0	0.000448062	0	0	0	0.00031195	0.000201259	0	0	0	0	0	0
MERGE20022ID	0	0	0.000175302	0	0	0	0	0	0	0	0	0	0	0	0	0	0	0	0	0.00012722	0	0	0.000100606	0	0	0	0	0	0	0	0	0	0	7.24617e-05	4.19525e-05	0.000299331	0	0	0.000104271	0	0	0	0	0	0	0	0	0	0
MERGE5371ID	0	0	0	0	0	0	0	0	0	0	0	0	0	0	0	0	0	0	0	0	0	0	0	0	0	0	0	0.000737273	0.000367415	0.000575213	0	0.000110021	6.1907e-05	0	6.29287e-05	0.000235188	0	0	0	0	0	0.000245104	1.43757e-05	0	0.000300406	0	0	0	0
MERGE9192ID	0	0	0	0	0	0	0	0	0	0	0	0	0	0	0	0	0	0	0	0	0	0	0	0	0	0	0	0	0	0	0	0	0	0	0	0	0	0	0	0.000262844	0	0	0	0	0	0	0	0	0
MERGE11506ID	0	0	0	0	0	0	0	0	0	0	0	0	0	0	0	0	0	0	0	0	0	0	0	0	0	0	0	0	0	0	0	0	0	0	0	0	0	0	0	0	0	0	0	0	0	0	0	0	0
MERGE65046ID	0	0	0	0	0	0	0	0	0	0	0	0	0	0	0	0	0	0	0	0	0	0	0	0	0	0.000152978	0	0.000423932	0.00019683	0.000357565	0	0	0	0	0	0	0	0	0	0	0	0	0	0	5.00676e-05	0	0.000446685	0	0
MERGE2689ID	0	0	0	0	0	0	0	0	0	0	0	0	0	0	0	0	0	0	0	0	0	0	0	0	0	0	0	0	0	0	0	0	0	0	0	0	0	0	0	0	0	0	0	0	0	0	0	0	0
MERGE17968ID	0	0	0	0	0	0	0	0	0	0	0	0	0	0	0	0	0	0	0	0	0	0	0	0	0	0	0	0	0	0	0	0	0	0	0	0	0	0	0	0	0	0	0	0	0	0	0	0	0
MERGE3930ID	0	1.83449e-05	0	0	1.53426e-05	0	0	5.09269e-05	3.5025e-05	0	0	4.62438e-05	6.92053e-05	2.94664e-05	6.72661e-05	0	1.83416e-05	1.71966e-05	0	0	4.69936e-05	0	0	2.99769e-05	1.2408e-05	0	0	0	0	0	0	0	0	0	0	2.13808e-05	7.4438e-05	6.22309e-05	4.17084e-05	1.7523e-05	5.41077e-05	2.22821e-05	1.43757e-05	0.000154416	0.000175237	0.000115285	0.000233978	9.51819e-05	0.000204102
MERGE60963ID	0	0	0	0.000607165	0	0	0	0.00081483	0.0001401	0	0	9.24877e-05	0	0.000883991	0.000582973	0.000229975	0.000183416	0.000343932	0	0.00025444	0.000328955	0	0	0	0.000483913	0	0.000517875	0	0	0	0	0.000204325	0	0	0.000482453	0	0	0	0	0	0	0	0	0	0	0	0	0	0
MERGE31228ID	0	0	0	0	0	0	0	0.000305561	0	0	0	0	0	0	0	0	0	0.000154769	0	0	0	0	0	0	0	0	0	0.000110591	0	0.000264287	0	0	0	0	0	0	0	0	0	0	0	0	0	0	0	0	0	0	0
MERGE17108ID	0	0	0	0	0	0	0	0	0	0	0	0	0	0	0	0	0	0	0	0	0	0	0	0	0	0	0	0.000313341	0	0	0	0	0	0.000231877	8.39049e-05	0	0	0	0	0	0	0	0	0	7.51014e-05	0	0	0	0
MERGE58334ID	0	0	0	0	0	0	0	0	0	0	0	0	0	0	0	0	0	0	0	0	0	0	0	0	0	0	0	0	0	0	0	0	0	0	0	0.000299331	0	0	0	0	0	0	0	0	0	0	0	0	0
MERGE161143ID	0	0	2.50432e-05	0	0	0	0	0	0	0	0	0	0	0	0	2.29975e-05	0	0	0	0	0	0	0.000301817	0	0.000148896	0	0.000300702	0	0	0	0.000248283	0.00053439	0.000789315	0	0	0	0	0	0	0	0	0	0	0	0	0	0	0	0
MERGE8055ID	0	0	0	0	0	0	0	0	0	0	0.000182432	0	0	0	0	0	0	0	0	0	0	0.000444574	0	0	0	0	0	0	0.000433025	0	0.000115865	0	0	0	0	0	0	0	0	0	0	0	0	0	0	0	0	0	0
MERGE1550ID	0	0	0	0	0	0	0	0	0	0	0	0	0	0	0	0	0	0	0	0	0	0	0	0	0	0	0	0	0	0	0	3.14347e-05	0	0	0	0	0	0	0	0	0	0	0	0	0	0	0	0	8.87398e-06
MERGE5570ID	0	0	0	0	0	0	0	0	0	0	0	0	0	0	0	0	0	0	0	0	0	0	0	0	0	0	0	0	0	0	0	0	0	0	0	0	0	0	0.000104271	0	0	0	0	0	0	9.60707e-05	0	0	0
MERGE4119ID	0	0	0	0	0	0	0	0	0	0	0	0	0	0	0	0	0	0	0	0	0	0	0	0	0	0	0	0	0	0	0	0	0	0	0	0	0	0	0	0	0	0	0	0	0	0	0	0	0
MERGE8057ID	0	0.000385243	0	0.000351516	0	0	0	0	0	0	0	0	0	0	0	0	0	0	0.000558234	0	0	0	0	0	0	0	0	0	0	0	0	0	0	0	0	0	0	0	0.000145979	0	0	0	0.000186884	0	0	0.00023057	0	0	0
MERGE17634ID	0	0	0	0	0	0	0.000776109	0.000305561	0.00021015	0	0	0	0	0.00162065	0.000426019	0	0	0	0	0	0	0	0	0	0.00075689	0	0.000150351	0.000294909	0	4.66389e-05	0	0	0	0	0	0	0	0	0	0	0	0	0	0	0	0	0	0	0
MERGE11252ID	0	0	0	0	0	0	0	0	7.00501e-05	0	0	0	0	0	0	0	0	0	0	0	0	0	0	0	0	0	0	0	0	0	0	0	0	0	0	0	0	0	0	0	0	0	0	0	0	0.000288212	0	0	0
MERGE31132ID	0	0	0	0	0	0	0	0	0	0	0	0	0	0	0	0	0	0	0	0	0	0	0	0	0	0	0	0	0	0	0	0	0	0	0	0	0	0	0	0	0	0	0	0	0	0	0	0	0
MERGE11418ID	0	0	0	0	0	0	0	0	0	0	0	0	0	0	0	0	0	0	0	0	0	0	0	0	0	0	0	0	0	0	0	0	0	0	0	0	0	0	0	0	0	0	0	0	0	0	0	0	0
MERGE122180ID	0	0	0	0	0	0	0	0	0	7.9067e-05	0	0	0	0	0	0	0	0	0	0	0	0	0	0	0	0	0.000601403	0	0	0	0	0	0	0	0	0	0	0	0	0	0	0	0	0	0	0	0	0	9.76138e-05
MERGE52723ID	0	0	0	0	0	0	0	0	0	0	0	0	0	0	0	0	0	0	0	0	0	0	0	0	0	0	0	0	0	0	0	0	0	0	0	0	0	0	0	0	0	0	0	0	0	0	8.50828e-05	0	0
MERGE17887ID	0	0	0	0	0	0	0	0	0	0	0	0	0	0	0	0	0	0	0	0	0	0	0	0	0	0	0	0	0	0	0	0	0	0	0	0	0	0	0	0	0	0	0	0	0	0	0	0	0
MERGE129628ID	0	0	0	0	0	0	0	0	0	0	0	0	0	0	0	0	0	0	0	0	0	0	0	0	0	0	0	0	0	0	0	0	0	0	0	0	0	0	0	0	0	0	0	0	0	0	0	0	0
MERGE6016ID	0	0	0	0	0	0	0	0	0	0	0	0	0	0	0	0	0	0	0	0	0	0	0	0	0	0	0	0	0	0	0	0	0	0	0	0	0	0	0	0	0	0	0	0	0	0	0	0	0
MERGE20065ID	0	0	0	0	0	0	0	0	0	0	0	0	0	0	0	0	0	0	0	0	0	0	0	0	0	0	0	0	0	0	0	0	0	1.44923e-05	0	0	0	0	0	0	0	0	0.000115005	0	0	0	0	0	0
MERGE11197ID	0	0	0	0	0	0	0	0	0	0	0	0	0	0	0	0	0	0	0	0	0	0	0	0	0	0	0	0	0	0	0	0	0	0	0	0	0	0	0	0	0	0	0	0	0	0	0	0	0
MERGE88512ID	0	0	0	0	0	9.88494e-05	0	0	0	0	0	0	0	0	0	0	0.000110049	0	0	0	0	0	0	0	0	0	1.67056e-05	0	0	0	0	0	0.000139291	0	0	0	0	1.24462e-05	0	0	0	0	0	0	0	0	0	0	0
MERGE25949ID	0	0	0	0	0	0	0	0	0	3.95335e-05	0	4.62438e-05	0	0	0	0.00018398	0	0	0	0	0.000211471	0	0	0.000119908	0.000235752	0	0	0	0.00032805	0.000171009	0	0	0	0.000115939	0	0	0	0	0	0	0	0	0	0	0	0	0	0	0
MERGE10322ID	0	0	0	0	0	0	0	0	0	0	0	0.000184975	0	0	0	0	0	0	0	0	0	0	0	0	0	0	0	0	0	0	0	0	0	0	0	0	0	0	0	0	0	0	0	0	0	0	0	0	0
MERGE62890ID	0	0	0	0	0	0	0	0	0	0	0	0	0	0	0	0	0	0	0	0	0	0	0	0	0	0	0	0.000165886	0	0	0	0	0	0	0	0	0	0	0	0	0	0	0	0	0	0	0	0	0
MERGE25492ID	0	0	0	0	0	0	0	0	0.0001401	0	0	0.000323707	0	0	0	0	0	3.43932e-05	0	0	0	0	0	0	0	0	0	0	5.24879e-05	0	0	0.000188608	7.73838e-05	0.000695632	0.000629287	0.000213808	0	0	0.000312813	0	0	0	0	0	0	0	0	0.000437837	0
MERGE161099ID	0	0	0	0	0	0	0	0	0	0	0	0	0	0	0	0	0	0	0	0	0	0	0	0	0	0	0	0	0	0	9.93131e-05	0.000581542	0.000263105	0	0	0	0	0	0	1.7523e-05	0	0	0	0	0	0	0	0	0
MERGE13048ID	0	0	0	0	0	0	0	0	0	0	0	0	0	0	0	0	0	0	0	0	0	0	0	0	0	0	0	0	0	0	0	0	0	0	0	0	0	0.000199139	0	0	0	0	0	0	0	0	0	0	0
MERGE1613ID	0	0	0	0	0	0	0	0	0	0	0	0	0	0	0	0	0	0	0	0	0	0	0	0	0	0	0	0	0	0	0	0	0	0	0	0	0	0	0	0	0	0	0	0	0	0	0	0	0
MERGE21635ID	0	0.000458623	0	0	0	0	0.000168719	0	0	0	0.000182432	0	0	0	0	0	0	0	0	0	0	0	0	0	0	0	0	5.52955e-05	0	0	0	0	0	0.000275354	0	0	0	0	0	0.000455597	0	0	0	0	0	0	0.000127624	0	0
MERGE88751ID	0	0	0	0	0	0	0	0	0	0	0	0	0	0	0	0	0	0.000447112	0	0	0	0	0	0	0	0.000305956	0	0	0	0	0	0	0	0	0	0	0	0	0	0	0	2.22821e-05	0	0	0	0	0	0	0
MERGE22961ID	0	0	0	0	0	0	0	0	0	0	0	0	0	0	0	0	0	0	0	0	0	0	0	0	0	0.000288958	0	0	0	0	0	0	0	0	0	0	0	0	0	0	0	0	0	0	0	0	0	0	0
MERGE150427ID	0	0	0	0	0	0	0	0	0	0	0	0	0	0	0	0	0	0	0	0	0	0	0	0	0	0	0	0	3.93659e-05	0	6.62087e-05	0	0	0.000115939	0	0	0	0	0	0	0	0	0	0	0	0	0	0	0
MERGE7748ID	0	0	0	0	0	0	0	0	0	0	0	0	0	0	0	0	0	0	0	0	0	0	0	0	0	0	0	0	0	0.000310926	0	0	0	0	0	0	0	0	0	0	0	0	0	0	0	0	0	0	0
MERGE26989ID	0	0	0	0	0	0	0	0	0	0	0	0	0	0	0	0	0	0	0	0	0	0	0	0	0	0	0	0	0	0	0	0	0	0	0	0	0	0	0	0	0	0	0	0	0	0	0	0	0
MERGE14790ID	0	0.000146759	0	0	0	0	0.000202463	0	0	0	0	0	0	0	0	0	0	0	0	0	0	0	0	0	0	0	0	0	0	0	0	0	0	0	0	0	0	0	0	0	0	0	0	0	0	0	0	0	0
MERGE8199ID	0	0	0	0	0	0	0	0	0	0	0	0	0	0	0	0	0	0	0	0	0	0	0	0	0	0	0	0	0	0	0	0	0	0	0	0	0	0	0	0.00017523	0	0	0	0	0	0	0	0	0
MERGE8482ID	0	0	0	0	0	0	0	0	0	0	0	0	0	0	0	0	0	0	0	0	0	0	0	0	0	0	0	0	0	0	0	0	0	0	0	0	0	0	0	0	0	0	0	0	0	0	0	0	0
MERGE186589ID	0	0	0	0	0	0	0	0	0	0	0	0	0	0	0	0	0	0	0	0	0	0	0	0	0	0	0	0	0	0	0	0	0	0	0	0	0	0	0	0	0	0	0	0	0	0	0	0	0
MERGE82084ID	0	0	0	0	0	0	0	0	0	0	0	0	0	0	0	0	0	0	0	0	0	0	0	0	0	0	0	0	0	0	0	0	0	0	0	0	0	0	0	0	0	0	0	0	0	0	0	0	0
MERGE88547ID	0	3.66898e-05	2.50432e-05	0	0	1.97699e-05	0	0	0	0	0	0	0	0	0	0	1.83416e-05	0	0	0	0	0	0	0	2.48161e-05	3.39951e-05	1.67056e-05	0	0	0	1.65522e-05	3.14347e-05	0	0	0	0	0	0.000348493	0	1.7523e-05	1.80359e-05	0	0	0	0	0	0	0	0
MERGE114628ID	0	0	0	0.00015978	0	0	0	0	0	0	0	0	0	0	0	0	0	0	0	0	0	6.83959e-05	2.01211e-05	0.0003897	0.000322609	0	0.00103575	0	0	0	0.000926922	0.00023576	0.00052621	0	0	0	0	0	0	0	0	0	0	0	0	0	0	0	0
MERGE839ID	0	0	0	0	0	0	0	0	0	0	0	0	0.000190315	0	0	0	0	0	0	0	0	0	0.000100606	0	0	0	0.000283996	0.0004055	0.000223074	0.000139917	0	0	0	0	0	0	0	0	0	0	0	0	0	0	0	0	0.000255249	0	0
MERGE6924ID	0	0	0	0	0	0	0	0	0	0	0	0	0	0	0	0	0.00023844	0.000447112	0	0	0	0	0	0	0	0	0	0	0	0	0	0	0	0	0	0	0	0	0	0	0	0	0	0	0	0	0	0	0
MERGE106398ID	0	0	0	0	0	0	0	0	0	0	0	0	0	0	0	0	0	0	0	0	0	0	0	0	0	0	0	0	0.000288684	0	0	0	0	0	0	0	0	0.000248923	0	0	0	0	0	0	0	0	0	0	0
MERGE32209ID	0	0	0	0	0	0	0	0	0	0	0	0	0	0	0	0	0	0	0	0	0	0	0	0	0	0	0	0	0	0	0	0	0	0	0	0	0	0	0	0	0	0	0	0	0	0	0	0	0
MERGE30690ID	0	0	0	0	0	0	0	0	0	0	0	0	0	0	0	0	0	0	0	0	0	0	0	0	0	0	0	0	0	0	0	0	0	0	0	0	0	0	0	0	0	0	0	0	0	0	0	0	0
MERGE18470ID	0	0	0	0	0	0	0	0	0	0	0	0	0	0	0	0	0	0	0	0	0	0	0	0	0	0	0	0	0	0	0	0	0	0	0	0	0	0	0	0	0	0	0	0	0	0	0	0	0
MERGE15481ID	0	0	0	0	0	0	0	0	0	0	0	0	0	0	0	0	0	0	0	0	0	0	0	0	0	0	0	0	0	0	0	0	0	0	0	0	0	0	0	0	0	0	0	0	0	0	0	0	0
MERGE19232ID	0	0	0	0	0	0	0	0	0	0	0	0	0	0	0	0	0	0	0	0	0	0	0	0	0	0	0	0	0	0	0	0	0	0	0	0	0	0	0	0	0	0	0	0	0	0	0	0	0
MERGE3354ID	0	0	0	0	0	0	0	0	0	0	0	0	0	0	0	0	0	0	0	0	0	0	0	0	0	0	0	0	0	0	0	0	0	0	0	0	0	0	0	0	0	0	0	0	0	0	0	0	0
MERGE87823ID	0	0	0	0	0	1.97699e-05	0	0	0	0	0	0	0	0	0	0.000505945	0.000458539	0	0	0	0	0	0	0	1.2408e-05	0	0	0	0	0	1.65522e-05	0	0	0	0	0	1.48876e-05	0.000224031	0	1.7523e-05	0	0	0	0	0	0	0	0	0
MERGE21112ID	0	0	0	0	0	0	0	0	0	0	0	0	0	0	0	0	0	0	0	0	0	0	0	0	0	0	0	0	0	0	0	0	0	0.000275354	0	0	0	0	0	0	0	0	0	0	0	5.76424e-05	0	0.000323618	0
MERGE21094ID	0	0	0	0	0	0	0	0	0	0	0	0	0	0	0	0	0	0	0	0	0	0	0	0	0	0	0	0	0	0	0	0	0	0	0	0	0	0	0	0	0	0	0	0	0	0	0	0	0
MERGE8079ID	0	0	0	0	0	0	0	0	0	0	0	0	0	0	0	0	0	0	0	0	0	0	0	0	0	0	0	0	0	0	0	0	0	0	0	0	0	0	0	0	0	0	0	0	0	0	0	0	0
MERGE84078ID	0	0	0.000175302	0	0	0	0.000236207	0	0	0.000197668	0	0	1.73013e-05	0	0	0	0	0	0	0	0	0	0	0	0	0	0	0	0	0	0	0.000141456	0	0.000130431	0	0	0.000282864	0	0	0	0	0	0	0	0	1.92141e-05	0	0	0
MERGE88116ID	0	0	0	0	0	0.000158159	0	0.000203707	0	0	0	0	0	0	0	0	0.000440197	0	0	0	0	0	0	0.000359723	0	0.000288958	0	0	0	0	0	4.7152e-05	0	0	0	0	0	0	0	0.000350459	0	0	0	0	0	0	0	0	0
MERGE7437ID	0	0	0	0	0	0	0	0	0.000105075	0	0	0.000277463	0	0	0.000515707	0.000574937	5.50247e-05	0.000447112	0	0.000737876	0.000399445	0	0	0.000629515	0	0	0	0	0	0.000404204	0	0.000172891	0.000402396	0.000144923	0	0	0	0	0	0	0	0	0	0	0	0	0	0	0
MERGE25399ID	0	0	0	0	0	0	0	0	0	0	0	0	0	0	0	0	0	0	0	0	0	0	0	0	0	0	0	0	0	0.00029538	0	0	0	0	0	0	0	0	0	0	0	0	0	0	0	0	0	0.000342655	0
MERGE88091ID	0	0	0	0	0	0	0	0	0	0	0	0	0	0	0	0	0	0	0	0	0	0	0	0	0	0	0	0	0	0	0	0	0	0	0	0	0	0	0	0	0	0	0	0	0	0	0	0	0
MERGE10484ID	0	0	0	0	0	0	0	0	0	0	0	0	0	0	0	0	0	0	0	0	0	0	0	0	0	0	0	0	0	0	0	0	0	0	0	0	0	0	0	0	0	0	0	0	0	0	0	0	0
MERGE2810ID	0	0	0	0	0	0	0	0	0	0	0	0	0	0	0	0	0	0	0	0	0	0	0	0	0	0	0	0	0	0.000388657	0	0	0	0	0	0	0	0	0	0	0	0	0	0	0	0	0	0	0
MERGE1518ID	0	0	0	0	0	0	0	0	0	0	0	0	0	0	0	0	0	0	0	0	0	0	0	0	0	0	0	0	0	0	0	0	0	0	0	4.27615e-05	0	0	0	0	0	0	0	0	5.00676e-05	0	0	0	0
MERGE6041ID	0	0	0	0	0	0	0	0	0	0	0	0	0	0	0	0	0	0	0	0	0	0	0	0	0	0	0	0	0	0	0	0	0	0	0	0	5.95504e-05	0	0	0	0	0	0.00010063	0	0.00105142	0	0	0.000437837	0
MERGE9792ID	0	0	0	0	0	0	0	0	0	0	0	0	0	0	0	0	0	0	0	0	0	0	0	0	0	0	0	0	0	0	0	0	0	0	0	0	0	0	0	0	0	0	0	0	0	0	0	0	0
MERGE8691ID	0	0	0	0	0	0	0	0	0	0	0	0	0	0	0	0	0	0	0	0	0	0	0	0	0	0	0	0	0	0	0	0	0	0	0	0	0	0	0	0	0	0	0	0	0	0	0	0	0
MERGE6667ID	0	0	0	0	0	0	0	0	0	0	0	0	0	0	0	0	0	0	0	0	0	0	0	0	0	0	0	0	0	0	0	0	0	0	0	0	0	0	0	0	0	0	0	0	0	0	0	0	0
MERGE25926ID	0	0	0	0	0	0	0	0	0	0	0	0	0	0	0	0	0	0	0	0	0	0	0	0	0	0	0	0	0	0	0	0	0	0	0	0	0	0	0	0	0	0	0	0	0	0	0	0	0
MERGE89011ID	0	7.33797e-05	0	0	0	0	0	0	0	0	0	0	0	0	0	0.000597935	0	0	0	0	0	0	0	0	0	0.000220968	0	0	0	0	0	0	0	0	0	0	0	0	0	0	0	0	0	0	0	0	0	0	0
MERGE25847ID	0	0	0	0	0	0	0	0	0	0	0	0	0	0	0	0	0	0	0	0	0	5.1297e-05	0	0	0	0	0	0	0	0	0	0	0	0	0	0	0	0	0	0	0	0	0	0	0	0	0	0	0
MERGE18820ID	0	0	0	0	0	0	0	0	0	0	0	0	0	0	0	0	0	0	0	0	0	0.000188089	0	0	0	0	0	0	0	0.000171009	0	0	0	0	0	0	0	0	0	0	0	0	0	0	0	0.000288212	0	0	0
MERGE8979ID	0	0	0	0	0	0	0	0	0	0	0	0	0	0	0	0	0	0	0	0	0	0	0	0	0	0	0	0	0	0	0	0	0	0	0	0	0	0	0	0	0	0	0	0	0	0	0	0	0
MERGE8215ID	0	0	0	0	0	0	0	0	0	0	0	0	0	0	0	0	0	0	0	0.000457992	0.000258465	0.000239386	0	0	0	0	0	0	0	0	0	0	0.000263105	0	0.000188786	0	0	0	0	0	0	0	0	0	0	0	0	0	0
MERGE17791ID	0	0	0	0	0	0	0	0	0	0	0	0	0	0	0	0	0	0	0	0	0	0	0	0	0	0	0	0	0	0	0	0	0	0	0	0	0	0	0	0	0	0	0	0	0	0	0	0	0
MERGE18122ID	0	0	0	0	0	0	0	0	0	0	0	0	0	0	0	0	0	0	0	0	0	0	0	0	0	0	0	0	0	0	0	0	0	0	0	0	0	0	0	0	0	0	0	0	0	0	0	0	0
MERGE82631ID	0	0	0	0	0	0	0	0	0	0	0	0	0	0	0	0	0	0	0	0	0	0	0	0	0	0	0	0	0	0	0	0	0	0	0	0	0	0	0	0	0	0	0	0	0	0	0	0	0
MERGE88502ID	0.00056822	0	0	0	0	0	0.000303695	0	0	0	0	0	0	0	0	0.000114987	0	1.71966e-05	0	0	0	0	0	0	1.2408e-05	0	0	0	0	0	1.65522e-05	0	0	0	0	0	0	0	0	0	9.01795e-05	0	0	0	0	0	0	0	0
MERGE88454ID	0	0.000146759	0	0	0	0	0	0	0	0	0	0	0	0	0	0.000620932	0	0	0	0	0	1.7099e-05	0	0	0	0	0	0	0	0	0.000165522	0	0.000170244	0	0	0	0	0	0	0	0	0	0	0	0	0	0	0	0
MERGE32755ID	0	0	0.000150259	0	0.000214796	0	3.37439e-05	0	0	0	0	0	0	0	0	0	0	0	0	0	0	0	0	0	0	0	0	0	0	0	0	0	0	0	0	0	0	0	2.08542e-05	0	0	0	0	0	0	0	0	0	0
MERGE8756ID	0	0	0	0	0	0	0	0	0	0	0	0	0	0	0	0	0	0	0	0	0	0	0	0	0	0	0	0	0	0	0	0	0	0	0	0	0	0	0	0	0	0	0	0	0	0	0	0	0
MERGE129578ID	0	0	0	0	0	0	0	0	0	0	0	0	0	0	0	0	0	0	0	0	0	0	0	0	0	0	0	0	0	0	0	0	0	0	0	0	0	0	0	0	0	0	0	0	0	0	0	0	0
MERGE12134ID	0	0	0	0	0	0	0	0	0	0	0	0	0	0	0	0	0	0	0	0	0	0	0	0	0	0	0	0	0	0	0	0	0	0	0	0	0	0	0	0	0	0	0	0	0	0	0	0	0
MERGE5167ID	0	0	0	0	0	0	0	0	0	0	0	0	0	0	0	0	0	0	0	0	0	0	0	0	0	0	0	0	0	0	0	0	0	0	0	0	0	0	0	0	0	0	0	0	0	0	0	0	0
MERGE59242ID	0	0	0	0	0	0	0	0	0	0	0	0.000138732	0.000138411	0	0	0	0	0	0	0	0.000258465	0	0	0	0	0	0	0	0	0	0	0	0	0	0	0	0	0	0	0	0	0	0	0	0	0	0	0	0
MERGE8144ID	0	0	0	0	0	0	0	0	0	0	0	0	0	0	0	0	3.66831e-05	3.43932e-05	0	0	0	0	0	0	0	0	0	0	0	0	0	0	0	0	4.19525e-05	0	0	0	0	0	0	0	0	0	0	0	0	0	0
MERGE62827ID	0	0	0	0	0	0	0	0	0	0	0	0	0	0	0	0	0	0	0	0	0	0	0	0	0.000148896	0	0	0.000110591	0	0	0	0	0	0	0	0	0	0	0	0	0	0	0	0	0	0	0	0	0
MERGE11552ID	0	0	0	0	0	0	0	0	0	0	0	0	0	0	0	0	0	0	0	0	0	0	0	0	0	0	0	0	0	0	0	0	0	0	0	0	0	0	0	0.000227798	0	0	0	0	0	0	0	0	0
MERGE33937ID	0	0	0	0	0	0	0	0	0	0	0	0	0	0	0	0	0	0	0	0	0	0	0	0	0	0	0	0	0	0	0	0	0	0	0	0	0	0	0	0	0	0	0	0	0	0	0	0	0
MERGE22146ID	0	0	0	0	0	0	0	0	0	0	0	0	0	0	0	0	0	0	0	0	0	0	0	0	0	0	0	0	0	0	0	0	0	0	0	0	0	0	0	0	0	0	0	0	0	0	0	0	0
MERGE130927ID	0	0	0	0	0	0	0	0.000203707	0	0	0	0	0	0	0	0	0	0	0	0	0	0	0	0	0	0	0	0	0	0	0	0	0	0	0	0	0	0	0	0	0	0	0	0	0	0	0	0	0
MERGE77175ID	0	0	0	0	0	0	0	0	0	0	0	0	0	0	0	0	0	0	0	0	0.000469936	0	0	0	0	0	0	0	0.000104976	0	0	0	0	0	0	0	0	0	0.000187688	0	0.000288574	0	0	0	0	0	0	0	0
MERGE6047ID	0	0	0	0	0	0	0	0	0	0	0	0	0	0	0	0	0	0	0	0	0	0	0	0	0	0	0	0	0	0	0	0	0	0	0	0	0	0	0	0	0	0	0	0	0	0	0	0	0
MERGE26292ID	0	0	0	0	0	0	0	0	0	0	0	0	0	0	0	0	0	0	0	0	0	0	0	0	0	0	0	0	0	0	0	0	0	0	0	0	0	0	0	0	0	0	0	0	0	0	0	0	0
MERGE2469ID	0	0	0	0	0	0	0	0	0	0	0	0	0	0	0	0	0	0	0	0	0	0	0	0	0	0	0	0	0	0	0	0	0	0	0	0	0	0	0	0	0	0	0	0	0	0	0	0	0
MERGE18886ID	0	0	0	0	0	0	0	0	0	0.000830204	0	0	0	0	0	0	0	0	0	0	0	0	0	0	0	0	0	0	0	0	0	0	0	0	0	0	0	0	0	0	0	0	0	0	0	0	0	0	0
MERGE17550ID	0	0	0	0	0	0	0	0	0	0	0	0	0	0	0.000695083	0	0	0	0	0	0	0	0	0	0	0	0	0	0	0	0	0	0	0	0	0	0	0	8.34168e-05	0	0	0	0	0	0	0	0	0	0
MERGE46363ID	0	0	0	0	0	0	0	0	0	0	0	0	0	0	0	0	0	0	0	0	2.34968e-05	0	0	0	0	0	0	0	0	0	0	0	0	0	0	0	0	0	0	0	0	0	0	0	0	0	0	0	0
MERGE38990ID	0	0	0	0	0	0	0	0	0	0	0	0	0	0	0	0	0	0	0	0	0	0	0	0	0	0	0	0	0	0	0	0	0	0	0	0	0	0	0	0	0	0	0	0	0	0	0	0.000171327	6.21179e-05
MERGE16918ID	0	0	0	0	0	0	0	0	0	0	0	0	0	0	0	0	0	0	0	0	0	0	0	0	0	0	0	0	0	0	0	0	0	0	0	0	0	0	0	0	0	0	0	0	0	0	0	0	0
MERGE6833ID	0	0	0	0	0	0	0	0	0	0	0	0	0	0	0	0	0	0	0	0	0	0	0	0	0	0	0	0	0	0	0	0	0	0	0	0	0	0	0	0	0	0	0	0	0	0	0	0	0
MERGE1661ID	0	0	0.000300518	0	0	0	0	0	0	0	0	0	0	0	0	0	0	0	0	0.000279884	0	0	0	0	0	0	0	0	0	0	0	0	0	0.000159416	0.000188786	0.000128285	0	0	0	0	0	0	0	0	0	0	0	0	0.00022185
MERGE7899ID	0	0	0	0	0	0.000237239	0	0.000101854	0	0	0	0	0	0	0	0	0.000770345	0	0	0	0	0	0	0	0	0	0	0	0.000223074	0	0	0	0	0	0	0	0	0	0.000208542	0.000438074	0	0	0	0	0	0	0	0.000323618	0
MERGE4532ID	0	0	0	0	0	0	0	0	0	0	0	0	0	0	0	0	0	0	0	0	0	0	0	0	0	0.000373946	0	0	0	0	0	0	0	0	8.39049e-05	0	0	0.00026137	0	0	0	0	0	0	0	0	0	0	0
MERGE9579ID	0	0	0	0	0	0	0	0	0	0	0	0	0	0	0	0	0	0	0	0	0	0	0	0	0	0	0	0	0	0	0	0	0	0	0	0	0	0	0	0	0	0	0	0	0	0	0	0	5.32439e-05
MERGE1709ID	0	0	0	0	0	0	0	0	0	0	0	0	0	0	0	0	0	0	0	0	0	0	0	0	0	0	0	0	0	0	0	0	0	0	0	0	0	0	0	0	0	0	0	0	0	0	0	0	0
MERGE16133ID	0	0	0	0	0	0	0	0	0	0	0	0	0	0	0	0	0	0	0	0	0	0	0	0	0	0	0	0	0	0	0	0	0	0	0	0	0	0	0	0	0	0	0	0	0	0	0	0	0
MERGE15688ID	0	0	0	0	0	0	0.000337439	0	0	0	0	0	0	0	0	0	0	0.000171966	0	0	0	0	0	0	0	0.000305956	0	0	0	0	0	0	0	0	0	0	0	0	0	0	0	0	0	0	0	0	0	0	0
MERGE11056ID	0	0	0	0	0	0	0	0	0	3.95335e-05	0	0	0	0	0	0	0.00023844	0	0	0	0	0	0.000201211	0	0	0	0	0.000110591	0.00013122	0	0	0	0	0	0.000251715	0	1.48876e-05	0	0	0	0	0	0	0	0	0	0	0	0
MERGE6925ID	0	0	0	0	0	0	0	0	0	0	0	0	0	0	0	0	0	0	0	0	0	0	0	0	0	0	0	0	0	0.000155463	0	0	0	0	0	0	0	0	0	0	0	0	0	0	0	0	0	0	0
MERGE38311ID	0	0	0	0	0	0	0	0	0	0	0	0	0	0	0	0	0	0	0	0	0	0	0	0	0	0	0	0	0	0	0	0	0	0	0	0	0.000282864	0	0	0	0	0	0	0	0	0	0	0	0
MERGE14563ID	0	0	0	0	0	0	0	0	0	0	0	0	0	0	0	0	0	0.000137573	0	0	0	0.000239386	0	0	0	0	0	0.000221182	0	0.000139917	0	0	0	0	0	0	0	0	0	0	0	2.22821e-05	0	0	0	0	0	0	0
MERGE32761ID	0	0	0	0	0	0	0	0	0	0	0	0	0	0	0	0	0	0.000464308	0	0	0	0	0	0	0	1.69976e-05	0	0	0	0	0	0	0	0	0	0	0	0	0	0	0	0	0	0	0	0	0	0	0
MERGE11224ID	0	0	0	0	0	0	0	0	0	0	0	0	0	0	0	0	0	0	0	0	0	0	0	0	0	0	0	0	0	0	0	0	0	0	0	0	0	0	0	0	0	0	0	0	0	0	0	0	0
MERGE4975ID	0	0	0	0	0	0	0	0	0	0	0	0	0	0	0	0	0	0	0	0	0	0	0	0	0	0	0	0	0	0	0	0	0	0	0	0	0	0	0	0	0	0	0	0	0	0	0	0	0
MERGE9000ID	0	0	0	0	0	0	0	0	0	0	0	0	0	0	0	0	0	0	0	0	0	0	0	0	0	0	0	0	0	0	0	0	0	0	0	0	0	0	0	0	0	0	0	0	0	0	0	0	0
MERGE114760ID	0.000401096	0.000366898	0.00122712	0	0	0	0	0	0	0	0	0	0.000346027	0	0.000381174	0	0	0	0.000811977	0.00114498	0.000399445	0.000547168	0	0.0003897	0	0	0	0	0	0	0	0	0	0	0	0	0	0	0	0	0	0	0	0	0	0	0	0	0
MERGE8214ID	0	0	0.000325562	0	0	0.000296548	0	0	0	0	0	0	0.000484437	0	0	0	0	0	0	0.000814208	0	0	0	0	0	0	0	0	7.87319e-05	0.000217648	0	0	0	0	0	0	0	0	0	0	0	0	0	0.00041913	0	0.000134499	0	0	0
MERGE7591ID	0	0	0	0	0	0	0	0.000152781	0	0	0	0	0	0	0	0	0	0	0	0	0	0	0	0	0	0	0	0	0	0	0	0	0	0.00024637	0	0	0	0	0	0	0	0	0	0	0	0	0	0	0
MERGE8613ID	0	0	0	0	0	0	0	0	0	0	0	0	0	0	0	0	0	0	0	0	0	0	0	0	0	0	0	0	0	0	0	0	0	0	0	0	0.000119101	0	0	0	0	0	0	0	0	0	0	0	0
MERGE91346ID	0	0	0	0	0	0	0	0	0	0	0	0	0	0	0	0	0	0	0	0	0	0	0	0	0	0	0	0	0	0	0	0	0	0	0	0	0	0	0	0	0	0	0	0	0	0	0	0	0
MERGE211495ID	0	0	0	0	0	0	0	0	0	0	0	0	0	0	0	0	0	0	0	0	0	0	0	0	0	0	0	0	0	0	0	0	0	0	0	0	0	0	0	0	0	0	0	0	0	0	0	0	0
MERGE279ID	0	0	2.50432e-05	0	0	0.000118619	0	0.000203707	0	0.000355802	0.000182432	4.62438e-05	0.000155712	0.000471462	6.72661e-05	4.5995e-05	7.33662e-05	5.15898e-05	0	2.5444e-05	0.000117484	0.000444574	6.03634e-05	2.99769e-05	3.72241e-05	3.39951e-05	1.67056e-05	0	1.3122e-05	0	0	1.57173e-05	0	0	4.19525e-05	0	0	0	0	0	0	0	0.00010063	2.20595e-05	0	1.92141e-05	2.12707e-05	3.80728e-05	0
MERGE120184ID	0	0	0	0.000255648	0	0	0	0	0	3.95335e-05	0	0	0	0	0	0.000206977	0	0	0	0	0	1.7099e-05	0	0	0	0	0	0	0	0	0	0	0	0	0	0	0	0	0	0.000280367	0	0	0	0	0	0	0	0	0
MERGE4849ID	0	0	0	0	0	0	0	0	0	0	0	0	0	0.000176798	0	0	0	0	0	0	0	0	0	0	0	0	0	0	0	0	0	0	0	0	0	0	0	0	0	0	0	0	0	0	0	0	0	0	0
MERGE116547ID	0	0	0	0	0	0	0	0	0	0	0	0	0	0	0	0	0	0	0	0	0	0	0.000221332	0	0.000248161	0	0	9.21591e-05	0	0	0.000926922	0.000220043	0.00100599	0	0	0	0	0	0	0	0	0	0	0	0	0	0	0	0
MERGE102453ID	0	0	0	0	0	0	0	0	0	0	0	0	0	0	0	0	0	0	0	0	0	0	0	0	0	0	0	0	0	0	0	0	0	0	0	0	0	0	0	0	0	0	0	0	0	0	0	0	0
[truncated: 19,046 more rows]
[truncated: 229 more columns]
