# Supplementary material for: High resolution time series reveals cohesive but short-lived communities in coastal plankton
Source: Nat Commun. 2018 Jan 18;9:266. doi: 10.1038/s41467-017-02571-4 (PMC5773528; doi:10.1038/s41467-017-02571-4)
Supplement: Supplementary file 8 — Supplementary Data 5 [file 41467_2017_2571_MOESM8_ESM.txt]

>MERGE66532ID
TACGGAGGGTGCGAGCGTTAATCGGAATTACTGGGCGTAAAGCGCGCGTAGGTGGCTTGATAAGCCGGTTGTGAAA
>MERGE44125ID
TACGGAGGGGGTTAGCGTTGTTCGGAATTACTGGGCGTAAAGCGCACGTAGGCGGATTAGTAAGTTAGAGGTGAAA
>MERGE33992ID
TACGGAGGATCCAAGCGTTATCCGGAATCATTGGGTTTAAAGGGTCCGTAGGTGGATAATTAAGTCAGAGGTGAAA
>MERGE7438ID
TACAGAGGGTGCAAGCGTTAATCGGAATTACTGGGCGTAAAGCGAGCGTAGGTGGCTTGATAAGTCAGATGTGAAA
>MERGE29892ID
TACGGAAGGTGCAAGCGTTAATCGGAATTACTGGGCGTAAAGCGCGCGTAGGTGGTTTGTTAAGTTGGATGTGAAA
>MERGE53992ID
TACGGAGGGTGCAAGCGTTAATCGGAATTACTGGGCGTAAAGCGCGCGTAGGCGGTTATTTAAGTCAGATGTGAAA
>MERGE45086ID
TACGGAGGGGGTTAGCGTTGTTCGGAATTACTGGGCGTAAAGCGTACGTAGGCGGATTAATAAGTTAGAGGTGAAA
>MERGE67380ID
TACGGAGGGTGCGAGCGTTAATCGGAATTACTGGGCGTAAAGCGTGCGCAGGCGGTTTGTTAAGCGAGATGTGAAA
>MERGE44207ID
TACGGAGGGGGTTAGCGTTGTTCGGAATTACTGGGCGTAAAGCGCACGTAGGCGGATTAGTCAGTCAGAGGTGAAA
>MERGE49868ID
TACGGAGGGTCCGAGCGTTATCCGGAATCATTGGGTTTAAAGGGTCCGCAGGCGGTCAATTAAGTCAGAGGTGAAA
>MERGE59046ID
TACGGAGGGTGCAAGCGTTATCCGGAATCATTGGGTTTAAAGGGTCCGCAGGCGGTCAATTAAGTCAGAGGTGAAA
>MERGE15443ID
TACGAAGGGACCTAGCGTAGTTCGGAATTACTGGGCTTAAAGAGTTCGTAGGTGGTTGAAAAAGTTGGTGGTGAAA
>MERGE66797ID
TACGGAGGGTGCGAGCGTTAATCGGAATTACTGGGCGTAAAGCGCGCGTAGGTGGTTTGATAAGCTAGCTGTGAAA
>MERGE70995ID
TACGGGAGTGGCAAGCGTTATCCGGAATTATTGGGCGTAAAGCGTCCGCAGGCGGCCCAACAAGTCTGCTGTTAAA
>MERGE10792ID
TACATAGGGGTCAAGCGTTGTCCGGATTTATTGGGCGTAAAGAGCTCGTAGGCGGTTCAACAAGTCGGTCGTAAAA
>MERGE15392ID
TACGAAGGGACCTAGCGTAGTTCGGAATTACTGGGCTTAAAGAGTTCGTAGGTGGTTGAAAAAGTTAGTGGTGAAA
>MERGE65772ID
TACGGAGGGTGCGAGCGTTAATCGGAATTACTGGGCGTAAAGCGCATGCAGGTGGTTCATTAAGTCAGATGTGAAA
>MERGE62992ID
TACGGAGGGTGCAAGCGTTGTTCGGAATTACTGGGCGTAAAGCGCGCGTAGGTGGCTTTTTAAGTCAGATGTGAAA
>MERGE50502ID
TACGGAGGGTCCGAGCGTTATCCGGAATTATTGGGTTTAAAGGGTCCGTAGGCGGGCCGATAAGTCAGGGGTGAAA
>MERGE23127ID
TACGAAGGTCCCAAGCGTTGTTCGGAATAACTGGGCGTAAAGCGTGTGTAGGCTGCGCGGAAAGTCAAATGTGAAA
>MERGE35658ID
TACGGAGGATCCAAGCGTTATCCGGATTCATTGGGTTTAAAGGGTCCGTAGGCGGGTCTTTAAGTCAGTGGTGAAA
>MERGE67154ID
TACGGAGGGTGCGAGCGTTAATCGGAATTACTGGGCGTAAAGCGTACGCAGGCGGTTTGTTAAGCGAGATGTGAAA
>MERGE44317ID
TACGGAGGGGGTTAGCGTTGTTCGGAATTACTGGGCGTAAAGCGCACGTAGGCGGATTGGAAAGTTGGGGGTGAAA
>MERGE57421ID
TACGGAGGGTGCAAGCGTTACTCGGAATCACTGGGCGTAAAGCGCGCGCAGGCGGCTATTTAAGTTGGATGTGAAA
>MERGE55410ID
TACGGAGGGTGCAAGCGTTAATCGGAATTACTGGGCGTAAAGCGTGCGTAGGCGGTTTATTAAGTCAGATGTGAAA
>MERGE18543ID
TACGAAGGGGGCGAGCGTTATTCGGAATTATTGGGCGTAAAGGGCTCGCAGGCTGCTTGAACAGTTAGACGTGAAA
>MERGE33727ID
TACGGAGGATCCAAGCGTTATCCGGAATCATTGGGTTTAAAGGGTCCGTAGGCGGTCTTTTAAGTCAGAGGTGAAA
>MERGE19356ID
TACGAAGGGGGCGAGCGTTGTTCGGAATTACTGGGCGTAAAGGGCGCGTAGGCGGTCTTTTAAGTTAGGCGTGAAA
>MERGE76213ID
TACGTAGGGTGCAAGCGTTAATCGGAATTACTGGGCGTAAAGCGTGCGCAGGCAGTTTTATAAGTCAGATGTGAAA
>MERGE47336ID
TACGGAGGGTCCAAGCGTTATCCGGAATCATTGGGTTTAAAGGGTCCGTAGGCGGGCTATTAAGTCAGAGGTGAAA
>MERGE70763ID
TACGGGAGGGGCAAGCGTTATCCGAAATTATTGGGCGTAAAGTGTCCGTAGACTGTAATATAAGTTATTTGTTAAA
>MERGE23217ID
TACGAAGGTCCCAAGCGTTGTTCGGAATCACTGGGCGTAAAGCGTGTGTAGGCTGCGCGGAAAGTCAAATGTGAAA
>MERGE50126ID
TACGGAGGGTCCGAGCGTTATCCGGAATCATTGGGTTTAAAGGGTCCGTAGGCGGGAATCTAAGTCAGTGGTGAAA
>MERGE43853ID
TACGGAGGGGGTTAGCGTTGTTCGGAATTACTGGGCGTAAAGCGCACGTAGGCGGACTAGTCAGTCAGAGGTGAAA
>MERGE59222ID
TACGGAGGGTGCAAGCGTTATCCGGAATCATTGGGTTTAAAGGGTCCGTAGGCGGACAATTAAGTCAGAGGTGAAA
>MERGE28446ID
TACGGAAGGTCCAAGCGTTAATCGGAATTACTGGGCGTAAAGCGCGCGTAGGTGGTTTATTAAGTTGGGTGTGAAA
>MERGE71062ID
TACGGGAGTGGCAAGCGTTATCCGGAATTATTGGGCGTAAAGCGTCCGCAGGCGGCCCTTCAAGTCTGCTGTTAAA
>MERGE79506ID
TACGTATGTCGCAAGCGTTATCCGGAATTATTGGGCGTAAAGCGCGTCTAGGCGGCCTTCTAAGTCTGATGTTAAA
>MERGE53000ID
TACGGAGGGTGCAAGCGTTAATCGGAATTACTGGGCGTAAAGCGCACGTAGGCGGTTGATTAAGTCGAATGTGAAA
>MERGE57165ID
TACGGAGGGTGCAAGCGTTACTCGGAATCACTGGGCGTAAAGAGCGTGTAGGCGGATAGATAAGTTTGAAGTGAAA
>MERGE53763ID
TACGGAGGGTGCAAGCGTTAATCGGAATTACTGGGCGTAAAGCGCGCGTAGGCGGCTTTTTAAGTCGGATGTGAAA
>MERGE34287ID
TACGGAGGATCCAAGCGTTATCCGGAATCATTGGGTTTAAAGGGTCCGTAGGTTGATAATTAAGTCAGAGGTGAAA
>MERGE8928ID
TACAGAGGGTGCGAGCGTTAATCGGAATTACTGGGCGTAAAGCGCGCGTAGGCGGTTAGATAAGTCAGATGTGAAA
>MERGE38734ID
TACGGAGGGATCTAGCGTTATTCGGAATAACTGGGCGTAAAGCGAGCGTAGGCGGATTTGTAAGTTGGAGGTGAAA
>MERGE53640ID
TACGGAGGGTGCAAGCGTTAATCGGAATTACTGGGCGTAAAGCGCGCGTAGGCGGCTTGATCAGTCAGATGTGAAA
>MERGE14199ID
TACGAACTGTGCAAACGTTATTCGGAATCACTGGGCTTAAAGGGTGCGTAGGCGGGTTGGTAGGTCAGATGTGAAA
>MERGE24754ID
TACGAGAGGGGCGAGCGTTATTCGGAATAATTGGGCGTAAAGAGTTCGTAGACGGTATTATAAGTTAATTAAAAAA
>MERGE59740ID
TACGGAGGGTGCAAGCGTTATCCGGAATTACTGGGTTTAAAGGGTGCGTAGGCGGTTTAATAAGTCAGAAGTGAAA
>MERGE45030ID
TACGGAGGGGGTTAGCGTTGTTCGGAATTACTGGGCGTAAAGCGTACGTAGGCGGATCAGAAAGTATGGGGTGAAA
>MERGE53005ID
TACGGAGGGTGCAAGCGTTAATCGGAATTACTGGGCGTAAAGCGCACGTAGGCGGTTTATTAAGTCGGATGTGAAA
>MERGE35561ID
TACGGAGGATCCAAGCGTTATCCGGATTCATTGGGTTTAAAGGGTCCGTAGGCGGATTTTTAAGTCAGTGGTGAAA
>MERGE54781ID
TACGGAGGGTGCAAGCGTTAATCGGAATTACTGGGCGTAAAGCGCGCGTAGGTGGTTTGGTAAGCGAGATGTGAAA
>MERGE7659ID
TACAGAGGGTGCAAGCGTTAATCGGAATTACTGGGCGTAAAGCGCGCGTAGGCGGTTAGATAAGTCAGATGTGAAA
>MERGE7669ID
TACAGAGGGTGCAAGCGTTAATCGGAATTACTGGGCGTAAAGCGCGCGTAGGCGGTTATTTAAGTCAGATGTGAAA
>MERGE33836ID
TACGGAGGATCCAAGCGTTATCCGGAATCATTGGGTTTAAAGGGTCCGTAGGCGGTTTTTTAAGTCAGAGGTGAAA
>MERGE47299ID
TACGGAGGGTCCAAGCGTTATCCGGAATCATTGGGTTTAAAGGGTCCGTAGGCGGGCAATTAAGTCAGAGGTGAAA
>MERGE53553ID
TACGGAGGGTGCAAGCGTTAATCGGAATTACTGGGCGTAAAGCGCGCGTAGGCGGCTCTTTAAGTCGGATGTGAAA
>MERGE4250ID
GACGAACCGTCCAAACGTTATTCGGTATCACTGGGCTTAAAGCGTGCGTAGGCGGCTTGGTAGGTGAGATGTGAAA
>MERGE42240ID
TACGGAGGGGGCTAGCGTTGTTCGGAATTACTGGGCGTAAAGCGCACGTAGGCGGACTGGAAAGTTGGGGGTGAAA
>MERGE53665ID
TACGGAGGGTGCAAGCGTTAATCGGAATTACTGGGCGTAAAGCGCGCGTAGGCGGCTTGGTCAGTCAGATGTGAAA
>MERGE71032ID
TACGGGAGTGGCAAGCGTTATCCGGAATTATTGGGCGTAAAGCGTCCGCAGGCGGCCCTACAAGTCTGCTGTTAAA
>MERGE54308ID
TACGGAGGGTGCAAGCGTTAATCGGAATTACTGGGCGTAAAGCGCGCGTAGGCGGTTTGTTAAGTCGGATGTGAAA
>MERGE54341ID
TACGGAGGGTGCAAGCGTTAATCGGAATTACTGGGCGTAAAGCGCGCGTAGGCGGTTTGTTAAGTGTGATGTGAAA
>MERGE45023ID
TACGGAGGGGGTTAGCGTTGTTCGGAATTACTGGGCGTAAAGCGTACGTAGGCGGATCAGAAAGTAGGGGGTGAAA
>MERGE45194ID
TACGGAGGGGGTTAGCGTTGTTCGGAATTACTGGGCGTAAAGCGTACGTAGGCGGATTAGTCAGTCAGAGGTGAAA
>MERGE45237ID
TACGGAGGGGGTTAGCGTTGTTCGGAATTACTGGGCGTAAAGCGTACGTAGGCGGATTGGAAAGTTGGGGGTGAAA
>MERGE44743ID
TACGGAGGGGGTTAGCGTTGTTCGGAATTACTGGGCGTAAAGCGCGCGTAGGCGGATTGGAAAGTTGGGGGTGAAA
>MERGE71442ID
TACGGGGGATGCAAGCGTTATCCGGAATTATTGGGCGTAAAGAGTCTGTAGGTTGTTTATTAAGTCTGCTGTTAAA
>MERGE54298ID
TACGGAGGGTGCAAGCGTTAATCGGAATTACTGGGCGTAAAGCGCGCGTAGGCGGTTTGTTAAGTCAGCTGTGAAA
>MERGE48794ID
TACGGAGGGTCCAAGCGTTGTCCGGATTTATTGGGTTTAAAGGGTACGCAGGCGGGACTTTAAGTCAGTGGTGAAA
>MERGE45227ID
TACGGAGGGGGTTAGCGTTGTTCGGAATTACTGGGCGTAAAGCGTACGTAGGCGGATTGGAAAGTAGGGGGTGAAA
>MERGE54527ID
TACGGAGGGTGCAAGCGTTAATCGGAATTACTGGGCGTAAAGCGCGCGTAGGTGGCTAAGTCAGCCAGGTGTGAAA
>MERGE33210ID
TACGGAGGATCCAAGCGTTATCCGGAATCATTGGGTTTAAAGGGTCCGCAGGCGGTCTTTTAAGTCAGAGGTGAAA
>MERGE28414ID
TACGGAAGGTCCAAGCGTTAATCGGAATTACTGGGCGTAAAGCGCGCGTAGGTGGTTTATTAAGTTGGATGTGAAA
>MERGE58844ID
TACGGAGGGTGCAAGCGTTATCCGGAATCATTGGGTTTAAAGGGTCCGCAGGCGGACGTATAAGTCAGTGGTGAAA
>MERGE44014ID
TACGGAGGGGGTTAGCGTTGTTCGGAATTACTGGGCGTAAAGCGCACGTAGGCGGATTAGAAAGTTAGAGGTGAAA
>MERGE45180ID
TACGGAGGGGGTTAGCGTTGTTCGGAATTACTGGGCGTAAAGCGTACGTAGGCGGATTAGTAAGTTAGGGGTGAAA
>MERGE43869ID
TACGGAGGGGGTTAGCGTTGTTCGGAATTACTGGGCGTAAAGCGCACGTAGGCGGACTATTAAGTTAGAGGTGAAA
>MERGE25618ID
TACGAGGGGTCCTAGCGTTGTCCGGATTTACTGGGCGTAAAGGGTACGTAGGCGTTTTAATAAGTTGTATGTTAAA
>MERGE50547ID
TACGGAGGGTCCGAGCGTTATCCGGAATTATTGGGTTTAAAGGGTCCGTAGGCGGGCTGTTAAGTCAGGGGTGAAA
>MERGE65854ID
TACGGAGGGTGCGAGCGTTAATCGGAATTACTGGGCGTAAAGCGCATGCAGGTGGTTTGTTAAGTCAGATGTGAAA
>MERGE65387ID
TACGGAGGGTGCGAGCGTTAATCGGAATTACTGGGCGTAAAGCGCACGCAGGCGGTTTGTTAAGCTAGATGTGAAA
>MERGE58883ID
TACGGAGGGTGCAAGCGTTATCCGGAATCATTGGGTTTAAAGGGTCCGCAGGCGGACTGATAAGTCAGTGGTGAAA
>MERGE72694ID
TACGGGGGGTGCAAGCGTTACTCGGAATCACTGGGCGTAAAGAGCATGTAGGCTGGTTTGTAAGTTGGAAGTGAAA
>MERGE36987ID
TACGGAGGATGCAAGCGTTATCCGGAATCATTGGGTTTAAAGGGTCCGTAGGTGGATTGGTCAGTCAGAGGTGAAA
>MERGE34014ID
TACGGAGGATCCAAGCGTTATCCGGAATCATTGGGTTTAAAGGGTCCGTAGGTGGATAATTAAGTCAGGGGTGAAA
>MERGE13645ID
TACGAAAGGTGCAAGCGTTAATCGGAATTACTGGGCGTAAAGCGCGCGTAGGCGGCTTGGTAAGTTGGATGTGAAA
>MERGE26362ID
TACGAGGGGTGCAAGCGTTAATCGGAATTACTGGGCGTAAAGCGTGCGTAGGTGGTTTGTTAAGCAAGATGTGAAA
>MERGE33318ID
TACGGAGGATCCAAGCGTTATCCGGAATCATTGGGTTTAAAGGGTCCGCAGGCTGTTTTTTAAGTCAGAGGTGAAA
>MERGE66632ID
TACGGAGGGTGCGAGCGTTAATCGGAATTACTGGGCGTAAAGCGCGCGTAGGTGGTCTGTTAAGTCGGATGTGAAA
>MERGE57374ID
TACGGAGGGTGCAAGCGTTACTCGGAATCACTGGGCGTAAAGCGCATGCAGGCGGCCTGATAAGTTAGAAGTGAAA
>MERGE19756ID
TACGAAGGGGGCTAGCGTTGTTCGGAATAACTGGGCGTAAAGCGCACGTAGGCGGATTGGAAAGTTAGAGGTGAAA
>MERGE56837ID
TACGGAGGGTGCAAGCGTTACTCGGAATCACTGGGCGTAAAGAGAATGTAGGCGGATAGATAAGTTTGAAGTGAAA
>MERGE71381ID
TACGGGGGATGCAAGCGTTATCCGGAATCATTGGGCGTAAAGCGCCTGTAGGTTGTTTAATAAGTCTGTTGTTAAA
>MERGE57411ID
TACGGAGGGTGCAAGCGTTACTCGGAATCACTGGGCGTAAAGCGCGCGCAGGCGGCCTATTAAGTTGGATGTGAAA
>MERGE15062ID
TACGAAGGGACCTAGCGTAGTTCGGAATTACTGGGCTTAAAGAGCTCGTAGGTGGTTAAAAAAGTTGATGGTGAAA
>MERGE43992ID
TACGGAGGGGGTTAGCGTTGTTCGGAATTACTGGGCGTAAAGCGCACGTAGGCGGATTAGAAAGTATGGGGTGAAA
>MERGE66366ID
TACGGAGGGTGCGAGCGTTAATCGGAATTACTGGGCGTAAAGCGCGCGTAGGCGGTTTGTTAAGTCAGCTGTGAAA
>MERGE38212ID
TACGGAGGGAGCTAGCGTTGTTCGGAATTACTGGGCGTAAAGCGCACGTAGGCGGCTTTTCAAGTCAGGGGTGAAA
>MERGE54556ID
TACGGAGGGTGCAAGCGTTAATCGGAATTACTGGGCGTAAAGCGCGCGTAGGTGGCTTGATAAGCCGGTTGTGAAA
>MERGE28943ID
TACGGAAGGTCCTAGCGTTGTTCGGAATTACTGGGCGTAAAGAGTATGTAGGCGGAACAGAAAGTTAGAAGTGAAA
>MERGE47194ID
TACGGAGGGTCCAAGCGTTATCCGGAATCATTGGGTTTAAAGGGTCCGCAGGCGGTCAATTAAGTCAGAGGTGAAA
>MERGE65297ID
TACGGAGGGTGCGAGCGTTAATCGGAATTACTGGGCGTAAAGCGCACGCAGGCGGTCTGTTAAGCTAGATGTGAAA
>MERGE43914ID
TACGGAGGGGGTTAGCGTTGTTCGGAATTACTGGGCGTAAAGCGCACGTAGGCGGATCAATAAGTTAGAGGTGAAA
>MERGE43909ID
TACGGAGGGGGTTAGCGTTGTTCGGAATTACTGGGCGTAAAGCGCACGTAGGCGGATATTTAAGTTAGAGGTGAAA
>MERGE23400ID
TACGAAGGTCCCGAGCGTTATTCGGAATCACTGGGCGTAAAGGGAGCGTAGGCTGCGCGGTAAGTCAGATGTGAAA
>MERGE23373ID
TACGAAGGTCCCGAGCGTTATTCGGAATCACTGGGCGTAAAGAGTACGTAGGCGGTTTGGTAAGTCAGGTGTGAAA
>MERGE36976ID
TACGGAGGATGCAAGCGTTATCCGGAATCATTGGGTTTAAAGGGTCCGTAGGTGGATAATTAAGTCAGAGGTGAAA
>MERGE46280ID
TACGGAGGGTACGAACGTTAATCGGAATTACTGGGCGTAAAGCGCGCGTAGGCGGTTTGATAAGTGGGATGTGAAA
>MERGE45148ID
TACGGAGGGGGTTAGCGTTGTTCGGAATTACTGGGCGTAAAGCGTACGTAGGCGGATTAGAAAGTTAGGGGTGAAA
>MERGE34994ID
TACGGAGGATCCAAGCGTTATCCGGAATTATTGGGTTTAAAGGGTCCGCAGGCTGTTTGTTAAGTCAGGGGTGAAA
>MERGE17192ID
TACGAAGGGCCCTAGCGTAGTTCGGAATTACTGGGCTTAAAGAGTTCGTAGGTGGTTGAAAAAGTTGGTGGTGAAA
>MERGE132616ID
TACGGGGGATGCAAGCGTTATCCGGAATTATTGGGCGTAAAGAGTCTGTAGGTTGTCTAGAAAGTCCACTGTTAAA
>MERGE47596ID
TACGGAGGGTCCAAGCGTTATCCGGAATCATTGGGTTTAAAGGGTTCGTAGGCGGGCTAATCAGTCAGAGGTGAAA
>MERGE66673ID
TACGGAGGGTGCGAGCGTTAATCGGAATTACTGGGCGTAAAGCGCGCGTAGGTGGTTAATTAAGTCAGATGTGAAA
>MERGE53700ID
TACGGAGGGTGCAAGCGTTAATCGGAATTACTGGGCGTAAAGCGCGCGTAGGCGGCTTGTTAAGTCAGATGTGAAA
>MERGE35025ID
TACGGAGGATCCAAGCGTTATCCGGAATTATTGGGTTTAAAGGGTCCGCAGGCTGTTTGTTAAGTTAGAGGTGAAA
>MERGE33084ID
TACGGAGGATCCAAGCGTTATCCGGAATCATTGGGTTTAAAGGGTCCGCAGGCGGCCTGTTAAGTCAGAGGTGAAA
>MERGE66212ID
TACGGAGGGTGCGAGCGTTAATCGGAATTACTGGGCGTAAAGCGCGCGTAGGCGGTTAGTTAAGCTGGATGTGAAA
>MERGE45037ID
TACGGAGGGGGTTAGCGTTGTTCGGAATTACTGGGCGTAAAGCGTACGTAGGCGGATCAGAAAGTTGGGGGTGAAA
>MERGE50449ID
TACGGAGGGTCCGAGCGTTATCCGGAATTATTGGGTTTAAAGGGTCCGTAGGCGGATGATTAAGTCAGGGGTGAAA
>MERGE43886ID
TACGGAGGGGGTTAGCGTTGTTCGGAATTACTGGGCGTAAAGCGCACGTAGGCGGACTTTTAAGTTAGAGGTGAAA
>MERGE46763ID
TACGGAGGGTCCAAGCGTTAATCGGAATTACTGGGCGTAAAGCGCGCGTAGGCGGTTTAGCAAGTTGTATGTGAAA
>MERGE53963ID
TACGGAGGGTGCAAGCGTTAATCGGAATTACTGGGCGTAAAGCGCGCGTAGGCGGTTAGTTAAGTCAGATGTGAAA
>MERGE35137ID
TACGGAGGATCCAAGCGTTATCCGGAATTATTGGGTTTAAAGGGTCCGTAGGTGGACAATTAAGTCAGAGGTGAAA
>MERGE58364ID
TACGGAGGGTGCAAGCGTTATCCGGAATCACTGGGTTTAAAGGGTGCGTAGGCGGCCTGACAAGTCAGAGGTGAAA
>MERGE59386ID
TACGGAGGGTGCAAGCGTTATCCGGAATCATTGGGTTTAAAGGGTCCGTAGGCGGGTTAATAAGTCAGAGGTGAAA
>MERGE75010ID
TACGTAGGGCGCAAGCGTTGTCCGGAATTATTGGGCGTAAAGAGCTCGTAGGCGGTTTGTCGCGTCTGCTGTGAAA
>MERGE57416ID
TACGGAGGGTGCAAGCGTTACTCGGAATCACTGGGCGTAAAGCGCGCGCAGGCGGCCTTTTAAGTTGGATGTGAAA
>MERGE57190ID
TACGGAGGGTGCAAGCGTTACTCGGAATCACTGGGCGTAAAGAGCGTGTAGGCGGATAGTTAAGTTTGAAGTGAAA
>MERGE58305ID
TACGGAGGGTGCAAGCGTTATCCGGAATCACTGGGTTTAAAGGGTGCGTAGGCGGATAAATAAGTCAGAGGTGAAA
>MERGE43859ID
TACGGAGGGGGTTAGCGTTGTTCGGAATTACTGGGCGTAAAGCGCACGTAGGCGGACTATTAAGTCAGAGGTGAAA
>MERGE59283ID
TACGGAGGGTGCAAGCGTTATCCGGAATCATTGGGTTTAAAGGGTCCGTAGGCGGATTAATAAGTCAGAGGTGAAA
>MERGE38029ID
TACGGAGGGAGCGAGCGTTAATCGGAATTACTGGGCGTAAAGCGCGCGTAGGCGGCTTTGTAAGTCGGATGTGAAA
>MERGE33623ID
TACGGAGGATCCAAGCGTTATCCGGAATCATTGGGTTTAAAGGGTCCGTAGGCGGTCTAATAAGTCAGAGGTGAAA
>MERGE33563ID
TACGGAGGATCCAAGCGTTATCCGGAATCATTGGGTTTAAAGGGTCCGTAGGCGGGTTTATAAGTCAGTGGTGAAA
>MERGE34126ID
TACGGAGGATCCAAGCGTTATCCGGAATCATTGGGTTTAAAGGGTCCGTAGGTGGTCCATTAAGTCAGAGGTGAAA
>MERGE61950ID
TACGGAGGGTGCAAGCGTTGTCCGGAATCATTGGGTGTAAAGGGTACGTAGGCGGGAGCCTAAGTCTGGGGTGAAA
>MERGE29093ID
TACGGAAGGTCCTAGCGTTGTTCGGAATTACTGGGCGTAAAGCGCATGTAGGCGGAACAGAAAGTTAGAAGTGAAA
>MERGE26172ID
TACGAGGGGTGCAAGCGTTAATCGGAATTACTGGGCGTAAAGCGCGCGTAGGTGGCTTATCAAGCCAGATGTGAAA
>MERGE59310ID
TACGGAGGGTGCAAGCGTTATCCGGAATCATTGGGTTTAAAGGGTCCGTAGGCGGGCATATAAGTCAGTGGTGAAA
>MERGE62879ID
TACGGAGGGTGCAAGCGTTGTTCGGAATTACTGGGCGTAAAGCGCGCGTAGGCGGCTATATAAGTCAGGTGTGAAA
>MERGE58935ID
TACGGAGGGTGCAAGCGTTATCCGGAATCATTGGGTTTAAAGGGTCCGCAGGCGGATGTATAAGTCAGTGGTGAAA
>MERGE66185ID
TACGGAGGGTGCGAGCGTTAATCGGAATTACTGGGCGTAAAGCGCGCGTAGGCGGTTAATTAAGTCAGATGTGAAA
>MERGE50492ID
TACGGAGGGTCCGAGCGTTATCCGGAATTATTGGGTTTAAAGGGTCCGTAGGCGGGCCATTAAGTCAGGGGTGAAA
>MERGE78762ID
TACGTAGGTGGCAAGCGTTGTCCGGAATTATTGGGCGTAAAGCGCGCGCAGGCGGCCTCTTAAGTCTGATGTGAAA
>MERGE54074ID
TACGGAGGGTGCAAGCGTTAATCGGAATTACTGGGCGTAAAGCGCGCGTAGGCGGTTGTTTAAGTCGGATGTGAAA
>MERGE34208ID
TACGGAGGATCCAAGCGTTATCCGGAATCATTGGGTTTAAAGGGTCCGTAGGTGGTTTATTAAGTCAGAGGTGAAA
>MERGE59306ID
TACGGAGGGTGCAAGCGTTATCCGGAATCATTGGGTTTAAAGGGTCCGTAGGCGGGCAATTAAGTCAGAGGTGAAA
>MERGE44047ID
TACGGAGGGGGTTAGCGTTGTTCGGAATTACTGGGCGTAAAGCGCACGTAGGCGGATTAGACAGTTGGGGGTGAAA
>MERGE17158ID
TACGAAGGGCCCTAGCGTAGTTCGGAATTACTGGGCTTAAAGAGTTCGTAGGTGGTTGAAAAAGTTAGTGGTGAAA
>MERGE8935ID
TACAGAGGGTGCGAGCGTTAATCGGAATTACTGGGCGTAAAGCGCGCGTAGGCGGTTATTTAAGTCAGATGTGAAA
>MERGE36858ID
TACGGAGGATGCAAGCGTTATCCGGAATCATTGGGCGTAAAGCGTCCGCAGGTGGTTTCCAAAGTCTGCTGTTAAA
>MERGE43929ID
TACGGAGGGGGTTAGCGTTGTTCGGAATTACTGGGCGTAAAGCGCACGTAGGCGGATCAGAAAGTATAGGGTGAAA
>MERGE31512ID
TACGGAGACTGCAAGCGTTACTCGGATTCACTGGGCGTAAAGGGTGCGTAGGCGGATAGATGTGTCAGGTGTGAAA
>MERGE7864ID
TACAGAGGGTGCAAGCGTTAATCGGAATTACTGGGCGTAAAGCGCGCGTAGGTGGTTTGTTAAGTCTGATGTGAAA
>MERGE38286ID
TACGGAGGGAGCTAGCGTTGTTCGGAATTACTGGGCGTAAAGCGCGCGTAGGCGGCTTTTTAAGTCAGAGGTGAAA
>MERGE2037ID
CACGAACTGTGCGAACGTTATTCGGAATCACTGGGCTTAAAGGGTGCGTAGGCGGTCTTGTAGGTCAGATGTGAAA
>MERGE37435ID
TACGGAGGATGCGAGCGTTATCCGGACTTATTGGGTTTAAAGGGTGCGTAGGCGGAATGGTAAGTCAGCGGTGAAA
>MERGE42277ID
TACGGAGGGGGCTAGCGTTGTTCGGAATTACTGGGCGTAAAGCGCACGTAGGCGGATTGAAAAGTTGGGGGTGAAA
>MERGE36989ID
TACGGAGGATGCAAGCGTTATCCGGAATCATTGGGTTTAAAGGGTCCGTAGGTGGGTAATTAAGTCAGAGGTGAAA
>MERGE23261ID
TACGAAGGTCCCAAGCGTTGTTCGGAATCACTGGGCGTAAAGGGAGCGTAGGCGGTGAGGTAAGTCAGATGTGAAA
>MERGE54239ID
TACGGAGGGTGCAAGCGTTAATCGGAATTACTGGGCGTAAAGCGCGCGTAGGCGGTTTGGTCAGTTGGATGTGAAA
>MERGE9306ID
TACAGAGGGTGCGAGCGTTAATCGGATTTACTGGGCGTAAAGCGTGCGTAGGCGGCTTTTTAAGTCGGATGTGAAA
>MERGE50536ID
TACGGAGGGTCCGAGCGTTATCCGGAATTATTGGGTTTAAAGGGTCCGTAGGCGGGCTATTAAGTCAGTGGTGAAA
>MERGE58426ID
TACGGAGGGTGCAAGCGTTATCCGGAATCACTGGGTTTAAAGGGTGCGTAGGCGGCTATATAAGTCAGAGGTGAAA
>MERGE34043ID
TACGGAGGATCCAAGCGTTATCCGGAATCATTGGGTTTAAAGGGTCCGTAGGTGGATAATTTAGTCAGAGGTGAAA
>MERGE2967ID
CACGTAGGGAGCAAGCGTTGTCCGGATTTATTGGGCGTAAAGAGCTCGTAGGTGGTTCGGTAAGTCGGATGTGAAA
>MERGE57384ID
TACGGAGGGTGCAAGCGTTACTCGGAATCACTGGGCGTAAAGCGCATGCAGGCGGTCTAATAAGTTGGAAGTGAAA
>MERGE23162ID
TACGAAGGTCCCAAGCGTTGTTCGGAATCACTGGGCGTAAAGAGTATGTAGGCGGCGCGGAAAGTCAGATGTGAAA
>MERGE43941ID
TACGGAGGGGGTTAGCGTTGTTCGGAATTACTGGGCGTAAAGCGCACGTAGGCGGATCAGAAAGTTGGGGGTGAAA
>MERGE49957ID
TACGGAGGGTCCGAGCGTTATCCGGAATCATTGGGTTTAAAGGGTCCGCAGGCGGTCGATTAAGTCAGAGGTGAAA
>MERGE25277ID
TACGAGGGGTCCAAGCGTTAATCGGAATTACTGGGCGTAAAGCGTACGCAGGCGGTTCATTAAGCCAGATGTGAAA
>MERGE57380ID
TACGGAGGGTGCAAGCGTTACTCGGAATCACTGGGCGTAAAGCGCATGCAGGCGGGTTAATAAGTTGGAAGTGAAA
>MERGE68656ID
TACGGAGGGTGCGAGCGTTATCCGGATTTATTGGGTTTAAAGGGTGCGTAGGCGGACTAATAAGTCAGTGGTGAAA
>MERGE53488ID
TACGGAGGGTGCAAGCGTTAATCGGAATTACTGGGCGTAAAGCGCGCGTAGGCGGCTATTTAAGTCGGATGTGAAA
>MERGE20408ID
TACGAAGGGGGCTAGCGTTGTTCGGAATTACTGGGCGTAAAGCGTACGTAGGCGGACTATTAAGTTAGGGGTGAAA
>MERGE49546ID
TACGGAGGGTCCGAGCGTTAATCGGAATTACTGGGCGTAAAGCGTGCGTAGGCGGTTTGTTAAGCGAGATGTGAAA
>MERGE2895ID
CACGTAGGCACCAAGCGTTATCCGGATTTATTGGGCGTAAAGAGCTCGTAGGCGGTTCAGTCAGTCGGGTGTGAAA
>MERGE23396ID
TACGAAGGTCCCGAGCGTTATTCGGAATCACTGGGCGTAAAGGGAGCGTAGGCGGCGTGGTAAGTCAGATGTGAAA
>MERGE66880ID
TACGGAGGGTGCGAGCGTTAATCGGAATTACTGGGCGTAAAGCGCGCGTAGGTGGTTTGTTAAGTCAGATGTGAAA
>MERGE48874ID
TACGGAGGGTCCAAGCGTTGTCCGGATTTATTGGGTTTAAAGGGTACGTAGGCGGGACTTTAAGTCAGTGGTGAAA
>MERGE43833ID
TACGGAGGGGGTTAGCGTTGTTCGGAATTACTGGGCGTAAAGCGCACGTAGGCGGACTAATAAGTCGAGGGTGAAA
>MERGE44157ID
TACGGAGGGGGTTAGCGTTGTTCGGAATTACTGGGCGTAAAGCGCACGTAGGCGGATTAGTAAGTTAGTGGTGAAA
>MERGE55100ID
TACGGAGGGTGCAAGCGTTAATCGGAATTACTGGGCGTAAAGCGTACGTAGGATGTGATGTAAGTTGGATGTGAAA
>MERGE3358ID
GACAGAGGATGCAAGCGTTATCCGGATTAATTGGGCGTAAAGCGTCTGTAGGTGGTTTATCAAGTTTTTTGTCAAA
>MERGE50500ID
TACGGAGGGTCCGAGCGTTATCCGGAATTATTGGGTTTAAAGGGTCCGTAGGCGGGCCGATAAGTCAGGGGGGAAA
>MERGE65815ID
TACGGAGGGTGCGAGCGTTAATCGGAATTACTGGGCGTAAAGCGCATGCAGGTGGTTCGTTAAGTCAGATGTGAAA
>MERGE19980ID
TACGAAGGGGGCTAGCGTTGTTCGGAATCACTGGGCGTAAAGCGTATGTAGGCGGATCAAAAAGTTAGATGTGAAA
>MERGE7663ID
TACAGAGGGTGCAAGCGTTAATCGGAATTACTGGGCGTAAAGCGCGCGTAGGCGGTTAGTTAAGTCAGATGTGAAA
>MERGE62911ID
TACGGAGGGTGCAAGCGTTGTTCGGAATTACTGGGCGTAAAGCGCGCGTAGGCGGCTTTTTAAGTCAGATGTGAAA
>MERGE33782ID
TACGGAGGATCCAAGCGTTATCCGGAATCATTGGGTTTAAAGGGTCCGTAGGCGGTTTAATAAGTCAGTGGTGAAA
>MERGE23389ID
TACGAAGGTCCCGAGCGTTATTCGGAATCACTGGGCGTAAAGGGAGCGTAGGCGGCGCGGTAAGTCAGATGTGAAA
>MERGE33476ID
TACGGAGGATCCAAGCGTTATCCGGAATCATTGGGTTTAAAGGGTCCGTAGGCGGATTTATAAGTCAGTGGTGAAA
>MERGE60784ID
TACGGAGGGTGCAAGCGTTATCCGGATTTATTGGGTTTAAAGGGTCCGTAGGCGGACTTATAAGTCAGTGGTGAAA
>MERGE59689ID
TACGGAGGGTGCAAGCGTTATCCGGAATTACTGGGTTTAAAGGGTGCGTAGGCGGATTGATAAGTCAGAAGTGAAA
>MERGE23075ID
TACGAAGGTCCCAAGCGTTATTCGGAATCACTGGGCGTAAAGGGAGCGTAGACGGCATGGAAAGTCAGATGTGAAA
>MERGE44989ID
TACGGAGGGGGTTAGCGTTGTTCGGAATTACTGGGCGTAAAGCGTACGTAGGCGGACTGATCAGTGAGAGGTGAAA
>MERGE76952ID
TACGTAGGGTGCAAGCGTTGTCCGGAATTATTGGGCGTAAAGAGCTCGTAGGCGGTTTGTCACGTCTGCTGTGAAA
>MERGE49991ID
TACGGAGGGTCCGAGCGTTATCCGGAATCATTGGGTTTAAAGGGTCCGCAGGCGGTCTTTTAAGTCAGAGGTGAAA
>MERGE23172ID
TACGAAGGTCCCAAGCGTTGTTCGGAATCACTGGGCGTAAAGAGTCTGTAGGCGGCGTGGAAAGTCAGATGTGAAA
>MERGE42582ID
TACGGAGGGGGCTAGCGTTGTTCGGAATTACTGGGCGTAAAGCGTGCGTAGGCGGATCAATAAGTAAGGGGTGAAA
>MERGE53502ID
TACGGAGGGTGCAAGCGTTAATCGGAATTACTGGGCGTAAAGCGCGCGTAGGCGGCTCGGTCAGTCAGATGTGAAA
>MERGE47549ID
TACGGAGGGTCCAAGCGTTATCCGGAATCATTGGGTTTAAAGGGTTCGCAGGCTGTTTAATAAGTCAGTGGTGAAA
>MERGE66326ID
TACGGAGGGTGCGAGCGTTAATCGGAATTACTGGGCGTAAAGCGCGCGTAGGCGGTTTGGTAAGCGAGATGTGAAA
>MERGE60003ID
TACGGAGGGTGCAAGCGTTATCCGGATTCATTGGGTTTAAAGGGTCCGTAGGCGGCCAAATAAGTCAGTGGTGAAA
>MERGE56152ID
TACGGAGGGTGCAAGCGTTAATCGGAATTATTGGGCGTAAAGAGTACGTAGGCGGCTTTTCAAGTCGGATGTGAAA
>MERGE56880ID
TACGGAGGGTGCAAGCGTTACTCGGAATCACTGGGCGTAAAGAGAATGTAGGCGGGTAGATAAGTTTGAAGTGAAA
>MERGE44205ID
TACGGAGGGGGTTAGCGTTGTTCGGAATTACTGGGCGTAAAGCGCACGTAGGCGGATTAGTCAGTCAGAGGGGAAA
>MERGE14225ID
TACGAACTGTGCGAACGTTATTCGGAATCACTGGGCTTAAAGGGTGCGTAGGCGGCTACAAAGGTCAGATGTGAAA
>MERGE78767ID
TACGTAGGTGGCAAGCGTTGTCCGGAATTATTGGGCGTAAAGCGCGCGCAGGCGGTCCTTTAAGTCTGATGTGAAA
>MERGE68521ID
TACGGAGGGTGCGAGCGTTATCCGGAATTATTGGGTTTAAAGGGTGCGTAGGCGGAAATTTAAGTCAGTGGTGAAA
>MERGE77589ID
TACGTAGGGTGCGAGCGTTAATCGGAATTACTGGGCGTAAAGAGTGCGCAGGCGGCTCTCTAAGACAGGTGTGAAA
>MERGE47570ID
TACGGAGGGTCCAAGCGTTATCCGGAATCATTGGGTTTAAAGGGTTCGTAGGCGGACTGATAAGTCAGAGGTGAAA
>MERGE45173ID
TACGGAGGGGGTTAGCGTTGTTCGGAATTACTGGGCGTAAAGCGTACGTAGGCGGATTAGTAAGTTAGAGGTGAAA
>MERGE59241ID
TACGGAGGGTGCAAGCGTTATCCGGAATCATTGGGTTTAAAGGGTCCGTAGGCGGACTAATAAGTCAGGGGTGAAA
>MERGE14897ID
TACGAAGGGACCTAGCGTAGTTCGGAATTACTGGGCGTAAAGAGTATGTAGGCGGCTAGATAAGTTAATTGTGAAA
>MERGE75441ID
TACGTAGGGGGCAAGCGTTATCCGGATTTACTGGGTGTAAAGGGTACGTAGGCGGTCACTTAAGTCAGATGTGAAA
>MERGE58407ID
TACGGAGGGTGCAAGCGTTATCCGGAATCACTGGGTTTAAAGGGTGCGTAGGCGGCGTTATTAGTCAGAGGTGAAA
>MERGE49507ID
TACGGAGGGTCCGAGCGTTAATCGGAATTACTGGGCGTAAAGCGTGCGTAGGCGGTTATTTAAGCGAGATGTGAAA
>MERGE38524ID
TACGGAGGGATCGAACGTTAATCGGAATTACTGGGCGTAAAGCGCGCGTAGGTGGTTTGTTAAGTGGGATGTGAAA
>MERGE54846ID
TACGGAGGGTGCAAGCGTTAATCGGAATTACTGGGCGTAAAGCGCGCGTAGGTGGTTTGTTAAGTGGAATGTGAAA
>MERGE42274ID
TACGGAGGGGGCTAGCGTTGTTCGGAATTACTGGGCGTAAAGCGCACGTAGGCGGATTATTAAGTGAGGGGTGAAA
>MERGE34069ID
TACGGAGGATCCAAGCGTTATCCGGAATCATTGGGTTTAAAGGGTCCGTAGGTGGATGATTAAGTCAGAGGTGAAA
>MERGE43932ID
TACGGAGGGGGTTAGCGTTGTTCGGAATTACTGGGCGTAAAGCGCACGTAGGCGGATCAGAAAGTATGGGGTGAAA
>MERGE44282ID
TACGGAGGGGGTTAGCGTTGTTCGGAATTACTGGGCGTAAAGCGCACGTAGGCGGATTGGAAAGTAGGGGGTGAAA
>MERGE60391ID
TACGGAGGGTGCAAGCGTTATCCGGATTTATTAGGTTTAAAGGGTCCGCAGGCGGAATATTAAGTCAGTGGTGAAA
>MERGE65117ID
TACGGAGGGTGCGAGCGTTAATCGGAATTACTGGGCGTAAAGAGTACGTAGGCGGCTTGGTCAGTCGGATGTGAAA
>MERGE67697ID
TACGGAGGGTGCGAGCGTTAATCGGAATTACTGGGCGTAAAGGGTACGTAGGCGGCTTAATAAGTCAGATGTGAAA
>MERGE60503ID
TACGGAGGGTGCAAGCGTTATCCGGATTTATTAGGTTTAAAGGGTTCGCAGGCGGAATTTTAAGTCAGTGGTGAAA
>MERGE14203ID
TACGAACTGTGCAAACGTTATTCGGAATCACTGGGCTTAAAGGGTGCGTAGGCGGGTTTATAGGTCAGATGTGAAA
>MERGE22850ID
TACGAAGGGTGCTAGCGTTGTTCGGAATTACTGGGCGTAAAGGGCGTGTAGGCGGATGATCAAGCTAGAGGTGAAA
>MERGE77793ID
TACGTAGGGTGCGAGCGTTAATCGGAATTACTGGGCGTAAAGCGTGCGCAGGCGGTTTTGTAAGTCAGATGTGAAA
>MERGE54071ID
TACGGAGGGTGCAAGCGTTAATCGGAATTACTGGGCGTAAAGCGCGCGTAGGCGGTTGTTTAAGTCAGATGTGAAA
>MERGE4186ID
GACGAACCGTACGAACGTTATTCGGAATTACTGGGCTTAAAGGGTGCGTAGGCTGCACGGAAAGTTGGGTGTGAAA
>MERGE48106ID
TACGGAGGGTCCAAGCGTTATCCGGATTTATTAGGTTTAAAGGGTCCGCAGGCGGGATTTTAAGTCAGTGGTGAAA
>MERGE60725ID
TACGGAGGGTGCAAGCGTTATCCGGATTTATTGGGTTTAAAGGGTCCGTAGGCGGACAATTAAGTCAGTGGTGAAA
>MERGE62957ID
TACGGAGGGTGCAAGCGTTGTTCGGAATTACTGGGCGTAAAGCGCGCGTAGGCGGTAATTTAAGTCAGATGTGAAA
>MERGE14182ID
TACGAACTGTGCAAACGTTATTCGGAATCACTGGGCTTAAAGGGTGCGTAGGCGGATTTGTAGGTCAGATGTGAAA
>MERGE52957ID
TACGGAGGGTGCAAGCGTTAATCGGAATTACTGGGCGTAAAGCGCACGTAGGCGGCTATTTAAGTCGGATGTGAAA
>MERGE65708ID
TACGGAGGGTGCGAGCGTTAATCGGAATTACTGGGCGTAAAGCGCATGCAGGTGGTCTGTTAAGTCAGATGTGAAA
>MERGE58526ID
TACGGAGGGTGCAAGCGTTATCCGGAATCACTGGGTTTAAAGGGTGCGTAGGTGGACTAGTAAGTCAGAGGTGAAA
>MERGE53469ID
TACGGAGGGTGCAAGCGTTAATCGGAATTACTGGGCGTAAAGCGCGCGTAGGCGGCTATATAAGTCGGATGTGAAA
>MERGE23326ID
TACGAAGGTCCCAAGCGTTGTTCGGATTTACTGGGCGTAAAGCGTCTGTAGGCGGCGAGGTAAGTCAGATGTGAAA
>MERGE23422ID
TACGAAGGTCCCGAGCGTTGTTCGGAATCACTGGGCGTAAAGGGAGCGTAGGCGGTTTGGTAAGTCAGATGTGAAA
>MERGE31536ID
TACGGAGACTGCAAGCGTTACTCGGATTCACTGGGCGTAAAGGGTGCGTAGGCGGATAGATGTGTGAGGTGTGAAA
>MERGE26320ID
TACGAGGGGTGCAAGCGTTAATCGGAATTACTGGGCGTAAAGCGTGCGTAGGCGGTTTGTTAAGCAAGATGTGAAA
>MERGE45026ID
TACGGAGGGGGTTAGCGTTGTTCGGAATTACTGGGCGTAAAGCGTACGTAGGCGGATCAGAAAGTATAGGGTGAAA
>MERGE57131ID
TACGGAGGGTGCAAGCGTTACTCGGAATCACTGGGCGTAAAGAGCGTGTAGGCGGATAGAAAAGTCAGAAGTGAAA
>MERGE39831ID
TACGGAGGGGACTAGCGTTGTTCGGAATTACTGGGCGTAAAGAGTTCGTAGGCGGATAAGCAAGTAAGAGGTGAAA
>MERGE47909ID
TACGGAGGGTCCAAGCGTTATCCGGATTCATTGGGTTTAAAGGGTGCGCAGGCGGAGCTTTAAGTCAGTGGTGAAA
>MERGE45250ID
TACGGAGGGGGTTAGCGTTGTTCGGAATTACTGGGCGTAAAGCGTACGTAGGCGGATTTGTCAGTCAGAGGTGAAA
>MERGE112203ID
TACGGAGGGGGCTAGCGTTGTTCGGAATTACTGGGCGTAAAGCGCACGTAGGCGGACTGGAAAGTTGGGGGGGAAA
>MERGE61356ID
TACGGAGGGTGCAAGCGTTATTCGGAATCACTGGGCGTAAAGGACGCGTAGGCGGGATGCCAAGTCTGATGTGAAA
>MERGE52955ID
TACGGAGGGTGCAAGCGTTAATCGGAATTACTGGGCGTAAAGCGCACGTAGGCGGCTATTTAAGTCGAATGTGAAA
>MERGE42624ID
TACGGAGGGGGCTAGCGTTGTTCGGAATTACTGGGCGTAAAGCGTGCGTAGGCGGATTATTAAGTTAGGGGTGAAA
>MERGE50521ID
TACGGAGGGTCCGAGCGTTATCCGGAATTATTGGGTTTAAAGGGTCCGTAGGCGGGCCGTTAAGTCAGGGGTGAAA
>MERGE66292ID
TACGGAGGGTGCGAGCGTTAATCGGAATTACTGGGCGTAAAGCGCGCGTAGGCGGTTTGATAAGCTGGATGTGAAA
>MERGE75361ID
TACGTAGGGGGCAAGCGTTATCCGGAATTACTGGGTGTAAAGGGTGCGTAGGCGGTTCTTTAAGTCAGATGTGAAA
>MERGE37426ID
TACGGAGGATGCGAGCGTTATCCGGAATTATTGGGTTTAAAGGGTGCGTAGGCGGAATGGTAAGTCAGCGGTTAAA
>MERGE47290ID
TACGGAGGGTCCAAGCGTTATCCGGAATCATTGGGTTTAAAGGGTCCGTAGGCGGGATAATAAGTCAGTGGTGAAA
>MERGE62888ID
TACGGAGGGTGCAAGCGTTGTTCGGAATTACTGGGCGTAAAGCGCGCGTAGGCGGCTATTTAAGTCAGATGTGAAA
>MERGE48368ID
TACGGAGGGTCCAAGCGTTATCCGGATTTATTGGGTTTAAAGGGTCCGTAGGCGGGTCATTAAGTCAGTGGTGAAA
>MERGE77697ID
TACGTAGGGTGCGAGCGTTAATCGGAATTACTGGGCGTAAAGCGTGCGCAGGCGGCTTTGCAAGACAGATGTGAAA
>MERGE44655ID
TACGGAGGGGGTTAGCGTTGTTCGGAATTACTGGGCGTAAAGCGCGCGTAGGCGGACTGGAAAGTTGGGGGTGAAA
>MERGE50527ID
TACGGAGGGTCCGAGCGTTATCCGGAATTATTGGGTTTAAAGGGTCCGTAGGCGGGCGATTAAGTCAGTGGTGAAA
>MERGE57433ID
TACGGAGGGTGCAAGCGTTACTCGGAATCACTGGGCGTAAAGCGCGCGCAGGCGGGCTGATAAGTTGGAAGTGAAA
>MERGE38283ID
TACGGAGGGAGCTAGCGTTGTTCGGAATTACTGGGCGTAAAGCGCGCGTAGGCGGCTTTTCAAGTCAGGGGTGAAA
>MERGE8922ID
TACAGAGGGTGCGAGCGTTAATCGGAATTACTGGGCGTAAAGCGCGCGTAGGCGGTTAAATAAGTCAGATGTGAAA
>MERGE14176ID
TACGAACTGTGCAAACGTTATTCGGAATCACTGGGCTTAAAGGGTGCGTAGGCGGATTGGTAGGTCAGATGTGAAA
>MERGE11284ID
TACATAGGGTGCGAGCGTTAATCGGAATTACTGGGCGTAAAGGGTGCGCAGGCGGTCTTATAAGTCAGATGTGAAA
>MERGE36879ID
TACGGAGGATGCAAGCGTTATCCGGAATCATTGGGCGTAAAGCGTCTGTAGGTGGCTTTGTAAGTCCGCTGTGAAA
>MERGE5686ID
GACGTAGGGGGCGAGCGTTGTCCGGATTTATTGGGCGTAAAGGGCTCGTAGGTGGTTGCGTAAGTCGGATGTGAAA
>MERGE41522ID
TACGGAGGGGGCTAACGTTGTTCGGAATTACTGGGCGTAAAGCGCGCGTAGGCGGATTAGACAGTTGAGGGTGAAA
>MERGE52636ID
TACGGAGGGTGCAAGCGTTAATCGGAATTACTGGGCGTAAAGAGTACGTAGGCGGCTTTACAAGTCGGGTGTGAAA
>MERGE62903ID
TACGGAGGGTGCAAGCGTTGTTCGGAATTACTGGGCGTAAAGCGCGCGTAGGCGGCTTTACAAGTCAGATGTGAAA
>MERGE44982ID
TACGGAGGGGGTTAGCGTTGTTCGGAATTACTGGGCGTAAAGCGTACGTAGGCGGACTGATCAGTCAGAGGTGAAA
>MERGE23086ID
TACGAAGGTCCCAAGCGTTATTCGGAATCACTGGGCGTAAAGGGAGCGTAGGCGGCGTGGAAAGTCAGATGTGAAA
>MERGE60850ID
TACGGAGGGTGCAAGCGTTATCCGGATTTATTGGGTTTAAAGGGTCCGTAGGCGGGCTAATAAGTCAGTGGTGAAA
>MERGE2951ID
CACGTAGGGAGCAAGCGTTGTCCGGATTTATTGGGCGTAAAGAGCTCGTAGGTGGTTCAGTAAGTCGGATGTGAAA
>MERGE33794ID
TACGGAGGATCCAAGCGTTATCCGGAATCATTGGGTTTAAAGGGTCCGTAGGCGGTTTGATAAGTCAGTGGTGAAA
>MERGE50537ID
TACGGAGGGTCCGAGCGTTATCCGGAATTATTGGGTTTAAAGGGTCCGTAGGCGGGCTGATAAGTCAGAGGTGAAA
>MERGE44940ID
TACGGAGGGGGTTAGCGTTGTTCGGAATTACTGGGCGTAAAGCGTACGTAGGCGGACCATTAAGTTGGGGGTGAAA
>MERGE36030ID
TACGGAGGATCCAAGCGTTATCCGGATTTATTGGGTTTAAAGGGTGCGTAGGCGGCTCTATAAGTCAGTAGTGAAA
>MERGE26121ID
TACGAGGGGTGCAAGCGTTAATCGGAATTACTGGGCGTAAAGCGCGCGTAGGCGGCTGTTCAAGCCAGATGTGAAA
>MERGE54271ID
TACGGAGGGTGCAAGCGTTAATCGGAATTACTGGGCGTAAAGCGCGCGTAGGCGGTTTGTTAAGCGAGATGTGAAA
>MERGE65572ID
TACGGAGGGTGCGAGCGTTAATCGGAATTACTGGGCGTAAAGCGCATGCAGGCGGTCTGTTAAGCAAGATGTGAAA
>MERGE56958ID
TACGGAGGGTGCAAGCGTTACTCGGAATCACTGGGCGTAAAGAGCATGTAGGCGGATAGAAAAGTCAGAAGTGAAA
>MERGE49347ID
TACGGAGGGTCCGAGCGTTAATCGGAATTACTGGGCGTAAAGCGCGCGTAGGTGGTTCAGTCAGTCAGATGTGAAA
>MERGE45131ID
TACGGAGGGGGTTAGCGTTGTTCGGAATTACTGGGCGTAAAGCGTACGTAGGCGGATTAATCAGTCAGAGGTGAAA
>MERGE50512ID
TACGGAGGGTCCGAGCGTTATCCGGAATTATTGGGTTTAAAGGGTCCGTAGGCGGGCCGGTAAGTCAGGGGTGAAA
>MERGE52617ID
TACGGAGGGTGCAAGCGTTAATCGGAATTACTGGGCGTAAAGAGTACGTAGGCGGCTTTACAAGTCGGATGTGAAA
>MERGE71438ID
TACGGGGGATGCAAGCGTTATCCGGAATTATTGGGCGTAAAGAGTCCGTAGGTTGTTATCAAAGCCTATTGTTAAA
>MERGE6469ID
TACAGAGAGTGCGAACGTTGTTCGGAATTACTGGGCTTAAAGAGTACGTAGGCGGCATGATAAGTGATAGGTGAAA
>MERGE50515ID
TACGGAGGGTCCGAGCGTTATCCGGAATTATTGGGTTTAAAGGGTCCGTAGGCGGGCCGGTAAGTCAGTGGTGAAA
>MERGE44241ID
TACGGAGGGGGTTAGCGTTGTTCGGAATTACTGGGCGTAAAGCGCACGTAGGCGGATTATTAAGTGAGGGGTGAAA
>MERGE41970ID
TACGGAGGGGGCTAGCGTTGTTCGGAATCACTGGGCGTAAAGCGCGCGTAGGCGGACCAATCAGTTGGGGGTGAAA
>MERGE44684ID
TACGGAGGGGGTTAGCGTTGTTCGGAATTACTGGGCGTAAAGCGCGCGTAGGCGGATTAGAAAGTTGGGGGTGAAA
>MERGE50152ID
TACGGAGGGTCCGAGCGTTATCCGGAATCATTGGGTTTAAAGGGTCCGTAGGCGGGCAGCTAAGTCAGTGGTGAAA
>MERGE58429ID
TACGGAGGGTGCAAGCGTTATCCGGAATCACTGGGTTTAAAGGGTGCGTAGGCGGCTATGTAAGTCAGAGGTGAAA
>MERGE70801ID
TACGGGAGGGGCGAGCGTTATTCGGAATAACTGGGCGTAAAGGGTTCGTAGACGGTACTATAAGTTAATTAAAAAA
>MERGE26436ID
TACGAGGGGTGCAAGCGTTAATCGGAATTACTGGGCGTAAAGCGTTCGTAGGCGGTTTGTTAAGCAAGATGTGAAA
>MERGE26447ID
TACGAGGGGTGCAAGCGTTAATCGGAATTACTGGGCGTAAAGCGTTCGTAGGCGGTTTTATAAGCAAGATGTGAAA
>MERGE40650ID
TACGGAGGGGGCAAGCGTTGTTCGGAATCACTGGGCGTAAAGCGCACGTAGGCGGACTAATCAGTTGGGGGTGAAA
>MERGE19196ID
TACGAAGGGGGCGAGCGTTGTTCGGAATTACTGGGCGTAAAGGGCGCGCAGGCGGCCTATCCAGTCAGGTGTGAAA
>MERGE60769ID
TACGGAGGGTGCAAGCGTTATCCGGATTTATTGGGTTTAAAGGGTCCGTAGGCGGACGATTAAGTCAGTGGTGAAA
>MERGE50164ID
TACGGAGGGTCCGAGCGTTATCCGGAATCATTGGGTTTAAAGGGTCCGTAGGCGGGCCGTTAAGTCAGGGGTGAAA
>MERGE62986ID
TACGGAGGGTGCAAGCGTTGTTCGGAATTACTGGGCGTAAAGCGCGCGTAGGTGGCTCTATAAGTCAGATGTGAAA
>MERGE52871ID
TACGGAGGGTGCAAGCGTTAATCGGAATTACTGGGCGTAAAGCGCACGCAGGCGGTTTGTTAAGTCAGATGTGAAA
>MERGE49216ID
TACGGAGGGTCCGAGCGTTAATCGGAATTACTGGGCGTAAAGCGCACGCAGGCGGTTTGTTAAGCTAGATGTGAAA
>MERGE43834ID
TACGGAGGGGGTTAGCGTTGTTCGGAATTACTGGGCGTAAAGCGCACGTAGGCGGACTAATAAGTTAGAGGTGAAA
>MERGE76372ID
TACGTAGGGTGCAAGCGTTAATCGGAATTACTGGGCGTAAAGCGTGCGCAGGCGGTTTTGTAAGACAGGCGTGAAA
>MERGE65665ID
TACGGAGGGTGCGAGCGTTAATCGGAATTACTGGGCGTAAAGCGCATGCAGGTGGATGATTAAGTCAGATGTGAAA
>MERGE19111ID
TACGAAGGGGGCGAGCGTTGTTCGGAATTACTGGGCGTAAAGGGAGCGCAGGCGGTTCATTTAGTTAGGCGTGAAA
>MERGE77103ID
TACGTAGGGTGCAAGCGTTGTCCGGATTTATTGGGCGTAAAGAGCTCGTAGGCGGTTAGTCACGTCGGATGTGAAA
>MERGE34072ID
TACGGAGGATCCAAGCGTTATCCGGAATCATTGGGTTTAAAGGGTCCGTAGGTGGATGATTAAGTCAGGGGTGAAA
>MERGE68408ID
TACGGAGGGTGCGAGCGTTATCCGGAATCACTGGGTTTAAAGGGTGCGTAGGCGGCGTTATAAGTCAGAGGTGAAA
>MERGE36870ID
TACGGAGGATGCAAGCGTTATCCGGAATCATTGGGCGTAAAGCGTCTGTAGGTGGCTTGGTAAGTCGACTGTTAAA
>MERGE45346ID
TACGGAGGGGGTTAGCGTTGTTCGGAATTACTGGGCGTAAAGCGTGCGTAGGCTGATTAGTCAGTCAGAGGTGAAA
>MERGE54551ID
TACGGAGGGTGCAAGCGTTAATCGGAATTACTGGGCGTAAAGCGCGCGTAGGTGGCTTATTAAGTCAGATGTGAAA
>MERGE58399ID
TACGGAGGGTGCAAGCGTTATCCGGAATCACTGGGTTTAAAGGGTGCGTAGGCGGCGTTATAAGTCAGAGGTGAAA
>MERGE45020ID
TACGGAGGGGGTTAGCGTTGTTCGGAATTACTGGGCGTAAAGCGTACGTAGGCGGATCAGAAAGTAAGGGGTGAAA
>MERGE67238ID
TACGGAGGGTGCGAGCGTTAATCGGAATTACTGGGCGTAAAGCGTACGTAGGCGGATTATTAAGCGAGATGTGAAA
>MERGE54607ID
TACGGAGGGTGCAAGCGTTAATCGGAATTACTGGGCGTAAAGCGCGCGTAGGTGGTCTGTTAAGTCGGATGTGAAA
>MERGE38242ID
TACGGAGGGAGCTAGCGTTGTTCGGAATTACTGGGCGTAAAGCGCGCGTAGGCGGCGATCCAAGTCAGGGGTGAAA
>MERGE5682ID
GACGTAGGGGGCGAGCGTTGTCCGGATTTATTGGGCGTAAAGGGCTCGTAGGCGGTTACGTAAGTCGGATGTGAAA
>MERGE3072ID
CACGTAGGGGGCAAGCGTTGTCCGGATTTATTGGGCGTAAAGGGCTCGTAGGCTGTTCAGTAAGTCAGGTGTGAAA
>MERGE54863ID
TACGGAGGGTGCAAGCGTTAATCGGAATTACTGGGCGTAAAGCGCGCGTAGGTGGTTTGTTAAGTTAGATGTGAAA
>MERGE23079ID
TACGAAGGTCCCAAGCGTTATTCGGAATCACTGGGCGTAAAGGGAGCGTAGGCGGCATGGAAAGTCAGATGTGAAA
>MERGE67047ID
TACGGAGGGTGCGAGCGTTAATCGGAATTACTGGGCGTAAAGCGTACGCAGGCGGCCATTTAAGTCAGATGTGAAA
>MERGE75452ID
TACGTAGGGGGCAAGCGTTATCCGGATTTACTGGGTGTAAAGGGTACGTAGGCGGTTACTTAAGTCAGATGTGAAA
>MERGE45213ID
TACGGAGGGGGTTAGCGTTGTTCGGAATTACTGGGCGTAAAGCGTACGTAGGCGGATTATTAAGTTAGAGGTGAAA
>MERGE42224ID
TACGGAGGGGGCTAGCGTTGTTCGGAATTACTGGGCGTAAAGCGCACGTAGGCGGACAGGAAAGTTGGGGGTGAAA
>MERGE57152ID
TACGGAGGGTGCAAGCGTTACTCGGAATCACTGGGCGTAAAGAGCGTGTAGGCGGATAGATAAGTTGGAAGTGAAA
>MERGE52866ID
TACGGAGGGTGCAAGCGTTAATCGGAATTACTGGGCGTAAAGCGCACGCAGGCGGTTTGTTAAGCTAGATGTGAAA
>MERGE23334ID
TACGAAGGTCCCAAGCGTTGTTCGGATTTACTGGGCGTAAAGCGTCTGTAGGCGGGATGGTAAGTCAGATGTGAAA
>MERGE76308ID
TACGTAGGGTGCAAGCGTTAATCGGAATTACTGGGCGTAAAGCGTGCGCAGGCGGTTATATAAGACAGATGTGAAA
>MERGE37574ID
TACGGAGGATGCGAGCGTTATCCGGATTTATTGGGTTTAAAGGGTGCGTAGGCGGAATGGTAAGTCAGCGGTGAAA
>MERGE57804ID
TACGGAGGGTGCAAGCGTTACTCGGAATTACTGGGCGTAAAGAGCGTGTAGGCGGATAGATAAGTTGGAAGTGAAA
>MERGE53907ID
TACGGAGGGTGCAAGCGTTAATCGGAATTACTGGGCGTAAAGCGCGCGTAGGCGGTTAAATAAGTCAGATGTGAAA
>MERGE54764ID
TACGGAGGGTGCAAGCGTTAATCGGAATTACTGGGCGTAAAGCGCGCGTAGGTGGTTTGATAAGTTAGATGTGAAA
>MERGE79186ID
TACGTATGGTGCAAGCGTTATCCGGAATCACTGGGCGTAAAGGGTACGTAGGCGGTTTTGCAAGTCAGAAGTGAAA
>MERGE7846ID
TACAGAGGGTGCAAGCGTTAATCGGAATTACTGGGCGTAAAGCGCGCGTAGGTGGTTTGTTAAGTCGGATGTGAAA
>MERGE50154ID
TACGGAGGGTCCGAGCGTTATCCGGAATCATTGGGTTTAAAGGGTCCGTAGGCGGGCAGCTCAGTCAGTGGTGAAA
>MERGE9506ID
TACAGAGGTCTCAAGCGTTGTTCGGAATCACTGGGCGTAAAGCGTATGTAGGCTGTACGGTAAGTCAGATGTGAAA
>MERGE26415ID
TACGAGGGGTGCAAGCGTTAATCGGAATTACTGGGCGTAAAGCGTTCGTAGGCGGTTATTTAAGCAAGATGTGAAA
>MERGE19766ID
TACGAAGGGGGCTAGCGTTGTTCGGAATAACTGGGCGTAAAGCGCACGTAGGCGGATTGTTAAGTTAGGGGTGAAA
>MERGE52009ID
TACGGAGGGTGCAAGCGTTAATCGGAATCACTGGGCGTAAAGCGCGCGTAGGCGGCTTGGTAAGTCAGATGTGAAA
>MERGE39641ID
TACGGAGGGCTCTAGCGTTATTCGGAATAACTGGGCGTAAAGCGAGCGTAGGCGGATTTGTAAGTTGGAGGTGAAA
>MERGE53635ID
TACGGAGGGTGCAAGCGTTAATCGGAATTACTGGGCGTAAAGCGCGCGTAGGCGGCTTGATAAGTCAGATGTGAAA
>MERGE42236ID
TACGGAGGGGGCTAGCGTTGTTCGGAATTACTGGGCGTAAAGCGCACGTAGGCGGACTGGAAAGTCAGAGGTGAAA
>MERGE42491ID
TACGGAGGGGGCTAGCGTTGTTCGGAATTACTGGGCGTAAAGCGTACGTAGGCGGATCAGAAAGTATGGGGTGAAA
>MERGE23137ID
TACGAAGGTCCCAAGCGTTGTTCGGAATAACTGGGCGTAAAGCGTGTGTAGGCTGCGCGGAAAGTCGGATGTGAAA
>MERGE76360ID
TACGTAGGGTGCAAGCGTTAATCGGAATTACTGGGCGTAAAGCGTGCGCAGGCGGTTTTGTAAGACAGAGGTGAAA
>MERGE70762ID
TACGGGAGGGGCAAGCGTTATCCGAAATTACTGGGCGTAAAGAGTCCGTAGATTGTAATATAAGTTATATGTTAAA
>MERGE58421ID
TACGGAGGGTGCAAGCGTTATCCGGAATCACTGGGTTTAAAGGGTGCGTAGGCGGCTAAATAAGTCAGAGGTGAAA
>MERGE5188ID
GACGGAGGGGGCTAGCGTTGTTCGGAATTACTGGGCGTAAAGGGCGCGTAGGCGGATTAGTAAGTTGGGAGTGAAA
>MERGE71473ID
TACGGGGGATGCAAGCGTTATCCGGATTTATTGGGCGTAAAGCGCCTGTAGGTTGTTTAATAAGTCTGTTGTTAAA
>MERGE17807ID
TACGAAGGGGACTAGCGTTGTTCGGAATTACTGGGCGTAAAGCGCGTGTAGGCTGATTAGTCAGTCAGGGGTGAAA
>MERGE20230ID
TACGAAGGGGGCTAGCGTTGTTCGGAATTACTGGGCGTAAAGCGCACGTAGGCGGATTGATCAGTTAGAGGTGAAA
>MERGE70634ID
TACGGGAAGGGCAAACGTTATTCAGATTTATTGGGCGTAAAGGATGCGTAGGTTGAAAATTTAATTTTAATAAAAA
>MERGE57302ID
TACGGAGGGTGCAAGCGTTACTCGGAATCACTGGGCGTAAAGAGCGTGTAGGCGGGTTTGTAAGTTTGAAGTGAAA
>MERGE7628ID
TACAGAGGGTGCAAGCGTTAATCGGAATTACTGGGCGTAAAGCGCGCGTAGGCGGCTTGGTCAGTCGGATGTGAAA
>MERGE70747ID
TACGGGAGGGGCAAGCGTTATCCAAAATTACTGGGCGTAAAGAGTCCGTAGATTGTAATATAAGTTATATGTTAAA
>MERGE62224ID
TACGGAGGGTGCAAGCGTTGTCCGGATTTATTGGGTTTAAAGGGTACGTAGGCGGCCAATTAAGTCAGTGGTGAAA
>MERGE44633ID
TACGGAGGGGGTTAGCGTTGTTCGGAATTACTGGGCGTAAAGCGCGCGTAGGCGGACTAGTCAGTCAGGGGTGAAA
>MERGE23081ID
TACGAAGGTCCCAAGCGTTATTCGGAATCACTGGGCGTAAAGGGAGCGTAGGCGGCGAGGAAAGTCAGATGTGAAA
>MERGE58318ID
TACGGAGGGTGCAAGCGTTATCCGGAATCACTGGGTTTAAAGGGTGCGTAGGCGGATAGATAAGTCAGAGGTGAAA
>MERGE14152ID
TACGAACTGCGCGAACGTTATTCGGAATCACTGGGCTTAAAGGGTGCGTAGGCGGCCTGTTAAGTAGGGTGTGAAA
>MERGE20209ID
TACGAAGGGGGCTAGCGTTGTTCGGAATTACTGGGCGTAAAGCGCACGTAGGCGGACTTTTAAGTCAGATGTGAAA
>MERGE7584ID
TACAGAGGGTGCAAGCGTTAATCGGAATTACTGGGCGTAAAGCGCGCGTAGGCGGCTAGATAAGTCAGATGTGAAA
>MERGE44960ID
TACGGAGGGGGTTAGCGTTGTTCGGAATTACTGGGCGTAAAGCGTACGTAGGCGGACTAGTAAGTTAGGGGTGAAA
>MERGE34080ID
TACGGAGGATCCAAGCGTTATCCGGAATCATTGGGTTTAAAGGGTCCGTAGGTGGATTAATAAGTCAGAGGTGAAA
>MERGE66216ID
TACGGAGGGTGCGAGCGTTAATCGGAATTACTGGGCGTAAAGCGCGCGTAGGCGGTTAGTTAAGTCGGATGTGAAA
>MERGE126891ID
TACGGAGGGTGCAAGCGTTGTTCGGAATTACTGGGCGTAAAGGGCGCGCAGGCGGCTTTGTAAGTCAGATGTGAAA
>MERGE48650ID
TACGGAGGGTCCAAGCGTTGTCCGGAATCACTGGGTGTAAAGGGTGCGTAGGCGGGCATGTAAGTCAGGGGTGAAA
>MERGE19845ID
TACGAAGGGGGCTAGCGTTGTTCGGAATCACTGGGCGTAAAGCGCACGTAGGCGGACTGATCAGTCAGGGGTGAAA
>MERGE29063ID
TACGGAAGGTCCTAGCGTTGTTCGGAATTACTGGGCGTAAAGCGCATGTAGGCGGAACAAAAAGTTAGAAGTGAAA
>MERGE42257ID
TACGGAGGGGGCTAGCGTTGTTCGGAATTACTGGGCGTAAAGCGCACGTAGGCGGATCGGAAAGTTGGGGGTGAAA
>MERGE37052ID
TACGGAGGATGCAAGCGTTATCCGGATTCATTGGGTTTAAAGGGTGCGCAGGTGGGCTTGTAAGTCAGTGGTGAAA
>MERGE23416ID
TACGAAGGTCCCGAGCGTTGTTCGGAATCACTGGGCGTAAAGCGTATGTAGGCGGCGGGGTAAGTCAGATGTGAAA
>MERGE33150ID
TACGGAGGATCCAAGCGTTATCCGGAATCATTGGGTTTAAAGGGTCCGCAGGCGGTCTAATAAGTCAGAGGTGAAA
>MERGE77716ID
TACGTAGGGTGCGAGCGTTAATCGGAATTACTGGGCGTAAAGCGTGCGCAGGCGGTTATGTAAGACAGATGTGAAA
>MERGE37583ID
TACGGAGGATGCGAGCGTTATCCGGATTTATTGGGTTTAAAGGGTGCGTAGGCGGACTAATAAGTCAGTGGTGAAA
>MERGE70759ID
TACGGGAGGGGCAAGCGTTATCCGAAATGACTGGGCGTAAAGAGTCCGTAGACTGTACTGTAAGTTATTTGTTAAA
>MERGE66371ID
TACGGAGGGTGCGAGCGTTAATCGGAATTACTGGGCGTAAAGCGCGCGTAGGCGGTTTGTTAAGTCGGATGTGAAA
>MERGE60890ID
TACGGAGGGTGCAAGCGTTATCCGGATTTATTGGGTTTAAAGGGTCCGTAGGTGGACCATTAAGTCAGAAGTGAAA
>MERGE38306ID
TACGGAGGGAGCTAGCGTTGTTCGGAATTACTGGGCGTAAAGCGCGCGTAGGCGGTTACTCAAGTCAGAGGTGAAA
>MERGE44285ID
TACGGAGGGGGTTAGCGTTGTTCGGAATTACTGGGCGTAAAGCGCACGTAGGCGGATTGGAAAGTATGGGGTGAAA
>MERGE48070ID
TACGGAGGGTCCAAGCGTTATCCGGATTTATTAGGTTTAAAGGGTCCGCAGGCGGGATATTAAGTCAGTGGTGAAA
>MERGE19848ID
TACGAAGGGGGCTAGCGTTGTTCGGAATCACTGGGCGTAAAGCGCACGTAGGCGGACTGATCAGTTGGGGGTGAAA
>MERGE44198ID
TACGGAGGGGGTTAGCGTTGTTCGGAATTACTGGGCGTAAAGCGCACGTAGGCGGATTAGTCAGTATGGGGTGAAA
>MERGE59720ID
TACGGAGGGTGCAAGCGTTATCCGGAATTACTGGGTTTAAAGGGTGCGTAGGCGGGTCTATAAGTCAGAGGTGAAA
>MERGE54218ID
TACGGAGGGTGCAAGCGTTAATCGGAATTACTGGGCGTAAAGCGCGCGTAGGCGGTTTGGTAAGTTGGATGTGAAA
>MERGE60801ID
TACGGAGGGTGCAAGCGTTATCCGGATTTATTGGGTTTAAAGGGTCCGTAGGCGGATCATTAAGTCAGTGGTGAAA
>MERGE57100ID
TACGGAGGGTGCAAGCGTTACTCGGAATCACTGGGCGTAAAGAGCGTGTAGGCGGATAAATAAGTTGGAAGTGAAA
>MERGE57846ID
TACGGAGGGTGCAAGCGTTACTCGGAATTACTGGGCGTAAAGAGCGTGTAGGCGGGTTTGTAAGTTGGAAGTGAAA
>MERGE50015ID
TACGGAGGGTCCGAGCGTTATCCGGAATCATTGGGTTTAAAGGGTCCGCAGGCGGTTAATTAAGTCAGAGGTGAAA
>MERGE44702ID
TACGGAGGGGGTTAGCGTTGTTCGGAATTACTGGGCGTAAAGCGCGCGTAGGCGGATTAGTAAGTTAGGGGTGAAA
>MERGE3063ID
CACGTAGGGGGCAAGCGTTGTCCGGATTTATTGGGCGTAAAGAGCTCGTAGGCTGTTCAGTAAGTCAGGTGTGAAA
>MERGE59464ID
TACGGAGGGTGCAAGCGTTATCCGGAATCATTGGGTTTAAAGGGTCCGTAGGTGGACTAATAAGTCAGTGGTGAAA
>MERGE49402ID
TACGGAGGGTCCGAGCGTTAATCGGAATTACTGGGCGTAAAGCGTACGCAGGCGGCCATTTAAGTCAGATGTGAAA
>MERGE43852ID
TACGGAGGGGGTTAGCGTTGTTCGGAATTACTGGGCGTAAAGCGCACGTAGGCGGACTAGTCAGTCAGAGGGGAAA
>MERGE24741ID
TACGAGAGGGGCAAGCGTTATTCAAAATGATTGGGCGTAAAGCGCACGTAGGTGGTGATATGTATCCATAATTATT
>MERGE19295ID
TACGAAGGGGGCGAGCGTTGTTCGGAATTACTGGGCGTAAAGGGCGCGTAGGCGGTCCTTTAAGTTAGGCGTGAAA
>MERGE10278ID
TACATAAGTCCCGAGCGTTACCCGGAATTATTGGGTGTAAAGGGTTCGTAGGCGGACTGATAAGTTAGATATTAAA
>MERGE75345ID
TACGTAGGGGGCAAGCGTTATCCGGAATTACTGGGTGTAAAGGGTGCGTAGACGGTAACATAAGTCAGATGTGAAA
>MERGE29721ID
TACGGAAGGTGCAAGCGTTAATCGGAATTACTGGGCGTAAAGCGCGCGTAGGCGGTTTTGTCAGTCGGATGTGAAA
>MERGE65697ID
TACGGAGGGTGCGAGCGTTAATCGGAATTACTGGGCGTAAAGCGCATGCAGGTGGTCTGTTAAGCAAGATGTGAAA
>MERGE54796ID
TACGGAGGGTGCAAGCGTTAATCGGAATTACTGGGCGTAAAGCGCGCGTAGGTGGTTTGGTAAGTTAGATGTGAAA
>MERGE26249ID
TACGAGGGGTGCAAGCGTTAATCGGAATTACTGGGCGTAAAGCGTACGCAGGCGGTTTGTTAAGCAAGATGTGAAA
>MERGE42066ID
TACGGAGGGGGCTAGCGTTGTTCGGAATCACTGGGCGTAAAGCGTACGTAGGCGGACTGATCAGTTGGGGGTGAAA
>MERGE67435ID
TACGGAGGGTGCGAGCGTTAATCGGAATTACTGGGCGTAAAGCGTGCGTAGGCGGATTATTAAGCGAGATGTGAAA
>MERGE18035ID
TACGAAGGGGGCAAGCGTTGTTCGGAATTACTGGGCGTAAAGCGCGCGTAGGCGGTGTGCATAGTCAGGGGTGAAA
>MERGE43825ID
TACGGAGGGGGTTAGCGTTGTTCGGAATTACTGGGCGTAAAGCGCACGTAGGCGGACCATTAAGTTAGAGGTGAAA
>MERGE59154ID
TACGGAGGGTGCAAGCGTTATCCGGAATCATTGGGTTTAAAGGGTCCGCAGGCGGTTGATTAAGTCAGAGGTGAAA
>MERGE59328ID
TACGGAGGGTGCAAGCGTTATCCGGAATCATTGGGTTTAAAGGGTCCGTAGGCGGGCTAATAAGTCAGGGGTGAAA
>MERGE57408ID
TACGGAGGGTGCAAGCGTTACTCGGAATCACTGGGCGTAAAGCGCGCGCAGGCGGCCATTTAAGTTGGATGTGAAA
>MERGE43975ID
TACGGAGGGGGTTAGCGTTGTTCGGAATTACTGGGCGTAAAGCGCACGTAGGCGGATTAGAAAGCTAGAGGTGAAA
>MERGE75365ID
TACGTAGGGGGCAAGCGTTATCCGGAATTACTGGGTGTAAAGGGTGCGTAGGCGGTTTACTAAGTCAGATGTGAAA
>MERGE50561ID
TACGGAGGGTCCGAGCGTTATCCGGAATTATTGGGTTTAAAGGGTCCGTAGGCGGGTCGATAAGTCAGAGGTGAAA
>MERGE44614ID
TACGGAGGGGGTTAGCGTTGTTCGGAATTACTGGGCGTAAAGCGCGCGTAGGCGGACCAGAAAGTATGGGGTGAAA
>MERGE62961ID
TACGGAGGGTGCAAGCGTTGTTCGGAATTACTGGGCGTAAAGCGCGCGTAGGCGGTCTGTTATGTCAGGTGTGAAA
>MERGE60223ID
TACGGAGGGTGCAAGCGTTATCCGGATTTACTGGGTTTAAAGGGTGCGCAGGCGGTAATTTAAGTCAGTGGTGAAA
>MERGE43837ID
TACGGAGGGGGTTAGCGTTGTTCGGAATTACTGGGCGTAAAGCGCACGTAGGCGGACTAATCAGTCAGAGGTGAAA
>MERGE65602ID
TACGGAGGGTGCGAGCGTTAATCGGAATTACTGGGCGTAAAGCGCATGCAGGCGGTTTGTTAAGCAAGATGTGAAA
>MERGE48037ID
TACGGAGGGTCCAAGCGTTATCCGGATTTATTAGGTTTAAAGGGTCCGCAGGCGGAATATTAAGTCAGTGGTGAAA
>MERGE50175ID
TACGGAGGGTCCGAGCGTTATCCGGAATCATTGGGTTTAAAGGGTCCGTAGGCGGGCTAATAAGTCAGAGGTGAAA
>MERGE38152ID
TACGGAGGGAGCTAGCGTTGTTCGGAATTACTGGGCGTAAAGAGAACGTAGGCGGCTTTTCAAGTCAGGGGTGAAA
>MERGE70750ID
TACGGGAGGGGCAAGCGTTATCCAAAATTACTGGGCGTAAAGCGTTCGTAGACTGTAATATAAGTTTTCTATTAAA
>MERGE45231ID
TACGGAGGGGGTTAGCGTTGTTCGGAATTACTGGGCGTAAAGCGTACGTAGGCGGATTGGAAAGTATGGGGTGAAA
>MERGE36940ID
TACGGAGGATGCAAGCGTTATCCGGAATCATTGGGTTTAAAGGGTCCGTAGGCGGACAATTAAGTCAGGGGTGAAA
>MERGE44706ID
TACGGAGGGGGTTAGCGTTGTTCGGAATTACTGGGCGTAAAGCGCGCGTAGGCGGATTAGTCAGTCAGAGGTGAAA
>MERGE34326ID
TACGGAGGATCCAAGCGTTATCCGGAATCATTGGGTTTAAAGGGTCCGTAGGTTGGCAATTAAGTCAGAGGTGAAA
>MERGE3155ID
CACGTAGGGTGCAAGCGTTGTCCGGATTTATTGGGCGTAAAGAGCTCGTAGGTGGTTCAGTAAGTCGGATGTGAAA
>MERGE34083ID
TACGGAGGATCCAAGCGTTATCCGGAATCATTGGGTTTAAAGGGTCCGTAGGTGGATTATTAAGTCAGAGGTGAAA
>MERGE25595ID
TACGAGGGGTCCTAGCGTTGTCCGGATTTACTGGGCGTAAAGGGTACGTAGGCGTTTTAATAAGTTATATGTTAAA
>MERGE43864ID
TACGGAGGGGGTTAGCGTTGTTCGGAATTACTGGGCGTAAAGCGCACGTAGGCGGACTATTAAGTGAGGGGTGAAA
>MERGE132210ID
TACGGGAGGGGCTAGCGTTACCCAGAATTACTGGGCGTAAAGAGTTTGTAGATGGTAACGTAAGTTATTTATGAAA
>MERGE66276ID
TACGGAGGGTGCGAGCGTTAATCGGAATTACTGGGCGTAAAGCGCGCGTAGGCGGTTTGATAAGCTAGCTGTGAAA
>MERGE58269ID
TACGGAGGGTGCAAGCGTTATCCGGAATCACTGGGTTTAAAGGGTGCGTAGGCGGAAAAATAAGTCAGATGTGAAA
>MERGE67699ID
TACGGAGGGTGCGAGCGTTAATCGGAATTACTGGGCGTAAAGGGTACGTAGGCGGCTTGATAAGTCAGATGTGAAA
>MERGE75461ID
TACGTAGGGGGCAAGCGTTATCCGGATTTACTGGGTGTAAAGGGTACGTAGGCGGTTTATTAAGTCAGATGTGAAA
>MERGE8910ID
TACAGAGGGTGCGAGCGTTAATCGGAATTACTGGGCGTAAAGCGCGCGTAGGCGGCTTATTAAGTCAGATGTGAAA
>MERGE60602ID
TACGGAGGGTGCAAGCGTTATCCGGATTTATTGGGTTTAAAGGGTACGTAGGCGGAAAATTAAGTCAGTAGTGAAA
>MERGE63005ID
TACGGAGGGTGCAAGCGTTGTTCGGAATTACTGGGCGTAAAGCGCGCGTAGGTGGTTTGTTAAGTCAGATGTGAAA
>MERGE23176ID
TACGAAGGTCCCAAGCGTTGTTCGGAATCACTGGGCGTAAAGCGAGCGTAGGCGGCATGGTAAGTCAGATGTGAAA
>MERGE54204ID
TACGGAGGGTGCAAGCGTTAATCGGAATTACTGGGCGTAAAGCGCGCGTAGGCGGTTTGGTAAGTGTGATGTGAAA
>MERGE21169ID
TACGAAGGGTGCAAGCGTTGTTCGGAATTACTGGGCGTAAAGGGCGTGTAGGCGGCCTGTTAAGTTAGATGTGAAA
>MERGE53709ID
TACGGAGGGTGCAAGCGTTAATCGGAATTACTGGGCGTAAAGCGCGCGTAGGCGGCTTGTTAAGTCGGATGTGAAA
>MERGE43862ID
TACGGAGGGGGTTAGCGTTGTTCGGAATTACTGGGCGTAAAGCGCACGTAGGCGGACTATTAAGTCGAGGGTGAAA
>MERGE59237ID
TACGGAGGGTGCAAGCGTTATCCGGAATCATTGGGTTTAAAGGGTCCGTAGGCGGACTAATAAGTCAGAGGTGAAA
>MERGE43847ID
TACGGAGGGGGTTAGCGTTGTTCGGAATTACTGGGCGTAAAGCGCACGTAGGCGGACTAGTAAGTAAGAGGTGAAA
>MERGE5424ID
GACGGAGGGTGCTAGCGTTGTTCGGAATCACTGGGCGTAAAGGGCGCGTAGGCGGCCTAGATAGTCAGATGTGAAA
>MERGE54172ID
TACGGAGGGTGCAAGCGTTAATCGGAATTACTGGGCGTAAAGCGCGCGTAGGCGGTTTGGCAAGTCAGATGTGAAA
>MERGE46030ID
TACGGAGGGTACAAACGTTGTTCGGAATCACTGGGCATAAAGCGCGCGTAGGCGGTCTACCCAGTTAGGTGTGAAA
>MERGE33571ID
TACGGAGGATCCAAGCGTTATCCGGAATCATTGGGTTTAAAGGGTCCGTAGGCGGGTTTGTAAGTCAGTGGTGAAA
>MERGE44034ID
TACGGAGGGGGTTAGCGTTGTTCGGAATTACTGGGCGTAAAGCGCACGTAGGCGGATTAGAAAGTTGGGGGTGAAA
>MERGE26981ID
TACGAGGGGTGCTAGCGTTGTCCGGAATCATTGGGCGTAAAGGGTCCGTAGGCGATCTAACAAGTCAATTGTTAAA
>MERGE60301ID
TACGGAGGGTGCAAGCGTTATCCGGATTTACTGGGTTTAAAGGGTGCGTAGGTGGACTTTTAAGTCAGTGGTGAAA
>MERGE57227ID
TACGGAGGGTGCAAGCGTTACTCGGAATCACTGGGCGTAAAGAGCGTGTAGGCGGATTAATAAGTCAGATGTGAAA
>MERGE2803ID
CACGTACCGTCCAAACGTTATTCGGTATCACTGGGCTTAAAGCGTTCGTAGGCGGCCTAGAAGGTGAGATGTGAAA
>MERGE53362ID
TACGGAGGGTGCAAGCGTTAATCGGAATTACTGGGCGTAAAGCGCGCGTAGGCGGATGATTAAGTCAGATGTGAAA
>MERGE53728ID
TACGGAGGGTGCAAGCGTTAATCGGAATTACTGGGCGTAAAGCGCGCGTAGGCGGCTTTGTAAGTCGGATGTGAAA
>MERGE43919ID
TACGGAGGGGGTTAGCGTTGTTCGGAATTACTGGGCGTAAAGCGCACGTAGGCGGATCAGAAAGTAAGGGGTGAAA
>MERGE68392ID
TACGGAGGGTGCGAGCGTTATCCGGAATCACTGGGCGTAAAGGGTACGTAGGCGGTTTTTTAAGTCCGATGTCAAA
>MERGE37874ID
TACGGAGGGAACTAGCGTTATTCGGAATTACTGGGCGTAAAGCGCGCGTAGGCGGCTTTTCAAGTCAGAGGTGAAA
>MERGE4363ID
GACGAAGGATTCAAGCGTTGTCCGGATTTACTGGGTTTAAAGGGTGCGTAGGCGGATTATTAAGTCAGTGGTGAAA
>MERGE39876ID
TACGGAGGGGACTAGCGTTGTTCGGAATTACTGGGCGTAAAGCGCACGTAGGCGGACCAGAAAGTATGGGGTGAAA
>MERGE55788ID
TACGGAGGGTGCAAGCGTTAATCGGAATTACTGGGCGTAAAGGGTTCGTAGGTGGTTAGATAAGTCAGATGTGAAA
>MERGE53653ID
TACGGAGGGTGCAAGCGTTAATCGGAATTACTGGGCGTAAAGCGCGCGTAGGCGGCTTGGTAAGTCAGATGTGAAA
>MERGE65726ID
TACGGAGGGTGCGAGCGTTAATCGGAATTACTGGGCGTAAAGCGCATGCAGGTGGTGGATTAAGTCAGATGTGAAA
>MERGE58488ID
TACGGAGGGTGCAAGCGTTATCCGGAATCACTGGGTTTAAAGGGTGCGTAGGCGGTTAGATAAGTCAGAGGTGAAA
>MERGE58340ID
TACGGAGGGTGCAAGCGTTATCCGGAATCACTGGGTTTAAAGGGTGCGTAGGCGGCATTATAAGTCAGAAGTGAAA
>MERGE58367ID
TACGGAGGGTGCAAGCGTTATCCGGAATCACTGGGTTTAAAGGGTGCGTAGGCGGCCTGGTAAGTCAGAGGTGAAA
>MERGE15987ID
TACGAAGGGACCTAGCGTAGTTCGGATTTACTGGGCTTAAAGAGTTCGTAGGTGGTTGAAAAAGTTGGTGGTGAAA
>MERGE58870ID
TACGGAGGGTGCAAGCGTTATCCGGAATCATTGGGTTTAAAGGGTCCGCAGGCGGACTAATAAGTCAGTGGTGAAA
>MERGE26405ID
TACGAGGGGTGCAAGCGTTAATCGGAATTACTGGGCGTAAAGCGTTCGTAGGCGGTCTATTAAGCAAGATGTGAAA
>MERGE4699ID
GACGGAGGATGCAAGCGTTATCCGGAATTATTGGGCGTAAAGCGTCCGTAGGTGGTTGAGAAAGTCTGTTGTTAAA
>MERGE10793ID
TACATAGGGGTCAAGCGTTGTCCGGATTTATTGGGCGTAAAGAGCTCGTAGGCGGTTCAACAAGTCGGTCGTAAAC
>MERGE44962ID
TACGGAGGGGGTTAGCGTTGTTCGGAATTACTGGGCGTAAAGCGTACGTAGGCGGACTAGTCAGTCAGAGGTGAAA
>MERGE50505ID
TACGGAGGGTCCGAGCGTTATCCGGAATTATTGGGTTTAAAGGGTCCGTAGGCGGGCCGATAAGTCAGTGGTGAAA
>MERGE79520ID
TACGTATGTCGCAAGCGTTATCCGGAATTATTGGGCGTAAAGCGCGTCTAGGCGGTCTTTTAAGTCTGATGTTAAA
>MERGE80805ID
TACTGAGGGTGCAAGCGTTAATCGGAATTACTGGGCGTAAAGCGAGTGTAGGCGGCTTCGTAAGTCGGATGTGAAA
>MERGE182682ID
TACGGGAGGGGCTAGCGTTACCCAGAATTACTGGGCGTAAAGAGTTTGTAGATGGTAACGTAAGTTATTTATAAAA
>MERGE53865ID
TACGGAGGGTGCAAGCGTTAATCGGAATTACTGGGCGTAAAGCGCGCGTAGGCGGTCTGGTCAGTTGGGTGTGAAA
>MERGE52962ID
TACGGAGGGTGCAAGCGTTAATCGGAATTACTGGGCGTAAAGCGCACGTAGGCGGCTGTTTAAGTCGGATGTGAAA
>MERGE52848ID
TACGGAGGGTGCAAGCGTTAATCGGAATTACTGGGCGTAAAGCGCACGCAGGCGGTTGATTAAGTTAGATGTGAAA
>MERGE75364ID
TACGTAGGGGGCAAGCGTTATCCGGAATTACTGGGTGTAAAGGGTGCGTAGGCGGTTTAATAAGTCAGATGTGAAA
>MERGE44965ID
TACGGAGGGGGTTAGCGTTGTTCGGAATTACTGGGCGTAAAGCGTACGTAGGCGGACTATTAAGTCAGAGGTGAAA
>MERGE58959ID
TACGGAGGGTGCAAGCGTTATCCGGAATCATTGGGTTTAAAGGGTCCGCAGGCGGATTTATAAGTCAGTGGTGAAA
>MERGE45156ID
TACGGAGGGGGTTAGCGTTGTTCGGAATTACTGGGCGTAAAGCGTACGTAGGCGGATTAGTAAGTAAGAGGTGAAA
>MERGE58273ID
TACGGAGGGTGCAAGCGTTATCCGGAATCACTGGGTTTAAAGGGTGCGTAGGCGGAAAAGTAAGTCAGAGGTGAAA
>MERGE76978ID
TACGTAGGGTGCAAGCGTTGTCCGGAATTATTGGGCGTAAAGAGCTCGTAGGCGGTTTGTCGCGTCTGCTGTGAAA
>MERGE21175ID
TACGAAGGGTGCAAGCGTTGTTCGGAATTACTGGGCGTAAAGGGCGTGTAGGCGGCTTGTTAAGTTAGATGTGAAA
>MERGE58343ID
TACGGAGGGTGCAAGCGTTATCCGGAATCACTGGGTTTAAAGGGTGCGTAGGCGGCATTATAAGTCAGAGGTGAAA
>MERGE14146ID
TACGAACTGCGCAAACGTTATTCGGAATCACTGGGCTTACAGGGTGCGTAGGCGGTTCGCCAGGTCAGATGTGAAA
>MERGE33669ID
TACGGAGGATCCAAGCGTTATCCGGAATCATTGGGTTTAAAGGGTCCGTAGGCGGTCTGATAAGTCAGAGGTGAAA
>MERGE4255ID
GACGAACCGTCCAAACGTTATTCGGTATCACTGGGCTTAAAGCGTGCGTAGGCGGCTTGGTAGGTGTGATGTGAAA
>MERGE16977ID
TACGAAGGGCCCTAGCGTAGTTCGGAATTACTGGGCTTAAAGAGCTCGTAGGTGGTTAAAAAAGTTGATGGTGAAA
>MERGE43855ID
TACGGAGGGGGTTAGCGTTGTTCGGAATTACTGGGCGTAAAGCGCACGTAGGCGGACTAGTCAGTTAGAGGTGAAA
>MERGE63113ID
TACGGAGGGTGCAAGCGTTGTTCGGAATTACTGGGCGTAAAGGGCGCGTAGGCGGCTTGATAAGTTAGATGTGAAA
>MERGE34907ID
TACGGAGGATCCAAGCGTTATCCGGAATTATTGGGTTTAAAGGGTCCGCAGGCGGTCTGATAAGTCAGAGGTGAAA
>MERGE4260ID
GACGAACCGTCCAAACGTTATTCGGTATCACTGGGCTTAAAGCGTTCGTAGGCGGCTTGGTAGGTGAGATGTGAAA
>MERGE57413ID
TACGGAGGGTGCAAGCGTTACTCGGAATCACTGGGCGTAAAGCGCGCGCAGGCGGCCTGATAAGTTGGATGTGAAA
>MERGE76277ID
TACGTAGGGTGCAAGCGTTAATCGGAATTACTGGGCGTAAAGCGTGCGCAGGCGGCTATATAAGACAGATGTGAAA
>MERGE42641ID
TACGGAGGGGGCTAGCGTTGTTCGGAATTACTGGGCGTAAAGCGTGCGTAGGCGGATTGGAAAGTTAGATGTGAAA
>MERGE48641ID
TACGGAGGGTCCAAGCGTTGTCCGGAATCACTGGGTGTAAAGGGTGCGCAGGCGGACTTGTAAGTCAGAGGTGAAA
>MERGE59168ID
TACGGAGGGTGCAAGCGTTATCCGGAATCATTGGGTTTAAAGGGTCCGCAGGCTGTTGATTAAGTCAGAGGTGAAA
>MERGE47172ID
TACGGAGGGTCCAAGCGTTATCCGGAATCATTGGGTTTAAAGGGTCCGCAGGCGGGCAATTAAGTCAGAGGTGAAA
>MERGE59331ID
TACGGAGGGTGCAAGCGTTATCCGGAATCATTGGGTTTAAAGGGTCCGTAGGCGGGCTAATAAGTCAGTGGTGAAA
>MERGE33535ID
TACGGAGGATCCAAGCGTTATCCGGAATCATTGGGTTTAAAGGGTCCGTAGGCGGGCTATTAAGTCAGAGGTGAAA
>MERGE24739ID
TACGAGAGGGGCAAGCGTTATTCAAAATGATTGGGCGTAAAGCGCACGTAGGTGGTGATATGTATCCATAAATACT
>MERGE38302ID
TACGGAGGGAGCTAGCGTTGTTCGGAATTACTGGGCGTAAAGCGCGCGTAGGCGGTGTATCAAGTCAGAGGTGAAA
>MERGE36829ID
TACGGAGGATGCAAGCGTTATCCGGAATCACTGGGTTTAAAGGGTGCGTAGGCGGATTAATAAGTCAGAGGTGAAA
>MERGE60185ID
TACGGAGGGTGCAAGCGTTATCCGGATTTACTGGGTTTAAAGGGTGCGCAGGCGGAATGTTAAGTCAGTGGTGAAA
>MERGE39899ID
TACGGAGGGGACTAGCGTTGTTCGGAATTACTGGGCGTAAAGCGCACGTAGGCGGATTAGTCAGTTAGAGGTGAAA
>MERGE38582ID
TACGGAGGGATCGAGCGTTGCTCGGAATTACTGGGCGTAAAGGGCGCGTAGGCGGTCTTGTATGTCGGGCGTGAAA
>MERGE54720ID
TACGGAGGGTGCAAGCGTTAATCGGAATTACTGGGCGTAAAGCGCGCGTAGGTGGTTGTTTAAGTTAGATGTGAAA
>MERGE76144ID
TACGTAGGGTGCAAGCGTTAATCGGAATTACTGGGCGTAAAGCGTGCGCAGGCAGTCTTATAAGTCAGATGTGAAA
>MERGE215216ID
TACGAAGGTCCCGAGCGTTGTTCGGAATCACTGGGCGTAAAGGGAGCGTAGGCGGTTAGGTAAGTCAGATGTGAAA
>MERGE58798ID
TACGGAGGGTGCAAGCGTTATCCGGAATCATTGGGTTTAAAGGGTCCGCAGGCGGACATATAAGTCAGTGGTGAAA
>MERGE33927ID
TACGGAGGATCCAAGCGTTATCCGGAATCATTGGGTTTAAAGGGTCCGTAGGTGGACAATTAAGTCAGAGGTGAAA
>MERGE48644ID
TACGGAGGGTCCAAGCGTTGTCCGGAATCACTGGGTGTAAAGGGTGCGCAGGCGGGCGTGTAAGTCAGGGGTGAAA
>MERGE56830ID
TACGGAGGGTGCAAGCGTTACTCGGAATCACTGGGCGTAAAGAGAATGTAGGCGGATAGATAAGTCAGAAGTGAAA
>MERGE7124ID
TACAGAGGGTGCAAACGTTGCTCGGATTTACTGGGCGTAAAGCGCGTGTAGGCGGACTCGCAAGTCGGTTGTGAAA
>MERGE56338ID
TACGGAGGGTGCAAGCGTTAATCGGACTTATTGGGCGTAAAGGGCCAGTAGGTGGTTAAGTCAGTCAGATGTGAAA
>MERGE20232ID
TACGAAGGGGGCTAGCGTTGTTCGGAATTACTGGGCGTAAAGCGCACGTAGGCGGATTGATCAGTTGGGGGTGAAA
>MERGE75367ID
TACGTAGGGGGCAAGCGTTATCCGGAATTACTGGGTGTAAAGGGTGCGTAGGCGGTTTATTAAGTCAGATGTGAAA
>MERGE58333ID
TACGGAGGGTGCAAGCGTTATCCGGAATCACTGGGTTTAAAGGGTGCGTAGGCGGCATAATAAGTCAGAAGTGAAA
>MERGE19759ID
TACGAAGGGGGCTAGCGTTGTTCGGAATAACTGGGCGTAAAGCGCACGTAGGCGGATTGGAAAGTTAGGGGTGAAA
>MERGE132711ID
TACGGGGGGAACAGGCATTATTCAAATTAATTGGGCGTAAAGGGTTTGTAGATTGTTTTTTAAGTCGAATAGGAAA
>MERGE66085ID
TACGGAGGGTGCGAGCGTTAATCGGAATTACTGGGCGTAAAGCGCGCGTAGGCGGCTTGATAAGCCGGTTGTGAAA
>MERGE43830ID
TACGGAGGGGGTTAGCGTTGTTCGGAATTACTGGGCGTAAAGCGCACGTAGGCGGACTAATAAGTCAGAGGTGAAA
>MERGE5617ID
GACGTAGGGACCAAGCGTTATCCGGATTTATTGGGCGTAAAGAGCTCGTAGGCGGTTGCGTAAGTCGGATGTGAAA
>MERGE70044ID
TACGGAGGTCCCAAGCGTTGTTCGGATTTACTGGGCGTAAAGGGTGCGTAGGTGGCCAGGAAAGTTTGATGTGAAA
>MERGE21171ID
TACGAAGGGTGCAAGCGTTGTTCGGAATTACTGGGCGTAAAGGGCGTGTAGGCGGCTCGATTAGTTAGATGTGAAA
>MERGE15297ID
TACGAAGGGACCTAGCGTAGTTCGGAATTACTGGGCTTAAAGAGTTCGTAGGTGGTTAAAAAAGTTGATGGTGAAA
>MERGE50498ID
TACGGAGGGTCCGAGCGTTATCCGGAATTATTGGGTTTAAAGGGTCCGTAGGCGGGCCGATAAGTCAGAGGTGAAA
>MERGE162126ID
TACGGAGGATGCAAGCGTTATCCGAAATTATTGGGCGTAAAGAGTTTGTAGGTGGTTTTTTAAGTCTACTGTTAAA
>MERGE44283ID
TACGGAGGGGGTTAGCGTTGTTCGGAATTACTGGGCGTAAAGCGCACGTAGGCGGATTGGAAAGTATAGGGTGAAA
>MERGE16531ID
TACGAAGGGAGCTAGCGTTGTTCGGAATTACTGGGCGTAAAGCGCGCGTAGGCGGACTATTAAGTCAGGGGTGAAA
>MERGE54080ID
TACGGAGGGTGCAAGCGTTAATCGGAATTACTGGGCGTAAAGCGCGCGTAGGCGGTTGTTTAAGTTGGATGTGAAA
>MERGE76694ID
TACGTAGGGTGCAAGCGTTATCCGGAATTATTGGGCGTAAAGAGCTCGTAGGCGGTTTGTCGCGTCTGCTGTGAAA
>MERGE47495ID
TACGGAGGGTCCAAGCGTTATCCGGAATCATTGGGTTTAAAGGGTGCGCAGGCGGTTTAATAAGTCAGTGGTGAAA
>MERGE33502ID
TACGGAGGATCCAAGCGTTATCCGGAATCATTGGGTTTAAAGGGTCCGTAGGCGGGACAATAAGTCAGTGGTGAAA
>MERGE82294ID
AACGGGAAGGGCGAGCGTTATTCGGATTAATTGGGCGTAAAGTATACGTAGGTGGAAAATTAAATTTTAATTTAAA
>MERGE40449ID
TACGGAGGGGGCAAGCGTTATCTGGAATAATTGGGCGTAAAGGGTTCGTAGGCAGTATTTTGCTGTTGAATGTTAA
>MERGE45022ID
TACGGAGGGGGTTAGCGTTGTTCGGAATTACTGGGCGTAAAGCGTACGTAGGCGGATCAGAAAGTAGGGGGGGAAA
>MERGE58536ID
TACGGAGGGTGCAAGCGTTATCCGGAATCACTGGGTTTAAAGGGTGCGTAGGTGGCGTTATAAGTCAGAAGTGAAA
>MERGE59259ID
TACGGAGGGTGCAAGCGTTATCCGGAATCATTGGGTTTAAAGGGTCCGTAGGCGGACTGATAAGTCAGAGGTGAAA
>MERGE59887ID
TACGGAGGGTGCAAGCGTTATCCGGATTCACTGGGTTTAAAGGGTGCGCAGGCGGGAAATTAAGTCAGTGGTGAAA
>MERGE43880ID
TACGGAGGGGGTTAGCGTTGTTCGGAATTACTGGGCGTAAAGCGCACGTAGGCGGACTGGAAAGTTGGGGGTGAAA
>MERGE20421ID
TACGAAGGGGGCTAGCGTTGTTCGGAATTACTGGGCGTAAAGCGTACGTAGGCGGATTAGAAAGTTAGGGGTGAAA
>MERGE70757ID
TACGGGAGGGGCAAGCGTTATCCGAAATGACTGGGCGTAAAGAGTCCGTAGACAGTACTGTAAGTTATTTGTTAAA
>MERGE54728ID
TACGGAGGGTGCAAGCGTTAATCGGAATTACTGGGCGTAAAGCGCGCGTAGGTGGTTTAGTAAGTCAGATGTGAAA
>MERGE58416ID
TACGGAGGGTGCAAGCGTTATCCGGAATCACTGGGTTTAAAGGGTGCGTAGGCGGCGTTGTAAGTCAGAGGTGAAA
>MERGE44098ID
TACGGAGGGGGTTAGCGTTGTTCGGAATTACTGGGCGTAAAGCGCACGTAGGCGGATTAGTAAGTTAAGGGTGAAA
>MERGE189396ID
AACGAGAAGGGCAAATGTTATTCAAATTATTGGGCGTAAAGAATTATTAGGTTGTAAATTAATGCGTAAATTTTTT
>MERGE118743ID
TACGGAGGGTGCAAACGTTGTTCGGAATCACTGGGCGTAAAGGGCGCGCAGGCGGTTTGATTAGTCAGATGTGAAA
>MERGE36113ID
TACGGAGGATCCAAGCGTTATCCGGATTTATTGGGTTTAAAGGGTGCGTAGGTGGTCTTATAAGTCAGAAGTGAAA
>MERGE59670ID
TACGGAGGGTGCAAGCGTTATCCGGAATTACTGGGTTTAAAGGATGCGTAGGCGGGCTAATAAGTCAGAAGTGAAA
>MERGE64614ID
TACGGAGGGTGCGAGCGTTAATCGGAATCACTGGGCGTAAAGCGCGCGTAGGCGGTTTGGTAAGTCAGATGTGAAA
>MERGE71544ID
TACGGGGGGAACAAGCATTATTCGGAATGATTTGGCGTAAAAAGTTTGTAGATTGTTTTTTAAGTTGAAAAAAAAA
>MERGE44390ID
TACGGAGGGGGTTAGCGTTGTTCGGAATTACTGGGCGTAAAGCGCACGTAGGCGGATTTTTAAGTTAGAGGTGAAA
>MERGE42551ID
TACGGAGGGGGCTAGCGTTGTTCGGAATTACTGGGCGTAAAGCGTGCGTAGGCGGACTAATAAGTAGAGGGTGAAA
>MERGE77240ID
TACGTAGGGTGCAAGCGTTGTTCGGAATCACTGGGCGTAAAGGGCGTGTAGGCGGAACGATTAGCGAGGGGTGAAA
>MERGE23751ID
TACGAATGCTGCAAGCGTAGTTCGGAATCACTGGGCATAAAGGGCACGTAGGCGGCTTGTTAAGTCAGCTGTGAAA
>MERGE36856ID
TACGGAGGATGCAAGCGTTATCCGGAATCATTGGGCGTAAAGCGTCCGCAGGTGGCTAGTCAAGTCTGCTGTTAAA
>MERGE71389ID
TACGGGGGATGCAAGCGTTATCCGGAATCATTGGGCGTAAAGCGCCTGTAGGTTGTTTACTAAGTCTGTTGTTAAA
>MERGE54525ID
TACGGAGGGTGCAAGCGTTAATCGGAATTACTGGGCGTAAAGCGCGCGTAGGTGGCTAAGTCAGCCAGGGGTGAAA
>MERGE70783ID
TACGGGAGGGGCAAGCGTTATTCGGAATAACTGGGCGTAAAGAGTCCGTAGACTGTAATATAAGTTATATGTTAAA
>MERGE38255ID
TACGGAGGGAGCTAGCGTTGTTCGGAATTACTGGGCGTAAAGCGCGCGTAGGCGGCTCATTAAGTCAGAGGTGAAA
>MERGE70788ID
TACGGGAGGGGCAAGCGTTATTCGGAATTATTGGGCGTAAAGAGTTCGTAGACGGTATTGTAAGTTATTTGTTAAA
>MERGE78765ID
TACGTAGGTGGCAAGCGTTGTCCGGAATTATTGGGCGTAAAGCGCGCGCAGGCGGCCTTTTAAGTCTGATGTGAAA
>MERGE47616ID
TACGGAGGGTCCAAGCGTTATCCGGAATCATTGGGTTTAAAGGGTTCGTAGGCGGGCTGATCAGTCAGAGGTGAAA
>MERGE23312ID
TACGAAGGTCCCAAGCGTTGTTCGGATTTACTGGGCGTAAAGAGTCTGTAGGCGGTATGGTAAGTCAGATGTGAAA
>MERGE30200ID
TACGGAAGGTGCAAGCGTTATCCGGAATCACTGGGTTTAAAGGGTGCGTAGGCTGTTTTGTAAGTCAGAAGTGAAA
>MERGE62471ID
TACGGAGGGTGCAAGCGTTGTCCGGATTTATTGGGTTTAAAGGGTGCGTAGGTGGTTTAATAAGTCAGTGGTGAAA
>MERGE47528ID
TACGGAGGGTCCAAGCGTTATCCGGAATCATTGGGTTTAAAGGGTTCGCAGGCGGTTTAATAAGTCAGTGGTGAAA
>MERGE50546ID
TACGGAGGGTCCGAGCGTTATCCGGAATTATTGGGTTTAAAGGGTCCGTAGGCGGGCTGTTAAGTCAGGGGGGAAA
>MERGE50540ID
TACGGAGGGTCCGAGCGTTATCCGGAATTATTGGGTTTAAAGGGTCCGTAGGCGGGCTGATAAGTCAGGGGTGAAA
>MERGE62973ID
TACGGAGGGTGCAAGCGTTGTTCGGAATTACTGGGCGTAAAGCGCGCGTAGGCGGTTTGTTAAGTCAGATGTGAAA
>MERGE37880ID
TACGGAGGGAACTAGCGTTGTTCGGAATTACTGGGCGTAAAGCGCACGTAGGCGGATCAGAAAGTAAGAGGTGAAA
>MERGE74452ID
TACGTACTGTGCGAACGTTATTCGGAATCACTGGGCTTAAAGGGTGCGTAGGCGGTTATTTAAGTAGGATGTGAAA
>MERGE40866ID
TACGGAGGGGGCAAGCGTTGTTCGGAATTACTGGGCGTAAAGGGCGCGTAGGCGGCCAAGTCAGTCAGGCGTGAAA
>MERGE63056ID
TACGGAGGGTGCAAGCGTTGTTCGGAATTACTGGGCGTAAAGCGTACGTAGGCGGTAAGTTAAGTCGAATGTTAAA
>MERGE20805ID
TACGAAGGGTGCAAGCGTTAATCGGAATTACTGGGCGTAAAGCGCGCGTAGGTGGTTCGTTAAGTTGGATGTGAAA
>MERGE66798ID
TACGGAGGGTGCGAGCGTTAATCGGAATTACTGGGCGTAAAGCGCGCGTAGGTGGTTTGATAAGCTAGCTGTGAAC
>MERGE58809ID
TACGGAGGGTGCAAGCGTTATCCGGAATCATTGGGTTTAAAGGGTCCGCAGGCGGACGAATAAGTCAGTGGTGAAA
>MERGE78867ID
TACGTAGGTGGCGAGCGTTATCCGGAATTATTGGGCGTAAAGGGTGCGCAGGCGGTATGTTAAGTTTAAGTTTAAA
>MERGE36657ID
TACGGAGGATCCGAGCGTTATCCGGATTTATTGGGTTTAAAGGGTGCGTAGGCGGATGTATAAGTCAGCGGTGAAA
>MERGE45203ID
TACGGAGGGGGTTAGCGTTGTTCGGAATTACTGGGCGTAAAGCGTACGTAGGCGGATTAGTCAGTTAGGGGTGAAA
>MERGE26671ID
TACGAGGGGTGCAAGCGTTGTCCGGAATCACTGGGCGTAAAGGGTCCGTAGGCGTTTCAATAAGTCATATGTTAAA
>MERGE54294ID
TACGGAGGGTGCAAGCGTTAATCGGAATTACTGGGCGTAAAGCGCGCGTAGGCGGTTTGTTAAGTCAGATGTGAAA
>MERGE44732ID
TACGGAGGGGGTTAGCGTTGTTCGGAATTACTGGGCGTAAAGCGCGCGTAGGCGGATTGGAAAGTTAGGGGTGAAA
>MERGE50080ID
TACGGAGGGTCCGAGCGTTATCCGGAATCATTGGGTTTAAAGGGTCCGTAGGCGGACAGCTCAGTCAGTGGTGAAA
>MERGE64208ID
TACGGAGGGTGCGAACGTTAATCGGAATTACTGGGCGTAAAGCGCGCGTAGGTGGTTTATTAAGTGGGATGTGAAA
>MERGE108962ID
TACGGAGGGCGCAAGCGTAGTTCGGATTTACTGGGCATAAAGAGCACGTAGGCGGCTCGCTCAGTCAGGTGTGAAA
>MERGE20219ID
TACGAAGGGGGCTAGCGTTGTTCGGAATTACTGGGCGTAAAGCGCACGTAGGCGGATCGTTAAGTGAGGGGTGAAA
>MERGE132614ID
TACGGGGGATGCAAGCGTTATCCGGAATTATTGGGCGTAAAGAGTCTGTAGGTTGCGCTGTAAGTCTACTGTTAAA
>MERGE43861ID
TACGGAGGGGGTTAGCGTTGTTCGGAATTACTGGGCGTAAAGCGCACGTAGGCGGACTATTAAGTCAGGGGTGAAA
>MERGE33556ID
TACGGAGGATCCAAGCGTTATCCGGAATCATTGGGTTTAAAGGGTCCGTAGGCGGGTCTGTAAGTCAGTGGTGAAA
>MERGE48314ID
TACGGAGGGTCCAAGCGTTATCCGGATTTATTGGGTTTAAAGGGTCCGTAGGCGGATTTTTAAGTCAGTGGTGAAA
>MERGE76267ID
TACGTAGGGTGCAAGCGTTAATCGGAATTACTGGGCGTAAAGCGTGCGCAGGCGGCACTACAAGACAGATGTGAAA
>MERGE54252ID
TACGGAGGGTGCAAGCGTTAATCGGAATTACTGGGCGTAAAGCGCGCGTAGGCGGTTTGTCAAGTCAGATGTGAAA
>MERGE37485ID
TACGGAGGATGCGAGCGTTATCCGGATTTATTAGGTTTAAAGGGTACGTAGGCGGCCCGCTAAGCCAGGGGTGAAA
>MERGE45236ID
TACGGAGGGGGTTAGCGTTGTTCGGAATTACTGGGCGTAAAGCGTACGTAGGCGGATTGGAAAGTTGGGGGGGAAA
>MERGE47295ID
TACGGAGGGTCCAAGCGTTATCCGGAATCATTGGGTTTAAAGGGTCCGTAGGCGGGATGATAAGTCAGTGGTGAAA
>MERGE49526ID
TACGGAGGGTCCGAGCGTTAATCGGAATTACTGGGCGTAAAGCGTGCGTAGGCGGTTTATTAAGCGAGATGTGAAA
>MERGE42525ID
TACGGAGGGGGCTAGCGTTGTTCGGAATTACTGGGCGTAAAGCGTCCGCAGGCGGATATTTAAGTTAGAGGTGAAA
>MERGE54151ID
TACGGAGGGTGCAAGCGTTAATCGGAATTACTGGGCGTAAAGCGCGCGTAGGCGGTTTGATTAGTCAGATGTGAAA
>MERGE20447ID
TACGAAGGGGGCTAGCGTTGTTCGGAATTACTGGGCGTAAAGGGCGCGTAGGCGGACTGGTCAGTTTGGTGTGAAA
>MERGE26427ID
TACGAGGGGTGCAAGCGTTAATCGGAATTACTGGGCGTAAAGCGTTCGTAGGCGGTTTATTAAGCAAGATGTGAAA
>MERGE154568ID
TACGAAGGTCCCAAGCGTTGTTCGGAATCACTGGGCGTAAAGAGTATGTAGGCGGTCTGGAAAGTCAGGTGTGAAA
>MERGE45226ID
TACGGAGGGGGTTAGCGTTGTTCGGAATTACTGGGCGTAAAGCGTACGTAGGCGGATTGGAAAGTAGGGGGGGAAA
>MERGE75759ID
TACGTAGGGTCCGAGCGTTGTCCGGAATTACTGGGCGTAAAGAGCTCGTAGGTGGTTTGTCGCGTTGTCCGTGAAA
>MERGE55247ID
TACGGAGGGTGCAAGCGTTAATCGGAATTACTGGGCGTAAAGCGTGCGCAGGCGGTTTGTTAAGTCAGATGTGAAA
>MERGE34981ID
TACGGAGGATCCAAGCGTTATCCGGAATTATTGGGTTTAAAGGGTCCGCAGGCTGTTTGTTAAGTCAGAGGTGAAA
>MERGE50169ID
TACGGAGGGTCCGAGCGTTATCCGGAATCATTGGGTTTAAAGGGTCCGTAGGCGGGCCTGTAAGTCAGGGGTGAAA
>MERGE50222ID
TACGGAGGGTCCGAGCGTTATCCGGAATCATTGGGTTTAAAGGGTCCGTAGGTGGATAATTAAGTCAGAGGTGAAA
>MERGE44708ID
TACGGAGGGGGTTAGCGTTGTTCGGAATTACTGGGCGTAAAGCGCGCGTAGGCGGATTAGTCAGTCAGGGGTGAAA
>MERGE34184ID
TACGGAGGATCCAAGCGTTATCCGGAATCATTGGGTTTAAAGGGTCCGTAGGTGGTTTAATAAGTCAGAGGTGAAA
>MERGE58132ID
TACGGAGGGTGCAAGCGTTATCCGGAATCACTGGGCGTAAAGGGCGCGTAGGCGGTCTGTTAAGTCCGATGTTAAA
>MERGE30180ID
TACGGAAGGTGCAAGCGTTATCCGGAATCACTGGGTTTAAAGGGTGCGTAGGCGGTTGCGTAAGTCAGAAGTGAAA
>MERGE65839ID
TACGGAGGGTGCGAGCGTTAATCGGAATTACTGGGCGTAAAGCGCATGCAGGTGGTTTGTTAAGCAAGATGTGAAA
>MERGE41206ID
TACGGAGGGGGCGAGCGTTAATCGGAATTACTGGGCGTAAAGCGCGCGTAGGTGGCTTGATAAGCCGGTTGTGAAA
>MERGE26255ID
TACGAGGGGTGCAAGCGTTAATCGGAATTACTGGGCGTAAAGCGTACGCAGGCGGTTTGTTAAGCGAGATGTGAAA
>MERGE7606ID
TACAGAGGGTGCAAGCGTTAATCGGAATTACTGGGCGTAAAGCGCGCGTAGGCGGCTTGATAAGATGGGTGTGAAA
>MERGE54360ID
TACGGAGGGTGCAAGCGTTAATCGGAATTACTGGGCGTAAAGCGCGCGTAGGCGGTTTGTTAAGTTGGATGTGAAA
>MERGE23246ID
TACGAAGGTCCCAAGCGTTGTTCGGAATCACTGGGCGTAAAGGGAGAGTAGGCGGTTTGGAAAGTCAGGTGTGAAA
>MERGE42252ID
TACGGAGGGGGCTAGCGTTGTTCGGAATTACTGGGCGTAAAGCGCACGTAGGCGGATCAGTCAGTTAGAGGTGAAA
>MERGE58897ID
TACGGAGGGTGCAAGCGTTATCCGGAATCATTGGGTTTAAAGGGTCCGCAGGCGGACTTATAAGTCAGTGGTGAAA
>MERGE33517ID
TACGGAGGATCCAAGCGTTATCCGGAATCATTGGGTTTAAAGGGTCCGTAGGCGGGCAGTTAAGTCAGTGGTGAAA
>MERGE7098ID
TACAGAGGGTGCAAACGTTGCTCGGAATTACTGGGCGTAAAGCGCGTGTAGGCGGATTCGAAAGTCAGATGTGAAA
>MERGE44663ID
TACGGAGGGGGTTAGCGTTGTTCGGAATTACTGGGCGTAAAGCGCGCGTAGGCGGATCAGAAAGTTGGGGGTGAAA
>MERGE42757ID
TACGGAGGGGGCTAGCGTTGTTCGGATTTACTGGGCGTAAAGCGCACGTAGGCGGCATATTAAGTTAGAGGTGAAA
>MERGE114146ID
TACGGAGGGGGTTAGCGTTGTTCGGAATTACTGGGCGTAAAGCGTACGTAGGCGGATCAGAAAGTATGGGGGGAAA
>MERGE42283ID
TACGGAGGGGGCTAGCGTTGTTCGGAATTACTGGGCGTAAAGCGCACGTAGGCGGATTGGAAAGTTGGGGGTGAAA
>MERGE42254ID
TACGGAGGGGGCTAGCGTTGTTCGGAATTACTGGGCGTAAAGCGCACGTAGGCGGATCAGTCAGTTAGGGGTGAAA
>MERGE50487ID
TACGGAGGGTCCGAGCGTTATCCGGAATTATTGGGTTTAAAGGGTCCGTAGGCGGGCAGCTAAGTCAGTGGTGAAA
>MERGE46676ID
TACGGAGGGTCCAAGCGTTAATCGGAATTACTGGGCGTAAAGCGCGCGTAGGCGGCTTGACAAGTTGGGTGTGAAA
>MERGE18824ID
TACGAAGGGGGCGAGCGTTGTTCGGAATAACTGGGCGTAAAGGGCGCGTAGGCGGCTTTCTAAGTTAGGCGTGAAA
>MERGE50551ID
TACGGAGGGTCCGAGCGTTATCCGGAATTATTGGGTTTAAAGGGTCCGTAGGCGGGTCAATAAGTCAGAGGTGAAA
>MERGE75418ID
TACGTAGGGGGCAAGCGTTATCCGGATTTACTGGGTGTAAAGGGAGCGTAGACGGCATAGTAAGTCTGATGTGAAA
>MERGE77762ID
TACGTAGGGTGCGAGCGTTAATCGGAATTACTGGGCGTAAAGCGTGCGCAGGCGGTTTTATAAGTCAGATGTGAAA
>MERGE31198ID
TACGGAGACCTCGAGCGTTACTCGGATTCACTGGGCGTAAAGGGTGAGTAGGTGGCCAAGTATGTCAGGTGTGAAA
>MERGE45162ID
TACGGAGGGGGTTAGCGTTGTTCGGAATTACTGGGCGTAAAGCGTACGTAGGCGGATTAGTAAGTATGGGGTGAAA
>MERGE21115ID
TACGAAGGGTGCAAGCGTTGTTCGGAATCACTGGGCGTAAAGGGCGTGTAGGCGGATTGATAAGTAAGAGGTGAAA
>MERGE52987ID
TACGGAGGGTGCAAGCGTTAATCGGAATTACTGGGCGTAAAGCGCACGTAGGCGGTTAGTTAAGCTAGCTGTGAAA
>MERGE49241ID
TACGGAGGGTCCGAGCGTTAATCGGAATTACTGGGCGTAAAGCGCATGCAGGCGGTCTGTTAAGCCAGATGTGAAA
>MERGE247501ID
TACGGAGGGTGCAAGCGTTATCCGGATTCACTGGGTTTAAAGGGTACGTAGGCGGGCTATCAAGTCAGTGGTGAAA
>MERGE45033ID
TACGGAGGGGGTTAGCGTTGTTCGGAATTACTGGGCGTAAAGCGTACGTAGGCGGATCAGAAAGTTAGGGGTGAAA
>MERGE23434ID
TACGAAGGTCCCGAGCGTTGTTCGGATTTACTGGGCGTAAAGAGTCTGTAGGCGGTAAAGTAAGTCAGGTGTGAAA
>MERGE44715ID
TACGGAGGGGGTTAGCGTTGTTCGGAATTACTGGGCGTAAAGCGCGCGTAGGCGGATTATTAAGTTAGAGGTGAAA
>MERGE59325ID
TACGGAGGGTGCAAGCGTTATCCGGAATCATTGGGTTTAAAGGGTCCGTAGGCGGGCTAATAAGTCAGAGGTGAAA
>MERGE124662ID
TACGGAGGGTGCAAGCGTTATCCGGATTCACTGGGTTTAAAGGGTGCGTAGGCGGCCATATAAGTCAGAGGTGAAA
>MERGE71404ID
TACGGGGGATGCAAGCGTTATCCGGAATCATTGGGCGTAAAGCGCCTGTAGGTTGTTTATTAAGTCTGTTGTTAAA
>MERGE57288ID
TACGGAGGGTGCAAGCGTTACTCGGAATCACTGGGCGTAAAGAGCGTGTAGGCGGGTTGATAAGTTTGAAGTGAAA
>MERGE50067ID
TACGGAGGGTCCGAGCGTTATCCGGAATCATTGGGTTTAAAGGGTCCGTAGGCGGAAATCTAAGTCAGTGGTGAAA
>MERGE23419ID
TACGAAGGTCCCGAGCGTTGTTCGGAATCACTGGGCGTAAAGGGAGCGTAGGCGGCGCGGTAAGTCGGATGTGAAA
>MERGE59893ID
TACGGAGGGTGCAAGCGTTATCCGGATTCACTGGGTTTAAAGGGTGCGTAGGCGGCCAGATAAGTCAGAGGTGAAA
>MERGE51974ID
TACGGAGGGTGCAAGCGTTAATCGGAATCACTGGGCGTAAAGCGCACGCAGGCGGTTTGTTAAGTCAGATGTGAAA
>MERGE59359ID
TACGGAGGGTGCAAGCGTTATCCGGAATCATTGGGTTTAAAGGGTCCGTAGGCGGGTCATTAAGTCAGAGGTGAAA
>MERGE71395ID
TACGGGGGATGCAAGCGTTATCCGGAATCATTGGGCGTAAAGCGCCTGTAGGTTGTTTAGTAAGTCTGTTGTTAAA
>MERGE5632ID
GACGTAGGGACCGAGCGTTGTCCGGAATTATTGGGCGTAAAGAGCTCGTAGGCGGTTGCGTAAGTCGGATGTGAAA
>MERGE44952ID
TACGGAGGGGGTTAGCGTTGTTCGGAATTACTGGGCGTAAAGCGTACGTAGGCGGACTAATAAGTTAGAGGTGAAA
>MERGE75434ID
TACGTAGGGGGCAAGCGTTATCCGGATTTACTGGGTGTAAAGGGTACGTAGGCGGCTTACTAAGTCAGATGTGAAA
>MERGE43938ID
TACGGAGGGGGTTAGCGTTGTTCGGAATTACTGGGCGTAAAGCGCACGTAGGCGGATCAGAAAGTTAGGGGTGAAA
>MERGE44217ID
TACGGAGGGGGTTAGCGTTGTTCGGAATTACTGGGCGTAAAGCGCACGTAGGCGGATTAGTCAGTCAGGGGTGAAA
>MERGE113537ID
TACGGAGGGGGTTAGCGTTGTTCGGAATTACTGGGCGTAAAGCGCACGTAGGCGGATCAGTCAGTTAGAGGTGAAA
>MERGE53873ID
TACGGAGGGTGCAAGCGTTAATCGGAATTACTGGGCGTAAAGCGCGCGTAGGCGGTCTGTTAAGCTGGATGTGAAA
>MERGE60262ID
TACGGAGGGTGCAAGCGTTATCCGGATTTACTGGGTTTAAAGGGTGCGTAGGCGGATAAATAAGTTAGATGTGAAA
>MERGE47534ID
TACGGAGGGTCCAAGCGTTATCCGGAATCATTGGGTTTAAAGGGTTCGCAGGCGGTTTATTAAGTCAGTGGTGAAA
>MERGE38315ID
TACGGAGGGAGCTAGCGTTGTTCGGAATTACTGGGCGTAAAGCGCGCGTAGGCGGTTCGATAAGTCAGAGGTGAAA
>MERGE2547ID
CACGTAAGGAGCGAGCGTTGTTCGGAATTATTGGGCGTAAAGGGCGTGTAGGCGGTTAACTAAGTCTTGTTTGAAA
>MERGE44641ID
TACGGAGGGGGTTAGCGTTGTTCGGAATTACTGGGCGTAAAGCGCGCGTAGGCGGACTATTAAGTGAGAGGTGAAA
>MERGE52903ID
TACGGAGGGTGCAAGCGTTAATCGGAATTACTGGGCGTAAAGCGCACGCAGGTGGTCATTTAAGCCAGAAGTGAAA
>MERGE124847ID
TACGGAGGGTGCAAGCGTTATCCGGATTTACTGGGTTTAAAGGGTGCGCAGGCGGACTTTTAAGTCAGTGGTGAAA
>MERGE23308ID
TACGAAGGTCCCAAGCGTTGTTCGGATTTACTGGGCGTAAAGAGTACGTAGGCGGTGAGGTAAGTCAGATGTGAAA
>MERGE31757ID
TACGGAGACTGCGAGCGTTACTCGGATTCACTGGGCGTAAAGGGTGCGTAGGCGGATAGATGTGTCAGGTGTGAAA
>MERGE49904ID
TACGGAGGGTCCGAGCGTTATCCGGAATCATTGGGTTTAAAGGGTCCGCAGGCGGTCAATTAAGTTAGAGGTGAAA
>MERGE13385ID
TACGAAAGGGGCAAGTCTTATTCGAAATTATTGGGCGTAAAGGGTAAGTAGGCGATTTATTAAGTTATTTGTTAAA
>MERGE54647ID
TACGGAGGGTGCAAGCGTTAATCGGAATTACTGGGCGTAAAGCGCGCGTAGGTGGTTAATTAAGTCAGATGTGAAA
>MERGE36857ID
TACGGAGGATGCAAGCGTTATCCGGAATCATTGGGCGTAAAGCGTCCGCAGGTGGTTCATCAAGTCTGCTGTTAAA
>MERGE47903ID
TACGGAGGGTCCAAGCGTTATCCGGATTCATTGGGTTTAAAGGGTGCGCAGGCGGAACTTTAAGTCAGTGGTGAAA
>MERGE43877ID
TACGGAGGGGGTTAGCGTTGTTCGGAATTACTGGGCGTAAAGCGCACGTAGGCGGACTGGAAAGTATGGGGTGAAA
>MERGE67704ID
TACGGAGGGTGCGAGCGTTAATCGGAATTACTGGGCGTAAAGGGTACGTAGGCGGTCTGATAAGTCAGATGTGAAA
>MERGE39949ID
TACGGAGGGGACTAGCGTTGTTCGGAATTACTGGGCGTAAAGCGTACGTAGGCGGATTGGAAAGTATGGGGTGAAA
>MERGE43857ID
TACGGAGGGGGTTAGCGTTGTTCGGAATTACTGGGCGTAAAGCGCACGTAGGCGGACTATTAAGTAGAGGGTGAAA
>MERGE4700ID
GACGGAGGATGCAAGCGTTATCCGGAATTATTGGGCGTAAAGCGTCCGTAGGTGGTTTAGAAAGTCAGTTGTTAAA
>MERGE80386ID
TACTAAAGGTGCAAGCGTTAATCGGAATTACTGGGCGTAAAGCGCGCGTAGGTGGTTTGTTAAGTTGGATGTGAAA
>MERGE19851ID
TACGAAGGGGGCTAGCGTTGTTCGGAATCACTGGGCGTAAAGCGCACGTAGGCGGACTTTTAAGTCAGGGGTGAAA
>MERGE68409ID
TACGGAGGGTGCGAGCGTTATCCGGAATCACTGGGTTTAAAGGGTGCGTAGGCGGCGTTGTAAGTCAGAGGTGAAA
>MERGE80774ID
TACTGAGGGTCCAAGCGTTAATCGGAATTACTGGGCGTAAAGCGAGTGTAGGCGGCTTCGTAAGTCGGATGTGAAA
>MERGE76085ID
TACGTAGGGTGCAAGCGTTAATCGGAATTACTGGGCGTAAAGCGTACGCAGGCGGTTTTGTAAGTCAGATGTGAAA
>MERGE33532ID
TACGGAGGATCCAAGCGTTATCCGGAATCATTGGGTTTAAAGGGTCCGTAGGCGGGCTAATAAGTCAGAGGTGAAA
>MERGE54758ID
TACGGAGGGTGCAAGCGTTAATCGGAATTACTGGGCGTAAAGCGCGCGTAGGTGGTTTGATAAGTCAGATGTGAAA
>MERGE58522ID
TACGGAGGGTGCAAGCGTTATCCGGAATCACTGGGTTTAAAGGGTGCGTAGGTGGACCAGTAAGTCAGAGGTGAAA
>MERGE2910ID
CACGTAGGGACCAAGCGTTGTCCGGATTTATTGGGCGTAAAGAGCTCGTAGGCGGTTCCGTAAGTCGGATGTGAAA
>MERGE50556ID
TACGGAGGGTCCGAGCGTTATCCGGAATTATTGGGTTTAAAGGGTCCGTAGGCGGGTCATTAAGTCAGAGGTGAAA
>MERGE76471ID
TACGTAGGGTGCAAGCGTTAATCGGAATTACTGGGCGTAAAGCGTTCGCAGGCGGCACTATAAGACAGATGTGAAA
>MERGE54750ID
TACGGAGGGTGCAAGCGTTAATCGGAATTACTGGGCGTAAAGCGCGCGTAGGTGGTTTGATAAGCGAGATGTGAAA
>MERGE20985ID
TACGAAGGGTGCAAGCGTTATTCGGATTTACTGGGCGTAAAGCGCGCGCAGGCGGATGGATAAGTCAGATGTGAAA
>MERGE20201ID
TACGAAGGGGGCTAGCGTTGTTCGGAATTACTGGGCGTAAAGCGCACGTAGGCGGACTATTAAGTCAGATGTGAAA
>MERGE42246ID
TACGGAGGGGGCTAGCGTTGTTCGGAATTACTGGGCGTAAAGCGCACGTAGGCGGATCAGAAAGTAAGGGGTGAAA
>MERGE54187ID
TACGGAGGGTGCAAGCGTTAATCGGAATTACTGGGCGTAAAGCGCGCGTAGGCGGTTTGGTAAGTCAGATGTGAAA
>MERGE44967ID
TACGGAGGGGGTTAGCGTTGTTCGGAATTACTGGGCGTAAAGCGTACGTAGGCGGACTATTAAGTGAGAGGTGAAA
>MERGE21208ID
TACGAAGGGTGCAAGCGTTGTTCGGAATTATTGGGCGTAAAGCGTGCGTAGGCGGACTGTTAAGTCTGGTGTGAAA
>MERGE132604ID
TACGGGGGATGCAAGCGTTATCCGGAATCATTGGGCGTAAAGTGTCTGTAGGTGGTTCAGTAAGTCTGCTGTTAAA
>MERGE50543ID
TACGGAGGGTCCGAGCGTTATCCGGAATTATTGGGTTTAAAGGGTCCGTAGGCGGGCTGTTAAGTCAGAGGTGAAA
>MERGE58236ID
TACGGAGGGTGCAAGCGTTATCCGGAATCACTGGGTTTAAAGGGTGCGCAGGCGGCATGTTAAGTCAGAGGTGAAA
>MERGE222975ID
TACGGAGGATGCAAGCGTTATCCGGAATAATTGGGCGTAAAGCGTTCGTAGGTGGTTCTGTAAGTCTGCTGTTAAA
>MERGE78542ID
TACGTAGGTCGCAAGCGTTATCCGGATTTACTGGGCGTAAAGCGTCCGCAGCCGGTTACATAAGTCTACTTTTAAA
>MERGE66206ID
TACGGAGGGTGCGAGCGTTAATCGGAATTACTGGGCGTAAAGCGCGCGTAGGCGGTTAGCTAAGCTGGATGTGAAA
>MERGE59698ID
TACGGAGGGTGCAAGCGTTATCCGGAATTACTGGGTTTAAAGGGTGCGTAGGCGGCCGCATAAGTCAGAGGTGAAA
>MERGE23418ID
TACGAAGGTCCCGAGCGTTGTTCGGAATCACTGGGCGTAAAGGGAGCGTAGGCGGCGCGGTAAGTCAGATGTGAAA
>MERGE38900ID
TACGGAGGGATCTAGCGTTATTCGGAATTACTGGGCGTAAAGCGAGCGTAGGCTGATTTGTAAGTTGGATGTGAAA
>MERGE7637ID
TACAGAGGGTGCAAGCGTTAATCGGAATTACTGGGCGTAAAGCGCGCGTAGGCGGCTTGTTAAGTTGGATGTGAAA
>MERGE45229ID
TACGGAGGGGGTTAGCGTTGTTCGGAATTACTGGGCGTAAAGCGTACGTAGGCGGATTGGAAAGTATAGGGTGAAA
>MERGE57376ID
TACGGAGGGTGCAAGCGTTACTCGGAATCACTGGGCGTAAAGCGCATGCAGGCGGCTAGATAAGTTGGAAGTGAAA
>MERGE53685ID
TACGGAGGGTGCAAGCGTTAATCGGAATTACTGGGCGTAAAGCGCGCGTAGGCGGCTTGTTAAGCCAGATGTGAAA
>MERGE71339ID
TACGGGGGATGCAAGCGTTATCCGGAATCATTGGGCGTAAAGAGTCTGTAGGTTGCCTAGTAAGTCTGTTGTTAAA
>MERGE23251ID
TACGAAGGTCCCAAGCGTTGTTCGGAATCACTGGGCGTAAAGGGAGCGTAGGCGGCGTGGTAAGTCAGATGTGAAA
>MERGE66695ID
TACGGAGGGTGCGAGCGTTAATCGGAATTACTGGGCGTAAAGCGCGCGTAGGTGGTTATATAAGCTAGATGTGAAA
>MERGE75174ID
TACGTAGGGGCCAAACGTTGTCCGGATTTATTGGGCGTAAAGGGCTCGTAGGCGGTTCAACAAGTCGGTCGTGAAA
>MERGE4200ID
GACGAACCGTACGAACGTTATTCGGAATTACTGGGCTTAAAGGGTGCGTAGGCTGCGCGGAAAGTTGGGTGTGAAA
>MERGE61728ID
TACGGAGGGTGCAAGCGTTGCTCGGAATCACTGGGCGTAAAGCGGACGCAGGCGGAACGTTAAGTTGGATGTGAAA
>MERGE50396ID
TACGGAGGGTCCGAGCGTTATCCGGAATTATTGGGTTTAAAGGGTCCGCAGGCGGTCAATTAAGTCAGAGGTGAAA
>MERGE21481ID
TACGAAGGGTGCAAGCGTTGTTCGGATTTACTGGGCGTAAAGGGCGTGTAGGCGGCTTGTTAAGTTAGGTGTGAAA
>MERGE266709ID
TACGTAGGTGGCAAGCGTTATCCGGAATTACTGGGCGTAAAGGGCACGCAGGCGGTTATTCAAGTTCGGCGTGAAA
>MERGE59682ID
TACGGAGGGTGCAAGCGTTATCCGGAATTACTGGGTTTAAAGGGTGCGTAGGCGGAACTATAAGTCAGAGGTGAAA
>MERGE44740ID
TACGGAGGGGGTTAGCGTTGTTCGGAATTACTGGGCGTAAAGCGCGCGTAGGCGGATTGGAAAGTTGGGGGGGAAA
>MERGE42325ID
TACGGAGGGGGCTAGCGTTGTTCGGAATTACTGGGCGTAAAGCGCATGTAGGCGGACCAGAAAGTTGGGGGTGAAA
>MERGE38210ID
TACGGAGGGAGCTAGCGTTGTTCGGAATTACTGGGCGTAAAGCGCACGTAGGCGGCTTTTCAAGTCAGGGGGGAAA
>MERGE36882ID
TACGGAGGATGCAAGCGTTATCCGGAATCATTGGGCGTAAAGCGTCTGTAGGTGGTTTTGTAAGTCCGCTGTAAAA
>MERGE79219ID
TACGTATGGTGCAAGCGTTATTCGGATTTATTGGGCGTAAAGGGTCCGTAGGCGGTTTATTAAGTCTGATGTGAAA
>MERGE53617ID
TACGGAGGGTGCAAGCGTTAATCGGAATTACTGGGCGTAAAGCGCGCGTAGGCGGCTTCGTCAGTCAGATGTGAAA
>MERGE16528ID
TACGAAGGGAGCTAGCGTTGTTCGGAATTACTGGGCGTAAAGCGCGCGTAGGCGGACCGGAAAGTTGGGGGTGAAA
>MERGE126897ID
TACGGAGGGTGCAAGCGTTGTTCGGAATTACTGGGCGTAAAGGGCGCGTAGGCGGCCTGTCAAGTCAGATGTGAAA
>MERGE37398ID
TACGGAGGATGCGAGCGTTATCCGGAATCACTGGGTTTAAAGGGTGCGTAGGCGGGAAAATAAGTCAGAGGTGAAA
>MERGE9774ID
TACAGAGGTGGCGAACGTTGTTCGGATTTACTGGGCGTAAAGGGTCCGCAGGCGGTCTTGTGTGTCAGATGTGAAA
>MERGE25040ID
TACGAGGGGAGCAAGTGTTATTCGTACTGATTGGGCGTAAAGGGTACGTAGGTTGTTAATTAAGTTTGAAGTCAAA
>MERGE75432ID
TACGTAGGGGGCAAGCGTTATCCGGATTTACTGGGTGTAAAGGGTACGTAGGCGGCTGTTTAAGTCAGATGTGAAA
>MERGE45233ID
TACGGAGGGGGTTAGCGTTGTTCGGAATTACTGGGCGTAAAGCGTACGTAGGCGGATTGGAAAGTTAGAGGTGAAA
>MERGE3109ID
CACGTAGGGGGCAAGCGTTGTTCGGAATTATTGGGCGTAAAGGGCGTGTAGGCGGCTTTACAAGTCTGACGTGAAA
>MERGE33455ID
TACGGAGGATCCAAGCGTTATCCGGAATCATTGGGTTTAAAGGGTCCGTAGGCGGACTAATAAGTCAGTGGTGAAA
>MERGE10125ID
TACAGGGGGTGCGAGCGTTATCCGGAATTACTGGGTTTAAAGGGTGCGTAGGCTGCCGTGTAAGTTTGGGGTGAAA
>MERGE58185ID
TACGGAGGGTGCAAGCGTTATCCGGAATCACTGGGTTTAAAGGGTACGTAGGCGGTTTTATAAGTCAGACGTCAAA
>MERGE14194ID
TACGAACTGTGCAAACGTTATTCGGAATCACTGGGCTTAAAGGGTGCGTAGGCGGGTTAGTAGGTCAGATGTGAAA
>MERGE23085ID
TACGAAGGTCCCAAGCGTTATTCGGAATCACTGGGCGTAAAGGGAGCGTAGGCGGCGCGGAAAGTCAGATGTGAAA
>MERGE55194ID
TACGGAGGGTGCAAGCGTTAATCGGAATTACTGGGCGTAAAGCGTACGTAGGTGGTTTGTTAAGTTGGATGTGAAA
>MERGE54791ID
TACGGAGGGTGCAAGCGTTAATCGGAATTACTGGGCGTAAAGCGCGCGTAGGTGGTTTGGTAAGTCAGATGTGAAA
>MERGE48518ID
TACGGAGGGTCCAAGCGTTATCCGGATTTATTGGGTTTAAAGGGTTCGTAGGCGGGATATTAAGTCAGTGGTGAAA
>MERGE9504ID
TACAGAGGTCTCAAGCGTTGTTCGGAATCACTGGGCGTAAAGCGTATGTAGGCTGTAAGGTAAGTCAGATGTGAAA
>MERGE75298ID
TACGTAGGGGGCAAGCGTTATCCGGAATCACTGGGTGTAAAGGGTGCGTAGGCGGTAGGGCAAGTCAGATGTGAAA
>MERGE37104ID
TACGGAGGATGCAAGCGTTATCCGGATTTATTGGGTTTAAAGGGTACGTAGGCGGAAAATTAAGTCAGTAGTGAAA
>MERGE23314ID
TACGAAGGTCCCAAGCGTTGTTCGGATTTACTGGGCGTAAAGAGTCTGTAGGCGGTGTGGTAAGTCAGATGTGAAA
>MERGE58423ID
TACGGAGGGTGCAAGCGTTATCCGGAATCACTGGGTTTAAAGGGTGCGTAGGCGGCTAGATAAGTCAGAGGTGAAA
>MERGE1996ID
CACGAACCGTCCAAACGTTATTCGGTATCACTGGGCTTAAAGCGTGCGTAGGCGGCTTGGTAGGTGAGATGTGAAA
>MERGE57395ID
TACGGAGGGTGCAAGCGTTACTCGGAATCACTGGGCGTAAAGCGCATGCAGGCGGTTTAATAAGTTAGAAGTGAAA
>MERGE80798ID
TACTGAGGGTGCAAGCGTTAATCGGAATTACTGGGCGTAAAGCGAGTGTAGGCGGCTACTTAAGTCGGATGTGAAA
>MERGE78699ID
TACGTAGGTGGCAAGCGTTATCCGGAATTATTGGGCGTAAAGCGCGCGTAGGCGGTTTTTTAAGTCTGATGTGAAA
>MERGE47623ID
TACGGAGGGTCCAAGCGTTATCCGGAATCATTGGGTTTAAAGGGTTCGTAGGCGGGTTAATCAGTCAGAGGTGAAA
>MERGE40777ID
TACGGAGGGGGCAAGCGTTGTTCGGAATTACTGGGCGTAAAGCGCGCGTAGGCGGGTCTTTAAGTCAGAGGTGAAA
>MERGE23161ID
TACGAAGGTCCCAAGCGTTGTTCGGAATCACTGGGCGTAAAGAGTATGTAGGCGGCAAGGTAAGTCAGATGTGAAA
>MERGE2926ID
CACGTAGGGAGCAAGCGTTGTCCGGAATTATTGGGCGTAAAGAGCTCGTAGGTGGTTCGGTAAGTCGGATGTGAAA
>MERGE19860ID
TACGAAGGGGGCTAGCGTTGTTCGGAATCACTGGGCGTAAAGCGCACGTAGGCGGATTGGTCAGTTAGGGGTGAAA
>MERGE140590ID
AACGGGAAGGGCAAGCGTTATTCGGATTAATTGGGCGTAAAGAATACGTAAGTTGAAAATCCAATTTTAAGATAAA
>MERGE54136ID
TACGGAGGGTGCAAGCGTTAATCGGAATTACTGGGCGTAAAGCGCGCGTAGGCGGTTTGATAAGTCAGATGTGAAA
>MERGE67532ID
TACGGAGGGTGCGAGCGTTAATCGGAATTACTGGGCGTAAAGCGTGCGTAGGCGGTTTGTTAAGCAAGATGTGAAA
>MERGE36647ID
TACGGAGGATCCGAGCGTTATCCGGATTTATTGGGTTTAAAGGGTCCGTAGGCGGGCCGGTAAGTCAGTGGTGAAA
>MERGE44331ID
TACGGAGGGGGTTAGCGTTGTTCGGAATTACTGGGCGTAAAGCGCACGTAGGCGGATTGGAAAGTTGGTGGTGAAA
>MERGE41361ID
TACGGAGGGGGCGAGCGTTGTTCGGAATTACTGGGCGTAAAGGGCGCGTAGGCGGCTCTATCAGTCAGACGTGAAA
>MERGE38249ID
TACGGAGGGAGCTAGCGTTGTTCGGAATTACTGGGCGTAAAGCGCGCGTAGGCGGCTATTCAAGTCAGAGGTGAAA
>MERGE75173ID
TACGTAGGGGCCAAACGTTGTCCGGATTTATTGGGCGTAAAGGGCTCGTAGGCGGTTCAACAAGTCGATCGTGAAA
>MERGE50172ID
TACGGAGGGTCCGAGCGTTATCCGGAATCATTGGGTTTAAAGGGTCCGTAGGCGGGCGTCTAAGTCAGTGGTGAAA
>MERGE67496ID
TACGGAGGGTGCGAGCGTTAATCGGAATTACTGGGCGTAAAGCGTGCGTAGGCGGTTAATTAAGTCAGATGTGAAA
>MERGE3060ID
CACGTAGGGGGCAAGCGTTGTCCGGATTTATTGGGCGTAAAGAGCTCGTAGGCGGTTCGGTAAGTCGGGTGTGAAA
>MERGE37876ID
TACGGAGGGAACTAGCGTTATTCGGAATTACTGGGCGTAAAGCGCGCGTAGGCGGCTTTTTAAGTCAGAGGTGAAA
>MERGE55776ID
TACGGAGGGTGCAAGCGTTAATCGGAATTACTGGGCGTAAAGGGTTCGTAGGCGGTTATTTAAGTTAGATGTGAAA
>MERGE55806ID
TACGGAGGGTGCAAGCGTTAATCGGAATTACTGGGCGTAAAGGGTTCGTAGGTTGTAATGTAAGTTGGCTGTGAAA
>MERGE78275ID
TACGTAGGTCCCAAGCGTTATCCGGAATAACTGGGTGTAAAGAGTCTGTAGGTGGTTCTATAAGTTGGATATTAAA
>MERGE67471ID
TACGGAGGGTGCGAGCGTTAATCGGAATTACTGGGCGTAAAGCGTGCGTAGGCGGCTCGCTAAGTTGGATGTGAAA
>MERGE53966ID
TACGGAGGGTGCAAGCGTTAATCGGAATTACTGGGCGTAAAGCGCGCGTAGGCGGTTAGTTAAGTCGGATGTGAAA
>MERGE38218ID
TACGGAGGGAGCTAGCGTTGTTCGGAATTACTGGGCGTAAAGCGCACGTAGGCGGCTTTTTAAGTCAGAGGTGAAA
>MERGE50484ID
TACGGAGGGTCCGAGCGTTATCCGGAATTATTGGGTTTAAAGGGTCCGTAGGCGGGCAATTAAGTCAGTGGTGAAA
>MERGE58458ID
TACGGAGGGTGCAAGCGTTATCCGGAATCACTGGGTTTAAAGGGTGCGTAGGCGGGTAGATAAGTCAGAGGTGAAA
>MERGE76917ID
TACGTAGGGTGCAAGCGTTGTCCGGAATTATTGGGCGTAAAGAGCTCGTAGGCGGCTTGTCGCGTCTGCTGTGAAA
>MERGE58398ID
TACGGAGGGTGCAAGCGTTATCCGGAATCACTGGGTTTAAAGGGTGCGTAGGCGGCGTTATAAGTCAGAAGTGAAA
>MERGE60237ID
TACGGAGGGTGCAAGCGTTATCCGGATTTACTGGGTTTAAAGGGTGCGCAGGCGGTATTGTAAGTCAGTGGTGAAA
>MERGE44311ID
TACGGAGGGGGTTAGCGTTGTTCGGAATTACTGGGCGTAAAGCGCACGTAGGCGGATTGGAAAGTTGGGGGGGAAA
>MERGE59699ID
TACGGAGGGTGCAAGCGTTATCCGGAATTACTGGGTTTAAAGGGTGCGTAGGCGGCCTGACAAGTCAGAGGTGAAA
>MERGE66246ID
TACGGAGGGTGCGAGCGTTAATCGGAATTACTGGGCGTAAAGCGCGCGTAGGCGGTTGTTTAAGTCGGATGTGAAA
>MERGE229161ID
TACGGAGGGGGCTAGCGTTGTTCGGAATTACTGGGCGTAAAGCGCACGTAGGCGGACCGATCAGTCGGGGGTGAAA
>MERGE42232ID
TACGGAGGGGGCTAGCGTTGTTCGGAATTACTGGGCGTAAAGCGCACGTAGGCGGACTATTAAGTGAGGGGTGAAA
>MERGE10148ID
TACAGGGGTCGCAAGTGTTATCCGGAATTATTGGGCGTAAAGCGTCTGCAGGTTGATGTAAAAGTCTTTTGTTAAA
>MERGE36598ID
TACGGAGGATCCGAGCGTTATCCGGAATCATTGGGTTTAAAGGGTCCGTAGGCGGGCCATTAAGTCAGGGGTGAAA
>MERGE53441ID
TACGGAGGGTGCAAGCGTTAATCGGAATTACTGGGCGTAAAGCGCGCGTAGGCGGCTAAATCAGTCGGGTGTGAAA
>MERGE19612ID
TACGAAGGGGGCTAACGTTGTTCGGATTTACTGGGCGTAAAGCGTACGTAGGCGGATTAGAAAGTAAGGGGTGAAA
>MERGE58245ID
TACGGAGGGTGCAAGCGTTATCCGGAATCACTGGGTTTAAAGGGTGCGCAGGCGGCCGCATAAGTCAGAAGTGAAA
>MERGE75370ID
TACGTAGGGGGCAAGCGTTATCCGGAATTACTGGGTGTAAAGGGTGCGTAGGCGGTTTGCTAAGTCAGATGTGAAA
>MERGE19093ID
TACGAAGGGGGCGAGCGTTGTTCGGAATTACTGGGCGTAAAGGGAGCGCAGGCGGTTCATTTAGTCAGACGTGAAA
>MERGE68955ID
TACGGAGGGTGCGAGCGTTGTTCGGAATTACTGGGCGTAAAGGGCGCGCAGGCGGCTTGATTAGTCAGATGTGAAA
>MERGE58386ID
TACGGAGGGTGCAAGCGTTATCCGGAATCACTGGGTTTAAAGGGTGCGTAGGCGGCGCTATAAGTCAGAGGTGAAA
>MERGE66980ID
TACGGAGGGTGCGAGCGTTAATCGGAATTACTGGGCGTAAAGCGCGTGTAGGTGGTTAATTAAGTCAGATGTGAAA
>MERGE59333ID
TACGGAGGGTGCAAGCGTTATCCGGAATCATTGGGTTTAAAGGGTCCGTAGGCGGGCTATTAAGTCAGAGGTGAAA
>MERGE44951ID
TACGGAGGGGGTTAGCGTTGTTCGGAATTACTGGGCGTAAAGCGTACGTAGGCGGACTAATAAGTCGAGGGTGAAA
>MERGE71374ID
TACGGGGGATGCAAGCGTTATCCGGAATCATTGGGCGTAAAGCGCCTGTAGGTTGTTTAATAAGTCCGTTGTTAAA
>MERGE72194ID
TACGGGGGGTCCGAGCGTTAATCGGAATTACTGGGCGTAAAGGGTCTGTAGGTGGTTTGTTAAGTCAGATGTGAAA
>MERGE54994ID
TACGGAGGGTGCAAGCGTTAATCGGAATTACTGGGCGTAAAGCGCTCGTAGGCGGTTTGTTAAGTCGGATGTGAAA
>MERGE16527ID
TACGAAGGGAGCTAGCGTTGTTCGGAATTACTGGGCGTAAAGCGCGCGTAGGCGGACCGGAAAGTTAGGGGTGAAA
>MERGE58372ID
TACGGAGGGTGCAAGCGTTATCCGGAATCACTGGGTTTAAAGGGTGCGTAGGCGGCCTTATAAGTCAGATGTGAAA
>MERGE58471ID
TACGGAGGGTGCAAGCGTTATCCGGAATCACTGGGTTTAAAGGGTGCGTAGGCGGTCTGATAAGTCAGAGGTGAAA
>MERGE293132ID
TACGTAGGGAGCGAGCGTTATCCGGAATTACTGGGCGTAAAGCGCATGTAGGCGGTTTATTAAGTTGGATGTGAAA
>MERGE48323ID
TACGGAGGGTCCAAGCGTTATCCGGATTTATTGGGTTTAAAGGGTCCGTAGGCGGGAAGATAAGTCAGTGGTGAAA
>MERGE42479ID
TACGGAGGGGGCTAGCGTTGTTCGGAATTACTGGGCGTAAAGCGTACGTAGGCGGACTATTAAGTTAGAGGTGAAA
>MERGE73005ID
TACGGGGGGTGCAAGCGTTATTCGGAATTATTGGGCGTAAAGGGCGCGTAGGCGGTCTTGTCGGTCAGATGTGAAA
>MERGE58162ID
TACGGAGGGTGCAAGCGTTATCCGGAATCACTGGGTTTAAAGGGTACGTAGGCGGCTAAATAAGTCAGAGGTGAAA
>MERGE68200ID
TACGGAGGGTGCGAGCGTTAATCGGATTTACTGGGCGTAAAGGGTGCGCAGGCGGAAATTTAAGTCAGACGTAAAA
>MERGE192039ID
GACAGAGGATGCAAGCGTTATCCGGATTAATTGGGCGTAAAGCGTCTGTAGGTGGTTTATCAAGTCTTTTGTCAAA
>MERGE74674ID
TACGTAGGGACCAAGCGTTGTCCGGAATTATTGGGCGTAAAGAGCTCGTAGGCGGTTCGGTAAGTCGGGTGTGAAA
>MERGE35955ID
TACGGAGGATCCAAGCGTTATCCGGATTTATTGGGTTTAAAGGGTCCGTAGGCGGGTCTTTAAGTCAGTGGTGAAA
>MERGE2868ID
CACGTACTGTGCGAACGTTATTCGGAATCACTGGGCTTAAAGGGTGCGTAGGCGGCTTTATAAGTCAGGTGTGAAA
>MERGE45264ID
TACGGAGGGGGTTAGCGTTGTTCGGAATTACTGGGCGTAAAGCGTACGTAGGCGGGTTGTTAAGTTAGAGGTGAAA
>MERGE59817ID
TACGGAGGGTGCAAGCGTTATCCGGAATTATTGGGTTTAAAGGGTGCGTAGGCGGAAATTTAAGTCAGTGGTGAAA
>MERGE78466ID
TACGTAGGTCCCGAGCGTTGTCCGGATTTATTGGGCGTAAAGCGAGCGCAGGTGGTTTATTAAGTCTGGTGTAAAA
>MERGE70637ID
TACGGGAAGGGCAAGCGTTATCCGGCATGACTGGGCGTAAAGAGTCCGTAGACTGTAAAGTAAGTTTCTTGTTAAA
>MERGE57606ID
TACGGAGGGTGCAAGCGTTACTCGGAATCACTGGGCGTAAAGGATGCGTAGGCGGATAATCAAGTCAAAAGTGAAA
>MERGE14217ID
TACGAACTGTGCGAACGTTATTCGGAATCACTGGGCTTAAAGGGTGCGTAGGCGGATTTGTAGGTCAGATGTGAAA
>MERGE43874ID
TACGGAGGGGGTTAGCGTTGTTCGGAATTACTGGGCGTAAAGCGCACGTAGGCGGACTGATCAGTCAGAGGTGAAA
>MERGE53122ID
TACGGAGGGTGCAAGCGTTAATCGGAATTACTGGGCGTAAAGCGCACGTAGGTGGTTTTTTAAGCTAGATGTGAAA
>MERGE31454ID
TACGGAGACTGCAAGCGTTACTCGGATTCACTGGGCGTAAAGGGTGCGTAGGCCGCTAAGTGTGTCAGGTGTGAAA
>MERGE44623ID
TACGGAGGGGGTTAGCGTTGTTCGGAATTACTGGGCGTAAAGCGCGCGTAGGCGGACTAGAAAGTTAGAGGTGAAA
>MERGE123732ID
TACGGAGGGTGCAAGCGTTATCCGGAATCACTGGGTTTAAAGGGTGCGTAGGCGGAATAATAAGTCAGATGTGAAA
>MERGE16536ID
TACGAAGGGAGCTAGCGTTGTTCGGAATTACTGGGCGTAAAGCGCGCGTAGGCGGACTGGAAAGTTGGGGGTGAAA
>MERGE80802ID
TACTGAGGGTGCAAGCGTTAATCGGAATTACTGGGCGTAAAGCGAGTGTAGGCGGCTATTTAAGTCGGATGTGAAA
>MERGE74681ID
TACGTAGGGACCAAGCGTTGTTCGGATTTACTGGGCGTAAAGGGTGCGTAGGCGGCGTGATAAGTCACTTGTGAAA
>MERGE80667ID
TACTGAAGGTGCAAGCGTTAATCGGAATCACTGGGCGTAAAGCGCTCGTAGGTGGCTTTGTAAGTCAGATGTGAAA
>MERGE80796ID
TACTGAGGGTGCAAGCGTTAATCGGAATTACTGGGCGTAAAGCGAGTGTAGGCGGCTACCTAAGTCGGATGTGAAA
>MERGE137855ID
TACGTAGGTGGCGAACGTTATCCGGAATCACTGGGCGTAAAGGGTCCGCAGGTGGTCTTAAAGGTCTGGCGTGAAA
>MERGE58188ID
TACGGAGGGTGCAAGCGTTATCCGGAATCACTGGGTTTAAAGGGTACGTAGGCTGTAATATAAGTCAGACGTCAAA
>MERGE44221ID
TACGGAGGGGGTTAGCGTTGTTCGGAATTACTGGGCGTAAAGCGCACGTAGGCGGATTAGTCAGTTAGAGGTGAAA
>MERGE2913ID
CACGTAGGGACCAAGCGTTGTCCGGATTTATTGGGCGTAAAGAGCTCGTAGGCGGTTTCGTAAGTCGGATGTGAAA
>MERGE78769ID
TACGTAGGTGGCAAGCGTTGTCCGGAATTATTGGGCGTAAAGCGCGCGCAGGCGGTTCCTTAAGTCTGATGTGAAA
>MERGE33553ID
TACGGAGGATCCAAGCGTTATCCGGAATCATTGGGTTTAAAGGGTCCGTAGGCGGGTCTATAAGTCAGTGGTGAAA
>MERGE60755ID
TACGGAGGGTGCAAGCGTTATCCGGATTTATTGGGTTTAAAGGGTCCGTAGGCGGACGACTAAGTCAGTGGTGAAA
>MERGE19747ID
TACGAAGGGGGCTAGCGTTGTTCGGAATAACTGGGCGTAAAGAGTACGTAGGTGGATTGTTAAGTGAGGGGTGAAA
>MERGE33527ID
TACGGAGGATCCAAGCGTTATCCGGAATCATTGGGTTTAAAGGGTCCGTAGGCGGGCCGTTAAGTCAGGGGTGAAA
>MERGE59321ID
TACGGAGGGTGCAAGCGTTATCCGGAATCATTGGGTTTAAAGGGTCCGTAGGCGGGCGATTAAGTCAGGGGTGAAA
>MERGE58415ID
TACGGAGGGTGCAAGCGTTATCCGGAATCACTGGGTTTAAAGGGTGCGTAGGCGGCGTTGTAAGTCAGAAGTGAAA
>MERGE37066ID
TACGGAGGATGCAAGCGTTATCCGGATTCATTGGGTTTAAAGGGTTCGCAGGCGGCGTATTAAGTCAGTGGTGAAA
>MERGE13447ID
TACGAAAGGGGCTAGCGTTGTTCGGATTTACTGGGCGTAAAGGGCACGCAGGCGGTCTTGCCAGTCAGGGGTGAAA
>MERGE48680ID
TACGGAGGGTCCAAGCGTTGTCCGGAATTATTGGGTTTAAAGGGTGCGTAGGCGGTCTTTTAAGTCAGAGGTGAAA
>MERGE38318ID
TACGGAGGGAGCTAGCGTTGTTCGGAATTACTGGGCGTAAAGCGCGCGTAGGCGGTTTGCCAAGTCAGAGGTGAAA
>MERGE80855ID
TACTGAGGGTGCGAGCGTTAATCGGAATTACTGGGCGTAAAGAGTACGTAGGCGGTTTGACCAGTCAGATGTGAAA
>MERGE39884ID
TACGGAGGGGACTAGCGTTGTTCGGAATTACTGGGCGTAAAGCGCACGTAGGCGGACCGAAAAGTTGGGGGTGAAA
>MERGE59244ID
TACGGAGGGTGCAAGCGTTATCCGGAATCATTGGGTTTAAAGGGTCCGTAGGCGGACTATTAAGTCAGAGGTGAAA
>MERGE62967ID
TACGGAGGGTGCAAGCGTTGTTCGGAATTACTGGGCGTAAAGCGCGCGTAGGCGGTTGTATAAGTCAGATGTGAAA
>MERGE124494ID
TACGGAGGGTGCAAGCGTTATCCGGAATTACTGGGTTTAAAGGGTGCGTAGGCGGATTAACAAGTCAGAGGTGAAA
>MERGE49254ID
TACGGAGGGTCCGAGCGTTAATCGGAATTACTGGGCGTAAAGCGCGCGTAGGCGGCTAAGTCAGTCAGATGTGAAA
>MERGE70803ID
TACGGGAGGGGCGAGCGTTATTCGGAATGACTGGGCGTAAAGGGTTCGTAGACGGTATTGCCAGTTAATTGTCAAA
>MERGE53999ID
TACGGAGGGTGCAAGCGTTAATCGGAATTACTGGGCGTAAAGCGCGCGTAGGCGGTTATTTAAGTCGGATGTGAAA
>MERGE59691ID
TACGGAGGGTGCAAGCGTTATCCGGAATTACTGGGTTTAAAGGGTGCGTAGGCGGCATGATAAGTCAGAGGTGAAA
>MERGE67232ID
TACGGAGGGTGCGAGCGTTAATCGGAATTACTGGGCGTAAAGCGTACGTAGGCGGATGATTAAGCGAGATGTGAAA
>MERGE80423ID
TACTAAAGGTGCGAGCGTTAATCGGAATTACTGGGCGTAAAGCGCGTGCAGGCGGTTCGTTAAGTCAAATGTGAAA
>MERGE30170ID
TACGGAAGGTGCAAGCGTTATCCGGAATCACTGGGTTTAAAGGGTGCGTAGGCGGCGTAATAAGTCAGAGGTGAAA
>MERGE59798ID
TACGGAGGGTGCAAGCGTTATCCGGAATTATTGGGTTTAAAGGGTCCGTAGGCGGACCTTTAAGTCAGTGGTGAAA
>MERGE45168ID
TACGGAGGGGGTTAGCGTTGTTCGGAATTACTGGGCGTAAAGCGTACGTAGGCGGATTAGTAAGTTAAGGGTGAAA
>MERGE42487ID
TACGGAGGGGGCTAGCGTTGTTCGGAATTACTGGGCGTAAAGCGTACGTAGGCGGATCAGAAAGTAAGGGGTGAAA
>MERGE58507ID
TACGGAGGGTGCAAGCGTTATCCGGAATCACTGGGTTTAAAGGGTGCGTAGGCGGTTTAATAAGTCAGAAGTGAAA
>MERGE58453ID
TACGGAGGGTGCAAGCGTTATCCGGAATCACTGGGTTTAAAGGGTGCGTAGGCGGGCTATTAAGTCAGAGGTGAAA
>MERGE72946ID
TACGGGGGGTGCAAGCGTTATTCGGAATCATTGGGCGTAAAGAGCACGTAGGCGGCTTGGTAAGTCAGATGTGAAA
>MERGE33950ID
TACGGAGGATCCAAGCGTTATCCGGAATCATTGGGTTTAAAGGGTCCGTAGGTGGACTGGTCAGTCAGAGGTGAAA
>MERGE128511ID
TACGGAGGGTGCGAGCGTTAATCGGAATTACTGGGCGTAAAGCGCACGTAGGCGGTTTATTAAGTCGGATGTGAAA
>MERGE15097ID
TACGAAGGGACCTAGCGTAGTTCGGAATTACTGGGCTTAAAGAGCTCGTAGGTGGTTAAAATAGTTGATGGTGAAA
>MERGE42501ID
TACGGAGGGGGCTAGCGTTGTTCGGAATTACTGGGCGTAAAGCGTACGTAGGCGGATTAGTAAGTAAGATGTGAAA
>MERGE58339ID
TACGGAGGGTGCAAGCGTTATCCGGAATCACTGGGTTTAAAGGGTGCGTAGGCGGCATGTTAAGTCAGAGGTGAAA
>MERGE7775ID
TACAGAGGGTGCAAGCGTTAATCGGAATTACTGGGCGTAAAGCGCGCGTAGGTGGGTAGTTAAGTTATGTGTGAAA
>MERGE78876ID
TACGTAGGTGGCGAGCGTTATCCGGATTTATTGGGTTTAAAGGGTGCGTAGGCGGCTTTTTAAGTCGGTGGTTAAA
>MERGE80806ID
TACTGAGGGTGCAAGCGTTAATCGGAATTACTGGGCGTAAAGCGAGTGTAGGCGGTTACCTAAGTCGGATGTGAAA
>MERGE44957ID
TACGGAGGGGGTTAGCGTTGTTCGGAATTACTGGGCGTAAAGCGTACGTAGGCGGACTAGTAAGTTAGAGGTGAAA
>MERGE137831ID
TACGTAGGTGGCAAGCGTTGTCCGGATTTACTGGGCGTAAAGGGAGCGTAGGCGGATATTTAAGTGGGATGTGAAA
>MERGE67701ID
TACGGAGGGTGCGAGCGTTAATCGGAATTACTGGGCGTAAAGGGTACGTAGGCGGCTTTATAAGTCAGATGTGAAA
>MERGE71893ID
TACGGGGGGGACAAGTCTTATTCGGAATGACTGGGCGTAAAGGGTCTGTAGGCGGTTTATTAAGTGAAACGCAAAA
>MERGE58380ID
TACGGAGGGTGCAAGCGTTATCCGGAATCACTGGGTTTAAAGGGTGCGTAGGCGGCGATATAAGTCAGAAGTGAAA
>MERGE2420ID
CACGGGGGGCGCAAGCGTTATTCGGAATTATTGGGCGTAAAGGGCGCGCAGGCGGTCTTGTCCGTCAGGTGTGAAA
>MERGE42555ID
TACGGAGGGGGCTAGCGTTGTTCGGAATTACTGGGCGTAAAGCGTGCGTAGGCGGACTAGAAAGTTAGATGTGAAA
>MERGE71447ID
TACGGGGGATGCAAGCGTTATCCGGAATTATTGGGCGTAAAGCGTCCGTAGGCGGCCAAGCAAGTTTGTTGTTAAA
>MERGE46124ID
TACGGAGGGTACAAGCGTTATTCGGATTTATTGGGCGTAAAGGGCGCGTAGGCGGCTTGATAAGTGAAAGGTGAAA
>MERGE60434ID
TACGGAGGGTGCAAGCGTTATCCGGATTTATTAGGTTTAAAGGGTCCGTAGGCGGAAATTTAAGTCAGTGGTGAAA
>MERGE126759ID
TACGGAGGGTGCAAGCGTTGTTCGGAATTACTGGGCGTAAAGCGCGCGTAGGCGGCTATATAAGTCAGATGTGAAA
>MERGE66736ID
TACGGAGGGTGCGAGCGTTAATCGGAATTACTGGGCGTAAAGCGCGCGTAGGTGGTTTATTAAGTCAGATGTGAAA
>MERGE34436ID
TACGGAGGATCCAAGCGTTATCCGGAATCATTGGGTTTAAAGGGTGCGTAGGCGGATTAATAAGTCAGAGGTGAAA
>MERGE16900ID
TACGAAGGGCCCTAGCGTAGTTCGGAATTACTGGGCGTAAAGAGTATGTAGGCGGCTAGATAAGTTAATTGTGAAA
>MERGE50508ID
TACGGAGGGTCCGAGCGTTATCCGGAATTATTGGGTTTAAAGGGTCCGTAGGCGGGCCGGTAAGTCAGAGGTGAAA
>MERGE23421ID
TACGAAGGTCCCGAGCGTTGTTCGGAATCACTGGGCGTAAAGGGAGCGTAGGCGGCGTGGTAAGTCAGATGTGAAA
>MERGE45234ID
TACGGAGGGGGTTAGCGTTGTTCGGAATTACTGGGCGTAAAGCGTACGTAGGCGGATTGGAAAGTTAGGGGTGAAA
>MERGE27053ID
TACGAGGGGTGCTAGCGTTGTCCGGATTTACTGGGCGTAAAGGGTACGTAGGCGTTTTAAAAAGTTGAATGTTAAA
>MERGE59687ID
TACGGAGGGTGCAAGCGTTATCCGGAATTACTGGGTTTAAAGGGTGCGTAGGCGGATATGTAAGTCAGAGGTGAAA
>MERGE45192ID
TACGGAGGGGGTTAGCGTTGTTCGGAATTACTGGGCGTAAAGCGTACGTAGGCGGATTAGTCAGTCAGAGGGGAAA
>MERGE36932ID
TACGGAGGATGCAAGCGTTATCCGGAATCATTGGGTTTAAAGGGTCCGTAGGCGGACAATTAAGTCAGAGGTGAAA
>MERGE62998ID
TACGGAGGGTGCAAGCGTTGTTCGGAATTACTGGGCGTAAAGCGCGCGTAGGTGGTTATATAAGTCAGATGTGAAA
>MERGE37169ID
TACGGAGGATGCAAGCGTTATCCGGATTTATTGGGTTTAAAGGGTCCGTAGGCGGATTTTTAAGTCAGTGGTGAAA
>MERGE44080ID
TACGGAGGGGGTTAGCGTTGTTCGGAATTACTGGGCGTAAAGCGCACGTAGGCGGATTAGTAAGTCAGAGGTGAAA
>MERGE71546ID
TACGGGGGGAACAAGCATTATTCGGAATGATTTGGCGTAAAAAGTTTGTAGATTGTTTTTTAAGTTGGAAAAAAAA
>MERGE22862ID
TACGAAGGGTGCTAGCGTTGTTCGGAATTACTGGGCGTAAAGGGCGTGTAGGCGGCTTATTTAGTTAGATGTGAAA
>MERGE43872ID
TACGGAGGGGGTTAGCGTTGTTCGGAATTACTGGGCGTAAAGCGCACGTAGGCGGACTATTAAGTTAGGGGTGAAA
>MERGE45246ID
TACGGAGGGGGTTAGCGTTGTTCGGAATTACTGGGCGTAAAGCGTACGTAGGCGGATTGGTAAGTTAGAGGTGAAA
>MERGE58347ID
TACGGAGGGTGCAAGCGTTATCCGGAATCACTGGGTTTAAAGGGTGCGTAGGCGGCCAGATAAGTCAGAGGTGAAA
>MERGE49321ID
TACGGAGGGTCCGAGCGTTAATCGGAATTACTGGGCGTAAAGCGCGCGTAGGTGGATTGGTCAGTCAGATGTGAAA
>MERGE59753ID
TACGGAGGGTGCAAGCGTTATCCGGAATTACTGGGTTTAAAGGGTGCGTAGGCGGTTTTATAAGTCAGTGGTGAAA
>MERGE23395ID
TACGAAGGTCCCGAGCGTTATTCGGAATCACTGGGCGTAAAGGGAGCGTAGGCGGCGTGGAAAGTCAGATGTGAAA
>MERGE23164ID
TACGAAGGTCCCAAGCGTTGTTCGGAATCACTGGGCGTAAAGAGTATGTAGGCGGCGTGGAAAGTCAGATGTGAAA
>MERGE44727ID
TACGGAGGGGGTTAGCGTTGTTCGGAATTACTGGGCGTAAAGCGCGCGTAGGCGGATTGGAAAGTATGGGGTGAAA
>MERGE59129ID
TACGGAGGGTGCAAGCGTTATCCGGAATCATTGGGTTTAAAGGGTCCGCAGGCGGTCGATTAAGTCAGAGGTGAAA
>MERGE59339ID
TACGGAGGGTGCAAGCGTTATCCGGAATCATTGGGTTTAAAGGGTCCGTAGGCGGGCTTGTAAGTCAGTGGTGAAA
>MERGE71415ID
TACGGGGGATGCAAGCGTTATCCGGAATCATTGGGCGTAAAGCGTCTGTAGGTGGCTTAATAAGTCTGTTGTTAAA
>MERGE17916ID
TACGAAGGGGGCAAGCGTTACTCGGAATTATTGGGCGTAAAGCGTGCGTAGGCGGCTTTATAAGTTGGAAGTGAAA
>MERGE55704ID
TACGGAGGGTGCAAGCGTTAATCGGAATTACTGGGCGTAAAGGGTACGTAGGCGGTTAGATAAGTTGGATGTGAAA
>MERGE38156ID
TACGGAGGGAGCTAGCGTTGTTCGGAATTACTGGGCGTAAAGAGAACGTAGGCGGTCTATCAAGTCAGGGGTGAAA
>MERGE43899ID
TACGGAGGGGGTTAGCGTTGTTCGGAATTACTGGGCGTAAAGCGCACGTAGGCGGATAATTAAGTCAGAGGTGAAA
>MERGE143407ID
GACGGAGGATGCAAGCGTTATCCGGAATTATTGGGCGTAAAGCGTCCGTAGGTGGTTTTGAAAGTCTGTTGTTAAA
>MERGE57111ID
TACGGAGGGTGCAAGCGTTACTCGGAATCACTGGGCGTAAAGAGCGTGTAGGCGGATAAATAAGTTTGAAGTGAAA
>MERGE20418ID
TACGAAGGGGGCTAGCGTTGTTCGGAATTACTGGGCGTAAAGCGTACGTAGGCGGATTAGAAAGTATGGGGTGAAA
>MERGE45146ID
TACGGAGGGGGTTAGCGTTGTTCGGAATTACTGGGCGTAAAGCGTACGTAGGCGGATTAGAAAGTATGGGGTGAAA
>MERGE49535ID
TACGGAGGGTCCGAGCGTTAATCGGAATTACTGGGCGTAAAGCGTGCGTAGGCGGTTTGTTAAGCAAGATGTGAAA
>MERGE74672ID
TACGTAGGGACCAAGCGTTGTCCGGAATTATTGGGCGTAAAGAGCTCGTAGGCGGTTCGGTAAGTCAGGTGTGAAA
>MERGE47907ID
TACGGAGGGTCCAAGCGTTATCCGGATTCATTGGGTTTAAAGGGTGCGCAGGCGGACCTTTAAGTCAGTGGTGAAA
>MERGE58469ID
TACGGAGGGTGCAAGCGTTATCCGGAATCACTGGGTTTAAAGGGTGCGTAGGCGGTCAGATAAGTTAGAGGTGAAA
>MERGE58440ID
TACGGAGGGTGCAAGCGTTATCCGGAATCACTGGGTTTAAAGGGTGCGTAGGCGGCTTGATAAGTCAGAGGTGAAA
>MERGE58446ID
TACGGAGGGTGCAAGCGTTATCCGGAATCACTGGGTTTAAAGGGTGCGTAGGCGGCTTTGTAAGTCAGATGTGAAA
>MERGE47331ID
TACGGAGGGTCCAAGCGTTATCCGGAATCATTGGGTTTAAAGGGTCCGTAGGCGGGCTATTAAGTCAGAGGGGAAA
>MERGE26071ID
TACGAGGGGTGCAAGCGTTAATCGGAATTACTGGGCGTAAAGCGAGCGTAGGCGGCTGAATAAGCTGGATGTGAAA
>MERGE123051ID
TACGGAGGGTGCAAGCGTTACTCGGAATCACTGGGCGTAAAGAGTATGTAGGTGGACTATTAAGTCTTGAGTGAAA
>MERGE2560ID
CACGTAAGGAGCGAGCGTTGTTCGGAATTATTGGGCGTAAAGGGCGTGTAGGCGGTTAATTAAGTCTTGTTTGAAA
>MERGE59722ID
TACGGAGGGTGCAAGCGTTATCCGGAATTACTGGGTTTAAAGGGTGCGTAGGCGGGTCTATAAGTCAGTGGTGAAA
>MERGE63503ID
TACGGAGGGTGCAAGCGTTGTTCGGATTTACTGGGCGTAAAGCGCGCGCAGGCGGATTATCAAGTCAGATGTGAAA
>MERGE57656ID
TACGGAGGGTGCAAGCGTTACTCGGAATCACTGGGCGTAAAGGGCGCGTAGGCGGGTTGTCAAGTCTTAAGTGAAA
>MERGE75446ID
TACGTAGGGGGCAAGCGTTATCCGGATTTACTGGGTGTAAAGGGTACGTAGGCGGTCTGCTAAGTCAGATGTGAAA
>MERGE58540ID
TACGGAGGGTGCAAGCGTTATCCGGAATCACTGGGTTTAAAGGGTGCGTAGGTGGCTTAATAAGTCAGAGGTGAAA
>MERGE34237ID
TACGGAGGATCCAAGCGTTATCCGGAATCATTGGGTTTAAAGGGTCCGTAGGTGGTTTATTCAGTCAGAGGTGAAA
>MERGE66590ID
TACGGAGGGTGCGAGCGTTAATCGGAATTACTGGGCGTAAAGCGCGCGTAGGTGGTAAGGTCAGTCGGATGTGAAA
>MERGE294363ID
TACGTAGGTGGCAAGCGTTATCCGGAATCACTGGGCGTAAAGGGCACGCAGGCGGTTGAACAAGTTCGGCGTGAAA
>MERGE26283ID
TACGAGGGGTGCAAGCGTTAATCGGAATTACTGGGCGTAAAGCGTACGTAGGCGGTTTGTTAAGCAAGATGTGAAA
>MERGE36654ID
TACGGAGGATCCGAGCGTTATCCGGATTTATTGGGTTTAAAGGGTGCGTAGGCGGACTAATAAGTCAGTGGTGAAA
>MERGE58457ID
TACGGAGGGTGCAAGCGTTATCCGGAATCACTGGGTTTAAAGGGTGCGTAGGCGGGTAAATAAGTCAGAGGTGAAA
>MERGE78721ID
TACGTAGGTGGCAAGCGTTATCCGGATTTATTGGGTTTAAAGGGTGCGTAGGTGGTCTATTAAGTCAGTGGTTAAA
>MERGE75711ID
TACGTAGGGTCCAAGCGTTAATCGGAATTACTGGGCGTAAAGCGTGCGCAGGCGGTTGTGCAAGACCGATGTGAAA
>MERGE71362ID
TACGGGGGATGCAAGCGTTATCCGGAATCATTGGGCGTAAAGCGCCTGTAGGTTGCTTAATAAGTCTGTTGTTAAA
>MERGE62975ID
TACGGAGGGTGCAAGCGTTGTTCGGAATTACTGGGCGTAAAGCGCGCGTAGGCGGTTTGTTATGTCAGATGTGAAA
>MERGE59755ID
TACGGAGGGTGCAAGCGTTATCCGGAATTACTGGGTTTAAAGGGTGCGTAGGCGGTTTTTTAAGTCAGAGGTGAAA
>MERGE264553ID
TACGTAGGGGGCTAGCGTTATCCGGAATTACTGGGCGTAAAGGGTGCGTAGGTGGTTTCTTAAGTCAGAGGTGAAA
>MERGE44639ID
TACGGAGGGGGTTAGCGTTGTTCGGAATTACTGGGCGTAAAGCGCGCGTAGGCGGACTATTAAGTCAGGGGTGAAA
>MERGE3066ID
CACGTAGGGGGCAAGCGTTGTCCGGATTTATTGGGCGTAAAGAGCTCGTAGGCTGTTCAGTAAGTCGGGTGTGAAA
>MERGE43981ID
TACGGAGGGGGTTAGCGTTGTTCGGAATTACTGGGCGTAAAGCGCACGTAGGCGGATTAGAAAGTAGGGGGTGAAA
>MERGE36002ID
TACGGAGGATCCAAGCGTTATCCGGATTTATTGGGTTTAAAGGGTGCGTAGGCGGACCTATAAGTCAGAAGTGAAA
>MERGE80418ID
TACTAAAGGTGCGAGCGTTAATCGGAATTACTGGGCGTAAAGCGCGCGTAGGCGGTTTGGTAAGTCGGATGTGAAA
>MERGE59716ID
TACGGAGGGTGCAAGCGTTATCCGGAATTACTGGGTTTAAAGGGTGCGTAGGCGGGCTATTAAGTCAGAGGTGAAA
>MERGE74360ID
TACGTACCGGACAAACGTTATTCGGAATCACTGGGCTTAAAGAGTACGTAGGCTGCCTTGAAGGTGAGATGTGAAA
>MERGE44045ID
TACGGAGGGGGTTAGCGTTGTTCGGAATTACTGGGCGTAAAGCGCACGTAGGCGGATTAGACAGTTGGGGGGGAAA
>MERGE63054ID
TACGGAGGGTGCAAGCGTTGTTCGGAATTACTGGGCGTAAAGCGTACGTAGGCGGCGAGTTAAGTCGAATGTTAAA
>MERGE124072ID
TACGGAGGGTGCAAGCGTTATCCGGAATCATTGGGTTTAAAGGGTCCGCAGGCGGACTGATAAGTCAGTGGGGAAA
>MERGE109911ID
TACGGAGGGGGCAAGCGTTAATCGGAATTACTGGGCGTAAAGCGCGCGTAGGCGGTTATTTAAGTCAGATGTGAAA
>MERGE80416ID
TACTAAAGGTGCGAGCGTTAATCGGAATTACTGGGCGTAAAGCGCGCGTAGGCGGTTTGGTAAGTCAAATGTGAAA
>MERGE36854ID
TACGGAGGATGCAAGCGTTATCCGGAATCATTGGGCGTAAAGCGTCCGCAGGTGGCTAATCAAGTCTGCTGTTAAA
>MERGE41266ID
TACGGAGGGGGCGAGCGTTATCTAGAATAATTGGGCGTAAAGGGTTTGTAGGCGGTATTTAGCTGTTAAATGTTAA
>MERGE80410ID
TACTAAAGGTGCGAGCGTTAATCGGAATTACTGGGCGTAAAGCGCGCGTAGGCGGTTTAATAAGTCGGATGTGAAA
>MERGE63204ID
TACGGAGGGTGCAAGCGTTGTTCGGAATTATTGGGCGTAAAGCGCATGTAGGCGGACTATTAAGTCTGGTGTGAAA
>MERGE5635ID
GACGTAGGGAGCAAGCGTTGCCCGGAATTACTGGGCGTAAAGAGCTCGTAGGCGGGGGCGTGCGTCCGAGAGGAAA
>MERGE75455ID
TACGTAGGGGGCAAGCGTTATCCGGATTTACTGGGTGTAAAGGGTACGTAGGCGGTTCATTAAGTCAGATGTGAAA
>MERGE49263ID
TACGGAGGGTCCGAGCGTTAATCGGAATTACTGGGCGTAAAGCGCGCGTAGGCGGCTTGGTCAGTCAGATGTGAAA
>MERGE49441ID
TACGGAGGGTCCGAGCGTTAATCGGAATTACTGGGCGTAAAGCGTACGCAGGCGGTTTGTTAAGCGAGATGTGAAA
>MERGE58268ID
TACGGAGGGTGCAAGCGTTATCCGGAATCACTGGGTTTAAAGGGTGCGTAGGCGGAAAAATAAGTCAGAGGTGAAA
>MERGE31458ID
TACGGAGACTGCAAGCGTTACTCGGATTCACTGGGCGTAAAGGGTGCGTAGGCCGCTAAGTGTGTTAGGTGTGAAA
>MERGE70981ID
TACGGGAGTGGCAAGCGTTATCCGGAATTATTGGGCGTAAAGCGTCCGCAGGCGGCCCAAAAAGTCTGCTGTTAAA
>MERGE71769ID
TACGGGGGGATCGAACGTTAATCGGAATTACTGGGCGTAAAGCGCGCGTAGGCGGTTTGTTAAGTGAGATGTGAAA
>MERGE5112ID
GACGGAGGGGGCTAGCGTTATTCGGAATTACTGGGCGTAAAGGGCGCGTAGGCGGATTAGTAAGTTGGGAGTGAAA
>MERGE8946ID
TACAGAGGGTGCGAGCGTTAATCGGAATTACTGGGCGTAAAGCGCGCGTAGGCGGTTTGTTAAGTCGGATGTGAAA
>MERGE54093ID
TACGGAGGGTGCAAGCGTTAATCGGAATTACTGGGCGTAAAGCGCGCGTAGGCGGTTTAGTAAGTCGGGTGTGAAA
>MERGE59704ID
TACGGAGGGTGCAAGCGTTATCCGGAATTACTGGGTTTAAAGGGTGCGTAGGCGGCTAGATAAGTCAGGGGTGAAA
>MERGE80404ID
TACTAAAGGTGCGAGCGTTAATCGGAATTACTGGGCGTAAAGCGCGCGTAGGCGGCTTGTCAAGTTGGATGTGAAA
>MERGE38150ID
TACGGAGGGAGCTAGCGTTGTTCGGAATTACTGGGCGTAAAGAGAACGTAGGCGGCTATCCAAGTCAGGGGTGAAA
>MERGE79233ID
TACGTATGGTGCAAGCGTTATTCGGATTTATTGGGCGTAAAGGGTCCGTAGGTGGTTTATTAAGTCAGATGTGAAA
>MERGE60212ID
TACGGAGGGTGCAAGCGTTATCCGGATTTACTGGGTTTAAAGGGTGCGCAGGCGGTAATATAAGTCAGTGGTGAAA
>MERGE53675ID
TACGGAGGGTGCAAGCGTTAATCGGAATTACTGGGCGTAAAGCGCGCGTAGGCGGCTTGGTCAGTTGGATGTGAAA
>MERGE43832ID
TACGGAGGGGGTTAGCGTTGTTCGGAATTACTGGGCGTAAAGCGCACGTAGGCGGACTAATAAGTCGAGGGGGAAA
>MERGE19755ID
TACGAAGGGGGCTAGCGTTGTTCGGAATAACTGGGCGTAAAGCGCACGTAGGCGGATTGGAAAGTTAGAGGGGAAA
>MERGE22594ID
TACGAAGGGTGCTAGCATTGTTCGGAATCATTGGGCGTAAAGCGTATGTAGGCGGCTTTGTAAGTTGGTTGTGAAA
>MERGE33253ID
TACGGAGGATCCAAGCGTTATCCGGAATCATTGGGTTTAAAGGGTCCGCAGGCGGTTGTTTAAGTCAGAGGTGAAA
>MERGE57232ID
TACGGAGGGTGCAAGCGTTACTCGGAATCACTGGGCGTAAAGAGCGTGTAGGCGGATTATTAAGTCAGAAGTGAAA
>MERGE48642ID
TACGGAGGGTCCAAGCGTTGTCCGGAATCACTGGGTGTAAAGGGTGCGCAGGCGGGCATGTAAGTCAGGGGTGAAA
>MERGE62395ID
TACGGAGGGTGCAAGCGTTGTCCGGATTTATTGGGTTTAAAGGGTGCGTAGGCGGTACGCTAAGTCAGTGGTGAAA
>MERGE58547ID
TACGGAGGGTGCAAGCGTTATCCGGAATCACTGGGTTTAAAGGGTGCGTAGGTGGTCTTATAAGTCAGATGTGAAA
>MERGE36062ID
TACGGAGGATCCAAGCGTTATCCGGATTTATTGGGTTTAAAGGGTGCGTAGGCGGGTCTTTAAGTCAGTGGTGAAA
>MERGE53945ID
TACGGAGGGTGCAAGCGTTAATCGGAATTACTGGGCGTAAAGCGCGCGTAGGCGGTTAGATAAGTCAGATGTGAAA
>MERGE9566ID
TACAGAGGTGGCAAGCGTTAATCGGAATTACTGGGCGTAAAGGGTCCGCAGGTTGTTTAGTGTGTCGGGTGTGAAA
>MERGE5668ID
GACGTAGGGGGCGAGCGTTATCCGGATTCATTGGGCGTAAAGGGCTCGTAGGTGGTTACGTAAGTCGGATGTGAAA
>MERGE59686ID
TACGGAGGGTGCAAGCGTTATCCGGAATTACTGGGTTTAAAGGGTGCGTAGGCGGATAAATAAGTCAGAGGTGAAA
>MERGE63114ID
TACGGAGGGTGCAAGCGTTGTTCGGAATTACTGGGCGTAAAGGGCGCGTAGGCGGCTTGGTAAGTTAGATGTGAAA
>MERGE44944ID
TACGGAGGGGGTTAGCGTTGTTCGGAATTACTGGGCGTAAAGCGTACGTAGGCGGACTAAAAAGTTAGGGGTGAAA
>MERGE37576ID
TACGGAGGATGCGAGCGTTATCCGGATTTATTGGGTTTAAAGGGTGCGTAGGCGGAATGGTAAGTCAGTGGTGAAA
>MERGE54002ID
TACGGAGGGTGCAAGCGTTAATCGGAATTACTGGGCGTAAAGCGCGCGTAGGCGGTTATTTAAGTTGGATGTGAAA
>MERGE75375ID
TACGTAGGGGGCAAGCGTTATCCGGAATTACTGGGTGTAAAGGGTGCGTAGGCGGTTTGTTAAGTTAGATGTGAAA
>MERGE79350ID
TACGTATGTCACAAGCGTTATCCGGATTTATTGGGCATAAAGGGCATCTAGGCGGCTTAGTAAGTCTGATGTTAAA
>MERGE61323ID
TACGGAGGGTGCAAGCGTTATTCGGAATCACTGGGCGTAAAGCGCGCGTAGGCGGCCTTGTAAGTCAGATGTGAAA
>MERGE38401ID
TACGGAGGGATCAAACGTTAATCGGAATTACTGGGCGTAAAGCGCGCGTAGGCGGTTGATTAAGTGATATGTGAAA
>MERGE60970ID
TACGGAGGGTGCAAGCGTTATCCGGATTTATTGGGTTTAAAGGGTGCGTAGGCGGAAAAATAAGTCAGTGGTGAAA
>MERGE60274ID
TACGGAGGGTGCAAGCGTTATCCGGATTTACTGGGTTTAAAGGGTGCGTAGGCGGCATGATAAGTCAGAGGTGAAA
>MERGE5370ID
GACGGAGGGTGCAAGCGTTGTTCGGAATCATTGGGCGTAAAGAGTGCGTAGGCGGCATAGCAAGTCGGGTGTGAAA
>MERGE14140ID
TACGAACTGCGCAAACGTTATTCGGAATCACTGGGCTTAAAGGGTGCGTAGGCGGATTTGTAGGTCAGATGTGAAA
>MERGE77771ID
TACGTAGGGTGCGAGCGTTAATCGGAATTACTGGGCGTAAAGCGTGCGCAGGCGGTTTTGTAAGACAGAGGTGAAA
>MERGE33508ID
TACGGAGGATCCAAGCGTTATCCGGAATCATTGGGTTTAAAGGGTCCGTAGGCGGGCAATTAAGTCAGAGGTGAAA
>MERGE36850ID
TACGGAGGATGCAAGCGTTATCCGGAATCATTGGGCGTAAAGCGTCCGCAGGTGGCAAATCAAGTCTGCTGTTAAA
>MERGE10386ID
TACATAGGGCGCGAGCGTTATCCGGAATTATTGGGCGTAAAGCGTTCGTAGGTGGTTTAGTAAGTCTGAAGTTAAA
>MERGE56874ID
TACGGAGGGTGCAAGCGTTACTCGGAATCACTGGGCGTAAAGAGAATGTAGGCGGGTAGATAAGTCAGAAGTGAAA
>MERGE37521ID
TACGGAGGATGCGAGCGTTATCCGGATTTATTAGGTTTAAAGGGTGCGTAGGCGGGCCTTTAAGTCAGTGGTGAAA
>MERGE42013ID
TACGGAGGGGGCTAGCGTTGTTCGGAATCACTGGGCGTAAAGCGCGCGTAGGCGGGCTGGTCAGTTGAGGGTGAAA
>MERGE28004ID
TACGGAAGGGGCTAGTGTTATTCGAAATTACTGGGCGTAAAGGGTAGCTAGGCTGTTGATTCAGTTGTAAGTTAAA
>MERGE20196ID
TACGAAGGGGGCTAGCGTTGTTCGGAATTACTGGGCGTAAAGCGCACGTAGGCGGACATTTAAGTCAGGGGTGAAA
>MERGE58275ID
TACGGAGGGTGCAAGCGTTATCCGGAATCACTGGGTTTAAAGGGTGCGTAGGCGGAAAGATAAGTCAGAGGTGAAA
>MERGE229413ID
TACGGAGGGGGCTAGCGTTGTTCGGAATTACTGGGCGTAAAGCGCGCGTAGGCGGACTGATTAGTCAGAGGTGAAA
>MERGE17783ID
TACGAAGGGGACTAGCGTTGCTCGGAATTACTGGGCGTAAAGCGCGTGTAGGCTGATTAGTCAGTCAGGGGTGAAA
>MERGE16513ID
TACGAAGGGAGCTAGCGTTGTTCGGAATTACTGGGCGTAAAGCGCACGTAGGCGGATTAGTAAGTAAGAGGTGAAA
>MERGE42615ID
TACGGAGGGGGCTAGCGTTGTTCGGAATTACTGGGCGTAAAGCGTGCGTAGGCGGATTATTAAGTTAGATGTGAAA
>MERGE19707ID
TACGAAGGGGGCTAGCGTTGCTCGGAATCACTGGGCGTAAAGGGCGCGTAGGCGGCGTTTTAAGTCGGGGGTGAAA
>MERGE72413ID
TACGGGGGGTGCAAGCGTTAATCGGAATTACTGGGCGTAAAGGGTTCGTAGGCGGTTTATTAAGTCAGATGTGAAA
>MERGE79243ID
TACGTATGGTGCAAGCGTTATTCGGATTTATTGGGCGTAAAGGGTCCGTAGGTGGTTTGTTAAGTCAGATGTGAAA
>MERGE114197ID
TACGGAGGGGGTTAGCGTTGTTCGGAATTACTGGGCGTAAAGCGTACGTAGGCGGATTAGTAAGTTAGGGGGGAAA
>MERGE74938ID
TACGTAGGGCGCAAGCGTTATCCGGAATTATTGGGCGTAAAGAGCTCGTAGGCGGTTTGTCGCGTCTGCTGTGAAA
>MERGE44939ID
TACGGAGGGGGTTAGCGTTGTTCGGAATTACTGGGCGTAAAGCGTACGTAGGCGGACCATTAAGTAAGGGGTGAAA
>MERGE7583ID
TACAGAGGGTGCAAGCGTTAATCGGAATTACTGGGCGTAAAGCGCGCGTAGGCGGCTAGATAAGTCAAATGTGAAA
>MERGE39921ID
TACGGAGGGGACTAGCGTTGTTCGGAATTACTGGGCGTAAAGCGCGCGTAGGCGGACTGATCAGTCAGGGGTGAAA
>MERGE247559ID
TACGGAGGGTGCAAGCGTTATCCGGATTCACTGGGTTTAAAGGGTGCGTAGGCGGCCTGATCAGTCAGAGGTGAAA
>MERGE63680ID
TACGGAGGGTGCAAGCGTTGTTCGGATTTATTGGGCGTAAAGCGCGCGCAGGCGGACTAGCAAGTCAGATGTGAAA
>MERGE54063ID
TACGGAGGGTGCAAGCGTTAATCGGAATTACTGGGCGTAAAGCGCGCGTAGGCGGTTGTCTAAGCTAGATGTGAAA
>MERGE20541ID
TACGAAGGGGGCTAGCGTTGTTCGGATTTACTGGGCGTAAAGCGTACGTAGGCTGATTGACAAGTTAGGGGTGAAA
>MERGE5631ID
GACGTAGGGACCGAGCGTTATCCGGATTTATTGGGCGTAAAGGGCTCGTAGGTGGTTGCGTAAGTCGGATGTGAAA
>MERGE21726ID
TACGAAGGGTGCAAGCGTTGTTCGGATTTATTGGGCGTAAAGCGCGCGCAGGCGGACGGCTAAGTCAGATGTGAAA
>MERGE59318ID
TACGGAGGGTGCAAGCGTTATCCGGAATCATTGGGTTTAAAGGGTCCGTAGGCGGGCGACTAAGTCAGAGGTGAAA
>MERGE77970ID
TACGTAGGGTGCGAGCGTTGTCCGGAATTACTGGGCGTAAAGAGCTCGTAGGCGGTTTGTCACGTCGTCTGTGAAA
>MERGE37885ID
TACGGAGGGAACTAGCGTTGTTCGGAATTACTGGGCGTAAAGCGCGCGTAGGCGGCTTTTTAAGTCAGAGGTGAAA
>MERGE78224ID
TACGTAGGTCCCAAGCATTATCCGAAATTACTGGGCGTAAAGCGATCGAAGGCGGTCTATTAAGTCTGGCGTTAAA
>MERGE57429ID
TACGGAGGGTGCAAGCGTTACTCGGAATCACTGGGCGTAAAGCGCGCGCAGGCGGCTTGGTAAGTTGGATGTGAAA
>MERGE79758ID
TACGTATGTCTCGAGCGTTACCCGGAATCACTGGGTGTAAAGGGTTCGTAGGCGGTTTATTAAGTTGGATATGAAA
>MERGE60831ID
TACGGAGGGTGCAAGCGTTATCCGGATTTATTGGGTTTAAAGGGTCCGTAGGCGGATTAATAAGTCAGTGGTGAAA
>MERGE25041ID
TACGAGGGGAGCAAGTGTTATTCGTACTGATTGGGCGTAAAGGGTACGTAGGTTGTTAATTAAGTTTGAAGTTAAA
>MERGE78719ID
TACGTAGGTGGCAAGCGTTATCCGGATTTATTGGGTTTAAAGGGTGCGTAGGCGGTTTGATAAGTCGGTGGTTAAA
>MERGE38129ID
TACGGAGGGAGCTAGCGTTGTTCGGAAATACTGGGCGTAAAGCGAACGTAGGCGGTCTATTAAGTCAGGGGTGAAA
>MERGE14220ID
TACGAACTGTGCGAACGTTATTCGGAATCACTGGGCTTAAAGGGTGCGTAGGCGGCAATGAAGGTCAGATGTGAAA
>MERGE60220ID
TACGGAGGGTGCAAGCGTTATCCGGATTTACTGGGTTTAAAGGGTGCGCAGGCGGTAATGTAAGTCAGTGGTGAAA
>MERGE63001ID
TACGGAGGGTGCAAGCGTTGTTCGGAATTACTGGGCGTAAAGCGCGCGTAGGTGGTTGTATAAGTCAGATGTGAAA
>MERGE64161ID
TACGGAGGGTGCGAACGTTAATCGGAATTACTGGGCGTAAAGCGCGCGTAGGCGGCTTGTTAAGTCAGATGTGAAA
>MERGE7264ID
TACAGAGGGTGCAAGCGTTAATCGGAATCACTGGGCGTAAAGGGCACGTAGGTTGTTGACTAAGTGTAATGTGAAA
>MERGE18321ID
TACGAAGGGGGCGAGCGTTATTCGGAATCACTGGGCGTAAAGGGAGCGCAGGCGGTTTATTTAGTCAGACGTGAAA
>MERGE54018ID
TACGGAGGGTGCAAGCGTTAATCGGAATTACTGGGCGTAAAGCGCGCGTAGGCGGTTCGGTAAGTTGGATGTGAAA
>MERGE77180ID
TACGTAGGGTGCAAGCGTTGTCCGGATTTATTGGGTTTAAAGGGTGCGCAGGCGGTTCTTTAAGTCAGTGGTGAAA
>MERGE58462ID
TACGGAGGGTGCAAGCGTTATCCGGAATCACTGGGTTTAAAGGGTGCGTAGGCGGGTTATTAAGTCAGAGGTGAAA
>MERGE132211ID
TACGGGAGGGGCTAGCGTTATTCGGAATTATTGGGCGTAAAGAGTTCGTAGACGGTATTGTAAGTTAATTGTTAAA
>MERGE71698ID
TACGGGGGGAGCGAGCGTTGTTCGGAATCACTGGGCGTAAAGCGTGCGCAGGCGGATTGACAAGTCAGAAGTGAAA
>MERGE26110ID
TACGAGGGGTGCAAGCGTTAATCGGAATTACTGGGCGTAAAGCGCGCGTAGGCGGCTATTCAAGCCAGATGTGAAA
>MERGE70640ID
TACGGGAAGGGCAAGCGTTATCCGGCATGACTGGGCGTAAAGAGTCCGTAGACTGTAAAGTAAGTTTTTTGTCAAA
>MERGE5678ID
GACGTAGGGGGCGAGCGTTGTCCGGAATTATTGGGCGTAAAGAGCTCGTAGGCGGTTCCGTAAGTCAGATGTGAAA
>MERGE59705ID
TACGGAGGGTGCAAGCGTTATCCGGAATTACTGGGTTTAAAGGGTGCGTAGGCGGCTATATAAGTCAGGAGTGAAA
>MERGE38035ID
TACGGAGGGAGCGAGCGTTAATCGGAATTACTGGGCGTAAAGCGCGCGTAGGCGGCTTTGTCAGTCGGATGTGAAA
>MERGE42602ID
TACGGAGGGGGCTAGCGTTGTTCGGAATTACTGGGCGTAAAGCGTGCGTAGGCGGATTAATAAGTTAGATGTGAAA
>MERGE59701ID
TACGGAGGGTGCAAGCGTTATCCGGAATTACTGGGTTTAAAGGGTGCGTAGGCGGCCTGATAAGTCAGAGGTGAAA
>MERGE59749ID
TACGGAGGGTGCAAGCGTTATCCGGAATTACTGGGTTTAAAGGGTGCGTAGGCGGTTTAGTAAGTCAGAAGTGAAA
>MERGE43988ID
TACGGAGGGGGTTAGCGTTGTTCGGAATTACTGGGCGTAAAGCGCACGTAGGCGGATTAGAAAGTATGGGGGGAAA
>MERGE63108ID
TACGGAGGGTGCAAGCGTTGTTCGGAATTACTGGGCGTAAAGGGCGCGCAGGCGGCTTGATAAGTTAGATGTGAAA
>MERGE58276ID
TACGGAGGGTGCAAGCGTTATCCGGAATCACTGGGTTTAAAGGGTGCGTAGGCGGAAATATAAGTCAGAAGTGAAA
>MERGE71440ID
TACGGGGGATGCAAGCGTTATCCGGAATTATTGGGCGTAAAGAGTCTGTAGGTTGCCTAATAAGTCTACTGTTAAA
>MERGE36085ID
TACGGAGGATCCAAGCGTTATCCGGATTTATTGGGTTTAAAGGGTGCGTAGGTGGACTCATAAGTCAGAAGTGAAA
>MERGE64616ID
TACGGAGGGTGCGAGCGTTAATCGGAATCACTGGGCGTAAAGCGCGCGTAGGCGGTTTGTTTAGTCAGATGTGAAA
>MERGE30197ID
TACGGAAGGTGCAAGCGTTATCCGGAATCACTGGGTTTAAAGGGTGCGTAGGCTGTTTAATAAGTCAGAGGTGAAA
>MERGE54818ID
TACGGAGGGTGCAAGCGTTAATCGGAATTACTGGGCGTAAAGCGCGCGTAGGTGGTTTGTTAAGCTAGATGTGAAA
>MERGE73186ID
TACGGGGGGTGCGAGCGTTATTCGGAATTACTGGGCGTAAAGAGCGCGTAGGCGGTCTTTTAAGTCAGGTGTGAAA
>MERGE36101ID
TACGGAGGATCCAAGCGTTATCCGGATTTATTGGGTTTAAAGGGTGCGTAGGTGGCTGTATAAGTCAGTAGTGAAA
>MERGE112302ID
TACGGAGGGGGCTAGCGTTGTTCGGAATTACTGGGCGTAAAGCGCGCGTAGGCGGATTGGTCAGTTGGGGGTGAAA
>MERGE8702ID
TACAGAGGGTGCGAACGTTGCTCGGATTTACTGGGCGTAAAGCGCGTGTAGGCGGACTCGCAAGTCGGTTGTGAAA
>MERGE2898ID
CACGTAGGCCCCAAGCGTTATCCGGATTTATTGGGCGTAAAGAGCTCGTAGGCGGTTCAGTCAGTCGGGTGTGAAA
>MERGE78982ID
TACGTAGGTGGCGAGCGTTGTCCGGATTTACTGGGTGTAAAGGGTGCGTAGGCGGATATTTAAGTCAGATGTGAAA
>MERGE113494ID
TACGGAGGGGGTTAGCGTTGTTCGGAATTACTGGGCGTAAAGCGCACGTAGGCGGACTATTAAGTCAGAGGGGAAA
>MERGE31274ID
TACGGAGACCTCGAGCGTTACTCGGATTTACTGGGCGTAAAGGGTGAGCAGGCGGCCAAGTGTGTCAGGTGTGAAA
>MERGE59351ID
TACGGAGGGTGCAAGCGTTATCCGGAATCATTGGGTTTAAAGGGTCCGTAGGCGGGTAATTAAGTCAGAGGTGAAA
>MERGE5619ID
GACGTAGGGACCAAGCGTTATCCGGATTTATTGGGCGTAAAGGGCTCGTAGGTGGTTGCGTAAGTCGGATGTGAAA
>MERGE77986ID
TACGTAGGGTGCGAGCGTTGTCCGGAATTATTGGGCGTAAAGGGCTCGTAGGCGGTTTGTCGCGTCGGGAGTGAAA
>MERGE33512ID
TACGGAGGATCCAAGCGTTATCCGGAATCATTGGGTTTAAAGGGTCCGTAGGCGGGCAGCTAAGTCAGTGGTGAAA
>MERGE23432ID
TACGAAGGTCCCGAGCGTTGTTCGGATTTACTGGGCGTAAAGAGTCTGTAGGCGGTAAAGTAAGTCAGATGTGAAA
>MERGE48220ID
TACGGAGGGTCCAAGCGTTATCCGGATTTATTGGGTTTAAAGGGTACGTAGGCGGAACTTTAAGTCAGTAGTGAAA
>MERGE60154ID
TACGGAGGGTGCAAGCGTTATCCGGATTTACTGGGTTTAAAGGATGCGTAGGCGGAAAATTAAGTCAGTGGTGAAA
>MERGE68407ID
TACGGAGGGTGCGAGCGTTATCCGGAATCACTGGGTTTAAAGGGTGCGTAGGCGGCGTAATAAGTCAGAGGTGAAA
>MERGE54867ID
TACGGAGGGTGCAAGCGTTAATCGGAATTACTGGGCGTAAAGCGCGCGTAGGTGGTTTGTTAAGTTGGATGTGAAA
>MERGE2350ID
CACGGAGGGTGCAAGCGTTATCCGGAATCACTGGGTTTAAAGGGTGCGTAGGCGGCGTTATAAGTCAGAGGTGAAA
>MERGE42564ID
TACGGAGGGGGCTAGCGTTGTTCGGAATTACTGGGCGTAAAGCGTGCGTAGGCGGACTATTAAGTTAGATGTGAAA
>MERGE45151ID
TACGGAGGGGGTTAGCGTTGTTCGGAATTACTGGGCGTAAAGCGTACGTAGGCGGATTAGAAAGTTGGGGGTGAAA
>MERGE9982ID
TACAGGGGATGCAAGTGTTATCCGGAATTATTGGGCGTAAAGCGTCTGCAGGTTGATCTATAAGTCTTTTGTCAAA
>MERGE31648ID
TACGGAGACTGCAAGCGTTACTCGGATTTACTGGGCGTAAAGGGTGCGCAGGCGGCCTGATATGTCAGATGTGAAA
>MERGE123840ID
TACGGAGGGTGCAAGCGTTATCCGGAATCACTGGGTTTAAAGGGTGCGTAGGTGGTTTTATAAGTCAGATGTGAAA
>MERGE175824ID
TACGGAGGGTGCAAGCGTTATCCGGAATCACTGGGTTTAAAGGGTGCGTAGGCGGTTAGATAAGTCAGAAGTGAAA
>MERGE36109ID
TACGGAGGATCCAAGCGTTATCCGGATTTATTGGGTTTAAAGGGTGCGTAGGTGGTCTCATAAGTCAGGAGTGAAA
>MERGE42538ID
TACGGAGGGGGCTAGCGTTGTTCGGAATTACTGGGCGTAAAGCGTGCGTAGGCGGAATGGAAAGTTAGATGTGAAA
>MERGE76394ID
TACGTAGGGTGCAAGCGTTAATCGGAATTACTGGGCGTAAAGCGTGCGCAGGCGGTTTTGTAAGTCTGACGTGAAA
>MERGE50953ID
TACGGAGGGTCTAAGCGTTATCCGGAATCATTGGGTTTAAAGGGTCCGTAGGCGGGCTAATAAGTCAGAGGTGAAA
>MERGE21040ID
TACGAAGGGTGCAAGCGTTATTCGGATTTATTGGGCGTAAAGCGCGCGCAGGCGGATGGATAAGTCAGATGTGAAA
>MERGE20924ID
TACGAAGGGTGCAAGCGTTACTCGGATTTACTGGGCGTAAAGCGTCCGCAGGCTGTTTAGTTAGTTTGATGTGAAA
>MERGE54706ID
TACGGAGGGTGCAAGCGTTAATCGGAATTACTGGGCGTAAAGCGCGCGTAGGTGGTTGATTAAGTCAGATGTGAAA
>MERGE83604ID
CACGAACCGTCCTAACGTTATTCGGTATCACTGGGCTTAAAGCGTGCGTAGGCGGCTTGGAAGGTGAGATGTGAAA
>MERGE48393ID
TACGGAGGGTCCAAGCGTTATCCGGATTTATTGGGTTTAAAGGGTCCGTAGGCGGGTTATTAAGTCAGTGGTGAAA
>MERGE72327ID
TACGGGGGGTGCAAGCGTTAATCGGAATTACTGGGCGTAAAGCGCGCGTAGGCGGTTTGATCAGTCGGATGTGAAA
>MERGE58434ID
TACGGAGGGTGCAAGCGTTATCCGGAATCACTGGGTTTAAAGGGTGCGTAGGCGGCTTAATAAGTCAGAGGTGAAA
>MERGE42248ID
TACGGAGGGGGCTAGCGTTGTTCGGAATTACTGGGCGTAAAGCGCACGTAGGCGGATCAGAAAGTTGGGGGTGAAA
>MERGE58533ID
TACGGAGGGTGCAAGCGTTATCCGGAATCACTGGGTTTAAAGGGTGCGTAGGTGGCGTCATAAGTCAGAAGTGAAA
>MERGE48505ID
TACGGAGGGTCCAAGCGTTATCCGGATTTATTGGGTTTAAAGGGTTCGTAGGCGGAAAGATAAGTCAGTGGTGAAA
>MERGE44713ID
TACGGAGGGGGTTAGCGTTGTTCGGAATTACTGGGCGTAAAGCGCGCGTAGGCGGATTATTAAGTGAGAGGTGAAA
>MERGE57145ID
TACGGAGGGTGCAAGCGTTACTCGGAATCACTGGGCGTAAAGAGCGTGTAGGCGGATAGATAAGTCAGAAGTGAAA
>MERGE45036ID
TACGGAGGGGGTTAGCGTTGTTCGGAATTACTGGGCGTAAAGCGTACGTAGGCGGATCAGAAAGTTGGGGGGGAAA
>MERGE53088ID
TACGGAGGGTGCAAGCGTTAATCGGAATTACTGGGCGTAAAGCGCACGTAGGTGGTTATTTAAGTCAGTTGTGAAA
>MERGE53678ID
TACGGAGGGTGCAAGCGTTAATCGGAATTACTGGGCGTAAAGCGCGCGTAGGCGGCTTGGTCAGTTGGGTGTGAAA
>MERGE37163ID
TACGGAGGATGCAAGCGTTATCCGGATTTATTGGGTTTAAAGGGTCCGTAGGCGGATCTTTAAGTCAGTGGTGAAA
>MERGE74376ID
TACGTACCGTCCAAACGTTATTCGGTATCACTGGGCTTAAAGCGTTCGTAGGCGGCCTAGAAGGTGAGATGTGAAA
>MERGE59274ID
TACGGAGGGTGCAAGCGTTATCCGGAATCATTGGGTTTAAAGGGTCCGTAGGCGGATAGATAAGTCAGAGGTGAAA
>MERGE66241ID
TACGGAGGGTGCGAGCGTTAATCGGAATTACTGGGCGTAAAGCGCGCGTAGGCGGTTGATTAAGTCAGATGTGAAA
>MERGE60876ID
TACGGAGGGTGCAAGCGTTATCCGGATTTATTGGGTTTAAAGGGTCCGTAGGTGGACAATTAAGTCAGCGGTGAAA
>MERGE3143ID
CACGTAGGGTCCAAGCGTTGTCCGGATTTATTGGGCGTAAAGAGCTCGTAGGTTGTTTGGTAAGTCGGATGTGAAA
>MERGE60894ID
TACGGAGGGTGCAAGCGTTATCCGGATTTATTGGGTTTAAAGGGTCCGTAGGTGGACCATTAAGTCAGAGGTGAAA
>MERGE56825ID
TACGGAGGGTGCAAGCGTTACTCGGAATCACTGGGCGTAAAGAGAATGTAGGCGGATAGAAAAGTCAGAAGTGAAA
>MERGE37525ID
TACGGAGGATGCGAGCGTTATCCGGATTTATTAGGTTTAAAGGGTGCGTAGGCTGGACTTTAAGTCAGTGGTGAAA
>MERGE114183ID
TACGGAGGGGGTTAGCGTTGTTCGGAATTACTGGGCGTAAAGCGTACGTAGGCGGATTAGAAAGTTAGGGGGGAAA
>MERGE42230ID
TACGGAGGGGGCTAGCGTTGTTCGGAATTACTGGGCGTAAAGCGCACGTAGGCGGACTATTAAGTCAGGGGTGAAA
>MERGE19763ID
TACGAAGGGGGCTAGCGTTGTTCGGAATAACTGGGCGTAAAGCGCACGTAGGCGGATTGTTAAGTGAGGGGTGAAA
>MERGE333983ID
TACGTAGGTGGCAAGCGTTATCCGGAATTACTGGGCGTAAAGGGCACGCAGGCGGTTGTCTAAGTTCGGCGTGAAA
>MERGE58363ID
TACGGAGGGTGCAAGCGTTATCCGGAATCACTGGGTTTAAAGGGTGCGTAGGCGGCCTGACAAGTCAGAGGGGAAA
>MERGE70773ID
TACGGGAGGGGCAAGCGTTATCCGGAATAATTGGGCGTAAAGGGTCCGTAGACTGTATAGTAAGTTGTTTGTTAAA
>MERGE34300ID
TACGGAGGATCCAAGCGTTATCCGGAATCATTGGGTTTAAAGGGTCCGTAGGTTGATAATTAAGTCAGGGGTGAAA
>MERGE40365ID
TACGGAGGGGGCAAGCGTTATCCGGAATCATTGGGTTTAAAGGGTCCGCAGGCGGTCAATTAAGTCAGAGGTGAAA
>MERGE21479ID
TACGAAGGGTGCAAGCGTTGTTCGGATTTACTGGGCGTAAAGGGCGTGTAGGCGGCTTGTTAAGTTAGATGTGAAA
>MERGE7390ID
TACAGAGGGTGCAAGCGTTAATCGGAATTACTGGGCGTAAAGAGTACGTAGGTTGTTATTTAAGTCAGATGTGAAA
>MERGE48243ID
TACGGAGGGTCCAAGCGTTATCCGGATTTATTGGGTTTAAAGGGTACGTAGGCGGAGTTTTAAGTCAGTAGTGAAA
>MERGE68441ID
TACGGAGGGTGCGAGCGTTATCCGGAATTACTGGGTTTAAAGGGTGCGTAGGCGGATCTTTAAGTCTGAGGTGAAA
>MERGE284913ID
TACGGAGGGTCCGAGCGTTAATCGGAATTACTGGGCGTAAAGCGCGCGTAGGCGGTTAGATCAGTTGGGTGTGAAA
>MERGE33808ID
TACGGAGGATCCAAGCGTTATCCGGAATCATTGGGTTTAAAGGGTCCGTAGGCGGTTTTGTAAGTCAGTGGTGAAA
>MERGE67650ID
TACGGAGGGTGCGAGCGTTAATCGGAATTACTGGGCGTAAAGGGCGCGTAGGCGGTTTGGTTAGTCAGATGTGAAA
>MERGE58283ID
TACGGAGGGTGCAAGCGTTATCCGGAATCACTGGGTTTAAAGGGTGCGTAGGCGGAATAATAAGTCAGAGGTGAAA
>MERGE62882ID
TACGGAGGGTGCAAGCGTTGTTCGGAATTACTGGGCGTAAAGCGCGCGTAGGCGGCTATGTAAGTCAGATGTGAAA
>MERGE60105ID
TACGGAGGGTGCAAGCGTTATCCGGATTCATTGGGTTTAAAGGGTGCGTAGGCGGGTTATTAAGTCAGTGGTGAAA
>MERGE49422ID
TACGGAGGGTCCGAGCGTTAATCGGAATTACTGGGCGTAAAGCGTACGCAGGCGGCTATTTAAGCCAGATGTGAAA
>MERGE58297ID
TACGGAGGGTGCAAGCGTTATCCGGAATCACTGGGTTTAAAGGGTGCGTAGGCGGATAAATAAGTCAAGGGTGAAA
>MERGE47502ID
TACGGAGGGTCCAAGCGTTATCCGGAATCATTGGGTTTAAAGGGTGCGTAGGCGGACACATAAGTCAGTGGTGAAA
>MERGE322608ID
TACGGAGGGTGCAAGCGTTATCCGGATTTACTGGGTTTAAAGGGTGCGCAGGCGGTTGACTCAGTCAGTGGTGAAA
>MERGE60255ID
TACGGAGGGTGCAAGCGTTATCCGGATTTACTGGGTTTAAAGGGTGCGTAGGCGGAAGTTTAAGTTAGTGGTGAAA
>MERGE31681ID
TACGGAGACTGCAAGCGTTATTCGGATTCACTGGGCGTAAAGGGTGCGCAGGCGGTTATGTGTGTCAGGTGTGAAA
>MERGE53142ID
TACGGAGGGTGCAAGCGTTAATCGGAATTACTGGGCGTAAAGCGCATGCAGGCGGTTTGTTAAGCGAGATGTGAAA
>MERGE78784ID
TACGTAGGTGGCAAGCGTTGTCCGGATTTACTGGGTGTAAAGGGCGTGTAGGCGGGAATACAAGTCAGATGTGAAA
>MERGE20226ID
TACGAAGGGGGCTAGCGTTGTTCGGAATTACTGGGCGTAAAGCGCACGTAGGCGGATTATTAAGTCAGATGTGAAA
>MERGE72755ID
TACGGGGGGTGCAAGCGTTACTCGGAATCACTGGGCGTAAAGAGCGTGTAGGCGGGTTTGTAAGTTGGAAGTGAAA
>MERGE57281ID
TACGGAGGGTGCAAGCGTTACTCGGAATCACTGGGCGTAAAGAGCGTGTAGGCGGGTTATTAAGTCAGATGTGAAA
>MERGE75436ID
TACGTAGGGGGCAAGCGTTATCCGGATTTACTGGGTGTAAAGGGTACGTAGGCGGCTTATCAAGTCAGATGTGAAA
>MERGE36401ID
TACGGAGGATCCAAGCGTTGTCCGGATTTATTGGGTTTAAAGGGTGCGCAGGCGGACTTTTAAGTCAGTGGTGAAA
>MERGE113530ID
TACGGAGGGGGTTAGCGTTGTTCGGAATTACTGGGCGTAAAGCGCACGTAGGCGGATCAGAAAGTTGGGGGGGAAA
>MERGE58545ID
TACGGAGGGTGCAAGCGTTATCCGGAATCACTGGGTTTAAAGGGTGCGTAGGTGGGCCAGTAAGTCAGAGGTGAAA
>MERGE37107ID
TACGGAGGATGCAAGCGTTATCCGGATTTATTGGGTTTAAAGGGTACGTAGGCGGAAGTTTAAGTCAGTGGTGAAA
>MERGE3128ID
CACGTAGGGGGCGAGCGTTGTCCGGATTTATTGGGCGTAAAGAGCTCGTAGGCGGTTCAGTAAGTCAGATGTGAAA
>MERGE78344ID
TACGTAGGTCCCAAGCGTTATCCGGATTTACTGGGCGTAAAGCGTCTGTAGCCGGTAATATAAGTCTGCATTCAAA
>MERGE58451ID
TACGGAGGGTGCAAGCGTTATCCGGAATCACTGGGTTTAAAGGGTGCGTAGGCGGGCCTGTAAGTCAGAGGTGAAA
>MERGE53479ID
TACGGAGGGTGCAAGCGTTAATCGGAATTACTGGGCGTAAAGCGCGCGTAGGCGGCTATTTAAGCTAGATGTGAAA
>MERGE41815ID
TACGGAGGGGGCTAGCGTTGCTCGGAATTACTGGGCGTAAAGCGCGCGTAGGCGGCGAATCCAGTCAGGCGTGAAA
>MERGE19750ID
TACGAAGGGGGCTAGCGTTGTTCGGAATAACTGGGCGTAAAGCGCACGTAGGCGGAATGTTAAGTGAGGGGTGAAA
>MERGE23361ID
TACGAAGGTCCCGAGCGTTATTCGGAATAACTGGGCGTAAAGGGAGCGTAGGCGGCGTGGTAAGTCAGATGTGAAA
>MERGE55703ID
TACGGAGGGTGCAAGCGTTAATCGGAATTACTGGGCGTAAAGGGTACGTAGGCGGTTAAATAAGTTGGATGTGAAA
>MERGE65744ID
TACGGAGGGTGCGAGCGTTAATCGGAATTACTGGGCGTAAAGCGCATGCAGGTGGTTCATCAAGTCAGATGTGAAA
>MERGE247053ID
TACGGAGGGTGCAAGCGTTATCCGGAATTACTGGGTTTAAAGGGTGCGTAGGCGGCTCTATAAGTCAGGAGTGAAA
>MERGE50531ID
TACGGAGGGTCCGAGCGTTATCCGGAATTATTGGGTTTAAAGGGTCCGTAGGCGGGCGTTTAAGTCAGTGGTGAAA
>MERGE9510ID
TACAGAGGTCTCAAGCGTTGTTCGGAATCACTGGGCGTAAAGCGTGCGTAGGCGGCGGGGTAAGTCAGATGTGAAA
>MERGE33804ID
TACGGAGGATCCAAGCGTTATCCGGAATCATTGGGTTTAAAGGGTCCGTAGGCGGTTTTATAAGTCAGTGGTGAAA
>MERGE54383ID
TACGGAGGGTGCAAGCGTTAATCGGAATTACTGGGCGTAAAGCGCGCGTAGGCGGTTTGTTTAGTCAGATGTGAAA
>MERGE44717ID
TACGGAGGGGGTTAGCGTTGTTCGGAATTACTGGGCGTAAAGCGCGCGTAGGCGGATTATTAAGTTAGGGGTGAAA
>MERGE283909ID
TACGGAGGGGGTTAGCGTTGTTCGGAATTACTGGGCGTAAAGCGTACGTAGGCGGACTGATCAGTGAGAGGGGAAA
>MERGE61341ID
TACGGAGGGTGCAAGCGTTATTCGGAATCACTGGGCGTAAAGGACGCGTAGGCGGGAAGCCAAGTCTGATGTGAAA
>MERGE2430ID
CACGGGGGGCGCAAGCGTTATTCGGAATTATTGGGCGTAAAGGGCGTGTAGGCGGTCTTATCGGTCAGATGTGAAA
>MERGE75426ID
TACGTAGGGGGCAAGCGTTATCCGGATTTACTGGGTGTAAAGGGTACGTAGGCGGCTAACTAAGTCAGATGTGAAA
>MERGE164400ID
TACGGAGGGGACTAGCGTTGTTCGGAATTACTGGGCGTAAAGCGCACGTAGGCGGATCAGAAAGTATGGGGTGAAA
>MERGE63489ID
TACGGAGGGTGCAAGCGTTGTTCGGATTTACTGGGCGTAAAGCGCGCGCAGGCGGATTAGCAAGTCAGATGTGAAA
>MERGE75342ID
TACGTAGGGGGCAAGCGTTATCCGGAATTACTGGGTGTAAAGGGTGCGTAGACGGCACTAAAAGTCAGATGTGAAA
>MERGE124505ID
TACGGAGGGTGCAAGCGTTATCCGGAATTACTGGGTTTAAAGGGTGCGTAGGCGGCTTTGTAAGTCAGGAGTGAAA
>MERGE43923ID
TACGGAGGGGGTTAGCGTTGTTCGGAATTACTGGGCGTAAAGCGCACGTAGGCGGATCAGAAAGTAGGGGGTGAAA
>MERGE17804ID
TACGAAGGGGACTAGCGTTGTTCGGAATTACTGGGCGTAAAGCGCGTGTAGGCTGACTAGTCAGTCAGGGGTGAAA
>MERGE38310ID
TACGGAGGGAGCTAGCGTTGTTCGGAATTACTGGGCGTAAAGCGCGCGTAGGCGGTTACTTAAGTCAGAGGTGAAA
>MERGE58452ID
TACGGAGGGTGCAAGCGTTATCCGGAATCACTGGGTTTAAAGGGTGCGTAGGCGGGCTAATAAGTCAGAGGTGAAA
>MERGE58298ID
TACGGAGGGTGCAAGCGTTATCCGGAATCACTGGGTTTAAAGGGTGCGTAGGCGGATAAATAAGTCAGAAGTGAAA
>MERGE44363ID
TACGGAGGGGGTTAGCGTTGTTCGGAATTACTGGGCGTAAAGCGCACGTAGGCGGATTGGTAAGTTAGAGGTGAAA
>MERGE98330ID
TACGAAGGTCCCAAGCGTTGTTCGGAATCACTGGGCGTAAAGAGTATGTAGGCGGTTTGGAAAGTCAGGTGTGAAA
>MERGE58478ID
TACGGAGGGTGCAAGCGTTATCCGGAATCACTGGGTTTAAAGGGTGCGTAGGCGGTGTTATAAGTCAGAGGTGAAA
>MERGE37693ID
TACGGAGGATTCGAGCGTTATCCGGATTTATTGGGTTTAAAGGGTCCGTAGGCGGGCTAATAAGTCAGTGGTGAAA
>MERGE118143ID
TACGGAGGGTCCGAGCGTTATCCGGAATTATTGGGTTTAAAGGGTCCGTAGGCGGGCCATTAAGTCAGGGGGGAAA
>MERGE59675ID
TACGGAGGGTGCAAGCGTTATCCGGAATTACTGGGTTTAAAGGGTGCGCAGGCGGCTAAGTAAGTCAGAAGTGAAA
>MERGE59694ID
TACGGAGGGTGCAAGCGTTATCCGGAATTACTGGGTTTAAAGGGTGCGTAGGCGGCCAAATAAGTCAGATGTGAAA
>MERGE73012ID
TACGGGGGGTGCAAGCGTTATTCGGAATTATTGGGCGTAAAGGGTGCGCAGGCGGTCTTGCAGGTCAGATGTGAAA
>MERGE33797ID
TACGGAGGATCCAAGCGTTATCCGGAATCATTGGGTTTAAAGGGTCCGTAGGCGGTTTGGTAAGTCAGTGGTGAAA
>MERGE74533ID
TACGTAGGAAGCAAGCGTTGCCCGGAATTACTGGGCGTAAAGAGCTCGTAGGCGGGGGCGTGCGTCCGAGAGGAAA
>MERGE36905ID
TACGGAGGATGCAAGCGTTATCCGGAATCATTGGGTTTAAAGGGTCCGCAGGCGGGCTTTTAAGTCAGAGGTGAAA
>MERGE59348ID
TACGGAGGGTGCAAGCGTTATCCGGAATCATTGGGTTTAAAGGGTCCGTAGGCGGGTAAATAAGTCAGTGGTGAAA
>MERGE2878ID
CACGTACTGTGCGAACGTTATTCGGAATCACTGGGCTTAAAGGGTGCGTAGGCGGTTTATCAAGTCAGATGTGAAA
>MERGE40546ID
TACGGAGGGGGCAAGCGTTGCTCGGAATTACTGGGCGTAAAGCGAGCGTAGGCGGTTAGTCAAGTTGGTGGTGAAA
>MERGE37197ID
TACGGAGGATGCAAGCGTTATCCGGATTTATTGGGTTTAAAGGGTGCGCAGGCGGAATTGTAAGTCAGTGGTGAAA
>MERGE58552ID
TACGGAGGGTGCAAGCGTTATCCGGAATCACTGGGTTTAAAGGGTGCGTAGGTGGTTTAATAAGTCAGAAGTGAAA
>MERGE75172ID
TACGTAGGGGCCAAACGTTGTCCGGATTTATTGGGCGTAAAGGGCTCGTAGGCGGTTCAAAAAGTCGGTCGTGAAA
>MERGE75764ID
TACGTAGGGTCCGAGCGTTGTCCGGAATTATTGGGCGTAAAGAGCTCGTAGGCGGTTTGTCGCGTCTGCTGTGAAA
>MERGE44954ID
TACGGAGGGGGTTAGCGTTGTTCGGAATTACTGGGCGTAAAGCGTACGTAGGCGGACTAATCAGTCAGAGGTGAAA
>MERGE292ID
AACGAAGAGGGCGAGCGTTTTCCACAAGGACTGGGCGTAAAACGTGAGTGGGTTGGTTTTTTATTAAGAATTAGAT
>MERGE124814ID
TACGGAGGGTGCAAGCGTTATCCGGATTTACTGGGTTTAAAGGGAGCGCAGGCGGTTGATTAAGTCAGTGGTGAAA
>MERGE67094ID
TACGGAGGGTGCGAGCGTTAATCGGAATTACTGGGCGTAAAGCGTACGCAGGCGGTCATTTAAGTCAGATGTGAAA
>MERGE54230ID
TACGGAGGGTGCAAGCGTTAATCGGAATTACTGGGCGTAAAGCGCGCGTAGGCGGTTTGGTCAGTCAGATGTGAAA
>MERGE37255ID
TACGGAGGATGCAAGCGTTATCCGGATTTATTGGGTTTAAAGGGTTCGTAGGCGGGAATATAAGTCAGTGGTGAAA
>MERGE77859ID
TACGTAGGGTGCGAGCGTTAATCGGAATTACTGGGCGTAAAGGGTGCGCAGGCGGTTGTGTAAGACAGGTGTGAAA
>MERGE52674ID
TACGGAGGGTGCAAGCGTTAATCGGAATTACTGGGCGTAAAGAGTACGTAGGCGGCTTTTCAAGTCGGATGTGAAA
>MERGE75179ID
TACGTAGGGGCCAAGCGTTGTCCGGATTTATTGGGCGTAAAGGGCTCGTAGGCGGTTTGACAAGTCGGACGTGAAA
>MERGE58210ID
TACGGAGGGTGCAAGCGTTATCCGGAATCACTGGGTTTAAAGGGTGAGTAGGCGGATAAATAAGTCAGAGGTGAAA
>MERGE20389ID
TACGAAGGGGGCTAGCGTTGTTCGGAATTACTGGGCGTAAAGCGCGTGTAGGCTGACTAGTCAGTCAGGGGTGAAA
>MERGE62362ID
TACGGAGGGTGCAAGCGTTGTCCGGATTTATTGGGTTTAAAGGGTGCGTAGGCGGCTATTTAAGTCAGTGGTGAAA
>MERGE40788ID
TACGGAGGGGGCAAGCGTTGTTCGGAATTACTGGGCGTAAAGCGCGCGTAGGCGGTTAGTCTAGTCAGGCGTGAAA
>MERGE247123ID
TACGGAGGGTGCAAGCGTTATCCGGAATTACTGGGTTTAAAGGGTGCGTAGGCGGTTGAATAAGTTGTTGGTTAAA
>MERGE23111ID
TACGAAGGTCCCAAGCGTTGTTCGGAATAACTGGGCGTAAAGCGTGTGTAGGCCGCGCGGAAAGTCGGATGTGAAA
>MERGE59728ID
TACGGAGGGTGCAAGCGTTATCCGGAATTACTGGGTTTAAAGGGTGCGTAGGCGGTCTAATAAGTCAGTGGTGAAA
>MERGE155312ID
TACGAGAGGGGCGAGCGTTATTCAAAATGATTGGGCGTAAAGCGCACGTAGGTGGTAATATGTATCAGTAAATATT
>MERGE232224ID
TACGGAGGGGGTTAGCGTTGTTCGGAATTACTGGGCGTAAAGCGCACGTAGGCGGATCAGAAAGTATGGGGGGAAA
>MERGE48497ID
TACGGAGGGTCCAAGCGTTATCCGGATTTATTGGGTTTAAAGGGTGCGTAGGTGGAATTATAAGTCAGTGGTGAAA
>MERGE57274ID
TACGGAGGGTGCAAGCGTTACTCGGAATCACTGGGCGTAAAGAGCGTGTAGGCGGGTTAATAAGTTTGAAGTGAAA
>MERGE164619ID
TACGGAGGGGGCAAGCGTAACTCTTCATAACTGGGTATAAAGCGTACTTTGACGGTTTTGGTAGTTTTTAATGAAA
>MERGE58277ID
TACGGAGGGTGCAAGCGTTATCCGGAATCACTGGGTTTAAAGGGTGCGTAGGCGGAAATATAAGTCAGATGTGAAA
>MERGE62981ID
TACGGAGGGTGCAAGCGTTGTTCGGAATTACTGGGCGTAAAGCGCGCGTAGGGGGCTATTTAAGTCAGATGTGAAA
>MERGE36410ID
TACGGAGGATCCAAGCGTTGTCCGGATTTATTGGGTTTAAAGGGTGCGTAGGCGGATTAATAAGTCAGTGGTGAAA
>MERGE16534ID
TACGAAGGGAGCTAGCGTTGTTCGGAATTACTGGGCGTAAAGCGCGCGTAGGCGGACTGGAAAGTCGGGGGTGAAA
>MERGE6718ID
TACAGAGGATGCAAGTTTTATTCGGAATTATTGGGCGTAAAGCGTCTGCAGGTTGATGTAAAAGTCTTTTGTTAAA
>MERGE79751ID
TACGTATGTCTCGAGCGTTACCCGGAATCACTGGGTGTAAAGGGTTCGTAGGCGGTTTAATAAGTTGGATATGAAA
>MERGE59723ID
TACGGAGGGTGCAAGCGTTATCCGGAATTACTGGGTTTAAAGGGTGCGTAGGCGGGTTAATAAGTCAGAAGTGAAA
>MERGE15977ID
TACGAAGGGACCTAGCGTAGTTCGGATTTACTGGGCTTAAAGAGTTCGTAGGTGGTTGAAAAAGTTGATGGTGAAA
>MERGE75519ID
TACGTAGGGGGCAAGCGTTGTCCGGATTTACTGGGTGTAAAGGGTGCGCAGGCGGACTTATAAGTCAAGGGTGAAA
>MERGE61034ID
TACGGAGGGTGCAAGCGTTATCCGGATTTATTGGGTTTAAAGGGTGCGTAGGCGGGACATTAAGTCAGTGGTGAAA
>MERGE66661ID
TACGGAGGGTGCGAGCGTTAATCGGAATTACTGGGCGTAAAGCGCGCGTAGGTGGTTAATCAAGTCAGATGTGAAA
>MERGE39901ID
TACGGAGGGGACTAGCGTTGTTCGGAATTACTGGGCGTAAAGCGCACGTAGGCGGATTGGAAAGTATGGGGTGAAA
>MERGE57675ID
TACGGAGGGTGCAAGCGTTACTCGGAATCACTGGGCGTAAAGGGTGCGTAGGCGGTTTAACAAGTCAGGGGTGAAA
>MERGE23393ID
TACGAAGGTCCCGAGCGTTATTCGGAATCACTGGGCGTAAAGGGAGCGTAGGCGGCGCGGTAAGTCGGATGTGAAA
>MERGE62996ID
TACGGAGGGTGCAAGCGTTGTTCGGAATTACTGGGCGTAAAGCGCGCGTAGGTGGTCTATTAAGTCAGATGTGAAA
>MERGE80408ID
TACTAAAGGTGCGAGCGTTAATCGGAATTACTGGGCGTAAAGCGCGCGTAGGCGGCTTGTTAAGTCGGATGTGAAA
>MERGE24059ID
TACGAATGGAGCGAGCGTTGTTCGGAATCATTGGGCGTAAAGCGTATGTAGGTGGAACAGAAAGTTGGAAGTGAAA
>MERGE69727ID
TACGGAGGGTGTAAGCGTTATCCGGATTTATTGGGTTTAAAGGGTACGTAGGCGGTAATATAAGTCAGTGGTGAAA
>MERGE98404ID
TACGAAGGTCCCAAGCGTTGTTCGGAATTACTGGGCGTAAAGCGTGTGTAGGCGGTTAGGTAAGTCAGATGTGAAA
>MERGE37890ID
TACGGAGGGAACTAGCGTTGTTCGGAATTACTGGGCGTAAAGCGCGCGTAGGCGGTACGATAAGTCAGAGGTGAAA
>MERGE3057ID
CACGTAGGGGGCAAGCGTTGTCCGGATTTATTGGGCGTAAAGAGCTCGTAGGCGGTTCAGTAAGTCAGGTGTGAAA
>MERGE14192ID
TACGAACTGTGCAAACGTTATTCGGAATCACTGGGCTTAAAGGGTGCGTAGGCGGGCAGGTAGGTCAGATGTGAAA
>MERGE59718ID
TACGGAGGGTGCAAGCGTTATCCGGAATTACTGGGTTTAAAGGGTGCGTAGGCGGGCTATTAAGTCAGGGGTGAAA
>MERGE23288ID
TACGAAGGTCCCAAGCGTTGTTCGGAATTACTGGGCGTAAAGCGTGTGTAGGCGGCAGAGTAAGTCAGATGTGAAA
>MERGE47304ID
TACGGAGGGTCCAAGCGTTATCCGGAATCATTGGGTTTAAAGGGTCCGTAGGCGGGCGATTAAGTCAGAGGTGAAA
>MERGE54099ID
TACGGAGGGTGCAAGCGTTAATCGGAATTACTGGGCGTAAAGCGCGCGTAGGCGGTTTAGTCAGTCAGATGTGAAA
>MERGE47727ID
TACGGAGGGTCCAAGCGTTATCCGGAATTATTGGGTTTAAAGGGTCCGCAGGCGGGCAATTAAGTCAGGGGTGAAA
>MERGE23366ID
TACGAAGGTCCCGAGCGTTATTCGGAATCACTGGGCGTAAAGAGTACGTAGGCGGTCAGGTAAGTCAGGTGTGAAA
>MERGE23227ID
TACGAAGGTCCCAAGCGTTGTTCGGAATCACTGGGCGTAAAGCGTGTGTAGGCTGCGCGGAAAGTCGGATGTGAAA
>MERGE53058ID
TACGGAGGGTGCAAGCGTTAATCGGAATTACTGGGCGTAAAGCGCACGTAGGTGGCGTGATAAGCTGGGTGTGAAA
>MERGE80412ID
TACTAAAGGTGCGAGCGTTAATCGGAATTACTGGGCGTAAAGCGCGCGTAGGCGGTTTAGAAAGTTGGATGTGAAA
>MERGE7654ID
TACAGAGGGTGCAAGCGTTAATCGGAATTACTGGGCGTAAAGCGCGCGTAGGCGGTTAGATAAGTAAGATGTGAAA
>MERGE8914ID
TACAGAGGGTGCGAGCGTTAATCGGAATTACTGGGCGTAAAGCGCGCGTAGGCGGCTTGGTCAGTCGGATGTGAAA
>MERGE10028ID
TACAGGGGATGCAAGTTTTATCCGGAATTATTGGGCGTAAAGCGTCTGCAGGTTGATAATTAAGTCTTTTGTTAAA
>MERGE58293ID
TACGGAGGGTGCAAGCGTTATCCGGAATCACTGGGTTTAAAGGGTGCGTAGGCGGACTGATAAGTCAGAGGTGAAA
>MERGE43927ID
TACGGAGGGGGTTAGCGTTGTTCGGAATTACTGGGCGTAAAGCGCACGTAGGCGGATCAGAAAGTATAGGGGGAAA
>MERGE98371ID
TACGAAGGTCCCAAGCGTTGTTCGGAATCACTGGGCGTAAAGCGTGTGTAGGCTGTGCGGAAAGTCGGATGTGAAA
>MERGE38403ID
TACGGAGGGATCAAACGTTAATCGGAATTACTGGGCGTAAAGCGCGCGTAGGCGGTTTCTTAAGTGGGATGTGAAA
>MERGE53637ID
TACGGAGGGTGCAAGCGTTAATCGGAATTACTGGGCGTAAAGCGCGCGTAGGCGGCTTGATAAGTCGGATGTGAAA
>MERGE135042ID
TACGTAGGATCCAAGCGTTGTCCGGAATTATTGGGTTTAAAGGGTGCGTAGGCGGGCCTTTAAGTCAGTGGTGAAA
>MERGE58334ID
TACGGAGGGTGCAAGCGTTATCCGGAATCACTGGGTTTAAAGGGTGCGTAGGCGGCATCACAAGTCAGAGGTGAAA
>MERGE50518ID
TACGGAGGGTCCGAGCGTTATCCGGAATTATTGGGTTTAAAGGGTCCGTAGGCGGGCCGTTAAGTCAGAGGTGAAA
>MERGE31564ID
TACGGAGACTGCAAGCGTTACTCGGATTCACTGGGCGTAAAGGGTGCGTAGGCGGATGAATGTGTCAGGTGTGAAA
>MERGE16530ID
TACGAAGGGAGCTAGCGTTGTTCGGAATTACTGGGCGTAAAGCGCGCGTAGGCGGACCTGAAAGTTGGGGGTGAAA
>MERGE43885ID
TACGGAGGGGGTTAGCGTTGTTCGGAATTACTGGGCGTAAAGCGCACGTAGGCGGACTTTTAAGTTAGAGGGGAAA
>MERGE22804ID
TACGAAGGGTGCTAGCGTTGTTCGGAATTACTGGGCGTAAAGCGTGCGTAGGCGGACTTTTAAGTCAGATGTGAAA
>MERGE267026ID
TACGTAGGTGGCAAGCGTTGTCCGGATTTATTGGGCGTAAAGCGCGCGCAGGCGGCTATGTAAGTCTGGTGTTAAA
>MERGE62364ID
TACGGAGGGTGCAAGCGTTGTCCGGATTTATTGGGTTTAAAGGGTGCGTAGGCGGCTGATTAAGTCAGCGGTGAAA
>MERGE47051ID
TACGGAGGGTCCAAGCGTTATCCGGAATCACTGGGTTTAAAGGGTGCGTAGGTGGTTATTTAAGTCAGAAGTGAAA
>MERGE135300ID
TACGTAGGGCGCAAGCGTTATCCGGAATTATTGGGCGTAAAGAGCTCGTAGGCGGTCTGTCGCGTCTGCTGTGAAA
>MERGE58438ID
TACGGAGGGTGCAAGCGTTATCCGGAATCACTGGGTTTAAAGGGTGCGTAGGCGGCTTAGTAAGTCAGAGGTGAAA
>MERGE7635ID
TACAGAGGGTGCAAGCGTTAATCGGAATTACTGGGCGTAAAGCGCGCGTAGGCGGCTTGTTAAGTCGGATGTGAAA
>MERGE14171ID
TACGAACTGTGCAAACGTTATTCGGAATCACTGGGCTTAAAGGGTGCGTAGGCGGATAGGTAGGTCAGATGTGAAA
>MERGE70642ID
TACGGGAAGGGCAAGCGTTATTCGGCATGATTGGGCGTAAAGAGTCCGTAGATGGTAAAGCAAGTTTTTTGTTAAA
>MERGE60303ID
TACGGAGGGTGCAAGCGTTATCCGGATTTACTGGGTTTAAAGGGTGCGTAGGTGGGTCTTTAAGTCAGTGGTGAAA
>MERGE58223ID
TACGGAGGGTGCAAGCGTTATCCGGAATCACTGGGTTTAAAGGGTGAGTAGGCTGGCTATTAAGTCAGAGGTGAAA
>MERGE53136ID
TACGGAGGGTGCAAGCGTTAATCGGAATTACTGGGCGTAAAGCGCATGCAGGCGGTCTGTTAAGCCAGATGTGAAA
>MERGE37708ID
TACGGAGGATTCGAGCGTTATCCGGATTTATTGGGTTTAAAGGGTCCGTAGGCGGTCTTTTAAGTCAGTGGTGAAA
>MERGE39943ID
TACGGAGGGGACTAGCGTTGTTCGGAATTACTGGGCGTAAAGCGTACGTAGGCGGATCAGAAAGTATGGGGTGAAA
>MERGE55525ID
TACGGAGGGTGCAAGCGTTAATCGGAATTACTGGGCGTAAAGCGTGCGTAGGTGGTTTAGTAAGTCGGATGTGAAA
>MERGE23200ID
TACGAAGGTCCCAAGCGTTGTTCGGAATCACTGGGCGTAAAGCGTGTGTAGGCGGCAGGGTAAGTCAGATGTGAAA
>MERGE47579ID
TACGGAGGGTCCAAGCGTTATCCGGAATCATTGGGTTTAAAGGGTTCGTAGGCGGATTAATCAGTCAGAGGTGAAA
>MERGE76321ID
TACGTAGGGTGCAAGCGTTAATCGGAATTACTGGGCGTAAAGCGTGCGCAGGCGGTTCGGAAAGAAAGATGTGAAA
>MERGE77202ID
TACGTAGGGTGCAAGCGTTGTCCGGATTTATTGGGTTTAAAGGGTGCGTAGGCGGTTTATTAAGTCAGTGGTTAAA
>MERGE44996ID
TACGGAGGGGGTTAGCGTTGTTCGGAATTACTGGGCGTAAAGCGTACGTAGGCGGACTGGAAAGTATGGGGTGAAA
>MERGE55237ID
TACGGAGGGTGCAAGCGTTAATCGGAATTACTGGGCGTAAAGCGTGCGCAGGCGGTTAGTTAAGTCTGCTGTGAAA
>MERGE7647ID
TACAGAGGGTGCAAGCGTTAATCGGAATTACTGGGCGTAAAGCGCGCGTAGGCGGTCAGATAAGTCAGATGTGAAA
>MERGE38314ID
TACGGAGGGAGCTAGCGTTGTTCGGAATTACTGGGCGTAAAGCGCGCGTAGGCGGTTATTCAAGTCAGAGGTGAAA
>MERGE33283ID
TACGGAGGATCCAAGCGTTATCCGGAATCATTGGGTTTAAAGGGTCCGCAGGCTGTTGTTTAAGTCAGAGGTGAAA
>MERGE42412ID
TACGGAGGGGGCTAGCGTTGTTCGGAATTACTGGGCGTAAAGCGCGCGTAGGCGGGCTGTTAAGTCGGGGGTGAAA
>MERGE4246ID
GACGAACCGTCCAAACGTTATTCGGTATCACTGGGCTTAAAGCGTGCGTAGGCGGCTTGATAGGTGAGATGTGAAA
>MERGE6849ID
TACAGAGGGCCCGAGCGTTAATCGGAATCACTGGGCTTAAAGCGTACGTAGGCGGACTTGAAGGCATCTTGTGAAA
>MERGE45018ID
TACGGAGGGGGTTAGCGTTGTTCGGAATTACTGGGCGTAAAGCGTACGTAGGCGGATCAGAAAGTAAGAGGTGAAA
>MERGE58281ID
TACGGAGGGTGCAAGCGTTATCCGGAATCACTGGGTTTAAAGGGTGCGTAGGCGGAAGAATAAGTCAGAGGTGAAA
>MERGE239949ID
TACGGAGGGTGCAAGCGTTAATCGGAATTACTGGGCGTAAAGCGCACGTAGGCGGCTACTTAAGTCGGATGTGAAA
>MERGE59745ID
TACGGAGGGTGCAAGCGTTATCCGGAATTACTGGGTTTAAAGGGTGCGTAGGCGGTTTAATAAGTCAGAGGTGAAA
>MERGE44661ID
TACGGAGGGGGTTAGCGTTGTTCGGAATTACTGGGCGTAAAGCGCGCGTAGGCGGATCAGAAAGTTAGGGGTGAAA
>MERGE58555ID
TACGGAGGGTGCAAGCGTTATCCGGAATCACTGGGTTTAAAGGGTGCGTAGGTGGTTTAATAAGTCAGAGGTGAAA
>MERGE23267ID
TACGAAGGTCCCAAGCGTTGTTCGGAATCACTGGGCGTAAAGGGAGCGTAGGCGGTTTGGTAAGTCAGATGTGAAA
>MERGE61108ID
TACGGAGGGTGCAAGCGTTATCCGGATTTATTGGGTTTAAAGGGTGCGTAGGTGGAATTATAAGTCAGTGGTGAAA
>MERGE42278ID
TACGGAGGGGGCTAGCGTTGTTCGGAATTACTGGGCGTAAAGCGCACGTAGGCGGATTGATCAGTCAGAGGTGAAA
>MERGE63105ID
TACGGAGGGTGCAAGCGTTGTTCGGAATTACTGGGCGTAAAGGGCGCGCAGGCGGCCAAATAAGTCAGATGTGAAA
>MERGE47594ID
TACGGAGGGTCCAAGCGTTATCCGGAATCATTGGGTTTAAAGGGTTCGTAGGCGGGCTAATCAGTCAGAGGGGAAA
>MERGE61328ID
TACGGAGGGTGCAAGCGTTATTCGGAATCACTGGGCGTAAAGCGTGCGTAGGCGGCGAGGTAAGTCAGGTGTGAAA
>MERGE50495ID
TACGGAGGGTCCGAGCGTTATCCGGAATTATTGGGTTTAAAGGGTCCGTAGGCGGGCCATTAAGTCAGTGGTGAAA
>MERGE18371ID
TACGAAGGGGGCGAGCGTTATTCGGAATTACTGGGCGTAAAGGGAGCGCAGGCGGTTCATTTAGTCAGACGTGAAA
>MERGE76349ID
TACGTAGGGTGCAAGCGTTAATCGGAATTACTGGGCGTAAAGCGTGCGCAGGCGGTTTTATAAGTCAGATGTGAAA
>MERGE72945ID
TACGGGGGGTGCAAGCGTTATTCGGAATCATTGGGCGTAAAGAGCACGTAGGCGGCCTGGTAAGTCAGATGTGAAA
>MERGE3132ID
CACGTAGGGGGCGAGCGTTGTCCGGATTTATTGGGCGTAAAGAGCTCGTAGGTGGTTCAGTAAGTCAGATGTGAAA
>MERGE26337ID
TACGAGGGGTGCAAGCGTTAATCGGAATTACTGGGCGTAAAGCGTGCGTAGGTGGTTATTTAAGCAAGATGTGAAA
>MERGE14214ID
TACGAACTGTGCGAACGTTATTCGGAATCACTGGGCTTAAAGGGTACGTAGGCGGGTTTGTAGGTCAGATGTGAAA
>MERGE45111ID
TACGGAGGGGGTTAGCGTTGTTCGGAATTACTGGGCGTAAAGCGTACGTAGGCGGATTAATAAGTTAGGGGTGAAA
>MERGE7034ID
TACAGAGGGTCCAAGCGTTGATCGGAATCACTGGGCTTAAAGGGTACGCAGGCGGACCAGTAAGTATGTTGTGAAA
>MERGE3176ID
CACGTAGGTGGCGAGCGTTATCCGGATTTATTGGGCGTAAAGGGCACGCAGGCGGTTTAGTAAGTTTGGCGTGAAA
>MERGE232382ID
TACGGAGGGGGTTAGCGTTGTTCGGAATTACTGGGCGTAAAGCGCACGTAGGCGGATTGGAAAGTAGGGGGGGAAA
>MERGE61088ID
TACGGAGGGTGCAAGCGTTATCCGGATTTATTGGGTTTAAAGGGTGCGTAGGCGGTATATTAAGTCAGTGGTGAAA
>MERGE21121ID
TACGAAGGGTGCAAGCGTTGTTCGGAATCACTGGGCGTAAAGGGCGTGTAGGCGGATTGATAAGTTAGAGGTGAAA
>MERGE54801ID
TACGGAGGGTGCAAGCGTTAATCGGAATTACTGGGCGTAAAGCGCGCGTAGGTGGTTTGGTCAGTTGGATGTGAAA
>MERGE23271ID
TACGAAGGTCCCAAGCGTTGTTCGGAATCACTGGGCGTAAAGGGTACGCAGGCGGCGAGGTAAGTCAGATGTGAAA
>MERGE67085ID
TACGGAGGGTGCGAGCGTTAATCGGAATTACTGGGCGTAAAGCGTACGCAGGCGGTAGCTTAAGCCAGATGTGAAA
>MERGE44625ID
TACGGAGGGGGTTAGCGTTGTTCGGAATTACTGGGCGTAAAGCGCGCGTAGGCGGACTAGAAAGTTGGGGGTGAAA
>MERGE14233ID
TACGAACTGTGCGAACGTTATTCGGAATCACTGGGCTTAAAGGGTGCGTAGGCGGGTTGGTAGGTCAGATGTGAAA
>MERGE59692ID
TACGGAGGGTGCAAGCGTTATCCGGAATTACTGGGTTTAAAGGGTGCGTAGGCGGCATTATAAGTCAGTGGTGAAA
>MERGE63948ID
TACGGAGGGTGCAAGTGTTATCCGGATTTACTGGGTTTAAAGGGTGCGTAGGCGGCTTTTTAAGTCAGTGGTGAAA
>MERGE4295ID
GACGAAGGATCCAAGCGTTGTCCGGATTTACTGGGTTTAAAGGATGCGTAGGCGGACACTTAAGCCAGTGGTGAAA
>MERGE16516ID
TACGAAGGGAGCTAGCGTTGTTCGGAATTACTGGGCGTAAAGCGCACGTAGGCGGATTAGTAAGTTAGAGGTGAAA
>MERGE20215ID
TACGAAGGGGGCTAGCGTTGTTCGGAATTACTGGGCGTAAAGCGCACGTAGGCGGATATTTAAGTCAGGGGTGAAA
>MERGE247869ID
TACGGAGGGTGCAAGCGTTATCCGGATTTACTGGGTTTAAAGGGTCCGCAGGCGGACTTCTAAGTCAGTGGTGAAA
>MERGE7656ID
TACAGAGGGTGCAAGCGTTAATCGGAATTACTGGGCGTAAAGCGCGCGTAGGCGGTTAGATAAGTCAAATGTGAAA
>MERGE39898ID
TACGGAGGGGACTAGCGTTGTTCGGAATTACTGGGCGTAAAGCGCACGTAGGCGGATTAGTCAGTCAGAGGTGAAA
>MERGE98328ID
TACGAAGGTCCCAAGCGTTGTTCGGAATCACTGGGCGTAAAGAGTATGTAGGCGGTGTGGAAAGTCAGATGTGAAA
>MERGE68483ID
TACGGAGGGTGCGAGCGTTATCCGGAATTATTGGGTTTAAAGGGTCCGTAGGCGGTCTATTAAGTCAGAGGTGAAA
>MERGE20069ID
TACGAAGGGGGCTAGCGTTGTTCGGAATCATTGGGCGTAAAGCGTATGTAGGCGGATCAAAAAGTTAGATGTGAAA
>MERGE3173ID
CACGTAGGTGGCGAGCGTTATCCGGATTTACTGGGCGTAAAGGGCACGCAGGCGGTCAATCAAGTTTGGCGTGAAA
>MERGE42344ID
TACGGAGGGGGCTAGCGTTGTTCGGAATTACTGGGCGTAAAGCGCGCGTAGGCGGACTGGAAAGTTAGAGGTGAAA
>MERGE50486ID
TACGGAGGGTCCGAGCGTTATCCGGAATTATTGGGTTTAAAGGGTCCGTAGGCGGGCAGCTAAGTCAGAGGTGAAA
>MERGE55324ID
TACGGAGGGTGCAAGCGTTAATCGGAATTACTGGGCGTAAAGCGTGCGTAGGCGGCTGCCTAAGTTGGATGTGAAA
>MERGE50542ID
TACGGAGGGTCCGAGCGTTATCCGGAATTATTGGGTTTAAAGGGTCCGTAGGCGGGCTGGTAAGTCAGGGGTGAAA
>MERGE47566ID
TACGGAGGGTCCAAGCGTTATCCGGAATCATTGGGTTTAAAGGGTTCGTAGGCGGACTAATCAGTCAGAGGTGAAA
>MERGE20564ID
TACGAAGGGGGCTAGCGTTGTTCGGATTTACTGGGCGTAAAGGGCATGTAGGCGGAAGATCAAGTTGGGCGTGAAA
>MERGE76397ID
TACGTAGGGTGCAAGCGTTAATCGGAATTACTGGGCGTAAAGCGTGCGCAGGCGGTTTTGTAAGTCTGTCGTGAAA
>MERGE79704ID
TACGTATGTCTCGAGCGTTACCCGGAATCACTGGGTGTAAAGGGTTCGTAGGCGGACTTGTAAGTCAGATATTAAA
>MERGE11113ID
TACATAGGGTGCAAGCGTTAATCGGAATTACTGGGCGTAAAGCGTTCGCAGGCTGTTTTACAAGTCAGATGTGAAA
>MERGE63656ID
TACGGAGGGTGCAAGCGTTGTTCGGATTTATTGGGCGTAAAGCGAGTGTAGGCGGTTTGACAAGTCGGGTGTGAAA
>MERGE51259ID
TACGGAGGGTGCAAACGTTGTTCGGAATTATTGGGCGTAAAGAGCATGTAGGCGGTCTGTCAAGTCTGATGTGAAA
>MERGE19167ID
TACGAAGGGGGCGAGCGTTGTTCGGAATTACTGGGCGTAAAGGGCGCGCAGGCGGCCAATCCAGTCAGGTGTGAAA
>MERGE65448ID
TACGGAGGGTGCGAGCGTTAATCGGAATTACTGGGCGTAAAGCGCACGCAGGTGGTTTGTTAAGCTAGATGTGAAA
>MERGE61855ID
TACGGAGGGTGCAAGCGTTGTCCGGAATCACTGGGTGTAAAGGGTGTGTAGGCGGAGCTGTAAGTCAGAGGTGAAA
>MERGE79519ID
TACGTATGTCGCAAGCGTTATCCGGAATTATTGGGCGTAAAGCGCGTCTAGGCGGTCTTTTAAGTCTGATGTGAAA
>MERGE48666ID
TACGGAGGGTCCAAGCGTTGTCCGGAATTACTGGGTGTAAAGGGTGCGTAGGCGGGCGTGTAAGTCAGGGGTGAAA
>MERGE60857ID
TACGGAGGGTGCAAGCGTTATCCGGATTTATTGGGTTTAAAGGGTCCGTAGGCGGGTCTTTAAGTCAGTGGTGAAA
>MERGE75301ID
TACGTAGGGGGCAAGCGTTATCCGGAATCACTGGGTGTAAAGGGTGCGTAGGCGGTATGATAAGTCAGATGTGAAA
>MERGE45080ID
TACGGAGGGGGTTAGCGTTGTTCGGAATTACTGGGCGTAAAGCGTACGTAGGCGGATTAATAAGTTAGAGGGGAAA
>MERGE30174ID
TACGGAAGGTGCAAGCGTTATCCGGAATCACTGGGTTTAAAGGGTGCGTAGGCGGTCTAATAAGTCAGAGGTGAAA
>MERGE33526ID
TACGGAGGATCCAAGCGTTATCCGGAATCATTGGGTTTAAAGGGTCCGTAGGCGGGCCATTAAGTCAGGGGTGAAA
>MERGE33545ID
TACGGAGGATCCAAGCGTTATCCGGAATCATTGGGTTTAAAGGGTCCGTAGGCGGGTAGATAAGTCAGTGGTGAAA
>MERGE44652ID
TACGGAGGGGGTTAGCGTTGTTCGGAATTACTGGGCGTAAAGCGCGCGTAGGCGGACTGGAAAGTTGGGGGGGAAA
>MERGE53820ID
TACGGAGGGTGCAAGCGTTAATCGGAATTACTGGGCGTAAAGCGCGCGTAGGCGGTAAGTTAAGTTGGATGTGAAA
>MERGE47230ID
TACGGAGGGTCCAAGCGTTATCCGGAATCATTGGGTTTAAAGGGTCCGCAGGCGGTTAATTAAGTCAGAGGTGAAA
>MERGE8981ID
TACAGAGGGTGCGAGCGTTAATCGGAATTACTGGGCGTAAAGCGCGCGTAGGTGGTTTGTTAAGTCGGATGTGAAA
>MERGE62877ID
TACGGAGGGTGCAAGCGTTGTTCGGAATTACTGGGCGTAAAGCGCGCGTAGGCGGCTATACAAGTCAGGTGTGAAA
>MERGE80580ID
TACTAGGGGTGCAAGCGTTGTCCGGAATCATTGGGCGTAAAGGGTGCGTAGGCGTCCAGGAAAGTTATTTGTTAAA
>MERGE48645ID
TACGGAGGGTCCAAGCGTTGTCCGGAATCACTGGGTGTAAAGGGTGCGCAGGCGGGCTTGTAAGTCAGAGGTGAAA
>MERGE75284ID
TACGTAGGGGGCAAGCGTTATCCGGAATCACTGGGCGTAAAGGGTGCGTAGGTGGTTCAACAAGTCAGAAGTGAAA
>MERGE51249ID
TACGGAGGGTGCAAACGTTGTTCGGAATTACTGGGCGTAAAGCGCGCGTAGGCGGTTTGTTAAGTCAGATGTGAAA
>MERGE58320ID
TACGGAGGGTGCAAGCGTTATCCGGAATCACTGGGTTTAAAGGGTGCGTAGGCGGATATATAAGTCAGAGGTGAAA
>MERGE71356ID
TACGGGGGATGCAAGCGTTATCCGGAATCATTGGGCGTAAAGCGCCTGTAGGTGGTTTAATAAGTCTGTTGTTAAA
>MERGE67109ID
TACGGAGGGTGCGAGCGTTAATCGGAATTACTGGGCGTAAAGCGTACGCAGGCGGTTGATTAAGCGAGATGTGAAA
>MERGE68410ID
TACGGAGGGTGCGAGCGTTATCCGGAATCACTGGGTTTAAAGGGTGCGTAGGCGGTTCGATAAGTCAGAAGTGAAA
>MERGE4259ID
GACGAACCGTCCAAACGTTATTCGGTATCACTGGGCTTAAAGCGTTCGTAGGCGGCCTAGAAGGTGAGATGTGAAA
>MERGE55073ID
TACGGAGGGTGCAAGCGTTAATCGGAATTACTGGGCGTAAAGCGTACGTAGGATGTGATGCAAGTCGGATGTGAAA
>MERGE55807ID
TACGGAGGGTGCAAGCGTTAATCGGAATTACTGGGCGTAAAGGGTTCGTAGGTTGTTATGTAAGTTGGCTGTGAAA
>MERGE52021ID
TACGGAGGGTGCAAGCGTTAATCGGAATCACTGGGCGTAAAGCGCGCGTAGGCGGTCTAGTAAGTCAGATGTGAAA
>MERGE42547ID
TACGGAGGGGGCTAGCGTTGTTCGGAATTACTGGGCGTAAAGCGTGCGTAGGCGGACTAATAAGTAAGGGGTGAAA
>MERGE37553ID
TACGGAGGATGCGAGCGTTATCCGGATTTATTGGGTTTAAAGGGTCCGCAGGCGGACCAATCAGTCAGTGGTGAAA
>MERGE54687ID
TACGGAGGGTGCAAGCGTTAATCGGAATTACTGGGCGTAAAGCGCGCGTAGGTGGTTCAGTCAGTCAGATGTGAAA
>MERGE58211ID
TACGGAGGGTGCAAGCGTTATCCGGAATCACTGGGTTTAAAGGGTGAGTAGGCGGATAAATAAGTCAGATGTGAAA
>MERGE55724ID
TACGGAGGGTGCAAGCGTTAATCGGAATTACTGGGCGTAAAGGGTCCGTAGGTTGTTTTGTAAGTTGGCTGTGAAA
>MERGE123754ID
TACGGAGGGTGCAAGCGTTATCCGGAATCACTGGGTTTAAAGGGTGCGTAGGCGGATTAATAAGTCAGAGGTGAAA
>MERGE58500ID
TACGGAGGGTGCAAGCGTTATCCGGAATCACTGGGTTTAAAGGGTGCGTAGGCGGTTATGTAAGTCAGAGGTGAAA
>MERGE20567ID
TACGAAGGGGGCTAGCGTTGTTCGGATTTACTGGGCGTAAAGGGCATGTAGGCGGATTAGTTAGTTGGATGTGAAA
>MERGE38246ID
TACGGAGGGAGCTAGCGTTGTTCGGAATTACTGGGCGTAAAGCGCGCGTAGGCGGCTACTCAAGTCAGAGGTGAAA
>MERGE58530ID
TACGGAGGGTGCAAGCGTTATCCGGAATCACTGGGTTTAAAGGGTGCGTAGGTGGCATTATAAGTCAGAGGTGAAA
>MERGE294962ID
TACGTGAAGTGCAAGCATTAATCGGAATTATTGGGCGTAAAGAGTTTGTAGGTGGTGTGATAAGTTAATAGTAAAA
>MERGE323839ID
TACGGAGGGTGCAAGCGTTGTTCGGAATCACTGGGCGTAAAGGGCGCGTAGGCGGCTTAGCAAGTCAGATGTGAAA
>MERGE58480ID
TACGGAGGGTGCAAGCGTTATCCGGAATCACTGGGTTTAAAGGGTGCGTAGGCGGTTAAATAAGTCAGAGGTGAAA
>MERGE38202ID
TACGGAGGGAGCTAGCGTTGTTCGGAATTACTGGGCGTAAAGCGCACGTAGGCGGCTTTCCAAGTCAGGGGTGAAA
>MERGE4237ID
GACGAACCGTCCAAACGTTATTCGGTATCACTGGGCTTAAAGAGTTCGTAGGCGGCTATGTAGGTCAGATGTGAAA
>MERGE36851ID
TACGGAGGATGCAAGCGTTATCCGGAATCATTGGGCGTAAAGCGTCCGCAGGTGGCAATTCAAGTCTGCTGTTAAA
>MERGE62652ID
TACGGAGGGTGCAAGCGTTGTTCGGAATCATTGGGCGTAAAGCGCGCGCAGGTGGTCTGCCAAGTCTGGTGTGAAA
>MERGE57908ID
TACGGAGGGTGCAAGCGTTACTCGGAATTACTGGGCGTAAAGGGAGCGCAGGCGGTCTATTAAGTCAGGTGTGAAA
>MERGE39917ID
TACGGAGGGGACTAGCGTTGTTCGGAATTACTGGGCGTAAAGCGCGCGTAGGCGGACTATTAAGTCAGGGGTGAAA
>MERGE54830ID
TACGGAGGGTGCAAGCGTTAATCGGAATTACTGGGCGTAAAGCGCGCGTAGGTGGTTTGTTAAGTCAGCTGTGAAA
>MERGE47192ID
TACGGAGGGTCCAAGCGTTATCCGGAATCATTGGGTTTAAAGGGTCCGCAGGCGGTCAATTAAGTCAGAGGGGAAA
>MERGE38344ID
TACGGAGGGAGCTAGCGTTGTTCGGAATTACTGGGCGTAAAGCGTACGTAGGCGGTTTTGTAAGTTAGGAGTGAAA
>MERGE3580ID
GACAGAGGGTGCGAACGTTGCTCGGAATCACTGGGCGTAAAGCGCGTGTAGGCGGACCAGCAAGTCAGGTGTGAAA
>MERGE36055ID
TACGGAGGATCCAAGCGTTATCCGGATTTATTGGGTTTAAAGGGTGCGTAGGCGGGCCTTTAAGTCAGTGGTGAAA
>MERGE55769ID
TACGGAGGGTGCAAGCGTTAATCGGAATTACTGGGCGTAAAGGGTTCGTAGGCGGCTTAGTAAGTCGGATGTGAAA
>MERGE50520ID
TACGGAGGGTCCGAGCGTTATCCGGAATTATTGGGTTTAAAGGGTCCGTAGGCGGGCCGTTAAGTCAGGGGGGAAA
>MERGE38247ID
TACGGAGGGAGCTAGCGTTGTTCGGAATTACTGGGCGTAAAGCGCGCGTAGGCGGCTATCCAAGTCAGGGGTGAAA
>MERGE7822ID
TACAGAGGGTGCAAGCGTTAATCGGAATTACTGGGCGTAAAGCGCGCGTAGGTGGTTTGATAAGTTGGATGTGAAA
>MERGE193187ID
GACGAACCGTCCAAACGTTATTCGGTATCACTGGGCTTAAAGCGTGCGTAGGCGGCTTGGAAGGTGAGATGTGAAA
>MERGE425ID
AACGTAGGGACCAAGCGTTATCCGGAATTACTGGGCGTAAAGGGCACGCAGGCGGTTTGCTAAGTTGGATGTGAAA
>MERGE58450ID
TACGGAGGGTGCAAGCGTTATCCGGAATCACTGGGTTTAAAGGGTGCGTAGGCGGGCCAGTAAGTCAGAGGTGAAA
>MERGE45201ID
TACGGAGGGGGTTAGCGTTGTTCGGAATTACTGGGCGTAAAGCGTACGTAGGCGGATTAGTCAGTTAGAGGTGAAA
>MERGE38241ID
TACGGAGGGAGCTAGCGTTGTTCGGAATTACTGGGCGTAAAGCGCGCGTAGGCGGCGATCCAAGTCAGGGGGGAAA
>MERGE39892ID
TACGGAGGGGACTAGCGTTGTTCGGAATTACTGGGCGTAAAGCGCACGTAGGCGGATTAGAAAGTATGGGGTGAAA
>MERGE3049ID
CACGTAGGGGGCAAGCGTTGTCCGGAATCACTGGGCGTAAAGGGCGCGTAGGCGGTTTATTAAGTTGAATGTGAAA
>MERGE66066ID
TACGGAGGGTGCGAGCGTTAATCGGAATTACTGGGCGTAAAGCGCGCGTAGGCGGCTATGTAAGTCGGATGTGAAA
>MERGE59319ID
TACGGAGGGTGCAAGCGTTATCCGGAATCATTGGGTTTAAAGGGTCCGTAGGCGGGCGATTAAGTCAGAGGTGAAA
>MERGE72629ID
TACGGGGGGTGCAAGCGTTACTCGGAATCACTGGGCGTAAAGAGCATGTAGGCTGGAGATTAAGTTGGAAGTGAAA
>MERGE63404ID
TACGGAGGGTGCAAGCGTTGTTCGGATTTACTGGGCGTAAAGCGCGCGCAGGCGGACTAGCAAGTCAGATGTGAAA
>MERGE50216ID
TACGGAGGGTCCGAGCGTTATCCGGAATCATTGGGTTTAAAGGGTCCGTAGGTGGACTAATAAGTCAGAGGTGAAA
>MERGE9958ID
TACAGGGGATGCAAGTGTTATCCGGAATTATTGGGCGTAAAGCGTCTGCAGGTGGATAATTAAGTCTTATGTCAAA
>MERGE71448ID
TACGGGGGATGCAAGCGTTATCCGGAATTATTGGGCGTAAAGCGTCCGTAGGCGGCTGAGCAAGTTTGTTGTTAAA
>MERGE53833ID
TACGGAGGGTGCAAGCGTTAATCGGAATTACTGGGCGTAAAGCGCGCGTAGGCGGTATGTTAAGTTGGATGTGAAA
>MERGE45276ID
TACGGAGGGGGTTAGCGTTGTTCGGAATTACTGGGCGTAAAGCGTACGTAGGCTGACCAGTCAGTCAGAGGTGAAA
>MERGE26419ID
TACGAGGGGTGCAAGCGTTAATCGGAATTACTGGGCGTAAAGCGTTCGTAGGCGGTTGAATAAGCAAGATGTGAAA
>MERGE173243ID
TACGGAGGGTGCAAGCGTTAATCGGAATTACTGGGCGTAAAGCGCGCGTAGGCGGCTGGGTAAGTCAGATGTGAAA
>MERGE50156ID
TACGGAGGGTCCGAGCGTTATCCGGAATCATTGGGTTTAAAGGGTCCGTAGGCGGGCATATAAGTCAGAGGTGAAA
>MERGE78276ID
TACGTAGGTCCCAAGCGTTATCCGGAATAACTGGGTGTAAAGAGTCTGTAGGTGGTTTTATAAGTTGGATATTAAA
>MERGE75454ID
TACGTAGGGGGCAAGCGTTATCCGGATTTACTGGGTGTAAAGGGTACGTAGGCGGTTCACTAAGTCAGATGTGAAA
>MERGE37393ID
TACGGAGGATGCGAGCGTTATCCGGAATCACTGGGTTTAAAGGGTGCGTAGGCGGAAGAATAAGTCAGAGGTGAAA
>MERGE59685ID
TACGGAGGGTGCAAGCGTTATCCGGAATTACTGGGTTTAAAGGGTGCGTAGGCGGACTTGTAAGTCAGAGGTGAAA
>MERGE74706ID
TACGTAGGGAGCAAACGTTGTCCGGATTTATTGGGCGTAAAGGGCTCGTAGGCGGTTCAACAAGTCGGTCGTGAAA
>MERGE8941ID
TACAGAGGGTGCGAGCGTTAATCGGAATTACTGGGCGTAAAGCGCGCGTAGGCGGTTGGATAAGTCAGATGTGAAA
>MERGE77840ID
TACGTAGGGTGCGAGCGTTAATCGGAATTACTGGGCGTAAAGGGTCCGCAGGTTGTTTTGTAAGTCAGATGTGAAA
>MERGE80814ID
TACTGAGGGTGCAAGCGTTAATCGGAATTACTGGGCGTAAAGCGCGCGTAGGCGGCTTGGTCAGTTGGATGTGAAA
>MERGE62644ID
TACGGAGGGTGCAAGCGTTGTTCGGAATCATTGGGCGTAAAGCGCACGCAGGCTGCTTTTCAAGTCAGATGTGAAA
>MERGE7037ID
TACAGAGGGTCCAAGCGTTGATCGGAATCACTGGGCTTAAAGGGTACGCAGGCGGACTGATAAGTATGTTGTGAAA
>MERGE11534ID
TACATATGTCCCGAGTGTTACCCGGAATAATTGGGTGTAAAGGGTTCGTAGGCGGATTGAAAAGTTGGATATGAAA
>MERGE36011ID
TACGGAGGATCCAAGCGTTATCCGGATTTATTGGGTTTAAAGGGTGCGTAGGCGGATCTTTAAGTCAGTGGTGAAA
>MERGE68440ID
TACGGAGGGTGCGAGCGTTATCCGGAATTACTGGGTTTAAAGGGTGCGTAGGCGGATCTTTAAGTCTAAGGTGAAA
>MERGE33522ID
TACGGAGGATCCAAGCGTTATCCGGAATCATTGGGTTTAAAGGGTCCGTAGGCGGGCATATAAGTCAGTGGTGAAA
>MERGE55181ID
TACGGAGGGTGCAAGCGTTAATCGGAATTACTGGGCGTAAAGCGTACGTAGGCTGTCAAGTCAGTCAGATGTGAAA
>MERGE47873ID
TACGGAGGGTCCAAGCGTTATCCGGATTCATTGGGTTTAAAGGGTCCGTAGGCGGGAAAATAAGTCAGTGGTGAAA
>MERGE36825ID
TACGGAGGATGCAAGCGTTATCCGGAATCACTGGGTTTAAAGGGTGCGCAGGCGGATTAATAAGTCAGAGGTGAAA
>MERGE58482ID
TACGGAGGGTGCAAGCGTTATCCGGAATCACTGGGTTTAAAGGGTGCGTAGGCGGTTAAATAAGTCAGTAGTGAAA
>MERGE2349ID
CACGGAGGGTGCAAGCGTTATCCGGAATCACTGGGTTTAAAGGGTGCGTAGGCGGCGATATAAGTCAGAGGTGAAA
>MERGE58475ID
TACGGAGGGTGCAAGCGTTATCCGGAATCACTGGGTTTAAAGGGTGCGTAGGCGGTGCTATAAGTCAGAGGTGAAA
>MERGE113555ID
TACGGAGGGGGTTAGCGTTGTTCGGAATTACTGGGCGTAAAGCGCACGTAGGCGGATTAATAAGTCGAGGGTGAAA
>MERGE48474ID
TACGGAGGGTCCAAGCGTTATCCGGATTTATTGGGTTTAAAGGGTGCGTAGGCGGGAAATTAAGTCAGTGGTGAAA
>MERGE20569ID
TACGAAGGGGGCTAGCGTTGTTCGGATTTACTGGGCGTAAAGGGCGTGTAGGCGGACGATCAAGCTAGAGGTGAAA
>MERGE9334ID
TACAGAGGGTGCGAGCGTTATCCGGAATCACTGGGCGTAAAGGGCACGTAGGCGGTTTATTAAGTCCGATGTTAAA
>MERGE34186ID
TACGGAGGATCCAAGCGTTATCCGGAATCATTGGGTTTAAAGGGTCCGTAGGTGGTTTAATAAGTCAGTGGTGAAA
>MERGE48347ID
TACGGAGGGTCCAAGCGTTATCCGGATTTATTGGGTTTAAAGGGTCCGTAGGCGGGGTTTTAAGTCAGTGGTGAAA
>MERGE30190ID
TACGGAAGGTGCAAGCGTTATCCGGAATCACTGGGTTTAAAGGGTGCGTAGGCTGTCCGATCAGTCAGAAGTGAAA
>MERGE38261ID
TACGGAGGGAGCTAGCGTTGTTCGGAATTACTGGGCGTAAAGCGCGCGTAGGCGGCTTATCAAGTCAGGGGTGAAA
>MERGE14187ID
TACGAACTGTGCAAACGTTATTCGGAATCACTGGGCTTAAAGGGTGCGTAGGCGGCAGTGTAGGTCAGATGTGAAA
>MERGE75323ID
TACGTAGGGGGCAAGCGTTATCCGGAATTACTGGGTGTAAAGGGAGCGTAGGCGGTAATATAAGTCAGATGTGAAA
>MERGE78752ID
TACGTAGGTGGCAAGCGTTGTCCGGAATTATTGGGCGTAAAGAGCATGTAGGTGGATTATTAAGTCGGACGTTAAA
>MERGE20886ID
TACGAAGGGTGCAAGCGTTACTCGGAATTACTGGGCGTAAAGCGTGCGTAGGTGGTTTGTTAAGTCTGATGTGAAA
>MERGE53973ID
TACGGAGGGTGCAAGCGTTAATCGGAATTACTGGGCGTAAAGCGCGCGTAGGCGGTTATATAAGTCGGATGTGAAA
>MERGE58470ID
TACGGAGGGTGCAAGCGTTATCCGGAATCACTGGGTTTAAAGGGTGCGTAGGCGGTCCGACAAGTCAGAGGTGAAA
>MERGE23439ID
TACGAAGGTCCCGAGCGTTGTTCGGATTTACTGGGCGTAAAGAGTCTGTAGGCGGTTAGGTAAGTCAGATGTGAAA
>MERGE46316ID
TACGGAGGGTACGAACGTTAATCGGAATTACTGGGCGTAAAGCGCGCGTAGGCGGTTTGTTAAGTGGGATGTGAAA
>MERGE126817ID
TACGGAGGGTGCAAGCGTTGTTCGGAATTACTGGGCGTAAAGCGCGCGTAGGTGGTTTGTTATGTCAGATGTGAAA
>MERGE67507ID
TACGGAGGGTGCGAGCGTTAATCGGAATTACTGGGCGTAAAGCGTGCGTAGGCGGTTATTTAAGTCAGATGTGAAA
>MERGE54246ID
TACGGAGGGTGCAAGCGTTAATCGGAATTACTGGGCGTAAAGCGCGCGTAGGCGGTTTGGTTAGTCAGATGTGAAA
>MERGE62353ID
TACGGAGGGTGCAAGCGTTGTCCGGATTTATTGGGTTTAAAGGGTGCGTAGGCGGCCTATTAAGTCAGTGGTGAAA
>MERGE62915ID
TACGGAGGGTGCAAGCGTTGTTCGGAATTACTGGGCGTAAAGCGCGCGTAGGCGGCTTTTTAAGTCAGGTGTGAAA
>MERGE72319ID
TACGGGGGGTGCAAGCGTTAATCGGAATTACTGGGCGTAAAGCGCGCGTAGGCGGTCTGGTCAGTCGGATGTGAAA
>MERGE5440ID
GACGGAGGGTGCTAGCGTTGTTCGGAATTACTGGGCGTAAAGGGCGCGTAGGCGGCCTTGCAAGTTGGATGTGAAA
>MERGE135691ID
TACGTAGGGGGCAAGCGTTGTCCGGAATTATTGGGCGTAAAGCGCGCGCAGGCGGTTCTTTAAGTCTGGTGTTTAA
>MERGE176772ID
TACGGAGGGTGCAAGCGTTATCCGGATTTACTGGGTTTAAAGGGTGCGTAGGCGGACTTCTAAGTCAGTGGTGAAA
>MERGE61059ID
TACGGAGGGTGCAAGCGTTATCCGGATTTATTGGGTTTAAAGGGTGCGTAGGCGGGCTATTAAGTCAGTGGTGAAA
>MERGE266720ID
TACGTAGGTGGCAAGCGTTATCCGGAATTATTGGGCGTAAAGCGCACGCAGGCGGTTTATTAAGTCTGATGTGAAA
>MERGE85504ID
GACGAACCGTCCAAACGTTATTCGGTATCACTGGGCTTAAAGAGTTCGTAGGCGGCCATGTAGGTCAGATGTGAAA
>MERGE24044ID
TACGAATGGAGCGAGCGTTGTTCGGAATCATTGGGCGTAAAGCGTATGTAGGCGGACTTGAAAGTCAGAAGTGAAA
>MERGE75456ID
TACGTAGGGGGCAAGCGTTATCCGGATTTACTGGGTGTAAAGGGTACGTAGGCGGTTTACTAAGTCAGATGTGAAA
>MERGE42363ID
TACGGAGGGGGCTAGCGTTGTTCGGAATTACTGGGCGTAAAGCGCGCGTAGGCGGATTGATCAGTTGGGGGTGAAA
>MERGE63008ID
TACGGAGGGTGCAAGCGTTGTTCGGAATTACTGGGCGTAAAGCGCGCGTAGGTGGTTTTATAAGTCAGATGTGAAA
>MERGE123838ID
TACGGAGGGTGCAAGCGTTATCCGGAATCACTGGGTTTAAAGGGTGCGTAGGTGGGCTAATAAGTCAGAGGTGAAA
>MERGE6275ID
TACAGAGACCTCAAGCGTTATTCGGATTTACTGGGCGTAAAGGGTGCGCAGGCGGCCAAGTGTGTCGGAGGTGAAA
>MERGE20515ID
TACGAAGGGGGCTAGCGTTGTTCGGATTTACTGGGCGTAAAGCGCACGTAGGCGGATTGGTCAGTTAGGGGTGAAA
>MERGE79777ID
TACGTATGTCTCGAGCGTTACCCGGAATCACTGGGTGTAAAGGGTTCGTAGGCTGTTTTATAAGTTGGATATTAAA
>MERGE47962ID
TACGGAGGGTCCAAGCGTTATCCGGATTTACTGGGTTTAAAGGGTGCGCAGGCGGAACTTTAAGTCAGTGGTGAAA
>MERGE58905ID
TACGGAGGGTGCAAGCGTTATCCGGAATCATTGGGTTTAAAGGGTCCGCAGGCGGACTTTCAAGTCAGTGGTGAAA
>MERGE44027ID
TACGGAGGGGGTTAGCGTTGTTCGGAATTACTGGGCGTAAAGCGCACGTAGGCGGATTAGAAAGTTAGGGGTGAAA
>MERGE52805ID
TACGGAGGGTGCAAGCGTTAATCGGAATTACTGGGCGTAAAGCGAGCGTAGGTGGCTTGATAAGTCAGATGTGAAA
>MERGE5626ID
GACGTAGGGACCGAGCGTTATCCGGATTTATTGGGCGTAAAGAGCTCGTAGGCGGTTGCGTAAGTCAGATGTGAAA
>MERGE40819ID
TACGGAGGGGGCAAGCGTTGTTCGGAATTACTGGGCGTAAAGCGTGCGTAGGCGGATCAGAAAGTATGGGGTGAAA
>MERGE52034ID
TACGGAGGGTGCAAGCGTTAATCGGAATCACTGGGCGTAAAGCGCGCGTAGGCGGTTTGGTAAGTCAGATGTGAAA
>MERGE124915ID
TACGGAGGGTGCAAGCGTTATCCGGATTTACTGGGTTTAAAGGGTGCGTAGGTGGGACTATAAGTCAGTGGTGAAA
>MERGE69418ID
TACGGAGGGTGCTAGCGTTGTTCGGAATTACTGGGCGTAAAGCGCGCGTAGGCGGCTATTTAAGTCGGATGTGAAA
>MERGE42049ID
TACGGAGGGGGCTAGCGTTGTTCGGAATCACTGGGCGTAAAGCGTACGTAGGCGGACTAATTAGTTGGGGGTGAAA
>MERGE64175ID
TACGGAGGGTGCGAACGTTAATCGGAATTACTGGGCGTAAAGCGCGCGTAGGCGGTTTGATAAGTGGGATGTGAAA
>MERGE42560ID
TACGGAGGGGGCTAGCGTTGTTCGGAATTACTGGGCGTAAAGCGTGCGTAGGCGGACTATTAAGTAAGGGGTGAAA
>MERGE10038ID
TACAGGGGATGCAAGTTTTATTCGGAATTATTGGGCGTAAAGCGTCTGCAGGTTGACATAAAAGTCTTTTGTTAAA
>MERGE74447ID
TACGTACTGTGCGAACGTTATTCGGAATCACTGGGCTTAAAGGGTGCGTAGGCGGTCATTTAAGTAGGGTGTGAAA
>MERGE58328ID
TACGGAGGGTGCAAGCGTTATCCGGAATCACTGGGTTTAAAGGGTGCGTAGGCGGCAATGTAAGTCAGAAGTGAAA
>MERGE38881ID
TACGGAGGGATCTAGCGTTATTCGGAATTACTGGGCGTAAAGCGAGCGTAGGCTGATCTGTAAGTTGGATGTGAAA
>MERGE49952ID
TACGGAGGGTCCGAGCGTTATCCGGAATCATTGGGTTTAAAGGGTCCGCAGGCGGTCGATTAAGTCAGAGGGGAAA
>MERGE55177ID
TACGGAGGGTGCAAGCGTTAATCGGAATTACTGGGCGTAAAGCGTACGTAGGCGGTTTGTTAAGTCAGATGTGAAA
>MERGE33515ID
TACGGAGGATCCAAGCGTTATCCGGAATCATTGGGTTTAAAGGGTCCGTAGGCGGGCAGTTAAGTCAGGGGTGAAA
>MERGE54700ID
TACGGAGGGTGCAAGCGTTAATCGGAATTACTGGGCGTAAAGCGCGCGTAGGTGGTTCTGTAAGTCGGATGTGAAA
>MERGE36969ID
TACGGAGGATGCAAGCGTTATCCGGAATCATTGGGTTTAAAGGGTCCGTAGGTGGACAATTAAGTCAGAGGTGAAA
>MERGE78768ID
TACGTAGGTGGCAAGCGTTGTCCGGAATTATTGGGCGTAAAGCGCGCGCAGGCGGTCTTTTAAGTCTGATGTGAAA
>MERGE42340ID
TACGGAGGGGGCTAGCGTTGTTCGGAATTACTGGGCGTAAAGCGCGCGTAGGCGGACTATTAAGTCAGAGGTGAAA
>MERGE114182ID
TACGGAGGGGGTTAGCGTTGTTCGGAATTACTGGGCGTAAAGCGTACGTAGGCGGATTAGAAAGTAAGGGGTGAAA
>MERGE15503ID
TACGAAGGGACCTAGCGTAGTTCGGAATTACTGGGCTTAAAGAGTTCGTAGGTGGTTGAAATAGTTAGTGGTGAAA
>MERGE57372ID
TACGGAGGGTGCAAGCGTTACTCGGAATCACTGGGCGTAAAGCGCATGCAGGCGGCCAAATAAGTTAGAAGTGAAA
>MERGE53673ID
TACGGAGGGTGCAAGCGTTAATCGGAATTACTGGGCGTAAAGCGCGCGTAGGCGGCTTGGTCAGTTAGGTGTGAAA
>MERGE23336ID
TACGAAGGTCCCAAGCGTTGTTCGGATTTACTGGGCGTAAAGCGTCTGTAGGCGGTAGGGTAAGTCAGATGTGAAA
>MERGE66857ID
TACGGAGGGTGCGAGCGTTAATCGGAATTACTGGGCGTAAAGCGCGCGTAGGTGGTTTGGTAAGCGAGATGTGAAA
>MERGE23300ID
TACGAAGGTCCCAAGCGTTGTTCGGATTCACTGGGCGTAAAGGGAGCGTAGGCTGTACGGTAAGTCAGATGTGAAA
>MERGE6837ID
TACAGAGGGCCCGAGCGTTAATCGGAATCACTGGGCTTAAAGAGTGTGTAGGCGGACATATAGGTACTTTGTGAAA
>MERGE41396ID
TACGGAGGGGGCGAGCGTTGTTCGGAATTACTGGGCGTAAAGGGCGTGTAGGCGGTTTGTTAAGTTAGGCGTGAAA
>MERGE47620ID
TACGGAGGGTCCAAGCGTTATCCGGAATCATTGGGTTTAAAGGGTTCGTAGGCGGGTCAATCAGTCAGAGGTGAAA
>MERGE25791ID
TACGAGGGGTCCTAGCGTTGTTCGGAATCATTGGGCGTAAAGCGGGTGTAGGCGGAAATGTAGGTCAGAAGTGAAA
>MERGE34053ID
TACGGAGGATCCAAGCGTTATCCGGAATCATTGGGTTTAAAGGGTCCGTAGGTGGATAGTTAAGTCAGAGGTGAAA
>MERGE40514ID
TACGGAGGGGGCAAGCGTTATTCGGATTTACTGGGCGTAAAGCGCACGTAGGTGGCATCGTAAGTCAAAGGTGAAA
>MERGE45279ID
TACGGAGGGGGTTAGCGTTGTTCGGAATTACTGGGCGTAAAGCGTACGTAGGCTGATTAGTAAGTATGGGGTGAAA
>MERGE126621ID
TACGGAGGGTGCAAGCGTTGTTCGGAATCATTGGGCGTAAAGGGCGTCTAGGTGGCCCGCCAAGTCAGATGTGAAA
>MERGE19847ID
TACGAAGGGGGCTAGCGTTGTTCGGAATCACTGGGCGTAAAGCGCACGTAGGCGGACTGATCAGTTGGGGGGGAAA
>MERGE59777ID
TACGGAGGGTGCAAGCGTTATCCGGAATTATTGGGCGTAAAGCGTCTGTAGGTGGCTTAGTAAGTCTACTGTTAAA
>MERGE123793ID
TACGGAGGGTGCAAGCGTTATCCGGAATCACTGGGTTTAAAGGGTGCGTAGGCGGTAATATAAGTCAGAGGTGAAA
>MERGE31834ID
TACGGAGAGGGCGAGTGTTACTCATCATGACTGGGCGTAAAGGGTACGTAGGTGGTTAATTCATATTTTATGTATT
>MERGE67428ID
TACGGAGGGTGCGAGCGTTAATCGGAATTACTGGGCGTAAAGCGTGCGTAGGCGGATAGTTAAGCGAGATGTGAAA
>MERGE79455ID
TACGTATGTCCCGAGCGTTATCCGGATTTATTGGGCGTAAAGCGAGCGCAGACGGTTTATTAAGTCTGATGTGAAA
>MERGE245337ID
TACGGAGGGTGCAAGCGTTATCCGGAATCACTGGGTTTAAAGGGTGCGTAGGCGGGCTTATAAGTCAGAGGTGAAA
>MERGE75358ID
TACGTAGGGGGCAAGCGTTATCCGGAATTACTGGGTGTAAAGGGTGCGTAGGCGGTTAGATAAGTCAGATGTGAAA
>MERGE78818ID
TACGTAGGTGGCGAGCATTATTCGGAATTACTGGGCGTAAAGGGTCCGCAGGTGGTTTACTAAGTCAGATGTGAAA
>MERGE48886ID
TACGGAGGGTCCAAGCGTTGTCCGGATTTATTGGGTTTAAAGGGTACGTAGGCGGGATATTAAGTCAGTGGTGAAA
>MERGE47307ID
TACGGAGGGTCCAAGCGTTATCCGGAATCATTGGGTTTAAAGGGTCCGTAGGCGGGCTAATAAGTCAGAGGTGAAA
>MERGE52829ID
TACGGAGGGTGCAAGCGTTAATCGGAATTACTGGGCGTAAAGCGCACGCAGGCGGTCTGTCAAGTCGGATGTGAAA
>MERGE59363ID
TACGGAGGGTGCAAGCGTTATCCGGAATCATTGGGTTTAAAGGGTCCGTAGGCGGGTGTTTAAGTCAGTGGTGAAA
>MERGE266955ID
TACGTAGGTGGCAAGCGTTGTCCGGATTTACTGGGCGTAAAGAGCGCGCAGGCGGCCAGGTCAGTCGAATGTGAAA
>MERGE24544ID
TACGAATGGGGCGAGCGTTGTTCGGAATCACTGGGCGTAAAGAGTATGTAGGCGGATATGAAAGTCAGAAGTGAAA
>MERGE60907ID
TACGGAGGGTGCAAGCGTTATCCGGATTTATTGGGTTTAAAGGGTCCGTAGGTGGGATTGTAAGTCAGTGGTGAAA
>MERGE47524ID
TACGGAGGGTCCAAGCGTTATCCGGAATCATTGGGTTTAAAGGGTTCGCAGGCGGTTCATTAAGTCAGTGGTGAAA
>MERGE23306ID
TACGAAGGTCCCAAGCGTTGTTCGGATTTACTGGGCGTAAAGAGTACGTAGGCGGCAAGGTAAGTCAGATGTGAAA
>MERGE67247ID
TACGGAGGGTGCGAGCGTTAATCGGAATTACTGGGCGTAAAGCGTACGTAGGCGGATTGTTAAGCGAGATGTGAAA
>MERGE59684ID
TACGGAGGGTGCAAGCGTTATCCGGAATTACTGGGTTTAAAGGGTGCGTAGGCGGAATTATAAGTCAGAGGTGAAA
>MERGE20143ID
TACGAAGGGGGCTAGCGTTGTTCGGAATTACTGGGCGTAAAGAGTACGTAGGCGGATTAGAAAGTTAGGGGTGAAA
>MERGE51238ID
TACGGAGGGTGCAAACGTTGTTCGGAATCATTGGGCGTAAAGCGCGCGTAGGCGGCTATGTAGGTCGGGTGTGAAA
>MERGE7880ID
TACAGAGGGTGCAAGCGTTAATCGGAATTACTGGGCGTAAAGCGCGCGTAGGTGGTTTGTTAAGTTGGATGTGAAA
>MERGE40664ID
TACGGAGGGGGCAAGCGTTGTTCGGAATCACTGGGCGTAAAGCGCACGTAGGCGGACTAATTAGTTGGGGGTGAAA
>MERGE43949ID
TACGGAGGGGGTTAGCGTTGTTCGGAATTACTGGGCGTAAAGCGCACGTAGGCGGATCAGTCAGTCAGAGGTGAAA
>MERGE125304ID
TACGGAGGGTGCAAGCGTTATCCGGATTTATTGGGTTTAAAGGGTCCGTAGGCGGGCCGATAAGTCAGTGGTGAAA
>MERGE268423ID
TACGTGAGGGGCAAGCGTTACCCGTAATTACTGGGCGTACAGAGTCCGTAGATTGTACTATAAGTTATATGTTAAA
>MERGE60233ID
TACGGAGGGTGCAAGCGTTATCCGGATTTACTGGGTTTAAAGGGTGCGCAGGCGGTATTATAAGTCAGTGGTGAAA
>MERGE20257ID
TACGAAGGGGGCTAGCGTTGTTCGGAATTACTGGGCGTAAAGCGCACGTAGGCTGACTTTTAAGTCAGGGGTGAAA
>MERGE7708ID
TACAGAGGGTGCAAGCGTTAATCGGAATTACTGGGCGTAAAGCGCGCGTAGGCGGTTTGTTAAGTCGGATGTGAAA
>MERGE23343ID
TACGAAGGTCCCAAGCGTTGTTCGGATTTACTGGGCGTAAAGCGTGCGTAGGCGGCGAGGTAAGTCAGATGTGAAA
>MERGE71712ID
TACGGGGGGAGCGAGCGTTGTTCGGAATCACTGGGCGTAAAGCGTGCGCAGGCGGATTGGCAAGTCAGAAGTGAAA
>MERGE2805ID
CACGTACCGTCCAAACGTTATTCGGTATCACTGGGCTTAAAGCGTTCGTAGGCGGCTTAGAAGGTGAGATGTGAAA
>MERGE60078ID
TACGGAGGGTGCAAGCGTTATCCGGATTCATTGGGTTTAAAGGGTGCGCAGGCGGGCTTGTAAGTCAGTGGTGAAA
>MERGE120736ID
TACGGAGGGTGCAAGCGTTAATCGGAATTACTGGGCGTAAAGCGCGCGTAGGCGGTTAGATCAGTCAAGTGTGAAA
>MERGE146107ID
TACAGAGGGTGCGAGCGTTATCCGGAATCACTGGGCGTAAAGGGTACGTAGGCGGTTTTTTAAGTCCGATGTCAAA
>MERGE137842ID
TACGTAGGTGGCAAGCGTTGTCCGGATTTATTGGGCGTAAAGGGAGCGCAGGTGGTTTCTTAAGTCTGATGTGAAA
>MERGE256483ID
TACGGGAGGGGCAAGCGTTATCCGGAATAACTGGGCGTAAAGGGTCCGTAGACAGTAATGTAAGTTATTTGTTAAT
>MERGE117910ID
TACGGAGGGTCCGAGCGTTATCCGGAATCATTGGGTTTAAAGGGTCCGTAGGCGGGCCGTTAAGTCAGGGGGGAAA
>MERGE124890ID
TACGGAGGGTGCAAGCGTTATCCGGATTTACTGGGTTTAAAGGGTGCGTAGGCGGACGTATAAGTCAGTGGTGAAA
>MERGE77975ID
TACGTAGGGTGCGAGCGTTGTCCGGAATTACTGGGCGTAAAGGGCTCGTAGGTGGTTTGTCGCGTCGTCTGTGAAA
>MERGE5250ID
GACGGAGGGTCCTAGCGTTGTTCGGAATAACTGGGCGTAAAGGGTACGTAGGCGGTTTTGTAAGTTAGATGTGAAA
>MERGE3099ID
CACGTAGGGGGCAAGCGTTGTTCGGAATTATTGGGCGTAAAGGGCGTGCAGGCGGCCTTGCAAGTCTGACGTGAAA
>MERGE42353ID
TACGGAGGGGGCTAGCGTTGTTCGGAATTACTGGGCGTAAAGCGCGCGTAGGCGGATCTTTAAGTCAGGGGTGAAA
>MERGE252838ID
TACGGAGGGTGCGAGCGTTAATCGGAATTACTGGGCGTAAAGCGCGCGTAGGCGGTCAAGTCAGTCAGATGTGAAA
>MERGE70527ID
TACGGATGGTGCAAGCGTTACTCGGAATCACTGGGCGTAAAGCGTTCGTAGGTGGTTTGTTAAGTTGGATGTGTAA
>MERGE30192ID
TACGGAAGGTGCAAGCGTTATCCGGAATCACTGGGTTTAAAGGGTGCGTAGGCTGTCTAATCAGTCAGGGGTGAAA
>MERGE77236ID
TACGTAGGGTGCAAGCGTTGTTCGGAATCACTGGGCGTAAAGGGCGTGTAGGCGGAACGATAAGCGATGGGTGAAA
>MERGE55472ID
TACGGAGGGTGCAAGCGTTAATCGGAATTACTGGGCGTAAAGCGTGCGTAGGCGGTTTGTTAAGTCAGATGTGAAA
>MERGE51148ID
TACGGAGGGTGCAAACGTTGCTCGGAATCATTGGGCGTAAAGCGTACGTAGGCGGCCCACCAAGTCTGATGTGAAA
>MERGE96312ID
TACGAAGGGGGCTAGCGTTGTTCGGAATCACTGGGCGTAAAGCGCACGTAGGCGGACTGATCAGTCAGGGGGGAAA
>MERGE66341ID
TACGGAGGGTGCGAGCGTTAATCGGAATTACTGGGCGTAAAGCGCGCGTAGGCGGTTTGGTCAGTCAGATGTGAAA
>MERGE59945ID
TACGGAGGGTGCAAGCGTTATCCGGATTCATTGGGTTTAAAGGGTACGTAGGCGGATTAATAAGTCAGTGGTGAAA
>MERGE55159ID
TACGGAGGGTGCAAGCGTTAATCGGAATTACTGGGCGTAAAGCGTACGTAGGCGGTCTATTAAGTCAGATGTGAAA
>MERGE48446ID
TACGGAGGGTCCAAGCGTTATCCGGATTTATTGGGTTTAAAGGGTGCGCAGGCGGACCTATTAGTCAGTGGTGAAA
>MERGE19764ID
TACGAAGGGGGCTAGCGTTGTTCGGAATAACTGGGCGTAAAGCGCACGTAGGCGGATTGTTAAGTTAGAGGTGAAA
>MERGE38205ID
TACGGAGGGAGCTAGCGTTGTTCGGAATTACTGGGCGTAAAGCGCACGTAGGCGGCTTTGTAAGTTAGAGGTGAAA
>MERGE70779ID
TACGGGAGGGGCAAGCGTTATCTGGAATAACTGGGCGTAAAGGGTCCGTAGACGGTATTGTAAGTTATTTGTTAAA
>MERGE59423ID
TACGGAGGGTGCAAGCGTTATCCGGAATCATTGGGTTTAAAGGGTCCGTAGGCGGTATTATAAGTCAGTGGTGAAA
>MERGE78230ID
TACGTAGGTCCCAAGCATTATCCGAAATTACTGGGCGTAAAGCGATCGAAGGCGGTGTATTAAGTCTGGTGTTAAA
>MERGE68676ID
TACGGAGGGTGCGAGCGTTATCCGGATTTATTGGGTTTAAAGGGTGCGTAGGTGGAATATTAAGTCAGTGGTGAAA
>MERGE43072ID
TACGGAGGGGGTTAGCGTTATTCGGAATTACTGGGCGTAAAGCGCACGTAGGCGGATTAGTAAGTATGGGGTGAAA
>MERGE43918ID
TACGGAGGGGGTTAGCGTTGTTCGGAATTACTGGGCGTAAAGCGCACGTAGGCGGATCAGAAAGTAAGAGGTGAAA
>MERGE187032ID
TACGTAGGTGGCAAGCGTTATCCGGAATTACTGGGCGTAAAGGGCACGCAGGCGGTATGGACAGTCTGATGTGAAA
>MERGE23321ID
TACGAAGGTCCCAAGCGTTGTTCGGATTTACTGGGCGTAAAGCGTCTGTAGGCGGCATGGTAAGTCAGATGTGAAA
>MERGE247871ID
TACGGAGGGTGCAAGCGTTATCCGGATTTACTGGGTTTAAAGGGTCCGCAGGCGGGACGGTAAGTCAGTGGTGAAA
>MERGE75651ID
TACGTAGGGGGCGAGCGTTGTCCGGATTTATTGGGCGTAAAGGGCTCGTAGGCGGTTCAGTAAGTCGGCTGTGAAA
>MERGE53017ID
TACGGAGGGTGCAAGCGTTAATCGGAATTACTGGGCGTAAAGCGCACGTAGGCGGTTTGTTAAGCTAGCTGTGAAA
>MERGE92234ID
TACGAACTGTGCAAACGTTATTCGGAATCACTGGGCTTAAAGGGTGCGTAGGCGGCTATGAAGGTCAGGTGTGAAA
>MERGE11518ID
TACATATGTCCCGAGTGTTACCCGGAATAATTGGGTGTAAAGGGTCCGTAGGCGGACTAAAAAGTTGGATATGAAA
>MERGE37888ID
TACGGAGGGAACTAGCGTTGTTCGGAATTACTGGGCGTAAAGCGCGCGTAGGCGGTACAATAAGTCAGGGGTGAAA
>MERGE62964ID
TACGGAGGGTGCAAGCGTTGTTCGGAATTACTGGGCGTAAAGCGCGCGTAGGCGGTTATTTAAGTCAGATGTGAAA
>MERGE75228ID
TACGTAGGGGGCAAGCGTTACTCGGATTTACTGGGCGTAAAGCGAATGTAGGCTGTTATGTAAGTCAGTGGTGAAA
>MERGE41776ID
TACGGAGGGGGCTAGCGTTGCTCGGAATTACTGGGCGTAAAGAGCATGTAGGCGGATTGTATAGTCAGGCGTGAAA
>MERGE58166ID
TACGGAGGGTGCAAGCGTTATCCGGAATCACTGGGTTTAAAGGGTACGTAGGCGGTAATATAAGTCAGACGTCAAA
>MERGE36673ID
TACGGAGGATCCGAGCGTTATCCGGATTTATTGGGTTTAAAGGGTGCGTAGGTGGAAGTATAAGTCAGTTGTGAAA
>MERGE2865ID
CACGTACTGTGCGAACGTTATTCGGAATCACTGGGCTTAAAGGGTGCGTAGGCGGCTTACTAAGTCAGGTGTGAAA
>MERGE58460ID
TACGGAGGGTGCAAGCGTTATCCGGAATCACTGGGTTTAAAGGGTGCGTAGGCGGGTATATAAGTCAGAGGTGAAA
>MERGE62424ID
TACGGAGGGTGCAAGCGTTGTCCGGATTTATTGGGTTTAAAGGGTGCGTAGGCGGTTTATTAAGTCGGAGTTGAAA
>MERGE50511ID
TACGGAGGGTCCGAGCGTTATCCGGAATTATTGGGTTTAAAGGGTCCGTAGGCGGGCCGGTAAGTCAGGGGGGAAA
>MERGE72207ID
TACGGGGGGTCCGAGCGTTAATCGGAATTACTGGGCGTAAAGGGTTCGTAGGTGGTTTATTAAGTCAGATGTGAAA
>MERGE2848ID
CACGTACTGTGCGAACGTTATTCGGAATCACTGGGCTTAAAGGGTACGTAGGCGGCTTTTCAAGTCAGGTGTGAAA
>MERGE67295ID
TACGGAGGGTGCGAGCGTTAATCGGAATTACTGGGCGTAAAGCGTACGTAGGCTGTTACTTAAGCCAGATGTGAAA
>MERGE3595ID
GACAGAGGGTGCGAGCGTTAATCGGAATTACTGGGCGTAAAGAGCACGTAGGTGGATTTTTAAGTCAGATGTGAAA
>MERGE72949ID
TACGGGGGGTGCAAGCGTTATTCGGAATCATTGGGCGTAAAGAGCGCGTAGGCGGCCCTTTAAGTCAGATGTGAAA
>MERGE290673ID
TACGGGAGGGGCAAGCGTTATTCGTAATTACTGGGCGTACAGCGTCCGTAGGTTGTAATATAAGTTATATGTTAAA
>MERGE54314ID
TACGGAGGGTGCAAGCGTTAATCGGAATTACTGGGCGTAAAGCGCGCGTAGGCGGTTTGTTAAGTGAGATGTGAAA
>MERGE58472ID
TACGGAGGGTGCAAGCGTTATCCGGAATCACTGGGTTTAAAGGGTGCGTAGGCGGTCTGGTAAGTCAGAGGTGAAA
>MERGE53902ID
TACGGAGGGTGCAAGCGTTAATCGGAATTACTGGGCGTAAAGCGCGCGTAGGCGGTTAAACAAGTCAGATGTGAAA
>MERGE112286ID
TACGGAGGGGGCTAGCGTTGTTCGGAATTACTGGGCGTAAAGCGCGCGTAGGCGGACCTGTAAGTCGGGGGTGAAA
>MERGE37050ID
TACGGAGGATGCAAGCGTTATCCGGATTCATTGGGTTTAAAGGGTGCGCAGGCGGGCTTGTAAGTCAGTGGTGAAA
>MERGE54280ID
TACGGAGGGTGCAAGCGTTAATCGGAATTACTGGGCGTAAAGCGCGCGTAGGCGGTTTGTTAAGCTAGATGTGAAA
>MERGE75018ID
TACGTAGGGCGCAAGCGTTGTCCGGAATTATTGGGCGTAAAGAGCTCGTAGGCGGTTTGTCGCGTCTGGTGTGAAA
>MERGE48334ID
TACGGAGGGTCCAAGCGTTATCCGGATTTATTGGGTTTAAAGGGTCCGTAGGCGGGATATTAAGTCAGTGGTGAAA
>MERGE54732ID
TACGGAGGGTGCAAGCGTTAATCGGAATTACTGGGCGTAAAGCGCGCGTAGGTGGTTTAGTAAGTTAGATGTGAAA
>MERGE79544ID
TACGTATGTCGCAAGCGTTATCCGGATTTATTGGGCGTAAAGCGCGTCTAGGTGGTTTGATAAGTCTGATGTGAAA
>MERGE52924ID
TACGGAGGGTGCAAGCGTTAATCGGAATTACTGGGCGTAAAGCGCACGCAGGTGGTTTGTTAAGCTAGAAGTGAAA
>MERGE54146ID
TACGGAGGGTGCAAGCGTTAATCGGAATTACTGGGCGTAAAGCGCGCGTAGGCGGTTTGATAAGTTGGATGTGAAA
>MERGE58325ID
TACGGAGGGTGCAAGCGTTATCCGGAATCACTGGGTTTAAAGGGTGCGTAGGCGGATTGATAAGTCAGAGGTGAAA
>MERGE247028ID
TACGGAGGGTGCAAGCGTTATCCGGAATTACTGGGTTTAAAGGGTGCGTAGGCGGCGTATCAAGTCAGAAGTGAAA
>MERGE6846ID
TACAGAGGGCCCGAGCGTTAATCGGAATCACTGGGCTTAAAGCGTACGTAGGCGGACATGTAGGCATTTTGTGAAA
>MERGE50703ID
TACGGAGGGTCCGAGCGTTATCCGGATTTATTGGGTTTAAAGGGTGCGTAGGCGGGATGTCAAGTCAGCGGTGAAA
>MERGE74981ID
TACGTAGGGCGCAAGCGTTGTCCGGAATTATTGGGCGTAAAGAGCTCGTAGGCGGTCTGTCGCGTCTGGTGTGAAA
>MERGE75495ID
TACGTAGGGGGCAAGCGTTGTCCGGAATCATTGGGCGTAAAGCGCGTGTAGGCGGCTTGGTCAGTTTGGTGTGAAA
>MERGE65773ID
TACGGAGGGTGCGAGCGTTAATCGGAATTACTGGGCGTAAAGCGCATGCAGGTGGTTCATTAAGTCAGATGTGAAC
>MERGE20262ID
TACGAAGGGGGCTAGCGTTGTTCGGAATTACTGGGCGTAAAGCGCATGTAGGCGGACCAGAAAGTTGGGGGTGAAA
>MERGE75391ID
TACGTAGGGGGCAAGCGTTATCCGGAATTATTGGGCGTAAAGAGTGCGTAGGTGGTTACCTAAGCGCAAGGTTTAA
>MERGE112233ID
TACGGAGGGGGCTAGCGTTGTTCGGAATTACTGGGCGTAAAGCGCACGTAGGCGGATTATTAAGTGAGGGGGGAAA
>MERGE42007ID
TACGGAGGGGGCTAGCGTTGTTCGGAATCACTGGGCGTAAAGCGCGCGTAGGCGGGCCAATCAGTTGGGGGTGAAA
>MERGE50386ID
TACGGAGGGTCCGAGCGTTATCCGGAATTATTGGGTTTAAAGGGTCCGCAGGCGGGCAATTAAGTCAGGGGTGAAA
>MERGE59896ID
TACGGAGGGTGCAAGCGTTATCCGGATTCACTGGGTTTAAAGGGTGCGTAGGCGGGAAATTAAGTCAGTGGTGAAA
>MERGE23307ID
TACGAAGGTCCCAAGCGTTGTTCGGATTTACTGGGCGTAAAGAGTACGTAGGCGGCGAGGTAAGTCAGATGTGAAA
>MERGE38502ID
TACGGAGGGATCGAACGTTAATCGGAATTACTGGGCGTAAAGCGCGCGTAGGTGGTTTCTTAAGTGGGATGTGAAA
>MERGE44709ID
TACGGAGGGGGTTAGCGTTGTTCGGAATTACTGGGCGTAAAGCGCGCGTAGGCGGATTAGTCAGTTAGAGGTGAAA
>MERGE58510ID
TACGGAGGGTGCAAGCGTTATCCGGAATCACTGGGTTTAAAGGGTGCGTAGGCGGTTTATTAAGTCAGAGGTGAAA
>MERGE78756ID
TACGTAGGTGGCAAGCGTTGTCCGGAATTATTGGGCGTAAAGAGCATGTAGGTGGATTATTAAGTCTGACGTGAAA
>MERGE23404ID
TACGAAGGTCCCGAGCGTTATTCGGAATCACTGGGCGTAAAGGGAGCGTAGGCTGCGTGGTAAGTCAGATGTGAAA
>MERGE53965ID
TACGGAGGGTGCAAGCGTTAATCGGAATTACTGGGCGTAAAGCGCGCGTAGGCGGTTAGTTAAGTCAGCTGTGAAA
>MERGE20305ID
TACGAAGGGGGCTAGCGTTGTTCGGAATTACTGGGCGTAAAGCGCGCGTAGGCGGATCGGTCAGTTAGGGGTGAAA
>MERGE59713ID
TACGGAGGGTGCAAGCGTTATCCGGAATTACTGGGTTTAAAGGGTGCGTAGGCGGGCGCATAAGTCAGAGGTGAAA
>MERGE256137ID
TACGGGAGGGACAAGCGTTACCCATCATCACTGGGCGTATAGAGTCCGTAGATGGTATTATAAGTTATATGTTAAA
>MERGE229157ID
TACGGAGGGGGCTAGCGTTGTTCGGAATTACTGGGCGTAAAGCGCACGTAGGCGGACCATCAAGTCAGAGGTGAAA
>MERGE79766ID
TACGTATGTCTCGAGCGTTACCCGGAATCACTGGGTGTAAAGGGTTCGTAGGCGGTTTGATAAGTTGGATATGAAA
>MERGE79348ID
TACGTATGTCACAAGCGTTATCCGGATTTATTGGGCATAAAGGGCATCTAGGCGGCTTAGTAAGTCTGATGTGAAA
>MERGE2144ID
CACGAGGGGTGCAAGCGTTGTTCGGAATTACTGGGCGTAAAGAGTTCGTAGGCGGGGTATCAAGTCAGGTGTTTAA
>MERGE23199ID
TACGAAGGTCCCAAGCGTTGTTCGGAATCACTGGGCGTAAAGCGTGTGTAGGCGGCAAGGTAAGTCAGATGTGAAA
>MERGE258077ID
TACGGGGGATGCAAGCGTTATCCGGAATCATTGGGCGTAAAGCGCCTGTAGGTGGCTTAATAAGTCTGTTGTTAAA
>MERGE21001ID
TACGAAGGGTGCAAGCGTTATTCGGATTTACTGGGCGTAAAGCGCGCGCAGGCGGATTGGTAAGTCAGATGTGAAA
>MERGE89139ID
TACAGAGGGTGCGAGCGTTAATCGGATTTACTGGGCGTAAAGCGTGCGTAGGCGGCTGATTAAGTCGGATGTGAAA
>MERGE61686ID
TACGGAGGGTGCAAGCGTTGCGCGGAATTACTGGGCGTTAAGGGTCCGTAGGCTGTTTGTTAAGTCAGTTTTGTAA
>MERGE229156ID
TACGGAGGGGGCTAGCGTTGTTCGGAATTACTGGGCGTAAAGCGCACGTAGGCGGACCAGTCAGTTAGAGGTGAAA
>MERGE33170ID
TACGGAGGATCCAAGCGTTATCCGGAATCATTGGGTTTAAAGGGTCCGCAGGCGGTCTATTAAGTCAGAGGTGAAA
>MERGE21886ID
TACGAAGGGTGCAAGCGTTGTTCGGATTTATTGGGCGTAAAGCGCGCGCAGGCGGATGTGCAAGTCAGATGTGAAA
>MERGE42503ID
TACGGAGGGGGCTAGCGTTGTTCGGAATTACTGGGCGTAAAGCGTACGTAGGCGGATTAGTAAGTTAGAGGTGAAA
>MERGE15305ID
TACGAAGGGACCTAGCGTAGTTCGGAATTACTGGGCTTAAAGAGTTCGTAGGTGGTTAAAAAAGTTGGTGGTGAAA
>MERGE28415ID
TACGGAAGGTCCAAGCGTTAATCGGAATTACTGGGCGTAAAGCGCGCGTAGGTGGTTTATTAAGTTGGATGTGAAC
>MERGE86469ID
GACGTAGGGAGCAAGCGTTGCCCGGAATTACTGGGCGTAAAGAGCTCGTAGGCGGGGGCGTGCGTCTGAGAGGAAA
>MERGE67270ID
TACGGAGGGTGCGAGCGTTAATCGGAATTACTGGGCGTAAAGCGTACGTAGGCGGTTACGTAAGTTGGATGTGAAA
>MERGE5177ID
GACGGAGGGGGCTAGCGTTGTTCGGAATTACTGGGCGTAAAGGGCGCGTAGGCGGACTAATAAGTTGGGAGTGAAA
>MERGE33058ID
TACGGAGGATCCAAGCGTTATCCGGAATCATTGGGTTTAAAGGGTCCGCAGGCGGCCTATTAAGTCAGAGGTGAAA
>MERGE21477ID
TACGAAGGGTGCAAGCGTTGTTCGGATTTACTGGGCGTAAAGGGCGTGTAGGCGGCCTGTTAAGTTAGGTGTGAAA
>MERGE57271ID
TACGGAGGGTGCAAGCGTTACTCGGAATCACTGGGCGTAAAGAGCGTGTAGGCGGGTTAATAAGTTGGAAGTGAAA
>MERGE80799ID
TACTGAGGGTGCAAGCGTTAATCGGAATTACTGGGCGTAAAGCGAGTGTAGGCGGCTATATAAGTCGGATGTGAAA
>MERGE54504ID
TACGGAGGGTGCAAGCGTTAATCGGAATTACTGGGCGTAAAGCGCGCGTAGGTGGATGATTAAGTCAGATGTGAAA
>MERGE2855ID
CACGTACTGTGCGAACGTTATTCGGAATCACTGGGCTTAAAGGGTACGTAGGCGGTTTATCAAGTCAGGTGTGAAA
>MERGE43849ID
TACGGAGGGGGTTAGCGTTGTTCGGAATTACTGGGCGTAAAGCGCACGTAGGCGGACTAGTAAGTTAGAGGTGAAA
>MERGE44660ID
TACGGAGGGGGTTAGCGTTGTTCGGAATTACTGGGCGTAAAGCGCGCGTAGGCGGATCAGAAAGTATGGGGTGAAA
>MERGE2999ID
CACGTAGGGATCAAGCGTTGTCCGGAATTATTGGGCGTAAAGAGCTCGTAGGTGGTTCAGTAAGTCGGATGTGAAA
>MERGE23317ID
TACGAAGGTCCCAAGCGTTGTTCGGATTTACTGGGCGTAAAGAGTTCGTAGGCGGCAGGGTAAGTCAGATGTGAAA
>MERGE61863ID
TACGGAGGGTGCAAGCGTTGTCCGGAATCACTGGGTGTAAAGGGTGTGTAGGCGGGACAGCAAGTCAGAGGTGAAA
>MERGE53981ID
TACGGAGGGTGCAAGCGTTAATCGGAATTACTGGGCGTAAAGCGCGCGTAGGCGGTTATCTCAGTCAGATGTGAAA
>MERGE16524ID
TACGAAGGGAGCTAGCGTTGTTCGGAATTACTGGGCGTAAAGCGCGCGTAGGCGGACCAGAAAGTTGGGGGTGAAA
>MERGE96274ID
TACGAAGGGGGCTAGCGTTGTTCGGAATAACTGGGCGTAAAGCGTACGTAGGCGGATTGGAAAGTTAGGGGTGAAA
>MERGE26236ID
TACGAGGGGTGCAAGCGTTAATCGGAATTACTGGGCGTAAAGCGTACGCAGGCGGTCTGTTAAGCAAGATGTGAAA
>MERGE75326ID
TACGTAGGGGGCAAGCGTTATCCGGAATTACTGGGTGTAAAGGGAGTGTAGGCGGCAATGCAAGTCAGATGTGAAA
>MERGE42268ID
TACGGAGGGGGCTAGCGTTGTTCGGAATTACTGGGCGTAAAGCGCACGTAGGCGGATTAGTAAGTTAGAGGTGAAA
>MERGE54641ID
TACGGAGGGTGCAAGCGTTAATCGGAATTACTGGGCGTAAAGCGCGCGTAGGTGGTTAATCAAGTCAGATGTGAAA
>MERGE59905ID
TACGGAGGGTGCAAGCGTTATCCGGATTCACTGGGTTTAAAGGGTGCGTAGGCTGTTATATAAGTCTGTTGTGAAA
>MERGE24033ID
TACGAATGGAGCGAGCGTTGTTCGGAATCATTGGGCGTAAAGCGTATGTAGGCGGACTGATCAGTCAGACGTGAAA
>MERGE36047ID
TACGGAGGATCCAAGCGTTATCCGGATTTATTGGGTTTAAAGGGTGCGTAGGCGGGACAATAAGTCAGTGGTGAAA
>MERGE62346ID
TACGGAGGGTGCAAGCGTTGTCCGGATTTATTGGGTTTAAAGGGTGCGTAGGCGGCCCGTTAAGTCAGCGGTGAAA
>MERGE3082ID
CACGTAGGGGGCAAGCGTTGTTCGGAATCATTGGGCGTAAAGGGCGTGCAGGCGGTATTGCAAGTCTGGCGTGAAA
>MERGE75319ID
TACGTAGGGGGCAAGCGTTATCCGGAATTACTGGGTGTAAAGGGAGCGTAGGCGGCAATATAAGTCAGATGTGAAA
>MERGE158597ID
TACGGAAGGTGCAAGCGTTATCCGGAATCACTGGGTTTAAAGGGTGCGTAGGCTGTTAGATAAGTCAGAGGTGAAA
>MERGE78463ID
TACGTAGGTCCCGAGCGTTGTCCGGATTTATTGGGCGTAAAGCGAGCGCAGGCGGTTAGATAAGTCTGAAGTTAAA
>MERGE44789ID
TACGGAGGGGGTTAGCGTTGTTCGGAATTACTGGGCGTAAAGCGCGCGTAGGCGGGCTGTTAAGTCAGAGGTGAAA
>MERGE20506ID
TACGAAGGGGGCTAGCGTTGTTCGGATTTACTGGGCGTAAAGCGCACGTAGGCGGATCGTTAAGTGAGGGGTGAAA
>MERGE77982ID
TACGTAGGGTGCGAGCGTTGTCCGGAATTATTGGGCGTAAAGAGCTTGTAGGCGGTTTGTCGCGTCTGCTGTGAAA
>MERGE66236ID
TACGGAGGGTGCGAGCGTTAATCGGAATTACTGGGCGTAAAGCGCGCGTAGGCGGTTCGTTAAGTCAGCTGTGAAA
>MERGE316998ID
TACGGAGGGTCCGAGCGTTAATCGGAATTACTGGGCGTAAAGCGCGCGTAGGCGGTTAGATTAGTCGGATGTGAAA
>MERGE37489ID
TACGGAGGATGCGAGCGTTATCCGGATTTATTAGGTTTAAAGGGTACGTAGGCGGCCCGTTAAGCCAGGGGTGAAA
>MERGE78786ID
TACGTAGGTGGCAAGCGTTGTCCGGATTTACTGGGTGTAAAGGGCGTGTAGGCGGGGATATAAGTCAGATGTGAAA
>MERGE74799ID
TACGTAGGGAGCGAGCGTTATCCGGAATTATTGGGCGTAAAGCGTGCGTAGGCGGTTTATTAAGTCAAATCTGAAA
>MERGE53928ID
TACGGAGGGTGCAAGCGTTAATCGGAATTACTGGGCGTAAAGCGCGCGTAGGCGGTTACATAAGTTGGAGGTGAAA
>MERGE54126ID
TACGGAGGGTGCAAGCGTTAATCGGAATTACTGGGCGTAAAGCGCGCGTAGGCGGTTTGACAAGTCAGATGTGAAA
>MERGE65825ID
TACGGAGGGTGCGAGCGTTAATCGGAATTACTGGGCGTAAAGCGCATGCAGGTGGTTGGTTAAGTCAGATGTGAAA
>MERGE58544ID
TACGGAGGGTGCAAGCGTTATCCGGAATCACTGGGTTTAAAGGGTGCGTAGGTGGGCCAATAAGTCAGAGGTGAAA
>MERGE14044ID
TACGAAATGTGCGAGCGTTGTTCGGAATCACTGGGCATAAAGGGTCTGTAGGCGGTCTTATAAGTTAGTGGTGAAA
>MERGE57229ID
TACGGAGGGTGCAAGCGTTACTCGGAATCACTGGGCGTAAAGAGCGTGTAGGCGGATTAATAAGTTGGGAGTGAAA
>MERGE188180ID
TACTGAGGGTGCAAGCGTTAATCGGAATTACTGGGCGTAAAGCGAGTGTAGGCGGCTTTGTAAGTCGGATGTGAAA
>MERGE80729ID
TACTGAAGGTGCGAGCGTTAATCGGAATTACTGGGCGTAAAGCGCGCGTAGGCGGTTTGTTAAGTCGGATGTGAAA
>MERGE38133ID
TACGGAGGGAGCTAGCGTTGTTCGGAAATACTGGGCGTAAAGCGCACGTAGGCGGTCTATTAAGTCAGGGGTGAAA
>MERGE63110ID
TACGGAGGGTGCAAGCGTTGTTCGGAATTACTGGGCGTAAAGGGCGCGTAGGCGGCCTGATAAGTCAGATGTGAAA
>MERGE65339ID
TACGGAGGGTGCGAGCGTTAATCGGAATTACTGGGCGTAAAGCGCACGCAGGCGGTTATATAAGCTAGATGTGAAA
>MERGE71582ID
TACGGGGGGAGCAAGCGTTACTCGGAATCACTGGGCGTAAAGAGCATGTAGGCTGGTAGAAAAGTTAGAAGTGAAA
>MERGE124912ID
TACGGAGGGTGCAAGCGTTATCCGGATTTACTGGGTTTAAAGGGTGCGTAGGTGGATCATTAAGTCAGTGGTGAAA
>MERGE54674ID
TACGGAGGGTGCAAGCGTTAATCGGAATTACTGGGCGTAAAGCGCGCGTAGGTGGTTATCTAAGCTAGATGTGAAA
>MERGE65737ID
TACGGAGGGTGCGAGCGTTAATCGGAATTACTGGGCGTAAAGCGCATGCAGGTGGTTCAATAAGTCAGATGTGAAA
>MERGE124495ID
TACGGAGGGTGCAAGCGTTATCCGGAATTACTGGGTTTAAAGGGTGCGTAGGCGGCAACGTAAGTCAGAAGTGAAA
>MERGE124913ID
TACGGAGGGTGCAAGCGTTATCCGGATTTACTGGGTTTAAAGGGTGCGTAGGTGGCCTGATAAGTCAGAGGTGAAA
>MERGE112229ID
TACGGAGGGGGCTAGCGTTGTTCGGAATTACTGGGCGTAAAGCGCACGTAGGCGGATTAGTCAGTCAGAGGTGAAA
>MERGE76468ID
TACGTAGGGTGCAAGCGTTAATCGGAATTACTGGGCGTAAAGCGTGTGTAGGCGGTTCGGAAAGAAAGATGTGAAA
>MERGE107252ID
TACGGAGGATGCAAGCGTTATCCGGAATCATTGGGTTTAAAGGGTCCGTAGGTGGATGATTAAGTCAGAGGTGAAA
>MERGE44389ID
TACGGAGGGGGTTAGCGTTGTTCGGAATTACTGGGCGTAAAGCGCACGTAGGCGGATTTTTAAGTGAGGGGTGAAA
>MERGE50789ID
TACGGAGGGTCCGAGCGTTGTCCGGAATTATTGGGTTTAAAGGGTACGTAGGCGGAATAATAAGTCAGAGGTGAAA
>MERGE48665ID
TACGGAGGGTCCAAGCGTTGTCCGGAATTACTGGGTGTAAAGGGTGCGCAGGCGGGCGTGTAAGTCAGGGGTGAAA
>MERGE41673ID
TACGGAGGGGGCTAGCGTTATTCGGAATTACTGGGCGTAAAGCGCACGTAGGCGGATTGACAAGTCAGAGGTGAAA
>MERGE6842ID
TACAGAGGGCCCGAGCGTTAATCGGAATCACTGGGCTTAAAGCGTACGCAGGCGGACATGTAGGCATTTTGTGAAA
>MERGE14073ID
TACGAACCGTCCAAACGTTATTCGGTATCACTGGGCTTAAAGCGTGCGTAGGCGGCCTGGAAGGTGAGATGTGAAA
>MERGE79511ID
TACGTATGTCGCAAGCGTTATCCGGAATTATTGGGCGTAAAGCGCGTCTAGGCGGCCTTTTAAGTCTGATGTTAAA
>MERGE17925ID
TACGAAGGGGGCAAGCGTTATCCAAAATGATTGGGCGTAAAGTGTTCGTAGGCGGTATTTGTTGTTGTATGTAAAA
>MERGE42489ID
TACGGAGGGGGCTAGCGTTGTTCGGAATTACTGGGCGTAAAGCGTACGTAGGCGGATCAGAAAGTATAGGGTGAAA
>MERGE62894ID
TACGGAGGGTGCAAGCGTTGTTCGGAATTACTGGGCGTAAAGCGCGCGTAGGCGGCTTCTTAAGTCAGATGTGAAA
>MERGE62978ID
TACGGAGGGTGCAAGCGTTGTTCGGAATTACTGGGCGTAAAGCGCGCGTAGGCGGTTTTATATGTCAGATGTGAAA
>MERGE48652ID
TACGGAGGGTCCAAGCGTTGTCCGGAATCACTGGGTGTAAAGGGTGCGTAGGCGGGCGTGTAAGTCAGGGGTGAAA
>MERGE60662ID
TACGGAGGGTGCAAGCGTTATCCGGATTTATTGGGTTTAAAGGGTCCGCAGGCGGATAATTAAGTCAGAGGTGAAA
>MERGE75450ID
TACGTAGGGGGCAAGCGTTATCCGGATTTACTGGGTGTAAAGGGTACGTAGGCGGTCTGTTAAGTCAGATGTGAAA
>MERGE50801ID
TACGGAGGGTCCGAGCGTTGTCCGGAATTATTGGGTTTAAAGGGTACGTAGGCGGATTAATAAGTCAAAGTTGAAA
>MERGE46019ID
TACGGAGGGTACAAACGTTAATCGGAATTACTGGGCGTAAAGCGCGCGTAGGTGGTTCATTAAGTGGGATGTGAAA
>MERGE113644ID
TACGGAGGGGGTTAGCGTTGTTCGGAATTACTGGGCGTAAAGCGCACGTAGGCGGATTAGTAAGTTGGGGGTGAAA
>MERGE71771ID
TACGGGGGGATCGAACGTTAATCGGAATTACTGGGCGTAAAGCGCGCGTAGGCGGTTTGTTAAGTGGGATGTGAAA
>MERGE436029ID
TACGGAGGGTGCAAGCGTTATCCGGAATCACTGGGTTTAAAGGGTGCGTAGGCGGTTGTTTAAGTCAGAGGTGAAA
>MERGE44609ID
TACGGAGGGGGTTAGCGTTGTTCGGAATTACTGGGCGTAAAGCGCGCGTAGGCGGACATTTAAGTCAGAGGTGAAA
>MERGE74676ID
TACGTAGGGACCAAGCGTTGTCCGGAATTATTGGGCGTAAAGCGCGCGTAGGCGGTCCGTTAAGTCGGATGTGAAA
>MERGE19272ID
TACGAAGGGGGCGAGCGTTGTTCGGAATTACTGGGCGTAAAGGGCGCGTAGGCGGTCATTTAAGTTAGGCGTGAAA
>MERGE47384ID
TACGGAGGGTCCAAGCGTTATCCGGAATCATTGGGTTTAAAGGGTCCGTAGGCGGGTTATTAAGTCAGAGGTGAAA
>MERGE60249ID
TACGGAGGGTGCAAGCGTTATCCGGATTTACTGGGTTTAAAGGGTGCGCAGGCTGTGTAATAAGTCAGTGGTGAAA
>MERGE49447ID
TACGGAGGGTCCGAGCGTTAATCGGAATTACTGGGCGTAAAGCGTACGCAGGCGGTTTTTTAAGCGAGATGTGAAA
>MERGE47351ID
TACGGAGGGTCCAAGCGTTATCCGGAATCATTGGGTTTAAAGGGTCCGTAGGCGGGCTATTAAGTCAGGGGTGAAA
>MERGE78775ID
TACGTAGGTGGCAAGCGTTGTCCGGAATTATTGGGCGTAAAGGGAGCGTAGGTGGTTTGTTAAGTCTGATGTGAAA
>MERGE60818ID
TACGGAGGGTGCAAGCGTTATCCGGATTTATTGGGTTTAAAGGGTCCGTAGGCGGATGATTAAGTCAGTGGTGAAA
>MERGE14201ID
TACGAACTGTGCAAACGTTATTCGGAATCACTGGGCTTAAAGGGTGCGTAGGCGGGTTTAAAGGTCTGATGTGAAA
>MERGE23686ID
TACGAAGGTGGCGAGCGTTGTTCGGATTTACTGGGCGTAAAGAGCACGTAGGCGGTTGGGTAAGCCTCTTGGGAAA
>MERGE463ID
AACGTGAAGGATGAACGTTATTCGGAATTATTGGGCGTTAAGGGTTCGTAGGTTGTTTTGTAGGTTAACTTTTAAA
>MERGE44414ID
TACGGAGGGGGTTAGCGTTGTTCGGAATTACTGGGCGTAAAGCGCACGTAGGCGGGCTGGAAAGTTGGGGGTGAAA
>MERGE136757ID
TACGTAGGGTGCAAGCGTTGTCCGGATTTATTGGGTTTAAAGGGTGCGCAGGCGGCTTATTAAGTTAGTGGTGAAA
>MERGE2747ID
CACGTAAGGTGCGAGCGTTGTTCGGAATTATTGGGCGTAAAGGGCTCGTAGGCGGCCTACCAAGTCTCTCGTGAAA
>MERGE62435ID
TACGGAGGGTGCAAGCGTTGTCCGGATTTATTGGGTTTAAAGGGTGCGTAGGTGGCCCATTAAGTCAGTGGTGAAA
>MERGE18469ID
TACGAAGGGGGCGAGCGTTATTCGGAATTATTGGGCGTAAAGGGCTCGCAGGCCGCTTGAACAGTTAGACGTGAAA
>MERGE17912ID
TACGAAGGGGGCAAGCGTTACTCGGAATTATTGGGCGTAAAGCGTGCGCAGGCGGTTTTATAAGTTGGAAGTGAAA
>MERGE76658ID
TACGTAGGGTGCAAGCGTTATCCGGAATCATTGGGCGTAAAGAGCTCGTAGGCGGTTCAGCAAGTCGGCTGTGAAA
>MERGE130535ID
TACGGAGGGTGCGAGCGTTGTCCGGATTTATTGGGTTTAAAGGGTGCGTAGGTGGCTTGATAAGTCAGTGGTGAAA
>MERGE78293ID
TACGTAGGTCCCAAGCGTTATCCGGAATCACTGGGTGTAAAGAGTCTGTAGGTGGTTTTATAAGTTGGATATGAAA
>MERGE76313ID
TACGTAGGGTGCAAGCGTTAATCGGAATTACTGGGCGTAAAGCGTGCGCAGGCGGTTATGCAAGACAGAGGTGAAA
>MERGE1971ID
CACGAACCGGACAAACGTTATTCGGAATTATTGGGCTTAAAGGGTGTGTAGGCGGTCATGTAGGTGGGGTGTGAAA
>MERGE80670ID
TACTGAAGGTGCAAGCGTTAATCGGAATCACTGGGCGTAAAGCGCTCGTAGGTGGCTTTGTAAGTCAGGTGTGAAA
>MERGE15075ID
TACGAAGGGACCTAGCGTAGTTCGGAATTACTGGGCTTAAAGAGCTCGTAGGTGGTTAAAAAAGTTGATTGTGAAA
>MERGE52532ID
TACGGAGGGTGCAAGCGTTAATCGGAATTACTGGGCGTAAAGAGCTCGTAGGCGGCTTGTTAAGTCGGATGTGAAA
>MERGE58484ID
TACGGAGGGTGCAAGCGTTATCCGGAATCACTGGGTTTAAAGGGTGCGTAGGCGGTTAAGTAAGTCAGAGGTGAAA
>MERGE135129ID
TACGTAGGGACCAAGCGTTGTCCGGAATTATTGGGCGTAAAGAGCTCGTAGGCTGTTCGGTAAGTCAGGTGTGAAA
>MERGE59724ID
TACGGAGGGTGCAAGCGTTATCCGGAATTACTGGGTTTAAAGGGTGCGTAGGCGGGTTATTAAGTCAGAGGTGAAA
>MERGE232359ID
TACGGAGGGGGTTAGCGTTGTTCGGAATTACTGGGCGTAAAGCGCACGTAGGCGGATTATTAAGTGAGGGGGGAAA
>MERGE63730ID
TACGGAGGGTGCAAGCGTTGTTCGGATTTATTGGGCGTAAAGCGCGCGCAGGCGGATTAGCAAGTCAGATGTGAAA
>MERGE176729ID
TACGGAGGGTGCAAGCGTTATCCGGATTTACTGGGTTTAAAGGGTGCGCAGGCGGACTATTAAGTCAGTGGTGAAA
>MERGE79748ID
TACGTATGTCTCGAGCGTTACCCGGAATCACTGGGTGTAAAGGGTTCGTAGGCGGTTTAATAAGTTGGACATGAAA
>MERGE124490ID
TACGGAGGGTGCAAGCGTTATCCGGAATTACTGGGTTTAAAGGGTGCGTAGGCGGACCTATAAGTCAGAGGTGAAA
>MERGE58982ID
TACGGAGGGTGCAAGCGTTATCCGGAATCATTGGGTTTAAAGGGTCCGCAGGCGGGCTTATAAGTCAGTGGTGAAA
>MERGE61075ID
TACGGAGGGTGCAAGCGTTATCCGGATTTATTGGGTTTAAAGGGTGCGTAGGCGGGTTATTAAGTCAGTGGTGAAA
>MERGE50698ID
TACGGAGGGTCCGAGCGTTATCCGGATTTATTGGGTTTAAAGGGTGCGTAGGCGGGATACTAAGTCAGCTGTGAAA
>MERGE38468ID
TACGGAGGGATCGAACGTTAATCGGAATTACTGGGCGTAAAGCGCGCGTAGGCGGTTTCTTAAGTGGGATGTGAAA
>MERGE20810ID
TACGAAGGGTGCAAGCGTTAATCGGAATTACTGGGCGTAAAGCGCGCGTAGGTGGTTTGTTAAGTTGAATGTGAAA
>MERGE124487ID
TACGGAGGGTGCAAGCGTTATCCGGAATTACTGGGTTTAAAGGGTGCGCAGGCTGCGTAATAAGTCAGAGGTGAAA
>MERGE23377ID
TACGAAGGTCCCGAGCGTTATTCGGAATCACTGGGCGTAAAGAGTATGTAGGCGGCGTGGAAAGTCAGGTGTGAAA
>MERGE42234ID
TACGGAGGGGGCTAGCGTTGTTCGGAATTACTGGGCGTAAAGCGCACGTAGGCGGACTATTAAGTTAGAGGTGAAA
>MERGE48233ID
TACGGAGGGTCCAAGCGTTATCCGGATTTATTGGGTTTAAAGGGTACGTAGGCGGAATTTTAAGTCAGTAGTGAAA
>MERGE235942ID
TACGGAGGGTCCAAGCGTTATCCGGATTTATTGGGTTTAAAGGGTGCGCAGGCGGACCTATCAGTCAGTGGTGAAA
>MERGE98405ID
TACGAAGGTCCCAAGCGTTGTTCGGAATTACTGGGCGTAAAGCGTGTGTAGGCGGTTGGGTAAGTCAGATGTGAAA
>MERGE247978ID
TACGGAGGGTGCAAGCGTTATCCGGATTTACTGGGTTTAAAGGGTGCGTAGGCGGAAATTTAAGTCAGTGGTGAAA
>MERGE38135ID
TACGGAGGGAGCTAGCGTTGTTCGGAAATACTGGGCGTAAAGCGCACGTAGGCGGTGTCGCAAGTCAGGGGTGAAA
>MERGE67939ID
TACGGAGGGTGCGAGCGTTAATCGGAATTACTGGGTGTAAAGCGCATGCAGGTGGTTCATTAAGTCAGATGTGAAA
>MERGE53953ID
TACGGAGGGTGCAAGCGTTAATCGGAATTACTGGGCGTAAAGCGCGCGTAGGCGGTTAGGTAAGTCAGATGTGAAA
>MERGE5255ID
GACGGAGGGTCCTAGCGTTGTTCGGAATGACTGGGCGTAAAGGGTACGTAGGCGGTTTGGTCAGTTAGATGTGAAA
>MERGE20013ID
TACGAAGGGGGCTAGCGTTGTTCGGAATCACTGGGCGTAAAGCGTATGTAGGCGGATCGAAAAGTTAGATGTGAAA
>MERGE20561ID
TACGAAGGGGGCTAGCGTTGTTCGGATTTACTGGGCGTAAAGGGCATGTAGGCGGAAGAACAAGTTGGGCGTGAAA
>MERGE59695ID
TACGGAGGGTGCAAGCGTTATCCGGAATTACTGGGTTTAAAGGGTGCGTAGGCGGCCAAGTCAGTCAGGCGTGAAA
>MERGE23405ID
TACGAAGGTCCCGAGCGTTATTCGGAATCACTGGGCGTAAAGGGAGCGTAGGCTGTACGGTAAGTCAGATGTGAAA
>MERGE67244ID
TACGGAGGGTGCGAGCGTTAATCGGAATTACTGGGCGTAAAGCGTACGTAGGCGGATTGCTAAGTCAGATGTGAAA
>MERGE20870ID
TACGAAGGGTGCAAGCGTTACTCGGAATTACTGGGCGTAAAGCGTGCGTAGGTGGTGGTTTAAGTCTGTTGTGAAA
>MERGE53732ID
TACGGAGGGTGCAAGCGTTAATCGGAATTACTGGGCGTAAAGCGCGCGTAGGCGGCTTTGTCAGTCGGATGTGAAA
>MERGE62472ID
TACGGAGGGTGCAAGCGTTGTCCGGATTTATTGGGTTTAAAGGGTGCGTAGGTGGTTTATTAAGTCAGTGGTGAAA
>MERGE5494ID
GACGGGGGGGACAGGTCTTATTCGGAATGACTGGGCGTAAAGGGTCTGTAGGCGGTTCATCAAGTGAAGGGCAAAA
>MERGE36610ID
TACGGAGGATCCGAGCGTTATCCGGAATCATTGGGTTTAAAGGGTCCGTAGGTGGACGATTAAGTCAGGGGTGAAA
>MERGE40812ID
TACGGAGGGGGCAAGCGTTGTTCGGAATTACTGGGCGTAAAGCGTACGTAGGCGGACTTTTAAGTTAGATGTGAAA
>MERGE4156ID
GACGAACCGGACGAACGTTATTCGGAATCACTGGGCTTAAAGAGTACGTAGGCGGCTTGGTAGGTTGGGTGTGAAA
>MERGE460012ID
TACGGGAGGGGCAAGCGTTACCCGTCGTTACTGGGCGTATAGCGTCCGTAGATGGTACTATAAGTTATATGTTAAA
>MERGE3052ID
CACGTAGGGGGCAAGCGTTGTCCGGATTTATTGGGCGTAAAGAGCTCGTAGGCAGTTCAGTCAGTCAGGTGTGAAA
>MERGE61772ID
TACGGAGGGTGCAAGCGTTGCTCGGAATTACTGGGCGTAAAGCGCACGCAGGCGGTTTATCAGGTCGGATGTGAAA
>MERGE36405ID
TACGGAGGATCCAAGCGTTGTCCGGATTTATTGGGTTTAAAGGGTGCGTAGGCGGAATAATAAGTCAGTGGTGAAA
>MERGE40527ID
TACGGAGGGGGCAAGCGTTATTCGGATTTATTGGGCGTAAAGGGCGTGTAGGCGGTCTGGTAAGTTGAAGGTGAAA
>MERGE21892ID
TACGAAGGGTGCAAGCGTTGTTCGGATTTATTGGGCGTAAAGCGCGCGCAGGCGGATGTTCAAGTCAGATGTGAAA
>MERGE33489ID
TACGGAGGATCCAAGCGTTATCCGGAATCATTGGGTTTAAAGGGTCCGTAGGCGGCCTTATAAGTCAGTGGTGAAA
>MERGE4677ID
GACGGAGGAGGCAAGCGTTATCCGGAATTATTGGGCGTAAAGCGTCCGCAGGTGGCCTATCAAGTCTGTTGTTAAA
>MERGE227113ID
TACGGAGGGGACTAGCGTTGTTCGGAATTACTGGGCGTAAAGCGCACGTAGGCGGACATTTAAGTCAGAGGTGAAA
>MERGE182673ID
TACGGGAGGGGCAAGCGTTATTCGGAATTACTGGGCGTAAAGAGTTCGTAGACGGTATTGTAAGTTAATTGTTAAA
>MERGE167256ID
TACGGAGGGGGTTAGCGTTGTTCGGAATTACTGGGCGTAAAGCGCACGTAGGCGGACTGGAAAGTTGGGGGGGAAA
>MERGE252530ID
TACGGAGGGTGCGAGCGTTAATCGGAATTACTGGGCGTAAAGCGCACGTAGGCGGCATGGTTAGTCAGATGTGAAA
>MERGE21915ID
TACGAAGGGTGCAAGCGTTGTTCGGATTTATTGGGCGTAAAGCGCGCGCAGGCGGATTAATAAGTCAGGTGTGAAA
>MERGE71079ID
TACGGGAGTGGCAAGCGTTATCCGGAATTATTGGGCGTAAAGCGTCCGCAGGCGGCTCAACAAGTCTGCTGTTAAA
>MERGE60175ID
TACGGAGGGTGCAAGCGTTATCCGGATTTACTGGGTTTAAAGGGTACGTAGGCGGGCTGTTAAGTCAGTGGTGAAA
>MERGE73189ID
TACGGGGGGTGCGAGCGTTATTCGGATTTACTGGGCGTAAAGAGCGCGTAGGCGGTCTTTTAAGTCAGGTGTGAAA
>MERGE5509ID
GACGTAAGGAGCGAGCATTATTCGGAATTATTGGGCGTAAAGCGTTTGTAGGTTGTTAAATAAGTTTCTTTTGTAA
>MERGE23665ID
TACGAAGGTGGCGAGCGTTGTTCGGATTCACTGGGCATAAAGGGCACGTAGGCTGTCCTGTAAGCGGTGTGTGAAA
>MERGE59240ID
TACGGAGGGTGCAAGCGTTATCCGGAATCATTGGGTTTAAAGGGTCCGTAGGCGGACTAATAAGTCAGGGGGGAAA
>MERGE58316ID
TACGGAGGGTGCAAGCGTTATCCGGAATCACTGGGTTTAAAGGGTGCGTAGGCGGATAATTAAGTCAGAGGTGAAA
>MERGE58477ID
TACGGAGGGTGCAAGCGTTATCCGGAATCACTGGGTTTAAAGGGTGCGTAGGCGGTGGTATAAGTCAGGTGTGAAA
>MERGE4904ID
GACGGAGGATGCAAGTGTTATCCGGAATTATTGGGCGTAAAGCGTTTGTAGGTGGAAAAATAAGTCTATTGTTAAA
>MERGE70787ID
TACGGGAGGGGCAAGCGTTATTCGGAATTACTGGGCGTAAAGGGTTCGTAGACGGTATTGTAAGTTAATTATTAAA
>MERGE12000ID
TACCAGCTCCAGGAGTGTCTATGGTTTTTGCTGCGATTAAAAGGTCCGTAGTCAGTATTTACGATGAGTGTGTAAA
>MERGE39929ID
TACGGAGGGGACTAGCGTTGTTCGGAATTACTGGGCGTAAAGCGCGCGTAGGCGGACTTTTAAGTTAGAGGTGAAA
>MERGE76881ID
TACGTAGGGTGCAAGCGTTGTCCGGAATTACTGGGTTTAAAGGGTACGTAGGTGGGCGTCTAAGTCTGGAGTGAAA
>MERGE72947ID
TACGGGGGGTGCAAGCGTTATTCGGAATCATTGGGCGTAAAGAGCGCGTAGGCGGCCCTATAAGTCAGATGTGAAA
>MERGE8903ID
TACAGAGGGTGCGAGCGTTAATCGGAATTACTGGGCGTAAAGCGCGCGTAGGCGGCTAGATAAGTCAAATGTGAAA
>MERGE61609ID
TACGGAGGGTGCAAGCGTTATTCGGATTTACTGGGCGTAAAGGGAGCGCAGGCTGCCAGATAAGTCAGATGTGAAA
>MERGE61144ID
TACGGAGGGTGCAAGCGTTATCCGGATTTATTGGGTTTAAAGGGTTCGTAGGCGGATCAATAAGTCAGTGGTGAAA
>MERGE22416ID
TACGAAGGGTGCGAGCGTTGTTCGGAATTACTGGGCGTAAAGGGCGTGTAGGCGGATTGCAAAGATAGAGGTGAAA
>MERGE61860ID
TACGGAGGGTGCAAGCGTTGTCCGGAATCACTGGGTGTAAAGGGTGTGTAGGCGGATATGTAAGTCAGGGGTGAAA
>MERGE60314ID
TACGGAGGGTGCAAGCGTTATCCGGATTTACTGGGTTTAAAGGGTGTGTAGGCGGATATTTAAGTCAGAGGTGAAA
>MERGE63172ID
TACGGAGGGTGCAAGCGTTGTTCGGAATTATTGGGCGTAAAGAGCATGTAGGCGGACTGTTAAGTCTGGTGTGAAA
>MERGE71386ID
TACGGGGGATGCAAGCGTTATCCGGAATCATTGGGCGTAAAGCGCCTGTAGGTTGTTTACAAAGTCTGTTGTTAAA
>MERGE182667ID
TACGGGAGGGGCAAGCGTTATCTAGAATAACTGGGCGTAAAGGGTCCGTAGACTGTATTGTAAGTTATTTGTTAAA
>MERGE37219ID
TACGGAGGATGCAAGCGTTATCCGGATTTATTGGGTTTAAAGGGTGCGTAGGCGGAAGGATAAGTCAGTGGTGAAA
>MERGE47609ID
TACGGAGGGTCCAAGCGTTATCCGGAATCATTGGGTTTAAAGGGTTCGTAGGCGGGCTAATTAGTCAGAGGTGAAA
>MERGE73412ID
TACGTAAGAGACTAGTGTTATTCATATGAATTAGGTTTAAAGGGTACTTAGGCGGCCATAACATCTTGTAAAAATG
>MERGE248549ID
TACGGAGGGTGCAAGCGTTATCCGGATTTATTGGGTTTAAAGGGTGCGCAGGCGGAATGATAAGTCAGTGGTGAAA
>MERGE58213ID
TACGGAGGGTGCAAGCGTTATCCGGAATCACTGGGTTTAAAGGGTGAGTAGGCGGATAAATTAGTCAGAGGTGAAA
>MERGE24000ID
TACGAATGGAGCGAGCGTTGTTCGGAATCATTGGGCGTAAAGCGTATGTAGGCGGAACAGAAAGTCAGAAGTGAAA
>MERGE66321ID
TACGGAGGGTGCGAGCGTTAATCGGAATTACTGGGCGTAAAGCGCGCGTAGGCGGTTTGCTAAGTCAGATGTGAAA
>MERGE38153ID
TACGGAGGGAGCTAGCGTTGTTCGGAATTACTGGGCGTAAAGAGAACGTAGGCGGCTTTTTAAGTCAGGGGTGAAA
>MERGE19866ID
TACGAAGGGGGCTAGCGTTGTTCGGAATCACTGGGCGTAAAGCGCATGTAGGCGGACTTGTCAGTCAGAGGTGAAA
>MERGE45145ID
TACGGAGGGGGTTAGCGTTGTTCGGAATTACTGGGCGTAAAGCGTACGTAGGCGGATTAGAAAGTAGGGGGTGAAA
>MERGE37492ID
TACGGAGGATGCGAGCGTTATCCGGATTTATTAGGTTTAAAGGGTACGTAGGCGGCGCTTTAAGTCAGAGGTGAAA
>MERGE30478ID
TACGGAAGGTGCAAGCGTTGTTCGGATTGACTGGGCGTAAAGCGCATGTAGGCGGATTTTTAAGTCGGTTGTGAAA
>MERGE239132ID
TACGGAGGGTGCAAGCGTTAATCGGAATCACTGGGCGTAAAGCGCGCGTAGGCGGCTTGATAAGTCAGATGTGAAA
>MERGE63433ID
TACGGAGGGTGCAAGCGTTGTTCGGATTTACTGGGCGTAAAGCGCGCGCAGGCGGATAATCAAGTCAGATGTGAAA
>MERGE107247ID
TACGGAGGATGCAAGCGTTATCCGGAATCATTGGGTTTAAAGGGTCCGTAGGTGGATAATTAAGTCAGAGGGGAAA
>MERGE247070ID
TACGGAGGGTGCAAGCGTTATCCGGAATTACTGGGTTTAAAGGGTGCGTAGGCGGGCACATAAGTCAGAGGTGAAA
>MERGE38471ID
TACGGAGGGATCGAACGTTAATCGGAATTACTGGGCGTAAAGCGCGCGTAGGCGGTTTGATAAGTGGGATGTGAAA
>MERGE77774ID
TACGTAGGGTGCGAGCGTTAATCGGAATTACTGGGCGTAAAGCGTGCGCAGGCGGTTTTGTAAGACAGGCGTGAAA
>MERGE42589ID
TACGGAGGGGGCTAGCGTTGTTCGGAATTACTGGGCGTAAAGCGTGCGTAGGCGGATCAATAAGTTAGGGGTGAAA
>MERGE175822ID
TACGGAGGGTGCAAGCGTTATCCGGAATCACTGGGTTTAAAGGGTGCGTAGGCGGTTACGTAAGTCAGAGGTGAAA
>MERGE71549ID
TACGGGGGGAACAGGCATTATTCAAAATTATTTGGCGTAAAGGGTTTGTAGGTGGTTTTTTAAGTTGAAAAAAAAA
>MERGE63477ID
TACGGAGGGTGCAAGCGTTGTTCGGATTTACTGGGCGTAAAGCGCGCGCAGGCGGATTAACAAGTCAGATGTGAAA
>MERGE26422ID
TACGAGGGGTGCAAGCGTTAATCGGAATTACTGGGCGTAAAGCGTTCGTAGGCGGTTTAATAAGCAAGATGTGAAA
>MERGE42475ID
TACGGAGGGGGCTAGCGTTGTTCGGAATTACTGGGCGTAAAGCGTACGTAGGCGGACTATTAAGTAAGAGGTGAAA
>MERGE69946ID
TACGGAGGGTTCGAGCGTTATCCGGAATCATTGGGTTTAAAGGGTCCGTAGGCGGATTAATAAGTCAGAGGTGAAA
>MERGE14067ID
TACGAACCGTACGAACGTTATTCGGTATCACTGGGCTTAAAGCGTGCGTAGGCGGCCTTGCAGGTCGGGTGTGAAA
>MERGE49566ID
TACGGAGGGTCCGAGCGTTAATCGGAATTACTGGGCGTAAAGGGTACGTAGGCGGCTTTATAAGTCAGATGTGAAA
>MERGE194212ID
GACGGAGGATGCAAGCGTTATCCGGAATTATTGGGCGTAAAGCGTCCGTAGGTGGTTTCAAAAGTCAGTTGTTAAA
>MERGE134960ID
TACGTACTGTGCGAACGTTATTCGGAATCACTGGGCTTAAAGGGTGCGTAGGCGGCTTTATAAGTCAGGTGTGAAA
>MERGE31145ID
TACGGAGACCTCGAGCGTTACTCGGATTCACTGGGCGTAAAGGGTGAGTAGGCGGCCAAGTATGTCGGGTGTGAAA
>MERGE5377ID
GACGGAGGGTGCAAGCGTTGTTCGGAATTACTGGGCGTAAAGCGTACGTAGGCGGCGGATTAAGTCGAATGTTAAA
>MERGE5247ID
GACGGAGGGTCCTAGCGTTGTTCGGAATAACTGGGCGTAAAGGGTACGTAGGCGGTTTGGTCAGTTAGATGTGAAA
>MERGE110349ID
TACGGAGGGGGCAAGCGTTATTCGGAATCATTGGGCGTAAAGGGCGCGTAGGCGGCCTGACAAGTCAGGGGTGAAA
>MERGE28314ID
TACGGAAGGTCCAAGCGTTAATCGGAATTACTGGGCGTAAAGCGCGCGTAGGGGGTTTATTAAGTTGGGTGTGAAA
>MERGE39891ID
TACGGAGGGGACTAGCGTTGTTCGGAATTACTGGGCGTAAAGCGCACGTAGGCGGATCAGAAAGTATAGGGTGAAA
>MERGE79688ID
TACGTATGTCTCGAGCGTTACCCGGAATCACTGGGTGTAAAGGGTTCGTAGGCGGACCTGTAAGTCAGATATTAAA
>MERGE62995ID
TACGGAGGGTGCAAGCGTTGTTCGGAATTACTGGGCGTAAAGCGCGCGTAGGTGGTCATATAAGTCAGATGTGAAA
>MERGE60980ID
TACGGAGGGTGCAAGCGTTATCCGGATTTATTGGGTTTAAAGGGTGCGTAGGCGGAAATGTAAGTCAGTGGTGAAA
>MERGE143406ID
GACGGAGGATGCAAGCGTTATCCGGAATTATTGGGCGTAAAGCGTCCGTAGGTGGTTTTACAAGTCTGTTGTTAAA
>MERGE26934ID
TACGAGGGGTGCTAGCGTTGTCCGGAATAACTGGGCGTAAAGGGTCCGTAGGCGTTTTGCCAAGTTGATCGTTAAA
>MERGE50805ID
TACGGAGGGTCCGAGCGTTGTCCGGAATTATTGGGTTTAAAGGGTACGTAGGCGGATTAATAAGTCAGAGCTGAAA
>MERGE41721ID
TACGGAGGGGGCTAGCGTTATTCGGATTTACTGGGCGTAAAGCGCACGTAGGCGGCGTATCTAGTCAGAGGTGAAA
>MERGE24019ID
TACGAATGGAGCGAGCGTTGTTCGGAATCATTGGGCGTAAAGCGTATGTAGGCGGACTAGAAAGTCAGAAGTGAAA
>MERGE118162ID
TACGGAGGGTCCGAGCGTTATCCGGAATTATTGGGTTTAAAGGGTCCGTAGGCGGGCTGATAAGTCAGAGGGGAAA
>MERGE54545ID
TACGGAGGGTGCAAGCGTTAATCGGAATTACTGGGCGTAAAGCGCGCGTAGGTGGCTGTTCAAGCCAGATGTGAAA
>MERGE57269ID
TACGGAGGGTGCAAGCGTTACTCGGAATCACTGGGCGTAAAGAGCGTGTAGGCGGGTTAATAAGTCAGATGTGAAA
>MERGE23265ID
TACGAAGGTCCCAAGCGTTGTTCGGAATCACTGGGCGTAAAGGGAGCGTAGGCGGTTAGGTAAGTCAGATGTGAAA
>MERGE107163ID
TACGGAGGATGCAAGCGTTATCCGGAATCATTGGGCGTAAAGCGTCCGCAGGTGGCTCATCAAGTCTGCTGTTAAA
>MERGE74364ID
TACGTACCGGACAAACGTTATTCGGAATCACTGGGCTTAAAGAGTACGTAGGCTGTCTTGTAGGTGAGGTGTGAAA
>MERGE76445ID
TACGTAGGGTGCAAGCGTTAATCGGAATTACTGGGCGTAAAGCGTGCGTAGGCGGCACTACAAGACAGATGTGAAA
>MERGE20918ID
TACGAAGGGTGCAAGCGTTACTCGGATTTACTGGGCGTAAAGCGTCCGCAGGCGGTTTAGTTAGTCTGATGTGAAA
>MERGE142162ID
CACGTAGGGGGCAAGCGTTGTCCGGATTTATTGGGCGTAAAGAGCTCGTAGGTGGCTGAGTAAGTCGGATGTTAAA
>MERGE53863ID
TACGGAGGGTGCAAGCGTTAATCGGAATTACTGGGCGTAAAGCGCGCGTAGGCGGTCTGGTCAGTCGGATGTGAAA
>MERGE112192ID
TACGGAGGGGGCTAGCGTTGTTCGGAATTACTGGGCGTAAAGCGCACGTAGGCGGACCAGAAAGTTGGAGGTGAAA
>MERGE10238ID
TACATAAGTCCCAAGCGTTACCCGGAATTATTGGGTGTAAAGGGTCCGTAGGCGGATCTATAAGTCAGGTATGAAA
>MERGE54385ID
TACGGAGGGTGCAAGCGTTAATCGGAATTACTGGGCGTAAAGCGCGCGTAGGCGGTTTTATAAGTCAGATGTGAAA
>MERGE43958ID
TACGGAGGGGGTTAGCGTTGTTCGGAATTACTGGGCGTAAAGCGCACGTAGGCGGATTAAAAAGTTGGGGGTGAAA
>MERGE36666ID
TACGGAGGATCCGAGCGTTATCCGGATTTATTGGGTTTAAAGGGTGCGTAGGCGGTCTTATAAGTCAGTGGTGAAA
>MERGE109544ID
TACGGAGGGGACTAGCGTTGTTCGGAATTACTGGGCGTAAAGCGCGCGTAGGCGGATTAGCAAGTTAGGGGTGAAA
>MERGE55779ID
TACGGAGGGTGCAAGCGTTAATCGGAATTACTGGGCGTAAAGGGTTCGTAGGCGGTTGCCTAAGTCAAATGTGAAA
>MERGE44974ID
TACGGAGGGGGTTAGCGTTGTTCGGAATTACTGGGCGTAAAGCGTACGTAGGCGGACTGAAAAGTTGGGGGTGAAA
>MERGE49967ID
TACGGAGGGTCCGAGCGTTATCCGGAATCATTGGGTTTAAAGGGTCCGCAGGCGGTCGATTAAGTTAGAGGTGAAA
>MERGE55034ID
TACGGAGGGTGCAAGCGTTAATCGGAATTACTGGGCGTAAAGCGTACGCAGGCGGTTTGTTAAGCGAGATGTGAAA
>MERGE60814ID
TACGGAGGGTGCAAGCGTTATCCGGATTTATTGGGTTTAAAGGGTCCGTAGGCGGATCTTTAAGTCAGTGGTGAAA
>MERGE62327ID
TACGGAGGGTGCAAGCGTTGTCCGGATTTATTGGGTTTAAAGGGTGCGTAGGCGGATCTTTAAGTCAGTGGTGAAA
>MERGE58302ID
TACGGAGGGTGCAAGCGTTATCCGGAATCACTGGGTTTAAAGGGTGCGTAGGCGGATAAATAAGTCAGAGGGGAAA
>MERGE47259ID
TACGGAGGGTCCAAGCGTTATCCGGAATCATTGGGTTTAAAGGGTCCGTAGGCGGACTAATAAGTCAGAGGTGAAA
>MERGE232385ID
TACGGAGGGGGTTAGCGTTGTTCGGAATTACTGGGCGTAAAGCGCACGTAGGCGGATTGGAAAGTATGGGGGGAAA
>MERGE232675ID
TACGGAGGGGGTTAGCGTTGTTCGGAATTACTGGGCGTAAAGCGCGCGTAGGCGGACTAGTCAGTCAGGGGGGAAA
>MERGE47914ID
TACGGAGGGTCCAAGCGTTATCCGGATTCATTGGGTTTAAAGGGTGCGCAGGCGGGCTTGTAAGTCAGTGGTGAAA
>MERGE58220ID
TACGGAGGGTGCAAGCGTTATCCGGAATCACTGGGTTTAAAGGGTGAGTAGGCGGATCGATAAGTCAGATGTGAAA
>MERGE36823ID
TACGGAGGATGCAAGCGTTATCCGGAATCACTGGGTTTAAAGGGTGAGTAGGTGGGCAAATAAGTCAGAGGTGAAA
>MERGE107152ID
TACGGAGGATGCAAGCGTTATCCGGAATCACTGGGTTTAAAGGGTGCGTAGGCGGATTGATAAGTCAGAGGTGAAA
>MERGE66108ID
TACGGAGGGTGCGAGCGTTAATCGGAATTACTGGGCGTAAAGCGCGCGTAGGCGGCTTGTTAAGTCAGATGTGAAA
>MERGE31181ID
TACGGAGACCTCGAGCGTTACTCGGATTCACTGGGCGTAAAGGGTGAGTAGGTGGCCAAATGTGTCAGGTGTGAAA
>MERGE42613ID
TACGGAGGGGGCTAGCGTTGTTCGGAATTACTGGGCGTAAAGCGTGCGTAGGCGGATTATTAAGTTAGAGGTGAAA
>MERGE42579ID
TACGGAGGGGGCTAGCGTTGTTCGGAATTACTGGGCGTAAAGCGTGCGTAGGCGGATCAATAAGTAAGGGGGGAAA
>MERGE84472ID
CACGTAGGGGGCAAGCGTTGTCCGGATTTACTGGGCGTAAAGAGCTCGTAGGCGGCTCGGTAAGTTGGGTGTGAAA
>MERGE244984ID
TACGGAGGGTGCAAGCGTTATCCGGAATCACTGGGTTTAAAGGGTGCGTAGGCGGACTTATAAGTCAGAGGTGAAA
>MERGE336592ID
AACGAGAAGGGCTAGCGTTATTTGGATTTATTGGGCGTAAAGGATACGTAGGTTGAAAATTTAATTTTAACTTAAA
>MERGE50385ID
TACGGAGGGTCCGAGCGTTATCCGGAATTATTGGGTTTAAAGGGTCCGCAGGCGGGCAATTAAGTCAGAGGTGAAA
>MERGE38144ID
TACGGAGGGAGCTAGCGTTGTTCGGAATCACTGGGCGTAAAGCGCGCGTAGGCGGCTACTCAAGTCAGAGGTGAAA
>MERGE7821ID
TACAGAGGGTGCAAGCGTTAATCGGAATTACTGGGCGTAAAGCGCGCGTAGGTGGTTTGATAAGTTAGATGTGAAA
>MERGE2851ID
CACGTACTGTGCGAACGTTATTCGGAATCACTGGGCTTAAAGGGTACGTAGGCGGTTAAGAAAGTCAGATGTGAAA
>MERGE78273ID
TACGTAGGTCCCAAGCGTTATCCGGAATAACTGGGTGTAAAGAGTCTGTAGGTGGTTATATAAGTTGGATATGAAA
>MERGE245593ID
TACGGAGGGTGCAAGCGTTATCCGGAATCACTGGGTTTAAAGGGTGCGTAGGTGGTTTAGTAAGTCAGAAGTGAAA
>MERGE15311ID
TACGAAGGGACCTAGCGTAGTTCGGAATTACTGGGCTTAAAGAGTTCGTAGGTGGTTAAAATAGTTGATGGTGAAA
>MERGE6853ID
TACAGAGGGCCCGAGCGTTAATCGGAATCACTGGGCTTAAAGCGTACGTAGGCGGACTTGTAGGCATTTTGTGAAA
>MERGE5662ID
GACGTAGGGGGCAAGCGTTGTCCGGAATTATTGGGCGTAAAGAGCTCGTAGGCGGTTGCGTAAGTCGGATGTGAAA
>MERGE77353ID
TACGTAGGGTGCAAGCGTTGTTCGGAATTATTGGGCGTAAAGAGCGTGTAGGCGGCTTATTAAGTCTGATGTGAAA
>MERGE7718ID
TACAGAGGGTGCAAGCGTTAATCGGAATTACTGGGCGTAAAGCGCGCGTAGGCGGTTTGTTAAGTTGGATGTGAAA
>MERGE53095ID
TACGGAGGGTGCAAGCGTTAATCGGAATTACTGGGCGTAAAGCGCACGTAGGTGGTTCTTTAAGCTAGATGTGAAA
>MERGE66253ID
TACGGAGGGTGCGAGCGTTAATCGGAATTACTGGGCGTAAAGCGCGCGTAGGCGGTTTATTAAGTCGGATGTGAAA
>MERGE240512ID
TACGGAGGGTGCAAGCGTTAATCGGAATTACTGGGCGTAAAGCGCGCGTAGGCGGTTATCTAAGTCAGATGTGAAA
>MERGE75276ID
TACGTAGGGGGCAAGCGTTATCCGGAATCACTGGGCGTAAAGGGTGCGTAGGTGGTCTGACAAGTCAGAAGTGAAA
>MERGE59900ID
TACGGAGGGTGCAAGCGTTATCCGGATTCACTGGGTTTAAAGGGTGCGTAGGCGGGCTAATAAGTCAGAGGTGAAA
>MERGE2867ID
CACGTACTGTGCGAACGTTATTCGGAATCACTGGGCTTAAAGGGTGCGTAGGCGGCTTTACAAGTCAGGTGTGAAA
>MERGE194165ID
GACGGAGGATGCAAGCGTTATCCGGAATTATTGGGCGTAAAGCGTCCGTAGGCGGTTTAGAAAGTCAGTTGTTAAA
>MERGE96549ID
TACGAAGGGGGCTAGCGTTGTTCGGAATTACTGGGCGTAAAGCGCGCGTAGGCGGATTGATCAGTTAGGGGTGAAA
>MERGE46708ID
TACGGAGGGTCCAAGCGTTAATCGGAATTACTGGGCGTAAAGCGCGCGTAGGCGGTTAAGTAAGTCGGATGTGAAA
>MERGE185057ID
TACGTAGGGAGCAAACGTTGTCCGGATTTATTGGGCGTAAAGGGCTCGTAGGCGGTTCAACAAGTTGGTCGTGAAA
>MERGE10182ID
TACAGGTGGGACCGCGTAGGAGATCTTTAAAGGGCATTAAGCGTGCTAAGATGGTATAATAACTAGAGTTTAATAG
>MERGE60201ID
TACGGAGGGTGCAAGCGTTATCCGGATTTACTGGGTTTAAAGGGTGCGCAGGCGGGCAATTAAGTCAGTGGTGAAA
>MERGE60906ID
TACGGAGGGTGCAAGCGTTATCCGGATTTATTGGGTTTAAAGGGTCCGTAGGTGGGACTGTAAGTCAGTGGTGAAA
>MERGE53987ID
TACGGAGGGTGCAAGCGTTAATCGGAATTACTGGGCGTAAAGCGCGCGTAGGCGGTTATTTAAGCTAGATGTGAAA
>MERGE74722ID
TACGTAGGGAGCAAGCGTTGTCCGGAATTACTGGGCGTAAAGGGTGTGTAGGCGGCATATTAAGTCAGATGTGAAA
>MERGE99549ID
TACGAGGGGAGCAAGTGTTATTCGTACTGATTGGGCGTAAAGGGTACGTAGGTTGTTAATTAAGTTTAGAGTTAAA
>MERGE22525ID
TACGAAGGGTGCGAGCGTTGTTCGGATTTATTGGGCGTAAAGCGCGTGCAGGCGGATTTATAAGTCAGGTGTGAAA
>MERGE283620ID
TACGGAGGGGGTTAGCGTTGTTCGGAATTACTGGGCGTAAAGCGCACGTAGGCGGACTATTAAGTGAGGGGGGAAA
>MERGE51131ID
TACGGAGGGTGCAAACGTTGCTCGGAATCATTGGGCGTAAAGCGCGCGTAGGCGGCTAGATAAGTCGGATGTGAAA
>MERGE124484ID
TACGGAGGGTGCAAGCGTTATCCGGAATTACTGGGTTTAAAGGGCGCGTAGGCGGGTTAATAAGTCAGAGGTGAAA
>MERGE19817ID
TACGAAGGGGGCTAGCGTTGTTCGGAATCACTGGGCGTAAAGAGTACGTAGGCGGACTGATAAGTTAGGGGTGAAA
>MERGE232106ID
TACGGAGGGGGTTAGCGTTGTTCGGAATTACTGGGCGTAAAGCGCACGTAGGCGGACTATTAAGTCGAGGGGGAAA
>MERGE65003ID
TACGGAGGGTGCGAGCGTTAATCGGAATTACTGGGCGTAAAGAGCACGTAGGTGGTTTGGTAAGTCGGATGTGAAA
>MERGE7526ID
TACAGAGGGTGCAAGCGTTAATCGGAATTACTGGGCGTAAAGCGCACGTAGGTGGTTCATTAAGTCAGATGTGAAA
>MERGE59700ID
TACGGAGGGTGCAAGCGTTATCCGGAATTACTGGGTTTAAAGGGTGCGTAGGCGGCCTGATAAGTCAGAAGTGAAA
>MERGE2409ID
CACGGGGGGAGCAAGCGTTGTCCGGAATCACTAGGCGTAAAGGGTAAGTAGGCGGAAGCGAAAGTCAGATGTTAAA
>MERGE16549ID
TACGAAGGGAGCTAGCGTTGTTCGGAATTACTGGGCGTAAAGCGCGCGTAGGCGGGCTATTAAGTTAGAGGTGAAA
>MERGE47576ID
TACGGAGGGTCCAAGCGTTATCCGGAATCATTGGGTTTAAAGGGTTCGTAGGCGGATTAATAAGTCAGAGGTGAAA
>MERGE57637ID
TACGGAGGGTGCAAGCGTTACTCGGAATCACTGGGCGTAAAGGATGCGTAGGCTGGATATCAAGTCATAAGTGAAA
>MERGE57439ID
TACGGAGGGTGCAAGCGTTACTCGGAATCACTGGGCGTAAAGCGCGCGCAGGCTGCTATTTAAGTTGGATGTGAAA
>MERGE137764ID
TACGTAGGTGGCAAGCGTTATCCGGAATTATTGGGCGTAAAGGGAGCGTAGGCGGATATTTAAGTGGGATGTGAAA
>MERGE220683ID
TACGGAGGAGGCAAGCGTTATCCGGATTTATTGGGCGTAAAGCGTCCGCAGGTGGCAGTTCAAGTCTGCTGTCAAA
>MERGE60657ID
TACGGAGGGTGCAAGCGTTATCCGGATTTATTGGGTTTAAAGGGTCCGCAGGCGGACTGATAAGTCAGTGGTGAAA
>MERGE23872ID
TACGAATGGAGCAAGCGTTGTTCGGAATCACTGGGCTTAAAGCGTGCGCAGGCGGACTTGAAAGTCGGGAGTGAAA
>MERGE44074ID
TACGGAGGGGGTTAGCGTTGTTCGGAATTACTGGGCGTAAAGCGCACGTAGGCGGATTAGTAAGTAAGAGGTGAAA
>MERGE52917ID
TACGGAGGGTGCAAGCGTTAATCGGAATTACTGGGCGTAAAGCGCACGCAGGTGGTTAATTAAGCTAGAAGTGAAA
>MERGE219331ID
TACGGAAGGTGCAAGCGTTATCCGGAATCACTGGGTTTAAAGGGTGCGTAGGCGGTTAAATCAGTCAGAAGTGAAA
>MERGE9772ID
TACAGAGGTGGCGAACGTTGTTCGGATTTACTGGGCGTAAAGGGTCCGCAGGCGGTCCTGTGTGTCGGATGTGAAA
>MERGE65184ID
TACGGAGGGTGCGAGCGTTAATCGGAATTACTGGGCGTAAAGCGAGCGTAGGCGGCTGAATAAGTTGGATGTGAAA
>MERGE37412ID
TACGGAGGATGCGAGCGTTATCCGGAATCACTGGGTTTAAAGGGTGCGTAGGCGGGTTCATAAGTCAGTGGTGAAA
>MERGE51134ID
TACGGAGGGTGCAAACGTTGCTCGGAATCATTGGGCGTAAAGCGCGCGTAGGCGGCTTGATAAGTCGGATGTGAAA
>MERGE130237ID
TACGGAGGGTGCGAGCGTTATCCGGAATTACTGGGTTTAAAGGGTGCGTAGGCGGCTTGATAAGTCAGAGGTGAAA
>MERGE20529ID
TACGAAGGGGGCTAGCGTTGTTCGGATTTACTGGGCGTAAAGCGCGCGTAGGCGGATTGTTAAGTTAGAGGTGAAA
>MERGE43931ID
TACGGAGGGGGTTAGCGTTGTTCGGAATTACTGGGCGTAAAGCGCACGTAGGCGGATCAGAAAGTATGAGGTGAAA
>MERGE42280ID
TACGGAGGGGGCTAGCGTTGTTCGGAATTACTGGGCGTAAAGCGCACGTAGGCGGATTGATCAGTTAGAGGTGAAA
>MERGE79194ID
TACGTATGGTGCAAGCGTTATCCGGAATCACTGGGCGTAAAGGGTGCGTAGGTGGTTTTGCAAGTCAGAAGTGAAA
>MERGE71670ID
TACGGGGGGAGCGAGCGTTGTCCGGAATCATTGGGCGTAAAGGGCATTCAGGTGGGTCTTTAAGTCAGTTGTTAAA
>MERGE63650ID
TACGGAGGGTGCAAGCGTTGTTCGGATTTATTGGGCGTAAAGCGAGTGTAGGCGGTTTGAAAAGTCGGGTGTGAAA
>MERGE140635ID
AACGTAGGGGGCGAGCGTTATCCGGAATTACTGGGCGTAAAGGGCGTCTAGGTGGCAATGTAAGTTTCGCGTGAAA
>MERGE14205ID
TACGAACTGTGCAAACGTTATTCGGAATCACTGGGCTTAAAGGGTGCGTAGGCGGGTTTGAAGGTCTGATGTGAAA
>MERGE250933ID
TACGGAGGGTGCAAGCGTTGTTCGGAATTATTGGGCGTAAAGCGCGCGTAGGCGGACTGTTAAGTCTGATGTGAAA
>MERGE71911ID
TACGGGGGGGACGAGTCTTATTCGGAATGACTGGGCGTAAAGGGTCTGTAGGCGGTTCCTTAAGTGAAAGACAAAA
>MERGE80415ID
TACTAAAGGTGCGAGCGTTAATCGGAATTACTGGGCGTAAAGCGCGCGTAGGCGGTTTGGAAAGTTGGATGTGAAA
>MERGE65065ID
TACGGAGGGTGCGAGCGTTAATCGGAATTACTGGGCGTAAAGAGCGCGTAGGTGGCTTGATAAGCCGGTTGTGAAA
>MERGE33539ID
TACGGAGGATCCAAGCGTTATCCGGAATCATTGGGTTTAAAGGGTCCGTAGGCGGGCTTATAAGTCAGTGGTGAAA
>MERGE47446ID
TACGGAGGGTCCAAGCGTTATCCGGAATCATTGGGTTTAAAGGGTCCGTAGGTGGATAATTAAGTCAGAGGTGAAA
>MERGE37463ID
TACGGAGGATGCGAGCGTTATCCGGATTCATTGGGTTTAAAGGGTGCGTAGGCGGTTTCTTAAGTCAGTGGTGAAA
>MERGE110393ID
TACGGAGGGGGCAAGCGTTATTCGGATTTACTGGGCGTAAAGCGCACGTAGGTGGCATGGTAAGTCAAAGGTGAAA
>MERGE86347ID
GACGGAGGGTGCTAGCGTTGTTCGGAATTACTGGGCGTAAAGGGCGCGTAGGCGGCCATTCAAGTCGGGTGTGAAA
>MERGE132539ID
TACGGGGGATGCAAGCGTTATCCGGAATCATTGGGCGTAAAGAGTCTGTAGGTTGCCCAGTAAGTCTGTTGTTAAA
>MERGE47542ID
TACGGAGGGTCCAAGCGTTATCCGGAATCATTGGGTTTAAAGGGTTCGCAGGCTGTTCATTAAGTCAGTGGTGAAA
>MERGE123794ID
TACGGAGGGTGCAAGCGTTATCCGGAATCACTGGGTTTAAAGGGTGCGTAGGCGGTAATGTAAGTCAGTGGTGAAA
>MERGE40465ID
TACGGAGGGGGCAAGCGTTATTCGGAATCATTGGGCGTAAAGGGCGTGTAGGCGGCAGGGCAAGTCAAGGGTGAAA
>MERGE23668ID
TACGAAGGTGGCGAGCGTTGTTCGGATTCACTGGGCATAAAGGGCGCGTAGGCGGCCTGGTAAGCGGTCTGTGAAA
>MERGE58357ID
TACGGAGGGTGCAAGCGTTATCCGGAATCACTGGGTTTAAAGGGTGCGTAGGCGGCCTAATAAGTCAGAGGTGAAA
>MERGE44700ID
TACGGAGGGGGTTAGCGTTGTTCGGAATTACTGGGCGTAAAGCGCGCGTAGGCGGATTAGTAAGTTAGAGGTGAAA
>MERGE37496ID
TACGGAGGATGCGAGCGTTATCCGGATTTATTAGGTTTAAAGGGTACGTAGGCGGCTGTTTAAGTCAGTGGTGAAA
>MERGE19850ID
TACGAAGGGGGCTAGCGTTGTTCGGAATCACTGGGCGTAAAGCGCACGTAGGCGGACTGATTAGTTGGGGGTGAAA
>MERGE69506ID
TACGGAGGGTGCTAGCGTTGTTCGGAATTACTGGGCGTAAAGGGCGCGTAGGCGGCTTGTCAAGTTGGAAGTGAAA
>MERGE51180ID
TACGGAGGGTGCAAACGTTGCTCGGAATTATTGGGCGTAAAGCGCGCGTAGGCGGCTTGATAAGTCGGATGTGAAA
>MERGE256501ID
TACGGGAGGGGCAAGCGTTATCCGTAATCACTGGGCGTAGAGAGTCCGTAGATGGTAATATAAGTTATATGTTAAA
>MERGE54109ID
TACGGAGGGTGCAAGCGTTAATCGGAATTACTGGGCGTAAAGCGCGCGTAGGCGGTTTATTAAGTCGGATGTGAAA
>MERGE77971ID
TACGTAGGGTGCGAGCGTTGTCCGGAATTACTGGGCGTAAAGAGCTCGTAGGTGGTTTGTCGCGTCGTCTGTGAAA
>MERGE37158ID
TACGGAGGATGCAAGCGTTATCCGGATTTATTGGGTTTAAAGGGTCCGTAGGCGGAATTTTAAGTCAGTGGTGAAA
>MERGE54179ID
TACGGAGGGTGCAAGCGTTAATCGGAATTACTGGGCGTAAAGCGCGCGTAGGCGGTTTGGTAAGCGAGATGTGAAA
>MERGE463844ID
TACGGGGGATGCAAGCGTTATCCGGAATTATTGGGCGTAAAGAGTCTGTAGGTTGTTTAGAAAGTCTGCTGTTAAA
>MERGE66228ID
TACGGAGGGTGCGAGCGTTAATCGGAATTACTGGGCGTAAAGCGCGCGTAGGCGGTTATTTAAGTCAGATGTGAAA
>MERGE216233ID
TACGAGAGGGGCAAGCGTTATCCGACATGACTGGGCGTAAAGAGTCCGTAGACGGTACAATAAGTTAGATGTTAAA
>MERGE176771ID
TACGGAGGGTGCAAGCGTTATCCGGATTTACTGGGTTTAAAGGGTGCGTAGGCGGACCTATAAGTCAGTGGTGAAA
>MERGE73642ID
TACGTAAGGGGCAAGCGTTATCCGGAATCACTGGGCGTAAAGGGTGCGTAGGTGGTTAAGTAAGTCAGAAGTGAAA
>MERGE210730ID
TACGAAGGGGGCTAGCGTTGTTCGGAATCACTGGGCGTAAAGCGCACGTAGGCGGATTTGTAAGTTAGGGGTGAAA
>MERGE69854ID
TACGGAGGGTTCAAGCGTTATCCGGAATCATTGGGTTTAAAGGGTTCGTAGGCGGGCTAATCAGTCAGAGGTGAAA
>MERGE8901ID
TACAGAGGGTGCGAGCGTTAATCGGAATTACTGGGCGTAAAGCGCGCGTAGGCGGCGAAGTAAGATGGGTGTGAAA
>MERGE233042ID
TACGGAGGGGGTTAGCGTTGTTCGGAATTACTGGGCGTAAAGCGTACGTAGGCGGACCATTAAGTTGGGGGGGAAA
>MERGE57392ID
TACGGAGGGTGCAAGCGTTACTCGGAATCACTGGGCGTAAAGCGCATGCAGGCGGTTAGATAAGTTAGAAGTGAAA
>MERGE18013ID
TACGAAGGGGGCAAGCGTTGTTCGGAATTACTGGGCGTAAAGAGTACGTAGGCGGCTTTTCAAGTCAGATGTGAAA
>MERGE124853ID
TACGGAGGGTGCAAGCGTTATCCGGATTTACTGGGTTTAAAGGGTGCGCAGGCGGGTTTCTAAGTCAGTGGTGAAA
>MERGE60989ID
TACGGAGGGTGCAAGCGTTATCCGGATTTATTGGGTTTAAAGGGTGCGTAGGCGGAAGAATAAGTCAGTGGTGAAA
>MERGE75256ID
TACGTAGGGGGCAAGCGTTATCCGGAATCACTGGGCGTAAAGGGTGCGTAGGCGGTTATTCAAGTCAGATGTGAAA
>MERGE65610ID
TACGGAGGGTGCGAGCGTTAATCGGAATTACTGGGCGTAAAGCGCATGCAGGCGGTTTGTTAAGTCAGATGTGAAA
>MERGE51251ID
TACGGAGGGTGCAAACGTTGTTCGGAATTACTGGGCGTAAAGCGCGCGTAGGTGGTTTGTTAAGTCAGATGTGAAA
>MERGE41700ID
TACGGAGGGGGCTAGCGTTATTCGGAATTACTGGGCGTAAAGGGCGCGTAGGCGGCCTGGAAAGTTGAAGGTGAAA
>MERGE47519ID
TACGGAGGGTCCAAGCGTTATCCGGAATCATTGGGTTTAAAGGGTTCGCAGGCGGTCTAATAAGTCAGTGGTGAAA
>MERGE55364ID
TACGGAGGGTGCAAGCGTTAATCGGAATTACTGGGCGTAAAGCGTGCGTAGGCGGTTGACTAAGTCGGATGTGAAA
>MERGE11097ID
TACATAGGGTGCAAGCGTTAATCGGAATTACTGGGCGTAAAGCGTTCGCAGGCGGTCTTATAAGTCAGATGTGAAA
>MERGE89534ID
TACAGAGGTGGCGAGCGTTATTCGGATTTACTGGGCGTAAAGGGTGCGTAGGCGGATAGTTATGTCAGATGTGAAA
>MERGE216469ID
TACGAGAGGGGCGAGCGTTATTCAAAATGATTGGGCGTAAAGCGCACGTAGGTGGTGATATGTATCCATAAATATT
>MERGE47564ID
TACGGAGGGTCCAAGCGTTATCCGGAATCATTGGGTTTAAAGGGTTCGTAGGCGGACTAATAAGTCAGAGGTGAAA
>MERGE5436ID
GACGGAGGGTGCTAGCGTTGTTCGGAATTACTGGGCGTAAAGAGCGCGTAGGCGGTGACATTAGTCAGGCGTGAAA
>MERGE20442ID
TACGAAGGGGGCTAGCGTTGTTCGGAATTACTGGGCGTAAAGGGCGCGTAGGCGGACTGATCAGTTTGGTGTGAAA
>MERGE20251ID
TACGAAGGGGGCTAGCGTTGTTCGGAATTACTGGGCGTAAAGCGCACGTAGGCGGGTTATTAAGTCAGATGTGAAA
>MERGE23268ID
TACGAAGGTCCCAAGCGTTGTTCGGAATCACTGGGCGTAAAGGGAGCGTAGGCTGTACGGTAAGTCAGATGTGAAA
>MERGE79686ID
TACGTATGTCTCGAGCGTTACCCGGAATCACTGGGTGTAAAGGGTTCGTAGGCGGACCTGTAAGTCAGATATGAAA
>MERGE62269ID
TACGGAGGGTGCAAGCGTTGTCCGGATTTATTGGGTTTAAAGGGTACGTAGGCGGTTTGCTAAGTCTGTGGTGAAA
>MERGE42321ID
TACGGAGGGGGCTAGCGTTGTTCGGAATTACTGGGCGTAAAGCGCACGTAGGCTGACAGGTCAGTTGGGGGTGAAA
>MERGE27999ID
TACGGAAGGGGCTAGCGTTGTTCGGAATTACTGGGCGTAAAGAGCGCGTAGGCGGCTCTTCAAGTTAGGCGTGAAA
>MERGE14231ID
TACGAACTGTGCGAACGTTATTCGGAATCACTGGGCTTAAAGGGTGCGTAGGCGGCTTTGTAGGTCAGATGTGAAA
>MERGE5663ID
GACGTAGGGGGCAAGCGTTGTCCGGAATTATTGGGCGTAAAGAGCTCGTAGGCGGTTTCGTAAGTCAGATGTGAAA
>MERGE75331ID
TACGTAGGGGGCAAGCGTTATCCGGAATTACTGGGTGTAAAGGGAGTGTAGGCGGTAATGTAAGTCAGATGTGAAA
>MERGE7683ID
TACAGAGGGTGCAAGCGTTAATCGGAATTACTGGGCGTAAAGCGCGCGTAGGCGGTTTATTAAGTCAGATGTGAAA
>MERGE72349ID
TACGGGGGGTGCAAGCGTTAATCGGAATTACTGGGCGTAAAGCGCGCGTAGGTGGTTAATTAAGTTGGCTGTGAAA
>MERGE58431ID
TACGGAGGGTGCAAGCGTTATCCGGAATCACTGGGTTTAAAGGGTGCGTAGGCGGCTCGATAAGTCAGAGGTGAAA
>MERGE49038ID
TACGGAGGGTCCAGGCGTTATCCGGATTTATTAGGTTTAAAGGGTGCGCAGGCGGTTCTTTAAGTCAGTGGTGAAA
>MERGE49376ID
TACGGAGGGTCCGAGCGTTAATCGGAATTACTGGGCGTAAAGCGCGCGTAGGTTGATTGGTCAGTCAGATGTGAAA
>MERGE37142ID
TACGGAGGATGCAAGCGTTATCCGGATTTATTGGGTTTAAAGGGTCCGCAGGCGGATCAATAAGTCAGTGGTGAAA
>MERGE62407ID
TACGGAGGGTGCAAGCGTTGTCCGGATTTATTGGGTTTAAAGGGTGCGTAGGCGGTCAATTAAGTCAGTGGTGAAA
>MERGE53534ID
TACGGAGGGTGCAAGCGTTAATCGGAATTACTGGGCGTAAAGCGCGCGTAGGCGGCTCTTTAAGTCGAATGTGAAA
>MERGE45025ID
TACGGAGGGGGTTAGCGTTGTTCGGAATTACTGGGCGTAAAGCGTACGTAGGCGGATCAGAAAGTATAGGGGGAAA
>MERGE61700ID
TACGGAGGGTGCAAGCGTTGCTCGGAATCACTGGGCGTAAAGAGAGCGTAGGCGGATAATTTAGTCAGATGTGAAA
>MERGE22788ID
TACGAAGGGTGCTAGCGTTGTTCGGAATTACTGGGCGTAAAGCGTACGTAGGCGGACTTTTAAGTCAGATGTGAAA
>MERGE54664ID
TACGGAGGGTGCAAGCGTTAATCGGAATTACTGGGCGTAAAGCGCGCGTAGGTGGTTAGTTAAGTGGAATGTGAAA
>MERGE29677ID
TACGGAAGGTGCAAGCGTTAATCGGAATTACTGGGCGTAAAGCGCGCGTAGGCGGTTGAGTAAGTCGGATGTGAAA
>MERGE55245ID
TACGGAGGGTGCAAGCGTTAATCGGAATTACTGGGCGTAAAGCGTGCGCAGGCGGTTTGCTAAGTCAGATGTGAAA
>MERGE41647ID
TACGGAGGGGGCTAGCGTTATTCGGAATCACTGGGCGTAAAGCGCGCGTAGGCGGATTAGTTAGTCAGTGGTGAAA
>MERGE80863ID
TACTGAGGGTGCGAGCGTTAATCGGAATTACTGGGCGTAAAGCGCATGCAGGCGGTCTGTTAAGCCAGATGTGAAA
>MERGE194217ID
GACGGAGGATGCAAGCGTTATCCGGAATTATTGGGCGTAAAGCGTCCGTAGGTGGTTTTACAAGTCAGTTGTTAAA
>MERGE19857ID
TACGAAGGGGGCTAGCGTTGTTCGGAATCACTGGGCGTAAAGCGCACGTAGGCGGATTGATAAGTTAGGGGTGAAA
>MERGE245423ID
TACGGAGGGTGCAAGCGTTATCCGGAATCACTGGGTTTAAAGGGTGCGTAGGCGGTTTGATAAGTCAGAAGTGAAA
>MERGE176728ID
TACGGAGGGTGCAAGCGTTATCCGGATTTACTGGGTTTAAAGGGTGCGCAGGCGGAAATGTAAGTCAGTGGTGAAA
>MERGE74362ID
TACGTACCGGACAAACGTTATTCGGAATCACTGGGCTTAAAGAGTACGTAGGCTGCCTTGAAGGTGAGGTGTGAAA
>MERGE21962ID
TACGAAGGGTGCAAGCGTTGTTCGGATTTATTGGGCGTAAAGCGCGCGCAGGCGGATTGATAAGTCAGATGTGAAA
>MERGE3294ID
GACAGAAGGAGCTAGTGTTATTCTTAGTTATTAGGTGTAAAGTGCTTGTAGACGCTTTAAATAGTTAAACTTTAAA
>MERGE108319ID
TACGGAGGGAGCTAGCGTTGTTCGGAAATACTGGGCGTAAAGCGAACGTAGGCGGTCTAGTAAGTCAGGGGTGAAA
>MERGE38251ID
TACGGAGGGAGCTAGCGTTGTTCGGAATTACTGGGCGTAAAGCGCGCGTAGGCGGCTATTCAAGTCAGGGGTGAAA
>MERGE20824ID
TACGAAGGGTGCAAGCGTTAATCGGAATTACTGGGCGTAAAGCGTGCGTAGGCGGTTTGTTAAGTCTGCTGTGAAA
>MERGE58506ID
TACGGAGGGTGCAAGCGTTATCCGGAATCACTGGGTTTAAAGGGTGCGTAGGCGGTTGTATAAGTCAGTAGTGAAA
>MERGE185524ID
TACGTAGGGGGCAAGCGTTGTCCGGATTTATTGGGCGTAAAGCGCGCGCAGGCGGTCTGTTAAGTCAGGTGTTTAA
>MERGE45046ID
TACGGAGGGGGTTAGCGTTGTTCGGAATTACTGGGCGTAAAGCGTACGTAGGCGGATCGGAAAGTATGGGGTGAAA
>MERGE31433ID
TACGGAGACTGCAAGCGTTACTCGGATTCACTGGGCGTAAAGGGTGCGTAGGCCGATAGGTGTGTTAGGTGTGAAA
>MERGE34428ID
TACGGAGGATCCAAGCGTTATCCGGAATCATTGGGTTTAAAGGGTGCGTAGGCGGAATAATAAGTCAGAGGTGAAA
>MERGE96521ID
TACGAAGGGGGCTAGCGTTGTTCGGAATTACTGGGCGTAAAGCGCATGTAGGCGGATATTTAAGTCAGGGGTGAAA
>MERGE55625ID
TACGGAGGGTGCAAGCGTTAATCGGAATTACTGGGCGTAAAGGGCGCGTAGGCGGCTTAGTCAGTCGGATGTGAAA
>MERGE98445ID
TACGAAGGTCCCAAGCGTTGTTCGGATTTACTGGGCGTAAAGCGTCTGTAGGCGGTAAGGTAAGTCAGATGTGAAA
>MERGE62354ID
TACGGAGGGTGCAAGCGTTGTCCGGATTTATTGGGTTTAAAGGGTGCGTAGGCGGCCTTATAAGTCAGTGGTGAAA
>MERGE69918ID
TACGGAGGGTTCGAGCGTTAATCGGAATTACTGGGCGTAAAGCGCGCGTAGGTGGCTTGATAAGCCGGTTGTGAAA
>MERGE42488ID
TACGGAGGGGGCTAGCGTTGTTCGGAATTACTGGGCGTAAAGCGTACGTAGGCGGATCAGAAAGTAGGGGGTGAAA
>MERGE137575ID
TACGTAGGTCCCGAGCGTTATCCGGAATTATTGGGCGTAAAGAGCATGTAGGCGGTTTATTAAGTCTGGTGTGAAA
>MERGE124815ID
TACGGAGGGTGCAAGCGTTATCCGGATTTACTGGGTTTAAAGGGAGCGCAGGCGGTTTGATAAGTCAGTGGTGAAA
>MERGE54402ID
TACGGAGGGTGCAAGCGTTAATCGGAATTACTGGGCGTAAAGCGCGCGTAGGCGGTTTTTTAAGTCGGATGTGAAA
>MERGE50833ID
TACGGAGGGTCCGAGCGTTGTCCGGAATTATTGGGTTTAAAGGGTGCGTAGGCGGTCTTTTAAGTCAGAGGTGAAA
>MERGE8838ID
TACAGAGGGTGCGAGCGTTAATCGGAATTACTGGGCGTAAAGCGAGTGTAGGTGGCTCATTAAGTCACATGTGAAA
>MERGE24061ID
TACGAATGGAGCGAGCGTTGTTCGGAATCATTGGGCGTAAAGCGTATGTAGGTGGAACAGAAAGTTGGACGTGAAA
>MERGE14216ID
TACGAACTGTGCGAACGTTATTCGGAATCACTGGGCTTAAAGGGTGCGTAGGCGGATTGGTAGGTCAGATGTGAAA
>MERGE98402ID
TACGAAGGTCCCAAGCGTTGTTCGGAATTACTGGGCGTAAAGCGTGCGTAGGCGGCGAGGTAAGTCAGATGTGAAA
>MERGE247956ID
TACGGAGGGTGCAAGCGTTATCCGGATTTACTGGGTTTAAAGGGTGCGCAGGTGGATCAATAAGTCAGTGGTGAAA
>MERGE113944ID
TACGGAGGGGGTTAGCGTTGTTCGGAATTACTGGGCGTAAAGCGCGCGTAGGCGGATCAGAAAGCAAGAGGTGAAA
>MERGE46244ID
TACGGAGGGTACGAACGTTAATCGGAATTACTGGGCGTAAAGCGCGCGTAGGCGGTTCGTTAAGTGGGATGTGAAA
>MERGE55544ID
TACGGAGGGTGCAAGCGTTAATCGGAATTACTGGGCGTAAAGCGTGCGTAGGTGGTTTGTTAAGTTAGATGTGAAA
>MERGE79054ID
TACGTAGGTTCCAAGCGTTATCCGGATTTACTGGGCGTAAAGCGTCCGTAGCCGGTTATATAAGTCTGTTTTCAAA
>MERGE247954ID
TACGGAGGGTGCAAGCGTTATCCGGATTTACTGGGTTTAAAGGGTGCGCAGGTGGACCAATTAGTCAGTGGTGAAA
>MERGE267056ID
TACGTAGGTGGCGAACGTTATCCGGAATCACTGGGCGTAAAGGGTCCGCAGGTGGTTTGAAAGGTCTGGCGTGAAA
>MERGE53978ID
TACGGAGGGTGCAAGCGTTAATCGGAATTACTGGGCGTAAAGCGCGCGTAGGCGGTTATCTAAGCTAGATGTGAAA
>MERGE126426ID
TACGGAGGGTGCAAGCGTTGTCCGGATTTATTGGGTTTAAAGGGTGCGTAGGCGGTACGTTAAGTCAGTGGTGAAA
>MERGE42644ID
TACGGAGGGGGCTAGCGTTGTTCGGAATTACTGGGCGTAAAGCGTGCGTAGGCGGATTGGAAAGTTAGGTGTGAAA
>MERGE24742ID
TACGAGAGGGGCAAGCGTTATTCGGAATTACTGGGCGTAAAGGGTTCGTAGACAGTATTGTAAGTTATATGTTAAA
>MERGE23330ID
TACGAAGGTCCCAAGCGTTGTTCGGATTTACTGGGCGTAAAGCGTCTGTAGGCGGCGCGGTAAGTCAGATGTGAAA
>MERGE37484ID
TACGGAGGATGCGAGCGTTATCCGGATTTATTAGGTTTAAAGGGTACGTAGGCGGCCCGCTAAGCCAGGGGGGAAA
>MERGE70782ID
TACGGGAGGGGCAAGCGTTATTCGAAATTACTGGGCGTACAAAATTCGTAGGTTGTAATTTAAGTTATATGTTAAA
>MERGE65188ID
TACGGAGGGTGCGAGCGTTAATCGGAATTACTGGGCGTAAAGCGAGCGTAGGCGGTTGTCTAAGCCAGATGTGAAA
>MERGE33786ID
TACGGAGGATCCAAGCGTTATCCGGAATCATTGGGTTTAAAGGGTCCGTAGGCGGTTTAGTAAGTCAGTGGTGAAA
>MERGE37688ID
TACGGAGGATTCGAGCGTTATCCGGATTTATTGGGTTTAAAGGGTCCGTAGGCGGGCCAATAAGTCAGTGGTGAAA
>MERGE21406ID
TACGAAGGGTGCAAGCGTTGTTCGGATTTACTGGGCGTAAAGCGCGCGCAGGCGGATTGGTAAGTCAGATGTGAAA
>MERGE256484ID
TACGGGAGGGGCAAGCGTTATCCGGAATAACTGGGCGTAAAGGGTCCGTAGACTGTAATGCAAGTTATTTGTTAAA
>MERGE263239ID
TACGTAGGGCGCAAGCGTTGTCCGGATTTATTGGGCGTAAAGAGTTCGTAGGCGGTCTGTCGCGTCGGAAGTGAAA
>MERGE20241ID
TACGAAGGGGGCTAGCGTTGTTCGGAATTACTGGGCGTAAAGCGCACGTAGGCGGATTGTTAAGTTAGGGGTGAAA
>MERGE7578ID
TACAGAGGGTGCAAGCGTTAATCGGAATTACTGGGCGTAAAGCGCGCGTAGGCGGATTGATAAGTTGGATGTGAAA
>MERGE78773ID
TACGTAGGTGGCAAGCGTTGTCCGGAATTATTGGGCGTAAAGGGAGCGTAGGTGGTTTGTAAAGTCTGATGTGAAA
>MERGE50490ID
TACGGAGGGTCCGAGCGTTATCCGGAATTATTGGGTTTAAAGGGTCCGTAGGCGGGCCATTAAGTCAGAGGTGAAA
>MERGE68406ID
TACGGAGGGTGCGAGCGTTATCCGGAATCACTGGGTTTAAAGGGTGCGTAGGCGGCGCAATAAGTCAGAGGTGAAA
>MERGE19428ID
TACGAAGGGGGCGAGCGTTGTTCGGAATTACTGGGCGTAAAGGGCGTGTAGGCGGTCTTTTAAGTTAGGCGTGAAA
>MERGE9196ID
TACAGAGGGTGCGAGCGTTAATCGGAATTACTGGGCGTAAAGGGTGCGTAGGTGGTTTAATAAGTCAGATGTGAAA
>MERGE44632ID
TACGGAGGGGGTTAGCGTTGTTCGGAATTACTGGGCGTAAAGCGCGCGTAGGCGGACTAGTCAGTCAGAGGTGAAA
>MERGE26736ID
TACGAGGGGTGCAAGCGTTGTTCGGAATCACTGGGCGTAAAGGGTCCGTAGGCGGATACACAAGTCAGATGTTTAA
>MERGE37501ID
TACGGAGGATGCGAGCGTTATCCGGATTTATTAGGTTTAAAGGGTACGTAGGCTGCTGTTTAAGTCAGGGGTGAAA
>MERGE58279ID
TACGGAGGGTGCAAGCGTTATCCGGAATCACTGGGTTTAAAGGGTGCGTAGGCGGAACAATAAGTCAGATGTGAAA
>MERGE98420ID
TACGAAGGTCCCAAGCGTTGTTCGGATTTACTGGGCGTAAAGAGTACGTAGGCGGTGGGGTAAGTCAGATGTGAAA
>MERGE16519ID
TACGAAGGGAGCTAGCGTTGTTCGGAATTACTGGGCGTAAAGCGCACGTAGGCGGATTGTTAAGTGAGGGGTGAAA
>MERGE74791ID
TACGTAGGGAGCGAGCGTTATCCGGAATTATTGGGCGTAAAGCGTGCGTAGGCGGTTCGTTAAGTCAAATCTGAAA
>MERGE46304ID
TACGGAGGGTACGAACGTTAATCGGAATTACTGGGCGTAAAGCGCGCGTAGGCGGTTTGCTAAGTGGGATGTGAAA
>MERGE406906ID
TACGGAGGGGGCTAGCGTTGTTCGGAATTACTGGGCGTAAAGCGCACGTAGGCGGACTGGAAAGGTGGGGGGGAAA
>MERGE75568ID
TACGTAGGGGGCGAGCGTTATCCGGAATCACTGGGCGTAAAGGGTGCGTAGGCGGCCAAATAAGCCAGAGGTGAAA
>MERGE37711ID
TACGGAGGATTCGAGCGTTATCCGGATTTATTGGGTTTAAAGGGTCCGTAGGCGGTTCTTTAAGTCAGTGGTGAAA
>MERGE20814ID
TACGAAGGGTGCAAGCGTTAATCGGAATTACTGGGCGTAAAGCGCGCGTAGGTGGTTTGTTAAGTTGGATGTGAAA
>MERGE79182ID
TACGTATGGTGCAAGCGTTATCCGGAATCACTGGGCGTAAAGGGTACGTAGGCGGTTTTACAAGTCAGAAGTGAAA
>MERGE98327ID
TACGAAGGTCCCAAGCGTTGTTCGGAATCACTGGGCGTAAAGAGTATGTAGGCGGTATGGAAAGTCAGATGTGAAA
>MERGE19317ID
TACGAAGGGGGCGAGCGTTGTTCGGAATTACTGGGCGTAAAGGGCGCGTAGGCGGTCTTCTAAGTTAGGCGTGAAA
>MERGE21906ID
TACGAAGGGTGCAAGCGTTGTTCGGATTTATTGGGCGTAAAGCGCGCGCAGGCGGATTAATAAGCCAGATGTGAAA
>MERGE66114ID
TACGGAGGGTGCGAGCGTTAATCGGAATTACTGGGCGTAAAGCGCGCGTAGGCGGCTTTGTCAGTCGGATGTGAAA
>MERGE60092ID
TACGGAGGGTGCAAGCGTTATCCGGATTCATTGGGTTTAAAGGGTGCGCAGGTGGGCTTGTAAGTCAGTGGTGAAA
>MERGE73027ID
TACGGGGGGTGCAAGCGTTGCTCTAATGAACTCGGCGTAAAGGGAGCGTAGGTGGCTTTTAGTAACAGAAGGAGTT
>MERGE44280ID
TACGGAGGGGGTTAGCGTTGTTCGGAATTACTGGGCGTAAAGCGCACGTAGGCGGATTGGAAAGTAGAGGGTGAAA
>MERGE63347ID
TACGGAGGGTGCAAGCGTTGTTCGGATTTACTGGGCATAAAGAGCACGTAGGCGGCCCGCTCAGTCAGATGTGAAA
>MERGE8099ID
TACAGAGGGTGCAAGCGTTAATCGGAATTACTGGGCGTAAAGGGTGCGTAGGTGGATTGTTAAGTTAGCTGTGAAA
>MERGE54507ID
TACGGAGGGTGCAAGCGTTAATCGGAATTACTGGGCGTAAAGCGCGCGTAGGTGGATTATTAAGTCAGATGTGAAA
>MERGE21987ID
TACGAAGGGTGCAAGCGTTGTTCGGATTTATTGGGCGTAAAGCGCGCGCAGGCGGATTGTTAAGTCAGATGTGAAA
>MERGE240016ID
TACGGAGGGTGCAAGCGTTAATCGGAATTACTGGGCGTAAAGCGCACGTAGGCGGTTTACTAAGTCGGATGTGAAA
>MERGE73645ID
TACGTAAGGGGCAAGCGTTATCCGGAATCACTGGGCGTAAAGGGTGCGTAGGTGGTTCAATAAGTCAGAAGTGAAA
>MERGE2749ID
CACGTAAGGTGCGAGCGTTGTTCGGAATTATTGGGCGTAAAGGGCTCGTAGGCGGCCTGCCAAGTCCCACGTGAAA
>MERGE24572ID
TACGAATGGGGCGAGCGTTGTTCGGAATCACTGGGCGTAAAGCGTATGTAGGCGGATATGAAAGTCAGAAGTGAAA
>MERGE71398ID
TACGGGGGATGCAAGCGTTATCCGGAATCATTGGGCGTAAAGCGCCTGTAGGTTGTTTAGTAAGTTTGTTGTTAAA
>MERGE73502ID
TACGTAAGGAGCGAACGTTATCCGGATTTATTGGGTATAAAGTGCGCGTAGGCGGTTACTTAAGTTAGGTGTTAAA
>MERGE114136ID
TACGGAGGGGGTTAGCGTTGTTCGGAATTACTGGGCGTAAAGCGTACGTAGGCGGACTGTTAAGTTGGGGGTGAAA
>MERGE30168ID
TACGGAAGGTGCAAGCGTTATCCGGAATCACTGGGTTTAAAGGGTGCGTAGGCGGCCCGATCAGTCAGAAGTGAAA
>MERGE78868ID
TACGTAGGTGGCGAGCGTTATCCGGAATTATTGGGCGTAAAGGGTGCGTAGGCGGTAAGTTAAGTTTAAGTTTAAA
>MERGE247950ID
TACGGAGGGTGCAAGCGTTATCCGGATTTACTGGGTTTAAAGGGTGCGCAGGCGGTCGACTCAGTCAGTGGTGAAA
>MERGE43866ID
TACGGAGGGGGTTAGCGTTGTTCGGAATTACTGGGCGTAAAGCGCACGTAGGCGGACTATTAAGTGTAGGGTGAAA
>MERGE89277ID
TACAGAGGTCTCAAGCGTTGTTCGGAATTACTGGGCGTAAAGCGTGCGTAGGCGGCGAGGTAAGTCAGATGTGAAA
>MERGE5666ID
GACGTAGGGGGCAAGCGTTGTCCGGATTTATTGGGCGTAAAGGGCTCGTAGGTGGTTGCGTAAGTCGGATGTGAAA
>MERGE37175ID
TACGGAGGATGCAAGCGTTATCCGGATTTATTGGGTTTAAAGGGTCCGTAGGCGGGAAAATTAGTCAGTGGTGAAA
>MERGE58556ID
TACGGAGGGTGCAAGCGTTATCCGGAATCACTGGGTTTAAAGGGTGCGTAGGTGGTTTAGTAAGTCAGATGTGAAA
>MERGE57276ID
TACGGAGGGTGCAAGCGTTACTCGGAATCACTGGGCGTAAAGAGCGTGTAGGCGGGTTAGTAAGTTGGGAGTGAAA
>MERGE5240ID
GACGGAGGGTCCAAGCGTTGTCCGGATTTATTGGGTGTAAAGGGTGCGTAGGTGGATTTTCAAGTCAGAGGTGAAA
>MERGE55705ID
TACGGAGGGTGCAAGCGTTAATCGGAATTACTGGGCGTAAAGGGTACGTAGGCGGTTATATAAGTTGGATGTGAAA
>MERGE41764ID
TACGGAGGGGGCTAGCGTTGCTCGGAATTACTGGGCGTAAAGAGCATGTAGGCGGATTGCATAGTCAGGCGTGAAA
>MERGE58524ID
TACGGAGGGTGCAAGCGTTATCCGGAATCACTGGGTTTAAAGGGTGCGTAGGTGGACTAATAAGTCAGAGGTGAAA
>MERGE132622ID
TACGGGGGATGCAAGCGTTATCCGGAATTATTGGGCGTAAAGCGTCCGTAGGCGGCCAGATAAGTCTGTTGTTAAA
>MERGE50166ID
TACGGAGGGTCCGAGCGTTATCCGGAATCATTGGGTTTAAAGGGTCCGTAGGCGGGCCTATAAGTCAGGGGTGAAA
>MERGE75308ID
TACGTAGGGGGCAAGCGTTATCCGGAATCATTGGGCGTAAAGAGTACGTAGGCGGCCATATAAGTCAGAAGTGAAA
>MERGE6261ID
TACAGAGACCTCAAGCGTTATTCGGATTCACTGGGCGTAAAGGGAGCGCAGGCGGCCATGTATGTCAGAGGTGAAA
>MERGE183393ID
TACGGGGGGGGCAAGCGTTATTCGGATTTACTGGGCGTAAAGCGCACGTAGGTGGCGATGTAAGTCACAGGTGAAA
>MERGE62463ID
TACGGAGGGTGCAAGCGTTGTCCGGATTTATTGGGTTTAAAGGGTGCGTAGGTGGCTTTTTAAGTCAGTGGTGAAA
>MERGE49428ID
TACGGAGGGTCCGAGCGTTAATCGGAATTACTGGGCGTAAAGCGTACGCAGGCGGCTTTTTAAGCCAGATGTGAAA
>MERGE19880ID
TACGAAGGGGGCTAGCGTTGTTCGGAATCACTGGGCGTAAAGCGCGCGTAGGCGGACTTTTAAGTCAGGGGTGAAA
>MERGE20245ID
TACGAAGGGGGCTAGCGTTGTTCGGAATTACTGGGCGTAAAGCGCACGTAGGCGGATTTTTAAGTCAGATGTGAAA
>MERGE132206ID
TACGGGAGGGGCGAGCGTTATTCGGAATTATTGGGCGTAAAGAGTTCGTAGACGGTATTATAAGTTATTTGTTAAA
>MERGE62206ID
TACGGAGGGTGCAAGCGTTGTCCGGATTTATTGGGTTTAAAGGGTACGTAGGCGGATTTTTAAGTCCGTGGTGAAA
>MERGE53396ID
TACGGAGGGTGCAAGCGTTAATCGGAATTACTGGGCGTAAAGCGCGCGTAGGCGGATTGTTAAGTCTCATGTGAAA
>MERGE23441ID
TACGAAGGTCCCGAGCGTTGTTCGGATTTACTGGGCGTAAAGAGTCTGTAGGCTGTTAGGTAAGTCAGGTGTGAAA
>MERGE71401ID
TACGGGGGATGCAAGCGTTATCCGGAATCATTGGGCGTAAAGCGCCTGTAGGTTGTTTATCAAGTCTGTTGTTAAA
>MERGE35866ID
TACGGAGGATCCAAGCGTTATCCGGATTTATTGGGTTTAAAGGGAGCGTAGGCGGCCTATTAAGTCAGGGGTGAAA
>MERGE61623ID
TACGGAGGGTGCAAGCGTTATTCGGATTTATTGGGCGTAAAGGGCGCGTAGGCGGTCTCTTAAGTCAGATGTGAAA
>MERGE37406ID
TACGGAGGATGCGAGCGTTATCCGGAATCACTGGGTTTAAAGGGTGCGTAGGCGGGCTAATAAGTCAGAGGTGAAA
>MERGE46764ID
TACGGAGGGTCCAAGCGTTAATCGGAATTACTGGGCGTAAAGCGCGCGTAGGCGGTTTAGCAAGTTGTATGTGAAC
>MERGE142031ID
CACGTACTGTGCGAACGTTATTCGGAATCACTGGGCTTAAAGGGTGCGTAGGCGGCCTGGATAGTCAGATGTGAAA
>MERGE11528ID
TACATATGTCCCGAGTGTTACCCGGAATAATTGGGTGTAAAGGGTTCGTAGGCGGATAAGAAAGTTGGACATGAAA
>MERGE37455ID
TACGGAGGATGCGAGCGTTATCCGGATTCATTGGGTTTAAAGGGTGCGTAGGCGGCTTATTAAGTCAGTGGTGAAA
>MERGE63267ID
TACGGAGGGTGCAAGCGTTGTTCGGAATTATTGGGCGTAAAGCGTGCGTAGGCGGATTGTTAAGTCTGATGTGAAA
>MERGE44646ID
TACGGAGGGGGTTAGCGTTGTTCGGAATTACTGGGCGTAAAGCGCGCGTAGGCGGACTGAAAAGTTGGGGGTGAAA
>MERGE6466ID
TACAGAGAGTGCGAACGTTGTTCGGAATTACTGGGCTTAAAGAGTACGTAGGCGGCATAGCAAGTGTTAGGTGAAA
>MERGE79815ID
TACGTATGTCTCGAGCGTTACCCGGAATCACTGGGTGTAAAGGGTTTGTAGGCGGTTTGTTAAGTTGGATATGAAA
>MERGE40110ID
TACGGAGGGGGCAAACGTTATTCGGATTTACTGGGCGTAAAGGGTTCGTAGGCGGTTTTTTAAGTTAGATGTGAAA
>MERGE60271ID
TACGGAGGGTGCAAGCGTTATCCGGATTTACTGGGTTTAAAGGGTGCGTAGGCGGATTTTTAAGTCAGTGGTGAAA
>MERGE48513ID
TACGGAGGGTCCAAGCGTTATCCGGATTTATTGGGTTTAAAGGGTTCGTAGGCGGATTATTAAGTCAGTGGTGAAA
>MERGE265553ID
TACGTAGGGTGCAAGCGTTGTCCGGATTTATTGGGTTTAAAGGGTGCGCAGGCGGCTCATTAAGTTAGTGGTGAAA
>MERGE71558ID
TACGGGGGGAACGAGCATTATTCGGAATGATTAGGCGTAAAGGGTTTGTAGATTGTTTATTTCGTTGAAAAAAAAA
>MERGE37974ID
TACGGAGGGAGCAAGCGTTATTCGGAATCACTGGGCGTAAAGGACGCGTAGGCGGGTTATTAAGTCAGATGTGAAA
>MERGE53668ID
TACGGAGGGTGCAAGCGTTAATCGGAATTACTGGGCGTAAAGCGCGCGTAGGCGGCTTGGTCAGTCAGGTGTGAAA
>MERGE30820ID
TACGGACGGTCCTAGCGTTGTTCGGAATTACTGGGCGTAAAGCGCATGTAGGCGGAACAGAAAGTTAGAAGTGAAA
>MERGE2590ID
CACGTAAGGAGCGAGCGTTGTTCGGAATTATTGGGCGTAAAGGGCTTGTAGGCGGCCTTGTAAGTCTGGAGTAAAA
>MERGE55200ID
TACGGAGGGTGCAAGCGTTAATCGGAATTACTGGGCGTAAAGCGTACGTAGGTGGTTTTGTAAGTTGGATGTGAAA
>MERGE133150ID
TACGGGGGGGGCTAGCGTTATTCGGAATTATTGGGCGTAAAGGGCGCGCAGGCGGCTTGGTAGGTCAAAGGTGAAA
>MERGE37209ID
TACGGAGGATGCAAGCGTTATCCGGATTTATTGGGTTTAAAGGGTGCGTAGGCGGAAAATTAAGTCAGTGGTGAAA
>MERGE30172ID
TACGGAAGGTGCAAGCGTTATCCGGAATCACTGGGTTTAAAGGGTGCGTAGGCGGGTTAATAAGTCAGTAGTGAAA
>MERGE42477ID
TACGGAGGGGGCTAGCGTTGTTCGGAATTACTGGGCGTAAAGCGTACGTAGGCGGACTATTAAGTAAGATGTGAAA
>MERGE77820ID
TACGTAGGGTGCGAGCGTTAATCGGAATTACTGGGCGTAAAGCGTGCGCAGGTGGTTTTGTAAGTCAGATGTGAAA
>MERGE58449ID
TACGGAGGGTGCAAGCGTTATCCGGAATCACTGGGTTTAAAGGGTGCGTAGGCGGGCCAATAAGTCAGAGGTGAAA
>MERGE44635ID
TACGGAGGGGGTTAGCGTTGTTCGGAATTACTGGGCGTAAAGCGCGCGTAGGCGGACTAGTCAGTTAGAGGTGAAA
>MERGE42683ID
TACGGAGGGGGCTAGCGTTGTTCGGAATTACTGGGCGTAAAGGGCGTGTAGGCGGCGGATTTAGTTAGGCGTGAAA
>MERGE53719ID
TACGGAGGGTGCAAGCGTTAATCGGAATTACTGGGCGTAAAGCGCGCGTAGGCGGCTTGTTAAGTTGGATGTGAAA
>MERGE31205ID
TACGGAGACCTCGAGCGTTACTCGGATTCACTGGGCGTAAAGGGTGAGTAGGTGGCCAAGTGTGTCAGGTGTGAAA
>MERGE60257ID
TACGGAGGGTGCAAGCGTTATCCGGATTTACTGGGTTTAAAGGGTGCGTAGGCGGACTAATAAGTCAGTGGTGAAA
>MERGE43078ID
TACGGAGGGGGTTAGCGTTATTCGGAATTACTGGGCGTAAAGCGCACGTAGGCGGATTGGAAAGTTAGAGGTGAAA
>MERGE73437ID
TACGTAAGCCCCAAGCATTACCCGGAATCACTGGGTGTAAAGGGTTCGTAGGTGGAAAAATAAGTTGGATATGAAA
>MERGE58402ID
TACGGAGGGTGCAAGCGTTATCCGGAATCACTGGGTTTAAAGGGTGCGTAGGCGGCGTTATAAGTCAGATGTGAAA
>MERGE223055ID
TACGGAGGATGCAAGCGTTATCCGGAATCACTGGGTGTAAAGCGTCTGTAGGTGGTTATATAAGTCTGCTGTTAAA
>MERGE2768ID
CACGTAAGTTGCAAGCGTTGTTCGGAATTATTGGGCGTAAAGGGCATGTAGGCGGTCTATCAAGCTTGGTGTGAAA
>MERGE41171ID
TACGGAGGGGGCGAGCGTTAATCGGAATTACTGGGCGTAAAGCGCACGCAGGCGGTTTGTTAAGCTAGATGTGAAA
>MERGE124851ID
TACGGAGGGTGCAAGCGTTATCCGGATTTACTGGGTTTAAAGGGTGCGCAGGCGGGAAATTAAGTCAGCGGTGAAA
>MERGE43951ID
TACGGAGGGGGTTAGCGTTGTTCGGAATTACTGGGCGTAAAGCGCACGTAGGCGGATCGGAAAGTTGGGGGTGAAA
>MERGE70023ID
TACGGAGGTCCCAAGCGTTGTTCGGATTCACTGGGCGTAAAGCGTGCGTAGGCGGAGAGATAAGTTTGGCGTGAAA
>MERGE60659ID
TACGGAGGGTGCAAGCGTTATCCGGATTTATTGGGTTTAAAGGGTCCGCAGGCGGACTTGTAAGTCAGTGGTGAAA
>MERGE79621ID
TACGTATGTCTCAAGCGTTACCCGGAATCACTGGGTGTAAAGGGTTCGTAGGCGGTTTAATAAGTTGGATATGAAA
>MERGE40757ID
TACGGAGGGGGCAAGCGTTGTTCGGAATTACTGGGCGTAAAGCGCACGTAGGCGGATTGGTCAGTTGGGGGTGAAA
>MERGE47516ID
TACGGAGGGTCCAAGCGTTATCCGGAATCATTGGGTTTAAAGGGTTCGCAGGCGGTCAATTAAGTCAGTGGTGAAA
>MERGE130346ID
TACGGAGGGTGCGAGCGTTATCCGGATTCATTGGGTTTAAAGGGTGCGTAGGCGGACTATTAAGTCAGGGGTGAAA
>MERGE24025ID
TACGAATGGAGCGAGCGTTGTTCGGAATCATTGGGCGTAAAGCGTATGTAGGCGGACTAGAAAGTCGGGAGTGAAA
>MERGE19716ID
TACGAAGGGGGCTAGCGTTGCTCGGAATTACTGGGCGTAAAGGGAGCGTAGGCGGACATTTAAGTCAGGGGTGAAA
>MERGE60868ID
TACGGAGGGTGCAAGCGTTATCCGGATTTATTGGGTTTAAAGGGTCCGTAGGTGGAAATTTAAGTCAGTGGTGAAA
>MERGE52950ID
TACGGAGGGTGCAAGCGTTAATCGGAATTACTGGGCGTAAAGCGCACGTAGGCGGCTACTTAAGTCGAATGTGAAA
>MERGE33940ID
TACGGAGGATCCAAGCGTTATCCGGAATCATTGGGTTTAAAGGGTCCGTAGGTGGACTACTAAGTCAGAGGTGAAA
>MERGE123699ID
TACGGAGGGTGCAAGCGTTATCCGGAATCACTGGGTTTAAAGGGTCCGCAGGCTGGCTAATAAGTCAGTGGTGAAA
>MERGE33280ID
TACGGAGGATCCAAGCGTTATCCGGAATCATTGGGTTTAAAGGGTCCGCAGGCTGTTAGATAAGTCAGAGGTGAAA
>MERGE23073ID
TACGAAGGTCCCAAGCGTTATTCGGAATCACTGGGCGTAAAGGGAGCGTAGACGGCAAGGAAAGTCAGATGTGAAA
>MERGE80961ID
TACTTAGGGTGCAAGCGTTAATCGGAATTACTGGGCGTAAAGCGAGTGTAGGCGGCTACTTAAGTCGGATGTGAAA
>MERGE119479ID
TACGGAGGGTGCAAGCGTTAATCGGAATCACTGGGCGTAAAGCGCGCGTAGGTGGTTTAGTAAGTCAGATGTGAAA
>MERGE47562ID
TACGGAGGGTCCAAGCGTTATCCGGAATCATTGGGTTTAAAGGGTTCGTAGGCGGACCAATCAGTCAGAGGTGAAA
>MERGE58392ID
TACGGAGGGTGCAAGCGTTATCCGGAATCACTGGGTTTAAAGGGTGCGTAGGCGGCGTAATAAGTCAGAAGTGAAA
>MERGE67764ID
TACGGAGGGTGCGAGCGTTAATCGGAATTACTGGGCGTAAAGGGTTCGTAGGTGGTTAGATAAGTCAGATGTGAAA
>MERGE49037ID
TACGGAGGGTCCAGGCGTTATCCGGATTTATTAGGTTTAAAGGGTGCGCAGGCGGTTATTTAAGTCAGTGGTGAAA
>MERGE33934ID
TACGGAGGATCCAAGCGTTATCCGGAATCATTGGGTTTAAAGGGTCCGTAGGTGGACGATTAAGTCAGAGGTGAAA
>MERGE58271ID
TACGGAGGGTGCAAGCGTTATCCGGAATCACTGGGTTTAAAGGGTGCGTAGGCGGAAAAATTAGTCAGAGGTGAAA
>MERGE112215ID
TACGGAGGGGGCTAGCGTTGTTCGGAATTACTGGGCGTAAAGCGCACGTAGGCGGATCGGAAAGTCAGAGGTGAAA
>MERGE66101ID
TACGGAGGGTGCGAGCGTTAATCGGAATTACTGGGCGTAAAGCGCGCGTAGGCGGCTTGGTCAGTCGGATGTGAAA
>MERGE74075ID
TACGTAAGTCCCAAGCGTTACCCGGAATTATTGGGTGTAAAGGGTCCGTAGGTGGGCTTGCAAGTCAGGTATGAAA
>MERGE54766ID
TACGGAGGGTGCAAGCGTTAATCGGAATTACTGGGCGTAAAGCGCGCGTAGGTGGTTTGATAAGTTGGATGTGAAA
>MERGE67503ID
TACGGAGGGTGCGAGCGTTAATCGGAATTACTGGGCGTAAAGCGTGCGTAGGCGGTTAGTTAAGTCAGATGTGAAA
>MERGE39888ID
TACGGAGGGGACTAGCGTTGTTCGGAATTACTGGGCGTAAAGCGCACGTAGGCGGACTTTTAAGTTAGAGGTGAAA
>MERGE115636ID
TACGGAGGGTCCAAGCGTTATCCGGAATCACTGGGTTTAAAGGGTGCGTAGGCGGGTAACTAAGTCTAAGGTGAAA
>MERGE117943ID
TACGGAGGGTCCGAGCGTTATCCGGAATCATTGGGTTTAAAGGGTCCGTAGGTGGGCCTATAAGTCAGAGGTGAAA
>MERGE30198ID
TACGGAAGGTGCAAGCGTTATCCGGAATCACTGGGTTTAAAGGGTGCGTAGGCTGTTTGATAAGTCAGAAGTGAAA
>MERGE37400ID
TACGGAGGATGCGAGCGTTATCCGGAATCACTGGGTTTAAAGGGTGCGTAGGCGGGAAAATAAGTCAGGGGTGAAA
>MERGE58388ID
TACGGAGGGTGCAAGCGTTATCCGGAATCACTGGGTTTAAAGGGTGCGTAGGCGGCGCTATAAGTCAGATGTGAAA
>MERGE40397ID
TACGGAGGGGGCAAGCGTTATCCGGAATTACTGGGTTTAAAGGGTGCGTAGGCGGTTTAATAAGTCAGAAGTGAAA
>MERGE62622ID
TACGGAGGGTGCAAGCGTTGTTCGGAATCACTGGGCGTAAAGGGCGCGTAGGCGGCCAAGCAAGTCAGATGTGAAA
>MERGE44617ID
TACGGAGGGGGTTAGCGTTGTTCGGAATTACTGGGCGTAAAGCGCGCGTAGGCGGACCAGAAAGTTGGGGGTGAAA
>MERGE10042ID
TACAGGGGATGCAAGTTTTATTCGGAATTATTGGGCGTAAAGCGTCTGCAGGTTGATATAAAAGTCTTTTGTTAAA
>MERGE49039ID
TACGGAGGGTCCAGGCGTTATCCGGATTTATTAGGTTTAAAGGGTGCGCAGGCGGTTGTTTAAGTCAGTGGTGAAA
>MERGE39935ID
TACGGAGGGGACTAGCGTTGTTCGGAATTACTGGGCGTAAAGCGCGCGTAGGCGGATTGGAAAGTATGGGGTGAAA
>MERGE58428ID
TACGGAGGGTGCAAGCGTTATCCGGAATCACTGGGTTTAAAGGGTGCGTAGGCGGCTATGTAAGTCAGAGGGGAAA
>MERGE72046ID
TACGGGGGGGGCTAGCGTTATTCGGAATGATTGGGCGTAAAGGGTCCGTAGGCAGCTTTTTAAGTCAGTTCTATAA
>MERGE144007ID
GACGTAGGGGGCGAGCGTTGTCCGGATTTATTGGGCGTAAAGAGCTCGTAGGCGGTTCCGTAAGTCAGATGTGAAA
>MERGE26230ID
TACGAGGGGTGCAAGCGTTAATCGGAATTACTGGGCGTAAAGCGTACGCAGGCGGCGCGTTAAGCCAGATGTGAAA
>MERGE68488ID
TACGGAGGGTGCGAGCGTTATCCGGAATTATTGGGTTTAAAGGGTCCGTAGGCGGTCTGTTAAGTCAGAGGTGAAA
>MERGE59878ID
TACGGAGGGTGCAAGCGTTATCCGGATTCACTGGGTTTAAAGGGTACGTAGGCGGGCTAATAAGTCAGTGGTGAAA
>MERGE42636ID
TACGGAGGGGGCTAGCGTTGTTCGGAATTACTGGGCGTAAAGCGTGCGTAGGCGGATTGATAAGTTAGAGGTGAAA
>MERGE68677ID
TACGGAGGGTGCGAGCGTTATCCGGATTTATTGGGTTTAAAGGGTGCGTAGGTGGAATTATAAGTCAGTGGTGAAA
>MERGE125849ID
TACGGAGGGTGCAAGCGTTATTCGGATTTACTGGGCGTAAAGGGCGCGTAGGCGGTCTTATAAGTCAGATGTGAAA
>MERGE37408ID
TACGGAGGATGCGAGCGTTATCCGGAATCACTGGGTTTAAAGGGTGCGTAGGCGGGCTACTAAGTCAGAGGTGAAA
>MERGE63156ID
TACGGAGGGTGCAAGCGTTGTTCGGAATTATTGGGCGTAAAGAGCATGTAGGCGGACGATTAAGTCTGGTGTGAAA
>MERGE73018ID
TACGGGGGGTGCAAGCGTTATTCGGATTTACTGGGCGTAAAGGGCGCGTAGGCGGTCTCTTAAGTCAGATGTGAAA
>MERGE62469ID
TACGGAGGGTGCAAGCGTTGTCCGGATTTATTGGGTTTAAAGGGTGCGTAGGTGGTCTATTAAGTCAGTGGTGAAA
>MERGE70772ID
TACGGGAGGGGCAAGCGTTATCCGGAATAACTGGGCGTAAAGGGTTCGTAGACGGTGGTGTAAGTTATTTGTTAAA
>MERGE60304ID
TACGGAGGGTGCAAGCGTTATCCGGATTTACTGGGTTTAAAGGGTGCGTAGGTGGGTTTTTAAGTCAGTGGTGAAA
>MERGE31899ID
TACGGAGAGTGCAAGCGTTGTTCGGAATTACTGGGCGTAAAGAGCATGTAGGCGGCCTAGTCAGTCTGATGTGAAA
>MERGE47460ID
TACGGAGGGTCCAAGCGTTATCCGGAATCATTGGGTTTAAAGGGTCCGTAGGTGGGCTAATAAGTCAGAGGTGAAA
>MERGE49465ID
TACGGAGGGTCCGAGCGTTAATCGGAATTACTGGGCGTAAAGCGTACGTAGGTGGTTTGTTAAGTTGGATGTGAAA
>MERGE20994ID
TACGAAGGGTGCAAGCGTTATTCGGATTTACTGGGCGTAAAGCGCGCGCAGGCGGATTGATAAGTCAGATGTGAAA
>MERGE35979ID
TACGGAGGATCCAAGCGTTATCCGGATTTATTGGGTTTAAAGGGTGCGCAGGCGGCCTTATAAGTCAGTGGTGAAA
>MERGE232213ID
TACGGAGGGGGTTAGCGTTGTTCGGAATTACTGGGCGTAAAGCGCACGTAGGCGGATCAGAAAGTAAGGGGGGAAA
>MERGE21966ID
TACGAAGGGTGCAAGCGTTGTTCGGATTTATTGGGCGTAAAGCGCGCGCAGGCGGATTGATAAGTCAGGTGTGAAA
>MERGE9512ID
TACAGAGGTCTCAAGCGTTGTTCGGAATCACTGGGCGTAAAGCGTGCGTAGGCTGTAAGGTAAGTCAGATGTGAAA
>MERGE21174ID
TACGAAGGGTGCAAGCGTTGTTCGGAATTACTGGGCGTAAAGGGCGTGTAGGCGGCTCGTTTAGTTAGATGTGAAA
>MERGE267116ID
TACGTAGGTGGCGAGCGTTATCCGGAATTACTGGGCGTAAAGGGCACGCAGGCGGCCTGTCAAGTCTGACGTGAAA
>MERGE4155ID
GACGAACCGGACGAACGTTATTCGGAATCACTGGGCTTAAAGAGTACGTAGGCGGCTTGGTAGGTAGGGTGTGAAA
>MERGE23264ID
TACGAAGGTCCCAAGCGTTGTTCGGAATCACTGGGCGTAAAGGGAGCGTAGGCGGTTAAGTAAGTCAGATGTGAAA
>MERGE106974ID
TACGGAGGATCCGAGCGTTATCCGGAATTATTGGGTTTAAAGGGTCCGTAGGCGGGCCGTTAAGTCAGGGGTGAAA
>MERGE105555ID
TACGGAGGATCCAAGCGTTATCCGGAATCATTGGGTTTAAAGGGTCCGTAGGTGGGCCGTTAAGTCAGAGGTGAAA
>MERGE63165ID
TACGGAGGGTGCAAGCGTTGTTCGGAATTATTGGGCGTAAAGAGCATGTAGGCGGACTGATAAGTCTGGTGTGAAA
>MERGE23376ID
TACGAAGGTCCCGAGCGTTATTCGGAATCACTGGGCGTAAAGAGTATGTAGGCGGCGTGGAAAGTCAGATGTGAAA
>MERGE62380ID
TACGGAGGGTGCAAGCGTTGTCCGGATTTATTGGGTTTAAAGGGTGCGTAGGCGGGCTAATAAGTCAGTGGTGAAA
>MERGE3199ID
CACGTGGGGGGCAAGCGTTGTCCGGATTTATTGGGCGTAAAGGGCTCGTAGGCGGCTTGACAAGTCGGGCGTGAAA
>MERGE48198ID
TACGGAGGGTCCAAGCGTTATCCGGATTTATTGGGTGTAAAGGGTGTGTAGGTGGGACGGAAAGTCAGAGGTGAAA
>MERGE40502ID
TACGGAGGGGGCAAGCGTTATTCGGAATTATTGGGCGTAAAGGGCGCGTAGGCGGTCTTTTAAGTCAGTGGTGAAA
>MERGE23284ID
TACGAAGGTCCCAAGCGTTGTTCGGAATTACTGGGCGTAAAGAGTGCGTAGGCGGTTAGGTAAGTCAGATGTGAAA
>MERGE23340ID
TACGAAGGTCCCAAGCGTTGTTCGGATTTACTGGGCGTAAAGCGTCTGTAGGCTGTAGGGTAAGTCAGATGTGAAA
>MERGE48472ID
TACGGAGGGTCCAAGCGTTATCCGGATTTATTGGGTTTAAAGGGTGCGTAGGCGGGAAACTAAGTCAGTGGTGAAA
>MERGE53444ID
TACGGAGGGTGCAAGCGTTAATCGGAATTACTGGGCGTAAAGCGCGCGTAGGCGGCTAAGTCAGTCAGATGTGAAA
>MERGE63431ID
TACGGAGGGTGCAAGCGTTGTTCGGATTTACTGGGCGTAAAGCGCGCGCAGGCGGATAAGCAAGTCAGATGTGAAA
>MERGE8700ID
TACAGAGGGTGCGAACGTTGCTCGGAATTACTGGGCGTAAAGCGCGTGTAGGCTGATACGTAAGTCAGATGTGAAA
>MERGE2507ID
CACGTAAGGAGCGAGCGTTGTTCGGAATTATTGGGCGTAAAGGGCATGTAGGCGGTTATATAAGTCCGATGTGAAA
>MERGE52968ID
TACGGAGGGTGCAAGCGTTAATCGGAATTACTGGGCGTAAAGCGCACGTAGGCGGCTTGTTAAGCTAGATGTGAAA
>MERGE52836ID
TACGGAGGGTGCAAGCGTTAATCGGAATTACTGGGCGTAAAGCGCACGCAGGCGGTCTGTTAAGTCAGATGTGAAA
>MERGE55707ID
TACGGAGGGTGCAAGCGTTAATCGGAATTACTGGGCGTAAAGGGTACGTAGGCGGTTTAATAAGTTGGATGTGAAA
>MERGE58286ID
TACGGAGGGTGCAAGCGTTATCCGGAATCACTGGGTTTAAAGGGTGCGTAGGCGGAATCATAAGTCAGAGGTGAAA
>MERGE59322ID
TACGGAGGGTGCAAGCGTTATCCGGAATCATTGGGTTTAAAGGGTCCGTAGGCGGGCGCATAAGTCAGTGGTGAAA
>MERGE63652ID
TACGGAGGGTGCAAGCGTTGTTCGGATTTATTGGGCGTAAAGCGAGTGTAGGCGGTTTGAACAGTCGGGTGTGAAA
>MERGE42801ID
TACGGAGGGGGCTAGCGTTGTTCGGATTTACTGGGCGTAAAGCGCGCGTAGGCGGTGTGCATAGTCAGAGGTGAAA
>MERGE20342ID
TACGAAGGGGGCTAGCGTTGTTCGGAATTACTGGGCGTAAAGCGCGCGTAGGCGGTATGTTCAGTCAGAGGTGAAA
>MERGE245462ID
TACGGAGGGTGCAAGCGTTATCCGGAATCACTGGGTTTAAAGGGTGCGTAGGCTGTTTGTTAAGTCAGAAGTGAAA
>MERGE247960ID
TACGGAGGGTGCAAGCGTTATCCGGATTTACTGGGTTTAAAGGGTGCGCAGGTGGATTTTCTAGTCAGTGGTGAAA
>MERGE65503ID
TACGGAGGGTGCGAGCGTTAATCGGAATTACTGGGCGTAAAGCGCACGTAGGTGGATAGATAAGCTGGTTGTGAAA
>MERGE54813ID
TACGGAGGGTGCAAGCGTTAATCGGAATTACTGGGCGTAAAGCGCGCGTAGGTGGTTTGTTAAGCGAGATGTGAAA
>MERGE77193ID
TACGTAGGGTGCAAGCGTTGTCCGGATTTATTGGGTTTAAAGGGTGCGTAGGCGGCCTGTTAAGTCAGTGGTGAAA
>MERGE66079ID
TACGGAGGGTGCGAGCGTTAATCGGAATTACTGGGCGTAAAGCGCGCGTAGGCGGCTTCGTCAGTCAGATGTGAAA
>MERGE4697ID
GACGGAGGATGCAAGCGTTATCCGGAATTATTGGGCGTAAAGCGTCCGTAGGTGGCAGGCCAAGTCTACTTTTAAA
>MERGE37234ID
TACGGAGGATGCAAGCGTTATCCGGATTTATTGGGTTTAAAGGGTGCGTAGGCGGACTAATAAGTCAGTGGTGAAA
>MERGE77862ID
TACGTAGGGTGCGAGCGTTAATCGGAATTACTGGGCGTAAAGGGTGCGCAGGCGGTTTTGTAAGTCAGATGTGAAA
>MERGE438ID
AACGTAGGGGCCAAGCGTTATCCGGAATTACTGGGCGTAAAGCGCGCGCAGGCGGTTAGGAAAGTTGGATGTGAAA
>MERGE51507ID
TACGGAGGGTGCAAGCATTAATCGGATTTATTGGGTGTAAAGAGCATGTAGGCGGATAAGTAAGTCAGATGTGAAA
>MERGE52769ID
TACGGAGGGTGCAAGCGTTAATCGGAATTACTGGGCGTAAAGAGTTCGTAGGTTGTTTTGTAAGTTGGCTGTGAAA
>MERGE37723ID
TACGGAGGATTCGAGCGTTATCCGGATTTATTGGGTTTAAAGGGTGCGTAGGCGGACCTTTAAGTCAGGGGTGAAA
>MERGE119423ID
TACGGAGGGTGCAAGCGTTAATCGGAATCACTGGGCGTAAAGAGCTCGTAGGTGGTTTGATAAGTCAGATGTGAAA
>MERGE176246ID
TACGGAGGGTGCAAGCGTTATCCGGAATCATTGGGTTTAAAGGGTCCGTAGGCGGGCTAATAAGTCAGGGGGGAAA
>MERGE241410ID
TACGGAGGGTGCAAGCGTTAATCGGAATTACTGTGCGTAAAGCGCGCGTAGGCGGTTATTTAAGTCAGATGTGAAA
>MERGE58332ID
TACGGAGGGTGCAAGCGTTATCCGGAATCACTGGGTTTAAAGGGTGCGTAGGCGGCAGTGTAAGTCAGAAGTGAAA
>MERGE21938ID
TACGAAGGGTGCAAGCGTTGTTCGGATTTATTGGGCGTAAAGCGCGCGCAGGCGGATTATTAAGCCAGATGTGAAA
>MERGE4275ID
GACGAACCGTCCGAACGTTATTCGGTATCACTGGGCTTAAAGCGTGCGTAGGCGGCTTGGTAGGTGAGATGTGAAA
>MERGE75314ID
TACGTAGGGGGCAAGCGTTATCCGGAATTACTGGGCGTAAAGGGTGCGTAGGCGGTTTATCAAGTCAGAGGTCAAA
>MERGE119463ID
TACGGAGGGTGCAAGCGTTAATCGGAATCACTGGGCGTAAAGCGCGCGTAGGCGGTTTAGTAAGTCAGATGTGAAA
>MERGE75160ID
TACGTAGGGGACAAGCGTTATCCGGAATCACTGGGCGTAAAGGGTGCGTAGGCGGTTTAACAAGTCAGAAGTGAAA
>MERGE2469ID
CACGGGGGTGGCAAGCGTTGTCCGGAATTACTAGGCGTAAAGGGCAGGTAGGCGGATATTCAAGTCAGGCGTTAAA
>MERGE58337ID
TACGGAGGGTGCAAGCGTTATCCGGAATCACTGGGTTTAAAGGGTGCGTAGGCGGCATGATAAGTCAGAGGTGAAA
>MERGE126367ID
TACGGAGGGTGCAAGCGTTGTCCGGATTTATTGGGTTTAAAGGGTACGTAGGCGGTTTGTTAAGTCTGTGGTGAAA
>MERGE52862ID
TACGGAGGGTGCAAGCGTTAATCGGAATTACTGGGCGTAAAGCGCACGCAGGCGGTTTGTTAAGCGAGATGTGAAA
>MERGE75437ID
TACGTAGGGGGCAAGCGTTATCCGGATTTACTGGGTGTAAAGGGTACGTAGGCGGCTTATTAAGTCAGATGTGAAA
>MERGE60464ID
TACGGAGGGTGCAAGCGTTATCCGGATTTATTAGGTTTAAAGGGTGTGTAGGCGGACTTTTAAGTCAGTGGTGAAA
>MERGE232287ID
TACGGAGGGGGTTAGCGTTGTTCGGAATTACTGGGCGTAAAGCGCACGTAGGCGGATTAGAAAGCTAGAGGGGAAA
>MERGE44644ID
TACGGAGGGGGTTAGCGTTGTTCGGAATTACTGGGCGTAAAGCGCGCGTAGGCGGACTATTAAGTTAGGGGTGAAA
>MERGE60340ID
TACGGAGGGTGCAAGCGTTATCCGGATTTATTAGGTCTAAAGGGTGCGTAGGCTGATGATTAAGTCAGTGGTGAAA
>MERGE38155ID
TACGGAGGGAGCTAGCGTTGTTCGGAATTACTGGGCGTAAAGAGAACGTAGGCGGTATAGTAAGTCAGGGGTGAAA
>MERGE33931ID
TACGGAGGATCCAAGCGTTATCCGGAATCATTGGGTTTAAAGGGTCCGTAGGTGGACCGGTCAGTCAGAGGTGAAA
>MERGE10296ID
TACATAAGTCTCAAGCGTTACCCGGAATAATTGGGTGTAAAGGGTCCGTAGGCGGATTTAAAAGTTGGATATGAAA
>MERGE194210ID
GACGGAGGATGCAAGCGTTATCCGGAATTATTGGGCGTAAAGCGTCCGTAGGTGGTTTAGAAAGTCTGTTGTTAAA
>MERGE124501ID
TACGGAGGGTGCAAGCGTTATCCGGAATTACTGGGTTTAAAGGGTGCGTAGGCGGCCTTATAAGTCAGATGTGAAA
>MERGE175734ID
TACGGAGGGTGCAAGCGTTATCCGGAATCACTGGGTTTAAAGGGTGAGTAGGCGGGTTATTAAGTCAGAGGTGAAA
>MERGE44981ID
TACGGAGGGGGTTAGCGTTGTTCGGAATTACTGGGCGTAAAGCGTACGTAGGCGGACTGATCAGTCAGAGGGGAAA
>MERGE140594ID
AACGGGAGGGGCAAGCGTTATTCGGAATAACTGGGCGTAAAGAGTCTGTAGATTGTAATAAAAGTTGTTTGTTAAA
>MERGE89136ID
TACAGAGGGTGCGAGCGTTAATCGGATTTACTGGGCGTAAAGCGTGCGTAGGCGGCCAATTAAGTCAAATGTGAAA
>MERGE175839ID
TACGGAGGGTGCAAGCGTTATCCGGAATCACTGGGTTTAAAGGGTGCGTAGGTGGATCAGTAAGTCAGAGGTGAAA
>MERGE47931ID
TACGGAGGGTCCAAGCGTTATCCGGATTCATTGGGTTTAAAGGGTGCGTAGGCGGCTTGATAAGTCAGTAGTGAAA
>MERGE60178ID
TACGGAGGGTGCAAGCGTTATCCGGATTTACTGGGTTTAAAGGGTACGTAGGTGGGCTGTTAAGTCAGTGGTGAAA
>MERGE11520ID
TACATATGTCCCGAGTGTTACCCGGAATAATTGGGTGTAAAGGGTCCGTAGGCGGACTGAAAAGTTGGATATGAAA
>MERGE23474ID
TACGAAGGTCTCAAGCGTTGTTCGGATTTACTGGGCGTAAAGCGTCTGTAGGCGGGATGGTAAGTCAGATGTGAAA
>MERGE75472ID
TACGTAGGGGGCAAGCGTTATCCGGATTTACTGGGTGTAAAGGGTTCGTAGGCGGTTATTTAAGTCAGATGTGAAA
>MERGE20406ID
TACGAAGGGGGCTAGCGTTGTTCGGAATTACTGGGCGTAAAGCGTACGTAGGCGGACTATTAAGTCAGATGTGAAA
>MERGE71417ID
TACGGGGGATGCAAGCGTTATCCGGAATCATTGGGCGTAAAGCGTCTGTAGGTTGTTTAACAAGTCTGTTGTTAAA
>MERGE126811ID
TACGGAGGGTGCAAGCGTTGTTCGGAATTACTGGGCGTAAAGCGCGCGTAGGTGGTCCTATAAGTCAGATGTGAAA
>MERGE24011ID
TACGAATGGAGCGAGCGTTGTTCGGAATCATTGGGCGTAAAGCGTATGTAGGCGGACAGATAAGTCAGAAGTGAAA
>MERGE20301ID
TACGAAGGGGGCTAGCGTTGTTCGGAATTACTGGGCGTAAAGCGCGCGTAGGCGGATAATTAAGTCAGGGGTGAAA
>MERGE124526ID
TACGGAGGGTGCAAGCGTTATCCGGAATTACTGGGTTTAAAGGGTGCGTAGGCTGGTAAGTCAGTCAGAGGTGAAA
>MERGE50677ID
TACGGAGGGTCCGAGCGTTATCCGGATTTATTGGGTTTAAAGGGTGCGCAGGCGGGATACTAAGTCAGTTGTGAAA
>MERGE10260ID
TACATAAGTCCCAAGCGTTACCCGGAATTATTGGGTGTAAAGGGTTTGTAGGCGGACTAAAAAGTTAGATATTAAA
>MERGE4266ID
GACGAACCGTCCAAACGTTATTCGGTATTACTGGGCTTAAAGCGTGCGTAGGCGGCTTGGTAGGTGTGATGTGAAA
>MERGE185317ID
TACGTAGGGGCCAAGCGTTGTCCGGATTTATTGGGCGTAAAGGGCTCGTAGGTGGTTTAGTAAGTCGATCGTGAAA
>MERGE108403ID
TACGGAGGGAGCTAGCGTTGTTCGGAATTACTGGGCGTAAAGCGCGCGTAGGCGGCCATTCAAGTCAGAGGTGAAA
>MERGE83635ID
CACGAACTGTGCGAACGTTATTCGGAATCACTGGGCTTAAAGGGTGCGTAGGCGGCCAAGTAGGTCAGATGTGAAA
>MERGE23285ID
TACGAAGGTCCCAAGCGTTGTTCGGAATTACTGGGCGTAAAGCGTCTGTAGGCGGCGCGGTAAGTCAGATGTGAAA
>MERGE77972ID
TACGTAGGGTGCGAGCGTTGTCCGGAATTACTGGGCGTAAAGAGCTCGTAGGTGGTTTGTCGCGTCGTTTGTGTAA
>MERGE41686ID
TACGGAGGGGGCTAGCGTTATTCGGAATTACTGGGCGTAAAGCGCGCGTAGGCGGATTAGTAAGTCAGTGGTGAAA
>MERGE40834ID
TACGGAGGGGGCAAGCGTTGTTCGGAATTACTGGGCGTAAAGGGCACGTAGGCGGCGATGCGGGTCAGGTGTGAAA
>MERGE61433ID
TACGGAGGGTGCAAGCGTTATTCGGAATCACTGGGCGTAAAGGGTGCGTAGGCGGTTTGGAAAGTCAGATGTGAAA
>MERGE58260ID
TACGGAGGGTGCAAGCGTTATCCGGAATCACTGGGTTTAAAGGGTGCGCAGGCTGTTACATAAGTCAGAAGTGAAA
>MERGE266982ID
TACGTAGGTGGCAAGCGTTGTCCGGATTTACTGGGCGTAAAGGGAGCGTAGGCGGATGTTTAAGTGGGATGTGAAA
>MERGE54667ID
TACGGAGGGTGCAAGCGTTAATCGGAATTACTGGGCGTAAAGCGCGCGTAGGTGGTTAGTTAAGTGGGATGTGAAA
>MERGE97277ID
TACGAAGGGTGCAAGCGTTGTTCGGATTTACTGGGCGTAAAGGGCGTGTAGGCGGCCTGTTAAGTTAGATGTGAAA
>MERGE285050ID
TACGGAGGGTCCGAGCGTTATCCGGAATCATTGGGTTTAAAGGGTCCGTAGGCGGGCCTGTAAGTCAGGGGGGAAA
>MERGE59468ID
TACGGAGGGTGCAAGCGTTATCCGGAATCATTGGGTTTAAAGGGTCCGTAGGTGGACTGATAAGTCAGAGGTGAAA
>MERGE78417ID
TACGTAGGTCCCGAGCGTTATCCGGAATTATTGGGCGTAAAGAGCATGTAGGCGGTCTATTAAGTCTGGTGTGAAA
>MERGE47521ID
TACGGAGGGTCCAAGCGTTATCCGGAATCATTGGGTTTAAAGGGTTCGCAGGCGGTTAATTAAGTCAGTGGTGAAA
>MERGE58155ID
TACGGAGGGTGCAAGCGTTATCCGGAATCACTGGGTTTAAAGGGTACGCAGGCGGTTATATAAGTCAGACGTCAAA
>MERGE50087ID
TACGGAGGGTCCGAGCGTTATCCGGAATCATTGGGTTTAAAGGGTCCGTAGGCGGACTAATAAGTCAGGGGTGAAA
>MERGE42249ID
TACGGAGGGGGCTAGCGTTGTTCGGAATTACTGGGCGTAAAGCGCACGTAGGCGGATCAGTCAGTCAGAGGTGAAA
>MERGE14168ID
TACGAACTGTGCAAACGTTATTCGGAATCACTGGGCTTAAAGGGTGCGTAGGCGGACTTAAAGGTCTGATGTGAAA
>MERGE35772ID
TACGGAGGATCCAAGCGTTATCCGGATTCATTGGGTTTAAAGGGTGCGTAGGCGGAATGATAAGTTAGTGGTGAAA
>MERGE246950ID
TACGGAGGGTGCAAGCGTTATCCGGAATTACTGGGTTTAAAGGGTGCGTAGGCGGATCTATAAGTCAGAGGTGAAA
>MERGE63076ID
TACGGAGGGTGCAAGCGTTGTTCGGAATTACTGGGCGTAAAGCGTGCGTAGGCGGTTAGATAAGTCGGGTGTGAAA
>MERGE51119ID
TACGGAGGGTGCAAACGTTGCTCGGAATCATTGGGCGTAAAGCGCACGTAGGCGGCTTGATAAGTCGGATGTGAAA
>MERGE60624ID
TACGGAGGGTGCAAGCGTTATCCGGATTTATTGGGTTTAAAGGGTACGTAGGCGGGAAATTAAGTCAGTAGTGAAA
>MERGE185408ID
TACGTAGGGGGCAAGCGTTATCCGGAATTACTGGGTGTAAAGGGAGCGTAGGCGGCAATGTAAGTCAGATGTGAAA
>MERGE176427ID
TACGGAGGGTGCAAGCGTTATCCGGAATTACTGGGTTTAAAGGGTGCGTAGGCGGAAATGTAAGTCAGAGGTGAAA
>MERGE197671ID
GACGGAGGGTGCTAGCGTTGTTCGGAATTACTGGGCGTAAAGGGCGCGTAGGCGGCCGGAGAAGTCGGATGTGAAA
>MERGE80891ID
TACTGAGGGTGCGAGCGTTAATCGGAATTACTGGGCGTAAAGCGCGCGTAGGTGGTTTTATAAGCCAGATGTGAAA
>MERGE37725ID
TACGGAGGATTCGAGCGTTATCCGGATTTATTGGGTTTAAAGGGTGCGTAGGCGGACGTTTAAGTCAGTGGTGAAA
>MERGE38236ID
TACGGAGGGAGCTAGCGTTGTTCGGAATTACTGGGCGTAAAGCGCGCGTAGGCGGCATACCAAGTCAGGGGTGAAA
>MERGE42490ID
TACGGAGGGGGCTAGCGTTGTTCGGAATTACTGGGCGTAAAGCGTACGTAGGCGGATCAGAAAGTATGGGGGGAAA
>MERGE42281ID
TACGGAGGGGGCTAGCGTTGTTCGGAATTACTGGGCGTAAAGCGCACGTAGGCGGATTGGAAAGTTAGAGGTGAAA
>MERGE60258ID
TACGGAGGGTGCAAGCGTTATCCGGATTTACTGGGTTTAAAGGGTGCGTAGGCGGACTATTAAGTCAGTGGTGAAA
>MERGE2425ID
CACGGGGGGCGCAAGCGTTATTCGGAATTATTGGGCGTAAAGGGCGCGTAGGCGGTCTTGTCGGTCAGATGTGAAA
>MERGE247927ID
TACGGAGGGTGCAAGCGTTATCCGGATTTACTGGGTTTAAAGGGTGCGCAGGCGGATATATAAGTTAGTGGTGAAA
>MERGE175787ID
TACGGAGGGTGCAAGCGTTATCCGGAATCACTGGGTTTAAAGGGTGCGTAGGCGGCGCTATAAGTCAGAAGTGAAA
>MERGE46727ID
TACGGAGGGTCCAAGCGTTAATCGGAATTACTGGGCGTAAAGCGCGCGTAGGCGGTTTAATAAGTTGTATGTGAAA
>MERGE149268ID
TACGAACTGTGCAAACGTTATTCGGAATCACTGGGCTTAAAGGGTGCGTAGGCGGACTTGTAGGTCAGGTGTGAAA
>MERGE50224ID
TACGGAGGGTCCGAGCGTTATCCGGAATCATTGGGTTTAAAGGGTCCGTAGGTGGATAGATAAGTCAGAGGTGAAA
>MERGE74937ID
TACGTAGGGCGCAAGCGTTATCCGGAATTATTGGGCGTAAAGAGCTCGTAGGCGGTTTGTCGCGTCTGCCGTGAAA
>MERGE42239ID
TACGGAGGGGGCTAGCGTTGTTCGGAATTACTGGGCGTAAAGCGCACGTAGGCGGACTGGAAAGTTAGAGGTGAAA
>MERGE197764ID
GACGGGAGATGCAAGCGTTATTCGGATTTATTGGGCGTAAAGGGTCTGTAGGTTGTTGGTTAAGTCTATGGTCAAA
>MERGE24568ID
TACGAATGGGGCGAGCGTTGTTCGGAATCACTGGGCGTAAAGCGTATGTAGGCGGAATTGAAAGTCAGAAGTGAAA
>MERGE60179ID
TACGGAGGGTGCAAGCGTTATCCGGATTTACTGGGTTTAAAGGGTCCGCAGGCGGGCTAATAAGTCAGTGGTGAAA
>MERGE58394ID
TACGGAGGGTGCAAGCGTTATCCGGAATCACTGGGTTTAAAGGGTGCGTAGGCGGCGTCATAAGTCAGAAGTGAAA
>MERGE16234ID
TACGAAGGGAGCAAGCATTATTCAACATTACTGGGCGTAAAGCGTTCGTAGATTCTAACAAATTGCTACAAGTAAA
>MERGE175836ID
TACGGAGGGTGCAAGCGTTATCCGGAATCACTGGGTTTAAAGGGTGCGTAGGCGGTTTTGTAAGTCAGAGGTGAAA
>MERGE42364ID
TACGGAGGGGGCTAGCGTTGTTCGGAATTACTGGGCGTAAAGCGCGCGTAGGCGGATTGGAAAGTTGGGGGTGAAA
>MERGE14265ID
TACGAAGAGGACAAGCGTTATTCGTTGTAATTTGGCGTAAAGGGTTCGTAGGTGGCATTAAGGTTGTTTAAAATAA
>MERGE14184ID
TACGAACTGTGCAAACGTTATTCGGAATCACTGGGCTTAAAGGGTGCGTAGGCGGCAATGAAGGTCAGATGTGAAA
>MERGE79122ID
TACGTATGGGGCAAGCGCTACTCGGATTTATTGGGCGTAAAGCGAATGTAGGCTGTCTATTAAGTCAGTGGTGAAA
>MERGE65732ID
TACGGAGGGTGCGAGCGTTAATCGGAATTACTGGGCGTAAAGCGCATGCAGGTGGTGTGTTAAGTCAGATGTGAAA
>MERGE39941ID
TACGGAGGGGACTAGCGTTGTTCGGAATTACTGGGCGTAAAGCGTACGTAGGCGGACTGTTAAGTTGGGGGTGAAA
>MERGE58389ID
TACGGAGGGTGCAAGCGTTATCCGGAATCACTGGGTTTAAAGGGTGCGTAGGCGGCGCTATAAGTCAGGAGTGAAA
>MERGE23245ID
TACGAAGGTCCCAAGCGTTGTTCGGAATCACTGGGCGTAAAGGGAACGTAGGCGGCAGGGTAAGTCAGATGTGAAA
>MERGE175731ID
TACGGAGGGTGCAAGCGTTATCCGGAATCACTGGGTTTAAAGGGTGAGTAGGCGGACAAATAAGTCAGATGTGAAA
>MERGE60743ID
TACGGAGGGTGCAAGCGTTATCCGGATTTATTGGGTTTAAAGGGTCCGTAGGCGGACCAATAAGTCAGTGGTGAAA
>MERGE4236ID
GACGAACCGTCCAAACGTTATTCGGTATCACTGGGCTTAAAGAGTTCGTAGGCGGCCTAGTAGGTGAGATGTGAAA
>MERGE36834ID
TACGGAGGATGCAAGCGTTATCCGGAATCACTGGGTTTAAAGGGTGCGTAGGCGGTCAGATAAGTCAGAGGTGAAA
>MERGE123815ID
TACGGAGGGTGCAAGCGTTATCCGGAATCACTGGGTTTAAAGGGTGCGTAGGCGGTTGAATAAGTCAGTAGTGAAA
>MERGE39270ID
TACGGAGGGCGCAAGCGTTGTTCGGAATCACTGGGCATAAAGAGCATGTAGGCGGTCTATTAAGTCGGATGTGAAA
>MERGE182683ID
TACGGGAGGGGCTAGCGTTATCCGTAATTACTGGGCGTAAAGCGTTTGTAGATTGTAACGTAAGTTATTTATTAAA
>MERGE16612ID
TACGAAGGGAGCTAGCGTTGTTCGGATTTACTGGGCGTAAAGGGCATGTAGGCGGTTTTGTAAGATAGATGTGAAA
>MERGE20372ID
TACGAAGGGGGCTAGCGTTGTTCGGAATTACTGGGCGTAAAGCGCGTGTAGGCGGACTAGAAAGTTGGGGGTGAAA
>MERGE123820ID
TACGGAGGGTGCAAGCGTTATCCGGAATCACTGGGTTTAAAGGGTGCGTAGGCGGTTTGATAAGTCAGGAGTGAAA
>MERGE71932ID
TACGGGGGGGACGAGTGTTATTCTAAATAACTGGGCGTAAAGGGTTCGTAGGTGGATAATTAAGTTGAAAAGGAAA
>MERGE1986ID
CACGAACCGTACGAACGTTATTCGGTATCACTGGGCTTAAAGCGTGCGTAGGCGGCCTTGTAGGTCGGGTGTGAAA
>MERGE79763ID
TACGTATGTCTCGAGCGTTACCCGGAATCACTGGGTGTAAAGGGTTCGTAGGCGGTTTGATAAGTTGGACATGAAA
>MERGE20998ID
TACGAAGGGTGCAAGCGTTATTCGGATTTACTGGGCGTAAAGCGCGCGCAGGCGGATTGGCAAGTCAGATGTGAAA
>MERGE20513ID
TACGAAGGGGGCTAGCGTTGTTCGGATTTACTGGGCGTAAAGCGCACGTAGGCGGATTGGTCAGTTAGAGGTGAAA
>MERGE186883ID
TACGTAGGTCCCAAGCGTTATCCGGAATTATTGGGCGTAAAGGGTCCGTAGACGGTTTATTAAGTCTGGTGTGAAA
>MERGE48514ID
TACGGAGGGTCCAAGCGTTATCCGGATTTATTGGGTTTAAAGGGTTCGTAGGCGGGAAGATAAGTCAGTGGTGAAA
>MERGE44033ID
TACGGAGGGGGTTAGCGTTGTTCGGAATTACTGGGCGTAAAGCGCACGTAGGCGGATTAGAAAGTTGGGGGGGAAA
>MERGE66142ID
TACGGAGGGTGCGAGCGTTAATCGGAATTACTGGGCGTAAAGCGCGCGTAGGCGGTCAATTAAGTCAGATGTGAAA
>MERGE47708ID
TACGGAGGGTCCAAGCGTTATCCGGAATTACTGGGTTTAAAGGGTGCGTAGGCGGCGTAATAAGTCAGAGGTGAAA
>MERGE9760ID
TACAGAGGTGGCGAACGTTGTTCGGATTTACTGGGCGTAAAGGGTCCGCAGGCGGCCCGGTGTGTCAGATGTGAAA
>MERGE57239ID
TACGGAGGGTGCAAGCGTTACTCGGAATCACTGGGCGTAAAGAGCGTGTAGGCGGATTGATAAGTTTGAAGTGAAA
>MERGE5404ID
GACGGAGGGTGCGAGCGTTGTTCGGAATTACTGGGCGTAAAGCGTACGTAGGCGGTTGGTTAAGTCGAATGTTAAA
>MERGE176568ID
TACGGAGGGTGCAAGCGTTATCCGGATTCACTGGGTTTAAAGGGTACGTAGGCGGGTACATAAGTCAGTGGTGAAA
>MERGE3159ID
CACGTAGGGTGCAAGCGTTGTCCGGATTTATTGGGCGTAAAGAGCTCGTAGGTTGTTCAGTAAGTCGGATGTGAAA
>MERGE109558ID
TACGGAGGGGACTAGCGTTGTTCGGAATTACTGGGCGTAAAGCGTACGTAGGCGGATCAGCAAGTTAGGGGTGAAA
>MERGE49301ID
TACGGAGGGTCCGAGCGTTAATCGGAATTACTGGGCGTAAAGCGCGCGTAGGCGGTTTGTTAAGTCAGATGTGAAA
>MERGE203264ID
TACAGAGGGTGCGAGCGTTAATCGGAATTACTGGGCGTAAAGCGCGCGTAGGCGGTTAGATAAGTCAGATGGGAAA
>MERGE65829ID
TACGGAGGGTGCGAGCGTTAATCGGAATTACTGGGCGTAAAGCGCATGCAGGTGGTTTATTAAGTCAGATGTGAAA
>MERGE132187ID
TACGGGAGGGGCAAGCGTTATCCGGAATAACTGGGCGTAAAGGGTCCGTAGATTGTATTGTAAGTTATACGTTAAA
>MERGE58512ID
TACGGAGGGTGCAAGCGTTATCCGGAATCACTGGGTTTAAAGGGTGCGTAGGCGGTTTGATAAGTCAGAGGTGAAA
>MERGE65685ID
TACGGAGGGTGCGAGCGTTAATCGGAATTACTGGGCGTAAAGCGCATGCAGGTGGCTTGTTAAGCCAGATGTGAAA
>MERGE139376ID
TACTTAGGGTGCGAGCGTTAATCGGAATTACTGGGCGTAAAGCGAGTGTAGGCGGCTGTATAAGTCGGATGTGAAA
>MERGE68772ID
TACGGAGGGTGCGAGCGTTATTCGGATTTATTGGGTTTAAAGGGTGCGTAGGCGGGCTGATTAGTCAGTGGTGAAA
>MERGE207087ID
TACGAACCGTACGAACGTTATTCGGAATCACTGGGCTTAAAGAGTGCGTAGGCGGCTTAGAAAGTTGGGTGTGAAA
>MERGE47214ID
TACGGAGGGTCCAAGCGTTATCCGGAATCATTGGGTTTAAAGGGTCCGCAGGCGGTCGATTAAGTCAGAGGTGAAA
>MERGE126791ID
TACGGAGGGTGCAAGCGTTGTTCGGAATTACTGGGCGTAAAGCGCGCGTAGGCGGTCTGTTATGTCAGGGGTGAAA
>MERGE39936ID
TACGGAGGGGACTAGCGTTGTTCGGAATTACTGGGCGTAAAGCGCGCGTAGGCGGATTGGAAAGTTGGGGGTGAAA
>MERGE85520ID
GACGAACCGTCCGAACGTTATTCGGTATCACTGGGCTTAAAGAGTTCGTAGGCGGCTATGTAGGTCAGATGTGAAA
>MERGE232043ID
TACGGAGGGGGTTAGCGTTGTTCGGAATTACTGGGCGTAAAGCGCACGTAGGCGGACTAATCAGTCAGAGGGGAAA
>MERGE78485ID
TACGTAGGTCGCAAGCATTATCCGGATTCACTGGGCGTAAAGCGTCCGCAGCCGGTTTAATAAGTCTACTTTCAAA
>MERGE9084ID
TACAGAGGGTGCGAGCGTTAATCGGAATTACTGGGCGTAAAGGGCATGTAGGCGGATGTCTAAGTCAAATGTGAAA
>MERGE70791ID
TACGGGAGGGGCAAGTCTTATTCGAAATTACTGGGCGTAAAGGGTAAGTAGGCAGTTGATTAGGTTGTATATGAAA
>MERGE59000ID
TACGGAGGGTGCAAGCGTTATCCGGAATCATTGGGTTTAAAGGGTCCGCAGGCGGTCAAATAAGTCAGAGGTGAAA
>MERGE71358ID
TACGGGGGATGCAAGCGTTATCCGGAATCATTGGGCGTAAAGCGCCTGTAGGTGGTTTAGTAAGTCTGTTGTTAAA
>MERGE5638ID
GACGTAGGGAGCAAGCGTTGTCCGGATTTATTGGGCGTAAAGGGCTCGTAGGTGGTTTCGTAAGTCAGATGTGAAA
>MERGE49477ID
TACGGAGGGTCCGAGCGTTAATCGGAATTACTGGGCGTAAAGCGTGCGCAGGCGGTTTGTTAAGCCAGATGTGAAA
>MERGE66975ID
TACGGAGGGTGCGAGCGTTAATCGGAATTACTGGGCGTAAAGCGCGTGTAGGTGGCTTGTTAAGCCAGATGTGAAA
>MERGE73720ID
TACGTAAGGGGCAAGCGTTATCCGGAATTATTGGGCGTAAAGCGTCTGCAGGTGGAATAATAAGTAGGTTATTAAA
>MERGE60206ID
TACGGAGGGTGCAAGCGTTATCCGGATTTACTGGGTTTAAAGGGTGCGCAGGCGGTAAAGTAAGTCAGTGGTGAAA
>MERGE58221ID
TACGGAGGGTGCAAGCGTTATCCGGAATCACTGGGTTTAAAGGGTGAGTAGGCGGATGAATAAGTCAGAGGTGAAA
>MERGE18253ID
TACGAAGGGGGCGAGCGTTATCCGGAATTATTGGGCGTAAAGAGTCCGTAGACGGTATTTGTTGTTGTTTGTTAAA
>MERGE57525ID
TACGGAGGGTGCAAGCGTTACTCGGAATCACTGGGCGTAAAGGACGCGTAGGCGGGATGCCAAGTCTGATGTGAAA
>MERGE31555ID
TACGGAGACTGCAAGCGTTACTCGGATTCACTGGGCGTAAAGGGTGCGTAGGCGGATAGGTGTGTTAGGTGTGAAA
>MERGE40717ID
TACGGAGGGGGCAAGCGTTGTTCGGAATCATTGGGCGTAAAGAGTATGTAGGCGGCTATTTAAGTCAGACGTGTAA
>MERGE283984ID
TACGGAGGGGGTTAGCGTTGTTCGGAATTACTGGGCGTAAAGCGTACGTAGGCGGATTTGTCAGTCAGAGGGGAAA
>MERGE429ID
AACGTAGGGAGCAAGCGTTATCCGGAATTACTGGGCGTAAAGCGCACGCAGGTGGTTTTGTAAGTTGGATGTGAAA
>MERGE52041ID
TACGGAGGGTGCAAGCGTTAATCGGAATCACTGGGCGTAAAGCGCGCGTAGGTGGTTTAGTAAGTTAGATGTGAAA
>MERGE62261ID
TACGGAGGGTGCAAGCGTTGTCCGGATTTATTGGGTTTAAAGGGTACGTAGGCGGGTTACTAAGTCTGTGGTGAAA
>MERGE54191ID
TACGGAGGGTGCAAGCGTTAATCGGAATTACTGGGCGTAAAGCGCGCGTAGGCGGTTTGGTAAGTCGGATGTGAAA
>MERGE55528ID
TACGGAGGGTGCAAGCGTTAATCGGAATTACTGGGCGTAAAGCGTGCGTAGGTGGTTTATTAAGTCAGATGTGAAA
>MERGE52898ID
TACGGAGGGTGCAAGCGTTAATCGGAATTACTGGGCGTAAAGCGCACGCAGGTGGTCAATTAAGCTAGAAGTGAAA
>MERGE14223ID
TACGAACTGTGCGAACGTTATTCGGAATCACTGGGCTTAAAGGGTGCGTAGGCGGCGACTTAAGTAGGATGTGAAA
>MERGE72814ID
TACGGGGGGTGCAAGCGTTACTCGGAATCACTGGGCGTAAAGCGTACGTAGGCGGTTTAGTAAGTTGGGGGTGAAA
>MERGE78306ID
TACGTAGGTCCCAAGCGTTATCCGGATTCACTGGGCGTAAAGCGTCCGTAGCCGGTCGCATAAGTCCGCTTTTAAA
>MERGE16533ID
TACGAAGGGAGCTAGCGTTGTTCGGAATTACTGGGCGTAAAGCGCGCGTAGGCGGACTGATCAGTCAGGGGTGAAA
>MERGE60943ID
TACGGAGGGTGCAAGCGTTATCCGGATTTATTGGGTTTAAAGGGTGCGCAGGCGGACCTGCCAGTCAGTGGTGAAA
>MERGE107610ID
TACGGAGGATGCGAGCGTTATCCGGAATCACTGGGTTTAAAGGGTGCGTAGGCGGATTAATAAGTCAGAGGTGAAA
>MERGE5676ID
GACGTAGGGGGCGAGCGTTGTCCGGAATCATTGGGCGTAAAGGGCTCCTAGGTGGTTCAGTAAGTCGAGTGTGAAA
>MERGE48329ID
TACGGAGGGTCCAAGCGTTATCCGGATTTATTGGGTTTAAAGGGTCCGTAGGCGGGAGAATAAGTCAGTGGTGAAA
>MERGE31584ID
TACGGAGACTGCAAGCGTTACTCGGATTCACTGGGCGTAAAGGGTGCGTAGGCTGATAGATGTGTGAGGTGTGAAA
>MERGE194183ID
GACGGAGGATGCAAGCGTTATCCGGAATTATTGGGCGTAAAGCGTCCGTAGGTGGTTACAAAAGTCTGTTGTTAAA
>MERGE264246ID
TACGTAGGGGGCAAGCGTTGTCCGGAATTATTGGGCGTAAAGCGCGCGCAGGCGGCTGTTTAAGTCTTGTGTTTAA
>MERGE34485ID
TACGGAGGATCCAAGCGTTATCCGGAATCATTGGGTTTAAAGGGTTCGTAGGTGGATAATTAAGTCAGAGGTGAAA
>MERGE39894ID
TACGGAGGGGACTAGCGTTGTTCGGAATTACTGGGCGTAAAGCGCACGTAGGCGGATTAGCAAGTTAGGGGTGAAA
>MERGE164331ID
TACGGAGGGGACAAGTGTTACTCGTAATGATTGGGCGTAAAGGGTACGTAGGTTGCTATTATAGTCTAGTGTAAAA
>MERGE35939ID
TACGGAGGATCCAAGCGTTATCCGGATTTATTGGGTTTAAAGGGTCCGTAGGCGGGCTAATAAGTCAGTGGTGAAA
>MERGE232034ID
TACGGAGGGGGTTAGCGTTGTTCGGAATTACTGGGCGTAAAGCGCACGTAGGCGGACTAATAAGTTAGAGGGGAAA
>MERGE42496ID
TACGGAGGGGGCTAGCGTTGTTCGGAATTACTGGGCGTAAAGCGTACGTAGGCGGATCGGAAAGTTAGATGTGAAA
>MERGE233076ID
TACGGAGGGGGTTAGCGTTGTTCGGAATTACTGGGCGTAAAGCGTACGTAGGCGGACTAGTAAGTTAGGGGGGAAA
>MERGE72642ID
TACGGGGGGTGCAAGCGTTACTCGGAATCACTGGGCGTAAAGAGCATGTAGGCTGGTAATTAAGTTGGAAGTGAAA
>MERGE229234ID
TACGGAGGGGGCTAGCGTTGTTCGGAATTACTGGGCGTAAAGCGCACGTAGGCGGATCAGAAAGTAAGGGGGGAAA
>MERGE71402ID
TACGGGGGATGCAAGCGTTATCCGGAATCATTGGGCGTAAAGCGCCTGTAGGTTGTTTATTAAGTCTGTGGTTAAA
>MERGE21384ID
TACGAAGGGTGCAAGCGTTGTTCGGATTTACTGGGCGTAAAGCGCGCGCAGGCGGATTGATAAGTCAGATGTGAAA
>MERGE44240ID
TACGGAGGGGGTTAGCGTTGTTCGGAATTACTGGGCGTAAAGCGCACGTAGGCGGATTATTAAGTGAGAGGTGAAA
>MERGE55476ID
TACGGAGGGTGCAAGCGTTAATCGGAATTACTGGGCGTAAAGCGTGCGTAGGCGGTTTGTTAAGTCTGCTGTGAAA
>MERGE26129ID
TACGAGGGGTGCAAGCGTTAATCGGAATTACTGGGCGTAAAGCGCGCGTAGGCGGTCATCTAAGCGAGATGTGAAA
>MERGE60677ID
TACGGAGGGTGCAAGCGTTATCCGGATTTATTGGGTTTAAAGGGTCCGCAGGCGGGATTCTAAGTCAGTGGTGAAA
>MERGE143404ID
GACGGAGGATGCAAGCGTTATCCGGAATTATTGGGCGTAAAGCGTCCGTAGGTGGTTACAAAAGTCAGTTGTTAAA
>MERGE49341ID
TACGGAGGGTCCGAGCGTTAATCGGAATTACTGGGCGTAAAGCGCGCGTAGGTGGTTATTTAAGTCAGATGTGAAA
>MERGE17787ID
TACGAAGGGGACTAGCGTTGTTCGGAATCACTGGGCGTAAAGAGCGAGTAGGCGGTTTATTAAGTTAGATGTGAAA
>MERGE61865ID
TACGGAGGGTGCAAGCGTTGTCCGGAATCACTGGGTGTAAAGGGTGTGTAGGCGGGACAGTAAGTCAGAGGTGAAA
>MERGE77731ID
TACGTAGGGTGCGAGCGTTAATCGGAATTACTGGGCGTAAAGCGTGCGCAGGCGGTTGTGTAAGACAGGTGTGAAA
>MERGE47938ID
TACGGAGGGTCCAAGCGTTATCCGGATTCATTGGGTTTAAAGGGTGCGTAGGCGGGAAATTAAGTCAGTGGTGAAA
>MERGE247065ID
TACGGAGGGTGCAAGCGTTATCCGGAATTACTGGGTTTAAAGGGTGCGTAGGCGGGACAATAAGTCAGAGGTGAAA
>MERGE25931ID
TACGAGGGGTGCAAACGTTATTCGGAATCACTGGGCGTAAAGAGCGTGTAGGCGGTCTGTTAAGTTGGTTGTTAAA
>MERGE136225ID
TACGTAGGGTGCAAGCGTTAATCGGAATTACTGGGCGTAAAGCGTGCGCAGGCGGTGATGCAAGACAGATGTGAAA
>MERGE37178ID
TACGGAGGATGCAAGCGTTATCCGGATTTATTGGGTTTAAAGGGTCCGTAGGCGGGAAATTAAGTCAGTGGTGAAA
>MERGE2806ID
CACGTACCGTCCAAACGTTATTCGGTATCACTGGGCTTAAAGCGTTCGTAGGCGGCTTGGAAGGTGAGATGTGAAA
>MERGE63522ID
TACGGAGGGTGCAAGCGTTGTTCGGATTTACTGGGCGTAAAGCGCGCGCAGGCGGATTGGAAAGTCAGATGTGAAA
>MERGE19841ID
TACGAAGGGGGCTAGCGTTGTTCGGAATCACTGGGCGTAAAGCGCACGTAGGCGGACATTTAAGTTAGGGGTGAAA
>MERGE60227ID
TACGGAGGGTGCAAGCGTTATCCGGATTTACTGGGTTTAAAGGGTGCGCAGGCGGTACTATAAGTCAGTGGTGAAA
>MERGE189874ID
CACATAATATGCGAGCTTTCAATGGTCAGTTTAGTTTAAAGTGTATGAAAACGCCAGTAAGTATTTGTCAGGGTTT
>MERGE5621ID
GACGTAGGGACCAAGCGTTGTCCGGAATTATTGGGCGTAAAGAGCTCGTAGGCGGTTCAGTAAGTCGGGTGTGAAA
>MERGE71416ID
TACGGGGGATGCAAGCGTTATCCGGAATCATTGGGCGTAAAGCGTCTGTAGGTGGTTTATCAAGTCTACTGTCAAA
>MERGE67637ID
TACGGAGGGTGCGAGCGTTAATCGGAATTACTGGGCGTAAAGGGCGCGTAGGCGGTTCGATAAGTCAGATGTGAAA
>MERGE42366ID
TACGGAGGGGGCTAGCGTTGTTCGGAATTACTGGGCGTAAAGCGCGCGTAGGCGGATTGTTAAGTCGGGGGTGAAA
>MERGE80815ID
TACTGAGGGTGCAAGCGTTAATCGGAATTACTGGGCGTAAAGCGCGCGTAGGCGGCTTGTTAAGCCAGATGTGAAA
>MERGE108022ID
TACGGAGGGAACTAGCGTTGTTCGGAATTACTGGGCGTAAAGCGCACGTAGGCGGATCAGAAAGTTAGAGGTGAAA
>MERGE55313ID
TACGGAGGGTGCAAGCGTTAATCGGAATTACTGGGCGTAAAGCGTGCGTAGGCGGCTATCTAAGTGGGATGTGAAA
>MERGE9779ID
TACAGAGGTGGCGAACGTTGTTCGGATTTACTGGGCGTAAAGGGTCCGCAGGCGGTTTGGTATGTCGGATGTGAAA
>MERGE37585ID
TACGGAGGATGCGAGCGTTATCCGGATTTATTGGGTTTAAAGGGTGCGTAGGCGGACTAATCAGTCAGTGGTGAAA
>MERGE49282ID
TACGGAGGGTCCGAGCGTTAATCGGAATTACTGGGCGTAAAGCGCGCGTAGGCGGTTATATAAGCTAGATGTGAAA
>MERGE21912ID
TACGAAGGGTGCAAGCGTTGTTCGGATTTATTGGGCGTAAAGCGCGCGCAGGCGGATTAATAAGTCAGATGTGAAA
>MERGE203954ID
TACAGAGGTCTCAAGCGTTGTTCGGATTCATTGGGCGTAAAGGGTGCGTAGGCGGTAGTGTAAGTCAGATGTGAAA
>MERGE78514ID
TACGTAGGTCGCAAGCGTTATCCGGAATCACTGGGCGTAAAGCGTCCGCAGCCGGTAATATAAGTCTACTTTTAAA
>MERGE27289ID
TACGAGTACCTCAAGCGTTATCCGGAATTATTGGGCGTAAAGGGTCCGTAGGTGGCCATATTAGTCAGATGTGAAA
>MERGE45244ID
TACGGAGGGGGTTAGCGTTGTTCGGAATTACTGGGCGTAAAGCGTACGTAGGCGGATTGGTAAGTTAAGGGTGAAA
>MERGE256596ID
TACGGGAGGGGCAAGCGTTATTCGTAATTACTGGGCGTACAGCGTCCGTAGATTGTATTATAAGTTATATGTCAAA
>MERGE36832ID
TACGGAGGATGCAAGCGTTATCCGGAATCACTGGGTTTAAAGGGTGCGTAGGCGGGTTAATAAGTCAGAGGTGAAA
>MERGE334120ID
TACGTAGGTGGCAAGCGTTGTCCGGAATTATTGGGCGTAAAGCGCGCGCAGGCGGTTCTTTAAGTCTGATGTGAAA
>MERGE58730ID
TACGGAGGGTGCAAGCGTTATCCGGAATCATTGGGTTTAAAGGGTACGTAGGCGGTACTATAAGTCAGAGGTGAAA
>MERGE113940ID
TACGGAGGGGGTTAGCGTTGTTCGGAATTACTGGGCGTAAAGCGCGCGTAGGCGGACTGGAAAGTATGGGGTGAAA
>MERGE225364ID
TACGGAGGGAGCAAGCGTTATTCGGATTTACTGGGCGTAAAGCGCACGTAGGTGGCATTGTAAGTCACAGGTGAAA
>MERGE37127ID
TACGGAGGATGCAAGCGTTATCCGGATTTATTGGGTTTAAAGGGTCCGCAGGCGGACCAGTCAGTCAGTGGTGAAA
>MERGE88124ID
TACAGAGGGTGCAAGCGTTAATCGGAATTACTGGGCGTAAAGCGCGCGTAGGCGGTTAGTTAAGTTGGATGTGAAA
>MERGE53605ID
TACGGAGGGTGCAAGCGTTAATCGGAATTACTGGGCGTAAAGCGCGCGTAGGCGGCTTATTAAGCTAGATGTGAAA
>MERGE75070ID
TACGTAGGGCGCAAGCGTTGTCCGGATTTATTGGGCGTAAAGAGCTCGTAGGCGGTTTGGTAAGTCGGGTGTGAAA
>MERGE61386ID
TACGGAGGGTGCAAGCGTTATTCGGAATCACTGGGCGTAAAGGACGCGTAGGCGGGTTGCCAAGTCTGATGTGAAA
>MERGE17802ID
TACGAAGGGGACTAGCGTTGTTCGGAATTACTGGGCGTAAAGCGCGTGTAGGCGGATCAATTAGTCAGGGGTGAAA
>MERGE61149ID
TACGGAGGGTGCAAGCGTTATCCGGATTTATTGGGTTTAAAGGGTTCGTAGGCGGGGTATTAAGTCAGTGGTGAAA
>MERGE3134ID
CACGTAGGGGGCGAGCGTTGTCCGGATTTATTGGGCGTAAAGGGCTCGTAGGCGGTTCGGTAAGTCAGATGTGAAA
>MERGE124091ID
TACGGAGGGTGCAAGCGTTATCCGGAATCATTGGGTTTAAAGGGTCCGCAGGCGGATGTATAAGTCAGTGGGGAAA
>MERGE124499ID
TACGGAGGGTGCAAGCGTTATCCGGAATTACTGGGTTTAAAGGGTGCGTAGGCGGCCACATAAGTCAGAGGTGAAA
>MERGE98320ID
TACGAAGGTCCCAAGCGTTGTTCGGAATCACTGGGCGTAAAGAGAGCGTAGGCGGCGTGGTAAGTCAGATGTGAAA
>MERGE4242ID
GACGAACCGTCCAAACGTTATTCGGTATCACTGGGCTTAAAGCGTGCGTAGGCGGCCTGGTAGGTGAGATGTGAAA
>MERGE41613ID
TACGGAGGGGGCTAGCGTTACTCGGAATTACTGGGCGTAAAGCGAGCGTAGGCGGTTAAATAAGTTGAGGGTGAAA
>MERGE443ID
AACGTAGGGGGCGAGCGTTATCCGGAATTACTGGGCGTAAAGGGCGTCTAGGCGGCAAGGACAGTCTCGCGTGAAA
>MERGE33505ID
TACGGAGGATCCAAGCGTTATCCGGAATCATTGGGTTTAAAGGGTCCGTAGGCGGGATAATAAGTCAGTGGTGAAA
>MERGE245090ID
TACGGAGGGTGCAAGCGTTATCCGGAATCACTGGGTTTAAAGGGTGCGTAGGCGGCATTATAAGTCAGATGTGAAA
>MERGE54047ID
TACGGAGGGTGCAAGCGTTAATCGGAATTACTGGGCGTAAAGCGCGCGTAGGCGGTTGATTAAGTCAGATGTGAAA
>MERGE2771ID
CACGTAAGTTGCAAGCGTTGTTCGGAATTATTGGGCGTAAAGGGCATGTAGGCGGTTTGTAAAGCTTGATGTGAAA
>MERGE72968ID
TACGGGGGGTGCAAGCGTTATTCGGAATTACTGGGCGTAAAGAGCGCGTAGGCGGTCTTTTAAGTCAGGTGTGAAA
>MERGE45039ID
TACGGAGGGGGTTAGCGTTGTTCGGAATTACTGGGCGTAAAGCGTACGTAGGCGGATCAGCAAGTATGGGGTGAAA
>MERGE38305ID
TACGGAGGGAGCTAGCGTTGTTCGGAATTACTGGGCGTAAAGCGCGCGTAGGCGGTTACCCAAGTCAGAGGTGAAA
>MERGE28501ID
TACGGAAGGTCCAAGCGTTAATCGGAATTACTGGGCGTAAAGCGCGCGTAGGTGGTTTGTTAAGTTGGATGTGAAA
>MERGE2915ID
CACGTAGGGACCAAGCGTTGTCCGGATTTATTGGGCGTAAAGAGCTCGTAGGTGGTTCCGTAAGTCGGATGTGAAA
>MERGE45280ID
TACGGAGGGGGTTAGCGTTGTTCGGAATTACTGGGCGTAAAGCGTACGTAGGCTGATTATTAAGTCAGAGGTGAAA
>MERGE14145ID
TACGAACTGCGCAAACGTTATTCGGAATCACTGGGCTTACAGGGTGCGTAGGCGGCCCATCAGGTCAGATGTGAAA
>MERGE16448ID
TACGAAGGGAGCTAGCGTTATTCGGAATTACTGGGCGTAAAGCGCGCGTAGGCGGTTTAATAAGTTAGATGTGAAA
>MERGE50182ID
TACGGAGGGTCCGAGCGTTATCCGGAATCATTGGGTTTAAAGGGTCCGTAGGCGGGCTATTAAGTCAGAGGTGAAA
>MERGE79597ID
TACGTATGTCTCAAGCGTTACCCGGAATCACTGGGTGTAAAGGGTTCGTAGGCGGCTTAATAAGTTGAACATGAAA
>MERGE54981ID
TACGGAGGGTGCAAGCGTTAATCGGAATTACTGGGCGTAAAGCGCTCGTAGGCGGCTTGTTAAGTCGGATGTGAAA
>MERGE15973ID
TACGAAGGGACCTAGCGTAGTTCGGATTTACTGGGCTTAAAGAGTTCGTAGGTGGTTGAAAAAGTTAGTGGTGAAA
>MERGE37059ID
TACGGAGGATGCAAGCGTTATCCGGATTCATTGGGTTTAAAGGGTGCGTAGGCGGATTAGTAAGTTAGTGGTGAAA
>MERGE44638ID
TACGGAGGGGGTTAGCGTTGTTCGGAATTACTGGGCGTAAAGCGCGCGTAGGCGGACTATTAAGTCAGAGGTGAAA
>MERGE13384ID
TACGAAAGGGGCAAGTCTTATTCGAAATTATTGGGCGTAAAGGGTAAGCAGGCGATTTATTAAGTTATTTGTTAAA
>MERGE267022ID
TACGTAGGTGGCAAGCGTTGTCCGGATTTATTGGGCGTAAAGCGAGCGCAGGCGGTCTTTTAAGTCTGATGTGAAA
>MERGE7652ID
TACAGAGGGTGCAAGCGTTAATCGGAATTACTGGGCGTAAAGCGCGCGTAGGCGGTTAATTAAGTCAGATGTGAAA
>MERGE68394ID
TACGGAGGGTGCGAGCGTTATCCGGAATCACTGGGTTTAAAGGGTGCGCAGGCGGCCAATTAAGTCAGGAGTGAAA
>MERGE60294ID
TACGGAGGGTGCAAGCGTTATCCGGATTTACTGGGTTTAAAGGGTGCGTAGGCGGTCTATTATGTCAGTGGTGAAA
>MERGE245327ID
TACGGAGGGTGCAAGCGTTATCCGGAATCACTGGGTTTAAAGGGTGCGTAGGCGGGCGCATAAGTCAGAGGTGAAA
>MERGE53463ID
TACGGAGGGTGCAAGCGTTAATCGGAATTACTGGGCGTAAAGCGCGCGTAGGCGGCTAGGTCAGTCAGATGTGAAA
>MERGE247518ID
TACGGAGGGTGCAAGCGTTATCCGGATTCACTGGGTTTAAAGGGTGCGCAGGCGGACTATTAAGTCAGTGGTGAAA
>MERGE210531ID
TACGAAGGGGGCTAGCGTTGTTCGGAATAACTGGGCGTAAAGCGCACGTAGGCGGATTGGAAAGTTAGGGGGGAAA
>MERGE36833ID
TACGGAGGATGCAAGCGTTATCCGGAATCACTGGGTTTAAAGGGTGCGTAGGCGGGTTGATAAGTCAGAGGTGAAA
>MERGE14046ID
TACGAAATGTGCGAGCGTTGTTCGGAATCACTGGGCATAAAGGGTCTGTAGGCGGTCTTGTAAGTTAGTGGTGAAA
>MERGE216691ID
TACGAGGGATGCAAGCGTTATCCGGAATCACTGGGCGTAAAGCGTTCGTAGGTGGCTTACTAAGTCTTCGGTTAAA
>MERGE10275ID
TACATAAGTCCCGAGCGTTACCCGGAATTATTGGGTGTAAAGGGTTCGTAGGCGGACCTGTAAGTTAGATATTAAA
>MERGE72576ID
TACGGGGGGTGCAAGCGTTACTCGGAATCACTGGGCGTAAAGAGCATGTAGGCGGATAGAAAAGTTGGAAGTGAAA
>MERGE245416ID
TACGGAGGGTGCAAGCGTTATCCGGAATCACTGGGTTTAAAGGGTGCGTAGGCGGTTTAATAAGTCAGGAGTGAAA
>MERGE62196ID
TACGGAGGGTGCAAGCGTTGTCCGGATTTATTGGGTTTAAAGGGTACGTAGGCGGAAGGCTAAGTCCGAGGTGAAA
>MERGE23250ID
TACGAAGGTCCCAAGCGTTGTTCGGAATCACTGGGCGTAAAGGGAGCGTAGGCGGCGCGGTAAGTCAGATGTGAAA
>MERGE53669ID
TACGGAGGGTGCAAGCGTTAATCGGAATTACTGGGCGTAAAGCGCGCGTAGGCGGCTTGGTCAGTCGGATGTGAAA
>MERGE38195ID
TACGGAGGGAGCTAGCGTTGTTCGGAATTACTGGGCGTAAAGCGCACGTAGGCGGCGATCCAAGTCAGGGGTGAAA
>MERGE54714ID
TACGGAGGGTGCAAGCGTTAATCGGAATTACTGGGCGTAAAGCGCGCGTAGGTGGTTGTATAAGCTAGATGTGAAA
>MERGE7594ID
TACAGAGGGTGCAAGCGTTAATCGGAATTACTGGGCGTAAAGCGCGCGTAGGCGGCTTATTAAGTCAGATGTGAAA
>MERGE293131ID
TACGTAGGGAGCGAGCGTTATCCGGAATTACTGGGCGTAAAGCGCATGTAGGCGGTCTATTAAGTTGGATGTGAAA
>MERGE79593ID
TACGTATGTCTCAAGCGTTACCCGGAATCACTGGGTGTAAAGGGTTCGTAGGCGGCGGAATAAGTTGGATATGAAA
>MERGE44456ID
TACGGAGGGGGTTAGCGTTGTTCGGAATTACTGGGCGTAAAGCGCACGTAGGCTGACTAGTCAGTCAGAGGTGAAA
>MERGE40490ID
TACGGAGGGGGCAAGCGTTATTCGGAATTATTGGGCGTAAAGGGCGCGTAGGCGGCCTGATAAGTCAGGGGTGAAA
>MERGE10210ID
TACATAAGGGGCAAGCGTTACCCGGAATTATTGGGCGTAAAGCGTCTGCAGGTGGAAGCATAAGTAGGTTATTAAA
>MERGE62619ID
TACGGAGGGTGCAAGCGTTGTTCGGAATCACTGGGCGTAAAGGGCGCGCAGGCGGTTTGATTAGTCAGATGTGAAA
>MERGE4701ID
GACGGAGGATGCAAGCGTTATCCGGAATTATTGGGCGTAAAGCGTCCGTAGGTGGTTTCGAAAGTCTGTTGTTAAA
>MERGE42776ID
TACGGAGGGGGCTAGCGTTGTTCGGATTTACTGGGCGTAAAGCGCACGTAGGCGGCGTATCAAGTCAGAGGTGAAA
>MERGE55018ID
TACGGAGGGTGCAAGCGTTAATCGGAATTACTGGGCGTAAAGCGTACGCAGGCGGCCATTTAAGTCAGATGTGAAA
>MERGE63365ID
TACGGAGGGTGCAAGCGTTGTTCGGATTTACTGGGCGTAAAGAGCGTGTAGGCGGTTTAGCAAGTCAGATGTGAAA
>MERGE42515ID
TACGGAGGGGGCTAGCGTTGTTCGGAATTACTGGGCGTAAAGCGTACGTAGGCGGATTGTTAAGTAAGATGTGAAA
>MERGE189866ID
CACAGATGGAGCAAGCTTACTGCTATTTGATTAGGTACACAGCGTGTGTAAACGTTTATTGTTATATATAAACTCA
>MERGE2864ID
CACGTACTGTGCGAACGTTATTCGGAATCACTGGGCTTAAAGGGTGCGTAGGCGGCTTAATAAGTCAGGTGTGAAA
>MERGE53960ID
TACGGAGGGTGCAAGCGTTAATCGGAATTACTGGGCGTAAAGCGCGCGTAGGCGGTTAGTTAAGCTGGATGTGAAA
>MERGE58437ID
TACGGAGGGTGCAAGCGTTATCCGGAATCACTGGGTTTAAAGGGTGCGTAGGCGGCTTAATCAGTCAGGAGTGAAA
>MERGE23270ID
TACGAAGGTCCCAAGCGTTGTTCGGAATCACTGGGCGTAAAGGGAGCGTAGGCTGTGCGGTAAGTCAGATGTGAAA
>MERGE132193ID
TACGGGAGGGGCAAGCGTTATCTGGAATAATTGGGCGTAAAGGGTTCGTAGACTGTATTGTAAGTTATTTGTTAAA
>MERGE194188ID
GACGGAGGATGCAAGCGTTATCCGGAATTATTGGGCGTAAAGCGTCCGTAGGTGGTTATAAAAGTCTGTTGTTAAA
>MERGE61429ID
TACGGAGGGTGCAAGCGTTATTCGGAATCACTGGGCGTAAAGGGTGCGTAGGCGGTTTGATAAGTCTGATGTGAAA
>MERGE123789ID
TACGGAGGGTGCAAGCGTTATCCGGAATCACTGGGTTTAAAGGGTGCGTAGGCGGGCAAGTAAGTCAGATGTGAAA
>MERGE31506ID
TACGGAGACTGCAAGCGTTACTCGGATTCACTGGGCGTAAAGGGTGCGTAGGCGGATAGATGTGTCAGGGGTGAAA
>MERGE50680ID
TACGGAGGGTCCGAGCGTTATCCGGATTTATTGGGTTTAAAGGGTGCGCAGGCGGGATGTTAAGTCAGTTGTGAAA
>MERGE44671ID
TACGGAGGGGGTTAGCGTTGTTCGGAATTACTGGGCGTAAAGCGCGCGTAGGCGGATTAATCAGTCAGAGGTGAAA
>MERGE8933ID
TACAGAGGGTGCGAGCGTTAATCGGAATTACTGGGCGTAAAGCGCGCGTAGGCGGTTATATAAGTCAGATGTGAAA
>MERGE63262ID
TACGGAGGGTGCAAGCGTTGTTCGGAATTATTGGGCGTAAAGCGTGCGTAGGCGGACTGTTAAGTCTGATGTGAAA
>MERGE267113ID
TACGTAGGTGGCGAGCGTTATCCGGAATTACTGGGCGTAAAGCGCGCGCAGGCGGTTAGATAAGTTTGGCGTGAAA
>MERGE39254ID
TACGGAGGGCGCAAGCGTTGCTCGGAATCACTGGGCGTAAAGGGTGCGCAGGCGGTTTATTAAGTCAGATGTGAAA
>MERGE66769ID
TACGGAGGGTGCGAGCGTTAATCGGAATTACTGGGCGTAAAGCGCGCGTAGGTGGTTTGATAAGCGAGATGTGAAA
>MERGE31156ID
TACGGAGACCTCGAGCGTTACTCGGATTCACTGGGCGTAAAGGGTGAGTAGGCGGCCATGTATGTCGGGTGTGAAA
>MERGE183720ID
TACGGGGGGTGCAAGCGTTAATCGGAATTACTGGGCGTAAAGCGCGCGTAGGCGGCTTGGTCAGTCGAATGTGAAA
>MERGE61946ID
TACGGAGGGTGCAAGCGTTGTCCGGAATCATTGGGTGTAAAGGGTACGTAGGCGGGAGCCTAAGTCTGGGGGGAAA
>MERGE20516ID
TACGAAGGGGGCTAGCGTTGTTCGGATTTACTGGGCGTAAAGCGCACGTAGGCGGATTGTTAAGTTAGAGGTGAAA
>MERGE79824ID
TACGTATGTCTCGAGCGTTACCCGGAATCATTGGGTGTAAAGGGTTCGTAGGCGGTTTAACAAGTTGAATATTAAA
>MERGE66078ID
TACGGAGGGTGCGAGCGTTAATCGGAATTACTGGGCGTAAAGCGCGCGTAGGCGGCTTCGCAAGTCAGGTGTGAAA
>MERGE62648ID
TACGGAGGGTGCAAGCGTTGTTCGGAATCATTGGGCGTAAAGCGCACGTAGGTGGTTCAGAAAGTCTGATGTGAAA
>MERGE227166ID
TACGGAGGGGACTAGCGTTGTTCGGAATTACTGGGCGTAAAGCGCACGTAGGCGGATCAGTCAGTTAGGGGTGAAA
>MERGE246942ID
TACGGAGGGTGCAAGCGTTATCCGGAATTACTGGGTTTAAAGGGTGCGTAGGCGGATAGATAAGTCAGAGGTGAAA
>MERGE80789ID
TACTGAGGGTGCAAACGTTGCTCGGAATTATTGGGCGTAAAGCGCACGTAGGCGGTTTGATAAGTCGGATGTGAAA
>MERGE67535ID
TACGGAGGGTGCGAGCGTTAATCGGAATTACTGGGCGTAAAGCGTGCGTAGGCGGTTTGTTAAGCGAGATGTGAAA
>MERGE26279ID
TACGAGGGGTGCAAGCGTTAATCGGAATTACTGGGCGTAAAGCGTACGTAGGCGGTTTGATAAGCAAGATGTGAAA
>MERGE68388ID
TACGGAGGGTGCGAGCGTTATCCGGAATCACTGGGCGTAAAGGGCACGTAGGCGGTTTAATAAGTCCGATGTTAAA
>MERGE164407ID
TACGGAGGGGACTAGCGTTGTTCGGAATTACTGGGCGTAAAGCGCACGTAGGCGGATTGATCAGTCAGGGGTGAAA
>MERGE63002ID
TACGGAGGGTGCAAGCGTTGTTCGGAATTACTGGGCGTAAAGCGCGCGTAGGTGGTTGTGTAAGTCAGATGTGAAA
>MERGE9040ID
TACAGAGGGTGCGAGCGTTAATCGGAATTACTGGGCGTAAAGCGTGCGTAGGCGGTTTAGTAAGTCAGATGTGAAA
>MERGE31430ID
TACGGAGACTGCAAGCGTTACTCGGATTCACTGGGCGTAAAGGGTGCGTAGGCCGATAGATGTGTCAGGTGTGAAA
>MERGE47288ID
TACGGAGGGTCCAAGCGTTATCCGGAATCATTGGGTTTAAAGGGTCCGTAGGCGGGACAATAAGTCAGAGGTGAAA
>MERGE176570ID
TACGGAGGGTGCAAGCGTTATCCGGATTCACTGGGTTTAAAGGGTCCGCAGGCGGTTAGATAAGTCAGTGGTGAAA
>MERGE43074ID
TACGGAGGGGGTTAGCGTTATTCGGAATTACTGGGCGTAAAGCGCACGTAGGCGGATTAGTAAGTTAGAGGTGAAA
>MERGE246929ID
TACGGAGGGTGCAAGCGTTATCCGGAATTACTGGGTTTAAAGGGTGCGTAGGCGGACGAGTAAGTCAGAGGTGAAA
>MERGE62905ID
TACGGAGGGTGCAAGCGTTGTTCGGAATTACTGGGCGTAAAGCGCGCGTAGGCGGCTTTATAAGTCAGATGTGAAA
>MERGE52996ID
TACGGAGGGTGCAAGCGTTAATCGGAATTACTGGGCGTAAAGCGCACGTAGGCGGTTCTTTAAGCGAGATGTGAAA
>MERGE60165ID
TACGGAGGGTGCAAGCGTTATCCGGATTTACTGGGTTTAAAGGGTACGCAGGCGGTACTATAAGTCAGTGGTGAAA
>MERGE22764ID
TACGAAGGGTGCTAGCGTTGTTCGGAATTACTGGGCGTAAAGCGAGCGTAGGCGGACTATTAAGCCAGATGTGAAA
>MERGE53601ID
TACGGAGGGTGCAAGCGTTAATCGGAATTACTGGGCGTAAAGCGCGCGTAGGCGGCTTAGTGAGTCAGATGTGAAA
>MERGE8904ID
TACAGAGGGTGCGAGCGTTAATCGGAATTACTGGGCGTAAAGCGCGCGTAGGCGGCTAGATAAGTCAGATGTGAAA
>MERGE266708ID
TACGTAGGTGGCAAGCGTTATCCGGAATTACTGGGCGTAAAGGGCACGCAGGCGGTCTATTAAGTCTGATGTGAAA
>MERGE233353ID
TACGGAGGGGGTTAGCGTTGTTCGGAATTACTGGGCGTAAAGCGTACGTAGGCGGATTGGAAAGTATGGGGGGAAA
>MERGE58215ID
TACGGAGGGTGCAAGCGTTATCCGGAATCACTGGGTTTAAAGGGTGAGTAGGCGGATAGATAAGTCAGAGGTGAAA
>MERGE47257ID
TACGGAGGGTCCAAGCGTTATCCGGAATCATTGGGTTTAAAGGGTCCGTAGGCGGAATAATAAGTCAGTGGTGAAA
>MERGE2231ID
CACGGAGGCCCCGAGCGTTGTTCGGATTTACTGGGCGTAAAGAGTATGTAGGCGGTTAGGTAAGTCAGATGTGAAA
>MERGE75630ID
TACGTAGGGGGCGAGCGTTGTCCGGAATCATTGGGCGTAAAGCGCGTGTAGGCGGCTTGGTCAGTTTGGTGTGAAA
>MERGE135435ID
TACGTAGGGGCCAAACGTTGTCCGGATTTATTGGGCGTAAAGAGCTCGTAGGCGGCTTGACAAGTCGGACGTGAAA
>MERGE53693ID
TACGGAGGGTGCAAGCGTTAATCGGAATTACTGGGCGTAAAGCGCGCGTAGGCGGCTTGTTAAGCTAGATGTGAAA
>MERGE61146ID
TACGGAGGGTGCAAGCGTTATCCGGATTTATTGGGTTTAAAGGGTTCGTAGGCGGGAAATTAAGTCAGTGGTGAAA
>MERGE78237ID
TACGTAGGTCCCAAGCATTATCCGGAATTACTGGGCGTAAAGCGATCGAAGGCGGTCTATTAAGTCTGGCGTTAAA
>MERGE62661ID
TACGGAGGGTGCAAGCGTTGTTCGGAATCATTGGGCGTAAAGCGCGTGTAGGCGGCCATTTAAGTCTGATGTGAAA
>MERGE49515ID
TACGGAGGGTCCGAGCGTTAATCGGAATTACTGGGCGTAAAGCGTGCGTAGGCGGTTCATTAAGTCAGATGTGAAA
>MERGE197190ID
GACGGAGGATGCGAGTGTTATCCGGAATTATTGGGCGTAAAGAGTCTGTAGGTGGTTAGTCAAGTCTTTTGTTAAA
>MERGE38197ID
TACGGAGGGAGCTAGCGTTGTTCGGAATTACTGGGCGTAAAGCGCACGTAGGCGGCTATCCAAGTCAGGGGTGAAA
>MERGE53330ID
TACGGAGGGTGCAAGCGTTAATCGGAATTACTGGGCGTAAAGCGCGCGTAGGCGGAATATTAAGTCTCATGTGAAA
>MERGE123806ID
TACGGAGGGTGCAAGCGTTATCCGGAATCACTGGGTTTAAAGGGTGCGTAGGCGGTTAATTAAGTCAGAGGTGAAA
>MERGE74542ID
TACGTAGGAGGCGAGCGTTATCCGGATTTATTGGGCGTAAAGCGCGTGCAGGTGGTTTGGAAAGTTGGGTATGAAA
>MERGE267114ID
TACGTAGGTGGCGAGCGTTATCCGGAATTACTGGGCGTAAAGCGCGCGCAGGCGGTTGTACAAGTTCGGCGTGAAA
>MERGE67432ID
TACGGAGGGTGCGAGCGTTAATCGGAATTACTGGGCGTAAAGCGTGCGTAGGCGGATGATTAAGCGAGATGTGAAA
>MERGE62677ID
TACGGAGGGTGCAAGCGTTGTTCGGAATCATTGGGCGTAAAGCGCGTGTAGGCGGTCTTATAAGTCTGATGTGAAA
>MERGE75633ID
TACGTAGGGGGCGAGCGTTGTCCGGAATTACTGGGCGTAAAGAGTACGTAGGCGGTTTCATAAGTCAGGTGTAAAA
>MERGE39800ID
TACGGAGGGGACTAGCGTTGTTCGGAATTACTGGGCGTAAAGAGTACGTAGGCGGCTTGCCAAGTTGGGTGTGAAA
>MERGE2876ID
CACGTACTGTGCGAACGTTATTCGGAATCACTGGGCTTAAAGGGTGCGTAGGCGGTTTAATAAGTAGGGTGTGAAA
>MERGE58430ID
TACGGAGGGTGCAAGCGTTATCCGGAATCACTGGGTTTAAAGGGTGCGTAGGCGGCTATTTAAGTCAGAGGTGAAA
>MERGE227210ID
TACGGAGGGGACTAGCGTTGTTCGGAATTACTGGGCGTAAAGCGCACGTAGGCGGATTGGAAAGTTAGAGGTGAAA
>MERGE60669ID
TACGGAGGGTGCAAGCGTTATCCGGATTTATTGGGTTTAAAGGGTCCGCAGGCGGATCTGTAAGTCAGTGGTGAAA
>MERGE62997ID
TACGGAGGGTGCAAGCGTTGTTCGGAATTACTGGGCGTAAAGCGCGCGTAGGTGGTGATATAAGTCAGATGTGAAA
>MERGE58159ID
TACGGAGGGTGCAAGCGTTATCCGGAATCACTGGGTTTAAAGGGTACGTAGGCGGCGATATAAGTCAGACGTCAAA
>MERGE58336ID
TACGGAGGGTGCAAGCGTTATCCGGAATCACTGGGTTTAAAGGGTGCGTAGGCGGCATCATAAGTCAGAGGTGAAA
>MERGE47517ID
TACGGAGGGTCCAAGCGTTATCCGGAATCATTGGGTTTAAAGGGTTCGCAGGCGGTCCAATAAGTCAGTGGTGAAA
>MERGE96170ID
TACGAAGGGGGCTAGCCTTATTCGCCATAACTGGGCGTAAAGGGTCCGTAGGTTGCTCTCTGTAAAGTTATTTGTC
>MERGE25281ID
TACGAGGGGTCCAAGCGTTAATCGGAATTACTGGGCGTAAAGCGTACGCAGGCGGTTCATTAAGCTAGATGTGAAA
>MERGE51233ID
TACGGAGGGTGCAAACGTTGTTCGGAATCATTGGGCGTAAAGCGCACGTAGGCGGCTTATTAAGTCGGATGTGAAA
>MERGE422ID
AACGTAGGAGGCGAGCGTTATCCGGATTTACTGGGCGTAAAGCGCATGTAGGCGGACCGATTAGTGGGATATGAAA
>MERGE62069ID
TACGGAGGGTGCAAGCGTTGTCCGGAATTATTGGGTTTAAAGGGTACGCAGGCGGTCTTTTAAGTCAGAGCTGAAA
>MERGE20922ID
TACGAAGGGTGCAAGCGTTACTCGGATTTACTGGGCGTAAAGCGTCCGCAGGCTGTTTAGTTAGTCTGATGTGAAA
>MERGE44293ID
TACGGAGGGGGTTAGCGTTGTTCGGAATTACTGGGCGTAAAGCGCACGTAGGCGGATTGGAAAGTTAGAGGTGAAA
>MERGE317468ID
TACGGAGGGTCCGAGCGTTATCCGGAATTATTGGGTTTAAAGGGTCCGTAGGCGGGTCGATAAGTCAGAGGGGAAA
>MERGE37392ID
TACGGAGGATGCGAGCGTTATCCGGAATCACTGGGTTTAAAGGGTGCGTAGGCGGAAAGATAAGTCAGAGGTGAAA
>MERGE55370ID
TACGGAGGGTGCAAGCGTTAATCGGAATTACTGGGCGTAAAGCGTGCGTAGGCGGTTTACTAAGTCAGATGTGAAA
>MERGE9520ID
TACAGAGGTCTCAAGCGTTGTTCGGATTTACTGGGCGTAAAGGGAGCGTAGGCGGTTTGGTGTGTTGAACGTGAAA
>MERGE24003ID
TACGAATGGAGCGAGCGTTGTTCGGAATCATTGGGCGTAAAGCGTATGTAGGCGGAACAGAAAGTTGGAAGTGAAA
>MERGE68443ID
TACGGAGGGTGCGAGCGTTATCCGGAATTACTGGGTTTAAAGGGTGCGTAGGCGGTTTAATAAGTCAGAGGTGAAA
>MERGE480729ID
TACTTAGGGTGCAAGCGTTAATCGGAATTACTGGGCGTAAAGCGAGTGTAGGCGGTTACCTCAGTCGGATGTGAAA
>MERGE73017ID
TACGGGGGGTGCAAGCGTTATTCGGATTTACTGGGCGTAAAGCGCGCGTAGGCGGCCGTTTAAGTCAGATGTGAAA
>MERGE55180ID
TACGGAGGGTGCAAGCGTTAATCGGAATTACTGGGCGTAAAGCGTACGTAGGCGGTTTGTTTAGTCAGATGTGAAA
>MERGE2595ID
CACGTAAGGAGCGAGCGTTGTTCGGAATTATTGGGCGTAAAGGGCTTGTAGGCGGTTTCAAAAGTCTGAAGTAAAA
>MERGE58287ID
TACGGAGGGTGCAAGCGTTATCCGGAATCACTGGGTTTAAAGGGTGCGTAGGCGGAATTATAAGTCAGATGTGAAA
>MERGE137992ID
TACGTAGGTGGCGAGCGTTGTCCGGATTTACTGGGCGTAAAGGGAGCGTAGGCGGACTTTTAAGTGAGATGTGAAA
>MERGE41130ID
TACGGAGGGGGCGAACGTTATTCGGATTTACTGGGTGTAAAGGGATCGTAGGCGGATTGTTAAGTTAGATGTGAAA
>MERGE80963ID
TACTTAGGGTGCAAGCGTTAATCGGAATTACTGGGCGTAAAGCGAGTGTAGGCGGCTATTTAAGTCGGATGTGAAA
>MERGE59872ID
TACGGAGGGTGCAAGCGTTATCCGGATTCACTGGGTTTAAAGGGTACGCAGGCGGATTAGTAAGTCAGTGGTGAAA
>MERGE80240ID
TACGTGGGGGGCAAGCGTAACTCTTCTTAACTGGGTATAAAGCGTGCTAAGATGGTTTTGTAAGTTTTTAGTAAAA
>MERGE63320ID
TACGGAGGGTGCAAGCGTTGTTCGGATTCACTGGGTATAAAGGGTGCGCAGGCGGCCTGTTAAGTCAGGGGTGAAA
>MERGE134891ID
TACGTACCGGACAAACGTTATTCGGAATTACTGGGCTTAAAGAGTACGTAGGCGGCCTTGTAGGTTGGATGTGAAA
>MERGE53764ID
TACGGAGGGTGCAAGCGTTAATCGGAATTACTGGGCGTAAAGCGCGCGTAGGCGGCTTTTTAAGTCGGATGTGAAC
>MERGE10056ID
TACAGGGGATGCGAGTGTTATCCGGAATTATTGGGCGTAAAGGGTCTGTAGATTGAATTATAAGTCTTTTGTTAAA
>MERGE5093ID
GACGGAGGGGGCAAGCGTTGTTCGGAATTACTGGGCGTAAAGCGCGCGTAGGCGGTCTACCAAGTGTCGAGTGAAA
>MERGE259164ID
TACGGGGGGAGCAAGCGTTGTCCGGAATCATTGGGCGTAAAGGGCGTGTAGGTGGTTTTGTAAGTCGAATGTGAAA
>MERGE84363ID
CACGTAGGGACCAAGCGTTGTCCGGATTTATTGGGCGTAAAGAGCTCGTAGGCGGTTTTGTAAGTCGGATGTGAAA
>MERGE47721ID
TACGGAGGGTCCAAGCGTTATCCGGAATTATTGGGTTTAAAGGGTCCGCAGGCGGACTGATAAGTCAGTGGTGAAA
>MERGE60459ID
TACGGAGGGTGCAAGCGTTATCCGGATTTATTAGGTTTAAAGGGTGCGTAGGCGGATGTCTAAGTCAGTGGTGAAA
>MERGE266904ID
TACGTAGGTGGCAAGCGTTGTCCGGAATTATTGGGCGTAAAGCGCGCGCAGGCGGTCTCTTAAGTCTGATGTGAAA
>MERGE39142ID
TACGGAGGGCGCAAGCGTTACTCGGAATCACTGGGCGTAAAGAGCGTGTAGGCGGATAGATAAGTCAGAAGTGAAA
>MERGE63459ID
TACGGAGGGTGCAAGCGTTGTTCGGATTTACTGGGCGTAAAGCGCGCGCAGGCGGATCAGCAAGTCAGATGTGAAA
>MERGE214113ID
TACGAAGGTCCCAAGCGTTGTTCGGAATCACTGGGCGTAAAGCGAGCGTAGGCGGCTTGGTAAGTCAGATGTGAAA
>MERGE13423ID
TACGAAAGGGGCTAGCGTTGTTCGGAATTACTGGGCGTAAAGCGCACGTAGGCGGCAATGTAAGTTGGGGGTGAAA
>MERGE21157ID
TACGAAGGGTGCAAGCGTTGTTCGGAATTACTGGGCGTAAAGCGCGCGTAGGCGGGTTGATAAGTTAGAAGTGAAA
>MERGE107677ID
TACGGAGGATGCGAGCGTTATCCGGATTTATTAGGTTTAAAGGGTGCGTAGGCGGGACTTTAAGTCAGTGGTGAAA
>MERGE23663ID
TACGAAGGTGGCGAGCGTTGTTCGGATTCACTGGGCATAAAGGGCACGTAGGCGGCCTTGAAAGCGGCGTGTGAAA
>MERGE50446ID
TACGGAGGGTCCGAGCGTTATCCGGAATTATTGGGTTTAAAGGGTCCGTAGGCGGATGATTAAGTCAGGGGGGAAA
>MERGE60035ID
TACGGAGGGTGCAAGCGTTATCCGGATTCATTGGGTTTAAAGGGTCCGTAGGCGGCCGAATAAGTCAGTGGTGAAA
>MERGE33929ID
TACGGAGGATCCAAGCGTTATCCGGAATCATTGGGTTTAAAGGGTCCGTAGGTGGACAATTAAGTCAGGGGTGAAA
>MERGE61562ID
TACGGAGGGTGCAAGCGTTATTCGGAATTATTGGGTTTAAAGGGTGCGTAGGCGGGCGTCTAAGTCAGAGGTGAAA
>MERGE116279ID
TACGGAGGGTCCAAGCGTTATCCGGATTCATTGGGTTTAAAGGGTCCGCAGGCGGACTAATAAGTCAGAGGTGAAA
>MERGE31439ID
TACGGAGACTGCAAGCGTTACTCGGATTCACTGGGCGTAAAGGGTGCGTAGGCCGCTAAGCGTGTCGGGTGTGAAA
>MERGE68436ID
TACGGAGGGTGCGAGCGTTATCCGGAATTACTGGGTTTAAAGGGTGCGCAGGCGGCCATTTAAGTCAGAAGTGAAA
>MERGE66112ID
TACGGAGGGTGCGAGCGTTAATCGGAATTACTGGGCGTAAAGCGCGCGTAGGCGGCTTTGCAAGTCAGGTGTGAAA
>MERGE57177ID
TACGGAGGGTGCAAGCGTTACTCGGAATCACTGGGCGTAAAGAGCGTGTAGGCGGATAGGTAAGTCAGAAGTGAAA
>MERGE37596ID
TACGGAGGATGCGAGCGTTATCCGGATTTATTGGGTTTAAAGGGTGCGTAGGCGGGATATCAAGTCAGTGGTGAAA
>MERGE59696ID
TACGGAGGGTGCAAGCGTTATCCGGAATTACTGGGTTTAAAGGGTGCGTAGGCGGCCAGATCAGTCAGACGTGAAA
>MERGE53024ID
TACGGAGGGTGCAAGCGTTAATCGGAATTACTGGGCGTAAAGCGCACGTAGGCGGTTTGTTAAGTGAGATGTGAAA
>MERGE127023ID
TACGGAGGGTGCAAGCGTTGTTCGGAATTATTGGGCGTAAAGGGCGTGTAGGCGGGTATGCAGGTCAGGTGTGAAA
>MERGE31866ID
TACGGAGAGTGCAAACGTTGTTCGGAATCATTGGGCGTAAAGCGCGCGTAGGTTGTGTATCAGGTCGAGTGTGAAA
>MERGE5427ID
GACGGAGGGTGCTAGCGTTGTTCGGAATCACTGGGCGTAAAGGGCGCGTAGGCGGCCTAGCCAGTCAGATGTGAAA
>MERGE97142ID
TACGAAGGGTGCAAGCGTTGTTCGGAATTACTGGGCGTAAAGGGCGTGTAGGCGGTTCGGTTAGTTAGATGTGAAA
>MERGE132618ID
TACGGGGGATGCAAGCGTTATCCGGAATTATTGGGCGTAAAGCGCCTGTAGGTGGCTTAATAAGTCTGTTGTTAAA
>MERGE1965ID
CACGAACCGGACAAACGTTATTCGGAATTATTGGGCTTAAAGGGTGCGTAGGCGGTCATGTAGGTGGGGTGTGAAA
>MERGE220233ID
TACGGAGAGTGCAAACGTTGTTCGGAATCATTGGGCGTAAAGCGCGCGTAGGCGGTCTATTAGGTTGGGTGTGAAA
>MERGE57495ID
TACGGAGGGTGCAAGCGTTACTCGGAATCACTGGGCGTAAAGGACACGTAGGCGGGATGCCAAGTCTGATGTGAAA
>MERGE120064ID
TACGGAGGGTGCAAGCGTTAATCGGAATTACTGGGCGTAAAGCGAGTGTAGGCGGCTACGTAAGTCGGATGTGAAA
>MERGE240497ID
TACGGAGGGTGCAAGCGTTAATCGGAATTACTGGGCGTAAAGCGCGCGTAGGCGGTTAGATCAGTCGGGTGTGAAA
>MERGE14219ID
TACGAACTGTGCGAACGTTATTCGGAATCACTGGGCTTAAAGGGTGCGTAGGCGGCAACGAAGGTCAGATGTGAAA
>MERGE59736ID
TACGGAGGGTGCAAGCGTTATCCGGAATTACTGGGTTTAAAGGGTGCGTAGGCGGTTAGGTAAGTCAGAGGTGAAA
>MERGE67723ID
TACGGAGGGTGCGAGCGTTAATCGGAATTACTGGGCGTAAAGGGTGCGTAGGCGGCACGGTCAGTCGGATGTGAAA
>MERGE232706ID
TACGGAGGGGGTTAGCGTTGTTCGGAATTACTGGGCGTAAAGCGCGCGTAGGCGGATATTTAAGTCGGGGGTGAAA
>MERGE48297ID
TACGGAGGGTCCAAGCGTTATCCGGATTTATTGGGTTTAAAGGGTCCGTAGGCGGAAAGATAAGTCAGTGGTGAAA
>MERGE124509ID
TACGGAGGGTGCAAGCGTTATCCGGAATTACTGGGTTTAAAGGGTGCGTAGGCGGGTAAATAAGTCAGAGGTGAAA
>MERGE62474ID
TACGGAGGGTGCAAGCGTTGTCCGGATTTATTGGGTTTAAAGGGTGCGTAGGTGGTTTTTTAAGTCAGTGGTGAAA
>MERGE20883ID
TACGAAGGGTGCAAGCGTTACTCGGAATTACTGGGCGTAAAGCGTGCGTAGGTGGTTGTTTAAGTCTGTTGTGAAA
>MERGE58373ID
TACGGAGGGTGCAAGCGTTATCCGGAATCACTGGGTTTAAAGGGTGCGTAGGCGGCCTTATAAGTCAGGAGTGAAA
>MERGE19765ID
TACGAAGGGGGCTAGCGTTGTTCGGAATAACTGGGCGTAAAGCGCACGTAGGCGGATTGTTAAGTTAGGGGGGAAA
>MERGE463727ID
TACGGGGGATGCAAGCGTTATCCGGAATTACTGGGCGTAAAGAGTCTGTAGGTGGTTCAACAAGTCTACTGTTAAA
>MERGE180026ID
TACGGAGGGTGCGAGCGTTAATCGGAATTACTGGGCGTAAAGCGCGCGTAGGCGGTTAGTTAAGTCAGCTGTGAAA
>MERGE23423ID
TACGAAGGTCCCGAGCGTTGTTCGGAATCACTGGGCGTAAAGGGAGCGTAGGCTGCGCGGTAAGTCAGATGTGAAA
>MERGE23448ID
TACGAAGGTCCCGAGCGTTGTTCGGATTTACTGGGCGTAAAGCGTCTGTAGGCTGTAGAGTAAGTCAGATGTGAAA
>MERGE23139ID
TACGAAGGTCCCAAGCGTTGTTCGGAATAACTGGGCGTAAAGCGTGTGTAGGCTGCGCGGAAAGTTGGATGTGAAA
>MERGE71528ID
TACGGGGGATGCTAGCGTTATCCGGAATCATTGGGCGTAAAGCGCCTGTAGGTTGTTTAATAAGTCCGTTGTTAAA
>MERGE239082ID
TACGGAGGGTGCAAGCGTTAATCGGAATCACTGGGCGTAAAGCGCACGTAGGTGGTTGAGTAAGTCAGATGTGAAA
>MERGE54501ID
TACGGAGGGTGCAAGCGTTAATCGGAATTACTGGGCGTAAAGCGCGCGTAGGTGGATAGGTCAGTCAGATGTGAAA
>MERGE5181ID
GACGGAGGGGGCTAGCGTTGTTCGGAATTACTGGGCGTAAAGGGCGCGTAGGCGGACTAGTAAGTTGGGAGTGAAA
>MERGE23370ID
TACGAAGGTCCCGAGCGTTATTCGGAATCACTGGGCGTAAAGAGTACGTAGGCGGTTTAGTAAGTCAGGTGTGAAA
>MERGE16540ID
TACGAAGGGAGCTAGCGTTGTTCGGAATTACTGGGCGTAAAGCGCGCGTAGGCGGATTATTAAGTTAGGTGTGAAA
>MERGE108961ID
TACGGAGGGCGCAAGCGTAGTTCGGATTTACTGGGCATAAAGAGCACGTAGGCGGCTCGCTCAGTCAGGGGTGAAA
>MERGE79805ID
TACGTATGTCTCGAGCGTTACCCGGAATCACTGGGTGTAAAGGGTTCGTAGGTGGTTTGGAAAGTTGGATATGAAA
>MERGE75617ID
TACGTAGGGGGCGAGCGTTGTCCGGAATAATTGGGCGTAAAGGGCGCGTAGGCGGCCATTTAAGTCTGAAGTGAAA
>MERGE47875ID
TACGGAGGGTCCAAGCGTTATCCGGATTCATTGGGTTTAAAGGGTCCGTAGGCGGGAAATTAAGTCAGTGGTGAAA
>MERGE66708ID
TACGGAGGGTGCGAGCGTTAATCGGAATTACTGGGCGTAAAGCGCGCGTAGGTGGTTATTTAAGCCAGATGTGAAA
>MERGE49498ID
TACGGAGGGTCCGAGCGTTAATCGGAATTACTGGGCGTAAAGCGTGCGTAGGCGGTTAATTAAGTCAGATGTGAAA
>MERGE8837ID
TACAGAGGGTGCGAGCGTTAATCGGAATTACTGGGCGTAAAGCGAGCGTAGGTGGCTTGATAAGTCAGATGTGAAA
>MERGE105488ID
TACGGAGGATCCAAGCGTTATCCGGAATCATTGGGTTTAAAGGGTCCGTAGGTGGACGGTTAAGTCAGAGGTGAAA
>MERGE49271ID
TACGGAGGGTCCGAGCGTTAATCGGAATTACTGGGCGTAAAGCGCGCGTAGGCGGTATGATAAGTTGGATGTGAAA
>MERGE126589ID
TACGGAGGGTGCAAGCGTTGTTCGGAATCATTGGGCGTAAAGCGCGCGCAGGTGGCTTATTAAGTCTGGTGTGAAA
>MERGE59460ID
TACGGAGGGTGCAAGCGTTATCCGGAATCATTGGGTTTAAAGGGTCCGTAGGTGGACTAATAAGTCAGAGGTGAAA
>MERGE89279ID
TACAGAGGTCTCAAGCGTTGTTCGGAATTACTGGGCGTAAAGGGAGCGTAGGCGGCGAGGTAAGTCAGATGTGAAA
>MERGE247843ID
TACGGAGGGTGCAAGCGTTATCCGGATTTACTGGGTTTAAAGGGTACGCAGGCGGACTATTAAGTCAGTGGTGAAA
>MERGE56495ID
TACGGAGGGTGCAAGCGTTAATCGGATTTATTGGGCGTAAAGAGGGCGCAGGTGGGAAAGTAAGTCAGACGTGAAA
>MERGE78697ID
TACGTAGGTGGCAAGCGTTATCCGGAATTATTGGGCGTAAAGCGCGCGCAGGCGGTCTCTTAAGTCTGATGTGAAA
>MERGE61116ID
TACGGAGGGTGCAAGCGTTATCCGGATTTATTGGGTTTAAAGGGTGCGTAGGTGGGATTATAAGTCAGTGGTGAAA
>MERGE60456ID
TACGGAGGGTGCAAGCGTTATCCGGATTTATTAGGTTTAAAGGGTGCGTAGGCGGAAACTTAAGTCAGTGGTAAAA
>MERGE75642ID
TACGTAGGGGGCGAGCGTTGTCCGGAATTATTGGGCGTAAAGCGCGCGCAGGCGGTCCTTTAAGTCTGATGTGAAA
>MERGE37523ID
TACGGAGGATGCGAGCGTTATCCGGATTTATTAGGTTTAAAGGGTGCGTAGGCGGGTCTTTAAGTCAGTGGTGAAA
>MERGE2009ID
CACGAACCGTGCGAACGTTATTCGGAATCACTGGGCTTAAAGGGTGCGTAGGCGGCTTTGCAAGTGGGATGTGAAA
>MERGE7039ID
TACAGAGGGTCCAAGCGTTGATCGGAATCACTGGGCTTAAAGGGTACGCAGGCGGACTGGTAAGTATGTTGTGAAA
>MERGE226132ID
TACGGAGGGAGCTAGCGTTGTTCGGAATTACTGGGCGTAAAGCGCGCGTAGGCGGTTACTCAAGTCAGAGGGGAAA
>MERGE21069ID
TACGAAGGGTGCAAGCGTTGCTCGGATTTACTGGGCGTAAAGCGACCGCAGGCGGTCTGATAGGTCGGGTGTGAAA
>MERGE13390ID
TACGAAAGGGGCAAGTGTTATTCGAAATTATTGGGCGTAAAGGGTACGTAGGCGGTTTATTAAGTTATTTGTTAAA
>MERGE8892ID
TACAGAGGGTGCGAGCGTTAATCGGAATTACTGGGCGTAAAGCGCGCGTAGGCGGACTATTAAGTCAGATGTGAAA
>MERGE50013ID
TACGGAGGGTCCGAGCGTTATCCGGAATCATTGGGTTTAAAGGGTCCGCAGGCGGTTAATTAAGTCAGAGGGGAAA
>MERGE23438ID
TACGAAGGTCCCGAGCGTTGTTCGGATTTACTGGGCGTAAAGAGTCTGTAGGCGGTAAGGTAAGTCAGGTGTGAAA
>MERGE4302ID
GACGAAGGATCCAAGCGTTGTCCGGATTTACTGGGTTTAAAGGATGCGTAGGCGGACATTTAAGTCAGTGGTGAAA
>MERGE62386ID
TACGGAGGGTGCAAGCGTTGTCCGGATTTATTGGGTTTAAAGGGTGCGTAGGCGGGTTTGTCAGTCAGTGGTGAAA
>MERGE68865ID
TACGGAGGGTGCGAGCGTTGTCCGGATTTATTGGGTTTAAAGGGTGCGTAGGCGGCCCGTTAAGTCCGGGGTGAAA
>MERGE58382ID
TACGGAGGGTGCAAGCGTTATCCGGAATCACTGGGTTTAAAGGGTGCGTAGGCGGCGCAATAAGTCAGAGGTGAAA
>MERGE74152ID
TACGTAAGTCCCAAGTGTTATCCGGAATTATTGGGTGTAAAGGGTTCGTAGGCGGACTAAAAAGTTAGATATTAAA
>MERGE309711ID
TACGGAGGATCCAAGCGTTATCCGGAATCATTGGGTTTAAAGGGTCCGTAGGCGGGGTTATAAGTCAGTGGTGAAA
>MERGE68843ID
TACGGAGGGTGCGAGCGTTGTCCGGAATTATTGGGTTTAAAGGGTGCGTAGGCGGTCTTTTAAGTCAGAGCTGAAA
>MERGE6333ID
TACAGAGACCTCGAGCGTTATTCGGATTCACTGGGCGTAAAGGGAGCGCAGGCGGTCGTGTATGTCAGAGGTGAAA
>MERGE78010ID
TACGTAGGGTGCGAGCGTTGTTCGGAATTATTGGGCGTAAAGAGCGTGTAGGCGGTCTGTTAAGTCTGATGTGAAA
>MERGE42638ID
TACGGAGGGGGCTAGCGTTGTTCGGAATTACTGGGCGTAAAGCGTGCGTAGGCGGATTGATAAGTTAGATGTGAAA
>MERGE66149ID
TACGGAGGGTGCGAGCGTTAATCGGAATTACTGGGCGTAAAGCGCGCGTAGGCGGTCTGGTCAGTCGGATGTGAAA
>MERGE66162ID
TACGGAGGGTGCGAGCGTTAATCGGAATTACTGGGCGTAAAGCGCGCGTAGGCGGTTAAACAAGTCAGATGTGAAA
>MERGE39932ID
TACGGAGGGGACTAGCGTTGTTCGGAATTACTGGGCGTAAAGCGCGCGTAGGCGGATTAGTCAGTCAGAGGTGAAA
>MERGE18240ID
TACGAAGGGGGCGAGCGTTATCCGGAATGATTGGGCGTAAAGAGTTCGTAGGCGGTATTTGTTGTTATATGTAAAA
>MERGE68640ID
TACGGAGGGTGCGAGCGTTATCCGGATTTATTGGGTTTAAAGGGTGCGTAGGCGGAATAATCAGTCAGGGGTGAAA
>MERGE20338ID
TACGAAGGGGGCTAGCGTTGTTCGGAATTACTGGGCGTAAAGCGCGCGTAGGCGGGTCGTTAAGTCAGGGGTGAAA
>MERGE78360ID
TACGTAGGTCCCAAGCGTTATCCGGATTTACTGGGCGTAAAGCGTCTGTAGCCGGTTGTATAAGTCTGCATTCAAA
>MERGE58514ID
TACGGAGGGTGCAAGCGTTATCCGGAATCACTGGGTTTAAAGGGTGCGTAGGCGGTTTGTTAAGTCAGAGGTGAAA
>MERGE23428ID
TACGAAGGTCCCGAGCGTTGTTCGGATTTACTGGGCGTAAAGAGTATGTAGGCGGCAAGGTAAGTCAGATGTGAAA
>MERGE42377ID
TACGGAGGGGGCTAGCGTTGTTCGGAATTACTGGGCGTAAAGCGCGCGTAGGCGGCTAAGCAAGTTAGAGGTGAAA
>MERGE20380ID
TACGAAGGGGGCTAGCGTTGTTCGGAATTACTGGGCGTAAAGCGCGTGTAGGCGGGCTATCAAGCCAGAGGTGAAA
>MERGE42287ID
TACGGAGGGGGCTAGCGTTGTTCGGAATTACTGGGCGTAAAGCGCACGTAGGCGGATTGTTAAGTTAGAGGTGAAA
>MERGE24047ID
TACGAATGGAGCGAGCGTTGTTCGGAATCATTGGGCGTAAAGCGTATGTAGGCGGACTTGAAAGTCGGGAGTGAAA
>MERGE44291ID
TACGGAGGGGGTTAGCGTTGTTCGGAATTACTGGGCGTAAAGCGCACGTAGGCGGATTGGAAAGTGTGGGGTGAAA
>MERGE80684ID
TACTGAAGGTGCAAGCGTTAATCGGAATTACTGGGCGTAAAGCGCGCGTAGGCGGCTATTTAAGTCGGATGTGAAA
>MERGE44997ID
TACGGAGGGGGTTAGCGTTGTTCGGAATTACTGGGCGTAAAGCGTACGTAGGCGGACTGGTCAGTCAGAGGTGAAA
>MERGE78392ID
TACGTAGGTCCCAAGTGTTATCCGGAATTACTGGGCGTAAAGCGTCTGTAGCCGGATGAGTAAGTCTGTTTTCAAA
>MERGE14392ID
TACGAAGGATGCTAGCGTTACTCGGAATTACTGGGCGTAAAGAATGCGTAGGCTGACTATTAAGTTGATAGTGTAA
>MERGE258582ID
TACGGGGGATGCAAGCGTTATCCGGAATTATTGGGCGTAAAGCGTCCGTAGGCGGCCGAGCAAGTTTGTTGTTAAA
>MERGE69934ID
TACGGAGGGTTCGAGCGTTATCCGGAATCATTGGGTTTAAAGGGTCCGCAGGCGGTCAATTAAGTCAGAGGTGAAA
>MERGE50157ID
TACGGAGGGTCCGAGCGTTATCCGGAATCATTGGGTTTAAAGGGTCCGTAGGCGGGCATATCAGTCAGTGGTGAAA
>MERGE62257ID
TACGGAGGGTGCAAGCGTTGTCCGGATTTATTGGGTTTAAAGGGTACGTAGGCGGGCTATTAAGTCTGTGGTGAAA
>MERGE74682ID
TACGTAGGGACCAAGCGTTGTTCGGATTTACTGGGCGTAAAGGGTGCGTAGGCGGCGTGGTAAGTCACTTGTGAAA
>MERGE264241ID
TACGTAGGGGGCAAGCGTTGTCCGGAATTATTGGGCGTAAAGCGCGCGCAGGCGGCTATTTAAGTCTTGTGTTTAA
>MERGE259865ID
TACGGGGGGGGTTAGCGTTGTTCGGAATTACTGGGCGTAAAGCGCACGTAGGCGGACTATTAAGTCAGAGGTGAAA
>MERGE50194ID
TACGGAGGGTCCGAGCGTTATCCGGAATCATTGGGTTTAAAGGGTCCGTAGGCGGGTTTATAAGTCAGTGGTGAAA
>MERGE20439ID
TACGAAGGGGGCTAGCGTTGTTCGGAATTACTGGGCGTAAAGGGCGCGTAGGCGGACTAATTAGTCTGGTGTGAAA
>MERGE47881ID
TACGGAGGGTCCAAGCGTTATCCGGATTCATTGGGTTTAAAGGGTCCGTAGGCGGGAGAATAAGTCAGTGGTGAAA
>MERGE47159ID
TACGGAGGGTCCAAGCGTTATCCGGAATCATTGGGTTTAAAGGGTCCGCAGGCGGATTAATAAGTCAGTGGTGAAA
>MERGE14190ID
TACGAACTGTGCAAACGTTATTCGGAATCACTGGGCTTAAAGGGTGCGTAGGCGGCTATGTAGGTCTGATGTGAAA
>MERGE58346ID
TACGGAGGGTGCAAGCGTTATCCGGAATCACTGGGTTTAAAGGGTGCGTAGGCGGCATTGTAAGTCAGATGTGAAA
>MERGE57620ID
TACGGAGGGTGCAAGCGTTACTCGGAATCACTGGGCGTAAAGGATGCGTAGGCGGATGATCAAGTTGAAAGTGAAA
>MERGE109535ID
TACGGAGGGGACTAGCGTTGTTCGGAATTACTGGGCGTAAAGCGCGCGTAGGCGGACTAGTCAGTCAGGGGTGAAA
>MERGE120127ID
TACGGAGGGTGCAAGCGTTAATCGGAATTACTGGGCGTAAAGCGCACGCAGGTGGTCTGTTAAGCTAGAAGTGAAA
>MERGE3123ID
CACGTAGGGGGCGAGCGTTGTCCGGAATCACTGGGCGTAAAGGGCGCGTAGGCGGTTTATTAAGTTGCATGTGAAA
>MERGE48319ID
TACGGAGGGTCCAAGCGTTATCCGGATTTATTGGGTTTAAAGGGTCCGTAGGCGGGAAAATAAGTCAGTGGTGAAA
>MERGE7963ID
TACAGAGGGTGCAAGCGTTAATCGGAATTACTGGGCGTAAAGCGTGCGTAGGCGGATGCTTAAGTCAGATGTGAAA
>MERGE41106ID
TACGGAGGGGGCGAACGTTATTCGGATTTACTGGGCGTAAAGCGATCGTAGGCGGATTGTTAAGTTAGATGTGAAA
>MERGE8091ID
TACAGAGGGTGCAAGCGTTAATCGGAATTACTGGGCGTAAAGGGTGCGTAGGCGGCCTGTTAAGTCAGATGTGAAA
>MERGE9801ID
TACAGAGGTGGCGAGCGTTGTTCGGATTTACTGGGCGTAAAGGGCGCGTAGGCGGTATAGTATGTCGGGTGTGAAA
>MERGE126814ID
TACGGAGGGTGCAAGCGTTGTTCGGAATTACTGGGCGTAAAGCGCGCGTAGGTGGTTCTATAAGTCAGATGTGAAA
>MERGE244723ID
TACGGAGGGTGCAAGCGTTATCCGGAATCACTGGGTTTAAAGGGTGAGTAGGCGGATATATAAGTCAGAGGTGAAA
>MERGE175760ID
TACGGAGGGTGCAAGCGTTATCCGGAATCACTGGGTTTAAAGGGTGCGTAGGCGGAACGATAAGTCAGAGGTGAAA
>MERGE72431ID
TACGGGGGGTGCAAGCGTTAATCGGAATTACTGGGCGTAAAGGGTTCGTAGGTGGTTTATTAAGTCAGATGTGAAA
>MERGE180022ID
TACGGAGGGTGCGAGCGTTAATCGGAATTACTGGGCGTAAAGCGCGCGTAGGCGGTTAGATAAGTCAGATGTGAAA
>MERGE73896ID
TACGTAAGGTCCGAGCGTTATCCGGAATTATTGGGCGTAAAGCGTCCGCAGGTGGTTTGTTAAGTTGATTATGAAA
>MERGE194185ID
GACGGAGGATGCAAGCGTTATCCGGAATTATTGGGCGTAAAGCGTCCGTAGGTGGTTACGAAAGTCTGTTGTTAAA
>MERGE20537ID
TACGAAGGGGGCTAGCGTTGTTCGGATTTACTGGGCGTAAAGCGCTCGTAGGCGGATCTTTAAGTCAGAGGTGAAA
>MERGE80700ID
TACTGAAGGTGCAAGCGTTAATCGGAATTACTGGGCGTAAAGCGCGCGTAGGCGGTTATTTAAGTCAGATGTGAAA
>MERGE249420ID
TACGGAGGGTGCAAGCGTTATTCGGATTTATTGGGCGTAAAGGGCGTGTAGGCGGCTTGGTAAGTTGAAGGTGAAA
>MERGE74085ID
TACGTAAGTCCCAAGCGTTACCCGGAATTATTGGGTGTAAAGGGTTCGTAGGCGGATCTATAAGTCAGGTATGAAA
>MERGE20229ID
TACGAAGGGGGCTAGCGTTGTTCGGAATTACTGGGCGTAAAGCGCACGTAGGCGGATTGATCAGTTAGAGGGGAAA
>MERGE59149ID
TACGGAGGGTGCAAGCGTTATCCGGAATCATTGGGTTTAAAGGGTCCGCAGGCGGTTAATTAAGTCAGAGGTGAAA
>MERGE50818ID
TACGGAGGGTCCGAGCGTTGTCCGGAATTATTGGGTTTAAAGGGTACGTAGGCTGATTAATCAGTCAGAGCTGAAA
>MERGE53796ID
TACGGAGGGTGCAAGCGTTAATCGGAATTACTGGGCGTAAAGCGCGCGTAGGCGGGTATTTAAGTCAGATGTGAAA
>MERGE322606ID
TACGGAGGGTGCAAGCGTTATCCGGATTTACTGGGTTTAAAGGGTGCGCAGGCGGTTAGATAAGTCAGTGGTGAAA
>MERGE23431ID
TACGAAGGTCCCGAGCGTTGTTCGGATTTACTGGGCGTAAAGAGTCTGTAGGCGGCAAGGTAAGTCAGATGTGAAA
>MERGE47638ID
TACGGAGGGTCCAAGCGTTATCCGGAATCATTGGGTTTAAAGGGTTCGTAGGCTGATTAATCAGTCAGAGGTGAAA
>MERGE60188ID
TACGGAGGGTGCAAGCGTTATCCGGATTTACTGGGTTTAAAGGGTGCGCAGGCGGACCTATAAGTCAGTGGTGAAA
>MERGE72660ID
TACGGGGGGTGCAAGCGTTACTCGGAATCACTGGGCGTAAAGAGCATGTAGGCTGGTTAATAAGTTGGAAGTGAAA
>MERGE73964ID
TACGTAAGGTGCAAGCGTTATCCGGAATTATTGGGCTTAAAGCGTCCGCAGGTGGTTGGGAAAGTCTTTTATTAAA
>MERGE36853ID
TACGGAGGATGCAAGCGTTATCCGGAATCATTGGGCGTAAAGCGTCCGCAGGTGGCCAATCAAGTCTGCTGTTAAA
>MERGE14151ID
TACGAACTGCGCGAACGTTATTCGGAATCACTGGGCTTAAAGGGTGCGTAGGCGGCCTGTTAAGTAGGGGGTGAAA
>MERGE26270ID
TACGAGGGGTGCAAGCGTTAATCGGAATTACTGGGCGTAAAGCGTACGTAGGCGGTTGAATAAGCAAGATGTGAAA
>MERGE61006ID
TACGGAGGGTGCAAGCGTTATCCGGATTTATTGGGTTTAAAGGGTGCGTAGGCGGACTAATAAGTCAGTGGTGAAA
>MERGE294448ID
TACGTAGGTGGCAAGCGTTGTCCGGAATTATTGGGCGTAAAGCGCGCGCAGGTGGTTCTTTAAGTCTGATGTGAAA
>MERGE79282ID
TACGTATGGTGCAAGCGTTGTCCGGAATTACTGGGCGTAAAGAGTTCGTAGGTGGTTAAATTAGTCAGAAGTGAAA
>MERGE89272ID
TACAGAGGTCTCAAGCGTTGTTCGGAATCACTGGGCGTAAAGCGTGCGTAGGCGGCGAGGTAAGTCAGATGTGAAA
>MERGE30305ID
TACGGAAGGTGCAAGCGTTGTTCGGAATGACTGGGCGTAAAGCGCACGTAGGCGGGTTTGCAAGTCGGATGTGAAA
>MERGE211043ID
TACGAAGGGGGCTAGCGTTGTTCGGAATTACTGGGCGTAAAGCGCACGTAGGCGGATCGTTAAGTGAGGGGGGAAA
>MERGE220681ID
TACGGAGGAGGCAAGCGTTATCCGGAATTATTGGGCGTAAAGCGTCCGCAGGTGGCTTACCAAGTCTGCTGTTAAA
>MERGE3139ID
CACGTAGGGTCCAAGCGTTGTCCGGATTTATTGGGCGTAAAGAGCTCGTAGGTGGTTCGGTAAGTCGGATGTGAAA
>MERGE245461ID
TACGGAGGGTGCAAGCGTTATCCGGAATCACTGGGTTTAAAGGGTGCGTAGGCTGTTTGGTAAGTCAGAGGTGAAA
>MERGE84394ID
CACGTAGGGAGCAAGCGTTGTCCGGATTTATTGGGCGTAAAGAGCTCGTAGGCGGTTTCGTAAGTCGGATGTGAAA
>MERGE214108ID
TACGAAGGTCCCAAGCGTTGTTCGGAATCACTGGGCGTAAAGCGAGCGTAGGCGGCACGGTAAGTCAGATGTGAAA
>MERGE37224ID
TACGGAGGATGCAAGCGTTATCCGGATTTATTGGGTTTAAAGGGTGCGTAGGCGGAATAATAAGTCAGTGGTGAAA
>MERGE58814ID
TACGGAGGGTGCAAGCGTTATCCGGAATCATTGGGTTTAAAGGGTCCGCAGGCGGACGGATAAGTCAGTGGTGAAA
>MERGE43960ID
TACGGAGGGGGTTAGCGTTGTTCGGAATTACTGGGCGTAAAGCGCACGTAGGCGGATTAATAAGTTAGAGGTGAAA
>MERGE92151ID
TACGAACCGTACGAACGTTATTCGGAATCACTGGGCTTAAAGAGTGCGTAGGCGGCTTGGAAAGTTGGGTGTGAAA
>MERGE164875ID
TACGGAGGGGGCAAGCGTTATTCGGATTTACTGGGCGTAAAGCGCACGTAGGTGGCATGATAAGTCATAGGTGAAA
>MERGE67306ID
TACGGAGGGTGCGAGCGTTAATCGGAATTACTGGGCGTAAAGCGTACGTAGGTGGCTATTTAAGTGGGATGTGAAA
>MERGE59725ID
TACGGAGGGTGCAAGCGTTATCCGGAATTACTGGGTTTAAAGGGTGCGTAGGCGGGTTTATAAGTCAGTGGTGAAA
>MERGE250932ID
TACGGAGGGTGCAAGCGTTGTTCGGAATTATTGGGCGTAAAGCGCGCGTAGGCGGACTGCTAAGTCTGATGTGAAA
>MERGE23675ID
TACGAAGGTGGCGAGCGTTGTTCGGATTCACTGGGCATAAAGGGCGTGTAGGCGGCCTGTAAAGCGGAGTGTGAAA
>MERGE203946ID
TACAGAGGTCTCAAGCGTTGTTCGGAATTACTGGGCGTAAAGCGTGTGTAGGCGGTGGGGTAAGTCAGATGTGAAA
>MERGE75465ID
TACGTAGGGGGCAAGCGTTATCCGGATTTACTGGGTGTAAAGGGTACGTAGGCGGTTTGTTAAGTCAGATGTGAAA
>MERGE54027ID
TACGGAGGGTGCAAGCGTTAATCGGAATTACTGGGCGTAAAGCGCGCGTAGGCGGTTCGTTAAGTCAGCTGTGAAA
>MERGE38042ID
TACGGAGGGAGCGAGCGTTAATCGGAATTACTGGGCGTAAAGCGCGCGTAGGCGGTTCTATAAGTCGGATGTGAAA
>MERGE207745ID
TACGAACTGTGCAAACGTTATTCGGAATCACTGGGCTTAAAGGGTGCGTAGGCGGGTTGGTAGGGCAGATGTGAAA
>MERGE51050ID
TACGGAGGGTGCAAACGTTAATCGGAATTACTGGGCGTAAAGCGCGCGTAGGTGGTTTGTTAAGTGGGATGTGAAA
>MERGE78179ID
TACGTAGGTCACAAATGTTATCCGGAATTATTGGGCGTAAAGGGTCCGTAGGCGGTTCGGTAAGTCTCCTGTGAAA
>MERGE239811ID
TACGGAGGGTGCAAGCGTTAATCGGAATTACTGGGCGTAAAGCGAGTGTAGGCGGCTTCGTAAGTCGGATGTGAAA
>MERGE53115ID
TACGGAGGGTGCAAGCGTTAATCGGAATTACTGGGCGTAAAGCGCACGTAGGTGGTTTGTTAAGTTGGATGTGAAA
>MERGE59278ID
TACGGAGGGTGCAAGCGTTATCCGGAATCATTGGGTTTAAAGGGTCCGTAGGCGGATGATTAAGTCAGAGGTGAAA
>MERGE39267ID
TACGGAGGGCGCAAGCGTTGTTCGGAATCACTGGGCATAAAGAGCACGTAGGCGGTCTATTAAGTTGGGTGTGAAA
>MERGE37405ID
TACGGAGGATGCGAGCGTTATCCGGAATCACTGGGTTTAAAGGGTGCGTAGGCGGGATAATAAGTCAGGGGTGAAA
>MERGE26264ID
TACGAGGGGTGCAAGCGTTAATCGGAATTACTGGGCGTAAAGCGTACGCAGGCGGTTTTTTAAGCCAGATGTGAAA
>MERGE211074ID
TACGAAGGGGGCTAGCGTTGTTCGGAATTACTGGGCGTAAAGCGCACGTAGGCGGATTGATCAGTTGGGGGGGAAA
>MERGE79477ID
TACGTATGTCGCAAGCGTTATCCGGAATCACTGGGTATAAAGGGCGTCTAGGTGGATTATTAAGTCAGAGTTGAAA
>MERGE3044ID
CACGTAGGGGCCAAGCGTTGTCCGGATTTATTGGGCGTAAAGAGCTCGTAGGCGGTTTGGTAAGTCGGGTGTGAAA
>MERGE29675ID
TACGGAAGGTGCAAGCGTTAATCGGAATTACTGGGCGTAAAGCGCGCGTAGGCGGTTCTGTAAGTCGGATGTGAAA
>MERGE89278ID
TACAGAGGTCTCAAGCGTTGTTCGGAATTACTGGGCGTAAAGCGTGCGTAGGCGGCGGGGTAAGTCAGATGTGAAA
>MERGE60908ID
TACGGAGGGTGCAAGCGTTATCCGGATTTATTGGGTTTAAAGGGTCCGTAGGTGGGCAATTAAGTCAGTGGTGAAA
>MERGE79193ID
TACGTATGGTGCAAGCGTTATCCGGAATCACTGGGCGTAAAGGGTACGTAGGCGGTTTTGTAAGTCAGAAGTGAAA
>MERGE98321ID
TACGAAGGTCCCAAGCGTTGTTCGGAATCACTGGGCGTAAAGAGAGCGTAGGCGGTACGGTAAGTCAGATGTGAAA
>MERGE62633ID
TACGGAGGGTGCAAGCGTTGTTCGGAATCATTGGGCGTAAAGAGCGCGTAGGCGGCCAATTAAGTCTGGTGTGAAA
>MERGE246930ID
TACGGAGGGTGCAAGCGTTATCCGGAATTACTGGGTTTAAAGGGTGCGTAGGCGGACGCATAAGTCAGAGGTGAAA
>MERGE141500ID
CACGAACTGTGCGAACGTTATTCGGAATCATTGGGCTTAAAGAGTTCGTAGGCGGCCTGATAAGTTGGGTGTGAAA
>MERGE75324ID
TACGTAGGGGGCAAGCGTTATCCGGAATTACTGGGTGTAAAGGGAGCGTAGGCGGTAATGTAAGTCAGATGTGAAA
>MERGE232104ID
TACGGAGGGGGTTAGCGTTGTTCGGAATTACTGGGCGTAAAGCGCACGTAGGCGGACTATTAAGTCAGGGGGGAAA
>MERGE44009ID
TACGGAGGGGGTTAGCGTTGTTCGGAATTACTGGGCGTAAAGCGCACGTAGGCGGATTAGAAAGTTAGAGGGGAAA
>MERGE63316ID
TACGGAGGGTGCAAGCGTTGTTCGGATTCACTGGGTATAAAGGGTGCGCAGGCGGCCCGATAAGTCAGGGGTGAAA
>MERGE98344ID
TACGAAGGTCCCAAGCGTTGTTCGGAATCACTGGGCGTAAAGCGTGCGTAGGCCGCACGGTAAGTCAGATGTGAAA
>MERGE58395ID
TACGGAGGGTGCAAGCGTTATCCGGAATCACTGGGTTTAAAGGGTGCGTAGGCGGCGTCATAAGTCAGAGGTGAAA
>MERGE43963ID
TACGGAGGGGGTTAGCGTTGTTCGGAATTACTGGGCGTAAAGCGCACGTAGGCGGATTAATCAGTCAGAGGTGAAA
>MERGE48226ID
TACGGAGGGTCCAAGCGTTATCCGGATTTATTGGGTTTAAAGGGTACGTAGGCGGAAGATTAAGTCAGTAGTGAAA
>MERGE42588ID
TACGGAGGGGGCTAGCGTTGTTCGGAATTACTGGGCGTAAAGCGTGCGTAGGCGGATCAATAAGTTAGATGTGAAA
>MERGE113937ID
TACGGAGGGGGTTAGCGTTGTTCGGAATTACTGGGCGTAAAGCGCGCGTAGGCGGACTATTAAGTGAGGGGTGAAA
>MERGE80930ID
TACTGGGGGAGCGAGCGTTGTTCGGAATCACTGGGCGTAAAGCGTGCGCAGGCGGATTGGAAAGTCAGAAGTGAAA
>MERGE30165ID
TACGGAAGGTGCAAGCGTTATCCGGAATCACTGGGTTTAAAGGGTGCGTAGGCGGAAAGATAAGTCAGAGGTGAAA
>MERGE2799ID
CACGTACCGTACAAACGTTATTCGGAATTATTGGGCTTAAAGGGTGCGTAGGCGGCGTCGTAAGTCGGGTGTGAAA
>MERGE78439ID
TACGTAGGTCCCGAGCGTTATCCGGATTTACTGGGCGTAAAGCGTCTGTAGCTGGTTATATAAGTCTGTTTTCAAA
>MERGE43907ID
TACGGAGGGGGTTAGCGTTGTTCGGAATTACTGGGCGTAAAGCGCACGTAGGCGGATATTTAAGTAGAGGGTGAAA
>MERGE8017ID
TACAGAGGGTGCAAGCGTTAATCGGAATTACTGGGCGTAAAGGGAGCGTAGGTGGCTCTATAAGTCAGATGTGAAA
>MERGE78265ID
TACGTAGGTCCCAAGCGTTATCCGGAATAACTGGGCGTAAAGCGTCTGCAGACGGTAACACAAGTCAGATATGAAA
>MERGE75363ID
TACGTAGGGGGCAAGCGTTATCCGGAATTACTGGGTGTAAAGGGTGCGTAGGCGGTTTAATAAGCCAGATGTGAAA
>MERGE171258ID
TACGGAGGGTCCGAGCGTTATCCGGAATTATTGGGTTTAAAGGGTCCGTAGGCGGGCTGATAAGTCAGGGGGGAAA
>MERGE20172ID
TACGAAGGGGGCTAGCGTTGTTCGGAATTACTGGGCGTAAAGAGTTCGTAGGCGGGCTATTAAGTCAGATGTGAAA
>MERGE38116ID
TACGGAGGGAGCTAGCGTTGTTCGAAATTACTGGGCGTAAAGGGCGCGTAGGCGGTACAATTAGTCAGAGGTGAAA
>MERGE9781ID
TACAGAGGTGGCGAACGTTGTTCGGATTTACTGGGCGTAAAGGGTCCGCAGGCGGTTTGGTGTGTCAGATGTGAAA
>MERGE134895ID
TACGTACCGGACGAACGTTATTCGGAATTACTGGGCTTAAAGAGTACGTAGGCGGCCTTGTAGGTTGGATGTGAAA
>MERGE262427ID
TACGTACTGCGCAAACGTTATTCGGAATCACTGGGCTTACAGGGTGCGTAGGCGGTTCGCCAGGTCAGATGTGAAA
>MERGE44662ID
TACGGAGGGGGTTAGCGTTGTTCGGAATTACTGGGCGTAAAGCGCGCGTAGGCGGATCAGAAAGTTGGGGGGGAAA
>MERGE40478ID
TACGGAGGGGGCAAGCGTTATTCGGAATTACTGGGCGTAAAGGGCGCGTAGGCGGCCAGATAAGTCAAAGGTGAAA
>MERGE125848ID
TACGGAGGGTGCAAGCGTTATTCGGATTTACTGGGCGTAAAGGGCGCGTAGGCGGTCTGATAAGTCAGATGTGAAA
>MERGE74482ID
TACGTAGACTCCAAGCGTTATCCGGATTTATTGGGCGTAAAGGGTGTGTAGGCGGATATGATAGTCAGGTGTTAAA
>MERGE76651ID
TACGTAGGGTGCAAGCGTTATCCGGAATCACTGGGCGTAAAGGGTACGTAGGCGGCTTTGCAAGTCAGAAGTGAAA
>MERGE123767ID
TACGGAGGGTGCAAGCGTTATCCGGAATCACTGGGTTTAAAGGGTGCGTAGGCGGCGCATTAAGTCAGAGGTGAAA
>MERGE14181ID
TACGAACTGTGCAAACGTTATTCGGAATCACTGGGCTTAAAGGGTGCGTAGGCGGATTTGAAGGTCTGATGTGAAA
>MERGE55809ID
TACGGAGGGTGCAAGCGTTAATCGGAATTACTGGGCGTAAAGGGTTCGTAGGTTGTTATTTAAGTTGGCTGTGAAA
>MERGE25884ID
TACGAGGGGTCCTAGCGTTGTTCGGAATTATTGGGCGTAAAGCGGGTGCAGGTGGTTTTATAAGTCAGAAGTGAAA
>MERGE21165ID
TACGAAGGGTGCAAGCGTTGTTCGGAATTACTGGGCGTAAAGGGCATGTAGGCGGCTTGTTAAGTTAGGTGTGAAA
>MERGE3466ID
GACAGAGGGTGCAAACGTTGTTCGGAATTACTGGGCGTAAAGCGCGTGTAGGCTGCTTTGTAAGTCGGGTGTGAAA
>MERGE13429ID
TACGAAAGGGGCTAGCGTTGTTCGGAATTACTGGGCGTAAAGCGCACGTAGGCGGCCTTGTAAGTTGGGGGTGAAA
>MERGE123828ID
TACGGAGGGTGCAAGCGTTATCCGGAATCACTGGGTTTAAAGGGTGCGTAGGTGGATTAGTAAGTCAGTGGTGAAA
>MERGE68823ID
TACGGAGGGTGCGAGCGTTGTCCGGAATTATTGGGTTTAAAGGGTACGTAGGCGGTTAGATAAGTCGAAGTTGAAA
>MERGE20216ID
TACGAAGGGGGCTAGCGTTGTTCGGAATTACTGGGCGTAAAGCGCACGTAGGCGGATATTTAAGTTAGGGGTGAAA
>MERGE84978ID
GACAGAGGTGGCAAGCGTTGTTCGGAATTACTGGGCGTAAAGGGCGCGCAGGCGGTTCGTCAAGTCCCGTGTGAAA
>MERGE126808ID
TACGGAGGGTGCAAGCGTTGTTCGGAATTACTGGGCGTAAAGCGCGCGTAGGTGGCTGTTTAAGTCAGATGTGAAA
>MERGE123089ID
TACGGAGGGTGCAAGCGTTACTCGGAATCACTGGGCGTAAAGCGCATGCAGGCGGGCTGATAAGTTGGAAGTGAAA
>MERGE20528ID
TACGAAGGGGGCTAGCGTTGTTCGGATTTACTGGGCGTAAAGCGCGCGTAGGCGGATTGGTCAGTTAGGGGTGAAA
>MERGE3127ID
CACGTAGGGGGCGAGCGTTGTCCGGATTTATTGGGCGTAAAGAGCTCGTAGGCGGTTCAACAAGTCGATCGTGAAA
>MERGE63276ID
TACGGAGGGTGCAAGCGTTGTTCGGAATTATTGGGCGTAAAGGGCGCGTAGGCGGGTTCTTAAGTCTGATGTGAAA
>MERGE39896ID
TACGGAGGGGACTAGCGTTGTTCGGAATTACTGGGCGTAAAGCGCACGTAGGCGGATTAGTAAGTTAGGGGTGAAA
>MERGE75522ID
TACGTAGGGGGCAAGCGTTGTCCGGATTTACTGGGTGTAAAGGGTGCGCAGGCGGACTTGTAAGTCAAGGGTGAAA
>MERGE2840ID
CACGTACTGTGCAAACGTTATTCGGAATCACTGGGCTTAAAGGGTATGTAGGCGGTTTGGAAAGTCAGATGTGAAA
>MERGE71588ID
TACGGGGGGAGCAAGCGTTACTCGGAATCACTGGGCGTAAAGAGCATGTAGGCTGGTAGAAAAGTTGGAAGTGAAA
>MERGE39924ID
TACGGAGGGGACTAGCGTTGTTCGGAATTACTGGGCGTAAAGCGCGCGTAGGCGGACTGATCAGTTAGGGGTGAAA
>MERGE24030ID
TACGAATGGAGCGAGCGTTGTTCGGAATCATTGGGCGTAAAGCGTATGTAGGCGGACTAGATAGTCAGAAGTGAAA
>MERGE39903ID
TACGGAGGGGACTAGCGTTGTTCGGAATTACTGGGCGTAAAGCGCACGTAGGCGGATTGGAAAGTTGGGGGTGAAA
>MERGE41098ID
TACGGAGGGGGCGAACGTTATTCGGATTTACTGGGCGTAAAGCGATCGTAGGCGGAATGTTAAGTTAGATGTGAAA
>MERGE46805ID
TACGGAGGGTCCAAGCGTTAATCGGAATTACTGGGCGTAAAGCGCGCGTAGGCGGTTTGACAAGTTGGGTGTGAAA
>MERGE59735ID
TACGGAGGGTGCAAGCGTTATCCGGAATTACTGGGTTTAAAGGGTGCGTAGGCGGTTAGATAAGTCAGAAGTGAAA
>MERGE74366ID
TACGTACCGGACAAACGTTATTCGGAATCACTGGGCTTAAAGAGTGCGTAGGCGGCCTTTCAGGTGGGGTGTGAAA
>MERGE75175ID
TACGTAGGGGCCAAGCGTTATCCGGATTTATTGGGCGTAAAGAGCTCGTAGGCGGTTTGGTAAGTCGGTCGTGAAA
>MERGE23676ID
TACGAAGGTGGCGAGCGTTGTTCGGATTCACTGGGCATAAAGGGCGTGTAGGCGGTCCAGAAAGCGGAATGTGAAA
>MERGE37668ID
TACGGAGGATTCGAGCGTTATCCGGAATCATTGGGTTTAAAGGGTCCGTAGGCGGTTAAATAAGTCAGAGGTGAAA
>MERGE209602ID
TACGAAGGGGACTAGCGTTGTTCGGAATTACTGGGCGTAAAGCGCGTGTAGGCTGATTAGTCAGTCAGGGGGGAAA
>MERGE31830ID
TACGGAGAGGGCAAGTGTTACTCATAATGACTGGGCGTAAAGGGTACGTAGGTGGTCAACAAGGTATATATGTTAA
>MERGE41121ID
TACGGAGGGGGCGAACGTTATTCGGATTTACTGGGTGTAAAGGGATCGTAGGCGGAATGCTAAGTTAGATGTGAAA
>MERGE66569ID
TACGGAGGGTGCGAGCGTTAATCGGAATTACTGGGCGTAAAGCGCGCGTAGGTGGCTTGGCACGCCGGTTGTGAAA
>MERGE62130ID
TACGGAGGGTGCAAGCGTTGTCCGGATTTACTGGGTGTAAAGGGTGTGTAGGTGGAATGACAAGTCAGTGGTGAAA
>MERGE78813ID
TACGTAGGTGGCGAGCATTATTCGGAATTACTGGGCGTAAAGGGTCCGCAGGGGGTTTACTTAGTCAGATGTGAAA
>MERGE9009ID
TACAGAGGGTGCGAGCGTTAATCGGAATTACTGGGCGTAAAGCGTGCGTAGGCGGAAAGACAAGTCAGATGTGAAA
>MERGE65277ID
TACGGAGGGTGCGAGCGTTAATCGGAATTACTGGGCGTAAAGCGCACGCAGGCGGTCTGTTAAGCGAGATGTGAAA
>MERGE39744ID
TACGGAGGGGACAAGCGTTATTCGGATTTATTGGGCGTAAAGGGCGCGTAGGCGGCTTGATAAGTGAAAGGTGAAA
>MERGE58549ID
TACGGAGGGTGCAAGCGTTATCCGGAATCACTGGGTTTAAAGGGTGCGTAGGTGGTTCAATAAGTCAGAAGTGAAA
>MERGE134489ID
TACGTAAGGGGCAAGCGTTATCCGGAATCATTGGGCGTAAAGCGTCTGCAGGCGGTGCAGTAAGTCAGTCATTAAA
>MERGE27295ID
TACGAGTACCTCAAGCGTTATCCGGAATTATTGGGCGTAAAGGGTCCGTAGGTGGCCATATTAGTCAGTCGTGAAA
>MERGE245455ID
TACGGAGGGTGCAAGCGTTATCCGGAATCACTGGGTTTAAAGGGTGCGTAGGCTGTCTGATAAGTCAGAGGTGAAA
>MERGE54632ID
TACGGAGGGTGCAAGCGTTAATCGGAATTACTGGGCGTAAAGCGCGCGTAGGTGGTGTAGTCAGTCAGATGTGAAA
>MERGE259090ID
TACGGGGGGAACGAGCATTATTCGGAATGATTGGGCGTAAAGGGTTTGTAGATTGTTTTTTAAGTTGAAAAGAAAA
>MERGE75766ID
TACGTAGGGTCCGAGCGTTGTCCGGAATTATTGGGCGTAAAGGGCTCGTAGGCGGTTTGTCGCGTCGGGAGTGAAA
>MERGE5624ID
GACGTAGGGACCAAGCGTTGTCCGGAATTATTGGGCGTAAAGAGCTCGTAGGCGGTTGCGTAAGTCGGATGTGAAA
>MERGE20309ID
TACGAAGGGGGCTAGCGTTGTTCGGAATTACTGGGCGTAAAGCGCGCGTAGGCGGATTGATTAGTTAGGGGTGAAA
>MERGE190132ID
CACGAACCGTACGAACGTTATTCGGAATCACTGGGCTTAAAGCGTGCGTAGGCGGCCTAGCAAGTTGGGTGTGAAA
>MERGE73084ID
TACGGGGGGTGCAAGCGTTGTTCGGAATTATTGGGCGTAAAGCGTGCGTAGGCGGACTGTTAAGTCTGATGTGAAA
>MERGE74079ID
TACGTAAGTCCCAAGCGTTACCCGGAATTATTGGGTGTAAAGGGTCTGTAGGCGGAGAAATAAGTTGGATATGAAA
>MERGE36081ID
TACGGAGGATCCAAGCGTTATCCGGATTTATTGGGTTTAAAGGGTGCGTAGGTGGACCTATAAGTCAGAAGTGAAA
>MERGE181139ID
TACGGAGGGTGCGAGCGTTATCCGGAATCACTGGGTTTAAAGGGTGCGTAGGCGGCGCGATAAGTCAGAGGTGAAA
>MERGE40526ID
TACGGAGGGGGCAAGCGTTATTCGGATTTATTGGGCGTAAAGGGCGTGTAGGCGGCTTGGTAAGTTGAAGGTGAAA
>MERGE36972ID
TACGGAGGATGCAAGCGTTATCCGGAATCATTGGGTTTAAAGGGTCCGTAGGTGGACTGGTCAGTCAGAGGTGAAA
>MERGE5059ID
GACGGAGGGCGCAAGCGTTGTTCGGAATTACTGGGCGTAAAGCGCGGGCAGGTGGTCTTTTAAGTCTCCTGTGAAA
>MERGE5652ID
GACGTAGGGGACAAGCGTTGTCCGGATTTATTGGGCGTAAAGAGCTCGTAGGCGGTTCCGTAAGTCGGATGTGAAA
>MERGE245126ID
TACGGAGGGTGCAAGCGTTATCCGGAATCACTGGGTTTAAAGGGTGCGTAGGCGGCCGAATTAGTCAGAGGTGAAA
>MERGE127107ID
TACGGAGGGTGCAAGCGTTGTTCGGATTTACTGGGCATAAAGAGCACGTAGGCGGCTCGCTCAGTCAGGTGTGAAA
>MERGE75545ID
TACGTAGGGGGCAAGCGTTGTTCGGATTTACTGGGCGTAAAGGGCGCGTAGGCGGCGTGACAAGTCACTTGTGAAA
>MERGE78465ID
TACGTAGGTCCCGAGCGTTGTCCGGATTTATTGGGCGTAAAGCGAGCGCAGGCGGTTTGATAAGTCTGAAGTTAAA
>MERGE5681ID
GACGTAGGGGGCGAGCGTTGTCCGGATTTATTGGGCGTAAAGGGCTCCTAGGTTGTTCAGTAAGTCGACTGTGAAA
>MERGE68858ID
TACGGAGGGTGCGAGCGTTGTCCGGATTTATTGGGTTTAAAGGGTACGTAGGCGGCCCATTAAGTCAGTGGTGAAA
>MERGE35890ID
TACGGAGGATCCAAGCGTTATCCGGATTTATTGGGTTTAAAGGGTCCGCAGGCGGGATATTAAGTCAGTGGTGAAA
>MERGE142159ID
CACGTAGGGGGCAAGCGTTGTCCGGATTTATTGGGCGTAAAGAGCTCGTAGGCGGTTCGGTAAGTCAGGTGTGAAA
>MERGE49431ID
TACGGAGGGTCCGAGCGTTAATCGGAATTACTGGGCGTAAAGCGTACGCAGGCGGTCATTTAAGTCAGATGTGAAA
>MERGE62890ID
TACGGAGGGTGCAAGCGTTGTTCGGAATTACTGGGCGTAAAGCGCGCGTAGGCGGCTCTTTAAGTCAGATGTGAAA
>MERGE44201ID
TACGGAGGGGGTTAGCGTTGTTCGGAATTACTGGGCGTAAAGCGCACGTAGGCGGATTAGTCAGTCAAGGGTGAAA
>MERGE36008ID
TACGGAGGATCCAAGCGTTATCCGGATTTATTGGGTTTAAAGGGTGCGTAGGCGGACTAATAAGTTAGTGGTGAAA
>MERGE9292ID
TACAGAGGGTGCGAGCGTTAATCGGAGTTACTGGGCGTAAAGGGCGCGTAGGCGGTTTGTTAAGTCAGTTGTGAAA
>MERGE66895ID
TACGGAGGGTGCGAGCGTTAATCGGAATTACTGGGCGTAAAGCGCGCGTAGGTGGTTTGTTAAGTTGGATGTGAAA
>MERGE2457ID
CACGGGGGGTGCAAGCGTTATTCGGAATTATTGGGCGTAAAGGGCGCGTAGGCGGTCTTGTCGGTCAGATGTGAAA
>MERGE5606ID
GACGTAGGATGCAAGCGTTGTCCGGATTTATTGGGCGTAAAGAGTTCGTAGGTGGCATGCAAAGTCTGATGTTAAA
>MERGE133127ID
TACGGGGGGGGCGAGCGTTATTCGGAATTATTGGGCGTAAAGGGCGCGTAGGCGGCCTAGCAAGTCAAAGGTGAAA
>MERGE54065ID
TACGGAGGGTGCAAGCGTTAATCGGAATTACTGGGCGTAAAGCGCGCGTAGGCGGTTGTCTAAGTCAGATGTGAAA
>MERGE44148ID
TACGGAGGGGGTTAGCGTTGTTCGGAATTACTGGGCGTAAAGCGCACGTAGGCGGATTAGTAAGTTAGGGGTGAAA
>MERGE56438ID
TACGGAGGGTGCAAGCGTTAATCGGATTTACTGGGCGTAAAGCGTACGTAGGCGGTTTGTTAAGTCAGATGTGAAA
>MERGE23216ID
TACGAAGGTCCCAAGCGTTGTTCGGAATCACTGGGCGTAAAGCGTGTGTAGGCTGCGCGGAAAGTCAAATGGGAAA
>MERGE47378ID
TACGGAGGGTCCAAGCGTTATCCGGAATCATTGGGTTTAAAGGGTCCGTAGGCGGGTTAATAAGTCAGAGGTGAAA
>MERGE37331ID
TACGGAGGATGCAGGCGTTATCCGGATTTATTAGGTTTAAAGGGTGCGCAGGCGGTCTTTTAAGTCAGTGGTGAAA
>MERGE250968ID
TACGGAGGGTGCAAGCGTTGTTCGGAATTATTGGGCGTAAAGCGTGCGTAGGCGGACTGTTAAGTCTGGTGTGAAA
>MERGE80695ID
TACTGAAGGTGCAAGCGTTAATCGGAATTACTGGGCGTAAAGCGCGCGTAGGCGGCTTGTTAAGTCGGATGTGAAA
>MERGE123734ID
TACGGAGGGTGCAAGCGTTATCCGGAATCACTGGGTTTAAAGGGTGCGTAGGCGGAATTATAAGTCAGAGGTGAAA
>MERGE163522ID
TACGGAGGGAGCTAGCGTTGTTCGGAATTACTGGGCGTAAAGGGCGCGTAGGCGGTCGGGTAAGTCGAGTGTGAAA
>MERGE63194ID
TACGGAGGGTGCAAGCGTTGTTCGGAATTATTGGGCGTAAAGAGCGTGTAGGCGGTTCGGTAAGTCAGATGTGAAA
>MERGE67451ID
TACGGAGGGTGCGAGCGTTAATCGGAATTACTGGGCGTAAAGCGTGCGTAGGCGGCTAATTAAGTCAGATGTGAAA
>MERGE214114ID
TACGAAGGTCCCAAGCGTTGTTCGGAATCACTGGGCGTAAAGCGAGCGTAGGCGGTGTGGTAAGTCAGATGTGAAA
>MERGE62062ID
TACGGAGGGTGCAAGCGTTGTCCGGAATTATTGGGTTTAAAGGGTACGCAGGCGGTCCTCTAAGTCAGAGCTGAAA
>MERGE77737ID
TACGTAGGGTGCGAGCGTTAATCGGAATTACTGGGCGTAAAGCGTGCGCAGGCGGTTTATTAAGACAGTTGTGAAA
>MERGE37461ID
TACGGAGGATGCGAGCGTTATCCGGATTCATTGGGTTTAAAGGGTGCGTAGGCGGGTTCTTAAGTCAGTGGTGAAA
>MERGE126792ID
TACGGAGGGTGCAAGCGTTGTTCGGAATTACTGGGCGTAAAGCGCGCGTAGGCGGTCTGTTTAGTCAGATGTGAAA
>MERGE63479ID
TACGGAGGGTGCAAGCGTTGTTCGGATTTACTGGGCGTAAAGCGCGCGCAGGCGGATTAATAAGTCAGATGTGAAA
>MERGE40497ID
TACGGAGGGGGCAAGCGTTATTCGGAATTATTGGGCGTAAAGGGCGCGTAGGCGGCTTGACAAGTCAGTGGTGAAA
>MERGE21673ID
TACGAAGGGTGCAAGCGTTGTTCGGATTTATTGGGCGTAAAGCGCGCGCAGGCGGAATAGAAAGTCAGATGTGAAA
>MERGE6747ID
TACAGAGGCCCCAAGCATTATCCGGATTCACTGGGCGTAAAGGGTGCGTAGGCGGTGTTATTAGTCGGGTGTTAAA
>MERGE2570ID
CACGTAAGGAGCGAGCGTTGTTCGGAATTATTGGGCGTAAAGGGCGTGTAGGCGGTTAGTTAAGTCTTGTTTGAAA
>MERGE3022ID
CACGTAGGGCGCAAGCGTTGTCCGGATTTATTGGGCGTAAAGAGCTCGTAGGCGGTTTCGTAAGTCGGGTGTGAAA
>MERGE20504ID
TACGAAGGGGGCTAGCGTTGTTCGGATTTACTGGGCGTAAAGCGCACGTAGGCGGATCATTAAGTCAGGGGTGAAA
>MERGE48897ID
TACGGAGGGTCCAAGCGTTGTCCGGATTTATTGGGTTTAAAGGGTACGTAGGTGGAACTTTAAGTCAGTGGTGAAA
>MERGE79979ID
TACGTGAACCCCGAGCGTTATCCGGAATCATTGGGCGTAAAGGGTCCGTAGGCGGTTATATTAGTCGTATGTGAAA
>MERGE9823ID
TACAGAGGTGGCGAGCGTTGTTCGGATTTACTGGGCGTAAAGGGTGTGTAGGTGGTCACGTATGTCGGATGTGAAA
>MERGE153625ID
TACGAAGGGTGCAAGCGTTGTTCGGAATAACTGGGCGTAAAGGGCGTGTAGGCGGTTTGATTAGTTAGGTGTGAAA
>MERGE77183ID
TACGTAGGGTGCAAGCGTTGTCCGGATTTATTGGGTTTAAAGGGTGCGCAGGTGGTATGTTAAGTCAGTGGTTAAA
>MERGE13828ID
TACGAAAGGTGCAAGCGTTGTTCGGAATAACTGGGCGTAAAGCGCTCGTAGGCGGGACTTCAGGTCGATTGTGAAA
>MERGE47865ID
TACGGAGGGTCCAAGCGTTATCCGGATTCATTGGGTTTAAAGGGTCCGTAGGCGGATTTTTAAGTCAGTGGTGAAA
>MERGE209571ID
TACGAAGGGGACTAGCGTTGTTCGGAATTACTGGGCGTAAAGCGCGCGTAGGCGGATCAGTCAGTCAGAGGTGAAA
>MERGE267112ID
TACGTAGGTGGCGAGCGTTATCCGGAATTACTGGGCGTAAAGCGCGCGCAGGCGGTTAGACAAGTTTGGCGTGAAA
>MERGE4911ID
GACGGAGGATGCAAGTGTTATCCGGAATTATTGGGCGTAAAGCGTTTGTAGGTTGTTTTGTAAGTCTATTGTTAAA
>MERGE58377ID
TACGGAGGGTGCAAGCGTTATCCGGAATCACTGGGTTTAAAGGGTGCGTAGGCGGCCTTGTAAGTCAGATGTGAAA
>MERGE36826ID
TACGGAGGATGCAAGCGTTATCCGGAATCACTGGGTTTAAAGGGTGCGCAGGCGGGCTAATAAGTCAGAGGTGAAA
>MERGE70735ID
TACGGGAGGGGCAAGCATTATCCATAATAATTGGGCGTAAAGCGTTCGTAGACGGTATTATCAGTCTTTTGTTAAA
>MERGE35519ID
TACGGAGGATCCAAGCGTTATCCGGATTCATTGGGTTTAAAGGGTCCGTAGGCGGATCTTTAAGTCAGTGGTGAAA
>MERGE58558ID
TACGGAGGGTGCAAGCGTTATCCGGAATCACTGGGTTTAAAGGGTGCGTAGGTGGTTTGATAAGTCAGAGGTGAAA
>MERGE10325ID
TACATAATCCCCGAGCGTTACTCGGAATTACTGGGTGTAAAGGGTTCGTAGGTGGATTTTTAAGTCAGATATGAAA
>MERGE61774ID
TACGGAGGGTGCAAGCGTTGCTCGGAATTACTGGGCGTAAAGCGCACGCAGGCGGTTTGTCAGGTCGGATGTGAAA
>MERGE20218ID
TACGAAGGGGGCTAGCGTTGTTCGGAATTACTGGGCGTAAAGCGCACGTAGGCGGATCGGTTAGTTGGGGGTGAAA
>MERGE248073ID
TACGGAGGGTGCAAGCGTTATCCGGATTTACTGGGTTTAAAGGGTGCGTAGGTGGATTATTAAGTCAGTGGTGAAA
>MERGE67276ID
TACGGAGGGTGCGAGCGTTAATCGGAATTACTGGGCGTAAAGCGTACGTAGGCGGTTATGTAAGTTGGATGTGAAA
>MERGE124308ID
TACGGAGGGTGCAAGCGTTATCCGGAATCATTGGGTTTAAAGGGTCCGTAGGCGGGTGTCTAAGTCAGTGGTGAAA
>MERGE120810ID
TACGGAGGGTGCAAGCGTTAATCGGAATTACTGGGCGTAAAGCGCGCGTAGGCGGTTGTCTAAGTCGGATGTGAAA
>MERGE75011ID
TACGTAGGGCGCAAGCGTTGTCCGGAATTATTGGGCGTAAAGAGCTCGTAGGCGGTTTGTCGCGTCTGCTGTGAAC
>MERGE38289ID
TACGGAGGGAGCTAGCGTTGTTCGGAATTACTGGGCGTAAAGCGCGCGTAGGCGGCTTTTTAAGTCAGGGGTGAAA
>MERGE36409ID
TACGGAGGATCCAAGCGTTGTCCGGATTTATTGGGTTTAAAGGGTGCGTAGGCGGACTTATAAGTCAGTGGTGAAA
>MERGE75550ID
TACGTAGGGGGCAAGCGTTGTTCGGATTTACTGGGCGTAAAGGGTGCGTAGGCGGCGTGACAAGTCACTTGTGAAA
>MERGE263284ID
TACGTAGGGGACAAGCGTTGTCCGGATTCATTGGGCGTAAAGAGCTCGTAGGCGGTTCAGTAAGTTGGGTGTGAAA
>MERGE267146ID
TACGTAGGTGGCGAGCGTTATCCGGATTTACTGGGCGTAAAGGGCACGCAGGCGGTCTATCAAGTTTGGCGTGAAA
>MERGE58330ID
TACGGAGGGTGCAAGCGTTATCCGGAATCACTGGGTTTAAAGGGTGCGTAGGCGGCACTATAAGTCAGAAGTGAAA
>MERGE40523ID
TACGGAGGGGGCAAGCGTTATTCGGATTTATTGGGCGTAAAGGGCGTGTAGGCGGCTTGAAAGGTCAAAGGTGAAA
>MERGE221510ID
TACGGAGGATCCAAGCGTTATCCGGAATCATTGGGTTTAAAGGGTCCGTAGGTGGATGATTAAGTCAGTGGTGAAA
>MERGE1967ID
CACGAACCGGACAAACGTTATTCGGAATTATTGGGCTTAAAGGGTGCGTAGGCGGTGATGTAGGTGGGGTGTGAAA
>MERGE48520ID
TACGGAGGGTCCAAGCGTTATCCGGATTTATTGGGTTTAAAGGGTTCGTAGGCGGGGTATTAAGTCAGTGGTGAAA
>MERGE33531ID
TACGGAGGATCCAAGCGTTATCCGGAATCATTGGGTTTAAAGGGTCCGTAGGCGGGCGTCTAAGTCAGTGGTGAAA
>MERGE430ID
AACGTAGGGAGCAAGCGTTATCCGGATTTACTGGGCGTAAAGCGCACGCAGGCGGCTTATTAAGTCGGACGTGAAA
>MERGE246864ID
TACGGAGGGTGCAAGCGTTATCCGGAATTACTGGGTTTAAAGGGTGCGCAGGCGGATTTATAAGTCAGAAGTGAAA
>MERGE8083ID
TACAGAGGGTGCAAGCGTTAATCGGAATTACTGGGCGTAAAGGGTGCGTAGGCGGACCTTTAAGTCAGATGTGAAA
>MERGE52032ID
TACGGAGGGTGCAAGCGTTAATCGGAATCACTGGGCGTAAAGCGCGCGTAGGCGGTTTGATAAGTCAGATGTGAAA
>MERGE20310ID
TACGAAGGGGGCTAGCGTTGTTCGGAATTACTGGGCGTAAAGCGCGCGTAGGCGGATTGGTCAGTTAGGGGTGAAA
>MERGE2028ID
CACGAACTGTGCAAACGTTATTCGGAATCACTGGGCTTAAAGAGTTCGTAGGCGGCTATGCAAGTCAGATGTGAAA
>MERGE132758ID
TACGGGGGGAGCAAGCGTTGTCCGGAATCATTGGGCGTAAAGGGCACGTAGGTGGTTTTGTAAGTCGAATGTGAAA
>MERGE209755ID
TACGAAGGGGGCAAGCGTTGTTCGGAATAACTGGGCGTAAAGCGCACGTAGGCGGACATTTTAGTCAGAGGTGAAA
>MERGE79299ID
TACGTATGGTGCAAGCGTTGTTCGGATTTATTGGGCGTAAAGGGTCCGCAGGGGGTCTACCAAGTCTGATGTGAAA
>MERGE189678ID
AACGTAGGGAGCGAGCGTTATCCGGAATTACTGGGCGTAAAGCGCACGCAGGCTGTTAAGTAAGTTGGATGTGAAA
>MERGE126736ID
TACGGAGGGTGCAAGCGTTGTTCGGAATTACTGGGCGTAAAGCGCACGTAGGTGGTCTATTAAGTCAGATGTGAAA
>MERGE249953ID
TACGGAGGGTGCAAGCGTTGTCCGGATTTATTGGGTTTAAAGGGTGCGTAGGCGGCCCGTTAAGTCCGGGGTGAAA
>MERGE79612ID
TACGTATGTCTCAAGCGTTACCCGGAATCACTGGGTGTAAAGGGTTCGTAGGCGGTTAGATAAGTTGGATATGAAA
>MERGE59838ID
TACGGAGGGTGCAAGCGTTATCCGGAATTATTGGGTTTAAAGGGTTCGTAGGCGGGATATTAAGTCAGTGGTGAAA
>MERGE72668ID
TACGGGGGGTGCAAGCGTTACTCGGAATCACTGGGCGTAAAGAGCATGTAGGCTGGTTATTAAGTTGGAAGTGAAA
>MERGE37425ID
TACGGAGGATGCGAGCGTTATCCGGAATTATTGGGTTTAAAGGGTGCGTAGGCGGAATGGTAAGTCAGCGGTAAAA
>MERGE167625ID
TACGGAGGGGGTTAGCGTTGTTCGGAATTACTGGGCGTAAAGCGCGCGTAGGCGGACTATTAAGTCGAGGGTGAAA
>MERGE56435ID
TACGGAGGGTGCAAGCGTTAATCGGATTTACTGGGCGTAAAGCGTACGTAGGCGGTTTGATAAGTTGGATGTGAAA
>MERGE53861ID
TACGGAGGGTGCAAGCGTTAATCGGAATTACTGGGCGTAAAGCGCGCGTAGGCGGTCTGGTCAGTCAGATGTGAAA
>MERGE38124ID
TACGGAGGGAGCTAGCGTTGTTCGGAAATACTGGGCGTAAAGAGAACGTAGGCGGTCTAGTAAGTCAGGGGTGAAA
>MERGE60203ID
TACGGAGGGTGCAAGCGTTATCCGGATTTACTGGGTTTAAAGGGTGCGCAGGCGGGCTATTAAGTCAGTGGTGAAA
>MERGE8815ID
TACAGAGGGTGCGAGCGTTAATCGGAATTACTGGGCGTAAAGAGTGCGTAGGCGGACAAGTAAGTCAGATGTGAAA
>MERGE59355ID
TACGGAGGGTGCAAGCGTTATCCGGAATCATTGGGTTTAAAGGGTCCGTAGGCGGGTATTTAAGTCAGTGGTGAAA
>MERGE23677ID
TACGAAGGTGGCGAGCGTTGTTCGGATTCACTGGGCATAAAGGGCGTGTAGGCGGTCTGGTAAGCGGCGTGTGAAA
>MERGE55299ID
TACGGAGGGTGCAAGCGTTAATCGGAATTACTGGGCGTAAAGCGTGCGTAGGCGGCCTTTTAAGTTGGATGTGAAA
>MERGE247985ID
TACGGAGGGTGCAAGCGTTATCCGGATTTACTGGGTTTAAAGGGTGCGTAGGCGGACAATTAAGTCAGTGGTGAAA
>MERGE203900ID
TACAGAGGTCTCAAGCGTTGTTCGGAATCACTGGGCGTAAAGCGTGCGTAGGCGGTGGGGTAAGTCAGATGTGAAA
>MERGE50653ID
TACGGAGGGTCCGAGCGTTATCCGGATTCATTGGGTTTAAAGGGTGCGTAGGCGGCCATATAAGTCAGTAGTGAAA
>MERGE175772ID
TACGGAGGGTGCAAGCGTTATCCGGAATCACTGGGTTTAAAGGGTGCGTAGGCGGCAAAATAAGTCAGAGGTGAAA
>MERGE2023ID
CACGAACTGCGCGAACGTTATTCGGAATCATTGGGCTTAAAGAGTTCGTAGGCGGCCTGATAAGTTGGGTGTGAAA
>MERGE187156ID
TACGTAGGTGGCGAGCGTTATCCGGAATTACTGGGCGTAAAGCGCGCGCAGGCGGTTAAATAAGTTTGGCGTGAAA
>MERGE47852ID
TACGGAGGGTCCAAGCGTTATCCGGATTCATTGGGTTTAAAGGGTCCGCAGGCGGGCTAATAAGTCAGAGGTGAAA
>MERGE80928ID
TACTGGGGGAGCGAGCGTTGTTCGGAATCACTGGGCGTAAAGCGTGCGCAGGCGGATTGACAAGTCAGAAGTGAAA
>MERGE215359ID
TACGAAGGTCTCAAGCGTTGTTCGGATTTACTGGGCGTAAAGAGTCTGTAGGCGGTGTGGTAAGTCAGATGTGAAA
>MERGE17806ID
TACGAAGGGGACTAGCGTTGTTCGGAATTACTGGGCGTAAAGCGCGTGTAGGCTGATCAGTCAGTCAGGGGTGAAA
>MERGE61727ID
TACGGAGGGTGCAAGCGTTGCTCGGAATCACTGGGCGTAAAGCGCTCGCAGGCGGCTTGTTAAGTTGGGTGTGAAA
>MERGE30196ID
TACGGAAGGTGCAAGCGTTATCCGGAATCACTGGGTTTAAAGGGTGCGTAGGCTGTTCTATAAGTCAGAGGTGAAA
>MERGE54680ID
TACGGAGGGTGCAAGCGTTAATCGGAATTACTGGGCGTAAAGCGCGCGTAGGTGGTTATTTAAGTCAGATGTGAAA
>MERGE266989ID
TACGTAGGTGGCAAGCGTTGTCCGGATTTACTGGGCGTAAAGGGTGCGTAGGCGGACAATTAAGTCAGATGTGAAA
>MERGE8490ID
TACAGAGGGTGCAAGCGTTGTTCGGAATCACTGGGCGTAAAGCGCATGTAGGTGGTATAGTAAGTTGAATGTGAAA
>MERGE1994ID
CACGAACCGTCCAAACGTTATTCGGTATCACTGGGCTTAAAGCGTGCGTAGGCGGCTTGGAAGGTCAGAGGTGAAA
>MERGE251983ID
TACGGAGGGTGCGAGCGTTAATCGGAATCACTGGGCGTAAAGCGCACGTAGGTGGTTGAGTAAGTCAGATGTGAAA
>MERGE105428ID
TACGGAGGATCCAAGCGTTATCCGGAATCATTGGGTTTAAAGGGTCCGTAGGCGGTTTGATAAGTCAGTGGGGAAA
>MERGE77709ID
TACGTAGGGTGCGAGCGTTAATCGGAATTACTGGGCGTAAAGCGTGCGCAGGCGGTGATGTAAGACAGATGTGAAA
>MERGE26286ID
TACGAGGGGTGCAAGCGTTAATCGGAATTACTGGGCGTAAAGCGTACGTAGGCGGTTTTATAAGCAAGATGTGAAA
>MERGE396ID
AACGGGGGGGACAAGTGTTATTCATAATCATTGGGCGTAAAGCGCATGTAGGTTGTTAATTAAGTTTAAATTGAAA
>MERGE74623ID
TACGTAGGCCCCGAGCGTTACCCGGAGTTACTGGGCGTAAAGCGTCTGTAGCTGGGTCAGTAAGTCTATCTTTAAA
>MERGE245016ID
TACGGAGGGTGCAAGCGTTATCCGGAATCACTGGGTTTAAAGGGTGCGTAGGCGGATAGATAAGTCAAGGGTGAAA
>MERGE8931ID
TACAGAGGGTGCGAGCGTTAATCGGAATTACTGGGCGTAAAGCGCGCGTAGGCGGTTAGTTAAGTCAGATGTGAAA
>MERGE59273ID
TACGGAGGGTGCAAGCGTTATCCGGAATCATTGGGTTTAAAGGGTCCGTAGGCGGATAATTAAGTCAGAGGTGAAA
>MERGE53843ID
TACGGAGGGTGCAAGCGTTAATCGGAATTACTGGGCGTAAAGCGCGCGTAGGCGGTCAGATAAGTCAGATGTGAAA
>MERGE76409ID
TACGTAGGGTGCAAGCGTTAATCGGAATTACTGGGCGTAAAGCGTGCGCAGGCTGTTTTGTAAGTCAGATGTGAAA
>MERGE227341ID
TACGGAGGGGACTAGCGTTGTTCGGAATTACTGGGCGTAAAGCGTACGTAGGCGGATTAGTCAGTCAGAGGTGAAA
>MERGE176437ID
TACGGAGGGTGCAAGCGTTATCCGGAATTACTGGGTTTAAAGGGTGCGTAGGCGGCTTTATAAGTCAGGGGTGAAA
>MERGE78339ID
TACGTAGGTCCCAAGCGTTATCCGGATTTACTGGGCGTAAAGCGTCCGTAGCCGGTTTTATAAGTCTGATTTCAAA
>MERGE256699ID
TACGGGAGGGGCTAGCGTTATCTGGAATAACTGGGCGTAAAGCGTTCGTAGACTGTATTGTAAGTTATTTGTTAAA
>MERGE259874ID
TACGGGGGGGGTTAGCGTTGTTCGGAATTACTGGGCGTAAAGCGCACGTAGGCGGACTTTTAAGTTAGAGGTGAAA
>MERGE23381ID
TACGAAGGTCCCGAGCGTTATTCGGAATCACTGGGCGTAAAGAGTTCGTAGGCGGTTTGGTAAGTCAGGTGTGAAA
>MERGE54030ID
TACGGAGGGTGCAAGCGTTAATCGGAATTACTGGGCGTAAAGCGCGCGTAGGCGGTTCGTTAAGTGTGATGTGAAA
>MERGE245533ID
TACGGAGGGTGCAAGCGTTATCCGGAATCACTGGGTTTAAAGGGTGCGTAGGTGGCTCAATCAGTCAGAGGTGAAA
>MERGE9022ID
TACAGAGGGTGCGAGCGTTAATCGGAATTACTGGGCGTAAAGCGTGCGTAGGCGGCAAGACAAGTCAGATGTGAAA
>MERGE68584ID
TACGGAGGGTGCGAGCGTTATCCGGATTCATTGGGTTTAAAGGGTGCGTAGGCGGAATAATAAGTCAGGGGTGAAA
>MERGE42094ID
TACGGAGGGGGCTAGCGTTGTTCGGAATCACTGGGCGTAAAGCGTATGTAGGCGGATCAAAAAGTTAGATGTGAAA
>MERGE38091ID
TACGGAGGGAGCTAGCGTTATTCGGAATTACTGGGCGTAAAGCGCGCGTAGGCGGTCTATTAAGTCAGAGGTGAAA
>MERGE42467ID
TACGGAGGGGGCTAGCGTTGTTCGGAATTACTGGGCGTAAAGCGTACGCAGGCGGATAATTAAGTTAGAGGTGAAA
>MERGE68820ID
TACGGAGGGTGCGAGCGTTGTCCGGAATTATTGGGTTTAAAGGGTACGTAGGCGGTTAAATAAGTCGAAGTTGAAA
>MERGE26269ID
TACGAGGGGTGCAAGCGTTAATCGGAATTACTGGGCGTAAAGCGTACGTAGGCGGTCTATTAAGCAAGATGTGAAA
>MERGE79694ID
TACGTATGTCTCGAGCGTTACCCGGAATCACTGGGTGTAAAGGGTTCGTAGGCGGACTTATAAGTCAGATATGAAA
>MERGE62342ID
TACGGAGGGTGCAAGCGTTGTCCGGATTTATTGGGTTTAAAGGGTGCGTAGGCGGCCAAATAAGTCAGGGGTGAAA
>MERGE176432ID
TACGGAGGGTGCAAGCGTTATCCGGAATTACTGGGTTTAAAGGGTGCGTAGGCGGCGACATTAGTCAGAAGTGAAA
>MERGE48341ID
TACGGAGGGTCCAAGCGTTATCCGGATTTATTGGGTTTAAAGGGTCCGTAGGCGGGCTTATAAGTCAGAGGTGAAA
>MERGE388271ID
TACGGAGGAGGCAAGCGTTATCCGGAATGATTGGGCGTAAAGCGTCCGCAGGTGGCTGATCAAGTCTGCTGTTAAA
>MERGE7804ID
TACAGAGGGTGCAAGCGTTAATCGGAATTACTGGGCGTAAAGCGCGCGTAGGTGGTTCGTTAAGTTGGATGTGAAA
>MERGE10318ID
TACATAATCCCCAAGCGTTACTCGGAATTACTGGGTGTAAAGGGTTCGTAGGTGGATTTTTAAGTCAGATATGAAA
>MERGE80727ID
TACTGAAGGTGCGAGCGTTAATCGGAATTACTGGGCGTAAAGCGCGCGTAGGCGGCTTGTTAAGTCGGATGTGAAA
>MERGE124496ID
TACGGAGGGTGCAAGCGTTATCCGGAATTACTGGGTTTAAAGGGTGCGTAGGCGGCCAAATAAGTCAGACGTGAAA
>MERGE245098ID
TACGGAGGGTGCAAGCGTTATCCGGAATCACTGGGTTTAAAGGGTGCGTAGGCGGCCAAATAAGTCAGAGGTGAAA
>MERGE37087ID
TACGGAGGATGCAAGCGTTATCCGGATTTATTAGGTTTAAAGGGTGCGTAGGCTGAATAGTCAGTCAGTGGTGAAA
>MERGE77184ID
TACGTAGGGTGCAAGCGTTGTCCGGATTTATTGGGTTTAAAGGGTGCGCAGGTGGTCTGTTAAGTCAGTGGTTAAA
>MERGE20708ID
TACGAAGGGTCCGAGCGTTGCGCGGAATCACTGGGCTTAAAGCGTACGTAGGCTGGAACACAGGCGTCTTGTGAAA
>MERGE82346ID
AACGTAGGGAGCGAGCGTTATCCGGATTTATTGGGCGTAAAGCGCACGCAGGCGGTTTTTTAAGTTGGATGTGAAA
>MERGE60266ID
TACGGAGGGTGCAAGCGTTATCCGGATTTACTGGGTTTAAAGGGTGCGTAGGCGGATATTTAAGTCAGAGGTGAAA
>MERGE70639ID
TACGGGAAGGGCAAGCGTTATCCGGCATGACTGGGCGTAAAGAGTCCGTAGACTGTAAAGTAAGTTTTGCGTTAAA
>MERGE245580ID
TACGGAGGGTGCAAGCGTTATCCGGAATCACTGGGTTTAAAGGGTGCGTAGGTGGTTCTATAAGTCAGATGTGAAA
>MERGE54535ID
TACGGAGGGTGCAAGCGTTAATCGGAATTACTGGGCGTAAAGCGCGCGTAGGTGGCTATCTAAGCCAGATGTGAAA
>MERGE35881ID
TACGGAGGATCCAAGCGTTATCCGGATTTATTGGGTTTAAAGGGTCCGCAGGCGGATTATTAAGTCAGTGGTGAAA
>MERGE66059ID
TACGGAGGGTGCGAGCGTTAATCGGAATTACTGGGCGTAAAGCGCGCGTAGGCGGCTAGGTCAGTCGAATGTGAAA
>MERGE54754ID
TACGGAGGGTGCAAGCGTTAATCGGAATTACTGGGCGTAAAGCGCGCGTAGGTGGTTTGATAAGCTAGCTGTGAAA
>MERGE60177ID
TACGGAGGGTGCAAGCGTTATCCGGATTTACTGGGTTTAAAGGGTACGTAGGCGGTTAAATAAGTCAGATGTGAAA
>MERGE92255ID
TACGAACTGTGCGAACGTTATTCGGAATCACTGGGCTTAAAGGGTGCGTAGGCGGCTATGAAGGTCAGGTGTGAAA
>MERGE75350ID
TACGTAGGGGGCAAGCGTTATCCGGAATTACTGGGTGTAAAGGGTGCGTAGACGGTAATGTAAGTCAGGTGTGAAA
>MERGE38300ID
TACGGAGGGAGCTAGCGTTGTTCGGAATTACTGGGCGTAAAGCGCGCGTAGGCGGTCTATTAAGTCAGGGGTGAAA
>MERGE44949ID
TACGGAGGGGGTTAGCGTTGTTCGGAATTACTGGGCGTAAAGCGTACGTAGGCGGACTAATAAGTCAGAGGTGAAA
>MERGE2492ID
CACGTAAGGAGCGAGCGTTGTTCGGAATTATTGGGCGTAAAGGGCAAGCAGGCGGCCTTGTAAGTCTGGCGTGAAA
>MERGE62447ID
TACGGAGGGTGCAAGCGTTGTCCGGATTTATTGGGTTTAAAGGGTGCGTAGGTGGCCTTATAAGTCAGTGGTGAAA
>MERGE71565ID
TACGGGGGGAGCAAACGTTGTTCGGATTAACTGGGCGTAAAGGGGAAGTAGGCGGCTTGGTCAGTGGGACGTGAAA
>MERGE19719ID
TACGAAGGGGGCTAGCGTTGCTCGGAATTACTGGGCGTAAAGGGCGCGTAGGCGGACATTTAAGTCAGGGGTGAAA
>MERGE54025ID
TACGGAGGGTGCAAGCGTTAATCGGAATTACTGGGCGTAAAGCGCGCGTAGGCGGTTCGTTAAGTCAGATGTGAAA
>MERGE19900ID
TACGAAGGGGGCTAGCGTTGTTCGGAATCACTGGGCGTAAAGCGCGCGTAGGCGGGTTATTAAGTTAGGGGTGAAA
>MERGE79056ID
TACGTAGGTTCCAAGCGTTATCCGGATTTACTGGGCGTAAAGCGTCCGTAGCCGGTTGTATAAGTCTGTTTTCAAA
>MERGE68969ID
TACGGAGGGTGCGAGCGTTGTTCGGAATTATTGGGCGTAAAGAGCGTGTAGGCGGCTTAGTAAGTCTGATGTGAAA
>MERGE244989ID
TACGGAGGGTGCAAGCGTTATCCGGAATCACTGGGTTTAAAGGGTGCGTAGGCGGAGATTTAAGTCAGAGGTGAAA
>MERGE471224ID
TACGTAGGGCGCAAGCGTTGTCCGGATTTATTGGGTTTAAAGGGTGCGCAGGCGGTTTGATAAGTTAGTGGTGAAA
>MERGE25754ID
TACGAGGGGTCCTAGCGTTGTTCGGAATCATTGGGCGTAAAGCGGATGTAGGCGGAAATATAGGTCAGAAGTGAAA
>MERGE30816ID
TACGGACGGTCCTAGCGTTGTTCGGAATTACTGGGCGTAAAGCGCATGTAGGCGGAACAAAAAGTTAGAAGTGAAA
>MERGE38040ID
TACGGAGGGAGCGAGCGTTAATCGGAATTACTGGGCGTAAAGCGCGCGTAGGCGGCTTTGTTAGTCGGATGTGAAA
>MERGE232009ID
TACGGAGGGGGTTAGCGTTGTTCGGAATTACTGGGCGTAAAGCGCACGTAGGCGGACCATTAAGTTAGGGGTGAAA
>MERGE283900ID
TACGGAGGGGGTTAGCGTTGTTCGGAATTACTGGGCGTAAAGCGTACGTAGGCGGACTAGTCAGTCAGAGGGGAAA
>MERGE232084ID
TACGGAGGGGGTTAGCGTTGTTCGGAATTACTGGGCGTAAAGCGCACGTAGGCGGACTAGTCAGTTAGAGGGGAAA
>MERGE23135ID
TACGAAGGTCCCAAGCGTTGTTCGGAATAACTGGGCGTAAAGCGTGTGTAGGCTGCGCGGAAAGTCAGATGTGAAA
>MERGE62423ID
TACGGAGGGTGCAAGCGTTGTCCGGATTTATTGGGTTTAAAGGGTGCGTAGGCGGTTTATTAAGTCAGTGGTGAAA
>MERGE75526ID
TACGTAGGGGGCAAGCGTTGTCCGGATTTATTGGGCGTAAAGAGCTCGTAGGCGGTTCAGTAAGTCGGGTGTGAAA
>MERGE114174ID
TACGGAGGGGGTTAGCGTTGTTCGGAATTACTGGGCGTAAAGCGTACGTAGGCGGATTAATCAGTCAGAGGGGAAA
>MERGE283046ID
TACGGAGGGGGCTAGCGTTGTTCGGAATTACTGGGCGTAAAGCGCACGTAGGCGGACTATTAAGTGAGGGGGGAAA
>MERGE247579ID
TACGGAGGGTGCAAGCGTTATCCGGATTCACTGGGTTTAAAGGGTGCGTAGGCGGGTCTCCAAGTCAGTGGTGAAA
>MERGE78968ID
TACGTAGGTGGCGAGCGTTGTCCGGAATTACTGGGTGTAAAGGGCGTGTAGGCGGGAATGTAAGTCAGATGTGAAA
>MERGE135843ID
TACGTAGGGGGCGAGCGTTGTCCGGATTTATTGGGCGTAAAGGGCTCGTAGGCGGTTTAGCAAGTCGATCGTGAAA
>MERGE167244ID
TACGGAGGGGGTTAGCGTTGTTCGGAATTACTGGGCGTAAAGCGCACGTAGGCGGACTAGTAAGTAAGAGGGGAAA
>MERGE37207ID
TACGGAGGATGCAAGCGTTATCCGGATTTATTGGGTTTAAAGGGTGCGTAGGCGGAAAAGTAAGTCAGTGGTGAAA
>MERGE74980ID
TACGTAGGGCGCAAGCGTTGTCCGGAATTATTGGGCGTAAAGAGCTCGTAGGCGGTCTGTCGCGTCTGCTGTGAAA
>MERGE57117ID
TACGGAGGGTGCAAGCGTTACTCGGAATCACTGGGCGTAAAGAGCGTGTAGGCGGATAAGTAAGTCAGAAGTGAAA
>MERGE247008ID
TACGGAGGGTGCAAGCGTTATCCGGAATTACTGGGTTTAAAGGGTGCGTAGGCGGCCTAATAAGTCAGAGGTGAAA
>MERGE79136ID
TACGTATGGGGCAAGCGTTGTTCGGAATTATTGGGCGTAAAGGGCGTCTAGGCGGGAAATTAAGTTAGATGTGAAA
>MERGE43819ID
TACGGAGGGGGTTAGCGTTGTTCGGAATTACTGGGCGTAAAGCGCACGTAGGCGGACCAGAAAGTATGGGGTGAAA
>MERGE45172ID
TACGGAGGGGGTTAGCGTTGTTCGGAATTACTGGGCGTAAAGCGTACGTAGGCGGATTAGTAAGTTAGAGGGGAAA
>MERGE58176ID
TACGGAGGGTGCAAGCGTTATCCGGAATCACTGGGTTTAAAGGGTACGTAGGCGGTTAATTAAGTCAGACGTCAAA
>MERGE94018ID
TACGAAGGGCCCGAGCGTTATTCGGAATCACTGGGCGTAAAGGGAGCGTAGGCGGCGCGGTAAGTCAGATGTGAAA
>MERGE439ID
AACGTAGGGGCCAAGCGTTATCCGGAATTACTGGGCGTAAAGCGCGCGCAGGCGGTTATGAAAGTTGGATGTGAAA
>MERGE79051ID
TACGTAGGTTCCAAGCGTTATCCGGATTTACTGGGCGTAAAGCGTCCGTAGCCGGTCGTATAAGTCTGTTTTCAAA
>MERGE2111ID
CACGAGGGGTGCAAGCGTTGTTCGGAATCACTGGGCGTAAAGAGAGCGTAGGTGGGCGATCAAGTCAGATGTTTAA
>MERGE42345ID
TACGGAGGGGGCTAGCGTTGTTCGGAATTACTGGGCGTAAAGCGCGCGTAGGCGGACTTTCAAGTCAGGGGTGAAA
>MERGE4265ID
GACGAACCGTCCAAACGTTATTCGGTATTACTGGGCTTAAAGCGTGCGTAGGCGGCCTAGAAGGTGAGATGTGAAA
>MERGE127061ID
TACGGAGGGTGCAAGCGTTGTTCGGATTCACTGGGCATAAAGAGCACGTAGGCGGCTCGCTCAGTCAGGTGTGAAA
>MERGE76306ID
TACGTAGGGTGCAAGCGTTAATCGGAATTACTGGGCGTAAAGCGTGCGCAGGCGGTGATGTAAGACAGTTGTGAAA
>MERGE247882ID
TACGGAGGGTGCAAGCGTTATCCGGATTTACTGGGTTTAAAGGGTCCGCAGGTGGGTCGATAAGTCAGGGGTGAAA
>MERGE130199ID
TACGGAGGGTGCGAGCGTTATCCGGAATCACTGGGTTTAAAGGGTGCGCAGGCGGCGCGCTAAGTCAGGGGTGAAA
>MERGE65582ID
TACGGAGGGTGCGAGCGTTAATCGGAATTACTGGGCGTAAAGCGCATGCAGGCGGTTACTCAAGTCAGATGTGAAA
>MERGE77177ID
TACGTAGGGTGCAAGCGTTGTCCGGATTTATTGGGTTTAAAGGGTGCGCAGGCGGTTAATTAAGTTAGTGGTGAAA
>MERGE56866ID
TACGGAGGGTGCAAGCGTTACTCGGAATCACTGGGCGTAAAGAGAATGTAGGCGGGGAGATAAGTTTGAAGTGAAA
>MERGE9754ID
TACAGAGGTGGCGAACGTTGTTCGGATTTACTGGGCGTAAAGGGTCCGCAGGCGGATCGGTATGTCAGATGTGAAA
>MERGE262243ID
TACGTACCGGACAAACGTTATTCGGAATCACTGGGCTTAAAGAGTACGTAGGCTGTTTTGTAGGTGAGATGTGAAA
>MERGE9474ID
TACAGAGGTCCCAAGCGTTGTTCGGATTCACTGGGCGTAAAGAGTGCGTAGGTGGCTAGGTAAGTTTGATGTGAAA
>MERGE79609ID
TACGTATGTCTCAAGCGTTACCCGGAATCACTGGGTGTAAAGGGTTCGTAGGCGGTTAAATAAGTTGGATATGAAA
>MERGE54356ID
TACGGAGGGTGCAAGCGTTAATCGGAATTACTGGGCGTAAAGCGCGCGTAGGCGGTTTGTTAAGTTAGATGTGAAA
>MERGE20507ID
TACGAAGGGGGCTAGCGTTGTTCGGATTTACTGGGCGTAAAGCGCACGTAGGCGGATCGTTAAGTTAGAGGTGAAA
>MERGE74445ID
TACGTACTGTGCGAACGTTATTCGGAATCACTGGGCTTAAAGGGTGCGTAGGCGGCTTGATAAGTCAGGTGTGAAA
>MERGE55468ID
TACGGAGGGTGCAAGCGTTAATCGGAATTACTGGGCGTAAAGCGTGCGTAGGCGGTTTGTTAAGCGAGATGTGAAA
>MERGE69005ID
TACGGAGGGTGCGAGCGTTGTTCGGATTTACTGGGCGTAAAGGGTGCGTAGGCGGATATAAAGGTCAGATGTGAAA
>MERGE89503ID
TACAGAGGTGGCGAACGTTGTTCGGATTTACTGGGCGTAAAGGGTCCGCAGGCGGCTCGGTGTGTCAGATGTGAAA
>MERGE113981ID
TACGGAGGGGGTTAGCGTTGTTCGGAATTACTGGGCGTAAAGCGCGCGTAGGCGGATTGGAAAGTTAGAGGTGAAA
>MERGE9757ID
TACAGAGGTGGCGAACGTTGTTCGGATTTACTGGGCGTAAAGGGTCCGCAGGCGGATCGGTGTGTCAGATGTGAAA
>MERGE40020ID
TACGGAGGGGCCAAGCGTTATCCGGAATCATTGGGTTTAAAGGGTCCGTAGGCGGGCTATTAAGTCAGAGGTGAAA
>MERGE40515ID
TACGGAGGGGGCAAGCGTTATTCGGATTTACTGGGCGTAAAGCGCACGTAGGTGGCATGATAAGTCAAAGGTGAAA
>MERGE103046ID
TACGGAAGGTGCAAGCGTTATCCGGAATCACTGGGTTTAAAGGGTGCGTAGGCTGTTTTATAAGTCAGAAGTGAAA
>MERGE59293ID
TACGGAGGGTGCAAGCGTTATCCGGAATCATTGGGTTTAAAGGGTCCGTAGGCGGATTTGTAAGTCAGTGGTGAAA
>MERGE297684ID
GACGAACCGACCGAACGTTATTCGGAATTACTGGGCTTAAAGGGTGCGTAGGCGGCCATGCAAGTCAGATGTGAAA
>MERGE50559ID
TACGGAGGGTCCGAGCGTTATCCGGAATTATTGGGTTTAAAGGGTCCGTAGGCGGGTCATTAAGTCAGGGGTGAAA
>MERGE44579ID
TACGGAGGGGGTTAGCGTTGTTCGGAATTACTGGGCGTAAAGCGCATGTAGGCGGATTGGAAAGTTGGGGGTGAAA
>MERGE78791ID
TACGTAGGTGGCAAGCGTTGTCCGGATTTATTGGGCGTAAAGCGAGCGCAGGCGGTTTCTTAAGTCTGATGTGAAA
>MERGE8492ID
TACAGAGGGTGCAAGCGTTGTTCGGAATCACTGGGCGTAAAGCGCATGTAGGTGGTTTGAAAAGTCTGATGTGAAA
>MERGE133898ID
TACGGGGGGTGCAAGCGTTATTCGGAATCATTGGGCGTAAAGGGCACGTAGGCGGCCTGGTAAGTCAGATGTGAAA
>MERGE55231ID
TACGGAGGGTGCAAGCGTTAATCGGAATTACTGGGCGTAAAGCGTGCGCAGGCAGTTTTATAAGTCAGATGTGAAA
>MERGE9741ID
TACAGAGGTGGCAAGTGTTGTTCGGATTTACTGGGCGTAAAGGGTCCGCAGGCGGTCCTGTGTGTCGGATGTGAAA
>MERGE3456ID
GACAGAGGGTGCAAACGTTGTTCGGAATTACTGGGCGTAAAGCGCGTGTAGGCGGCACTGTAGGTCGGATGTGAAA
>MERGE44854ID
TACGGAGGGGGTTAGCGTTGTTCGGAATTACTGGGCGTAAAGCGCGCGTAGGTGGTTTGTTAAGTTGGATGTGAAA
>MERGE25215ID
TACGAGGGGGGCGAGCGTTATCCGGAATTATTGGGCGTAAAGTGTTTGTAGGCGGTATTTGTTGTTATATATCAAA
>MERGE79787ID
TACGTATGTCTCGAGCGTTACCCGGAATCACTGGGTGTAAAGGGTTCGTAGGTGGCTTGAAAAGTTGGATATGAAA
>MERGE22535ID
TACGAAGGGTGCGAGCGTTGTTCGGATTTATTGGGCGTAAAGCGGGTGCAGGCGGATACGTAAGTCAGATGTGAAA
>MERGE130256ID
TACGGAGGGTGCGAGCGTTATCCGGAATTATTGGGTTTAAAGGGTACGCAGGCGGCTTAATAAGTCAGTGGTGAAA
>MERGE26274ID
TACGAGGGGTGCAAGCGTTAATCGGAATTACTGGGCGTAAAGCGTACGTAGGCGGTTTAATAAGCAAGATGTGAAA
>MERGE2752ID
CACGTAAGGTGCGAGCGTTGTTCGGAATTATTGGGCGTAAAGGGCTCGTAGGCGGCCTGCCAAGTCTCACGTGAAA
>MERGE53484ID
TACGGAGGGTGCAAGCGTTAATCGGAATTACTGGGCGTAAAGCGCGCGTAGGCGGCTATTTAAGTCAGATGTGAAA
>MERGE2000ID
CACGAACCGTCCAAACGTTATTCGGTATCACTGGGCTTAAAGCGTTCGTAGGCGGCCTGGAAGGTGAGATGTGAAA
>MERGE74610ID
TACGTAGGCCCCAAGCATTATCCGAAATTACTGGGCGTAAAGCGATCGAAGGCGGTCTATTAAGTCTGGCGTTAAA
>MERGE240021ID
TACGGAGGGTGCAAGCGTTAATCGGAATTACTGGGCGTAAAGCGCACGTAGGCGGTTTATTAAGTCGGCTGTGAAA
>MERGE142161ID
CACGTAGGGGGCAAGCGTTGTCCGGATTTATTGGGCGTAAAGAGCTCGTAGGCTGTTCGGTAAGTCGGGTGTGAAA
>MERGE78369ID
TACGTAGGTCCCAAGCGTTATCCGGATTTACTGGGCGTAAAGCGTCTGTAGCTGGTTATATAAGTCTGTTTTCAAA
>MERGE14247ID
TACGAAGAGAACGAGCGTTACTCATTGTAATTTGGTGTAAAGGGTTCGTAGGTTGTATTGAGGTTGTTTTAGGTAA
>MERGE71371ID
TACGGGGGATGCAAGCGTTATCCGGAATCATTGGGCGTAAAGCGCCTGTAGGTTGTTTAACAAGTCTGTTGTTAAA
>MERGE37218ID
TACGGAGGATGCAAGCGTTATCCGGATTTATTGGGTTTAAAGGGTGCGTAGGCGGAAGATTAAGTCAGTGGTGAAA
>MERGE76004ID
TACGTAGGGTGCAAGCGTTAATCGGAATTACTGGGCGTAAAGAGTGCGCAGGCGGCTCTCTAAGACAGGTGTGAAA
>MERGE72395ID
TACGGGGGGTGCAAGCGTTAATCGGAATTACTGGGCGTAAAGCGTGCGTAGGTGGTTTTGTAAGTTGGCTGTGAAA
>MERGE3141ID
CACGTAGGGTCCAAGCGTTGTCCGGATTTATTGGGCGTAAAGAGCTCGTAGGTGGTTTGGTAAGTCGGATGTGAAA
>MERGE75343ID
TACGTAGGGGGCAAGCGTTATCCGGAATTACTGGGTGTAAAGGGTGCGTAGACGGCACTGACAGTCAGATGTGAAA
>MERGE74604ID
TACGTAGGATGCGAGCGTTGTTCGGAATTATTGGGCGTAAAGAGTACGTAGGCGGTTTGTTAAGTCTATTATCAAA
>MERGE35176ID
TACGGAGGATCCAAGCGTTATCCGGAATTATTGGGTTTAAAGGGTCCGTAGGTGGATAATTAAGTCAGAGGTGAAA
>MERGE2555ID
CACGTAAGGAGCGAGCGTTGTTCGGAATTATTGGGCGTAAAGGGCGTGTAGGCGGTTAATTAAGTCTTATTTGAAA
>MERGE62345ID
TACGGAGGGTGCAAGCGTTGTCCGGATTTATTGGGTTTAAAGGGTGCGTAGGCGGCCAATTAAGTCAGTGGTGAAA
>MERGE63648ID
TACGGAGGGTGCAAGCGTTGTTCGGATTTATTGGGCGTAAAGCGAGTGTAGGCGGTTTAGCAAGTCGGGTGTGAAA
>MERGE185553ID
TACGTAGGGGGCGAGCGTTATCCGGAATTACTGGGCGTAAAGGGTGCGTAGGCGGCCTTTTAAGTCAGATGTGAAA
>MERGE39062ID
TACGGAGGGCGCAAACGTTGCTCGGAATCATTGGGCGTAAAGCGTACGTAGGCGGTCTATTAAGTCTGATGTGAAA
>MERGE22694ID
TACGAAGGGTGCTAGCGTTGTTCGGAATCATTGGGCGTAAAGCGTGCGTAGGCGGCATGATAAGTCAGCTGTGAAA
>MERGE71972ID
TACGGGGGGGGCAAGCGTTATTCGGAATTATTGGGCGTAAAGGGCACGTAGGCGGCCTGTCAAGTCAAAGGTGAAA
>MERGE3028ID
CACGTAGGGCGCAAGCGTTGTCCGGATTTATTGGGCGTAAAGAGCTCGTAGGTGGTTCAGTAAGTCGGATGTGAAA
>MERGE45153ID
TACGGAGGGGGTTAGCGTTGTTCGGAATTACTGGGCGTAAAGCGTACGTAGGCGGATTAGCAAGTTAGGGGTGAAA
>MERGE80935ID
TACTGGGGGAGCGAGCGTTGTTCGGAATCACTGGGCGTAAAGCGTGCGCAGGCGGATTGGATAGTCAGAAGTGAAA
>MERGE79729ID
TACGTATGTCTCGAGCGTTACCCGGAATCACTGGGTGTAAAGGGTTCGTAGGCGGCTAGATAAGTTGGATATTAAA
>MERGE53427ID
TACGGAGGGTGCAAGCGTTAATCGGAATTACTGGGCGTAAAGCGCGCGTAGGCGGCCTGGTCAGTCAGATGTGAAA
>MERGE143937ID
GACGGGGGGGGCAAGTGTTCTTCGGAATGACTGGGCGTAAAGGGCACGTAGGCGGTGAATCGGGTTGAAAGTGAAA
>MERGE109938ID
TACGGAGGGGGCAAGCGTTAATCGGAATTACTGGGCGTAAAGCGCGCGTAGGCGGTTTGTTAAGTCGGATGTGAAA
>MERGE227138ID
TACGGAGGGGACTAGCGTTGTTCGGAATTACTGGGCGTAAAGCGCACGTAGGCGGACTATCCAGTCAGAGGTGAAA
>MERGE52628ID
TACGGAGGGTGCAAGCGTTAATCGGAATTACTGGGCGTAAAGAGTACGTAGGCGGCTTTACAAGTCGGGGGTGAAA
>MERGE34092ID
TACGGAGGATCCAAGCGTTATCCGGAATCATTGGGTTTAAAGGGTCCGTAGGTGGGCTAATCAGTCAGAGGTGAAA
>MERGE463301ID
TACGGGGGATGCAAGCGTTATCCGGAATCATTGGGCGTAAAGAGTCTGTAGGTCGCTTGATAAGTCTGCTGTTAAA
>MERGE34482ID
TACGGAGGATCCAAGCGTTATCCGGAATCATTGGGTTTAAAGGGTTCGTAGGCTGTTTGATAAGTCAGTGGTGAAA
>MERGE265555ID
TACGTAGGGTGCAAGCGTTGTCCGGATTTATTGGGTTTAAAGGGTGCGCAGGCGGCTTATTAAGTCAGTGGTAAAA
>MERGE71552ID
TACGGGGGGAACGAGCATTATTCAAAATGATTCGGCGTAAAGGGTTTGTAGGTTGTTTTTTAAGTTGAAAAAAAAA
>MERGE11105ID
TACATAGGGTGCAAGCGTTAATCGGAATTACTGGGCGTAAAGCGTTCGCAGGCGGTTTTATAAGTCAGATGTGAAA
>MERGE121369ID
TACGGAGGGTGCAAGCGTTAATCGGAATTACTGGGCGTAAAGCGTACGCAGGCTGTCAGGTCAGTCAGATGTGAAA
>MERGE24756ID
TACGAGAGGGGCTAGTGTTATTCGAAATTACTGGGCGTAAAGGGTAAGTAGGTTGTTTATTAAGTTGTAGGTTAAA
>MERGE46049ID
TACGGAGGGTACAAGCGTTAATCGGAATTACTGGGCGTAAAGCGCGCGTAGGCGGTTATTTAAGTCAGATGTGAAA
>MERGE421975ID
TACGGAGGGTCCGAGCGTTATCCGGAATTATTGGGTTTAAAGGGTCCGTAGGCGGGCCGGTAAGTCAGTGGGGAAA
>MERGE417ID
AACGTAGGAGGCAAGCGTTATCCGGAGTTACTGGGCGTAAAGCGCGTGCAGGTGGATTGTTAAGTTACTCATGAAA
>MERGE2411ID
CACGGGGGGAGCAAGCGTTGTCCGGAATTACTAGGCGTAAAGGGCAAGTAGGCGGAATTGTAAGTCAGATGTTAAA
>MERGE291ID
AACGAAGAGGGCGAGCGTTTTCCACAAGGACTGGGCGTAAAACGTGAGTGGGTTGGTTTTTTATTAAGAATTAGAC
>MERGE60629ID
TACGGAGGGTGCAAGCGTTATCCGGATTTATTGGGTTTAAAGGGTACGTAGGCGGTAATATAAGTCAGTGGTGAAA
>MERGE23316ID
TACGAAGGTCCCAAGCGTTGTTCGGATTTACTGGGCGTAAAGAGTTCGTAGGCGGCAAGGTAAGTCAGATGTGAAA
>MERGE44243ID
TACGGAGGGGGTTAGCGTTGTTCGGAATTACTGGGCGTAAAGCGCACGTAGGCGGATTATTAAGTTAGAGGTGAAA
>MERGE74666ID
TACGTAGGGACCAAGCGTTATCCGGATTTATTGGGCGTAAAGCGTGCGTAGGCGGTTTATTAAGTCCAAGGTTAAA
>MERGE58518ID
TACGGAGGGTGCAAGCGTTATCCGGAATCACTGGGTTTAAAGGGTGCGTAGGCTGATGAGTCAGTCAGAGGTGAAA
>MERGE232025ID
TACGGAGGGGGTTAGCGTTGTTCGGAATTACTGGGCGTAAAGCGCACGTAGGCGGACTAATAAGTCAGAGGGGAAA
>MERGE60911ID
TACGGAGGGTGCAAGCGTTATCCGGATTTATTGGGTTTAAAGGGTCCGTAGGTGGGCTAATAAGTCAGTGGTGAAA
>MERGE54829ID
TACGGAGGGTGCAAGCGTTAATCGGAATTACTGGGCGTAAAGCGCGCGTAGGTGGTTTGTTAAGTCAGATGTGAAA
>MERGE39244ID
TACGGAGGGCGCAAGCGTTATTCGGAATCACTGGGCATAAAGAGCATGTAGGCGGTCATTTAAGTCGGATGTGAAA
>MERGE74001ID
TACGTAAGGTGCGAGCGTTGTTCGGAATTATTGGGCGTAAAGGGCTCGTAGGCGGCTTGCCAAGTCTTTCGTGAAA
>MERGE220104ID
TACGGAGAGGGCAAGCGTTGTTCGGAATCACTGGGCATAAAGCGCACGTAGGCGGATCGGTTAGTCGGTTGTGAAA
>MERGE39252ID
TACGGAGGGCGCAAGCGTTGCTCGGAATCACTGGGCGTAAAGCGAACGCAGGCGGTCTGTTAAGTTGGGTGTGAAA
>MERGE44682ID
TACGGAGGGGGTTAGCGTTGTTCGGAATTACTGGGCGTAAAGCGCGCGTAGGCGGATTAGAAAGTTGGGGGGGAAA
>MERGE75761ID
TACGTAGGGTCCGAGCGTTGTCCGGAATTACTGGGCGTAAAGAGCTCGTAGGTGGTTTGTCGCGTTGTTCGTGAAA
>MERGE78568ID
TACGTAGGTCGCAAGCGTTATTCGGATTTACTGGGCGTAAAGCGTCCGCAGCCGGTAATATAAGTCTACTTTTAAA
>MERGE52850ID
TACGGAGGGTGCAAGCGTTAATCGGAATTACTGGGCGTAAAGCGCACGCAGGCGGTTGATTGAGTCAGATGTGAAA
>MERGE6370ID
TACAGAGACTGCAAGCGTTATTCGGATTCACTGGGCGTAAAGGGTGCGCAGGCGGTCGTGTGTGTTAGATGTGAAA
>MERGE52983ID
TACGGAGGGTGCAAGCGTTAATCGGAATTACTGGGCGTAAAGCGCACGTAGGCGGTGTGTTAAGTTGGATGTGAAA
>MERGE182670ID
TACGGGAGGGGCAAGCGTTATTCGAAATGATTGGGCGTAAAGAGTCCGTAGATTGTAAAATAAGTTATTTGTTAAA
>MERGE65498ID
TACGGAGGGTGCGAGCGTTAATCGGAATTACTGGGCGTAAAGCGCACGTAGGCGGTTTGTTAAGTGAGATGTGAAA
>MERGE7175ID
TACAGAGGGTGCAAACGTTGTTCGGAATTACTGGGCGTAAAGCGCGTGTAGGCGGCATGGCAAGTCGGATGTGAAA
>MERGE14169ID
TACGAACTGTGCAAACGTTATTCGGAATCACTGGGCTTAAAGGGTGCGTAGGCGGACTTGAAGGTCTGATGTGAAA
>MERGE47912ID
TACGGAGGGTCCAAGCGTTATCCGGATTCATTGGGTTTAAAGGGTGCGCAGGCGGGCCTTTAAGTCAGTGGTGAAA
>MERGE118159ID
TACGGAGGGTCCGAGCGTTATCCGGAATTATTGGGTTTAAAGGGTCCGTAGGCGGGCGGTTAAGTCAGTGGTGAAA
>MERGE60978ID
TACGGAGGGTGCAAGCGTTATCCGGATTTATTGGGTTTAAAGGGTGCGTAGGCGGAAATATAAGTCAGTGGTGAAA
>MERGE52939ID
TACGGAGGGTGCAAGCGTTAATCGGAATTACTGGGCGTAAAGCGCACGTAGGCGGATTAGTAAGTTAGAGGTGAAA
>MERGE52890ID
TACGGAGGGTGCAAGCGTTAATCGGAATTACTGGGCGTAAAGCGCACGCAGGTGGCTAGGTAAGTCGGATGTGAAA
>MERGE216751ID
TACGAGGGGAACAAGTGTTATTCGTACTGATTGGGCGTAAAGGGTGCGTAGGTTGTTAATTAAGTTTGAAGTTAAA
>MERGE78570ID
TACGTAGGTCGCAAGCGTTATTCGGATTTACTGGGCGTAAAGCGTCCGCAGCCGGTGATATAAGTCTACTTTTAAA
>MERGE57237ID
TACGGAGGGTGCAAGCGTTACTCGGAATCACTGGGCGTAAAGAGCGTGTAGGCGGATTGATAAGTTGGAAGTGAAA
>MERGE78547ID
TACGTAGGTCGCAAGCGTTATCCGGATTTACTGGGCGTAAAGCGTCCGCAGCCGGTTGTATAAGTCTACTTTTAAA
>MERGE13398ID
TACGAAAGGGGCGAGCGTTATTCAGTTTGATTTGGTGTAAAGGGTTCGTAGGCGGTAATAAGGTTGTTTAAAATAA
>MERGE71624ID
TACGGGGGGAGCAAGCGTTGTCCGGAATCATTGGGCGTAAAGGGTGCGTAGGTGGTATTGTAAGTCGAATGTGAAA
>MERGE37672ID
TACGGAGGATTCGAGCGTTATCCGGAATCATTGGGTTTAAAGGGTTCGTAGGCGGGTTTGTAAGTCAGTGGTGAAA
>MERGE45212ID
TACGGAGGGGGTTAGCGTTGTTCGGAATTACTGGGCGTAAAGCGTACGTAGGCGGATTATTAAGTGAGAGGTGAAA
>MERGE126600ID
TACGGAGGGTGCAAGCGTTGTTCGGAATCATTGGGCGTAAAGCGCGTGTAGGCGGCCGGCTAAGTCTGGTGTGAAA
>MERGE74156ID
TACGTAAGTCCCAAGTGTTATCCGGAATTATTGGGTGTAAAGGGTTCGTAGGCGGACTACTAAGTTGGATATTAAA
>MERGE53970ID
TACGGAGGGTGCAAGCGTTAATCGGAATTACTGGGCGTAAAGCGCGCGTAGGCGGTTAGTTAAGTTGGATGTGAAA
>MERGE53158ID
TACGGAGGGTGCAAGCGTTAATCGGAATTACTGGGCGTAAAGCGCATGCAGGTGGTTCATTAAGTCAGATGTGAAA
>MERGE247021ID
TACGGAGGGTGCAAGCGTTATCCGGAATTACTGGGTTTAAAGGGTGCGTAGGCGGCCTTGTAAGTCAGGCGTGAAA
>MERGE61067ID
TACGGAGGGTGCAAGCGTTATCCGGATTTATTGGGTTTAAAGGGTGCGTAGGCGGGGTATTAAGTCAGTGGTGAAA
>MERGE77929ID
TACGTAGGGTGCGAGCGTTATCCGGAATTATTGGGCGTAAAGAGCTCGTAGGCGGTTTGTCGCGTCTGCTGTGAAA
>MERGE78540ID
TACGTAGGTCGCAAGCGTTATCCGGATTTACTGGGCGTAAAGCGTCCGCAGCCGGTGATATAAGTCTACTTTTAAA
>MERGE227948ID
TACGGAGGGGGCAAGCGTTATTCGGATTTACTGGGCGTAAAGCGCACGTAGGTGGCAATGTAAGTCACAGGTGAAA
>MERGE94954ID
TACGAAGGGGGCAAGCGTTGTTCGGAATAACTGGGCGTAAAGCGCACGTAGGCGGACATTTAAGTCAGAGGTGAAA
>MERGE23302ID
TACGAAGGTCCCAAGCGTTGTTCGGATTCACTGGGCGTAAAGGGAGCGTAGGCTGTGCGGTAAGTCAGATGTGAAA
>MERGE227942ID
TACGGAGGGGGCAAGCGTTATTCGGATTTACTGGGCGTAAAGCGCACGTAGGCGGCATAGCAAGTCGCAGGTGAAA
>MERGE48326ID
TACGGAGGGTCCAAGCGTTATCCGGATTTATTGGGTTTAAAGGGTCCGTAGGCGGGACGGTAAGTCAGTGGTGAAA
>MERGE2759ID
CACGTAAGGTGCGAGCGTTGTTCGGAATTATTGGGCGTAAAGGGCTTGTAGGCGGTTTCATAAGTCTGGAGTAAAA
>MERGE133068ID
TACGGGGGGGGCAAGCGTTGTCCGGAATCACTGGGCGTAAAGGGCGTGTAGGCGGGATGGTCAGTTAGAGGTGAAA
>MERGE2943ID
CACGTAGGGAGCAAGCGTTGTCCGGATTTATTGGGCGTAAAGAGCTCGTAGGCGGTTTTGTAAGTCGGATGTGAAA
>MERGE61868ID
TACGGAGGGTGCAAGCGTTGTCCGGAATCACTGGGTGTAAAGGGTGTGTAGGCGGGATTGTAAGTCAGAGGTGAAA
>MERGE8528ID
TACAGAGGGTGCAAGCGTTGTTCGGAATCATTGGGCGTAAAGCGCGCGTAGGCGGTTACGTAAGTCTGATGTGAAA
>MERGE36831ID
TACGGAGGATGCAAGCGTTATCCGGAATCACTGGGTTTAAAGGGTGCGTAGGCGGGCTAATTAGTCAGAGGTGAAA
>MERGE55169ID
TACGGAGGGTGCAAGCGTTAATCGGAATTACTGGGCGTAAAGCGTACGTAGGCGGTTTACTAAGTCAGATGTGAAA
>MERGE37136ID
TACGGAGGATGCAAGCGTTATCCGGATTTATTGGGTTTAAAGGGTCCGCAGGCGGACTATTAAGTCAGTGGTGAAA
>MERGE212264ID
TACGAAGGGTGCAAGCGTTATCCGGATTTATTGGGTTTAAAGGGTGCGTAGGCGGGGCGTTAAGTCAGTGGTGAAA
>MERGE62409ID
TACGGAGGGTGCAAGCGTTGTCCGGATTTATTGGGTTTAAAGGGTGCGTAGGCGGTCCGTTAAGTCAGTGGTGAAA
>MERGE192374ID
GACAGAGGGTGCGAACGTTGCTCGGAATTACTGGGCGTAAAGCGCGTGTAGGCGGACCGATTAGTCGGGTGTGAAA
>MERGE65739ID
TACGGAGGGTGCGAGCGTTAATCGGAATTACTGGGCGTAAAGCGCATGCAGGTGGTTCACTAAGTCAGATGTGAAA
>MERGE43937ID
TACGGAGGGGGTTAGCGTTGTTCGGAATTACTGGGCGTAAAGCGCACGTAGGCGGATCAGAAAGTTAGGGGGGAAA
>MERGE75445ID
TACGTAGGGGGCAAGCGTTATCCGGATTTACTGGGTGTAAAGGGTACGTAGGCGGTCGCTTAAGTCAGATGTGAAA
>MERGE117882ID
TACGGAGGGTCCGAGCGTTATCCGGAATCATTGGGTTTAAAGGGTCCGTAGGCGGACGTCTAAGTCAGTGGTGAAA
>MERGE67582ID
TACGGAGGGTGCGAGCGTTAATCGGAATTACTGGGCGTAAAGGGCACGCAGGCGGCCTGTTAAGTTAGATGTGAAA
>MERGE78502ID
TACGTAGGTCGCAAGCATTATCCGGATTTACTGGGCGTAAAGCGTCCGCAGGTTGTTTAATAAGTCAGAGGTTAAA
>MERGE59707ID
TACGGAGGGTGCAAGCGTTATCCGGAATTACTGGGTTTAAAGGGTGCGTAGGCGGCTATGTAAGTCAGAAGTGAAA
>MERGE2842ID
CACGTACTGTGCAAACGTTATTCGGAATCACTGGGCTTAAAGGGTGCGTAGGCGGCTAGATTAGTAGGATGTGAAA
>MERGE42522ID
TACGGAGGGGGCTAGCGTTGTTCGGAATTACTGGGCGTAAAGCGTCCGCAGGCGGACTATTAAGTTAGAGGTGAAA
>MERGE58473ID
TACGGAGGGTGCAAGCGTTATCCGGAATCACTGGGTTTAAAGGGTGCGTAGGCGGTCTTGTAAGTCAGAGGTGAAA
>MERGE248019ID
TACGGAGGGTGCAAGCGTTATCCGGATTTACTGGGTTTAAAGGGTGCGTAGGCGGATTTATAAGTCAGTGGTGAAA
>MERGE61437ID
TACGGAGGGTGCAAGCGTTATTCGGAATCACTGGGCGTAAAGGGTGCGTAGGCGGTTTGGAAAGTCTGATGTGAAA
>MERGE4264ID
GACGAACCGTCCAAACGTTATTCGGTATCACTGGGCTTAAAGTGTGCGTAGGCGGCTTGGTAGGTGAGATGTGAAA
>MERGE6349ID
TACAGAGACTCCAAGCGTTATTCGGATTCACTGGGCGTAAAGGGAGCGCAGGCGGTCTGGTATGTCGGAGGTGAAA
>MERGE47729ID
TACGGAGGGTCCAAGCGTTATCCGGAATTATTGGGTTTAAAGGGTCCGCAGGCGGGCTTATAAGTCAGGGGTGAAA
>MERGE40351ID
TACGGAGGGGGCAAGCGTTATCCGGAATCATTGGGTTTAAAGGGTCCGCAGGCGGACTGATAAGTCAGTGGTGAAA
>MERGE9866ID
TACAGATGGTGCTAGCGTTGTTCGGAATTACTGGGCGTAAAGGGCGCGTAAGCGGGACTGCAAGTCAGAAGTGAAA
>MERGE71559ID
TACGGGGGGAACGAGCATTATTCGGAATGATTAGGCGTAAAGGGTTTGTAGATTGTTTATTTCGTTGAAAGAAAAA
>MERGE49825ID
TACGGAGGGTCCGAGCGTTATCCGGAATCATTGGGTTTAAAGGGTCCGCAGGCGGGCAATTAAGTCAGGGGTGAAA
>MERGE35986ID
TACGGAGGATCCAAGCGTTATCCGGATTTATTGGGTTTAAAGGGTGCGCAGGCGGGACAATAAGTCAGTGGTGAAA
>MERGE6844ID
TACAGAGGGCCCGAGCGTTAATCGGAATCACTGGGCTTAAAGCGTACGCAGGCGGACTTGTAGGCATTTTGTGAAA
>MERGE75458ID
TACGTAGGGGGCAAGCGTTATCCGGATTTACTGGGTGTAAAGGGTACGTAGGCGGTTTATCAAGTCAGATGTGAAA
>MERGE98079ID
TACGAAGGGTGCTAGCGTTGTTCGGAATTACTGGGCGTAAAGCGTACGTAGGCGGATTATTAAGTCAGATGTGAAA
>MERGE50221ID
TACGGAGGGTCCGAGCGTTATCCGGAATCATTGGGTTTAAAGGGTCCGTAGGTGGACTGGTCAGTCAGAGGTGAAA
>MERGE23667ID
TACGAAGGTGGCGAGCGTTGTTCGGATTCACTGGGCATAAAGGGCGAGTAGGCGGTCGGCCAAGTGGAATGTGAAA
>MERGE38171ID
TACGGAGGGAGCTAGCGTTGTTCGGAATTACTGGGCGTAAAGAGCACGTAGGTGGCGAAGATAGTCAGTGGTGAAA
>MERGE48508ID
TACGGAGGGTCCAAGCGTTATCCGGATTTATTGGGTTTAAAGGGTTCGTAGGCGGAATAATAAGTCAGTGGTGAAA
>MERGE60156ID
TACGGAGGGTGCAAGCGTTATCCGGATTTACTGGGTTTAAAGGGAGCGCAGGCGGATTTTTAAGTTAGTGGTGAAA
>MERGE33587ID
TACGGAGGATCCAAGCGTTATCCGGAATCATTGGGTTTAAAGGGTCCGTAGGCGGTCAGATAAGTCAGTGGTGAAA
>MERGE23202ID
TACGAAGGTCCCAAGCGTTGTTCGGAATCACTGGGCGTAAAGCGTGTGTAGGCGGCGTGGAAAGTCAGATGTGAAA
>MERGE25757ID
TACGAGGGGTCCTAGCGTTGTTCGGAATCATTGGGCGTAAAGCGGATGTAGGCGGAAATGTAGGTCAGAAGTGAAA
>MERGE89391ID
TACAGAGGTGGCAAGCGTTGTTCGGATTTACTGGGCGTAAAGGGTGCGTAGGCGGTTTTGTATGTCGGGTGTGAAA
>MERGE245235ID
TACGGAGGGTGCAAGCGTTATCCGGAATCACTGGGTTTAAAGGGTGCGTAGGCGGCTAAATAAGTCAGAGGGGAAA
>MERGE63693ID
TACGGAGGGTGCAAGCGTTGTTCGGATTTATTGGGCGTAAAGCGCGCGCAGGCGGACTCGTAAGTCAGATGTGAAA
>MERGE5661ID
GACGTAGGGGGCAAGCGTTGTCCGGAATTATTGGGCGTAAAGAGCTCGTAGGCGGTTCCGTAAGTCAGATGTGAAA
>MERGE67283ID
TACGGAGGGTGCGAGCGTTAATCGGAATTACTGGGCGTAAAGCGTACGTAGGCGGTTTGATAAGCGAGGTGTGAAA
>MERGE66333ID
TACGGAGGGTGCGAGCGTTAATCGGAATTACTGGGCGTAAAGCGCGCGTAGGCGGTTTGGTAAGTCAGATGTGAAA
>MERGE54719ID
TACGGAGGGTGCAAGCGTTAATCGGAATTACTGGGCGTAAAGCGCGCGTAGGTGGTTGTTTAAGTCAGATGTGAAA
>MERGE40267ID
TACGGAGGGGGCAAGCGTTAATCGGAATTACTGGGCGTAAAGCGTGCGTAGGCGGTTTATTAAGTCAGATGTGAAA
>MERGE405ID
AACGTAAGGAGCGAGCATTATTCGGAATTATTGGGCGTAAAGCGTTTGTAGGTTGCTAAATAAGTTTCTTTTGTAA
>MERGE245440ID
TACGGAGGGTGCAAGCGTTATCCGGAATCACTGGGTTTAAAGGGTGCGTAGGCTGCGCAATAAGTCAGAGGTGAAA
>MERGE26083ID
TACGAGGGGTGCAAGCGTTAATCGGAATTACTGGGCGTAAAGCGAGCGTAGGCGGTTGTATAAGTTGGATGTGAAA
>MERGE26119ID
TACGAGGGGTGCAAGCGTTAATCGGAATTACTGGGCGTAAAGCGCGCGTAGGCGGCTGCTCAAGCCAGATGTGAAA
>MERGE247510ID
TACGGAGGGTGCAAGCGTTATCCGGATTCACTGGGTTTAAAGGGTCTGCAGGCGGGCTGATCAGTCAGTGGTGAAA
>MERGE210699ID
TACGAAGGGGGCTAGCGTTGTTCGGAATCACTGGGCGTAAAGCGCACGTAGGCGGACTTTTAAGTCAGGGGGGAAA
>MERGE7879ID
TACAGAGGGTGCAAGCGTTAATCGGAATTACTGGGCGTAAAGCGCGCGTAGGTGGTTTGTTAAGTTGAATGTGAAA
>MERGE75504ID
TACGTAGGGGGCAAGCGTTGTCCGGAATTATTGGGCGTAAAGAGCTCGTAGGCGGTTCGGTAAGTCGGGTGTGAAA
>MERGE118751ID
TACGGAGGGTGCAAACGTTGTTCGGAATTACTGGGCGTAAAGCGCATGTAGGCGGATATGGAAGTCAGATGTGAAA
>MERGE4152ID
GACGAACCGGACAAACGTTATTCGGAATCACTGGGCTTAAAGAGTACGTAGGCGGTCTTGTAGGTTGGGTGTGAAA
>MERGE5170ID
GACGGAGGGGGCTAGCGTTGTTCGGAATTACTGGGCGTAAAGCGTGCGTAGGCGGATTGGAAAGTCAGATGTGAAA
>MERGE86470ID
GACGTAGGGAGCAAGCGTTGTCCGGATTTATTGGGCGTAAAGAGCTCGTAGGCGGTTCCGTAAGTCGGATGTGAAA
>MERGE58359ID
TACGGAGGGTGCAAGCGTTATCCGGAATCACTGGGTTTAAAGGGTGCGTAGGCGGCCTAGTAAGTCAGAGGTGAAA
>MERGE58115ID
TACGGAGGGTGCAAGCGTTATCCGGAATAACTGGGTTTAAAGGGTGCGTAGGCGGCGTTGTAAGTCAGGGGTGAAA
>MERGE52710ID
TACGGAGGGTGCAAGCGTTAATCGGAATTACTGGGCGTAAAGAGTACGTAGGTGGTTTATTAAGTCAGATGTGAAA
>MERGE5040ID
GACGGAGGGCGCAAGCGTTGTTCGGAATTACTGGGCGTAAAGCGCACGCAGGCGGTCTGTTAAGTCCACTGTGAAA
>MERGE47954ID
TACGGAGGGTCCAAGCGTTATCCGGATTCATTGGGTTTAAAGGGTTCGTAGGCGGATCAGTAAGTCAGTGGTGAAA
>MERGE69417ID
TACGGAGGGTGCTAGCGTTGTTCGGAATTACTGGGCGTAAAGCGCGCGTAGGCGGCTAAATAAGTCAGATGTGAAA
>MERGE75638ID
TACGTAGGGGGCGAGCGTTGTCCGGAATTACTGGGCGTAAAGGGCGTGTAGGCGGCAAACTAAGTTAGAGGTGAAA
>MERGE322609ID
TACGGAGGGTGCAAGCGTTATCCGGATTTACTGGGTTTAAAGGGTGCGCAGGCGGTTGATTAAGTCAGTGGTGAAA
>MERGE74688ID
TACGTAGGGACCGAGCGTTATCCGGAATTATTGGGCGTAAAGCGCGTGTAGGCGGTCCGTTAAGTCGGCTGTGAAA
>MERGE244593ID
TACGGAGGGTGCAAGCGTTATCCGGAATCACTGGGTTTAAAGGGTACGCAGGCGGTTTGGTAAGTCAGGGGTGAAA
>MERGE130200ID
TACGGAGGGTGCGAGCGTTATCCGGAATCACTGGGTTTAAAGGGTGCGCAGGCGGCGTACTAAGTCAGGGGTGAAA
>MERGE108408ID
TACGGAGGGAGCTAGCGTTGTTCGGAATTACTGGGCGTAAAGCGCGCGTAGGCGGCTAATTAAGTCAGGGGTGAAA
>MERGE203853ID
TACAGAGGTCTCAAGCGTTGTTCGGAATCACTGGGCGTAAAGCGTACGTAGGCGGCAGGGTAAGTCAGATGTGAAA
>MERGE53620ID
TACGGAGGGTGCAAGCGTTAATCGGAATTACTGGGCGTAAAGCGCGCGTAGGCGGCTTCGTCAGTTGGGTGTGAAA
>MERGE58546ID
TACGGAGGGTGCAAGCGTTATCCGGAATCACTGGGTTTAAAGGGTGCGTAGGTGGTCTAATAAGTCAGAGGTGAAA
>MERGE73175ID
TACGGGGGGTGCGAGCGTTATCCGGAATTACTGGGTTTAAAGGGTGCGTAGGCGGCCGTGTAAGTCTGGGGTGAAA
>MERGE245472ID
TACGGAGGGTGCAAGCGTTATCCGGAATCACTGGGTTTAAAGGGTGCGTAGGTGGACCAATAAGTCAGAGGTGAAA
>MERGE42304ID
TACGGAGGGGGCTAGCGTTGTTCGGAATTACTGGGCGTAAAGCGCACGTAGGCGGCTTTGTAAGTTAGAGGTGAAA
>MERGE20519ID
TACGAAGGGGGCTAGCGTTGTTCGGATTTACTGGGCGTAAAGCGCACGTAGGCGGTTTGTTAAGTCAGAGGTGAAA
>MERGE73640ID
TACGTAAGGGGCAAGCGTTATCCGGAATCACTGGGCGTAAAGGGTGCGTAGGTGGTCTTTTAAGTCAGAAGTGAAA
>MERGE85413ID
GACGAACCGGACAAACGTTATTCGGAATCACTGGGCTTAAAGAGTACGTAGGCGGCTTGGTAGGTTGGGTGTGAAA
>MERGE36039ID
TACGGAGGATCCAAGCGTTATCCGGATTTATTGGGTTTAAAGGGTGCGTAGGCGGCTTATTAAGTCAGGGGTGAAA
>MERGE72987ID
TACGGGGGGTGCAAGCGTTATTCGGAATTATTGGGCGTAAAGGGCACGCAGGCGGTCCTGTCAGTCAGATGTGAAA
>MERGE19754ID
TACGAAGGGGGCTAGCGTTGTTCGGAATAACTGGGCGTAAAGCGCACGTAGGCGGATTGGAAAGTAAGGGGTGAAA
>MERGE135243ID
TACGTAGGGAGCGAGCGTTGTCCGGAATTACTGGGCGTAAAGGGCGCGTAGGCGGTTATTTAAGTCAGATGTGAAA
>MERGE216545ID
TACGAGAGGGGCGAGTGTTATTCGAAATAACTGGGCGTAAAGGGTACGTAGGCGGTTTATTAAGTTAGTTATGAAA
>MERGE46338ID
TACGGAGGGTACGAACGTTAATCGGAATTACTGGGCGTAAAGCGCGCGTAGGTGGTTTGTTAAGTGGGATGTGAAA
>MERGE48854ID
TACGGAGGGTCCAAGCGTTGTCCGGATTTATTGGGTTTAAAGGGTACGTAGGCGGGACATTAAGTCAGTGGTGAAA
>MERGE40205ID
TACGGAGGGGGCAAGCGTTAATCGGAATTACTGGGCGTAAAGCGCGCGTAGGCGGCTTTTTAAGTCGGATGTGAAA
>MERGE72021ID
TACGGGGGGGGCGAGCGTTATTCGGAATGACTGGGCGTAAAGAGTTCGTAGGCGGTTTCTTAAGTTGATTTTAAAA
>MERGE23299ID
TACGAAGGTCCCAAGCGTTGTTCGGATTCACTGGGCGTAAAGCGTGTGTAGGCTGCGCGGAAAGTCAAATGTGAAA
>MERGE146435ID
TACAGGAAGGGCAGGTGGTATTCGTAGTTATTGGGCGTAAAGGGTATGTAAATTGTTTTAGTTTAAATATTATATA
>MERGE245148ID
TACGGAGGGTGCAAGCGTTATCCGGAATCACTGGGTTTAAAGGGTGCGTAGGCGGCCTGGTAAGTCAGAGGGGAAA
>MERGE61682ID
TACGGAGGGTGCAAGCGTTGCGCGGAATTACTGGGCGTTAAGGGTCCGTAGGCTGTTTGTTAAGTCAGTCTTGTAA
>MERGE278791ID
TACGAAGGTCCCAAGCGTTATTCGGAATCACTGGGCGTAAAGGGAGCGTAGGCGGCGAGGAAAGTCAGATGGGAAA
>MERGE33544ID
TACGGAGGATCCAAGCGTTATCCGGAATCATTGGGTTTAAAGGGTCCGTAGGCGGGTAAATAAGTCAGTGGTGAAA
>MERGE20919ID
TACGAAGGGTGCAAGCGTTACTCGGATTTACTGGGCGTAAAGCGTCCGCAGGCGGTTTAGTTAGTTTGATGTGAAA
>MERGE33548ID
TACGGAGGATCCAAGCGTTATCCGGAATCATTGGGTTTAAAGGGTCCGTAGGCGGGTATGTAAGTCAGTGGTGAAA
>MERGE2853ID
CACGTACTGTGCGAACGTTATTCGGAATCACTGGGCTTAAAGGGTACGTAGGCGGTTTACCAAGTCAGATGTGAAA
>MERGE76381ID
TACGTAGGGTGCAAGCGTTAATCGGAATTACTGGGCGTAAAGCGTGCGCAGGCGGTTTTGTAAGACAGTGGTGAAA
>MERGE79076ID
TACGTAGGTTGCGAACGTTGTCCGGAATCACTGGGCGTAAAGGGTCCGTAGGCGGTTTAACAAGTCTCATATGAAA
>MERGE96512ID
TACGAAGGGGGCTAGCGTTGTTCGGAATTACTGGGCGTAAAGCGCACGTAGGCGGCTTGTTAAGTCGGGGGTGAAA
>MERGE258783ID
TACGGGGGATGCAAGCGTTATTCGGAATTATTGGGCGTAAAGGGCACGCAGGCGGTCCGATCAGTCAGATGTGAAA
>MERGE75373ID
TACGTAGGGGGCAAGCGTTATCCGGAATTACTGGGTGTAAAGGGTGCGTAGGCGGTTTGTTAAGTCAGATGTGAAA
>MERGE248082ID
TACGGAGGGTGCAAGCGTTATCCGGATTTACTGGGTTTAAAGGGTGCGTAGGTGGGCTTATAAGTCAGTGGTGAAA
>MERGE72983ID
TACGGGGGGTGCAAGCGTTATTCGGAATTATTGGGCGTAAAGCGAGTGTAGGCGGTTTGTTAAGTCAGATGTGAAA
>MERGE23297ID
TACGAAGGTCCCAAGCGTTGTTCGGATTCACTGGGCGTAAAGCGTGTGTAGGCGGCGCGGAAAGTCAAATGTGAAA
>MERGE100421ID
TACGAGGGGTGCAAGCGTTAATCGGAATTACTGGGCGTAAAGCGCGCGTAGGTGGATAAGTCAGTCAGATGTGAAA
>MERGE245460ID
TACGGAGGGTGCAAGCGTTATCCGGAATCACTGGGTTTAAAGGGTGCGTAGGCTGTTTGATAAGTCAGAGGTGAAA
>MERGE240607ID
TACGGAGGGTGCAAGCGTTAATCGGAATTACTGGGCGTAAAGCGCGCGTAGGGGGTTTGGTAAGTTAGATGTGAAA
>MERGE179262ID
TACGGAGGGTGCGAGCGTTAATCGGAATCACTGGGCGTAAAGCGCGCGTAGGCGGTTTAGTAAGTCAGATGTGAAA
>MERGE181136ID
TACGGAGGGTGCGAGCGTTATCCGGAATCACTGGGTTTAAAGGGTGCGTAGGCGGAATTATAAGTCAGAAGTGAAA
>MERGE175759ID
TACGGAGGGTGCAAGCGTTATCCGGAATCACTGGGTTTAAAGGGTGCGTAGGCGGAAAAATTAGTCAGGGGTGAAA
>MERGE19761ID
TACGAAGGGGGCTAGCGTTGTTCGGAATAACTGGGCGTAAAGCGCACGTAGGCGGATTGGTCAGTTAGGGGTGAAA
>MERGE51213ID
TACGGAGGGTGCAAACGTTGTTCGGAATCACTGGGCATAAAGAGCACGTAGGCTGTCCAGCCAGTCAAATGTGAAA
>MERGE154722ID
TACGAAGGTCTCAAGCGTTGTTCGGAATTACTGGGCGTAAAGCGTATGTAGGCGGCGTGGTAAGTCAGATGTGAAA
>MERGE71910ID
TACGGGGGGGACGAGTCTTATTCGGAATGACTGGGCGTAAAGGGTCTGTAGGCGGTCCATTAAGTTAAAAGCAAAA
>MERGE40476ID
TACGGAGGGGGCAAGCGTTATTCGGAATTACTGGGCGTAAAGGGCACGTAGGCGGCTTAGTAGGTCAAAGGTGAAA
>MERGE114190ID
TACGGAGGGGGTTAGCGTTGTTCGGAATTACTGGGCGTAAAGCGTACGTAGGCGGATTAGTAAGTAGGGGGTGAAA
>MERGE9849ID
TACAGAGGTTGCAAGCGTTGTTCGGATTTACTGGGCGTAAAGGGTGCGTAGGCTGTTTGATGTGTCAGATGTGAAA
>MERGE31213ID
TACGGAGACCTCGAGCGTTACTCGGATTCACTGGGCGTAAAGGGTGAGTAGGTGGCCGAGTATGTCAGGTGTGAAA
>MERGE164405ID
TACGGAGGGGACTAGCGTTGTTCGGAATTACTGGGCGTAAAGCGCACGTAGGCGGATTAGCAAGTTAGAGGTGAAA
>MERGE42599ID
TACGGAGGGGGCTAGCGTTGTTCGGAATTACTGGGCGTAAAGCGTGCGTAGGCGGATTAATAAGTAAGGGGTGAAA
>MERGE127707ID
TACGGAGGGTGCGAACGTTAATCGGAATTACTGGGCGTAAAGCGCGCGTAGGCGGCTTGTTAAGTGGGATGTGAAA
>MERGE98424ID
TACGAAGGTCCCAAGCGTTGTTCGGATTTACTGGGCGTAAAGAGTCTGTAGGCGGCAAAGTAAGTCAGATGTGAAA
>MERGE23253ID
TACGAAGGTCCCAAGCGTTGTTCGGAATCACTGGGCGTAAAGGGAGCGTAGGCGGTAAGGAAAGTCAGATGTGAAA
>MERGE37149ID
TACGGAGGATGCAAGCGTTATCCGGATTTATTGGGTTTAAAGGGTCCGCAGGCGGGCCAGTCAGTCAGTGGTGAAA
>MERGE9515ID
TACAGAGGTCTCAAGCGTTGTTCGGAATTACTGGGCGTAAAGCGTGCGTAGGCGGCTTGGTAAGTCAGATGTGAAA
>MERGE207088ID
TACGAACCGTACGAACGTTATTCGGAATCACTGGGCTTAAAGAGTGCGTAGGCGGCTTGGCAAGTTGGGTGTGAAA
>MERGE214672ID
TACGAAGGTCCCAAGCGTTGTTCGGATTTACTGGGCGTAAAGCGTCTGTAGGCGGTTAGGTAAGTCAGATGTGAAA
>MERGE245589ID
TACGGAGGGTGCAAGCGTTATCCGGAATCACTGGGTTTAAAGGGTGCGTAGGTGGTTTAATAAGTCAGGAGTGAAA
>MERGE2039ID
CACGAACTGTGCGAACGTTGTTCGGAATCACTGGGCTTAAAGGGTGCGCAGGCGGTTCGTCAAGTCGGATGTGAAA
>MERGE75487ID
TACGTAGGGGGCAAGCGTTGTCCGGAATCACTGGGCGTAAAGAGCATGTAGGCGGATATTTAAGTCAGATGTGAAA
>MERGE1964ID
CACGAACCGGACAAACGTTATTCGGAATTATTGGGCTTAAAGGGTGCGTAGGCGGCTTAGTAGGTGGGGTGTGAAA
>MERGE77162ID
TACGTAGGGTGCAAGCGTTGTCCGGATTTATTGGGCGTAAAGGGCTCGTAGGCGGTCTGTCGCGTCGGATGTGAAA
>MERGE58351ID
TACGGAGGGTGCAAGCGTTATCCGGAATCACTGGGTTTAAAGGGTGCGTAGGCGGCCATATAAGTCAGAGGTGAAA
>MERGE209586ID
TACGAAGGGGACTAGCGTTGTTCGGAATTACTGGGCGTAAAGCGCGTGTAGGCGGACTGGTCAGTCAGAGGTGAAA
>MERGE58288ID
TACGGAGGGTGCAAGCGTTATCCGGAATCACTGGGTTTAAAGGGTGCGTAGGCGGACAAATAAGTCAGAGGTGAAA
>MERGE58197ID
TACGGAGGGTGCAAGCGTTATCCGGAATCACTGGGTTTAAAGGGTATGCAGGCGGTTATATAAGTCAGACGTCAAA
>MERGE307197ID
TACGAAGGTGGCGAGCGTTGTTCGGATTCACTGGGCATAAAGGGCGTGTAGGCGGTCCAGATAGCGGCGTGTGAAA
>MERGE20502ID
TACGAAGGGGGCTAGCGTTGTTCGGATTTACTGGGCGTAAAGCGCACGTAGGCGGAATGTTAAGTCAGAGGTGAAA
>MERGE80401ID
TACTAAAGGTGCGAGCGTTAATCGGAATTACTGGGCGTAAAGCGCGCGTAGGCGGCTTGATAAGTTGGATGTGAAA
>MERGE16498ID
TACGAAGGGAGCTAGCGTTGTTCGGAATTACTGGGCGTAAAGAGCGTGTAGGTTGTCTGTTAAGTTAGAAGTGAAA
>MERGE97132ID
TACGAAGGGTGCAAGCGTTGTTCGGAATTACTGGGCGTAAAGCGCGCGTAGGCGGAATGGTCAGTTAGAAGTGAAA
>MERGE236369ID
TACGGAGGGTCCAAGCGTTGTCCGGATTTATTGGGTGTAAAGGGTGTGTAGGTGGACTTGTCAGTCAGGGGTGAAA
>MERGE71367ID
TACGGGGGATGCAAGCGTTATCCGGAATCATTGGGCGTAAAGCGCCTGTAGGTTGTCTGATAAGTCTGCTGTTAAA
>MERGE53918ID
TACGGAGGGTGCAAGCGTTAATCGGAATTACTGGGCGTAAAGCGCGCGTAGGCGGTTAATTAAGCCAGATGTGAAA
>MERGE37173ID
TACGGAGGATGCAAGCGTTATCCGGATTTATTGGGTTTAAAGGGTCCGTAGGCGGGAAAATAAGTCAGTGGTGAAA
>MERGE65555ID
TACGGAGGGTGCGAGCGTTAATCGGAATTACTGGGCGTAAAGCGCATGCAGGCGGACTGCTAAGTCAGATGTGAAA
>MERGE144932ID
TACAGAGGGTGCAAACGTTGCTCGGATTTACTGGGCGTAAAGCGCGTGTAGGCGGGTTCGCAAGTCGGTTGTGAAA
>MERGE59336ID
TACGGAGGGTGCAAGCGTTATCCGGAATCATTGGGTTTAAAGGGTCCGTAGGCGGGCTGATAAGTCAGTGGTGAAA
>MERGE79739ID
TACGTATGTCTCGAGCGTTACCCGGAATCACTGGGTGTAAAGGGTTCGTAGGCGGTGGAATAAGTTGGATATGAAA
>MERGE4269ID
GACGAACCGTCCGAACGTTATTCGGTATCACTGGGCTTAAAGAGTTCGTAGGCGGCCAAGTAGGTCAGGTGTGAAA
>MERGE185378ID
TACGTAGGGGGCAAGCGTTATCCGGAATCACTGGGCGTAAAGGGTGCGTAGGTGGCTTATCAAGCCAGGGGTGAAA
>MERGE191658ID
CACGTAGGGTGCAAGCGTTGTCCGGATTTATTGGGCGTAAAGAGCTCGTAGGCTGTTTCGTAAGTCGGGTGTGAAA
>MERGE24360ID
TACGAATGGGGCAAGCGTTGTTCGGAATCACTGGGCTTAAAGCGTATGTAGGCGGACATGAAAGTCAGGAGTGAAA
>MERGE61347ID
TACGGAGGGTGCAAGCGTTATTCGGAATCACTGGGCGTAAAGGACGCGTAGGCGGGATAGTAAGTCTGATGTGAAA
>MERGE71393ID
TACGGGGGATGCAAGCGTTATCCGGAATCATTGGGCGTAAAGCGCCTGTAGGTTGTTTAGTAAGTCTGTGGTTAAA
>MERGE45159ID
TACGGAGGGGGTTAGCGTTGTTCGGAATTACTGGGCGTAAAGCGTACGTAGGCGGATTAGTAAGTAAGGGGTGAAA
>MERGE34467ID
TACGGAGGATCCAAGCGTTATCCGGAATCATTGGGTTTAAAGGGTTCGTAGGCGGGTTTATAAGTCAGTGGTGAAA
>MERGE250930ID
TACGGAGGGTGCAAGCGTTGTTCGGAATTATTGGGCGTAAAGCGCGCGCAGGTGGGTCATTAAGTCTGATGTGAAA
>MERGE80972ID
TACTTAGGGTGCGAGCGTTAATCGGAATTACTGGGCGTAAAGCGAGTGTAGGCGGCTATTTAAGTCGGATGTGAAA
>MERGE9059ID
TACAGAGGGTGCGAGCGTTAATCGGAATTACTGGGCGTAAAGCGTGCGTAGGTTGTTATATAAGTTAGGTGTGAAA
>MERGE47905ID
TACGGAGGGTCCAAGCGTTATCCGGATTCATTGGGTTTAAAGGGTGCGCAGGCGGACCGATAAGTCAGTGGTGAAA
>MERGE47177ID
TACGGAGGGTCCAAGCGTTATCCGGAATCATTGGGTTTAAAGGGTCCGCAGGCGGGCTATTAAGTCAGTGGTGAAA
>MERGE7567ID
TACAGAGGGTGCAAGCGTTAATCGGAATTACTGGGCGTAAAGCGCGCGTAGGCGGATACTTAAGTCAAATGTGAAA
>MERGE75429ID
TACGTAGGGGGCAAGCGTTATCCGGATTTACTGGGTGTAAAGGGTACGTAGGCGGCTAATTAAGTCAGATGTGAAA
>MERGE73587ID
TACGTAAGGGGCAAGCGTTACCCGGAATTATTGGGCGTAAAGCGTCCGCAGGCGGAAATATAAGTCAGTTATTAAA
>MERGE245498ID
TACGGAGGGTGCAAGCGTTATCCGGAATCACTGGGTTTAAAGGGTGCGTAGGTGGATATATAAGTCAGAGGTGAAA
>MERGE65486ID
TACGGAGGGTGCGAGCGTTAATCGGAATTACTGGGCGTAAAGCGCACGTAGGCGGTTAGTTAAGCTAGCTGTGAAA
>MERGE11393ID
TACATAGGTCCCAAGCGTTATCCGGATTTACTGGGCGTAAAGCGTCCGTAGCCGGTTTATTAAGTCCGCATTCAAA
>MERGE31165ID
TACGGAGACCTCGAGCGTTACTCGGATTCACTGGGCGTAAAGGGTGAGTAGGCGGTCAGATATGTCGGGTGTGAAA
>MERGE41335ID
TACGGAGGGGGCGAGCGTTGTTCGGAATTACTGGGCGTAAAGCGCACGTAGGCGGATTGGTCAGTTGGGGGTGAAA
>MERGE16711ID
TACGAAGGGCCCGAGCGTTAATCGGAATCACTGGGCTTAAAGCGTGTGTAGGCGGACATGAAGGCGATTTGTGAAA
>MERGE63170ID
TACGGAGGGTGCAAGCGTTGTTCGGAATTATTGGGCGTAAAGAGCATGTAGGCGGACTGTTAAGTCTGATGTGAAA
>MERGE43820ID
TACGGAGGGGGTTAGCGTTGTTCGGAATTACTGGGCGTAAAGCGCACGTAGGCGGACCAGAAAGTTAGAGGTGAAA
>MERGE177468ID
TACGGAGGGTGCAAGCGTTATTCGGAATTATTGGGCGTAAAGGGCGCGTAGGCGGTCTCTTAAGTCAGATGTGAAA
>MERGE18585ID
TACGAAGGGGGCGAGCGTTATTCGGAATTATTGGGCGTAAAGGGCTCGCAGGCTGCTTGAATAGTTAGACGTGAAA
>MERGE47272ID
TACGGAGGGTCCAAGCGTTATCCGGAATCATTGGGTTTAAAGGGTCCGTAGGCGGATTAATAAGTCAGAGGTGAAA
>MERGE74378ID
TACGTACCGTCCAAACGTTATTCGGTATCACTGGGCTTAAAGCGTTCGTAGGCGGCTTGGAAGGTGAGATGTGAAA
>MERGE58376ID
TACGGAGGGTGCAAGCGTTATCCGGAATCACTGGGTTTAAAGGGTGCGTAGGCGGCCTTGCAAGTCAGAGGTGAAA
>MERGE5185ID
GACGGAGGGGGCTAGCGTTGTTCGGAATTACTGGGCGTAAAGGGCGCGTAGGCGGATTAGAAAGTTGGGAGTGAAA
>MERGE60231ID
TACGGAGGGTGCAAGCGTTATCCGGATTTACTGGGTTTAAAGGGTGCGCAGGCGGTATGATAAGTCAGTGGTGAAA
>MERGE64682ID
TACGGAGGGTGCGAGCGTTAATCGGAATGACTGGGCGTAAAGCGAGCGCAGGCGGTCTGATCAGTCGGATGTGAAA
>MERGE203945ID
TACAGAGGTCTCAAGCGTTGTTCGGAATTACTGGGCGTAAAGCGTGTGTAGGCGGCGGGGTAAGTCAGATGTGAAA
>MERGE2983ID
CACGTAGGGAGCAAGCGTTGTCCGGATTTATTGGGCGTAAAGGGCTCGTAGGCGGTTTCGTAAGTCGGATGTGAAA
>MERGE23110ID
TACGAAGGTCCCAAGCGTTGTTCGGAATAACTGGGCGTAAAGCGTGTGTAGGCCGCGCGGAAAGTCAAATGTGAAA
>MERGE191256ID
CACGTAGGGACCAAGCGTTGTCCGGATTTATTGGGCGTAAAGAGCTCGTAGGCGGTTCGGTAAGTCGGGTGTGAAA
>MERGE110370ID
TACGGAGGGGGCAAGCGTTATTCGGAATTACTGGGCGTAAAGGGCGTGTAGGCGGCTTGATAGGTCAAAGGTGAAA
>MERGE5553ID
GACGTAAGTTGCAAGCGTTATCCGGAATTACTGGGCATAAAGGGCATCTAGGCGGTTTGATAAGTCAGAGGTGAAA
>MERGE8396ID
TACAGAGGGTGCAAGCGTTATCCGGATTGATTGGGCGTAAAGCGTCTGTAGGTGGATTTTTAAGTCTGCTGTCAAA
>MERGE108413ID
TACGGAGGGAGCTAGCGTTGTTCGGAATTACTGGGCGTAAAGCGCGCGTAGGCGGCTATCTAAGTCAGGGGTGAAA
>MERGE191603ID
CACGTAGGGGGCGAGCGTTGTCCGGATTTATTGGGCGTAAAGAGCTCGTAGGCCGCTTGGTAAGTCGGGTGTGAAA
>MERGE256599ID
TACGGGAGGGGCAAGCGTTATTCGTTGTTATTGGGCGTAAAGAGTCCGTAGATTGTAAAATAAGTTATTTGTTAAA
>MERGE143403ID
GACGGAGGATGCAAGCGTTATCCGGAATTATTGGGCGTAAAGCGTCCGTAGGTGGCAGGCCAAGTCTGTTTTTAAA
>MERGE55690ID
TACGGAGGGTGCAAGCGTTAATCGGAATTACTGGGCGTAAAGGGTACGTAGGCGGACAGCTAAGTCGAATGTGAAA
>MERGE58474ID
TACGGAGGGTGCAAGCGTTATCCGGAATCACTGGGTTTAAAGGGTGCGTAGGCGGTGATATAAGTCAGAGGTGAAA
>MERGE136228ID
TACGTAGGGTGCAAGCGTTAATCGGAATTACTGGGCGTAAAGCGTGCGCAGGCGGTTATGTAAGACAGATGTGAAA
>MERGE73828ID
TACGTAAGGTCCAAGCGTTAACCGGAATTACTGGGCGTAAAGCGTCCGCAGGTGGTTGTGAAAGTCTGTTATTAAA
>MERGE5674ID
GACGTAGGGGGCGAGCGTTGTCCGGAATCATTGGGCGTAAAGGGCTCCTAGGCGGTTCAGTAAGTCGACTGTGAAA
>MERGE24697ID
TACGAGAGCCCCGAGCGTTATCCGGAATTATTGGGCGTAAAGGGTCCGTAGGTGGCCATATTAGTCAGAGGTGAAA
>MERGE2573ID
CACGTAAGGAGCGAGCGTTGTTCGGAATTATTGGGCGTAAAGGGCGTGTAGGCGGTTATTTAAGTCTTGTTTGAAA
>MERGE9284ID
TACAGAGGGTGCGAGCGTTAATCGGAGTTACTGGGCGTAAAGCGCACGTAGGCGGATGTTCAAGTCAGATGTGAAA
>MERGE44938ID
TACGGAGGGGGTTAGCGTTGTTCGGAATTACTGGGCGTAAAGCGTACGTAGGCGGACCAGTCAGTTAGAGGTGAAA
>MERGE66220ID
TACGGAGGGTGCGAGCGTTAATCGGAATTACTGGGCGTAAAGCGCGCGTAGGCGGTTATCTAAGCTAGATGTGAAA
>MERGE49273ID
TACGGAGGGTCCGAGCGTTAATCGGAATTACTGGGCGTAAAGCGCGCGTAGGCGGTATGTTAAGTTGGATGTGAAA
>MERGE60946ID
TACGGAGGGTGCAAGCGTTATCCGGATTTATTGGGTTTAAAGGGTGCGCAGGCGGACTAGTAAGTCAGTGGTGAAA
>MERGE58371ID
TACGGAGGGTGCAAGCGTTATCCGGAATCACTGGGTTTAAAGGGTGCGTAGGCGGCCTTATAAGTCAGAGGTGAAA
>MERGE53473ID
TACGGAGGGTGCAAGCGTTAATCGGAATTACTGGGCGTAAAGCGCGCGTAGGCGGCTATCTAAGCTAGATGTGAAA
>MERGE14293ID
TACGAAGAGGGTTAGCGTTATCCAAAATGATTGGGCATAAAGTGTTTGTAGGTGGTATTTGTTGTTATTTGTTAAA
>MERGE185515ID
TACGTAGGGGGCAAGCGTTGTCCGGATTTACTGGGTGTAAAGGGTGCGCAGGCGGACTTGTTAGTCAGAGGTGAAA
>MERGE24404ID
TACGAATGGGGCAAGCGTTGTTCGGAATCACTGGGCTTAAAGCGTGCGCAGGCGGAATGGAAAGTCAGAAGTGAAA
>MERGE201989ID
TACAGAGGGTGCAAGCGTTAATCGGAATTACTGGGCGTAAAGCGCGCGTAGGCGGTTAGGTAAGTCAGATGTGAAA
>MERGE54105ID
TACGGAGGGTGCAAGCGTTAATCGGAATTACTGGGCGTAAAGCGCGCGTAGGCGGTTTATTAAGTCAGATGTGAAA
>MERGE123817ID
TACGGAGGGTGCAAGCGTTATCCGGAATCACTGGGTTTAAAGGGTGCGTAGGCGGTTTAATAAGTCAGAGGTGAAA
>MERGE245032ID
TACGGAGGGTGCAAGCGTTATCCGGAATCACTGGGTTTAAAGGGTGCGTAGGCGGATATTTAAGTCAGAGGTGAAA
>MERGE53022ID
TACGGAGGGTGCAAGCGTTAATCGGAATTACTGGGCGTAAAGCGCACGTAGGCGGTTTGTTAAGTCGGATGTGAAA
>MERGE69902ID
TACGGAGGGTTCGAGCGTTAATCGGAATTACTGGGCGTAAAGCGCACGCAGGCGGTTTGTTAAGCTAGATGTGAAA
>MERGE54232ID
TACGGAGGGTGCAAGCGTTAATCGGAATTACTGGGCGTAAAGCGCGCGTAGGCGGTTTGGTCAGTCGGATGTGAAA
>MERGE41932ID
TACGGAGGGGGCTAGCGTTGTTCGGAATCACTGGGCGTAAAGCGCACGTAGGCGGACTGGACAGTTGGGGGTGAAA
>MERGE69104ID
TACGGAGGGTGCGAGTGTTAATCGGAATTACTGGGCGTAAAGAGTATGTAGGCGGTTAGGTAAGTTGAATGTGAAA
>MERGE45152ID
TACGGAGGGGGTTAGCGTTGTTCGGAATTACTGGGCGTAAAGCGTACGTAGGCGGATTAGCAAGTTAGAGGTGAAA
>MERGE175789ID
TACGGAGGGTGCAAGCGTTATCCGGAATCACTGGGTTTAAAGGGTGCGTAGGCGGCGTCGTAAGTCAGAAGTGAAA
>MERGE264211ID
TACGTAGGGGGCAAGCGTTGTCCGGAATTACTGGGCGTAAAGCGCGTGTAGGCGGATATTTAAGTCAGATGTGAAA
>MERGE76314ID
TACGTAGGGTGCAAGCGTTAATCGGAATTACTGGGCGTAAAGCGTGCGCAGGCGGTTATGCAAGACAGATGTGAAA
>MERGE75310ID
TACGTAGGGGGCAAGCGTTATCCGGAATCATTGGGCGTAAAGGGTGCGTAGGCGGCCTGACAAGTCAGAGGTGAAA
>MERGE104416ID
TACGGAGAGTGCAAGCGTTGTTCGGAATTATTGGGCGTAAAGGGCGTCTAGGTGGCCCGCCAAGTCAGATGTGAAA
>MERGE69012ID
TACGGAGGGTGCGAGCGTTGTTCGGATTTACTGGGCGTAAAGGGTGCGTAGGCGGATATTAAGGTCAGATGTGAAA
>MERGE37113ID
TACGGAGGATGCAAGCGTTATCCGGATTTATTGGGTTTAAAGGGTACGTAGGCGGGAATTTAAGTCAGTGGTGAAA
>MERGE164684ID
TACGGAGGGGGCAAGCGTTAATCGGAATTACTGGGCGTAAAGCGCGCGTAGGCGGTTTGTTAAGTCAGCTGTGAAA
>MERGE37253ID
TACGGAGGATGCAAGCGTTATCCGGATTTATTGGGTTTAAAGGGTTCGTAGGCGGGAAATTAAGTCAGTGGTGAAA
>MERGE250517ID
TACGGAGGGTGCAAGCGTTGTTCGGAATTACTGGGCGTAAAGCGCGCGTAGGCGGCTATCTAAGTCAGATGTGAAA
>MERGE293175ID
TACGTAGGGCGCAAGCGTTGTCCGGATTTATTGGGCGTAAAGAGTTCGTAGGCGGTTTGTCACGTCGGAAGTGAAA
>MERGE44612ID
TACGGAGGGGGTTAGCGTTGTTCGGAATTACTGGGCGTAAAGCGCGCGTAGGCGGACCAGAAAGTAAGGGGTGAAA
>MERGE74855ID
TACGTAGGGAGCGAGCGTTGTCCGGAATTACTGGGCGTAAAGGGCGCGTAGGCGGCAATATAAGTCGTCTGTGAAA
>MERGE51850ID
TACGGAGGGTGCAAGCGTTAATCAGAATTACTGGGCGTAAAGCGTACGTAGGCGGTTTATTAAGTCAGATGTGAAA
>MERGE204072ID
TACAGAGGTGGCGAGCGTTGTTCGGATTTACTGGGCGTAAAGGGTGCGTAGGTGGCACTGTGTGTCAGATGTGAAA
>MERGE132120ID
TACGGGAGGAGCGAGCATTATTCGGAATGATTAGGCGTAAAGGGTTTGTAGGTGGTTTTTTAAGTTGAAAAAAAAA
>MERGE59289ID
TACGGAGGGTGCAAGCGTTATCCGGAATCATTGGGTTTAAAGGGTCCGTAGGCGGATTGATAAGTCAGAGGTGAAA
>MERGE16725ID
TACGAAGGGCCCGAGCGTTATTCGGAATCACTGGGCTTAAAGCGTACGTAGGCTGGTATATAGGCATTTTGTGAAA
>MERGE23853ID
TACGAATGGAGCAAGCGTTGTTCGGAATCACTGGGCTTAAAGCGTGCGCAGGCGGACAAGGAAGTCAGAAGTGAAA
>MERGE88903ID
TACAGAGGGTGCGAGCGTTAATCGGAATTACTGGGCGTAAAGCGCGCGTAGGCGGTTAGGTAAGTCAGATGTGAAA
>MERGE47917ID
TACGGAGGGTCCAAGCGTTATCCGGATTCATTGGGTTTAAAGGGTGCGCAGGTGGGAATGTAAGTCAGTGGTGAAA
>MERGE263120ID
TACGTAGGGAGCGAGCGTTGTCCGGAATCATTGGGCGTAAAGAGCGCGTAGGTGGATCAGTTAGTCTGCTGTGAAA
>MERGE26277ID
TACGAGGGGTGCAAGCGTTAATCGGAATTACTGGGCGTAAAGCGTACGTAGGCGGTTTATTAAGCAAGATGTGAAA
>MERGE314475ID
TACGGAGGGGGTTAGCGTTGTTCGGAATTACTGGGCGTAAAGCGCACGTAGGCGGACTATTAAGTAGAGGGGGAAA
>MERGE116724ID
TACGGAGGGTCCAAGCGTTATCCGGATTTATTGGGTTTAAAGGGTTCGTAGGCGGATTTTTAAGTCAGTGGTGAAA
>MERGE75720ID
TACGTAGGGTCCAAGCGTTATCCGGAATTACTGGGTATAAAGGGTGCGCAGGCGGTCTTGTGCGTCGAAGGTTAAA
>MERGE38341ID
TACGGAGGGAGCTAGCGTTGTTCGGAATTACTGGGCGTAAAGCGTACGTAGGCGGTTATTCAAGTCAGAGGTGAAA
>MERGE42597ID
TACGGAGGGGGCTAGCGTTGTTCGGAATTACTGGGCGTAAAGCGTGCGTAGGCGGATCGGAAAGTTAGATGTGAAA
>MERGE266956ID
TACGTAGGTGGCAAGCGTTGTCCGGATTTACTGGGCGTAAAGAGCGCGCAGGCGGTCAGATAAGTCGAATGTGAAA
>MERGE27422ID
TACGAGTGCCCCAAGCGTTATCCGGAATTATTGGGCGTAAAGGGTCCGCAGGCGGTTGTATTAGTCTTTTGTGAAA
>MERGE50085ID
TACGGAGGGTCCGAGCGTTATCCGGAATCATTGGGTTTAAAGGGTCCGTAGGCGGACTAATAAGTCAGAGGTGAAA
>MERGE6331ID
TACAGAGACCTCGAGCGTTATTCGGATTCACTGGGCGTAAAGGGAGCGCAGGCGGCCATGTATGTCGGAGGTGAAA
>MERGE3628ID
GACAGAGGGTGCGAGCGTTAATCGGAATTACTGGGCGTAAAGGGTGCGTAGGCGGACCTTTAAGTCAGATGTGAAA
>MERGE43946ID
TACGGAGGGGGTTAGCGTTGTTCGGAATTACTGGGCGTAAAGCGCACGTAGGCGGATCAGTAAGTTAGAGGTGAAA
>MERGE137644ID
TACGTAGGTCGCAAGCGTTATCCGGATTTATTGGGCGTAAAGCGTCCGCAGCTGGTTGTATAAGTCTATTTTCAAA
>MERGE137923ID
TACGTAGGTGGCGAGCGTTATCCGGATTTATTGGGTTTAAAGGGTGCGTAGGCGGCCTGTTAAGTCGGTGGTTAAA
>MERGE34095ID
TACGGAGGATCCAAGCGTTATCCGGAATCATTGGGTTTAAAGGGTCCGTAGGTGGGTAATTAAGTCAGAGGTGAAA
>MERGE248069ID
TACGGAGGGTGCAAGCGTTATCCGGATTTACTGGGTTTAAAGGGTGCGTAGGTGGATATTTAAGTCAGTGGTGAAA
>MERGE179967ID
TACGGAGGGTGCGAGCGTTAATCGGAATTACTGGGCGTAAAGCGCGCGTAGGCGGCTGAGTAAGTCAGATGTGAAA
>MERGE68403ID
TACGGAGGGTGCGAGCGTTATCCGGAATCACTGGGTTTAAAGGGTGCGTAGGCGGCCCGTTAAGTCAGGGGTGAAA
>MERGE247878ID
TACGGAGGGTGCAAGCGTTATCCGGATTTACTGGGTTTAAAGGGTCCGCAGGCGGGTCATTAAGTCAGTGGTGAAA
>MERGE247884ID
TACGGAGGGTGCAAGCGTTATCCGGATTTACTGGGTTTAAAGGGTCCGTAGGCGGGATAATAAGTCAGTGGTGAAA
>MERGE45598ID
TACGGAGGGGGTTAGCGTTGTTCGGAATTACTGTGCGTAAAGCGCACGTAGGCGGATTAGTAAGTTAGAGGTGAAA
>MERGE71631ID
TACGGGGGGAGCAAGCGTTGTCCGGAATTATTGGGCGTAAAGGGTGCGTAGGCGGACTAGTAAGTCTGGTGTGAAA
>MERGE62081ID
TACGGAGGGTGCAAGCGTTGTCCGGAATTATTGGGTTTAAAGGGTGCGCAGGTGGCTTTATAAGTCAGAGGTTAAA
>MERGE9975ID
TACAGGGGATGCAAGTGTTATCCGGAATTATTGGGCGTAAAGCGTCTGCAGGTTGATCTACAAGTCTTTTGTTAAA
>MERGE2598ID
CACGTAAGGAGCGAGCGTTGTTCGGAATTATTGGGCGTAAAGGGCTTGTAGGCGGTTTCATAAGTCTGAAGTAAAA
>MERGE98545ID
TACGAAGGTCTCAAGCGTTGTTCGGATTTACTGGGCGTAAAGAGTCTGTAGGCTGTTTTGTAAGTCAGGTGTGAAA
>MERGE176719ID
TACGGAGGGTGCAAGCGTTATCCGGATTTACTGGGTTTAAAGGGTACGTAGGCGGTTTGTTAAGTCAGTGGTGAAA
>MERGE2877ID
CACGTACTGTGCGAACGTTATTCGGAATCACTGGGCTTAAAGGGTGCGTAGGCGGTTTAGTAAGTAGGGTGTGAAA
>MERGE36824ID
TACGGAGGATGCAAGCGTTATCCGGAATCACTGGGTTTAAAGGGTGAGTAGGTGGGCTAATAAGTCAGAGGTGAAA
>MERGE14874ID
TACGAAGGGACCTAGCGTAGTTCGGAATTACTGGGCGTAAAGAGTATGTAGGCGGCTAAATAAGTTAATTGTGAAA
>MERGE64247ID
TACGGAGGGTGCGAACGTTGCTCGGAATCATTGGGCGTAAAGCACATGTAGGCGGCGCAGCAAGTTGGATGTGAAA
>MERGE71491ID
TACGGGGGATGCAAGCGTTATTCGGAATCATTGGGCGTAAAGGGCACGCAGGCGGCCCTGTCAGTCAGATGTGAAA
>MERGE53436ID
TACGGAGGGTGCAAGCGTTAATCGGAATTACTGGGCGTAAAGCGCGCGTAGGCGGCGGTTTAAGTCAGATGTGAAA
>MERGE58479ID
TACGGAGGGTGCAAGCGTTATCCGGAATCACTGGGTTTAAAGGGTGCGTAGGCGGTTAAATAAGTCAGAAGTGAAA
>MERGE79114ID
TACGTATGGAGCGAGCGTTGTCCGGAATTATTGGGCGTAAAGGGTACGCAGGCGGTTTAATAAGTCGAATGTTAAA
>MERGE33128ID
TACGGAGGATCCAAGCGTTATCCGGAATCATTGGGTTTAAAGGGTCCGCAGGCGGTCAATTAAGTCAGAGGTGAAA
>MERGE37423ID
TACGGAGGATGCGAGCGTTATCCGGAATTATTGGGTTTAAAGGGTGCGTAGGCGGAATGATAAGTCAGCGGTGAAA
>MERGE227947ID
TACGGAGGGGGCAAGCGTTATTCGGATTTACTGGGCGTAAAGCGCACGTAGGTGGCAATATAAGTCACAGGTGAAA
>MERGE21574ID
TACGAAGGGTGCAAGCGTTGTTCGGATTTATTGGGCGTAAAGAGTATGTAGGCGGTTTTATAAGTCAGGTGTGAAA
>MERGE66884ID
TACGGAGGGTGCGAGCGTTAATCGGAATTACTGGGCGTAAAGCGCGCGTAGGTGGTTTGTTAAGTCAGCTGTGAAA
>MERGE117903ID
TACGGAGGGTCCGAGCGTTATCCGGAATCATTGGGTTTAAAGGGTCCGTAGGCGGGATGTTAAGTCAGTGGTGAAA
>MERGE63333ID
TACGGAGGGTGCAAGCGTTGTTCGGATTGACTGGGCGTAAAGCGTACGCAGGCGGATTTCTAAGTTGGATGTGAAA
>MERGE203888ID
TACAGAGGTCTCAAGCGTTGTTCGGAATCACTGGGCGTAAAGCGTGCGTAGGCGGCAAGGTAAGTCAGATGTGAAA
>MERGE29814ID
TACGGAAGGTGCAAGCGTTAATCGGAATTACTGGGCGTAAAGCGCGCGTAGGTGGTTTGATAAGCTAGCTGTGAAA
>MERGE77227ID
TACGTAGGGTGCAAGCGTTGTTCGGAATCACTGGGCGTAAAGGGCGCGTAGGCGGGTTTGTAAGTCGATTGTGAAA
>MERGE39133ID
TACGGAGGGCGCAAGCGTTACTCGGAATCACTGGGCGTAAAGAGCGTGTAGGCGGATAAATAAGTCAGAAGTGAAA
>MERGE239210ID
TACGGAGGGTGCAAGCGTTAATCGGAATCACTGGGCGTAAAGCGTACGTAGGTGGTTTGACAAGTCAGATGTGAAA
>MERGE44970ID
TACGGAGGGGGTTAGCGTTGTTCGGAATTACTGGGCGTAAAGCGTACGTAGGCGGACTATTAAGTTAGGGGTGAAA
>MERGE23183ID
TACGAAGGTCCCAAGCGTTGTTCGGAATCACTGGGCGTAAAGCGTGCGTAGGCGGCATGGTAAGTCAGATGTGAAA
>MERGE51133ID
TACGGAGGGTGCAAACGTTGCTCGGAATCATTGGGCGTAAAGCGCGCGTAGGCGGCTTGACAAGTTGGATGTGAAA
>MERGE111612ID
TACGGAGGGGGCTAGCGTTATTCGGAATAATTGGGCGTAAAGGACGTGTAGGCGGTTTTGTAAGTCTTTAGTGTAA
>MERGE117916ID
TACGGAGGGTCCGAGCGTTATCCGGAATCATTGGGTTTAAAGGGTCCGTAGGCGGGCTAATAAGTCAGAGGGGAAA
>MERGE20249ID
TACGAAGGGGGCTAGCGTTGTTCGGAATTACTGGGCGTAAAGCGCACGTAGGCGGGTCGTTAAGTCAGGGGTGAAA
>MERGE1954ID
CACGAAAAGAACAAGCGTTACTCGTTGTAATTTGGTGTAAAGGGTTCGTAGGCGGTTTTAAGGTTGTTTAAGGTAA
>MERGE72549ID
TACGGGGGGTGCAAGCGTTACTCGGAATCACTGGGCGTAAAGAGAATGTAGGCTGGTTATTAAGTTGGAAGTGAAA
>MERGE63125ID
TACGGAGGGTGCAAGCGTTGTTCGGAATTACTGGGCGTAAAGGGCGTGTAGGCGGTTAGGCAAGTCAGGTGTGAAA
>MERGE104320ID
TACGGAGAGGGCAAGCATTATTCTTCGTTACTGGGTATAAAGGGTGTCTAGGCGGTTTATAAAGTTTCTTAACAAA
>MERGE123783ID
TACGGAGGGTGCAAGCGTTATCCGGAATCACTGGGTTTAAAGGGTGCGTAGGCGGCTATATAAGTCAGAAGTGAAA
>MERGE36412ID
TACGGAGGATCCAAGCGTTGTCCGGATTTATTGGGTTTAAAGGGTGCGTAGGCGGATTATTAAGTCAGTGGTGAAA
>MERGE53170ID
TACGGAGGGTGCAAGCGTTAATCGGAATTACTGGGCGTAAAGCGCATGTAGGTGGTATTTTAAGTCAGATGTGAAA
>MERGE20462ID
TACGAAGGGGGCTAGCGTTGTTCGGAATTACTGGGCGTAAAGGGCGCGTAGGCGGTTAAATAAGTTAGGTGTGAAA
>MERGE25219ID
TACGAGGGGGGCGAGCGTTATTCAGAATGATTGGGTGTAAAGAGTTCGTAGGCGGTATTTGTTGTTATATGTAAAA
>MERGE31729ID
TACGGAGACTGCGAGCGTTACTCGGATTCACTGGGCGTAAAGGGTACGTAGGTGGCATAGTGTGTCAGGTGTGAAA
>MERGE41728ID
TACGGAGGGGGCTAGCGTTATTCGGATTTACTGGGCGTAAAGCGCACGTAGGCGGTGTGCATAGTCAGAGGTGAAA
>MERGE39883ID
TACGGAGGGGACTAGCGTTGTTCGGAATTACTGGGCGTAAAGCGCACGTAGGCGGACCGAAAAGTTGGAGGTGAAA
>MERGE14069ID
TACGAACCGTCCAAACGTTATTCGGAATCATTGGGCTTAAAGGGTGCGTAGGCGGCACGGTAAGTGAGATGTGAAA
>MERGE34317ID
TACGGAGGATCCAAGCGTTATCCGGAATCATTGGGTTTAAAGGGTCCGTAGGTTGATAGATAAGTCAGTGGTGAAA
>MERGE220133ID
TACGGAGAGGGCGAGTGTTACTCATAATGACTGGGCGTAAAGGGTATGTAGGTGGTTGATATGTATATTTGTAAAA
>MERGE72462ID
TACGGGGGGTGCAAGCGTTAATCGGATTTACTGGGCGTAAAGAGCTCGTAGGCGGCTACGTAAGTTGGATGTGAAA
>MERGE132182ID
TACGGGAGGGGCAAGCGTTATCCGAAATAACTGGGCGTAAAGGGTCCGTAGACTGTATTGCAAGTTATTTGTTAAA
>MERGE247836ID
TACGGAGGGTGCAAGCGTTATCCGGATTTACTGGGTTTAAAGGGAGCGCAGGCGGAAATTTAAGTTAGTGGTGAAA
>MERGE124844ID
TACGGAGGGTGCAAGCGTTATCCGGATTTACTGGGTTTAAAGGGTGCGCAGGCGGAACAATAAGTCAGTGGTGAAA
>MERGE150750ID
TACGAAGGGAGCTAGCGTTGTTCGGAATTACTGGGCGTAAAGCGCGCGTAGGCGGACCGGAAAGTTGGGGGGGAAA
>MERGE40809ID
TACGGAGGGGGCAAGCGTTGTTCGGAATTACTGGGCGTAAAGCGTACGTAGGCGGACTATTAAGTTAGATGTGAAA
>MERGE74334ID
TACGTAAGTTGCAAGCGTTATCCGGATTTATTGGGCATAAAGAGTGCGTAGGCGGTATCTTAAGTCAGGTGTAAAA
>MERGE75379ID
TACGTAGGGGGCAAGCGTTATCCGGAATTACTGGGTGTAAAGGGTGCGTAGGTGGTTACTTAAGTCAGATGTGAAA
>MERGE54709ID
TACGGAGGGTGCAAGCGTTAATCGGAATTACTGGGCGTAAAGCGCGCGTAGGTGGTTGCATAAGCTAGATGTGAAA
>MERGE2863ID
CACGTACTGTGCGAACGTTATTCGGAATCACTGGGCTTAAAGGGTGCGTAGGCGGCTAGATTAGTAGGATGTGAAA
>MERGE3129ID
CACGTAGGGGGCGAGCGTTGTCCGGATTTATTGGGCGTAAAGAGCTCGTAGGCGGTTCGGTAAGTCGGGTGTGAAA
>MERGE178289ID
TACGGAGGGTGCAAGCGTTGTTCGGAATTACTGGGCGTAAAGGGCGCGCAGGCGGCTTGGCAAGTCAGATGTGAAA
>MERGE293532ID
TACGTAGGGGGCAAGCGTTGTCCGGAATTATTGGGCGTAAAGCGCGCGCAGGCGGTCCTTTAAGTCTGATGTGAAA
>MERGE30199ID
TACGGAAGGTGCAAGCGTTATCCGGAATCACTGGGTTTAAAGGGTGCGTAGGCTGTTTTATAAGTCAGAGGTGAAA
>MERGE62611ID
TACGGAGGGTGCAAGCGTTGTTCGGAATCACTGGGCGTAAAGGGAGCGCAGGCGGTTTGTCAAGTCAGATGTGAAA
>MERGE44956ID
TACGGAGGGGGTTAGCGTTGTTCGGAATTACTGGGCGTAAAGCGTACGTAGGCGGACTAGTAAGTAAGAGGTGAAA
>MERGE52582ID
TACGGAGGGTGCAAGCGTTAATCGGAATTACTGGGCGTAAAGAGTACGTAGGCGGCTTATTAAGTCAGCTGTGAAA
>MERGE118710ID
TACGGAGGGTGCAAACGTTGCTCGGAATTATTGGGCGTAAAGCGCGCGTAGGCGGTCTGATAAGTCGGATGTGAAA
>MERGE33776ID
TACGGAGGATCCAAGCGTTATCCGGAATCATTGGGTTTAAAGGGTCCGTAGGCGGTTGTATAAGTCAGTGGTGAAA
>MERGE17779ID
TACGAAGGGGACTAGCGTTGCTCGGAATTACTGGGCGTAAAGCGCGTGTAGGCGGATTAATTAGTCAGGGGTGAAA
>MERGE229260ID
TACGGAGGGGGCTAGCGTTGTTCGGAATTACTGGGCGTAAAGCGCACGTAGGCGGATCGGACAGTTGGGGGTGAAA
>MERGE7054ID
TACAGAGGGTCCAAGCGTTGATCGGAATCACTGGGCTTAAAGGGTTCGTAGGCGGATCTGTAAGTATGTTGTGAAA
>MERGE127025ID
TACGGAGGGTGCAAGCGTTGTTCGGAATTATTGGGCGTAAAGGGCGTGTAGGCGGGTATTCAGGTCAGGTGTGAAA
>MERGE19610ID
TACGAAGGGGGCTAACGTTGTTCGGATTTACTGGGCGTAAAGCGCACGTAGGCGGATTAGCAAGTTAGGGGTGAAA
>MERGE301632ID
TACAGAGGGTGCGAGCGTTAATCGGAATTACTGGGCGTAAAGAGTACGTAGGCGGTTATATCAGTCGGATGTGAAA
>MERGE63181ID
TACGGAGGGTGCAAGCGTTGTTCGGAATTATTGGGCGTAAAGAGCATGTAGGCGGTCTGTTAAGTCTGGTGTGAAA
>MERGE178937ID
TACGGAGGGTGCCAGCGTTGTCCGGATTTATTGGGTTTAAAGGGTACGTAGGCGGAAGGCTAAGTCCGAGGTGAAA
>MERGE30176ID
TACGGAAGGTGCAAGCGTTATCCGGAATCACTGGGTTTAAAGGGTGCGTAGGCGGTTAGATAAGTCAGAAGTGAAA
>MERGE65431ID
TACGGAGGGTGCGAGCGTTAATCGGAATTACTGGGCGTAAAGCGCACGCAGGTGGTCTGTTAAGCTAGAAGTGAAA
>MERGE229244ID
TACGGAGGGGGCTAGCGTTGTTCGGAATTACTGGGCGTAAAGCGCACGTAGGCGGATCAGTCAGTTAGAGGGGAAA
>MERGE194160ID
GACGGAGGATGCAAGCGTTATCCGGAATTATTGGGCGTAAAGCGTCCGTAGGCGGTACAGAAAGTCTGCTGTCAAA
>MERGE51176ID
TACGGAGGGTGCAAACGTTGCTCGGAATTATTGGGCGTAAAGCGCGCGTAGGCGGCCTGATAAGTCGGATGTGAAA
>MERGE9032ID
TACAGAGGGTGCGAGCGTTAATCGGAATTACTGGGCGTAAAGCGTGCGTAGGCGGTTAATTAAGTCAGATGTGAAA
>MERGE58516ID
TACGGAGGGTGCAAGCGTTATCCGGAATCACTGGGTTTAAAGGGTGCGTAGGCTGATAGATCAGTCAGAGGTGAAA
>MERGE54363ID
TACGGAGGGTGCAAGCGTTAATCGGAATTACTGGGCGTAAAGCGCGCGTAGGCGGTTTGTTAAGTTGGCTGTGAAA
>MERGE41876ID
TACGGAGGGGGCTAGCGTTGTTCGGAAATACTGGGCGTAAAGCGAACGTAGGCGGCTTGGCAAGTCAGGGGTGAAA
>MERGE245442ID
TACGGAGGGTGCAAGCGTTATCCGGAATCACTGGGTTTAAAGGGTGCGTAGGCTGCGTCGTAAGTCAGAAGTGAAA
>MERGE24416ID
TACGAATGGGGCAAGCGTTGTTCGGAATCACTGGGCTTAAAGCGTGCGCAGGCGGACTTGAAAGTCAGGAGTGAAA
>MERGE18615ID
TACGAAGGGGGCGAGCGTTATTCGGAATTATTGGGCGTAAAGGGCTCGCAGGCTGTTTGAACAGTTAGACGTGAAA
>MERGE62989ID
TACGGAGGGTGCAAGCGTTGTTCGGAATTACTGGGCGTAAAGCGCGCGTAGGTGGCTCTTTAAGTCAGATGTGAAA
>MERGE72590ID
TACGGGGGGTGCAAGCGTTACTCGGAATCACTGGGCGTAAAGAGCATGTAGGCGGGTAAAAAAGTTAGAAGTGAAA
>MERGE10135ID
TACAGGGGGTGCTAGCGTTGTTCGGAATTACTGGGCGTAAAGGGCGCGTAGGCGGCATAGTAAGTCAGATGTGAAA
>MERGE68391ID
TACGGAGGGTGCGAGCGTTATCCGGAATCACTGGGCGTAAAGGGCGTGTAGGCGGTTTATTAAGTCTGATGTTAAA
>MERGE132109ID
TACGGGAAGGGCAAGCGTTATTCGGCATGACTGGGCGTAAAGGGTCCGTAGACTGCAAAGTAAGTTTTTTGTTAAA
>MERGE40513ID
TACGGAGGGGGCAAGCGTTATTCGGATTTACTGGGCGTAAAGCGCACGTAGGTGGCACTGTAAGTCACAGGTGAAA
>MERGE62659ID
TACGGAGGGTGCAAGCGTTGTTCGGAATCATTGGGCGTAAAGCGCGTGTAGGCGGCCAGATAAGTCTGATGTGAAA
>MERGE59834ID
TACGGAGGGTGCAAGCGTTATCCGGAATTATTGGGTTTAAAGGGTGTGTAGGTGGACAATTAAGTCAGAGGTGAAA
>MERGE13446ID
TACGAAAGGGGCTAGCGTTGTTCGGATTTACTGGGCGTAAAGGGCACGCAGGCGGTCTTGCCAGTCAGGGGGGAAA
>MERGE23197ID
TACGAAGGTCCCAAGCGTTGTTCGGAATCACTGGGCGTAAAGCGTGTGTAGGCCGTTCGGAAAGTCAAATGTGAAA
>MERGE58494ID
TACGGAGGGTGCAAGCGTTATCCGGAATCACTGGGTTTAAAGGGTGCGTAGGCGGTTAGATAAGTCAGTAGTGAAA
>MERGE233219ID
TACGGAGGGGGTTAGCGTTGTTCGGAATTACTGGGCGTAAAGCGTACGTAGGCGGATCAGCAAGTTAGGGGTGAAA
>MERGE30371ID
TACGGAAGGTGCAAGCGTTGTTCGGATTGACTGGGCGTAAAGAGCACGTAGGCGGATTCATAAGTCGAATGTGAAA
>MERGE85412ID
GACGAACCGGACAAACGTTATTCGGAATCACTGGGCTTAAAGAGTACGTAGGCGGCCTTGTAGGTTGGGTGTGAAA
>MERGE245326ID
TACGGAGGGTGCAAGCGTTATCCGGAATCACTGGGTTTAAAGGGTGCGTAGGCGGGCCTGTAAGTCTGGGGTGAAA
>MERGE62467ID
TACGGAGGGTGCAAGCGTTGTCCGGATTTATTGGGTTTAAAGGGTGCGTAGGTGGTCCATTAAGTCAGTGGTGAAA
>MERGE113532ID
TACGGAGGGGGTTAGCGTTGTTCGGAATTACTGGGCGTAAAGCGCACGTAGGCGGATCAGCAAGTTGGGGGTGAAA
>MERGE135778ID
TACGTAGGGGGCGAGCGTTATCCGGAATCATTGGGCGTAAAGGGTGCGTAGGCGGTTATGCAAGTTAGGGGTGAAA
>MERGE70781ID
TACGGGAGGGGCAAGCGTTATTCGAAATAACTGGGCGTAAAGAGTTCGTAGACGGTAATACAAGTTATTTGTTAAT
>MERGE112212ID
TACGGAGGGGGCTAGCGTTGTTCGGAATTACTGGGCGTAAAGCGCACGTAGGCGGATCAGAAAGTATGGGGTGAAA
>MERGE54391ID
TACGGAGGGTGCAAGCGTTAATCGGAATTACTGGGCGTAAAGCGCGCGTAGGCGGTTTTGTAAGTCGGATGTGAAA
>MERGE211092ID
TACGAAGGGGGCTAGCGTTGTTCGGAATTACTGGGCGTAAAGCGCACGTAGGCGGATTGTTTAGTTAGGGGTGAAA
>MERGE62142ID
TACGGAGGGTGCAAGCGTTGTCCGGATTTACTGGGTTTAAAGGGTCCGTAGGCGGATTTTTAAGTCAGTGGTGAAA
>MERGE3778ID
GACAGGAGGAGCAAGTGTTATTCTTAATTATTAGGTGTAAAGTGCTTGTAGACGCTTTAAATAGTTAAACTTTAAA
>MERGE45600ID
TACGGAGGGGGTTAGCGTTGTTCGGAATTACTGTGCGTAAAGCGCACGTAGGCGGATTAGTCAGTCAGAGGTGAAA
>MERGE19774ID
TACGAAGGGGGCTAGCGTTGTTCGGAATAACTGGGCGTAAAGCGTACGTAGGCGGATTGGAAAGTTAGAGGTGAAA
>MERGE62976ID
TACGGAGGGTGCAAGCGTTGTTCGGAATTACTGGGCGTAAAGCGCGCGTAGGCGGTTTTATAAGTCAGATGTGAAA
>MERGE209209ID
TACGAAGGGAGCTAGCGTTGTTCGGAATTACTGGGCGTAAAGCGCGCGTAGGCGGACTGGAAAGTTGGGGGGGAAA
>MERGE58975ID
TACGGAGGGTGCAAGCGTTATCCGGAATCATTGGGTTTAAAGGGTCCGCAGGCGGGCGTATAAGTCAGTGGTGAAA
>MERGE14068ID
TACGAACCGTACGAACGTTATTCGGTATCACTGGGCTTAAAGCGTGCGTAGGCGGCCTTGTAGGTCGGGTGTGAAA
>MERGE43863ID
TACGGAGGGGGTTAGCGTTGTTCGGAATTACTGGGCGTAAAGCGCACGTAGGCGGACTATTAAGTGAGAGGTGAAA
>MERGE75166ID
TACGTAGGGGACAAGCGTTATCCGGATTTATTGGGCGTAAAGCGTGTGTAGGCGGTTTATTAAGTTGAAAATTCAA
>MERGE66687ID
TACGGAGGGTGCGAGCGTTAATCGGAATTACTGGGCGTAAAGCGCGCGTAGGTGGTTAGTTAAGTCAGATGTGAAA
>MERGE68711ID
TACGGAGGGTGCGAGCGTTATTCGGAATGACTGGGCGTAAAGCGCGCGTAGGCGGCTTTTTAAGTCTGATGTGAAA
>MERGE71391ID
TACGGGGGATGCAAGCGTTATCCGGAATCATTGGGCGTAAAGCGCCTGTAGGTTGTTTAGTAAGTCCGTTGTTAAA
>MERGE30194ID
TACGGAAGGTGCAAGCGTTATCCGGAATCACTGGGTTTAAAGGGTGCGTAGGCTGTTATATAAGTCAGAGGTGAAA
>MERGE23182ID
TACGAAGGTCCCAAGCGTTGTTCGGAATCACTGGGCGTAAAGCGTGCGTAGGCGGCAAGGTAAGTCAGATGTGAAA
>MERGE44937ID
TACGGAGGGGGTTAGCGTTGTTCGGAATTACTGGGCGTAAAGCGTACGTAGGCGGACCAGAAAGTATGGGGTGAAA
>MERGE264059ID
TACGTAGGGGGCAAGCGTTATCCGGATTTACTGGGTGTAAAGGGTGCGTAGGCGGTAAGATAAGTCAGATGTGAAA
>MERGE68386ID
TACGGAGGGTGCGAGCGTTATCCGGAATCACTGGGCGTAAAGGACACGTAGGCGGTCTGTTAAGTCCGATGTCAAA
>MERGE38277ID
TACGGAGGGAGCTAGCGTTGTTCGGAATTACTGGGCGTAAAGCGCGCGTAGGCGGCTTTGTAAGTCAGAGGTGAAA
>MERGE197678ID
GACGGAGGGTGCTAGCGTTGTTCGGATTTACTGGGCGTAAAGGGCGCGTAGGCGGCCTTGCAAGTTGGATGTGAAA
>MERGE287480ID
TACGGAGGGTGCAAGCGTTATCCGGAATCATTGGGTTTAAAGGGTCCGCAGGCGGACGAATAAGTCAGTGGGGAAA
>MERGE59894ID
TACGGAGGGTGCAAGCGTTATCCGGATTCACTGGGTTTAAAGGGTGCGTAGGCGGCCTGATAAGTCAGAGGTGAAA
>MERGE74112ID
TACGTAAGTCCCAAGCGTTACCCGGAATTATTGGGTGTAAAGGGTTTGTAGGCGGAGAAATAAGTTGGATATGAAA
>MERGE61132ID
TACGGAGGGTGCAAGCGTTATCCGGATTTATTGGGTTTAAAGGGTTCGCAGGCGGAAGATTAAGTCAGTGGTGAAA
>MERGE68382ID
TACGGAGGGTGCGAGCGTTATCCGGAATCACTGGGCGTAAAGGACACGTAGGCGGCCTGTTAAGTCCGATGTCAAA
>MERGE265539ID
TACGTAGGGTGCAAGCGTTGTCCGGATTTATTGGGCGTAAAGGGCTCGTAGGCGGTCTGTCGCGTCGGAAGTGAAA
>MERGE5628ID
GACGTAGGGACCGAGCGTTATCCGGATTTATTGGGCGTAAAGAGCTCGTAGGCGGTTGCGTAAGTCGGATGTGAAA
>MERGE19261ID
TACGAAGGGGGCGAGCGTTGTTCGGAATTACTGGGCGTAAAGGGCGCGTAGGCGGCTCTTTAAGTTAGGCGTGAAA
>MERGE212083ID
TACGAAGGGTGCAAGCGTTACTCGGAATTACTGGGCGTAAAGCGTGCGTAGGCGGTTAGTTAAGTCTGCTGTGAAA
>MERGE228358ID
TACGGAGGGGGCGAGCGTTATTCGGAATTACTGGGCGTAAAGGGCGTGTAGGCGGCATGGCAAGTCAAAGGTGAAA
>MERGE23442ID
TACGAAGGTCCCGAGCGTTGTTCGGATTTACTGGGCGTAAAGAGTTCGTAGGCGGCAGGGTAAGTCAGATGTGAAA
>MERGE98419ID
TACGAAGGTCCCAAGCGTTGTTCGGATTTACTGGGCGTAAAGAGTACGTAGGCGGTAAAGTAAGTCAGATGTGAAA
>MERGE67285ID
TACGGAGGGTGCGAGCGTTAATCGGAATTACTGGGCGTAAAGCGTACGTAGGCGGTTTGTTAAGCGAGATGTGAAA
>MERGE146268ID
TACAGAGGTGGCAAGCGTTGTTCGGATTTACTGGGCGTAAAGGGTGCGTAGGTGGCATCGTATGTCGGACGTGAAA
>MERGE316191ID
TACGGAGGGTCCAAGCGTTATCCGGAATCATTGGGTTTAAAGGGTCCGCAGGCGGGCAATTAAGTCAGAGGGGAAA
>MERGE33723ID
TACGGAGGATCCAAGCGTTATCCGGAATCATTGGGTTTAAAGGGTCCGTAGGCGGTCTTTTAAGTCAGAGGGGAAA
>MERGE62456ID
TACGGAGGGTGCAAGCGTTGTCCGGATTTATTGGGTTTAAAGGGTGCGTAGGTGGCGTGTTCAGTCAGTGGTGAAA
>MERGE74072ID
TACGTAAGTCCCAAGCGTTACCCGGAATTATTGGGTGTAAAGGGTCCGTAGGTGGACTTGCAAGTCAGGTATGAAA
>MERGE252848ID
TACGGAGGGTGCGAGCGTTAATCGGAATTACTGGGCGTAAAGCGCGCGTAGGCGGTTAAGTGAGTCAGATGTGAAA
>MERGE48212ID
TACGGAGGGTCCAAGCGTTATCCGGATTTATTGGGTTTAAAGGGTACGTAGGCGGAAATTTAAGTCAGTAGTGAAA
>MERGE89999ID
TACATAGGCTCCAAGCGTTGTTCGGAATTACTGGGCGTAAAGCGAGTGTAGGTGGTCCGACAAGTCGATTGTGAAA
>MERGE6840ID
TACAGAGGGCCCGAGCGTTAATCGGAATCACTGGGCTTAAAGCGTACGCAGGCGGACATGTAGGCATCTTGTGAAA
>MERGE61750ID
TACGGAGGGTGCAAGCGTTGCTCGGAATCACTGGGCGTAAAGCGTACGCAGGTGGTTCGTTAAGTCGGGTGTGAAA
>MERGE8007ID
TACAGAGGGTGCAAGCGTTAATCGGAATTACTGGGCGTAAAGCGTGCGTAGGTTGTTATATAAGTTAGGTGTGAAA
>MERGE60309ID
TACGGAGGGTGCAAGCGTTATCCGGATTTACTGGGTTTAAAGGGTGTGTAGGCGGACAGGTAAGTCAGAGGTGAAA
>MERGE61010ID
TACGGAGGGTGCAAGCGTTATCCGGATTTATTGGGTTTAAAGGGTGCGTAGGCGGACTATTAAGTCAGTGGTGAAA
>MERGE125299ID
TACGGAGGGTGCAAGCGTTATCCGGATTTATTGGGTTTAAAGGGTCCGTAGGCGGGACATTAAGTCAGTGGTGAAA
>MERGE74185ID
TACGTAAGTCCCGAGTGTTACCCGGAATCATTGGGTGTAAAGGGTTCGTAGGCGGAAAGACAAGTTGGATATTAAA
>MERGE58424ID
TACGGAGGGTGCAAGCGTTATCCGGAATCACTGGGTTTAAAGGGTGCGTAGGCGGCTAGATAAGTCAGATGTGAAA
>MERGE264401ID
TACGTAGGGGGCGAGCGTTATCCGGAATTATTGGGCGTAAAGGGTGCGTAGGCGGCCTTGTAAGTCAGGTGTGAAA
>MERGE78431ID
TACGTAGGTCCCGAGCGTTATCCGGATTTACTGGGCGTAAAGAGTCTGTAGCTTGATTTATAAGTCCGTTTTTAAA
>MERGE38089ID
TACGGAGGGAGCTAGCGTTATTCGGAATTACTGGGCGTAAAGCGCACGTAGGCGGCTTTGTAAGTTAGAGGTGAAA
>MERGE17974ID
TACGAAGGGGGCAAGCGTTGTTCGGAATAACTGGGCGTAAAGGGCGTGTAGGCGGTATATCAAGTTAGGGGTGAAA
>MERGE37247ID
TACGGAGGATGCAAGCGTTATCCGGATTTATTGGGTTTAAAGGGTTCGTAGGCGGAAAAATAAGTCAGTGGTGAAA
>MERGE13435ID
TACGAAAGGGGCTAGCGTTGTTCGGAATTACTGGGCGTAAAGCGCGCGTAGGCGGCATACCAAGTTGGGGGTGAAA
>MERGE14395ID
TACGAAGGATGCTAGCGTTACTCGGAATTACTGGGCGTAAAGAATGCGTAGGCTGATTATTAAGTTGATAGTGTAA
>MERGE20097ID
TACGAAGGGGGCTAGCGTTGTTCGGAATTACTGGGCGTAAAGAGCACGTAGGCGGATAATTAAGTCAGGGGTGAAA
>MERGE57378ID
TACGGAGGGTGCAAGCGTTACTCGGAATCACTGGGCGTAAAGCGCATGCAGGCGGCTTTGTAAGTTGGAAGTGAAA
>MERGE123790ID
TACGGAGGGTGCAAGCGTTATCCGGAATCACTGGGTTTAAAGGGTGCGTAGGCGGGCCGATAAGTCAGAGGTGAAA
>MERGE64608ID
TACGGAGGGTGCGAGCGTTAATCGGAATCACTGGGCGTAAAGCGCGCGTAGGCGGTTAATTAAGCAAGATGTGAAA
>MERGE47830ID
TACGGAGGGTCCAAGCGTTATCCGGATTCATTGGGTTTAAAGGGTACGTAGGCGGATAGATAAGTTAGTGGTGAAA
>MERGE23424ID
TACGAAGGTCCCGAGCGTTGTTCGGAATCACTGGGCGTAAAGGGAGCGTAGGCTGCGTGGTAAGTCAGATGTGAAA
>MERGE40557ID
TACGGAGGGGGCAAGCGTTGCTCGGAATTACTGGGCGTAAAGGGTCCGCAGGTGGCTTTGTAAGTTAGATGTGAAA
>MERGE175780ID
TACGGAGGGTGCAAGCGTTATCCGGAATCACTGGGTTTAAAGGGTGCGTAGGCGGCATTGTAAGTCAGAAGTGAAA
>MERGE50685ID
TACGGAGGGTCCGAGCGTTATCCGGATTTATTGGGTTTAAAGGGTGCGCAGGCGGTATAATAAGTCAGTGGTGAAA
>MERGE44279ID
TACGGAGGGGGTTAGCGTTGTTCGGAATTACTGGGCGTAAAGCGCACGTAGGCGGATTGGAAAGTAAGAGGTGAAA
>MERGE254089ID
TACGGAGGGTGCGAGCGTTATCCGGAATTACTGGGTTTAAAGGGTGCGTAGGCGGCGTTATAAGTCAGAGGTGAAA
>MERGE5021ID
GACGGAGGGCGCAAGCGTTGTTCGGAATCACTGGGCATAAAGAGCACGTAGGCGGCCAACTAAGTCAGATGTGAAA
>MERGE38313ID
TACGGAGGGAGCTAGCGTTGTTCGGAATTACTGGGCGTAAAGCGCGCGTAGGCGGTTATCCAAGTCAGGGGTGAAA
>MERGE58163ID
TACGGAGGGTGCAAGCGTTATCCGGAATCACTGGGTTTAAAGGGTACGTAGGCGGCTAGATAAGTCAGAGGTGAAA
>MERGE60168ID
TACGGAGGGTGCAAGCGTTATCCGGATTTACTGGGTTTAAAGGGTACGTAGGCGGAACAATAAGTCAGTGGTGAAA
>MERGE18074ID
TACGAAGGGGGCAAGCGTTGTTCGGAATTACTGGGCGTAAAGGGCATGTAGGCGGATAAGTTAGTTGGATGTGAAA
>MERGE287302ID
TACGGAGGGTGCAAGCGTTATCCGGAATCACTGGGTTTAAAGGGTGCGTAGGCGGTTTAATTAGTCAGAGGTGAAA
>MERGE199092ID
TACAGAAGGAGCGAGTGTTATTCGGAATGATTGGGCGTAAAGGGTACGTAGGCTGTTTTTTTTGGTATGCTGTAAC
>MERGE214330ID
TACGAAGGTCCCAAGCGTTGTTCGGAATCACTGGGCGTAAAGGGTGCGTAGGCGGTATGGTAAGTCAGATGTGAAA
>MERGE98521ID
TACGAAGGTCCCGAGCGTTGTTCGGATTTACTGGGCGTAAAGCGTCTGTAGGCGGCATGGTAAGTCAGGTGTGAAA
>MERGE126327ID
TACGGAGGGTGCAAGCGTTGTCCGGATTTATTGGGTTTAAAGGGTACGTAGGCGGAATGTTAAGTCCGAGGTGAAA
>MERGE10176ID
TACAGGGGTTGCAAGTTTTATTCGGAATCATTGGGCGTAAAGCGTCTGCAGGTTGACATAAAAGTCTTTTGTTAAA
>MERGE265552ID
TACGTAGGGTGCAAGCGTTGTCCGGATTTATTGGGTTTAAAGGGTGCGCAGGCGGCTCATTAAGTCAGTGGTAAAA
>MERGE20160ID
TACGAAGGGGGCTAGCGTTGTTCGGAATTACTGGGCGTAAAGAGTACGTAGGCGGTTTGCCAAGTCAGATGTGAAA
>MERGE54659ID
TACGGAGGGTGCAAGCGTTAATCGGAATTACTGGGCGTAAAGCGCGCGTAGGTGGTTAGGTCAGTCAGATGTGAAA
>MERGE80287ID
TACGTGTGCCCCGAGCGTTATCCGGAATTATTGGGCGTAAAGGGTCCGTAGGCGGACTAATTAGTCTTCTGTAAAA
>MERGE58354ID
TACGGAGGGTGCAAGCGTTATCCGGAATCACTGGGTTTAAAGGGTGCGTAGGCGGCCCGTTAAGTCAGGGGTGAAA
>MERGE9937ID
TACAGGGGATGCAAGTGTTATCCGGAATTATTGGGCGTAAAGAGTCTGTAGATTGATTTATAAGTCTTTTATTAAA
>MERGE246911ID
TACGGAGGGTGCAAGCGTTATCCGGAATTACTGGGTTTAAAGGGTGCGTAGGCGGAAAAGTAAGTCAGAGGTGAAA
>MERGE40512ID
TACGGAGGGGGCAAGCGTTATTCGGATTTACTGGGCGTAAAGCGCACGTAGGCGGCAATGTAAGTCACAGGTGAAA
>MERGE63724ID
TACGGAGGGTGCAAGCGTTGTTCGGATTTATTGGGCGTAAAGCGCGCGCAGGCGGATTAATAAGTCAGATGTGAAA
>MERGE36232ID
TACGGAGGATCCAAGCGTTATCCTGAATCATTGGGTTTAAAGGGTCCGTAGGTGGATAATTAAGTCAGAGGTGAAA
>MERGE181460ID
TACGGAGGGTGCGAGCGTTGTTCGGAATTATTGGGCGTAAAGCGCGCGCAGGCGGGCTGTTAAGTCTGATGTGAAA
>MERGE31168ID
TACGGAGACCTCGAGCGTTACTCGGATTCACTGGGCGTAAAGGGTGAGTAGGCGGTCATATATGTCGGGTGTGAAA
>MERGE2745ID
CACGTAAGGTGCGAGCGTTGTTCGGAATTATTGGGCGTAAAGGGCTCGTAGGCGGCCTACCAAGTCTCACGTGAAA
>MERGE54138ID
TACGGAGGGTGCAAGCGTTAATCGGAATTACTGGGCGTAAAGCGCGCGTAGGCGGTTTGATAAGTCGGATGTGAAA
>MERGE80569ID
TACTAGGGGTGCAAGCGTTGTCCGGAATCACTGGGCGTAAAGGGTCCGTAGGCGTTTCAATAAGTCATTTGTGAAA
>MERGE126025ID
TACGGAGGGTGCAAGCGTTGCTCGGAATTACTGGGCGTAAAGGGCCCGCAGGCGGCTTGTTAAGTTGGGTGTGAAA
>MERGE14057ID
TACGAACCGGACAAACGTTATTCGGAATCACTGGGCTTAAAGAGTACGTAGGCGGCCTTGTAGGTTGGGTGTGAAA
>MERGE68875ID
TACGGAGGGTGCGAGCGTTGTCCGGATTTATTGGGTTTAAAGGGTGCGTAGGCGGTCAATTAAGTCAGTGGTGAAA
>MERGE74680ID
TACGTAGGGACCAAGCGTTGTTCGGATTTACTGGGCGTAAAGGGTGCGTAGGCGGCGTGATAAGTCAATTGTGAAA
>MERGE60940ID
TACGGAGGGTGCAAGCGTTATCCGGATTTATTGGGTTTAAAGGGTGCGCAGGCGGACCAATAAGTCAGTGGTGAAA
>MERGE59908ID
TACGGAGGGTGCAAGCGTTATCCGGATTCACTGGGTTTAAAGGGTGCGTAGGTGGCGATATAAGTCAGAGGTGAAA
>MERGE54157ID
TACGGAGGGTGCAAGCGTTAATCGGAATTACTGGGCGTAAAGCGCGCGTAGGCGGTTTGCTAAGCCAGATGTGAAA
>MERGE50094ID
TACGGAGGGTCCGAGCGTTATCCGGAATCATTGGGTTTAAAGGGTCCGTAGGCGGATGACTCAGTCAGTGGTGAAA
>MERGE110391ID
TACGGAGGGGGCAAGCGTTATTCGGATTTACTGGGCGTAAAGCGCACGTAGGTGGCAAAATAAGTCATAGGTGAAA
>MERGE223318ID
TACGGAGGATGCAAGCGTTATCCGGAATCATTGGGCGTAAAGCGTCCGCAGGTGGCGAATCAAGTCTGCTGTTAAA
>MERGE191259ID
CACGTAGGGACCAAGCGTTGTCCGGATTTATTGGGCGTAAAGAGCTCGTAGGCTGTTGCGTAAGTCGGATGTGAAA
>MERGE53923ID
TACGGAGGGTGCAAGCGTTAATCGGAATTACTGGGCGTAAAGCGCGCGTAGGCGGTTACATAAGCGAGATGTGAAA
>MERGE73693ID
TACGTAAGGGGCAAGCGTTATCCGGAATTATTGGGCGTAAAGCGTCCGCAGGCGGTTTCATAAGTTGATTATTAAA
>MERGE8130ID
TACAGAGGGTGCAAGCGTTAATCGGAATTACTGGGCGTAAAGGGTGCGTAGGTGGTTTGTTAAGTCAGATGTGAAA
>MERGE474714ID
TACGTAGGGTGCAAGCGTTGTCCGGATTTTTGGGCGTAAAGAGCTCGTAGGCGGTTTGTCGCGTCTGCTGTGAAAT
>MERGE60942ID
TACGGAGGGTGCAAGCGTTATCCGGATTTATTGGGTTTAAAGGGTGCGCAGGCGGACCTATTAGTCAGTGGTGAAA
>MERGE11153ID
TACATAGGGTGCAAGCGTTATCCGGAATTATTGGGCGTAAAGCGTTCGTAGGCGGTTTATTAAGTCTTAAGTTAAA
>MERGE162323ID
TACGGAGGATGCAAGCGTTATCCGGATTTATTGGGTTTAAAGGGTACGTAGGCGGAAAATTAAGTCAGTGGTGAAA
>MERGE60080ID
TACGGAGGGTGCAAGCGTTATCCGGATTCATTGGGTTTAAAGGGTGCGCAGGCGGTCTATTAAGTCAGTGGTGAAA
>MERGE60163ID
TACGGAGGGTGCAAGCGTTATCCGGATTTACTGGGTTTAAAGGGTACGCAGGCGGTAATATAAGTCAGTGGTGAAA
>MERGE37058ID
TACGGAGGATGCAAGCGTTATCCGGATTCATTGGGTTTAAAGGGTGCGTAGGCGGATTAATAAGTCAGTGGTGAAA
>MERGE71776ID
TACGGGGGGATCGAGCGTTAATCGGAATTACTGGGCGTAAAGCGCGCGTAGGCGGCTTTGTAAGTCGGATGTGAAA
>MERGE8836ID
TACAGAGGGTGCGAGCGTTAATCGGAATTACTGGGCGTAAAGCGAGCGTAGGTGGCTAAATAAGTCAGATGTGAAA
>MERGE49496ID
TACGGAGGGTCCGAGCGTTAATCGGAATTACTGGGCGTAAAGCGTGCGTAGGCGGTCTATTAAGCAAGATGTGAAA
>MERGE38278ID
TACGGAGGGAGCTAGCGTTGTTCGGAATTACTGGGCGTAAAGCGCGCGTAGGCGGCTTTGTAAGTTAGAGGTGAAA
>MERGE62599ID
TACGGAGGGTGCAAGCGTTGTTCGGAATCACTGGGCGTAAAGCGCGTGTAGGCGGTTTTTTAAGTCGGATGTGAAA
>MERGE99481ID
TACGAGGGGAACGAGCATTATTCAGAATTATTTGGCGTAAAGGGTTTGTAGGTGGTTTTTTAAGTTGAAAATCAAA
>MERGE20167ID
TACGAAGGGGGCTAGCGTTGTTCGGAATTACTGGGCGTAAAGAGTTCGTAGGCGGATCTTTAAGTCAGAGGTGAAA
>MERGE72650ID
TACGGGGGGTGCAAGCGTTACTCGGAATCACTGGGCGTAAAGAGCATGTAGGCTGGTAGATAAGTTGGAAGTGAAA
>MERGE43875ID
TACGGAGGGGGTTAGCGTTGTTCGGAATTACTGGGCGTAAAGCGCACGTAGGCGGACTGATCAGTTAGAGGTGAAA
>MERGE60090ID
TACGGAGGGTGCAAGCGTTATCCGGATTCATTGGGTTTAAAGGGTGCGCAGGCTGTGTAGTAAGTCAGTGGTGAAA
>MERGE78793ID
TACGTAGGTGGCAAGCGTTGTCCGGATTTATTGGGCGTAAAGCGCGCGCAGGCGGTCTTTTAAGTCTGATGTGAAA
>MERGE7572ID
TACAGAGGGTGCAAGCGTTAATCGGAATTACTGGGCGTAAAGCGCGCGTAGGCGGATATTTAAGTCGGATGTGAAA
>MERGE47491ID
TACGGAGGGTCCAAGCGTTATCCGGAATCATTGGGTTTAAAGGGTGCGCAGGCGGATGATTAAGTCAGTGGTGAAA
>MERGE37202ID
TACGGAGGATGCAAGCGTTATCCGGATTTATTGGGTTTAAAGGGTGCGCAGGCGGGAAATTAAGTCAGTGGTGAAA
>MERGE73164ID
TACGGGGGGTGCGAGCGTTACTCGGAATCACTGGGCGTAAAGAGCGTGTAGGCTGGATAATAAGTCAGAAGTGAAA
>MERGE185414ID
TACGTAGGGGGCAAGCGTTATCCGGAATTACTGGGTGTAAAGGGTGCGTAGACGGCACTGAAAGTCAGATGTGAAA
>MERGE9519ID
TACAGAGGTCTCAAGCGTTGTTCGGATTTACTGGGCGTAAAGCGTGCGTAGGCGGCGAGGTAAGTCAGATGTGAAA
>MERGE20225ID
TACGAAGGGGGCTAGCGTTGTTCGGAATTACTGGGCGTAAAGCGCACGTAGGCGGATTAGTAAGTTAGGGGTGAAA
>MERGE135577ID
TACGTAGGGGGCAAGCGTTATCCGGAATTACTGGGTGTAAAGGGAGTGTAGGCGGTAATGCAAGTCAGATGTGAAA
>MERGE50843ID
TACGGAGGGTCCGAGCGTTGTCCGGAATTATTGGGTTTAAAGGGTGCGTAGGCTGTGTGATCAGTCAGAGGTGAAA
>MERGE62366ID
TACGGAGGGTGCAAGCGTTGTCCGGATTTATTGGGTTTAAAGGGTGCGTAGGCGGCTGTTTAAGTCAGTGGTGAAA
>MERGE265480ID
TACGTAGGGTGCAAGCGTTGTCCGGAATTATTGGGCGTAAAGAGCTCGTAGGCGGTCTGTCGCGTCGGCTGTGAAA
>MERGE53936ID
TACGGAGGGTGCAAGCGTTAATCGGAATTACTGGGCGTAAAGCGCGCGTAGGCGGTTACTTAAGTCAGATGTGAAA
>MERGE78675ID
TACGTAGGTGGCAAGCGTTATCCGGAATAATTGGGCGTAAAGAGCATGTAGGTGGTAGATTAAGTCTGATGTGAAA
>MERGE19614ID
TACGAAGGGGGCTAACGTTGTTCGGATTTACTGGGCGTAAAGCGTACGTAGGCGGATTAGAAAGTTAGGGGTGAAA
>MERGE14170ID
TACGAACTGTGCAAACGTTATTCGGAATCACTGGGCTTAAAGGGTGCGTAGGCGGACTTGTAGGTCAGATGTGAAA
>MERGE53925ID
TACGGAGGGTGCAAGCGTTAATCGGAATTACTGGGCGTAAAGCGCGCGTAGGCGGTTACATAAGTTGGAAGTGAAA
>MERGE289837ID
TACGGAGGGTGCGAGCGTTATCCGGAATTACTGGGTTTAAAGGGTGCGTAGGCGGTTTGATAAGTCAGGAGTGAAA
>MERGE108462ID
TACGGAGGGAGCTAGCGTTGTTCGGAATTACTGGGCGTAAAGGGCGCGTAGGCGGTCTTGTAAGTCGGGTGTGAAA
>MERGE68398ID
TACGGAGGGTGCGAGCGTTATCCGGAATCACTGGGTTTAAAGGGTGCGCAGGCGGCCGATTAAGTCAGGAGTGAAA
>MERGE250759ID
TACGGAGGGTGCAAGCGTTGTTCGGAATTACTGGGCGTAAAGGGCGCGCAGGCGGCTTGGTAAGTCAGATGTGAAA
>MERGE14506ID
TACGAAGGGAACTAGCGTTGTTCGGAATTACTGGGCGTAAAGCGCGTGTAGGCTGATTAGTCAGTCAGGGGTGAAA
>MERGE229173ID
TACGGAGGGGGCTAGCGTTGTTCGGAATTACTGGGCGTAAAGCGCACGTAGGCGGACTAGTCAGTCAGAGGTGAAA
>MERGE322644ID
TACGGAGGGTGCAAGCGTTATCCGGATTTACTGGGTTTAAAGGGTGCGTAGGCGGCCTGATAAGTCAGTGGTGAAA
>MERGE73449ID
TACGTAAGCCCCAAGCATTACCCGGAATCACTGGGTGTAAAGGGTTCGTAGGTGGGAAAATAAGTTGGATATGAAA
>MERGE53406ID
TACGGAGGGTGCAAGCGTTAATCGGAATTACTGGGCGTAAAGCGCGCGTAGGCGGCAATATAAGCTAGATGTGAAA
>MERGE68710ID
TACGGAGGGTGCGAGCGTTATTCGGAATGACTGGGCGTAAAGCGCGCGTAGGCGGCTATTTAAGTCTGATGTGAAA
>MERGE60990ID
TACGGAGGGTGCAAGCGTTATCCGGATTTATTGGGTTTAAAGGGTGCGTAGGCGGAAGGATAAGTCAGTGGTGAAA
>MERGE54964ID
TACGGAGGGTGCAAGCGTTAATCGGAATTACTGGGCGTAAAGCGCGTGTAGGTGGCTTGTTAAGCCAGATGTGAAA
>MERGE42567ID
TACGGAGGGGGCTAGCGTTGTTCGGAATTACTGGGCGTAAAGCGTGCGTAGGCGGACTGGAAAGTCAGATGTGAAA
>MERGE48336ID
TACGGAGGGTCCAAGCGTTATCCGGATTTATTGGGTTTAAAGGGTCCGTAGGCGGGATTTTAAGTCAGTGGTGAAA
>MERGE264578ID
TACGTAGGGGGCTAGCGTTATCCGGATTTACTGGGCGTAAAGGGTGCGTAGGTGGTTTTTCAAGTCAGAAGTTAAA
>MERGE44245ID
TACGGAGGGGGTTAGCGTTGTTCGGAATTACTGGGCGTAAAGCGCACGTAGGCGGATTATTAAGTTAGGGGTGAAA
>MERGE37686ID
TACGGAGGATTCGAGCGTTATCCGGATTTATTGGGTTTAAAGGGTCCGTAGGCGGGCAATTAAGTCAGTGGTGAAA
>MERGE21154ID
TACGAAGGGTGCAAGCGTTGTTCGGAATTACTGGGCGTAAAGCGCGCGTAGGCGGAATGATCAGTTAGAAGTGAAA
>MERGE59797ID
TACGGAGGGTGCAAGCGTTATCCGGAATTATTGGGTTTAAAGGGTCCGTAGGCGGACCATTAAGTCAGTGGTGAAA
>MERGE39272ID
TACGGAGGGCGCAAGCGTTGTTCGGAATCACTGGGCATAAAGAGCATGTAGGCGGTCTTTTAAGTCGGATGTGAAA
>MERGE9078ID
TACAGAGGGTGCGAGCGTTAATCGGAATTACTGGGCGTAAAGGGCACGTAGGTTGTATTTTAAGTCAGATGTGAAA
>MERGE59942ID
TACGGAGGGTGCAAGCGTTATCCGGATTCATTGGGTTTAAAGGGTACGTAGGCGGATAGATAAGTCAGTGGTGAAA
>MERGE216796ID
TACGAGGGGAGCAAGTGTTATTCGTACTGATTGGGCGTAAAGGGTACGTAGGTGGTTAATCAAGTTTGAAGTTAAA
>MERGE61724ID
TACGGAGGGTGCAAGCGTTGCTCGGAATCACTGGGCGTAAAGCGCACGCAGGCGGCTTTTCAAGTCGGATGTGAAA
>MERGE115258ID
TACGGAGGGTACGAGCGTTGTTCGGAATTACTGGGCGTAAAGCGCGTGTAGGCGGCCGTACAAGTCGGGTGTGAAA
>MERGE54046ID
TACGGAGGGTGCAAGCGTTAATCGGAATTACTGGGCGTAAAGCGCGCGTAGGCGGTTGATTAAGCCAGATGTGAAA
>MERGE250898ID
TACGGAGGGTGCAAGCGTTGTTCGGAATTATTGGGCGTAAAGAGCGTGTAGGCGGTTTAGTAAGTCAGATGTGAAA
>MERGE23198ID
TACGAAGGTCCCAAGCGTTGTTCGGAATCACTGGGCGTAAAGCGTGTGTAGGCGGCAAAGTAAGTCAGATGTGAAA
>MERGE63257ID
TACGGAGGGTGCAAGCGTTGTTCGGAATTATTGGGCGTAAAGCGGGTGTAGGCGGCTTTGCAAGTCAAGTGTGAAA
>MERGE107634ID
TACGGAGGATGCGAGCGTTATCCGGATTCATTGGGTTTAAAGGGTGCGTAGGCGGACTAATAAGTCAGGGGTGAAA
>MERGE26794ID
TACGAGGGGTGCAAGCGTTGTTCGGAATTACTGGGCGTAAAGGGGGCGTAGGCGGGAAGCCAAGTCAGATGTTTAA
>MERGE104370ID
TACGGAGAGTGCAAACGTTGTTCGGAATCATTGGGCGTAAAGCGCGCGTAGGCGGCTAGTTAGGTCGGGTGTGAAA
>MERGE224508ID
TACGGAGGATGCAGGCGTTATCCGGATTTATTAGGTTTAAAGGGTGCGTAGGCGGGAATTTAAGTCAGTGGTGAAA
>MERGE76877ID
TACGTAGGGTGCAAGCGTTGTCCGGAATTACTGGGTGTAAAGGGAGTGTAGGCGGGACTGCAAGTCAGGTGTGAAA
>MERGE74066ID
TACGTAAGTCCCAAGCGTTACCCGGAATTATTGGGTGTAAAGGGTCCGTAGGCGGGCTTATAAGTCAGGTATGAAA
>MERGE37645ID
TACGGAGGATTCAAGCGTTATCCGGAATCATTGGGTTTAAAGGGTCCGTAGGTGGATAATTAAGTCAGAGGTGAAA
>MERGE460ID
AACGTAGGTGGCAAGCGTTGTCCGGAATTATTGGGTGTAAAGGGAGCGTAGACGGGATGACAAGTTGGGTGTATAA
>MERGE48491ID
TACGGAGGGTCCAAGCGTTATCCGGATTTATTGGGTTTAAAGGGTGCGTAGGCGGGTTTGTAAGTCAGTGGTGAAA
>MERGE42463ID
TACGGAGGGGGCTAGCGTTGTTCGGAATTACTGGGCGTAAAGCGCTCGTAGGCGGATTGGTCAGTCAGAGGTGAAA
>MERGE78854ID
TACGTAGGTGGCGAGCGTTATCCGGAATTATTGGGCGTAAAGAGCATGTAGGCGGTTTATTAAGTCTGGTGTGAAA
>MERGE63315ID
TACGGAGGGTGCAAGCGTTGTTCGGATTCACTGGGTATAAAGGGTGCGCAGGCGGCCCAATAAGTCAGAGGTGAAA
>MERGE440948ID
TACGGAGGGTGCAAGCGTTATCCGGATTTACTGGGTTTAAAGGGTACGCAGGCGGTTGACTCAGTCAGTGGTGAAA
>MERGE19691ID
TACGAAGGGGGCTAGCGTTATTCGGAATTACTGGGCGTAAAGGGCGCGTAGGCGGTTAATTTAGTTAGATGTGAAA
>MERGE262866ID
TACGTAGGGACCAAGCGTTGTCCGGATTTATTGGGCGTAAAGAGCTCGTAGGCAGTTCGGTAAGTCAGGTGTGAAA
>MERGE22495ID
TACGAAGGGTGCGAGCGTTGTTCGGATTTATTGGGCGTAAAGCGCGCGCAGGCGGATTATTAAGCCAGATGTGAAA
>MERGE61603ID
TACGGAGGGTGCAAGCGTTATTCGGATTTACTGGGCGTAAAGCGTACGTAGGCGGCGTGGTAAGTCAGGTGTGAAA
>MERGE38125ID
TACGGAGGGAGCTAGCGTTGTTCGGAAATACTGGGCGTAAAGAGAACGTAGGCGGTCTATTAAGTCAGGGGTGAAA
>MERGE228135ID
TACGGAGGGGGCAAGCGTTGTTCGGATTTACTGGGCGTAAAGCGCACGTAGGCGGCAAGGTAAGTCAAAGGTGAAA
>MERGE37105ID
TACGGAGGATGCAAGCGTTATCCGGATTTATTGGGTTTAAAGGGTACGTAGGCGGAAACTTAAGTCAGTAGTGAAA
>MERGE153681ID
TACGAAGGGTGCAAGCGTTGTTCGGAATTACTGGGCGTAAAGGGCGTGTAGGCGGCTCGATAAGTTAGATGTGAAA
>MERGE42586ID
TACGGAGGGGGCTAGCGTTGTTCGGAATTACTGGGCGTAAAGCGTGCGTAGGCGGATCAATAAGTTAGAGGTGAAA
>MERGE164868ID
TACGGAGGGGGCAAGCGTTATTCGGAATTATTGGGCGTAAAGGGCGCGTAGGCGGCCTGATAAGTCTAAGGTGAAA
>MERGE11407ID
TACATAGGTCCCGAGCGTTATCCGGATTTACTGGGCGTAAAGAGTCTGTAGCCTGATAAGTAAGTCAGTTTTCAAA
>MERGE23584ID
TACGAAGGTGGCAAGCGTTGTTCGGAATCACTGGGCTTAAAGCGTACGCAGGCGGTTTATTAAGCGTTCTTTGAAA
>MERGE290653ID
TACGGGAGGGGCAAGCGTTATCTAGAATAATTGGGTGTAAAGGGTTCGTAGACGGTATTGTAAGTTATATATTAAA
>MERGE17972ID
TACGAAGGGGGCAAGCGTTGTTCGGAATAACTGGGCGTAAAGCGCACGTAGGCGGATTGTTAAGTTAGGGGTGAAA
>MERGE42472ID
TACGGAGGGGGCTAGCGTTGTTCGGAATTACTGGGCGTAAAGCGTACGTAGGCGAATCAGAAAGTATGGGGTGAAA
>MERGE67267ID
TACGGAGGGTGCGAGCGTTAATCGGAATTACTGGGCGTAAAGCGTACGTAGGCGGCTTGTTAAGTCAGATGTGAAA
>MERGE134961ID
TACGTACTGTGCGAACGTTATTCGGAATCACTGGGCTTAAAGGGTGCGTAGGCGGGTACACAGGTCAGATGTGAAA
>MERGE59454ID
TACGGAGGGTGCAAGCGTTATCCGGAATCATTGGGTTTAAAGGGTCCGTAGGTGGACAGATAAGTCAGAGGTGAAA
>MERGE16728ID
TACGAAGGGCCCGAGCGTTATTCGGAATCACTGGGCTTAAAGCGTACGTAGGCTGGTATATAGGCGTCTTGTGAAA
>MERGE44640ID
TACGGAGGGGGTTAGCGTTGTTCGGAATTACTGGGCGTAAAGCGCGCGTAGGCGGACTATTAAGTCGGGGGTGAAA
>MERGE50261ID
TACGGAGGGTCCGAGCGTTATCCGGAATCATTGGGTTTAAAGGGTTCGCAGGCGGTCAATTAAGTCAGAGGTGAAA
>MERGE42478ID
TACGGAGGGGGCTAGCGTTGTTCGGAATTACTGGGCGTAAAGCGTACGTAGGCGGACTATTAAGTCAGAGGTGAAA
>MERGE73592ID
TACGTAAGGGGCAAGCGTTACCCGGAATTATTGGGCGTAAAGCGTCCGCAGGCGGAAGTATAAGTCAGTTATTAAA
>MERGE222652ID
TACGGAGGATCCGAGCGTTATCCGGAATCATTGGGTTTAAAGGGTCCGTAGGTGGGCTGTTAAGTCAGGGGTGAAA
>MERGE24721ID
TACGAGAGGAGCAAGCGTTATTCTAAATGATTGGGTGTAAAAAGTTCGTAGGTGGCATTTGCTGTTATTTGTGAAA
>MERGE21315ID
TACGAAGGGTGCAAGCGTTGTTCGGATTTACTGGGCGTAAAGCGCGCGCAGGCGGATAGTTAAGTCAGATGTGAAA
>MERGE36601ID
TACGGAGGATCCGAGCGTTATCCGGAATCATTGGGTTTAAAGGGTCCGTAGGCGGGCGTCTAAGTCAGTGGTGAAA
>MERGE240990ID
TACGGAGGGTGCAAGCGTTAATCGGAATTACTGGGCGTAAAGCGTACGTAGGCGGTCAATTAAGTTGGATGTGAAA
>MERGE60070ID
TACGGAGGGTGCAAGCGTTATCCGGATTCATTGGGTTTAAAGGGTGCGCAGGCGGACTTTTAAGTCAGTGGTGAAA
>MERGE54264ID
TACGGAGGGTGCAAGCGTTAATCGGAATTACTGGGCGTAAAGCGCGCGTAGGCGGTTTGTTAAGCAAGATGTGAAA
>MERGE69936ID
TACGGAGGGTTCGAGCGTTATCCGGAATCATTGGGTTTAAAGGGTCCGCAGGCGGTCGATTAAGTCAGAGGTGAAA
>MERGE15120ID
TACGAAGGGACCTAGCGTAGTTCGGAATTACTGGGCTTAAAGAGCTCGTAGGTGGTTAGAAAAGTTGATGGTGAAA
>MERGE24747ID
TACGAGAGGGGCAAGTGTTATTCGAAATAACTGGGCGTAAAGGGTACGTAGGCGGCTTATCAAGTTAGACTTTAAA
>MERGE79459ID
TACGTATGTCCCGAGTGTTACCCGGAATTATTGGGTGTAAAGGGTTCGTAGGCGGACTGATAAGTTGGATATTAAA
>MERGE36066ID
TACGGAGGATCCAAGCGTTATCCGGATTTATTGGGTTTAAAGGGTGCGTAGGCGGTCTTATAAGTCAGAAGTGAAA
>MERGE223344ID
TACGGAGGATGCAAGCGTTATCCGGAATCATTGGGCGTAAAGCGTCCGCAGGTGGTCATTCAAGTCTGCTGTTAAA
>MERGE173222ID
TACGGAGGGTGCAAGCGTTAATCGGAATTACTGGGCGTAAAGCGCGCGTAGGCGGCTCGTTAAGTCAGATGTGAAA
>MERGE84545ID
CACGTAGGGGGCGAGCGTTGTCCGGATTTATTGGGCGTAAAGGGCTCGTAGGCTGTTCAGTAAGTCAGGTGTGAAA
>MERGE214131ID
TACGAAGGTCCCAAGCGTTGTTCGGAATCACTGGGCGTAAAGCGCGTGCAGGCTGCGCGGTAAGTCAGATGTGAAA
>MERGE123750ID
TACGGAGGGTGCAAGCGTTATCCGGAATCACTGGGTTTAAAGGGTGCGTAGGCGGATAAGTAAGTCAAGGGTGAAA
>MERGE71604ID
TACGGGGGGAGCAAGCGTTATCCGGAATTACTGGGCGTAAAGGGCACGTAGGCGGGTTCTTAAGTCAGATTTTAAA
>MERGE9743ID
TACAGAGGTGGCAAGTGTTGTTCGGATTTACTGGGCGTAAAGGGTCCGCAGGCGGTCTTGTGTGTCGGATGTGAAA
>MERGE48643ID
TACGGAGGGTCCAAGCGTTGTCCGGAATCACTGGGTGTAAAGGGTGCGCAGGCGGGCGTGTAAGTCAGAGGTGAAA
>MERGE42469ID
TACGGAGGGGGCTAGCGTTGTTCGGAATTACTGGGCGTAAAGCGTACGCAGGCGGATAATTAAGTTAGGGGTGAAA
>MERGE67002ID
TACGGAGGGTGCGAGCGTTAATCGGAATTACTGGGCGTAAAGCGGACGCAGGCGGTTTGTTAAGCTAGATGTGAAA
>MERGE30616ID
TACGGAAGGTGCGAGCGTTGTTCGGATTGACTGGGCGTAAAGCGCATGTAGGCGGATTTTTAAGTCGGCTGTGAAA
>MERGE53864ID
TACGGAGGGTGCAAGCGTTAATCGGAATTACTGGGCGTAAAGCGCGCGTAGGCGGTCTGGTCAGTTGGATGTGAAA
>MERGE22581ID
TACGAAGGGTGCTAGCATTGTTCGGAATCATTGGGCGTAAAGCGTATGTAGGCGGCTTAGCAAGTTGGTTGTGAAA
>MERGE63046ID
TACGGAGGGTGCAAGCGTTGTTCGGAATTACTGGGCGTAAAGCGGGCGTAGGCGGTTTATCAAGTCTGGTGTGAAA
>MERGE72160ID
TACGGGGGGTCCAAGCGTTGTTCGGAATCATTGGGCGTAAAGCGGGTGTAGGCGGACCGACAAGTCAGAAGTGAAA
>MERGE69834ID
TACGGAGGGTTCAAGCGTTATCCGGAATCATTGGGTTTAAAGGGTCCGCAGGCGGTCAATTAAGTCAGAGGTGAAA
>MERGE186199ID
TACGTAGGGTGCAAGCGTTGTCCGGAATTATTGGGCGTAAAGAGCTCGTAGGCGGTCTGTCGCGTCTGCTGTGAAA
>MERGE66045ID
TACGGAGGGTGCGAGCGTTAATCGGAATTACTGGGCGTAAAGCGCGCGTAGGCGGCCTTATAAGTCAGGTGTGAAA
>MERGE191499ID
CACGTAGGGGGCAAGCGTTGTCCGGATTTATTGGGCGTAAAGAGCTCGTAGGCTGTTTGGTAAGTCGGGTGTGAAA
>MERGE239120ID
TACGGAGGGTGCAAGCGTTAATCGGAATCACTGGGCGTAAAGCGCGCGTAGGCGGCCGGATAAGTCAGATGTGAAA
>MERGE180076ID
TACGGAGGGTGCGAGCGTTAATCGGAATTACTGGGCGTAAAGCGCGCGTAGGCGGTTTGGTAAGTCAGCTGTGAAA
>MERGE42596ID
TACGGAGGGGGCTAGCGTTGTTCGGAATTACTGGGCGTAAAGCGTGCGTAGGCGGATCGGAAAGTCAGATGTGAAA
>MERGE78535ID
TACGTAGGTCGCAAGCGTTATCCGGATTTACTGGGCGTAAAGCGTCCGCAGCCGGCGATATAAGTCTACTTTTAAA
>MERGE52844ID
TACGGAGGGTGCAAGCGTTAATCGGAATTACTGGGCGTAAAGCGCACGCAGGCGGTTCGTTAAGTCAGATGTGAAA
>MERGE282615ID
TACGGAGGGGGCAAGCGTTATCCGGAATCACTGGGTTTAAAGGGTGCGTAGGCGGAATAATAAGTCAGATGTGAAA
>MERGE49292ID
TACGGAGGGTCCGAGCGTTAATCGGAATTACTGGGCGTAAAGCGCGCGTAGGCGGTTTGATAAGCGAGATGTGAAA
>MERGE59315ID
TACGGAGGGTGCAAGCGTTATCCGGAATCATTGGGTTTAAAGGGTCCGTAGGCGGGCCAATAAGTCAGAGGTGAAA
>MERGE114176ID
TACGGAGGGGGTTAGCGTTGTTCGGAATTACTGGGCGTAAAGCGTACGTAGGCGGATTAATTAGTCAGAGGTGAAA
>MERGE75863ID
TACGTAGGGTGCAAGCATTGTCCGGATTTATTGGGCGTAAAGAGCTCGTAGGCGGCTCAGCAAGTCGATCGTGAAA
>MERGE167796ID
TACGGAGGGGGTTAGCGTTGTTCGGAATTACTGGGCGTAAAGCGTACGTAGGCGGATCAGAAAGTTAGGGGGGAAA
>MERGE58393ID
TACGGAGGGTGCAAGCGTTATCCGGAATCACTGGGTTTAAAGGGTGCGTAGGCGGCGTAATAAGTCAGAGGTGAAA
>MERGE20148ID
TACGAAGGGGGCTAGCGTTGTTCGGAATTACTGGGCGTAAAGAGTACGTAGGCGGTCTATTAAGCCAGATGTGAAA
>MERGE2909ID
CACGTAGGGACCAAGCGTTGTCCGGATTTATTGGGCGTAAAGAGCTCGTAGGCGGTTCAGTAAGTCGGGTGTGAAA
>MERGE20812ID
TACGAAGGGTGCAAGCGTTAATCGGAATTACTGGGCGTAAAGCGCGCGTAGGTGGTTTGTTAAGTTGGAAGTGAAA
>MERGE53400ID
TACGGAGGGTGCAAGCGTTAATCGGAATTACTGGGCGTAAAGCGCGCGTAGGCGGATTTGTCAGTCAGATGTGAAA
>MERGE267120ID
TACGTAGGTGGCGAGCGTTATCCGGAATTATTGGGCGTAAAGAGCGCGCAGGTGGTTGATTAAGTCTGATGTGAAA
>MERGE11515ID
TACATATGTCCCGAGTGTTACCCGGAATAATTGGGTGTAAAGGGTCCGTAGGCGGACAAGAAAGTTGGACATGAAA
>MERGE118164ID
TACGGAGGGTCCGAGCGTTATCCGGAATTATTGGGTTTAAAGGGTCCGTAGGCGGGCTGTTAAGTCAGAGGGGAAA
>MERGE132713ID
TACGGGGGGAACGAGCATTATTCGAAATGATTTGGCGTAAAAAGTTTGTAGATTGTTTTAATAGTTAAAAAGAAAA
>MERGE79439ID
TACGTATGTCCCAAGCGTTGCCCGGAATTACTGGGTGTAAAGGGTTCGTAGGCGGTTTGGTAAGTTGGATATGAAA
>MERGE232131ID
TACGGAGGGGGTTAGCGTTGTTCGGAATTACTGGGCGTAAAGCGCACGTAGGCGGACTGATCAGTCAGAGGGGAAA
>MERGE286012ID
TACGGAGGGTGCAAGCGTTAATCGGAATTACTGGGCGTAAAGCGCGCGTAGGCGGTTGCTTAAGTCGGATGTGAAA
>MERGE36671ID
TACGGAGGATCCGAGCGTTATCCGGATTTATTGGGTTTAAAGGGTGCGTAGGCGGTTTTATAAGTCAGTGGTGAAA
>MERGE38253ID
TACGGAGGGAGCTAGCGTTGTTCGGAATTACTGGGCGTAAAGCGCGCGTAGGCGGCTATTTAAGTCAGGGGTGAAA
>MERGE18105ID
TACGAAGGGGGCAAGCGTTGTTCGGAATTACTGGGCGTAAAGGGCGTGTAGGCGGTTTAATCAGTCAGAGGTGAAA
>MERGE39174ID
TACGGAGGGCGCAAGCGTTACTCGGAATCACTGGGCGTAAAGAGCGTGTAGGCGGGTTAATAAGTCAGAAGTGAAA
>MERGE202006ID
TACAGAGGGTGCAAGCGTTAATCGGAATTACTGGGCGTAAAGCGCGCGTAGGCGGTTCGTTAAGTTGGATGTGAAA
>MERGE57391ID
TACGGAGGGTGCAAGCGTTACTCGGAATCACTGGGCGTAAAGCGCATGCAGGCGGTTAAATAAGTTAGAAGTGAAA
>MERGE25800ID
TACGAGGGGTCCTAGCGTTGTTCGGAATCATTGGGCGTAAAGCGGGTGTAGGCGGAACTATAAGTCAGAAGTGAAA
>MERGE24515ID
TACGAATGGGGCAAGCGTTGTTCGGAATCACTGGGCTTAAAGCGTGCGTAGGCGGATTTGCAAGTCAGGAGTGAAA
>MERGE2509ID
CACGTAAGGAGCGAGCGTTGTTCGGAATTATTGGGCGTAAAGGGCATGTAGGCGGTTATATAAGTCTGATGTGAAA
>MERGE39874ID
TACGGAGGGGACTAGCGTTGTTCGGAATTACTGGGCGTAAAGCGCACGTAGGCGGACCAGAAAGTATGGGGGGAAA
>MERGE76395ID
TACGTAGGGTGCAAGCGTTAATCGGAATTACTGGGCGTAAAGCGTGCGCAGGCGGTTTTGTAAGTCTGATGTGAAA
>MERGE58292ID
TACGGAGGGTGCAAGCGTTATCCGGAATCACTGGGTTTAAAGGGTGCGTAGGCGGACTAATAAGTCAGAGGTGAAA
>MERGE194180ID
GACGGAGGATGCAAGCGTTATCCGGAATTATTGGGCGTAAAGCGTCCGTAGGTGGCTTAGAAAGTCAGTTGTTAAA
>MERGE176436ID
TACGGAGGGTGCAAGCGTTATCCGGAATTACTGGGTTTAAAGGGTGCGTAGGCGGCTTAATAAGTCAGAGGTGAAA
>MERGE10124ID
TACAGGGGGTGCGAGCGTTATCCGGAATTACTGGGTTTAAAGGGTGCGTAGGCTGCCGTATAAGTTTGGGGTGAAA
>MERGE65906ID
TACGGAGGGTGCGAGCGTTAATCGGAATTACTGGGCGTAAAGCGCATGTAGGTGGTTTGTTAAGTCAGATGTGAAA
>MERGE4908ID
GACGGAGGATGCAAGTGTTATCCGGAATTATTGGGCGTAAAGCGTTTGTAGGTGGGTAAGCAAGTCAATTGTTAAA
>MERGE55307ID
TACGGAGGGTGCAAGCGTTAATCGGAATTACTGGGCGTAAAGCGTGCGTAGGCGGCTACTTAAGTGGGATGTGAAA
>MERGE63688ID
TACGGAGGGTGCAAGCGTTGTTCGGATTTATTGGGCGTAAAGCGCGCGCAGGCGGACTAGTAAGTCAGATGTGAAA
>MERGE252536ID
TACGGAGGGTGCGAGCGTTAATCGGAATTACTGGGCGTAAAGCGCACGTAGGCGGCTATTTAAGTCGGATGTGAAA
>MERGE131291ID
TACGGAGGGTTCAAGCGTTATCCGGATTCATTGGGTTTAAAGGGTACGTAGGCGGATTAATAAGTCAGTGGTGAAA
>MERGE69561ID
TACGGAGGGTGCTAGCGTTGTTCGGATTTACTGGGCGTAAAGGGCGCGTAGGCGGCCTATCAAGTTGGGTGTGAAA
>MERGE247038ID
TACGGAGGGTGCAAGCGTTATCCGGAATTACTGGGTTTAAAGGGTGCGTAGGCGGCTAGATAAGTCAAGGGTGAAA
>MERGE116523ID
TACGGAGGGTCCAAGCGTTATCCGGATTTATTGGGTGTAAAGGGTGTGTAGGTGGGACGGATAGTCAGAGGTGAAA
>MERGE44666ID
TACGGAGGGGGTTAGCGTTGTTCGGAATTACTGGGCGTAAAGCGCGCGTAGGCGGATCGGAAAGTTGGGGGTGAAA
>MERGE47846ID
TACGGAGGGTCCAAGCGTTATCCGGATTCATTGGGTTTAAAGGGTCCGCAGGCGGGAAAATAAGTCAGTGGTGAAA
>MERGE76653ID
TACGTAGGGTGCAAGCGTTATCCGGAATCACTGGGCGTAAAGGGTGCGTAGGCGGCCTTGCAAGTCAGAAGTGAAA
>MERGE151707ID
TACGAAGGGGGCAAGCGTTGTTCGGAATAACTGGGCGTAAAGCGCACGTAGGCGGACATTTAAGTTAGAGGTGAAA
>MERGE44259ID
TACGGAGGGGGTTAGCGTTGTTCGGAATTACTGGGCGTAAAGCGCACGTAGGCGGATTGAAAAGTTGGGGGTGAAA
>MERGE79914ID
TACGTATGTTGCAAGCGTTACTCGGAATCACTGGGCGTAAAGCGTACGAAGGCGGACTAATAAGTCAGAAGTGAAA
>MERGE51526ID
TACGGAGGGTGCAAGCATTAATCGGATTTATTGGGTGTAAAGAGCGCGTAGGCGGGTCAGCAAGTCAGATGTGAAA
>MERGE124854ID
TACGGAGGGTGCAAGCGTTATCCGGATTTACTGGGTTTAAAGGGTGCGCAGGCGGTAAAATAAGTCAGTGGTGAAA
>MERGE79722ID
TACGTATGTCTCGAGCGTTACCCGGAATCACTGGGTGTAAAGGGTTCGTAGGCGGCCTTATAAGTTGAATATGAAA
>MERGE33538ID
TACGGAGGATCCAAGCGTTATCCGGAATCATTGGGTTTAAAGGGTCCGTAGGCGGGCTATTAAGTCAGGGGTGAAA
>MERGE20444ID
TACGAAGGGGGCTAGCGTTGTTCGGAATTACTGGGCGTAAAGGGCGCGTAGGCGGACTGGTCAGTTTAGTGTGAAA
>MERGE40522ID
TACGGAGGGGGCAAGCGTTATTCGGATTTATTGGGCGTAAAGGGCGCGTAGGCGGCTTGATAAGTCAAAGGTGAAA
>MERGE38086ID
TACGGAGGGAGCTAGCGTTATTCGGAATTACTGGGCGTAAAGCGAGCGTAGGCGGACTGGAAAGTCAGAGGTGAAA
>MERGE50075ID
TACGGAGGGTCCGAGCGTTATCCGGAATCATTGGGTTTAAAGGGTCCGTAGGCGGAATAATAAGTCAGTGGTGAAA
>MERGE53881ID
TACGGAGGGTGCAAGCGTTAATCGGAATTACTGGGCGTAAAGCGCGCGTAGGCGGTCTGTTAAGTCAGATGTGAAA
>MERGE107164ID
TACGGAGGATGCAAGCGTTATCCGGAATCATTGGGCGTAAAGCGTCCGCAGGTGGTTGATCGTGTCTGCTGTTAAA
>MERGE44792ID
TACGGAGGGGGTTAGCGTTGTTCGGAATTACTGGGCGTAAAGCGCGCGTAGGCGGGTTAGTAAGTTAGAGGTGAAA
>MERGE229175ID
TACGGAGGGGGCTAGCGTTGTTCGGAATTACTGGGCGTAAAGCGCACGTAGGCGGACTATTAAGTCAGAGGTGAAA
>MERGE2839ID
CACGTACTGTGCAAACGTTATTCGGAATCACTGGGCTTAAAGGGTATGTAGGCGGTTTATCAAGTCAGATGTGAAA
>MERGE113945ID
TACGGAGGGGGTTAGCGTTGTTCGGAATTACTGGGCGTAAAGCGCGCGTAGGCGGATCAGAAAGTAAGAGGTGAAA
>MERGE84539ID
CACGTAGGGGGCGAACGTTGTCCGGATTTATTGGGCGTAAAGGGCTCGTAGGCGGTTTAGTAAGTCGGTCGTGAAA
>MERGE223086ID
TACGGAGGATGCAAGCGTTATCCGGAATCACTGGGTTTAAAGGGTGCGTAGGCGGATTAACAAGTCAGAGGTGAAA
>MERGE66342ID
TACGGAGGGTGCGAGCGTTAATCGGAATTACTGGGCGTAAAGCGCGCGTAGGCGGTTTGGTCAGTCGGATGTGAAA
>MERGE36873ID
TACGGAGGATGCAAGCGTTATCCGGAATCATTGGGCGTAAAGCGTCTGTAGGTGGCTTGGTAAGTCTGCTGTTAAA
>MERGE166239ID
TACGGAGGGGGCTAGCGTTGTTCGGAATTACTGGGCGTAAAGCGCGCGTAGGCGGATTGGAAAGTTAGAGGTGAAA
>MERGE57904ID
TACGGAGGGTGCAAGCGTTACTCGGAATTACTGGGCGTAAAGGACGCGTAGGCGGCCTGGAAAGTTGGATGTGAAA
>MERGE255494ID
TACGGAGTGTGCAAGCGTTAATCGGAATTACTGGGCGTAAAGCGCGCGTAGGCGGTTATTTAAGTCAGATGTGAAA
>MERGE67464ID
TACGGAGGGTGCGAGCGTTAATCGGAATTACTGGGCGTAAAGCGTGCGTAGGCGGCTATTTAAGTTGGATGTGAAA
>MERGE17780ID
TACGAAGGGGACTAGCGTTGCTCGGAATTACTGGGCGTAAAGCGCGTGTAGGCTGACTAGTCAGTCAGGGGTGAAA
>MERGE7959ID
TACAGAGGGTGCAAGCGTTAATCGGAATTACTGGGCGTAAAGCGTGCGTAGGCGGATATTTAAGTCAGATGTGAAA
>MERGE227363ID
TACGGAGGGGACTAGCGTTGTTCGGAATTACTGGGCGTAAAGCGTGCGTAGGCGGATCAGCAAGTTAGGGGTGAAA
>MERGE137629ID
TACGTAGGTCGCAAGCGTTATCCGGATTTACTGGGCGTAAAGCGTCCGCAGCCGGTGATGTAAGTCTACTTTTAAA
>MERGE39914ID
TACGGAGGGGACTAGCGTTGTTCGGAATTACTGGGCGTAAAGCGCGCGTAGGCGGACCAGTCAGTTAGAGGTGAAA
>MERGE245300ID
TACGGAGGGTGCAAGCGTTATCCGGAATCACTGGGTTTAAAGGGTGCGTAGGCGGCTTTATAAGTCAGAGGTGAAA
>MERGE10073ID
TACAGGGGGGACGAGTGTTATTCGGAGTGATTAGGCGTAAAGGGTCCTTTAAGCGGATTGATCAGTTGGGGCAAGT
>MERGE5042ID
GACGGAGGGCGCAAGCGTTGTTCGGAATTACTGGGCGTAAAGCGCACGCAGGCGGTCTTTTAAGTCCACTGTGAAA
>MERGE7687ID
TACAGAGGGTGCAAGCGTTAATCGGAATTACTGGGCGTAAAGCGCGCGTAGGCGGTTTATTAAGTTGGATGTGAAA
>MERGE21180ID
TACGAAGGGTGCAAGCGTTGTTCGGAATTACTGGGCGTAAAGGGCGTGTAGGCGGTTTGATTAGTTAGGTGTGAAA
>MERGE51105ID
TACGGAGGGTGCAAACGTTGCTCGGAATCACTGGGCGTAAAGCGCTCGTAGGCGGTTTGTCAAGTTAGGTGTGAAA
>MERGE6145ID
TACAGAGACCCCGAGCGTTATCCGGTTTCATTGGGCGTAAAGCGTTCCGATCGGTTGTTTCGTATGTCTATAGTTA
>MERGE57262ID
TACGGAGGGTGCAAGCGTTACTCGGAATCACTGGGCGTAAAGAGCGTGTAGGCGGGTAGTTAAGTTTGAAGTGAAA
>MERGE70743ID
TACGGGAGGGGCAAGCATTATTCGGAATAATTGGGCGTAAAGGGTTCGTCGACGGTATAATCAGTCATTTGTTAAA
>MERGE27264ID
TACGAGTACCCCGAGCGTTATCCGGAATTATTGGGCGTAAAGGGTCCGTAGGTGGTTATATTAGTCGGTTGTTAAA
>MERGE20474ID
TACGAAGGGGGCTAGCGTTGTTCGGAATTACTGGGCGTAAAGGGCGTGTAGGCGGTTAATTAAGTCAGAGGTGAAA
>MERGE30177ID
TACGGAAGGTGCAAGCGTTATCCGGAATCACTGGGTTTAAAGGGTGCGTAGGCGGTTAGATAAGTCAGAGGTGAAA
>MERGE5107ID
GACGGAGGGGGCTAGCGTTATTCGGAATTACTGGGCATAAAGGGCGCGTAGGCGGATTAGTAAGTTGGGAGTGAAA
>MERGE175802ID
TACGGAGGGTGCAAGCGTTATCCGGAATCACTGGGTTTAAAGGGTGCGTAGGCGGCTAAATAAGTCAGAAGTGAAA
>MERGE71974ID
TACGGGGGGGGCAAGCGTTATTCTACGTTACTGGGTGTAAAGCGTATTAAGGCGGTTTAGTAAGTTTCTTTTAAAA
>MERGE78592ID
TACGTAGGTCTCAAGCGTTATCCGGAATTACTGGGCGTAAAGCGTCTGCAGCCTGGTATATAAGTCTGTCTTTAAA
>MERGE66615ID
TACGGAGGGTGCGAGCGTTAATCGGAATTACTGGGCGTAAAGCGCGCGTAGGTGGTCTGTTAAGTCAGCTGTGAAA
>MERGE78781ID
TACGTAGGTGGCAAGCGTTGTCCGGATTTACTGGGTGTAAAGAGCATGTAGGCGGGAATACAAGTCAGATGTGAAA
>MERGE31841ID
TACGGAGAGGGCTGGCGTTACTCGTTATAACTGGGCGTTAAGGGCAAGTAGGTGGCTTATTGAGAAAAGTATAAAA
>MERGE203415ID
TACAGAGGGTGCGAGCGTTAATCGGAATTACTGGGCGTAAAGGGTACGTAGGCGGATTAAACAGTCGGATGTGAAA
>MERGE20861ID
TACGAAGGGTGCAAGCGTTACTCGGAATTACTGGGCGTAAAGCGTCCGCAGGCTGTTTAGTAAGTCTGATGTGAAA
>MERGE54189ID
TACGGAGGGTGCAAGCGTTAATCGGAATTACTGGGCGTAAAGCGCGCGTAGGCGGTTTGGTAAGTCAGCTGTGAAA
>MERGE211991ID
TACGAAGGGTGCAAGCGTTAATCGGAATTACTGGGCGTAAAGCGTGCGTAGGCGGCTTATTAAGCCTGATGTGAAA
>MERGE262530ID
TACGTACTGTGCGAACGTTATTCGGAATCACTGGGCTTACAGGGTGCGTAGGCGGCTAACCAGGTCCGATGTGAAA
>MERGE5630ID
GACGTAGGGACCGAGCGTTATCCGGATTTATTGGGCGTAAAGGGCTCGTAGGCGGTTACGTAAGTCGGATGTGAAA
>MERGE414293ID
TACGGAGGGGGTTAGCGTTGTTCGGAATTACTGGGCGTAAAGCGTACGTAGGCGGATTAGAAAGGTAGGGGTGAAA
>MERGE7789ID
TACAGAGGGTGCAAGCGTTAATCGGAATTACTGGGCGTAAAGCGCGCGTAGGTGGTTAGATAAGTTGGATGTGAAA
>MERGE477589ID
TACGTAGGTGGCGAACGTTATCCGGAATTACTGGGCGTAAAGGGTCCGTAGGCGGTTTTGTAGGTCTGACGTGAAA
>MERGE261046ID
TACGGGGGGTGCAAGCGTTATTCGGATTTACTGGGCGTAAAGGGCGCGCAGGCGGTCCCTTAAGTCAGATGTGAAA
>MERGE24414ID
TACGAATGGGGCAAGCGTTGTTCGGAATCACTGGGCTTAAAGCGTGCGCAGGCGGACTTGAAAGTCAGAAGTGAAA
>MERGE54235ID
TACGGAGGGTGCAAGCGTTAATCGGAATTACTGGGCGTAAAGCGCGCGTAGGCGGTTTGGTCAGTTATGTGTGAAA
>MERGE24512ID
TACGAATGGGGCAAGCGTTGTTCGGAATCACTGGGCTTAAAGCGTGCGTAGGCGGATTTGCAAGTCAGACGTGAAA
>MERGE58131ID
TACGGAGGGTGCAAGCGTTATCCGGAATCACTGGGCGTAAAGGGCACGTAGGTGGTTTGTTAAGTCCGATGTTAAA
>MERGE78460ID
TACGTAGGTCCCGAGCGTTATTCGGATTTACTGGGCGTAAAGCGTCCGTAGCCGGTTGTGTAAGTCTATTTTCAAA
>MERGE53091ID
TACGGAGGGTGCAAGCGTTAATCGGAATTACTGGGCGTAAAGCGCACGTAGGTGGTTATTTAAGTCGACTGTGAAA
>MERGE246987ID
TACGGAGGGTGCAAGCGTTATCCGGAATTACTGGGTTTAAAGGGTGCGTAGGCGGCCAAATCAGTCAGGCGTGAAA
>MERGE76689ID
TACGTAGGGTGCAAGCGTTATCCGGAATTACTGGGTGTAAAGGGTGTGTAGGCGGTCTAATTTGTCGAAGGTTAAA
>MERGE79591ID
TACGTATGTCTCAAGCGTTACCCGGAATCACTGGGTGTAAAGGGTTCGTAGGCGGCGAGATAAGTTGGATATGAAA
>MERGE20891ID
TACGAAGGGTGCAAGCGTTACTCGGATTTACTGGGCGTAAAGCGCGCGCAGGCGGACAGTTAAGCCAGATGTGAAA
>MERGE76986ID
TACGTAGGGTGCAAGCGTTGTCCGGAATTATTGGGCGTAAAGAGCTCGTAGGCGGTTTGTTGCGTCGGCTGTGAAA
>MERGE175804ID
TACGGAGGGTGCAAGCGTTATCCGGAATCACTGGGTTTAAAGGGTGCGTAGGCGGCTAGATAAGTCAGAAGTGAAA
>MERGE248028ID
TACGGAGGGTGCAAGCGTTATCCGGATTTACTGGGTTTAAAGGGTGCGTAGGCGGCATGATTAGTCAGAGGTGAAA
>MERGE16705ID
TACGAAGGGCCCGAGCGTTAATCGGAATCACTGGGCTTAAAGCGTGCGTAGGCGGACTTGAAGGCACCTTGTGAAA
>MERGE59752ID
TACGGAGGGTGCAAGCGTTATCCGGAATTACTGGGTTTAAAGGGTGCGTAGGCGGTTTGGTAAGTCAGAAGTGAAA
>MERGE109817ID
TACGGAGGGGGCAAGCGTAACTCTTCATAACTGGGTATAAAGCGTATTTTGACGGTTTTGGTAGTTTTTAATGAAA
>MERGE58280ID
TACGGAGGGTGCAAGCGTTATCCGGAATCACTGGGTTTAAAGGGTGCGTAGGCGGAACTATAAGTCAGAGGTGAAA
>MERGE288506ID
TACGGAGGGTGCAAGCGTTGTCCGGATTTATTGGGTTTAAAGGGTACGTAGGCGGAATGCTAAGTCCGAGGTGAAA
>MERGE24733ID
TACGAGAGGCCCGAGCGTTAGGCGGAATCACTGGGCTTAAAGGGTGCGTAGGCGGATCAGTAAGCATTTTGTGAAA
>MERGE135832ID
TACGTAGGGGGCGAGCGTTGTCCGGAATTACTGGGCGTAAAGGGTGCGTAGGCGGTCATGTAAGTCAGATGTGAAA
>MERGE38875ID
TACGGAGGGATCTAGCGTTATTCGGAATTACTGGGCGTAAAGCGAGCGTAGGCGGATTTGTAAGTTGGATGTGAAA
>MERGE247507ID
TACGGAGGGTGCAAGCGTTATCCGGATTCACTGGGTTTAAAGGGTCCGCAGGCGGGGCGATAAGTCAGTGGTGAAA
>MERGE15965ID
TACGAAGGGACCTAGCGTAGTTCGGATTTACTGGGCTTAAAGAGTTCGTAGGTGGTTAAAAAAGTTGGTGGTGAAA
>MERGE73459ID
TACGTAAGCCCCAAGCGTTACTCGGAATTACTGGGTGTAAAGGGTTCGTAGGTGAATAAACAAGTTGGATATGAAA
>MERGE23169ID
TACGAAGGTCCCAAGCGTTGTTCGGAATCACTGGGCGTAAAGAGTCTGTAGGCGGCGCGGAAAGTCAGATGTGAAA
>MERGE109543ID
TACGGAGGGGACTAGCGTTGTTCGGAATTACTGGGCGTAAAGCGCGCGTAGGCGGATCAGTTAGTCAGAGGTGAAA
>MERGE8876ID
TACAGAGGGTGCGAGCGTTAATCGGAATTACTGGGCGTAAAGCGCACGTAGGTGGTTATTTAAGTTGGATGTGAAA
>MERGE214046ID
TACGAAGGTCCCAAGCGTTGTTCGGAATCACTGGGCGTAAAGAGTATGTAGGCGGTTTGGAAAGTCAGATGTGAAA
>MERGE3434ID
GACAGAGGGTGCAAACGTTGCTCGGAATTACTGGGCGTAAAGCGCGTGTAGGCGGATTTGTAAGTCAGATGTGAAA
>MERGE55735ID
TACGGAGGGTGCAAGCGTTAATCGGAATTACTGGGCGTAAAGGGTGCGTAGGCGGCTATTTAAGTCGGGTGTGAAA
>MERGE58984ID
TACGGAGGGTGCAAGCGTTATCCGGAATCATTGGGTTTAAAGGGTCCGCAGGCGGGCTTGTAAGTCAGTGGTGAAA
>MERGE18304ID
TACGAAGGGGGCGAGCGTTATTCGGAATCACTGGGCGTAAAGCGTACGTAGGCGGTTTGATAAGTTAGAAGTGAAA
>MERGE77355ID
TACGTAGGGTGCAAGCGTTGTTCGGAATTATTGGGCGTAAAGAGCGTGTAGGCGGTCTGTTAAGTCTGATGTGAAA
>MERGE49369ID
TACGGAGGGTCCGAGCGTTAATCGGAATTACTGGGCGTAAAGCGCGCGTAGGTGGTTTTGTCAGTCAGATGTGAAA
>MERGE71751ID
TACGGGGGGAGCTAGCGTTGTCCGGATTTATTGGGCGTAAAGGGCATGTAGGTGGTACAGACAGTCAGTTGTTAAA
>MERGE53082ID
TACGGAGGGTGCAAGCGTTAATCGGAATTACTGGGCGTAAAGCGCACGTAGGTGGTTAGTTAAGCTAGCTGTGAAA
>MERGE154339ID
TACGAAGGGTGCTAGCGTTGTTCGGAATGACTGGGCGTAAAGGGTGCGTAGGCGGCCAGAAGCGTCTGATGTGAAA
>MERGE113696ID
TACGGAGGGGGTTAGCGTTGTTCGGAATTACTGGGCGTAAAGCGCACGTAGGCGGATTGATCAGTTAGAGGTGAAA
>MERGE78821ID
TACGTAGGTGGCGAGCATTATTCGGAATTACTGGGCGTAAAGGGTCCGCAGGTGGTTTAGAAAGTCAGATGTGAAA
>MERGE71318ID
TACGGGGGATGCAAGCGTTATCCGAAATCATTGGGCGTAAAGCGCCTGTAGGTTGTTTATTAAGTCTGTTGTTAAA
>MERGE31775ID
TACGGAGACTGCGAGCGTTACTCGGATTCACTGGGCGTAAAGGGTGCGTAGGTTGTAATGTATGTCAGGTGTGAAA
>MERGE5034ID
GACGGAGGGCGCAAGCGTTGTTCGGAATTACTGGGCGTAAAGCGCACGCAGGCGGCCCTTTAAGTCCACTGTGAAA
>MERGE190095ID
CACGAACCGGACGAACGTTATTCGGAATTACTGGGCTTAAAGAGTGCGTAGGCGGCTATGTAGGTGGGGTGTGAAA
>MERGE22751ID
TACGAAGGGTGCTAGCGTTGTTCGGAATTACTGGGCGTAAAGAGCATGTAGGCGGTCTAATTAGTTAGGCGTGAAA
>MERGE2800ID
CACGTACCGTACGAACGTTATTCGGAATCACTGGGCTTAAAGAGTCCGTAGGCGGCTTTAAAGGTCAGGTGTGAAA
>MERGE154635ID
TACGAAGGTCCCAAGCGTTGTTCGGATTTACTGGGCGTAAAGCGTCTGTAGGCTGTGAGGTAAGTCAGATGTGAAA
>MERGE72544ID
TACGGGGGGTGCAAGCGTTACTCGGAATCACTGGGCGTAAAGAGAATGTAGGCGGGTAGTTAAGTTGGAAGTGAAA
>MERGE288526ID
TACGGAGGGTGCAAGCGTTGTCCGGATTTATTGGGTTTAAAGGGTGCGTAGGCGGTCTTTTAAGTCAGTGGTGAAA
>MERGE136462ID
TACGTAGGGTGCAAGCGTTATCCGGAATTACTGGGTTTAAAGGGTGTGTAGGCGGTTTTTTAAGTCTGTGGTGAAA
>MERGE80836ID
TACTGAGGGTGCAAGCGTTAATCGGAATTACTGGGCGTAAAGGGTACGTAGGCGGCCTTATAAGTCGGATGTGAAA
>MERGE13379ID
TACGAAAGGGGCAAGCGTTGTTCGGATTTACTGGGCGTAAAGGGCACGCAGGCGGTCTTGCCAGTCAGGGGTGAAA
>MERGE40892ID
TACGGAGGGGGCAAGCGTTGTTCGGAATTACTGGGCGTAAAGGGCGCGTAGGCGGTCTGTTGCGTCAGGTGTGAAA
>MERGE399651ID
TACGGAGGGGCCGAGCGTTATCCGGAATTATTGGGTTTAAAGGGTCCGTAGGCGGGCTGTTAAGTCAGGGGGGAAA
>MERGE37721ID
TACGGAGGATTCGAGCGTTATCCGGATTTATTGGGTTTAAAGGGTGCGTAGGCGGACCTTTAAGTCAGAGGTGAAA
>MERGE12269ID
TACCGGAGGGGCGAGCGTTATTCGGAATGATTGGGCGTAAAGGGTCCGTAGGCGGTTTTTTAAGTTGTTTCTATAA
>MERGE78782ID
TACGTAGGTGGCAAGCGTTGTCCGGATTTACTGGGTGTAAAGGGCATGTAGGCGGGGATACAAGTCAGATGTGAAA
>MERGE262498ID
TACGTACTGTGCGAACGTTATTCGGAATCACTGGGCTTAAAGGGTGCGTAGGCGGCGACTTAAGTAGGATGTGAAA
>MERGE237330ID
TACGGAGGGTCCGAGCGTTATCCGGAATTATTGGGTTTAAAGGGTCCGTAGGCGGACCGATAAGTCAGGGGTGAAA
>MERGE61861ID
TACGGAGGGTGCAAGCGTTGTCCGGAATCACTGGGTGTAAAGGGTGTGTAGGCGGATCGGCCAGTCAGAGGTGAAA
>MERGE171049ID
TACGGAGGGTCCGAGCGTTATCCGGAATCATTGGGTTTAAAGGGTCCGTAGGCGGGTAGTTAAGTCAGTGGTGAAA
>MERGE264272ID
TACGTAGGGGGCAAGCGTTGTCCGGATTTACTGGGTATAAAGGGAGCGCAGGCGGATCTGTAAGTCAGGGGTGAAA
>MERGE37410ID
TACGGAGGATGCGAGCGTTATCCGGAATCACTGGGTTTAAAGGGTGCGTAGGCGGGTATATAAGTCAGAGGTGAAA
>MERGE76334ID
TACGTAGGGTGCAAGCGTTAATCGGAATTACTGGGCGTAAAGCGTGCGCAGGCGGTTTGCTAAGACAGTTGTGAAA
>MERGE24722ID
TACGAGAGGAGCAAGCGTTATTCTAAATGATTGGGTGTAAAAAGTTCGTAGGTGGCATTTGTTGTTATTTGTGAAA
>MERGE17938ID
TACGAAGGGGGCAAGCGTTATCCGGAATTACTGGGCGTAAAGTGTTCGTAGATTGTATTTGTTGTTTTACGTAAAA
>MERGE52827ID
TACGGAGGGTGCAAGCGTTAATCGGAATTACTGGGCGTAAAGCGCACGCAGGCGGTCTGTCAAGTCAGATGTGAAA
>MERGE15315ID
TACGAAGGGACCTAGCGTAGTTCGGAATTACTGGGCTTAAAGAGTTCGTAGGTGGTTAAAATAGTTGGTGGTGAAA
>MERGE16242ID
TACGAAGGGAGCAAGCGTTATTCGGAATGATTGGGTGTAAAGGGTACGTAGGTTGTCTTTCAAGTTCCAGGTGAAA
>MERGE135032ID
TACGTAGGAGGCGAGCGTTATCCGGATTTATTGGGCGTAAAGCGCGTGCAGGTGGTTTGGTAAGTTGGGTATGAAA
>MERGE172821ID
TACGGAGGGTGCAAGCGTTAATCGGAATTACTGGGCGTAAAGCGAGTGTAGGCGGTAACGTAAGTCGGATGTGAAA
>MERGE20238ID
TACGAAGGGGGCTAGCGTTGTTCGGAATTACTGGGCGTAAAGCGCACGTAGGCGGATTGTTAAGTCAGAGGTGAAA
>MERGE114211ID
TACGGAGGGGGTTAGCGTTGTTCGGAATTACTGGGCGTAAAGCGTACGTAGGCGGATTATTAAGTTAGAGGGGAAA
>MERGE193108ID
GACGAACCGTCCAAACGTTATTCGGTATCACTGGGCTTAAAGAGTTCGTAGGCGGCCGGGTAGGTCAGGTGTGAAA
>MERGE10327ID
TACATAATCCCCGAGCGTTACTCGGAATTATTGGGTGTAAAGGGTTCGTAGGTGGATTTTTAAGTCAGGTGTGAAA
>MERGE47761ID
TACGGAGGGTCCAAGCGTTATCCGGAATTATTGGGTTTAAAGGGTCCGTAGGCGGGCAATTAAGTCAGAGGTGAAA
>MERGE54043ID
TACGGAGGGTGCAAGCGTTAATCGGAATTACTGGGCGTAAAGCGCGCGTAGGCGGTTGAATAAGTCAGATGTGAAA
>MERGE36417ID
TACGGAGGATCCAAGCGTTGTCCGGATTTATTGGGTTTAAAGGGTGCGTAGGCGGGCTATTAAGTCAGTGGTGAAA
>MERGE9521ID
TACAGAGGTCTCGAGCGTTGTTCGGATTTACTGGGCGTAAAGGGAGCGTAGGCGGTTTGGTGTGTTGAACGTGAAA
>MERGE61601ID
TACGGAGGGTGCAAGCGTTATTCGGATTTACTGGGCGTAAAGCGTACGTAGGCGGCGTAGTAAGTCAGGTGTGAAA
>MERGE67115ID
TACGGAGGGTGCGAGCGTTAATCGGAATTACTGGGCGTAAAGCGTACGCAGGCGGTTGGTTAAGCGAGATGTGAAA
>MERGE228170ID
TACGGAGGGGGCAAGTGTTACTCTACATGACTGGGCGTAAAGGGTGCGTAGGCTGTTTTTTAAGCCAAGATTTAAA
>MERGE78299ID
TACGTAGGTCCCAAGCGTTATCCGGAATTATTGGGCGTAAAGGGTCCGTAGACGGTTTATTAAGTCTGATGTGAAA
>MERGE65576ID
TACGGAGGGTGCGAGCGTTAATCGGAATTACTGGGCGTAAAGCGCATGCAGGCGGTCTGTTAAGTCAGATGTGAAA
>MERGE30178ID
TACGGAAGGTGCAAGCGTTATCCGGAATCACTGGGTTTAAAGGGTGCGTAGGCGGTTAGATCAGTCAGAAGTGAAA
>MERGE35914ID
TACGGAGGATCCAAGCGTTATCCGGATTTATTGGGTTTAAAGGGTCCGTAGGCGGACTATTAAGTCAGTGGTGAAA
>MERGE78492ID
TACGTAGGTCGCAAGCATTATCCGGATTCACTGGGCGTAAAGCGTCCGCAGCCGGTTTTATAAGTCTACTTTCAAA
>MERGE35945ID
TACGGAGGATCCAAGCGTTATCCGGATTTATTGGGTTTAAAGGGTCCGTAGGCGGGCTTTTAAGTCAGTGGTGAAA
>MERGE50096ID
TACGGAGGGTCCGAGCGTTATCCGGAATCATTGGGTTTAAAGGGTCCGTAGGCGGATGGTTAAGTCAGTGGTGAAA
>MERGE5070ID
GACGGAGGGCGCAAGCGTTGTTCGGAATTACTGGGCGTAAAGGGCGGGCAGGTGGTCCGTTAAGTCGTCTGTGAAA
>MERGE18229ID
TACGAAGGGGGCGAGCGTTATCCAGAATGATTGGGCGTAAAGAGTTTGTAGGCAGTATTTGTTGTTATTTGTAAAA
>MERGE245181ID
TACGGAGGGTGCAAGCGTTATCCGGAATCACTGGGTTTAAAGGGTGCGTAGGCGGCGCATTAAGTCAGGGGTGAAA
>MERGE59746ID
TACGGAGGGTGCAAGCGTTATCCGGAATTACTGGGTTTAAAGGGTGCGTAGGCGGTTTAATAAGTCAGTGGTGAAA
>MERGE62333ID
TACGGAGGGTGCAAGCGTTGTCCGGATTTATTGGGTTTAAAGGGTGCGTAGGCGGATTATTAAGTCAGTGGTGAAA
>MERGE8577ID
TACAGAGGGTGCAAGCGTTGTTCGGAATTACTGGGCGTAAAGCGCGTGTAGGCGGTCTAGTAAGTTGGATGTGAAA
>MERGE62310ID
TACGGAGGGTGCAAGCGTTGTCCGGATTTATTGGGTTTAAAGGGTGCGCAGGTGGGATATTAAGTCAGTGGTGAAA
>MERGE422087ID
TACGGAGGGTCCGAGCGTTATCCGGAATTATTGGGTTTAAAGGGTCCGTAGGCGGGTCAATAAGTCAGAGGGGAAA
>MERGE78913ID
TACGTAGGTGGCGAGCGTTATTCGGATTTACTGGGCGTAAAGGGTCCGTAGGGGGATACATAAGTTTGATGTGAAA
>MERGE124919ID
TACGGAGGGTGCAAGCGTTATCCGGATTTACTGGGTTTAAAGGGTGTGCAGGCGGGATAGTAAGTTAGTGGTGAAA
>MERGE118745ID
TACGGAGGGTGCAAACGTTGTTCGGAATCATTGGGCGTAAAGCGCACGTAGGCGGCTTATTAAGTCTGGTGTGAAA
>MERGE140627ID
AACGTAGGGAGCAAGCGTTATCCGGATTTATTGGGCGTAAAGCGCACGCAGGCGGTTTTTTAAGTTGGATGTGAAA
>MERGE80032ID
TACGTGAGCCCCAAGCATTATCCGGAATCATTGGGCGTAAAGGGTCCGTAGGCGGTTTTATTAGTCTCTTGTTAAA
>MERGE2802ID
CACGTACCGTACGAACGTTATTCGGAATTATTGGGCTTAAAGGGTGCGTAGGCGGCGTCGTAAGTCGGGTGTGAAA
>MERGE264420ID
TACGTAGGGGGCGAGCGTTATCCGGATTTATTGGGCGTAAAGGGTACGTAGGCGGCCTGATAAGTCAGATGTGAAA
>MERGE89555ID
TACAGAGGTGGCGAGCGTTGTTCGGATTTACTGGGCGTAAAGGGTGCGTAGGCGGTTTTGTGTGTCAGATGTGAAA
>MERGE61746ID
TACGGAGGGTGCAAGCGTTGCTCGGAATCACTGGGCGTAAAGCGTACGCAGGCGGTTTATCAAGTTGGGTGTGAAA
>MERGE14018ID
TACGAAAGGTGCGAGCGTTGTTCGGATTGACTGGGCGTAAAGCGCGTGTAGGCGGTTTGGTAAGTCGGTTGTGAAA
>MERGE42294ID
TACGGAGGGGGCTAGCGTTGTTCGGAATTACTGGGCGTAAAGCGCACGTAGGCGGCGATTTAAGTCAGAGGTGAAA
>MERGE23148ID
TACGAAGGTCCCAAGCGTTGTTCGGAATAACTGGGCGTAAAGCGTGTGTAGGCTGTGTGGAAAGTCAAATGTGAAA
>MERGE58321ID
TACGGAGGGTGCAAGCGTTATCCGGAATCACTGGGTTTAAAGGGTGCGTAGGCGGATATATTAGTCAGAGGTGAAA
>MERGE20322ID
TACGAAGGGGGCTAGCGTTGTTCGGAATTACTGGGCGTAAAGCGCGCGTAGGCGGCTTGATCAGTCAGAGGTGAAA
>MERGE37236ID
TACGGAGGATGCAAGCGTTATCCGGATTTATTGGGTTTAAAGGGTGCGTAGGCGGATTAATAAGTCAGTGGTGAAA
>MERGE62197ID
TACGGAGGGTGCAAGCGTTGTCCGGATTTATTGGGTTTAAAGGGTACGTAGGCGGAATAATAAGTCAGTGGTGAAA
>MERGE202008ID
TACAGAGGGTGCAAGCGTTAATCGGAATTACTGGGCGTAAAGCGCGCGTAGGCGGTTGATTAAGTTAGATGTGAAA
>MERGE40363ID
TACGGAGGGGGCAAGCGTTATCCGGAATCATTGGGTTTAAAGGGTCCGCAGGCGGTCAATTAAGTCAGAGGGGAAA
>MERGE189648ID
AACGTAGGGACCAAGCGTTATCCGGAATTACTGGGCGTAAAGCGCACGCAGGTGGTTTTGTAAGTTGGATGTGAAA
>MERGE24554ID
TACGAATGGGGCGAGCGTTGTTCGGAATCACTGGGCGTAAAGAGTATGTAGGCGGATTTGTAAGTCAGACGTGAAA
>MERGE53995ID
TACGGAGGGTGCAAGCGTTAATCGGAATTACTGGGCGTAAAGCGCGCGTAGGCGGTTATTTAAGTCAGCTGTGAAA
>MERGE79442ID
TACGTATGTCCCAAGCGTTGCCCGGAATTACTGGGTGTAAAGGGTTCGTAGGCGGTTTTGTAAGTTGGATATGAAA
>MERGE24015ID
TACGAATGGAGCGAGCGTTGTTCGGAATCATTGGGCGTAAAGCGTATGTAGGCGGACATGAAAGTCAGAAGTGAAA
>MERGE66871ID
TACGGAGGGTGCGAGCGTTAATCGGAATTACTGGGCGTAAAGCGCGCGTAGGTGGTTTGTTAAGCGTGATGTGAAA
>MERGE37049ID
TACGGAGGATGCAAGCGTTATCCGGATTCATTGGGTTTAAAGGGTGCGCAGGCGGAACTTTAAGTCAGTGGTGAAA
>MERGE33258ID
TACGGAGGATCCAAGCGTTATCCGGAATCATTGGGTTTAAAGGGTCCGCAGGCGGTTTTTTAAGTCAGAGGTGAAA
>MERGE24760ID
TACGAGAGGTCCGAGCGTTAATCAGAATCACTGGGCTTAAAGCGTACGCAGGCGGACTGGTAGGTATCTTGTGAAA
>MERGE78494ID
TACGTAGGTCGCAAGCATTATCCGGATTCACTGGGCGTAAAGCGTCCGCAGCCGGTTTTATAAGTCTGATTTCAAA
>MERGE61795ID
TACGGAGGGTGCAAGCGTTGCTCGGAATTACTGGGCGTAAAGGGTGCGCAGGCGGATTATTAAGCAAGATGTGAAA
>MERGE258578ID
TACGGGGGATGCAAGCGTTATCCGGAATTATTGGGCGTAAAGCGTCCGTAGGCGGCCAAGCAAGTCTGTTGTTAAA
>MERGE4695ID
GACGGAGGATGCAAGCGTTATCCGGAATTATTGGGCGTAAAGCGTCCGTAGGCGGTTACGTAAGTCAGTTGTTAAA
>MERGE4233ID
GACGAACCGTCCAAACGTTATTCGGTATCACTGGGCTTAAAGAGTTCGTAGGCGGCCAAGCAGGTCAGGTGTGAAA
>MERGE9902ID
TACAGGGGACGCAAGTTTTATTCGGAATCATTGGGCGTAAAGCGTCTGCAGGTTGACATAAAAGTCTTTTGTTAAA
>MERGE276293ID
TACAGAGGTCTCAAGCGTTGTTCGGATTCATTGGGCGTAAAGGGTGCGTAGGTGGCGGCGCAAGTCTGGTGTGAAA
>MERGE143991ID
GACGTAGGGACCAAGCGTTGTCCGGAATTATTGGGCGTAAAGAGCTCGTAGGCGGTTTCGTAAGTCAGATGTGAAA
>MERGE232794ID
TACGGAGGGGGTTAGCGTTGTTCGGAATTACTGGGCGTAAAGCGCGCGTAGGCGGGCATTCAAGTCGGGGGTGAAA
>MERGE23545ID
TACGAAGGTGGCAAGCGTTATTCGAAATCACTGGGCTTAAAGGGCGCGTAGGCGGATATGTAAGTGTTAAGTGAAA
>MERGE35878ID
TACGGAGGATCCAAGCGTTATCCGGATTTATTGGGTTTAAAGGGTCCGCAGGCGGACTATTAAGTCAGTGGTGAAA
>MERGE2499ID
CACGTAAGGAGCGAGCGTTGTTCGGAATTATTGGGCGTAAAGGGCATGTAGGCGGTTAAGTAAGTCTGATGTGAAA
>MERGE29704ID
TACGGAAGGTGCAAGCGTTAATCGGAATTACTGGGCGTAAAGCGCGCGTAGGCGGTTTGTTAAGTCAGATGTGAAA
>MERGE176439ID
TACGGAGGGTGCAAGCGTTATCCGGAATTACTGGGTTTAAAGGGTGCGTAGGCGGTATGATAAGTCAGAGGTGAAA
>MERGE11533ID
TACATATGTCCCGAGTGTTACCCGGAATAATTGGGTGTAAAGGGTTCGTAGGCGGATTGAAAAGTTGGACATGAAA
>MERGE34089ID
TACGGAGGATCCAAGCGTTATCCGGAATCATTGGGTTTAAAGGGTCCGTAGGTGGGCAATTAAGTCAGAGGTGAAA
>MERGE135776ID
TACGTAGGGGGCGAGCGTTATCCGGAATCACTGGGCGTAAAGGGTGCGTAGGCGGCCGATTAAGCCAGGGGTGAAA
>MERGE37607ID
TACGGAGGATGCGAGCGTTATCCGGATTTATTGGGTTTAAAGGGTGTGTAGGCGGATTTTTAAGTCAGTGGTGAAA
>MERGE68438ID
TACGGAGGGTGCGAGCGTTATCCGGAATTACTGGGTTTAAAGGGTGCGCAGGCGGCCTGTTAAGTCAGAAGTGAAA
>MERGE84476ID
CACGTAGGGGGCAAGCGTTGTCCGGATTTATTGGGCGTAAAGAGCTCGTAGGCGGCTTGGTAAGTCGGGTGTGAAA
>MERGE58548ID
TACGGAGGGTGCAAGCGTTATCCGGAATCACTGGGTTTAAAGGGTGCGTAGGTGGTTAGATAAGTCAGAGGTGAAA
>MERGE73004ID
TACGGGGGGTGCAAGCGTTATTCGGAATTATTGGGCGTAAAGGGCGCGTAGGCGGTCTCTAAAGTCAGATGTGAAA
>MERGE47264ID
TACGGAGGGTCCAAGCGTTATCCGGAATCATTGGGTTTAAAGGGTCCGTAGGCGGACTGATAAGTCAGAGGTGAAA
>MERGE237814ID
TACGGAGGGTGCAAACGTTGCTCGGAATCATTGGGCGTAAAGCGCACGTAGGCGGTCCGGTAAGTCGGATGTGAAA
>MERGE135607ID
TACGTAGGGGGCAAGCGTTATCCGGAATTATTGGGCGTAAAGAGTGCGTAGGTGGTTACCTAAGCGCAGGGTTTAA
>MERGE74336ID
TACGTAAGTTGCAAGCGTTATCCGGATTTATTGGGCATAAAGAGTGCGTAGGCGGTATTTTAAGTCAGATGTAAAA
>MERGE240012ID
TACGGAGGGTGCAAGCGTTAATCGGAATTACTGGGCGTAAAGCGCACGTAGGCGGTTGATTAAGTCGGATGTGAAA
>MERGE22864ID
TACGAAGGGTGCTAGCGTTGTTCGGAATTACTGGGCGTAAAGGGCGTGTAGGCGGCTTGTTTAGTTAGATGTGAAA
>MERGE135838ID
TACGTAGGGGGCGAGCGTTGTCCGGATTTACTGGGCGTAAAGGGTGAGTAGGCGGTGATATGTGTCAGATGTAAAA
>MERGE36938ID
TACGGAGGATGCAAGCGTTATCCGGAATCATTGGGTTTAAAGGGTCCGTAGGCGGACAATTAAGTCAGGGGGGAAA
>MERGE187093ID
TACGTAGGTGGCAAGCGTTGTCCGGATTTACTGGGCGTAAAGAGTGTGTAGGCGGATAATTAAGTCAGGTGTGAAA
>MERGE74456ID
TACGTACTGTGCGAACGTTATTCGGAATCACTGGGCTTAAAGGGTGCGTAGGCGGTTTATCAAGTCAGATGTGAAA
>MERGE71315ID
TACGGGGGATGCAAGCGTTATCCGAAATCATTGGGCGTAAAGCGCCTGTAGGTTGTTTAATAAGTCTGTTGTTAAA
>MERGE135646ID
TACGTAGGGGGCAAGCGTTATCCGGATTTACTGGGTGTAAAGGGTGCGTAGGTGGCATGGCAAGTTGGATGTGAAA
>MERGE176423ID
TACGGAGGGTGCAAGCGTTATCCGGAATTACTGGGTTTAAAGGGTCCGCAGGCGGGCTGATAAGTCAGTGGTGAAA
>MERGE49251ID
TACGGAGGGTCCGAGCGTTAATCGGAATTACTGGGCGTAAAGCGCGCGTAGGCGGATAGATAAGTCAGATGTGAAA
>MERGE2505ID
CACGTAAGGAGCGAGCGTTGTTCGGAATTATTGGGCGTAAAGGGCATGTAGGCGGTTACGTAAGTCCGATGTGAAA
>MERGE250230ID
TACGGAGGGTGCAAGCGTTGTTCGGAATCACTGGGCGTAAAGGGCGCGTAGGCGGCTTGGCAAGTCAGATGTGAAA
>MERGE50562ID
TACGGAGGGTCCGAGCGTTATCCGGAATTATTGGGTTTAAAGGGTCCGTAGGCGGGTCGATAAGTCAGGGGTGAAA
>MERGE110135ID
TACGGAGGGGGCAAGCGTTACTCTTCATAACTGGGTATAAAGCGTGTTTCGATGGTTTTTTAGGTCTTTAATGAAA
>MERGE306ID
AACGAGGGGGGCAAGCGTTATTCGTCATGACTGGGCGTAAAGGGTTCGTAGACTGTAAAGTAAGTTTTATGTTAAA
>MERGE78289ID
TACGTAGGTCCCAAGCGTTATCCGGAATCACTGGGCGTAAAGCGTCTGTAGGTGGATTGGAAAGTCAGATATGAAA
>MERGE191501ID
CACGTAGGGGGCAAGCGTTGTCCGGATTTATTGGGCGTAAAGAGCTCGTAGGTGGCTGAGTAAGTCGGGTGTTAAA
>MERGE35472ID
TACGGAGGATCCAAGCGTTATCCGGATTCATTGGGTTTAAAGGGTCCGCAGGCGGGTTATTAAGTCAGTGGTGAAA
>MERGE63220ID
TACGGAGGGTGCAAGCGTTGTTCGGAATTATTGGGCGTAAAGCGCGCGCAGGTGGCCTGTTAAGTTTGATGTGAAA
>MERGE239079ID
TACGGAGGGTGCAAGCGTTAATCGGAATCACTGGGCGTAAAGCGCACGTAGGTGGTTAAGTAAGTCAGATGTGAAA
>MERGE17935ID
TACGAAGGGGGCAAGCGTTATCCGGAATTACTGGGCGTAAAGTGTTCGTAGACGGTATTTGTTGTTTTACGTAAAA
>MERGE55174ID
TACGGAGGGTGCAAGCGTTAATCGGAATTACTGGGCGTAAAGCGTACGTAGGCGGTTTATTAAGTCAGATGTGAAA
>MERGE56411ID
TACGGAGGGTGCAAGCGTTAATCGGATTTACTGGGCGTAAAGAGTACGTAGGTGGTTTGTTAAGTCGGATGTGAAA
>MERGE59678ID
TACGGAGGGTGCAAGCGTTATCCGGAATTACTGGGTTTAAAGGGTGCGTAGGCCGTCTAATAAGTCAGTGGTGAAA
>MERGE30108ID
TACGGAAGGTGCAAGCGTTAATCGGATTTACTGGGCGTAAAGCGTGCGTAGGTGGTTAGATAAGTCGGATGTGAAA
>MERGE71523ID
TACGGGGGATGCGAGCGTTATCCGGAATCATTGGGCGTAAAGCGCCTGTAGGTTGTTTATTAAGTCTGTTGTTAAA
>MERGE91897ID
TACGAAAGGGGCTAGTGTTATTCGAAATGACTGGGCGTAAAGGGTACGTAGGTGGCTTATTAAGTTTGTTGTTAAA
>MERGE84413ID
CACGTAGGGAGCAAGCGTTGTCCGGATTTATTGGGCGTAAAGAGCTCGTAGGTTGTTCAGTAAGTCGGATGTGAAA
>MERGE33452ID
TACGGAGGATCCAAGCGTTATCCGGAATCATTGGGTTTAAAGGGTCCGTAGGCGGACGTCTAAGTCAGTGGTGAAA
>MERGE39946ID
TACGGAGGGGACTAGCGTTGTTCGGAATTACTGGGCGTAAAGCGTACGTAGGCGGATTAGTAAGTTAGAGGTGAAA
>MERGE178228ID
TACGGAGGGTGCAAGCGTTGTTCGGAATTACTGGGCGTAAAGCGCGCGTAGGTGGCTACTTAAGTCAGATGTGAAA
>MERGE34479ID
TACGGAGGATCCAAGCGTTATCCGGAATCATTGGGTTTAAAGGGTTCGTAGGCGGTTTGATAAGTCAGTGGTGAAA
>MERGE48683ID
TACGGAGGGTCCAAGCGTTGTCCGGAATTATTGGGTTTAAAGGGTGCGTAGGCGGTTTTTTAAGTCAGAGGTGAAA
>MERGE20182ID
TACGAAGGGGGCTAGCGTTGTTCGGAATTACTGGGCGTAAAGAGTTCGTAGGCGGTTTGCCAAGTCAGATGTGAAA
>MERGE64675ID
TACGGAGGGTGCGAGCGTTAATCGGAATCACTGGGCGTAAAGCGTGCGTAGGTGGTTTAGTAAGTCAGATGTGAAA
>MERGE42470ID
TACGGAGGGGGCTAGCGTTGTTCGGAATTACTGGGCGTAAAGCGTACGCAGGCGGATTATTAAGTTAGATGTGAAA
>MERGE35875ID
TACGGAGGATCCAAGCGTTATCCGGATTTATTGGGTTTAAAGGGTACGTAGGTGGACTCATAAGTCAGAAGTGAAA
>MERGE30546ID
TACGGAAGGTGCGAGCGTTAATCGGAATTACTGGGCGTAAAGAGTACGTAGGCTGTTAGATAAGTCGGATGTGAAA
>MERGE62959ID
TACGGAGGGTGCAAGCGTTGTTCGGAATTACTGGGCGTAAAGCGCGCGTAGGCGGTCTGTTAAGTCAGATGTGAAA
>MERGE74824ID
TACGTAGGGAGCGAGCGTTATCCGGAATTATTGGGCGTAAAGGGTTCGTAGGTGGCATAATAAGTCTATAGTTAAA
>MERGE227563ID
TACGGAGGGGGCAAGCGTTAATCGGAATTACTGGGCGTAAAGCGCGCGTAGGTGGTTTGGTAAGTTAGATGTGAAA
>MERGE114134ID
TACGGAGGGGGTTAGCGTTGTTCGGAATTACTGGGCGTAAAGCGTACGTAGGCGGACTGGAAAGTTGGGGGTGAAA
>MERGE6798ID
TACAGAGGCCTCGAGCGTTGTTCGGAATTACTGGGCGTAAAGCGAGTGTAGGTGGCATATTAAGTCAGATGTGAAA
>MERGE229518ID
TACGGAGGGGGCTAGCGTTGTTCGGAATTACTGGGCGTAAAGCGTACGTAGGCGGATCAGAAAGTAAGGGGGGAAA
>MERGE79606ID
TACGTATGTCTCAAGCGTTACCCGGAATCACTGGGTGTAAAGGGTTCGTAGGCGGTAAGATAAGTTGGATATGAAA
>MERGE14160ID
TACGAACTGTGCAAACGTTATTCGGAATCACTGGGCTTAAAGAGTTCGTAGGCGGCCATGCAAGTCAGATGTGAAA
>MERGE59730ID
TACGGAGGGTGCAAGCGTTATCCGGAATTACTGGGTTTAAAGGGTGCGTAGGCGGTCTACTAAGTCAGAGGTGAAA
>MERGE58352ID
TACGGAGGGTGCAAGCGTTATCCGGAATCACTGGGTTTAAAGGGTGCGTAGGCGGCCCGATAAGTCAGAGGTGAAA
>MERGE71361ID
TACGGGGGATGCAAGCGTTATCCGGAATCATTGGGCGTAAAGCGCCTGTAGGTGGTTTATTAAGTCTGTTGTTAAA
>MERGE127062ID
TACGGAGGGTGCAAGCGTTGTTCGGATTCACTGGGCATAAAGAGCATGTAGGCGGCTCGCTCAGTCAGGTGTGAAA
>MERGE108568ID
TACGGAGGGATCGAACGTTAATCGGAATTACTGGGCGTAAAGCGCGCGTAGGCGGTTCGTTAAGTGGTATGTGAAA
>MERGE64251ID
TACGGAGGGTGCGAACGTTGCTCGGAATTATTGGGCGTAAAGCACATGTAGGCGGCACAGCAAGTTGGATGTGAAA
>MERGE14206ID
TACGAACTGTGCAAACGTTATTCGGAATCACTGGGCTTAAAGGGTGCGTAGGCGGGTTTGTAGGTCAGATGTGAAA
>MERGE2953ID
CACGTAGGGAGCAAGCGTTGTCCGGATTTATTGGGCGTAAAGAGCTCGTAGGTGGTTCCGTAAGTCGGATGTGAAA
>MERGE11749ID
TACCAGCAGTTCAAGTTGCATCCCTTTTTATTGGGTCTAAAACATCCGTAGCTTGCCGTTTAAGTCTCTTGTGAAA
>MERGE247855ID
TACGGAGGGTGCAAGCGTTATCCGGATTTACTGGGTTTAAAGGGTACGTAGGCGGACATATAAGTCAGTGGTGAAA
>MERGE8198ID
TACAGAGGGTGCAAGCGTTAATCGGAATTATTGGGCGTAAAGGGTGCGTAGGCGGCATCGAAAGTTGGTTGTGAAA
>MERGE58184ID
TACGGAGGGTGCAAGCGTTATCCGGAATCACTGGGTTTAAAGGGTACGTAGGCGGTTTAATAAGTCAGATGTGAAA
>MERGE62146ID
TACGGAGGGTGCAAGCGTTGTCCGGATTTACTGGGTTTAAAGGGTCCGTAGGCGGGTCTTTAAGTCAGTGGTGAAA
>MERGE66239ID
TACGGAGGGTGCGAGCGTTAATCGGAATTACTGGGCGTAAAGCGCGCGTAGGCGGTTGAGTAAGTCAGATGTGAAA
>MERGE223349ID
TACGGAGGATGCAAGCGTTATCCGGAATCATTGGGCGTAAAGCGTCCGCAGGTGGTTAATCAAGTCTGCTGTTAAA
>MERGE165755ID
TACGGAGGGGGCTAGCGTTATTCGGAATTACTGGGCGTAAAGCGCACGTAGGCGGATTAGAAAGTCAGAGGTGAAA
>MERGE75296ID
TACGTAGGGGGCAAGCGTTATCCGGAATCACTGGGTGTAAAGGGTGCGTAGGCGGTACGGCAAGTCAGATGTGAAA
>MERGE62278ID
TACGGAGGGTGCAAGCGTTGTCCGGATTTATTGGGTTTAAAGGGTACGTAGGTGGCCTATTAAGTCAGTGGTGAAA
>MERGE162212ID
TACGGAGGATGCAAGCGTTATCCGGAATCATTGGGTTTAAAGGGTCCGTAGGCGGGCTAGTAAGTCAGTGGTGAAA
>MERGE16506ID
TACGAAGGGAGCTAGCGTTGTTCGGAATTACTGGGCGTAAAGAGTATGTAGGCGGATTGCCAAGTCAGGGGTGAAA
>MERGE176434ID
TACGGAGGGTGCAAGCGTTATCCGGAATTACTGGGTTTAAAGGGTGCGTAGGCGGCGTTGTAAGTCAGACGTGAAA
>MERGE124512ID
TACGGAGGGTGCAAGCGTTATCCGGAATTACTGGGTTTAAAGGGTGCGTAGGCGGGTTATTAAGTCAGGGGTGAAA
>MERGE66464ID
TACGGAGGGTGCGAGCGTTAATCGGAATTACTGGGCGTAAAGCGCGCGTAGGTGGATAATTAAGTCAGATGTGAAA
>MERGE33687ID
TACGGAGGATCCAAGCGTTATCCGGAATCATTGGGTTTAAAGGGTCCGTAGGCGGTCTTATAAGTCAGTGGTGAAA
>MERGE78443ID
TACGTAGGTCCCGAGCGTTATCCGGATTTATTGGGCGTAAAGAGTGCGTAGGCGGTTTATTAAGTCTAAGATCAAA
>MERGE20867ID
TACGAAGGGTGCAAGCGTTACTCGGAATTACTGGGCGTAAAGCGTGCGTAGGTGGTCGTTTAAGTCCGTTGTGAAA
>MERGE72466ID
TACGGGGGGTGCAAGCGTTAATCGGATTTACTGGGCGTAAAGAGCTCGTAGGCGGCTATTTAAGTTGGATGTGAAA
>MERGE216718ID
TACGAGGGATGCAAGCGTTATCCGGAATTATTGGGCGTAAAGCGTTCGTAGGTGGCTAATTAAGTCTGTTGTTAAA
>MERGE189671ID
AACGTAGGGAGCGAGCGTTATCCGGAATTACTGGGCGTAAAGCGCACGCAGGCGGTCTGATAAGTTGGATGTGAAA
>MERGE37227ID
TACGGAGGATGCAAGCGTTATCCGGATTTATTGGGTTTAAAGGGTGCGTAGGCGGAATAGTAAGTCAGTGGTGAAA
>MERGE247560ID
TACGGAGGGTGCAAGCGTTATCCGGATTCACTGGGTTTAAAGGGTGCGTAGGCGGCCTGATTAGTCAGAGGTGAAA
>MERGE88020ID
TACAGAGGGTGCAAGCGTTAATCGGAATTACTGGGCGTAAAGCGAGCGTAGGTGGCTTAATAAGTCAGATGTGAAA
>MERGE76270ID
TACGTAGGGTGCAAGCGTTAATCGGAATTACTGGGCGTAAAGCGTGCGCAGGCGGCACTATAAGACAGATGTGAAA
>MERGE7979ID
TACAGAGGGTGCAAGCGTTAATCGGAATTACTGGGCGTAAAGCGTGCGTAGGTGGATATTTAAGTCAGATGTGAAA
>MERGE389612ID
TACGGAGGATCCAAGCGTTATCCGGAATCATTGGGTTTAAAGGGTCCGTAGGCGGTTTAATAAGTCAGTGGGGAAA
>MERGE10262ID
TACATAAGTCCCAAGCGTTACCCGGAATTATTGGGTGTAAAGGGTTTGTAGGCGGACTGAAAAGTTAGATATTAAA
>MERGE75744ID
TACGTAGGGTCCAAGCGTTGTCCGGAATTACTGGGTATAAAGGGTGCGCAGGCGGGCTCGTGCGTCGAAGGTTAAA
>MERGE26251ID
TACGAGGGGTGCAAGCGTTAATCGGAATTACTGGGCGTAAAGCGTACGCAGGCGGTTTGTTAAGCCAGATGTGAAA
>MERGE111131ID
TACGGAGGGGGCGAGCGTTAATCGGAATTACTGGGCGTAAAGCGCATGCAGGTGGTCTGTTAAGTCAGATGTGAAA
>MERGE65511ID
TACGGAGGGTGCGAGCGTTAATCGGAATTACTGGGCGTAAAGCGCACGTAGGTGGTGTGTTAAGCTGGATGTGAAA
>MERGE74709ID
TACGTAGGGAGCAAGCGTTATCCGGAATTATTGGGCGTAAAGCGTGCGTAGGCGGTTCGTTAAGTCAAATCTGAAA
>MERGE50683ID
TACGGAGGGTCCGAGCGTTATCCGGATTTATTGGGTTTAAAGGGTGCGCAGGCGGTACAATAAGTCAGTGGTGAAA
>MERGE5550ID
GACGTAAGTTGCAAGCGTTATCCGGAATTACTGGGCATAAAGGGCATCTAGGCGGTTTAATAAGTCAGAGGTGAAA
>MERGE248062ID
TACGGAGGGTGCAAGCGTTATCCGGATTTACTGGGTTTAAAGGGTGCGTAGGTGGACTATTAAGTCAGTGGTGAAA
>MERGE240964ID
TACGGAGGGTGCAAGCGTTAATCGGAATTACTGGGCGTAAAGCGTACGCAGGCTGTCAAGTCAGTCAGATGTGAAA
>MERGE167966ID
TACGGAGGGGGTTAGCGTTGTTCGGAATTACTGGGCGTAAAGCGTGCGTAGGCGGATTAGAAAGTATGGGGTGAAA
>MERGE8644ID
TACAGAGGGTGCAAGCGTTGTTCGGAATTATTGGGCGTAAAGCGCGTGTAGGCGGCTTTGCAAGTCGGGTGTGAAA
>MERGE77173ID
TACGTAGGGTGCAAGCGTTGTCCGGATTTATTGGGTTTAAAGGGTGCGCAGGCGGCCTTGTAAGTTAGTGGTGAAA
>MERGE80692ID
TACTGAAGGTGCAAGCGTTAATCGGAATTACTGGGCGTAAAGCGCGCGTAGGCGGCTTGGTCAGTTGGATGTGAAA
>MERGE3482ID
GACAGAGGGTGCAAGCATTGTCCGGATTTATTGGGCGTAAAACGTCTGTAGGCGGTTTGTTAAGTCTGTGGTTAAA
>MERGE75183ID
TACGTAGGGGCCTAGCGTTGTCCGGAATTATTGGGCGTAAAGAGCTCGTAGGCGGCCCAACAAGTCGGATGTGAAA
>MERGE125953ID
TACGGAGGGTGCAAGCGTTGCTCGGAATCACTGGGCGTAAAGAGAGTGTAGGCGGCCCTATATGTCTGACGTGAAA
>MERGE49041ID
TACGGAGGGTCCAGGCGTTATCCGGATTTATTAGGTTTAAAGGGTGCGTAGGCGGCCCATTAAGTCAGTGTTGAAA
>MERGE23669ID
TACGAAGGTGGCGAGCGTTGTTCGGATTCACTGGGCATAAAGGGCGCGTAGGCGGCCTTGTAAGCGGCGTGTGAAA
>MERGE21376ID
TACGAAGGGTGCAAGCGTTGTTCGGATTTACTGGGCGTAAAGCGCGCGCAGGCGGATTATTAAGTCAGATGTGAAA
>MERGE23980ID
TACGAATGGAGCGAGCGTTGTTCGGAATCACTGGGCTTAAAGCGTATGTAGGCGGACTTACAAGTCAGGAGTGAAA
>MERGE66379ID
TACGGAGGGTGCGAGCGTTAATCGGAATTACTGGGCGTAAAGCGCGCGTAGGCGGTTTGTTAAGTTGGGTGTGAAA
>MERGE62097ID
TACGGAGGGTGCAAGCGTTGTCCGGAATTATTGGGTTTAAAGGGTGCGTAGGCGGTCTTTTAAGTCAGAGTTGAAA
>MERGE74188ID
TACGTAAGTCCCGAGTGTTACCCGGAATCATTGGGTGTAAAGGGTTCGTAGGCGGATAATTAAGTCAGATATTAAA
>MERGE36023ID
TACGGAGGATCCAAGCGTTATCCGGATTTATTGGGTTTAAAGGGTGCGTAGGCGGCCTGTTAAGTCAGGGGTGAAA
>MERGE7057ID
TACAGAGGGTCCAAGCGTTGATCGGAATCACTGGGCTTAAAGGGTTCGTAGGCGGCTCTGTAAGTATGTTGTGAAA
>MERGE3131ID
CACGTAGGGGGCGAGCGTTGTCCGGATTTATTGGGCGTAAAGAGCTCGTAGGCTGTTCAGTAAGTCAGGTGTGAAA
>MERGE8276ID
TACAGAGGGTGCAAGCGTTAATCGGAGTTACTGGGCGTAAAGCGCACGTAGGCGGACGTAACAGTCAGATGTGAAA
>MERGE74802ID
TACGTAGGGAGCGAGCGTTATCCGGAATTATTGGGCGTAAAGCGTGCGTAGGCGGTTTATTAAGTCAAATTTGAAA
>MERGE61105ID
TACGGAGGGTGCAAGCGTTATCCGGATTTATTGGGTTTAAAGGGTGCGTAGGTGGAACTATAAGTCAGTGGTGAAA
>MERGE37336ID
TACGGAGGATGCAGGCGTTATCCGGATTTATTAGGTTTAAAGGGTGCGTAGGCGGGATTATAAGTCAGTGGTGAAA
>MERGE302237ID
TACAGAGGTGGCGAGCGTTGTTCGGATTTACTGGGCGTAAAGGGTACGTAGGCGGTTTTGTGTGTCAGATGTGAAA
>MERGE45837ID
TACGGAGGGGGTTAGCGTTGTTTGGAATTACTGGGCGTAAAGCGTACGTAGGCGGATTAATAAGTTAGAGGTGAAA
>MERGE245228ID
TACGGAGGGTGCAAGCGTTATCCGGAATCACTGGGTTTAAAGGGTGCGTAGGCGGCGTTGTAAGTCAGGGGTGAAA
>MERGE175729ID
TACGGAGGGTGCAAGCGTTATCCGGAATCACTGGGTTTAAAGGGTGAGCAGGCGGACGAATAAGTCAGAGGTGAAA
>MERGE254064ID
TACGGAGGGTGCGAGCGTTATCCGGAATTACTGGGTTTAAAGGGCGCGTAGGCGGGTTAATAAGTCAGAGGTGAAA
>MERGE136867ID
TACGTAGGGTGCAAGCGTTGTTCGGAATTATTGGGCGTAAAGAGCGTGTAGGCGGCCTATTAAGTCTGATGTGAAA
>MERGE188179ID
TACTGAGGGTGCAAGCGTTAATCGGAATTACTGGGCGTAAAGCGAGTGTAGGCGGCTATCTAAGTCGGATGTGAAA
>MERGE261373ID
TACGGGGGGTGCGAGCGTTATCCGGAATTACTGGGTTTAAAGGGTGCGTAGGCGGCCTGATAAGTCTGGGGTGAAA
>MERGE7665ID
TACAGAGGGTGCAAGCGTTAATCGGAATTACTGGGCGTAAAGCGCGCGTAGGCGGTTATATAAGTCAGATGTGAAA
>MERGE52964ID
TACGGAGGGTGCAAGCGTTAATCGGAATTACTGGGCGTAAAGCGCACGTAGGCGGCTTATTAAGCTAGATGTGAAA
>MERGE47582ID
TACGGAGGGTCCAAGCGTTATCCGGAATCATTGGGTTTAAAGGGTTCGTAGGCGGCTTAATCAGTCAGAGGTGAAA
>MERGE107329ID
TACGGAGGATGCAAGCGTTATCCGGATTCATTGGGTTTAAAGGGTGCGTAGGCGGAATGATAAGTTAGTGGTGAAA
>MERGE53628ID
TACGGAGGGTGCAAGCGTTAATCGGAATTACTGGGCGTAAAGCGCGCGTAGGCGGCTTGACAAGTCAGATGTGAAA
>MERGE78953ID
TACGTAGGTGGCGAGCGTTATTCGGATTTATTGGGCGTAAAGGGTTCGTAGGAGGTTGGATAAGTTTGATGTGAAA
>MERGE78270ID
TACGTAGGTCCCAAGCGTTATCCGGAATAACTGGGCGTAAAGCGTCTGCAGACTGGTATATAAGTCAGATATGAAA
>MERGE4717ID
GACGGAGGATGCAAGTGTTATCCGAAATTATTGGGCGTAAAGAGTCTGTAGGTGGCCTATCAAGTCTGGTGTTAAA
>MERGE51173ID
TACGGAGGGTGCAAACGTTGCTCGGAATTATTGGGCGTAAAGCGCACGTAGGCGGTTTGATAAGTCGGATGTGAAA
>MERGE123704ID
TACGGAGGGTGCAAGCGTTATCCGGAATCACTGGGTTTAAAGGGTGAGTAGGCGGGTAAATTAGTCAGATGTGAAA
>MERGE59976ID
TACGGAGGGTGCAAGCGTTATCCGGATTCATTGGGTTTAAAGGGTCCGTAGGCGGATCTTTAAGTCAGTGGTGAAA
>MERGE63179ID
TACGGAGGGTGCAAGCGTTGTTCGGAATTATTGGGCGTAAAGAGCATGTAGGCGGTCTGTTAAGTCTGATGTGAAA
>MERGE38370ID
TACGGAGGGAGCTAGCGTTGTTCGGATTTACTGGGCGTAAAGAGCGCGTAGGCGGCCATGCAAGTTAGAAGTGAAA
>MERGE124491ID
TACGGAGGGTGCAAGCGTTATCCGGAATTACTGGGTTTAAAGGGTGCGTAGGCGGATATATAAGTCAGAGGTGAAA
>MERGE23427ID
TACGAAGGTCCCGAGCGTTGTTCGGATTTACTGGGCGTAAAGAGTACGTAGGCGGCAAGGTAAGTCAGATGTGAAA
>MERGE59320ID
TACGGAGGGTGCAAGCGTTATCCGGAATCATTGGGTTTAAAGGGTCCGTAGGCGGGCGATTAAGTCAGGGGGGAAA
>MERGE178219ID
TACGGAGGGTGCAAGCGTTGTTCGGAATTACTGGGCGTAAAGCGCGCGTAGGCGGTCTGTTATGTCAGATGTGAAA
>MERGE59875ID
TACGGAGGGTGCAAGCGTTATCCGGATTCACTGGGTTTAAAGGGTACGTAGGCGGGCATATAAGTCAGTGGTGAAA
>MERGE118640ID
TACGGAGGGTGCAAACGTTGCTCGGAATCACTGGGCGTAAAGCGCGCGTAGGCGGTTTGGAAAGTTGGATGTGAAA
>MERGE57547ID
TACGGAGGGTGCAAGCGTTACTCGGAATCACTGGGCGTAAAGGACGCGTAGGCGGGTTGGTAAGTCAGATGTGAAA
>MERGE137841ID
TACGTAGGTGGCAAGCGTTGTCCGGATTTATTGGGCGTAAAGCGAGCGCAGGCGGTTCTTTAAGTCTGATGTGAAA
>MERGE64145ID
TACGGAGGGTGCGAACGTTAATCGGAATTACTGGGCGTAAAGCGCGCGTAGGCGGATCGTTAAGTGGGATGTGAAA
>MERGE42540ID
TACGGAGGGGGCTAGCGTTGTTCGGAATTACTGGGCGTAAAGCGTGCGTAGGCGGAATGGAAAGTTAGGTGTGAAA
>MERGE61406ID
TACGGAGGGTGCAAGCGTTATTCGGAATCACTGGGCGTAAAGGACGCGTAGGCTGGATGCCAAGTCTGATGTGAAA
>MERGE13393ID
TACGAAAGGGGCGAGCGTTATCCGGAATGATTGGGCGTAAAGAGTTCGTAGGCGGTATTTGTTGTTACATGTTAAA
>MERGE5261ID
GACGGAGGGTGCAAACGTTACTCGGAATCACTGGGCATAAAGCGCACGTAGGCGGTTCTCTAAGTCGGATGTGAAA
>MERGE78885ID
TACGTAGGTGGCGAGCGTTATTCGGAATCACTGGGCGTAAAGGGTCCGTAGGGGGTAAGGTCAGTCTGATGTGAAA
>MERGE118076ID
TACGGAGGGTCCGAGCGTTATCCGGAATTATTGGGTTTAAAGGGTCCGCAGGCGGACAATTAAGTCAGGGGTGAAA
>MERGE191704ID
CACGTGCCGGACAAACGTTATTCGGAATCACTGGGCTTAAAGAGTACGTAGGCGGCCTTGTAGGTTGGGTGTGAAA
>MERGE14142ID
TACGAACTGCGCAAACGTTATTCGGAATCACTGGGCTTAAAGGGTGCGTAGGCGGCTTTGTAGGTCAGATGTGAAA
>MERGE143900ID
GACGGAGGGTGCTAGCGTTGTTCGGATTTACTGGGCGTAAAGGGCGCGTAGGCGGCTTTGTAAGTCGGATGTGAAA
>MERGE66385ID
TACGGAGGGTGCGAGCGTTAATCGGAATTACTGGGCGTAAAGCGCGCGTAGGCTGTCAGTTAAGCGGGATGTGAAA
>MERGE42482ID
TACGGAGGGGGCTAGCGTTGTTCGGAATTACTGGGCGTAAAGCGTACGTAGGCGGACTATTAAGTTAGGGGTGAAA
>MERGE19917ID
TACGAAGGGGGCTAGCGTTGTTCGGAATCACTGGGCGTAAAGCGCGCGTAGGCTGATCTGTGTGTCAGAGGTGAAA
>MERGE162207ID
TACGGAGGATGCAAGCGTTATCCGGAATCATTGGGTTTAAAGGGTCCGTAGGCGGATTGATAAGTCAGTGGTGAAA
>MERGE79059ID
TACGTAGGTTCCAAGCGTTATCCGGATTTACTGGGCGTAAAGCGTCCGTAGCCGGTTGTGTAAGTCTGTTTTCAAA
>MERGE221400ID
TACGGAGGATCCAAGCGTTATCCGGAATCATTGGGTTTAAAGGGTCCGTAGGCGGGATGTTAAGTCAGTGGTGAAA
>MERGE113500ID
TACGGAGGGGGTTAGCGTTGTTCGGAATTACTGGGCGTAAAGCGCACGTAGGCGGACTGGAAAGTTAGGGGTGAAA
>MERGE124504ID
TACGGAGGGTGCAAGCGTTATCCGGAATTACTGGGTTTAAAGGGTGCGTAGGCGGCTAAATAAGTCAGATGTGAAA
>MERGE295185ID
TACTGAGGGTGCAAGCGTTAATCGGAATTACTGGGCGTAAAGCGAGTGTAGGCGGCTGCATAAGTCGGATGTGAAA
>MERGE171259ID
TACGGAGGGTCCGAGCGTTATCCGGAATTATTGGGTTTAAAGGGTCCGTAGGCGGGCTGATAAGTCAGTGGTGAAA
>MERGE56457ID
TACGGAGGGTGCAAGCGTTAATCGGATTTACTGGGCGTAAAGCGTGCGTAGGCGGTTTGTTAAGTCAGATGTGAAA
>MERGE124492ID
TACGGAGGGTGCAAGCGTTATCCGGAATTACTGGGTTTAAAGGGTGCGTAGGCGGATATATAAGTCAGTTGTGAAA
>MERGE53590ID
TACGGAGGGTGCAAGCGTTAATCGGAATTACTGGGCGTAAAGCGCGCGTAGGCGGCTGTTCAAGCCAGATGTGAAA
>MERGE171723ID
TACGGAGGGTGCAAACGTTGCTCGGAATCATTGGGCGTAAAGCGCGCGTAGGCGGCTTGGCAAGTTGGATGTGAAA
>MERGE65694ID
TACGGAGGGTGCGAGCGTTAATCGGAATTACTGGGCGTAAAGCGCATGCAGGTGGTCCGTTAAGTCAGATGTGAAA
>MERGE198248ID
GACGTAGGGGGCAAGCGTTGTTCGGAATTATTGGGCGTAAAGGGCTCGTAGGCGGTTCCGTAAGTCAGATGTGAAA
>MERGE227151ID
TACGGAGGGGACTAGCGTTGTTCGGAATTACTGGGCGTAAAGCGCACGTAGGCGGATATTTAAGTCAGAGGTGAAA
>MERGE33314ID
TACGGAGGATCCAAGCGTTATCCGGAATCATTGGGTTTAAAGGGTCCGCAGGCTGTTTTTTAAGTCAGAGGGGAAA
>MERGE116022ID
TACGGAGGGTCCAAGCGTTATCCGGAATCATTGGGTTTAAAGGGTTCGCAGGCGGTGATTTAAGTCAGTGGTGAAA
>MERGE124880ID
TACGGAGGGTGCAAGCGTTATCCGGATTTACTGGGTTTAAAGGGTGCGCAGGTGGACCAATAAGTCAGTGGTGAAA
>MERGE61019ID
TACGGAGGGTGCAAGCGTTATCCGGATTTATTGGGTTTAAAGGGTGCGTAGGCGGATTATTAAGTCAGTGGTGAAA
>MERGE37086ID
TACGGAGGATGCAAGCGTTATCCGGATTTATTAGGTTTAAAGGGTGCGTAGGCTGAAAATTAAGTCAGTGGTGAAA
>MERGE37123ID
TACGGAGGATGCAAGCGTTATCCGGATTTATTGGGTTTAAAGGGTCCGCAGGCGGACCAATCAGTCAGTGGTGAAA
>MERGE233315ID
TACGGAGGGGGTTAGCGTTGTTCGGAATTACTGGGCGTAAAGCGTACGTAGGCGGATTAGTCAGTTAGGGGGGAAA
>MERGE9190ID
TACAGAGGGTGCGAGCGTTAATCGGAATTACTGGGCGTAAAGGGTGCGTAGGTGGTTCAATTAGTCAGATGTGAAA
>MERGE78272ID
TACGTAGGTCCCAAGCGTTATCCGGAATAACTGGGCGTAAAGCGTCTGCAGACTGGTATATAAGTCAGATATTAAA
>MERGE51130ID
TACGGAGGGTGCAAACGTTGCTCGGAATCATTGGGCGTAAAGCGCGCGTAGGCGGCCTAATAAGTCGGATGTGAAA
>MERGE74438ID
TACGTACTGCGCGAGCGTTATTCGGAATCACTGGGCGTAAAGGGTGCGTAGGCGGTTCAATTAGTCAGGTGTGAAA
>MERGE214192ID
TACGAAGGTCCCAAGCGTTGTTCGGAATCACTGGGCGTAAAGCGTGTGTAGGCGGCGGGGTAAGTCAGATGTGAAA
>MERGE78927ID
TACGTAGGTGGCGAGCGTTATTCGGATTTACTGGGCGTAAAGGGTCCGTAGGGGGATTGTTAAGTTTGATGTGAAA
>MERGE39906ID
TACGGAGGGGACTAGCGTTGTTCGGAATTACTGGGCGTAAAGCGCACGTAGGCGGGCTGGAAAGTATGGGGTGAAA
>MERGE48676ID
TACGGAGGGTCCAAGCGTTGTCCGGAATTATTGGGTTTAAAGGGTGCGTAGGCGGTCTAATAAGTCAGAGCTGAAA
>MERGE24419ID
TACGAATGGGGCAAGCGTTGTTCGGAATCACTGGGCTTAAAGCGTGCGCAGGCGGACTTGAAAGTCGGGAGTGAAA
>MERGE248452ID
TACGGAGGGTGCAAGCGTTATCCGGATTTATTGGGTTTAAAGGGTCCGTAGGCGGGATTATAAGTCAGTGGTGAAA
>MERGE65568ID
TACGGAGGGTGCGAGCGTTAATCGGAATTACTGGGCGTAAAGCGCATGCAGGCGGCTTGTTAAGCCAGATGTGAAA
>MERGE31149ID
TACGGAGACCTCGAGCGTTACTCGGATTCACTGGGCGTAAAGGGTGAGTAGGCGGCCAGGTATGTCGGGTGTGAAA
>MERGE23339ID
TACGAAGGTCCCAAGCGTTGTTCGGATTTACTGGGCGTAAAGCGTCTGTAGGCGGTTGGGTAAGTCAGATGTGAAA
>MERGE44676ID
TACGGAGGGGGTTAGCGTTGTTCGGAATTACTGGGCGTAAAGCGCGCGTAGGCGGATTAGAAAGTTAGAGGTGAAA
>MERGE42484ID
TACGGAGGGGGCTAGCGTTGTTCGGAATTACTGGGCGTAAAGCGTACGTAGGCGGACTTTTAAGTAAGAGGTGAAA
>MERGE61106ID
TACGGAGGGTGCAAGCGTTATCCGGATTTATTGGGTTTAAAGGGTGCGTAGGTGGAAGTTTAAGTCAGTGGTGAAA
>MERGE63513ID
TACGGAGGGTGCAAGCGTTGTTCGGATTTACTGGGCGTAAAGCGCGCGCAGGCGGATTGATAAGTCAGATGTGAAA
>MERGE178111ID
TACGGAGGGTGCAAGCGTTGTTCGGAATCATTGGGCGTAAAGCGCGTGTAGGCGGCTAGCTAAGTCTGGTGTGAAA
>MERGE37138ID
TACGGAGGATGCAAGCGTTATCCGGATTTATTGGGTTTAAAGGGTCCGCAGGCGGACTATTAAGTCAGTTGTGAAA
>MERGE3765ID
GACAGGAGGAGCAAGTGTTATTCCTAGTAATTAGGCGTAAAGTGTCTGTAGACTCTTTTAATTGTTAAATCAAAAA
>MERGE42506ID
TACGGAGGGGGCTAGCGTTGTTCGGAATTACTGGGCGTAAAGCGTACGTAGGCGGATTATTAAGTTAGAGGTGAAA
>MERGE33768ID
TACGGAGGATCCAAGCGTTATCCGGAATCATTGGGTTTAAAGGGTCCGTAGGCGGTTAAATAAGTCAGTGGTGAAA
>MERGE13313ID
TACGAAAAGGGCAAGCGTTATTCGTTGTAATTTGGTGTAAAGGGTTCGTAGGCGGCATTAAGGTTGTTCAAGATTA
>MERGE13548ID
TACGAAAGGTGCAAGCGTTAATCGGAATTACTGGGCGTAAAGCGAGCGTAGGCGGCTTGGTAAGTTGGATGTGAAA
>MERGE75353ID
TACGTAGGGGGCAAGCGTTATCCGGAATTACTGGGTGTAAAGGGTGCGTAGGCGGTAATGCAAGTCAGATGTGAAA
>MERGE24294ID
TACGAATGGGGCAAGCGTTGTTCGGAATCACTGGGCGTAAAGCGTACGTAGGCGGCTTTTCAAGTCAGGAGTGAAA
>MERGE131300ID
TACGGAGGGTTCAAGCGTTATCCGGATTTATTGGGTTTAAAGGGTCCGTAGGCGGACTAATAAGTCAGTGGTGAAA
>MERGE58498ID
TACGGAGGGTGCAAGCGTTATCCGGAATCACTGGGTTTAAAGGGTGCGTAGGCGGTTATATAAGTCAGAAGTGAAA
>MERGE239068ID
TACGGAGGGTGCAAGCGTTAATCGGAATCACTGGGCGTAAAGCGCACGTAGGCGGTTAAGTCAGTCAGATGTGAAA
>MERGE120748ID
[truncated: 2,215,934 more chars]
