# Supplementary material for: High resolution time series reveals cohesive but short-lived communities in coastal plankton
Source: Nat Commun. 2018 Jan 18;9:266. doi: 10.1038/s41467-017-02571-4 (PMC5773528; doi:10.1038/s41467-017-02571-4)
Supplement: Supplementary file 9 — Supplementary Data 6 [file 41467_2017_2571_MOESM9_ESM.txt]

>MERGE1ID
AAACTCGGAAAATTTGTTAAATTTGAAGCTAGGTTGTAAAAAAAATTTATTTATTTTATTTTTATTATGATTTTGTGATAATTTGGTAAGTAATCGGAGTTAAGTCGTAACAAGGTAGTC
>MERGE2ID
AAACTCGGAAAATTTGTTTGATTTGAAGCTTATAAAAATTTATATTTTTTGATTTTATCTTAAAAATAGTTTTTTCTGTGATAATTAGATAAATAATCGGAGTTAAGTCGTAACAAGGTA
>MERGE3ID
AAACTCGGAAAGTTTGTTCTATTTGAAGCTTTATAATATTTTTTTATTTAGTAATTTATATTAAAATTTAGATTGTGATAATAGGGTAAGTAATCGGAGTTAAGTCGTAACAAGGTAGCC
>MERGE4ID
AAACTCGGAAAGTTTGTTTTATTTGAAGCTTTATTGAGTTAAAATATTTATAATATTTATGTTTTAATTGATATTGTGATAATAAGATAAGTAATCGGAGTTAAGTCGTAACAAGGTAGC
>MERGE6ID
AAATTCCGGCGACTGTTTTCGCGCGACAACCGTACTATGTAGTTAAAATAATTTCATTTTTTTTACAAGATTGTATTTGGTTGAGTGATAAGGGAGTTACTGGGATTAAGTCGTAACAAG
>MERGE14ID
AAGCGCTGGTCGGGATTTTATTTGAAGCTTTATATATTATTAATATTTTGAAAAAAAGTTAATAATGGTATAAAAAAATAGTACGATCTTTGGCTGGGGTTAAGTCGTAACAAGGTAGTG
>MERGE15ID
AAGCGCTGGTCGGGATTTTATTTGAAGCTTTATATATTATTATTTCTTTGAAAAAAAAATGATAATGGTATAAAAAAATAGTACGATCTTTGGCTGGGGTTAAGTCGTAACAAGGTAGTG
>MERGE18ID
AAGCGCTGGTCGGGATTTTATTTGAAGCTTTATATTAAAAAGATCTCTTGAAAAAGAATTTTTTTGGATATAAAAAAATAGTACGATCTTTGGCTGGGGTTAAGTCGTAACAAGGTAGTG
>MERGE19ID
AAGCGCTGGTCGGGATTTTATTTGAAGCTTTATATTAAAAAGGTATCTTGAAAAAGAACTTTTTTGGATATAAAAAAATAGTACGATCTTTGGCTGGGGTTAAGTCGTAACAAGGTAGTG
>MERGE20ID
AAGCTACGAAAGGTGGAGGCACCCGAAGTACCTTTACCCAGCACTTTTCACGTGAGCGTTAATAATTAACGTTTTAAATCGCGTAAAGAGTGCTGGGGGGGTCCTAAGGTGAAGCCACTG
>MERGE22ID
AAGTCACGGAAGTTGGGGGAGCCCGACGTGGCGTTACCCCCACGGTGTCATTACTCTAAACAGTGATGATAGCGTGGGGGGCGTCCCTAAGGCTAATCCAGTAACTGGGACTAAGTCGTA
>MERGE23ID
AAGTCACGGAAGTTGGTCTTGCCCGTAGGCTTCCCACTATCTGCTTTAGTTATAATACTAAAGTGAATAGTGGGAGGACGACGGTAGGGCCGGCAACCAGGGCTAAGTCATAACAAGGTA
>MERGE28ID
AAGTCCTGGGAATGAGTCGTACCTTAAATTGTTGAAACTTGTAAGTGCTTAATTTATTATTTTTTAATAAATTTAAACACTTACAGGCTTTTAATAATCACGGTATGATTGGTAACTGGG
>MERGE29ID
AAGTCCTGGGAATTGGTCAAACCCTAAATAAATTGAAGGAATATAGATCTTATTTAAATCATTTGGTAATTTAAGACATATAATTCTAACATTTTATCACGGTATGGCTGATAACTGGGA
>MERGE31ID
AAGTTCGGAAAATAAGCTAGAGTTTAAGTAGGTATTTTATTTTGTAAGATTAAAAATTTAACTTTATAAATAAAAGCATATGAGATTTTGGTTTGTAATCGGAATTAAGTCGTAACAAGG
>MERGE32ID
AAGTTCTGGGAATTGGTCAAATCTTAAATCAAGTTGGATGGATATTTTTTCTCTAAAGTTACGACTTTAGAAAAACGATATCTTGAATCTTTTTCACGGTGTGGTCGGTAACTGGAATTA
>MERGE33ID
AAGTTCTGGGAATTGGTCAAATCTTAAATTAAGCTTGAAACTCATTCTTTTTCTATGAATTTAGGTTCGTAAAGAAAAATGCTTTTTAAACTTTTTCATGGTGTGGTCGATGACTGGAAT
>MERGE34ID
AAGTTCTGGGAATTGGTCAAATCTTAAATTAAGTTCAATCTTTATTTTTTTCTATGTTCCCTTTCGAGGGCCATAATAAAAATTTATTTTAAAAACTTTTTCACGGTGTGGTCGATAACT
>MERGE36ID
AAGTTCTGGGAATTGGTCAAATCTTAAATTAAGTTGGATGGATATTTTTTCTCTAAAGTTACGACTCTAGAAAAACGATATCTTGAATCTTTTTCACGGTGTGGTCGGTAACTGGAATTA
>MERGE37ID
AAGTTCTGGGAATTGGTCAAATCTTAAATTAAGTTGGATGGATATTTTTTCTCTAAAGTTACGACTCTAGAAAAACGGTATCTTGAATCTTTTTCACGGTGTGGTCGGTAACTGGAATTA
>MERGE40ID
AATCGAAGCTTTCGTAGCCCCATGGGAAGGATACTTCCTACGACATCTGCAATTTCTTCATAGGACAGCAGTTCCTTACGCGGTAAGAAGGAGTGTTCTCCGTTGAAGTGCTCACGTGGC
>MERGE47ID
ACACCCAGGAAAATTGGATGGTCCGAATCAGTTATGTTGGAATTCGCGGAAAATTTGAAAATTCTTCAAACTAAAACAAAGATTTTAGCAGCTGCATACGATAAGCTAATTAACTTGGGT
>MERGE48ID
ACACCCAGGGAGTCGATTAGGCCTGAAGCATGTCTAGAATCGAGCGCAGCCTAAAAAAAATTGGCCACGATATCTAGATAGACCACGGTAGAGTTGATAACTTTGGTGAAGTCGTAACAA
>MERGE55ID
ACACCCTGGAAGTACTTCATACGTCAAATCACCCTCAGCCTTTCCCTCCCTGTGCATGGGCATACAGGTCATGCACAGTGGGGGACTGGAGGAGGGTGGTGTCCGTGTGTGGTGTAACTG
>MERGE57ID
ACACCCTGGAAGTACTTCATACGTCAAATCACCCTCAGCCTTTCTTTCCCTGTGCATGGGCATACAGGTCATGCACAGTGGGGGACTGGAGGAGGGTGGTGTCCGTGTGTGGTGTAACTG
>MERGE59ID
ACACCCTGGAAGTACTTCATACGTCAAATCACCCTCAGCCTTTCTTTCCCTGTGCATGGGCATACAGTGCATGCACAGTGGGGGACTGGAGGAGGGTGGTGTCCGTGTGTGGTGTAACTG
>MERGE77ID
ACACCTACCGATTGAATGGTCCGGTGAAGCCTCGGGATTGCGGTTTAGTTCCTTTATTGGTACTTTACTGTGAGAACTTGTCTAAACCTTATCATTTAGAGGAAGGTGAAGTCGTAACAA
>MERGE97ID
ACACGCCGAAAATATGTTTGGCCCAAAGATGGTGTTCTCTTGTTTTTATATGTTTTAATTACAATCGGAGCAATGGTTACGGTAGGATATAAAGATTGGTGTGAAGTCGTAACAAGGTTA
>MERGE99ID
ACACGCCGAAAATATGTTTGGCCCAAAGATGGTGTTCTTTTGTTTTTATATATTTTAATTACAATCGGAGCAATGGTTACGGTAGGATATAAAGATTGGTGTGAAGTCGTAACAAGGTTA
>MERGE101ID
ACACGCCGAAAATATGTTTGGCCCGAAGGTGGTACTTTTTTATTTTTATATTTTTAATTATAAAGGAAGTAATGCTTACGGTAGAATATAAAGATTGGTGTGAAGTCGTAACAAGGTTAT
>MERGE112ID
ACACTACGAAAGTGAACTGCACTCAAAAAAATCCCCCTTCTAAACAATTAGATCAATCTTACACACTTCCACACTGAAGCCTCGTGTTTTGAAGACATTTTTACAGTGTTGTCTATGATT
>MERGE115ID
ACACTACGAAAGTGAACTGCACTCCAAAAAATCCCCCTTCTAAACAATTAGATCAATCTTACACACCTTCCAATTGAATACTCGTGTTTTGAAGACATTTTCACAGTGTTGTCTATGATT
>MERGE117ID
ACACTACGAAAGTGAACTGCACTCCAAAAAATCCCCCTTCTAAACAATTAGATCAATCTTACACACTTTCCAATTGAATACTCGTGTTTTGAAGACATTTTCACAGTGTTGTCTATGATT
>MERGE122ID
ACACTACGAAAGTGAACTGCACTCCAAAAAATTCCCCTTCTAAACAATTAGATCAATCTTACACACCTTCCAATTGAATACTCGTGTTTTGAAGACATTTTCACAGTGTTGTCTATGATT
>MERGE125ID
ACACTATGAAAGTGAATCGTATTCAAAGAAATTGTGCTTTTTTTTATTTATATCACTTGTCTGTTTATTGTTGTGATGTCGTATTTAAAAGATATTTTTACAATACTGTTTATGATTGTA
>MERGE127ID
ACACTATGAAAGTGAATCGTATTCAAAGAAATTGTGCTTTTTTTTTATTTATATCACTTGTCTGTTTATTGTTGTGATGTCGTATTTAAAAGATATTTTTACAATACTGTTTATGATTGT
>MERGE129ID
ACACTATGAAAGTGAGCCGTACTCAAAAAAACTCTTCTGTACATAGTATAGGCCACACTAGTTATGAAAATATCCGTGCCCTTTCTTTGTGTAGAAATTTTAACAGTATTGTCTATGATT
>MERGE144ID
ACACTCCGAAAGCGGACTGTACTCTAAAAAACTCCTTTTCTAACCTTCCAGAGCTCTTTTTTTCTAAAGTGTTTTTCTTAAGTTTAGTGAAAATTTTGAAAGTATTTTCTGTAATTGTAG
>MERGE162ID
ACACTCCGAAAGCGGACTGTACTCTAAAAAACTCCTTTTCTAACCTTCCAGAGCTCTTTTTTTTCTAAAGTGTTTTTCTTAAGTTTAGTGAAAATTTTGAAAGTATTTTCTGTAATTGTA
>MERGE187ID
ACACTCTGGGAGTAATATGTAGTGGAAGTATCCTGGATATATTTAGATTTTTATCTATATTTTGAAAATATAGCATTATGTAAATATAGGAATAGGGTCCCAGACCGCATATCACAACTG
>MERGE188ID
ACACTCTGGGAGTAATATGTAGTGGAAGTATCTTTGATATAAATTTATTAAATACACATCATGATGAAGTGTAAACTATGAATTTATAGGAATAAGGTCCCAGACCGCATATCACAACTG
>MERGE189ID
ACACTCTGGGAGTAGTATGTAGTGGAAGTATCCTTGATACATTTATATTTTACCTATTTTTTGAAAATATAGAATCAATGTAAATATAGGAATAGGGTCCCAGACCGCATATCACAACTG
>MERGE190ID
ACACTCTGGGAGTAGTATGTAGTGGAAGTATCCTTGATATACTTATATTTTACCTATGTTTGAAAATATAGAATCAATGTAAATATAGGAAGAGGGTCCCAGACCGCATATCACAACTGG
>MERGE191ID
ACACTCTGGGAGTAGTATGTAGTGGAAGTATCCTTGATATATTTATATTCTACCTATATTTTGAAAGTATAGAATTAATGTAAATATAGGAATAGGGTCCCAGACCGCATATCACAACTG
>MERGE193ID
ACACTCTGGGAGTAGTATGTAGTGGAAGTATCCTTGATGTATTTATATTTTACCTATATTTTGAAAATACAGAATTAATGTAAGTATAGGAATAGGGTCCCAGACCGCATATCACAACTG
>MERGE194ID
ACACTCTGGGAGTAGTATGTAGTGGAAGTATCCTTGATGTATTTATATTTTACCTATATTTTGAAAATATAGAATTAATGTAAGTATAGGAATAGGGTCCCAGACCGCATATCACAACTG
>MERGE198ID
ACACTCTGGGAGTCTGTCCACGCTGACCACCGTGCTCACTAATTGAACTTTTAGGAGGTCTTTTGGAAGGCGCGCGGAAGGCGGTGATGCACGACTGGAGTGAAGTCGTAACAAGGTAAG
>MERGE200ID
ACACTTTGAAAGTGAGGTCTTCCTGAGAGTTGGGGGAGAACCCTTTGCCCTCTTCCTGAAGCAGGAAGGGAAAAGAGGGAGAACCCCAGCCGAGGGAGGAAACCATGATTGAAGTGAAGT
>MERGE242ID
ACATAATGGGAGCGAGATCTGCACAAAGTATTTTATTGCTACACATAAGCATATGTATAATGTATTATTCATAAGGTGTGTACTGCATACAATATTACTGCAGGTATTGTGACTGATATG
>MERGE279ID
ACATAATGGGAGCGGAACATGTACAAAGCTTAGAAATGCACTTCTGGAGATCCTCGGATCCAGGACAGTGTGCTTCTGGTCACTGCAGGTGCTGTAACTGATATGAAGTCGTAACAAGGT
>MERGE291ID
ACATAATGGGAGCGGGACTTACACAAAGCATATTAAATAACATTTGGACAGATTTTAATACGTTTTTTTCTGCCTTTGTTTATTTAATATGTTACTGTAGGTACTGTGACTGATATGAAG
>MERGE303ID
ACATAATGGGAGCGGGACTTACACAAAGCATATTAAATAACATTTGGACAGATTTTAATCCGTTTTTTTCTGCCTTTGTTTATTTAATACGTTACTGTAGGTACTGTGACTGATATGAAG
>MERGE321ID
ACATAATGGGAGCGGGACTTGCACAAAGCATATTAAATACCATTTGGACAGATTTTAACACGTTTTTTTCTGCCTGTGTTTGTTTAGTACGTTACTGTAGGTACTGTGACTGATATGAAG
>MERGE323ID
ACATAATGGGAGCGGGACTTGCACAAAGCATATTAAATACCATTTGGACAGATTTTAACACGTTTTTTTTCTGCCTGTGTTTGTTTAGTACGTTACTGTAGGTACTGTGACTGATATGAA
>MERGE329ID
ACATAATGGGAGCGGGACTTGCACAAAGCATATTAAATGCCACTTGGACAGATTTTAATACGTTTTTTTCTGCCTTTGTTTATTTAATACGTTACTGTAGGTACTGTGACTGATATGAAG
>MERGE345ID
ACATAATGGGAGTGAGATCTGCACAAAGTATTTTATTGCTACACATAAGCATATGTATAATGTATTATTCATAAGGTGTGTACTGCATACAATATTACTGCAGGTATTGTGACTGATATG
>MERGE360ID
ACATCCTGGAAATTTATTTAATTTGAAATAGGATAAATAAATTATATATAGTTATTTTACATCTCTAATCTACATATATACATTACATTATTTTATTAAAACAAAATTGATAACTGGGGT
>MERGE363ID
ACATCTTGGAAATTTATTTTTTCTGTAATAAGAGGAAAAGACACTAATAATTAAAGGATTTTTATTTAAAACAAATTTCTTATTTTTTAATTTTCTTTTTATGAAGTTGAAATACGTAAC
>MERGE369ID
ACATGCTGGGAATTAATGTGGCTTGAAAAGTGTTTATTTTTTTATTAATTGAAAAATATTTTTAATTGAATGATGCTTGTATGTAGAGTTAATGACCGGGGTGAAGTCGTAACAAGGTTG
>MERGE370ID
ACATGCTGGGATTCGATGTGGCTTGAAGGAAATTATAATGTTTATAAAAAATAAATCTTTTATAAAAAATAATTTACGTATGTAGAGTTGAAGACCGGGGTGAAGTCGTAACAAGGTTGC
>MERGE371ID
ACATTAGGAAAGTAGGTCGAATTCGAAGCATGTTATATTTTTTATAATTTTACAACGTAAATCGTTTATAGTGTAGATTATTAATGTGTTACAATTTAGTCTGTAATCGTAATGAAGTCG
>MERGE375ID
ACGCCACGGAAATTGGTCTTAGGCGAAGTTAATTTTTTAAAAAATAAGGAGCAAATAAATAATAATAGAATTTTGTTTAAATCTTGTTATTTTTGGTTTATGACCCTAAGGTTAAGGACT
>MERGE376ID
ACGCCACGGGAGTTTGTTACGTTTGAAATAGAATATTTAACGAAGAAGAATGCATATAGCCCTTTCTGAAGGTTAGGATTGTATTTGTTTTAGGGAATTTCTATGACAATGTGACCAATT
>MERGE377ID
ACGCCACGGGAGTTTGTTATGTTTGAAATAGGATATTTAACGAAAAAGGGTATAATAGCTTTTCCAAAAGTTAGGCCTATACTTATTTTAGAGAATTCCTATGACAATGTGACCAATAAC
>MERGE381ID
ACGCCCGGAAATTTAAGGATTTTAAAGGTTTACAATAATAAAGTTAAATGTGATTTTAATTAAATATTATTTCTTTGAGTTATTTATGTATGCTGATATGGTAATTAAAGATTTGGGTGA
>MERGE382ID
ACGCCCGGAACGTCGTTTATGTTGGAAGATATAATTTAATTAACCTAATTTATAGTTTTTAGTTTTTAATTTGATTAGTCGATAATGGAAATGGTTATTTGAGTGAAGTTGACACAAGGT
>MERGE387ID
ACGCCCTGAGACTTATTTTTATGTGAAATTTTTAGATCTGATCCTTTGTTATTTAAATATAATAAGTATTATAACTAGAAATGAATATTCTAATAGGAATTGAGGTGAAGTCGTAACAAG
>MERGE388ID
ACGCCTTGGAAGTTTGCTTGACTTGGAATGAGGGATCCTATCTATGTATGTATGATCGTACGTAGAGGGTATTTCACAATGGTAGAGTAAATAACTGAGGTGAAGTCGTAACAAGGTAGT
>MERGE389ID
ACGCGCTGAAAGCTAGTTCTAGTTGAAGTTATTTTTTGGTTAATTAAATATAAATATTTTTTTAATTTTAAGGGGACGATACTGGGGTTAGCTATTAGTGCGAAGTCGTAACATGGTAGC
>MERGE390ID
ACGCGCTGAAAGCTAGTTCTAGTTGAAGTTATTTTTTGGTTAATTAAATATAATTATTTTTTTAATTTTAAAGGGACGATACTGGGGTTAGTTATTAGTGCGAAGTCGTAACATGGTAGC
>MERGE391ID
ACGCGCTGAAAGTCAAGTGTGGTAGAAGATTTTTTAAGCATATAATAATGTAAAAATTTTTTTATGGTTAAAAGTTGATAACATGTTTGGTGATTGGGGTGAAGTCGTAACAAGGTAGTG
>MERGE392ID
ACGCGCTGAAAGTTAGTTCTAGTTGAAGTTATTATTTATTTAATCCTTATCGAAAGATACTATTAATGAATGGGACGATACTGGGATTGGCTATTGGTGCGAAGTCGTAACATGGTAGCT
>MERGE393ID
ACGCGCTGAAAGTTAGTTCTAGTTGAAGTTATTTTTTATTTAATAGTTATTGAAAAATGCTATTAATGAAGGGGACGATGCTGGGATTAGTTATTGGTGCGAAGTCGTAACACGGTAGCT
>MERGE395ID
ACGCGCTGAAAGTTAGTTTCAGTTGAAGCTTTGTTTTTATTTATAGTAATTGAAAAATTATTATAATAATAGGGGCGATGCTGGGATTAGTTATTGGTGCGAAGTCGTAACATGGTAGCT
>MERGE396ID
ACGCGCTGAAAGTTAGTTTCAGTTGAAGCTTTTTATTTATTTATAGTTAATTGAAAAATTTCTATAATGAAGGGGGCTATACTGGGATTAGTTATTGGTGCGAAGTCGTAACATGGTAGC
>MERGE397ID
ACGCGCTGAAAGTTAGTTTCAGTTGAAGCTTTTTATTTATTTATATTTAATTGAAAAATTTATATAATGAAGGGGGCTATACTGGGATTAGTTATTGGTGCGAAGTCGTAACATGGTAGC
>MERGE399ID
ACGCTAAGGAATCAGCTCTTTCTGGTTAAATACTGTGTGTATTTTTCGGTATATTTTATTATATACGTCTAATATATATTTTATGAATTTGGAGTATGTACTTGAGTGAAGTCGTAACAT
>MERGE405ID
ACGCTCGAAGAGTTGCTCTGGTTGGACATCATCTTTTCTTTTTTTGTAGCTAATAAAAGCATTAAGCGCATTAACAGGTTTGGAGGTTAAGAACGGGGTGGTAATTTGAGCGAAGTTGAA
>MERGE407ID
ACGCTCGAAGAGTTGTTTTAGTTGGACACTATTTACTTTTATAAATGTACTAAAAGTATTTTAAGGCATTCACTGAACTTAAAAGTTAAAAATAAAGTGGTAATTTGAGCGAAGTTGAAA
>MERGE411ID
ACGTCCTGGGAGCTAACTTGGCCAGAAGATTTTATACTGAACTTTTTAAGGATCAACCAAAATTTTTGGGGCGATTACAATTAAAGAAGGTTATTTTGAAGGACAGGTAAGTAACTGGGA
>MERGE413ID
ACGTTAGGAAAGTAAGCTGGATTTAAAGTTTTTATTATATCTTTTTTTTTATTAAACCATTTAAAAGGGGTTTATTTTAAATAATTTAAAAGGTTAATTTCTATGAAAGTTTGGTTTGTA
>MERGE414ID
ACGTTAGGAAAGTAAGCTGGATTTAAAGTTTTTATTATATCTTTTTTTTTATTAAACCATTTAAAAGTGGTTTAGTTTAAATAATTTAAAAGGTTAATTTCTATGAAAGTTTGGTTTGTA
>MERGE415ID
ACGTTAGGAAAGTAAGCTGGATTTAAAGTTTTTATTATATCTTTTTTTTTATTAAACTGTTTAAAAGTGGTTTATTTTAAATAATTTAAAAGGTTAATTTCTATGAAAGTTTGGTTTGTA
>MERGE417ID
ACGTTAGGAAAGTAAGTTAGGCTTAAAGTATTTTTGTATTTTATGTTTTTTATGGATAAATTTAATTTCCAATAATTAATATTAATAAAAGATATGAAAGTTTGATTTATAATTGTAATG
>MERGE418ID
ACGTTAGGAAAGTAGGCTAGCCTTAAAGTACCTTTTAATCCGTTTTTTTTTCCAATTAAATTGTTTAAACTTGTATAAAAGCCTAGTCTGCAATCGTAATGAAGTCGTAACAAGGTAGTC
>MERGE421ID
ACGTTCGAAAAGCTGTTTCGGCTCGAAGCCTTCTGTGCGTTTTATTTTATTAAAGATTTATCTTTAAATAAAAGAATCTTAGTAACGAGGTTAAAGTAGTTTCGGTAATTTGGACGAAGT
>MERGE422ID
ACGTTCGGGGAGTGAATTGTATCATAAGTTTATTTTATAAACTATTGGATTATATATGTTATAATATTTAATTCACATAGAAGTGAAAAAGCTCTGTTTCGAATCATAACCGGGATGAAG
>MERGE437ID
ACTACTACCGATTGAATGGTTTAGTGAGGACTTGGGATTGATAGTTGGTCTGGCAACAGAGCCAGCTGTCGAGAACTTGTTCAAACTTGATCATTTAGAGGAAGTAAAAGTCGTAACAAG
>MERGE450ID
ACTCCTACCGATTGAATGCTCCGGTAAGCACTTCGGAGCCGAGGTTCAGTCAAAGTGATTTTACTTTTCCTTCGGCAAAGTTGTGCAAACCTTAACATTTAGAGGAAGGAGAAGTCGTAA
>MERGE467ID
ACTCCTACCGATTGAATGGTCCGGTGAATTCTTCGGATTGTGCGCAGCAATGGTTCGCCTGCGCTGTGCGCGAGAAGTTGAATAAACCTTATCATTTAGAGGAAGGAGAAGTCGTAACAA
>MERGE501ID
ACTCCTACCGATTTCGAGTGGTCCGGTGAATCTTTCGGACTGCGCGCAGCTTCGTGCCGTGTCGCGGAAAGTCAGGTAAACCTAATCACTTAGAGGAAGGACAAGTCGTAACAAGGTTTC
>MERGE513ID
ACTTGTTGGAAGGACGAGCATGAGGAAGGCCTAATGGCATGGTAGAAATGTTGATCTGCTAGATCATAAAACATTTGTGCAATGCTCTGGAAGACTCATGCGACTTTAACCAATCTGAAG
>MERGE517ID
ATGTCATGGAAGATGGGTGCACCAGAAGCACTCCCGCCCATTCTGTCTCACTATCTCTTCTATCAAGAGAGACGAAATAGAATGAGCGGGGGTACCAAGGTGAAACCATTGACTGGGACA
>MERGE530ID
CCCGGCTGATTCTCTGGGGATTTCTCGTTGCTGTTGCGATCACGCTCATGGGAGCAATGGGGCGGCTCGACCGTCGCCGGAAACAAAAAACTGGCGGCGGGTAGCCTCATGAAACCTTCT
>MERGE561ID
GACTCTACAGATTGAATGGTTCGGTGAAAACTTTGGACTGTGGCATTGTCCTTCATTGGACTTCGCCGTAGGAAATTGTTTAAACCTCATCATTTAGAGGAAGAATAAGTCGTAACAAGG
>MERGE571ID
GACTCTACCGATTGAATGGTTCGGTGAAAACTCAGGACTGTGGCTTTGTCCTTCATTGGACTTTGCCGTAGGAATCTGTTTAAACCTCATCATTTAGAGGAAGAATAAGTCGTAACAAGG
>MERGE574ID
GACTCTACCGATTGAATGGTTCGGTGAAAACTCCGGACCGTGGCATTGTCCTTCATTGGACTTTGCCATGGGAAGTTGTTTAAACCTCATCATTTAGAGGAAGAATAAGTCGTAACAAGG
>MERGE576ID
GACTCTACCGATTGAATGGTTCGGTGAAAACTCCGGACCGTGGCATTGTCCTTCATTGGACTTTGCCGTGGGAAGTTGTTTAAACCTCATCATTTAGAGGAAGAATAAGTCGTAACAAGG
>MERGE585ID
GACTCTACCGATTGAATGGTTCGGTGAAAACTTTGGACTACAGCATTGTCCTTTATTGGACTTCGCCGTAGGAAATTGTTTAAACCTCATCATTTAGAGGAAGAATAAGTCGTAACAAGG
>MERGE589ID
GACTCTACCGATTGAATGGTTCGGTGAAAACTTTGGACTGCAGCATTGTCCTTCATTGGACTTCGCCGTGGGAAATTGTTTAAACCTCATCATTTAGAGGAAGAATAAGTCGTAACAAGG
>MERGE599ID
GACTCTACCGATTGAATGGTTCGGTGAAAACTTTGGACTGTGGCATTGTCCTTCATTGGACTTCACCGTAGGAAATTGTTTAAACCTCATCATTTAGAGGAAGAATAAGTCGTAACAAGG
>MERGE601ID
GACTCTACCGATTGAATGGTTCGGTGAAAACTTTGGACTGTGGCATTGTCCTTCATTGGACTTCGCCGCAGGAAATTGTTTAAACCTCATCATTTAGAGGAAGAATAAGTCGTAACAAGG
>MERGE606ID
GACTCTACCGATTGAATGGTTCGGTGAAAACTTTGGACTGTGGCATTGTCCTTCATTGGACTTCGCCGTAGGAAATTGTTTAAACCTCATCATTTAGAGGAAGAATAAGTCGCAACAAGG
>MERGE608ID
GACTCTACCGATTGAATGGTTCGGTGAAAACTTTGGACTGTGGCATTGTCCTTCATTGGACTTCGCCGTAGGAAATTGTTTAAACCTCATCATTTAGAGGAAGAATAAGTCGTAACAAGG
>MERGE619ID
GACTCTACCGATTGAATGGTTCGGTGAAAACTTTGGACTGTGGCATTGTCCTTCATTGGACTTCGCCGTGGGAAATTGTTTAAACCTCATCATTTAGAGGAAGAATAAGTCGTAACAAGG
>MERGE622ID
GACTCTACCGATTGAATGGTTCGGTGAAAACTTTGGACTGTGGCATTGTCCTTCATTGGACTTCGCCGTTGGAAATTGTTTAAACCTCATCATTTAGAGGAAGAATAAGTCGTAACAAGG
>MERGE623ID
GACTCTACCGATTGAATGGTTCGGTGAAAACTTTGGACTGTGGCATTGTCCTTCATTGGACTTCGCTGTAGGAAATTGTTTAAACCTCATCATTTAGAGGAAGAATAAGTCGTAACAAGG
>MERGE627ID
GACTCTACCGATTGAATGGTTCGGTGAAAACTTTGGACTGTGGCATTGTCCTTTATTGGACTTCGCCGTAGGAAATTGTTTAAACCTCATCATTTAGAGGAAGAATAAGTCGTAACAAGG
>MERGE628ID
GACTCTACCGATTGAATGGTTCGGTGAAAACTTTGGACTGTGGTATTGTCCTTCATTGGACTTCGCCGTAGGAAATTGTTTAAACCTCATCATTTAGAGGAAGAATAAGTCGTAACAAGG
>MERGE638ID
GAGTAGCGCAAGAGTCGGTTCATATCAATTACAAATGACAGTTTGAGTGACTGATCTTCGACGACCTCAAAAGGCTCTCCCAGTTGGTATTCAATTTCCCTCGTTGCGGTCAGACTGGTA
>MERGE640ID
GATACTACCGATGGATGATTTGGTGAGGTCGCCTAGACTGGCTGCTGGCTTCGGCCGTGCGGCCGGGAAGACGCCCAAACTTGGTCGTCTAGAGGAAGTAAAAGTCGTAACAAGGTTTCC
>MERGE642ID
GATACTACCGATTGAATGGCTTAGTGAGGCCTCCGGATCGACGACTTGCAACCGCAAGGTTTCTTGTCGTTGAGAAGTTGTACAAACTTGGTCATTTAGAGGAAGTAAAAGTCGTAACAA
>MERGE643ID
GATACTACCGATTGAATGGCTTAGTGAGGCCTCCGGATCGACGATCTCGAACCGCAAGGTTCTTTTTCGTTGAGAAGTTGTACAAACTTGGTCATTTAGAGGAAGTAAAAGTCGTAACAA
>MERGE644ID
GATACTACCGATTGAATGGCTTAGTGAGGCCTCCGGATCGATAGCTCGGAACCGCAAGGTTCCTTGCCGTTGAGAAGTTGTACAAACTTGGTCATTTAGAGGAAGTAAAAGTCGTAACAA
>MERGE645ID
GATACTACCGATTGAATGGCTTAGTGAGGCCTCCGGATTGACGGCTGCTTGCCGCAAGGCTGGTGGCTAGTTGAGAAGTTGGACAAACTTGGTCATTTAGAGGAAGTAAAAGTCGTAACA
>MERGE646ID
GATACTACCGATTGAATGGCTTAGTGAGGCCTCCGGATTGGCGACTGTTGACCGCGAGGTTTGGGGTCTGCCGAAAAGTTGGACAAACTTGGTCATTTAGAGGAAGTAAAAGTCGTAACA
>MERGE647ID
GATACTACCGATTGAATGGCTTAGTGAGGCCTTCGGATCGACGACCTGGAGCCGCAAGGCTCCTCGTTGTTGAGAAGTTGTACAAACTTGGTCATTTAGAGGAAGTAAAAGTCGTAACAA
>MERGE648ID
GATACTACCGATTGAATGGCTTAGTGAGGCCTTCGGATCGACGACCTGGAGCCGCAAGGCTTCTCGTTGTTGAGAAGTTGTACAAACTTGGTCATTTAGAGGAAGTAAAAGTCGTAACAA
>MERGE649ID
GATACTACCGATTGAATGGCTTAGTGAGGCCTTCGGATCGACTTTCTCGCGTCGCAAGACGCTTGATTGTTGAAAAGTTGGACAAACTTGGTCATTTAGAGGAAGTAAAAGTCGTAACAA
>MERGE650ID
GATACTACCGATTGAATGGCTTAGTGAGGCCTTCGGATTGACAGCCTTGAGGCGCAAGCCTCTTTGCAGTCGAGAAGTTGTACAAACTTGGTCATTTAGAGGAAGTAAAAGTCGTAACAA
>MERGE670ID
GATCCTACCGATTGAGTGGTCCGGTGAGGCCTTGGGAGGGATGGATGGATTGTGTTTCACAAACTATCTGGCCCAAACTTGGTCAAACCTTATCACTTAGAGGAAGGAGAAGTCGTAACA
>MERGE684ID
GCACAAACCGATTGAATGATTCGGTGAAAATTTTGGACATTGAAAATGGTGATTAATTTCGTTGTTTTTAAGTGAAAAGAATTTAAACCTAATTATTTAGAGGATTGTGAAGTCATAACA
>MERGE686ID
GCACAAACTGATTGAATGGTTAGGTGAAGACCGTGGACTTGCTTTGTGGTGCTTTTATTAGCGCTGCGAGATGAGGAAATAGTTTAAACCTAACTATTTAGAAATTTGTGAAGTCGTAAC
>MERGE694ID
GCACAAACTGATTGAATGGTTCGGTGAAGACCGTGGACTTGCTTTGTGGTGCTTTCATTAGCGCTGTGAGATGAGGAAATAGTTTAAACCTAACTATTTAGAAATTTGTGAAGTCGTAAC
>MERGE695ID
GCACAAACTGATTGAATGGTTCGGTGAAGACCGTGGACTTGCTTTGTGGTGCTTTTAGTAGCGCTGCGAGATGAGGAAATAGTTTAAACCTAACTATTTAGAAATTTGTGAAGTCGTAAC
>MERGE696ID
GCACAAACTGATTGAATGGTTCGGTGAAGACCGTGGACTTGCTTTGTGGTGCTTTTATTAGCGCTACGAGATGAGGAAATAGTTTAAACCTAACTATTTAGAAATTTGTGAAGTCGTAAC
>MERGE700ID
GCACAAACTGATTGAATGGTTCGGTGAAGACCGTGGACTTGCTTTGTGGTGCTTTTATTAGCGCTGCGAGATGAGGAAATAGTTTAAACCTAACTATTTAGAAATTTGTGAAGTCGTAAC
>MERGE702ID
GCACAAACTGATTGAATGGTTCGGTGAAGACCGTGGACTTGCTTTGTGGTGCTTTTATTAGCGTTGCGAGATGAGGAAATAGTTTAAACCTAACTATTTAGAAATTTGTGAAGTCGTAAC
>MERGE704ID
GCACAAACTGATTGAATGGTTCGGTGAAGACCGTGGACTTGTTTCGTGGTGCTTTTATTAGCGCTTAGAGATGAGGAAATAGTTTAAACCTAACTATTTAGAAATTTGTGAAGTCGTAAC
>MERGE706ID
GCACAAACTGATTGAATGGTTCGGTGAAGACCGTGGACTTGTTTCGTGGTGCTTTTATTAGCGCTTTGAGATGAGGAAATAGTTTAAACCTAACTATTTAGAAATTTGTGAAGTCGTAAC
>MERGE709ID
GCACAAACTGATTGAATGGTTCGGTGAAGACCGTGGACTTGTTTGTGGTGCTTTTATTAGCGCTTTGAGATGAGGAAATAGTTTAAACCTAACTATTTAGAAATTTGTGAAGTCGTAACA
>MERGE716ID
GCACAAACTGATTGAATGGTTCGGTGAAGACCGTGGACTTGTTTTGTGGTGCTTTCATTAGCGCTACGAGATGAGGAAATAGTTTAAACCTAACTATTTAGAAATTTGTGAAGTCGTAAC
>MERGE719ID
GCACAAACTGATTGAATGGTTCGGTGAAGACCGTGGACTTGTTTTGTGGTGCTTTCATTAGCGCTGCGAGACGAGGAAATAGTTTAAACCTAACTATTTAGAAATTTGTGAAGTCGTAAC
>MERGE720ID
GCACAAACTGATTGAATGGTTCGGTGAAGACCGTGGACTTGTTTTGTGGTGCTTTTATTAGCGCTTTGAGATGAGGAAATAGTTTAAACCTAACTATTTAGAAATTTGTGAAGTCGTAAC
>MERGE721ID
GCACAAACTGATTGAATGGTTCGGTGAAGATCGTGGACTTGTTTCGTGGTGCTTTTATTAGCGCTGATATGAGGAAATAGTTTAAACCTAACTATTTAGAAATTTGTGAAGTCGTAACAA
>MERGE722ID
GCACAAACTGATTGAATGGTTCGGTGAAGATCGTGGACTTGTTTCGTGGTGCTTTTATTAGCGCTTTGACATGAGGAAATAGTTTAAACCTAACTATTTAGAAATTTGTGAAGTCGTAAC
>MERGE724ID
GCACAAACTGATTGAATGGTTCGGTGAAGATCGTGGACTTGTTTCGTGGTGCTTTTATTAGCGCTTTGAGATGAGGAAATAGTTTAAACCTAACTATTTAGAAATTTGTGAAGTCGTAAC
>MERGE735ID
GCACATACCGATTGAATGTTTCGGTGAAGATACCGGACCCGAACTTGAGCGCTTCACGGCGCACGGGGGAAAAGGAAGTTATCTAAACCTCAACATTTAGAGGAAGGTGAAGTCGTAACA
>MERGE736ID
GCACATACCGATTGAATGTTTCGGTGAAGATGCCGGACCCGAACTTGAGCGCTTCACGGCGCACGGGGGAAAAGGAAGTTATCTAAACCTCAACATTTAGAGGAAGGTGAAGTCGTAACA
>MERGE753ID
GCACCAACCGATTGAATGGTTCGGTGAAAAATTGGGACTGCGATATTGTTTGCTTTATTGCGACTGATATTGTGGGAACATTTTTAAACCCAACTATTTAGAGGATGGTAAAGTCGTAAC
>MERGE762ID
GCACCAACCGATTGAATGGTTCGGTGAAGAATCTGGACACATGAAAAGGATGATTCAGTTCGTCTTTTTTGAGTGGAAATTTTCTAAACCTAACTCTTTAGAGGATGGTGAAGTCGTAAC
>MERGE770ID
GCACCAACCGATTGAATGGTTCGGTGAAGAATCTGGACACATGATAAGGATGATTCAGTTCGTCTTTATTGAGTGGAAATTTTCTAAACCTAACTCTTTAGAGGATGGTGAAGTCGTAAC
>MERGE779ID
GCACCAACCGATTGAATGGTTCGGTGAAGAATCTGGACACATGATAAGGATGATTCAGTTCGTCTTTATTGAGTGGAAGTTTTCTAAACCTAACTCTTTAGAGGATGGTGAAGTCGTAAC
>MERGE790ID
GCACCAACCGATTGAATGGTTCGGTGAAGAATCTGGACACGAGGATGGTGGGATTAAGTTCCTGCCCACTTTGTGAAAGTTTTCTAAACCTAACCCTTTAGAGGATGGTGAAGTCGTAAC
>MERGE791ID
GCACCAACCGATTGAATGGTTCGGTGAAGAATCTGGACGCATGATGAGGATGGTTAAGTCCGTTTTTATCGAGTGGAAATTTTCTAAACCGGACTATTTAGAGGCTGGTGAAGTCGTAAC
>MERGE797ID
GCACCAACCGATTGAATGGTTTGGTGAAATATTGGGATTCAACTTGGTGAAGCTTTATTGCTTTGCTTGGTGAAGAACAGTATTAAACCAAACTATTTAGAGATTGGTGAAGTCGTAACA
>MERGE798ID
GCACCAACCGATTGAATGGTTTGGTGAAATATTGGGATTTTATTTGGTAAAGCTTTATTGCTTTTCTATTGGAAAAACAGTATTAAACCAAACTATTTAGAGGATGGTGAAGTCGTAACA
>MERGE803ID
GCACCAACCGATTGGATGTTTTGTTGAAATATGTGGATGTTTGTTGTGTGGATTTGTTTTTGCGCGATAGATAGAAACGTATTAAAACTGAATATCTAGAGGATGGTGAAGTCGTAACAA
>MERGE805ID
GCACCAACCGATTGGATGTTTTGTTGAAATATGTGGATGTTTTTTGAGTGGATTAATTTTCGCCCGCTAGACAGAAACGTATTAAAACTGAATATCTAGAGGATGGTGAAGTCGTAACAA
>MERGE806ID
GCACCAACCGATTGGATGTTTTGTTGAAATATGTGGATGTTTTTTGAGTGGATTAATTTTCGCTCGCTAGACAGAAACGTATTAAAACTGAATATCTAGAGGATGGTGAAGTCGTAACAA
>MERGE810ID
GCACCAACTGATTGAATGACTCGGTGAAACATTGGGACTTTGTTTCTTTTTGATTTAGTTCGAGAAGAGACGAAGGAACTTTAGTAAACCTCGCCATTTAGAAGATGGTGAAGTCGTAAC
>MERGE812ID
GCACCAACTGATTGAATGGTTCGGTGAAAAATTGGGACCACGAGTCTTTTTGCTTCATTGCGAATTGATTTGAGGGAACTTTTTTAAATCACACTATTTAGAAGATGGTGAAGTCGTAAC
>MERGE813ID
GCACCAACTGATTGAATGGTTCGGTGAAAAATTGGGACCACGAGTCTTTTTGCTTTATTGCGAATCGATTTGAGGGAACTTTTTTAAATCACACTATTTAGAAGATGGTGAAGTCGTAAC
>MERGE822ID
GCACCAACTGATTGAATGGTTCGGTGAAAACGTGGGACTACAGAATCGTTTGCTTCATTGCGAGTGATTTTGCGGAAACACTTTTAAACCTAACTATTTAGAAGATGGTGAAGTCGTAAC
>MERGE824ID
GCACCAACTGATTGAATGGTTCGGTGAAAACGTGGGACTACAGAATTGTTTGCTTCATTGCGAGTGATTTTGCGGAAACACTTTTAAACCTAACTATTTAGAAGATGGTGAAGTCGTAAC
>MERGE825ID
GCACCAACTGATTGAATGGTTCGGTGAAAACGTGGGACTACAGAGTCGTTTGCTTCATTGCGAGTGATTTTGCGGAAACACTTTTAAACCTAACTATTTAGAAGATGGTGAAGTCGTAAC
>MERGE826ID
GCACCAACTGATTGAATGGTTTGATGAAAAATTGGGATATTTTTTACTCGAACTTTATTGTTTGGGTGAAGAGTAGAACTGTTTTAAATCGCACTATTTAGAAGATGGTGAAGTCGTAAC
>MERGE828ID
GCACCAACTGATTGAATGGTTTGGTGAAATGTTTTGATTCCGTAGCCTGGTGGTTTATTCTGCTAGGGTTAGGGGAAAAGAGCATTAAACCCAACCCTTTAGAAGATGGTGAAGTCGTAA
>MERGE829ID
GCACCAACTGATTGAATGGTTTGGTGAAATGTTTTGATTCCGTAGCCTGGTGGTTTATTCTGCTAGGGTTAGGGGAGAAGAGCATTAAACCCAACCCTTTAGAAGATGGTGAAGTCGTAA
>MERGE831ID
GCACCAACTGATTGGATGACTCGGTGAAAAATTGGGACTGTGAAAATATCTGCTTGATTGCGGATCTTTTATGGGAACTTTTTTTAACCTCGTTATCTAGAAGATGGTGAAGTCGTAACA
>MERGE834ID
GCACCAACTGATTGGATGACTCGGTGAAAAATTGGGACTGTGAAGATGTCTGCTTGATTGCGGTTGTTTTTGTGGGAACATTTTTTAACCTCGTTATCTAGAAGATGGTGAAGTCGTAAC
>MERGE838ID
GCACCAATCGATTGAGTGTTCTGGTGAAAATTTAGGAGATTGTCCTTTTTGGCTTTATTGCCGACGAGGATAGTTGAATGAATTTAAACCAGTGCACTTAGAGAATGGTGAAGTCGTAAC
>MERGE839ID
GCACCAATTGATTGGATGACTCGATGAAAAATTGGGATCGGAATGGCTTTTGCTTCATTGCAGAGGCAGTTTTGAGAACTTTTTTAAATCTCGTTATCTAGAGATTGGTGAAGTCGTAAC
>MERGE840ID
GCACCAATTGATTGGGTGACTCGATGAAAAATTGGGACCGACGTCTTCCTTGCTTCATTGCAAAGAGCATGTTGGGAACTTTTTTAAATCTCGTTACCTAGAGATTGGTGAAGTCGTAAC
>MERGE841ID
GCACCAATTGATTGGGTGACTCGATGAAAAATTGGGACCGGAGCGATCTTTGCTTCATTGCAGAGACTGTTTTGGGAACTTTTTTAAATCTCGTTACCTAGAGATTGGTGAAGTCGTAAC
>MERGE878ID
GCACCGACCGATAGAATGGTTTGGTGAAACATTGGGATGTTATTGTAGTGGGTTTCATTATCTATTACTCTTACAGAACTGTGTTAAACCACGACATTTAGAGATCGGTGAAGTCGTAAC
>MERGE881ID
GCACCGACCGATTAAATGGTTTGGTGAAACATTGGGATGTTATTGTAGTGGGTTTCATTATCTATTACTCTTACAGAACTGTGTTAAACCACGCCATTTAGAGATCGGTGAAGTCGTAAC
>MERGE891ID
GCACCGACCGATTGAATGCTTTGGTGAAACATTGGGATGTTATTGTAGTGGGTTTCATTATCTGTTACTCTTACAGAACTGTGTTAAACCACGCCATTTAGAGATCGGTGAAGTCGTAAC
>MERGE895ID
GCACCGACCGATTGAATGGCTTGGTGAAACATTGGGATGTTATTGTAGTGGGTTTCATTATCTATTACTCTTACAGAACTGTGTTAAACCACGCCATTTAGAGATCAGTGAAGTCGTAAC
>MERGE897ID
GCACCGACCGATTGAATGGCTTGGTGAAACATTGGGATGTTATTGTAGTGGGTTTCATTATCTATTACTCTTACAGAACTGTGTTAAACCACGCCATTTAGAGATCGGTGAAGTCGTAAC
>MERGE914ID
GCACCGACCGATTGAATGGTTTGGTAAAACATTGGGATGTTATTGTACTGGGTTTCATTATCTATTACTCTTACAGAACTGTGTTAAACCACGCCATTTAGAGATCGGTGAAGTCGTAAC
>MERGE924ID
GCACCGACCGATTGAATGGTTTGGTGAAACATTGGGATGTTATCGTAGTGGGTTTCATTATCTATTACCTTTACAGAGCTGTGTTAAACCACGCCATTTAGAGATCGGTGAAGTCGTAAC
>MERGE925ID
GCACCGACCGATTGAATGGTTTGGTGAAACATTGGGATGTTATCGTAGTGGGTTTCATTATCTATTACTCTTACAGAACTGTGTTAAACCACGCCATTTAGAGATCGGTGAAGTCGTAAC
>MERGE926ID
GCACCGACCGATTGAATGGTTTGGTGAAACATTGGGATGTTATCGTAGTGGGTTTCATTATCTATTACTTTTACAGAATTGTGTTAAACCACGCCATTTAGAGATCGGTGAAGTCGTAAC
>MERGE927ID
GCACCGACCGATTGAATGGTTTGGTGAAACATTGGGATGTTATTATAGTGGGTTTCATTATCTATTACTCTTACAGAACTGTGTTAAACCACGCCATTTAGAGATCGGTGAAGTCGTAAC
>MERGE929ID
GCACCGACCGATTGAATGGTTTGGTGAAACATTGGGATGTTATTGAAGTGGGTTTCATTATCTATTACTCTTACAGAACTGTGTTAAACCACGCCATTTAGAGATCGGTGAAGTCGTAAC
>MERGE930ID
GCACCGACCGATTGAATGGTTTGGTGAAACATTGGGATGTTATTGTACTGGGTTTCATTATCTATTACTCTTACAGAACTGTGTTAAACCACGCCATTTAGAGATCGGTGAAGTCGTAAC
>MERGE932ID
GCACCGACCGATTGAATGGTTTGGTGAAACATTGGGATGTTATTGTAGAGGGTTTCATTATCTATTACTCTTACAGAACTGTGTTAAACCACGCCATTTAGAGATCGGTGAAGTCGTAAC
>MERGE935ID
GCACCGACCGATTGAATGGTTTGGTGAAACATTGGGATGTTATTGTAGTGGGTTTAATTATCTATTACTCTTACAGAACTGTGTTAAACCACACCATTTAGAGATCGGTGAAGTCGTAAC
>MERGE936ID
GCACCGACCGATTGAATGGTTTGGTGAAACATTGGGATGTTATTGTAGTGGGTTTCATTAACTATTACTCTTACAGAACTGTGTTAAACCACGCCATTTAGAGATCGGTGAAGTCGTAAC
>MERGE943ID
GCACCGACCGATTGAATGGTTTGGTGAAACATTGGGATGTTATTGTAGTGGGTTTCATTATCTATTACTCTTACAGAACTGTGTTAAACCACACCATTTAGAGATCGGTGAAGTCGTAAC
>MERGE945ID
GCACCGACCGATTGAATGGTTTGGTGAAACATTGGGATGTTATTGTAGTGGGTTTCATTATCTATTACTCTTACAGAACTGTGTTAAACCACGCCATTTAGAGATCGGTGAAGTCGTAAC
>MERGE948ID
GCACCGACCGATTGAATGGTTTGGTGAAACATTGGGATGTTATTGTAGTGGGTTTCATTATCTATTACTCTTACAGAACTGTGTTAAACCACGGCATTTAGAGATCGGTGAAGTCGTAAC
>MERGE950ID
GCACCGACCGATTGAATGGTTTGGTGAAACATTGGGATGTTATTGTAGTGGGTTTCATTATCTATTACTCTTACAGAACTGTGTTAAATCACGCCATTTAGAGATCGGTGAAGTCGTAAC
>MERGE954ID
GCACCGACCGATTGAATGGTTTGGTGAAACATTGGGATGTTATTGTAGTGGGTTTCATTATCTATTACTTTTACAGAACTGTGTTAAACCACGCCATTTAGAGATCGGTGAAGTCGTAAC
>MERGE957ID
GCACCGACCGATTGAATGGTTTGGTGAAACATTGGGATGTTATTGTAGTGGGTTTTATTATCTATTACTCTTACAGAACTGTGTTAAACCACGCCATTTAGAGATCGGTGAAGTCGTAAC
>MERGE963ID
GCACCGACCGATTGAATGGTTTGGTGAAGCATTGGGATGTTATTGTAGTGGGTTTCATTATCTATTACTCTTACAGAACTGTGTTAAACCACGCCATTTAGAGATCGGTGAAGTCGTAAC
>MERGE970ID
GCACCGACCGATTGAATGTTTTGGTGAAATATTGGGATATTCGATTTCGAGCCTTTATTGGCTTTTAATTGAGTAGAACTGTATTAAACCACAACATTTAGAGATCGGTGAAGTCGTAAC
>MERGE981ID
GCACCGACTGATTGAATGTTTTGGTGAAATATTGGGATATTCGATTTCGAGCCTTTATTGGCTTTTGATTGAGTAGAACTGTATTAAACCACAATATTTAGAAATCGGTGAAGTCGTAAC
>MERGE983ID
GCACCGGCCGATTGAATGGTTTGGTGAAACATTGGGATGTTATTGTAGTGGGTTTCATTATCTATTACTCTTACAGAACTGTGTTAAACCACGCCATTTAGAGATCGGTGAAGTCGTAAC
>MERGE985ID
GCACCTAACGATTGAATTACTCGGTGAAATATCAGGACCATTGTTGAGGTTGATTCATTTCGATCTCGATGAAGGGAATAATATTAAACCTAGTAATTTAGAGTTCGGTGAAGTCGTAAC
>MERGE995ID
GCACCTACAGATTGAATGGTCCGGTGAGGACTCGGGATTGTGGTTTAGCTCCTTCATTGGGGCCTGACTGCGAGAACTTGTCCGAACCTTATCATTTAGAGGAAGGTGAAGTCGTAACAA
>MERGE1016ID
GCACCTACCAATTGAATGGTTCGGTGAGGCCTCGGGATTGTGGTCTGGTTGCTTTTTTGGAACCTGACTGTGAGAACCTGTCCAAACCTTATCATTTAGAGGAAGGTGAAGTCGTAACAA
>MERGE1029ID
GCACCTACCGAATGAATGTTTCGGTGAAGATTCCGGACTGGAACGTGGGCGCTTCACGGCGCTTGGGGGAAAGGAAGTTATCTAAACCTCAACATTTAGAGGAAGGTGAAGTCGTAACAA
>MERGE1033ID
GCACCTACCGACTGAATGATTTGGTGAAAACGTGGGATTTTTCTAAAAGGAACTTTATTGGTCTTTTCGGGAAGAGAACGCTTTTAAACCCAACCCTTTGGAGATAGGTGAAGTCGTAAC
>MERGE1061ID
GCACCTACCGATCGAAGGTAATGATGAGCCCTCAGGACAGCTGTTTGGGTCCTCACGGACTCTTACGACTGGAATTTGTGCAAATCCTTACCTTTAGAGGAAGGTGAAGTCGTAACAAGG
>MERGE1063ID
GCACCTACCGATCGAAGGTAATGATGAGCCCTCAGGACAGTCGATTCCGCCTTCACGGGTGTTTTTGGCCGAAATTTGTGCAAATCCTTACCTTTAGAGGAAGGTGAAGTCGTAACAAGG
>MERGE1064ID
GCACCTACCGATCGAAGGTAATGATGAGCCCTCAGGACAGTCGATTGGCGCCTTCACGGGTACCTTTTGGTTGAAATTTGTGCAAATCCTTACCTTTAGAGGAAGGTGAAGTCGTAACAA
>MERGE1065ID
GCACCTACCGATCGAAGGTAATGATGAGCCCTCAGGACAGTCTTATGTTCGCTTCACGGCTTACTGAGATCTGAAATTTGTGCAAATCCTTGCCTTTAGAGGAAGGTGAAGTCGTAACAA
>MERGE1067ID
GCACCTACCGATCGAAGGTAATGATGAGCCCTCAGGACAGTCTTCTGTTCGCTTCACGGCTTACTGAGATCTGAAATTTGTGCAAATCCTTGCCTTTAGAGGAAGGTGAAGTCGTAACAA
>MERGE1070ID
GCACCTACCGATCGAAGGTAATGATGAGCCCTCAGGACAGTTGATGGAGCCCTCACGGGTTCTTTCGGTTGAAATTTGTGCAAATCCCTACCTTTAGAGGAAGGTGAAGTCGTAACAAGG
>MERGE1072ID
GCACCTACCGATCGAAGGTAATGATGAGCCCTCAGGACAGTTGATGGAGCCCTCACGGGTTCTTTCGGTTGAAATTTGTGCAAATCCTTACCTTTAGAGGAAGGTGAAGTCGTAACAAGG
>MERGE1074ID
GCACCTACCGATCGAAGGTAATGATGAGCCCTCAGGACAGTTGTTCGTGGCCTTCACGGGCTACTTACGGTTGAAATTTGTGCAAATCCTTACCTTTAGAGGAAGGTGAAGTCGTAACAA
>MERGE1075ID
GCACCTACCGATCGAAGGTAATGATGAGCCCTCAGGACAGTTGTTCGTGGCCTTCACGGGCTGCCTACGGTTGAAATTTGTGCAAATCCTTACCTTTAGAGGAAGGTGAAGTCGTAACAA
>MERGE1076ID
GCACCTACCGATCGAAGGTAATGATGAGCCCTCAGGACAGTTGTTCGTGGCCTTCACGGGCTGCTTACGGCTGAAATTTGTGCAAATCCTTACCTTTAGAGGAAGGTGAAGTCGTAACAA
>MERGE1082ID
GCACCTACCGATCGAAGGTAATGATGAGCCCTCAGGACAGTTGTTCGTGGCCTTCACGGGCTGCTTACGGTTGAAATTTGTGCAAATCCTTACCTTTAGAGGAAGGTGAAGTCGTAACAA
>MERGE1089ID
GCACCTACCGATCGAAGGTAATGATGAGCCCTCAGGACAGTTGTTCGTGGCCTTCATGGGCTGCTTACGGTTGAAATTTGTGCAAATCCTTACCTTTAGAGGAAGGTGAAGTCGTAACAA
>MERGE1091ID
GCACCTACCGATCGAAGGTAATGATGAGCCCTCAGGACAGTTGTTTGGGTCCTCACGGACCTTTACGACTGGAATTTGTGCAAATCCTTGCCTTTAGAGGAAGGTGAAGTCGTAACAAGG
>MERGE1095ID
GCACCTACCGATCGAAGGTAATGATGAGCCCTCAGGACAGTTGTTTTCGTCCTTCACGGGACTTTTACGGTTGAAATTTGTGCAAATCCTTACCTTTAGAGGAAGGTGAAGTCGTAACAA
>MERGE1096ID
GCACCTACCGATCGAAGGTAATGATGAGCCCTCAGGACAGTTGTTTTGGTCCTCACGGATCTTTACGACTGGAATTTGTGCAAATCCTTACCTTTAGAGGAAGGTGAAGTCGTAACAAGG
>MERGE1097ID
GCACCTACCGATCGAAGGTAATGATGAGCCCTCAGGACAGTTTTGTGTTTCCTTCACGGGTTACCAAGACTGAAATTTGTGCAAATCCTTGCCTTTAGAGGAAGGTGAAGTCGTAACAAG
>MERGE1099ID
GCACCTACCGATCGAAGGTAATGATGAGCCCTCAGGACTACTGATCGGGTCCCTCACGGGGCCTTTTCGGTTGAAATTTGTGCAAATCCTTACCTTTAGAGGAAGGTGAAGTCGTAACAA
>MERGE1100ID
GCACCTACCGATCGAAGGTAATGATGAGCCCTCAGGACTACTGATCGGGTCCCTCACGGGGCCTTTTTGGTGGAAATTTGTGCAAATCCTTACCTTTAGAGGAAGGTGAAGTCGTAACAA
>MERGE1102ID
GCACCTACCGATCGAAGGTAATGATGAGCCCTCAGGATTGTGGCTCGGGACGTGTTCGCACGACCTTTGCCGCGAGAATTTGTGCAAATCCCTACCTTTAGAGGAAGGTGAAGTCGTAAC
>MERGE1103ID
GCACCTACCGATCGAAGGTAATGATGAGCCCTCAGGATTGTTCCTCTCGCCGCGCAAGCGGTTCTAGGGAGGGGTGAGAATTTGTGCAAATCCCTACCTTTAGAGGAAGGTGAAGTCGTA
>MERGE1105ID
GCACCTACCGATCGAAGGTAATGATGAGCCCTTAGGATTGTGGCGAAGGATGCGTTTCGGCGCGACCTACGCTGTGAGAATTTGTGCAAATCCCTACCTTTAGAGGAAGGTGAAGTCGTA
>MERGE1107ID
GCACCTACCGATCGAAGGTAATGATGAGCCGTCAGGACAATTTGATTTAACCTTCACGGGTTTTTTTAGTTGAAATTTCTGCAAATCCTTGCCTTTAGAGGAAGGTGAAGTCGTAACAAG
>MERGE1108ID
GCACCTACCGATCGAAGGTAATGATGAGCCGTCAGGACCACTGATTTAGCCTTCACGGGCTTTTTCGGTTGAAATTTCTGCAAATCCTTGCCTTTAGAGGAAGGTGAAGTCGTAACAAGG
>MERGE1109ID
GCACCTACCGATCGAAGGTAATGATGAGCCGTCAGGACCACTGATTTTGCCTTCACGGGCTTTTTCGGTTGAAATTTCTGCAAATCCTTGCCTTTAGAGGAAGGTGAAGTCGTAACAAGG
>MERGE1112ID
GCACCTACCGATCGAAGGTAATGATGAGCCGTCAGGACCGCTGATTTAGCCTTCACGGGCTTTTTCGGTTGAAATTTCTGCAAATCCTTGCCTTTAGAGGAAGGTGAAGTCGTAACAAGG
>MERGE1115ID
GCACCTACCGATCGAAGGTAATGATGAGCCGTCAGGACCGCTGATTTAGCCTTCACGGGCTTTTTTAGTTGAAATTTCTGCAAATCCTTGCCTTTAGAGGAAGGTGAAGTCGTAACAAGG
>MERGE1118ID
GCACCTACCGATCGAAGGTAATGATGAGCCGTCAGGGCCGCTGATTTAGCCTTCACGGGCTTTTTCGGTTGAAATTTCTGCAAATCCTTGCCTTTAGAGGAAGGTGAAGTCGTAACAAGG
>MERGE1121ID
GCACCTACCGATCGAAGGTAATGATGAGCTCTCAGGATGTGGGGAAAAGAAATTTATTTTCTTTTCTTCCACAGAATTTGTGCAAATCCCTACCTTTAGAGGAAGGTGAAGTCGTAACAA
>MERGE1122ID
GCACCTACCGATCGAAGGTAATGATGAGCTCTCAGGATGTGGGGAAAAGGAAATTTATTTTCTTTTCTTCCACAGAATTTGTGCAAATCCCTACCTTTAGAGGAAGGTGAAGTCGTAACA
>MERGE1125ID
GCACCTACCGATCGAAGGTAATGATGAGTTCTCAGGACACCTGTCTTTTTCCCTCACGGGAGATTGACGAGTGAAATTTGTGCAAATCCTTACTTTTAGAGGAAGGTGAAGTCGTAACAA
>MERGE1128ID
GCACCTACCGATCGAAGGTCATGATGAGCCCTCAGGATAGGGAGTTGTTCCCTCACGGGAGCTTTTTCCTAGAATTTGTGCAAATCCTTGCCTTTAGAGGAAGGTGAAGTCGTAACAAGG
>MERGE1129ID
GCACCTACCGATCGAAGGTCATGATGAGCCCTCAGGATAGGGAGTTGTTCCCTCACGGGAGCTTTTTTCTAGAATTTGTGCAAATCCTTGCCTTTAGAGGAAGGTGAAGTCGTAACAAGG
>MERGE1131ID
GCACCTACCGATCGAAGGTCATGATGAGCCCTCAGGATAGTTGTTTGGTCCCTCACGGGTCCTTACGGTTAGAATTTGTGCAAATCCTTGCCTTTAGAGGAAGGTGAAGTCGTAACAAGG
>MERGE1136ID
GCACCTACCGATCGAATGATCCCGTGAAAACTTTGGATTCTCACTTTGTTTGGAGCTTCGGCTTCATCGGAGAGAGGAAAAGTTGTTTAAACGTTACCATTTAGAGGAAGGTGAAGTCGT
>MERGE1142ID
GCACCTACCGATCGAATGGTCCGGTGAAAACTTTGGATTCTCTTATCATTGAGTTTACTCACGATGAGAGGAGAAGTTGTTTAAACCTTACCATTTAGAGGAAGGTGAAGTCGTAACAAG
>MERGE1161ID
GCACCTACCGATCGAATGTTCCCATGAAGACTTTGGACTTTCGCCTTGTTTGAGTTTCGGCTCATCTTGATGAAGGGAAGTTGTCTAAATGTTAACATTTAGAGGAAGGTGAAGTCGTAA
>MERGE1167ID
GCACCTACCGATCGAGTTGTAGAGCGAGGAGTCGGGAGCCGACTTTTTTGAGGGTTAAACCTCGAATTTGATGGCGAACTTCTTCAAGCTCAACTACTTAGAGGAAGGTGAAGTCGTAAC
>MERGE1168ID
GCACCTACCGATCGCGCGCTTCAATGAAATTTCGGGATTCCGTTTAGTACAGGGTTAAACCTGAACTTTACGGAAGAACTTGCTTGAATTGAAATGCGTAGAGGAAGGTGAAGTCGTAAC
>MERGE1171ID
GCACCTACCGATGAAAAATTAAACGAGGTCTCGGGACCCGGTTTTCTCGAGGGTCAAACCTCGAGGTTACTAGGAAACTTGATCAAGTTTAATTCTTTAGAGGAAGGTGAAGTCGTAACA
>MERGE1174ID
GCACCTACCGATGAAAATTTAAACGAGGTCTCGGGATTTGGATTGCGTATGGGTCAAACCACGCGCTTTCCGAAAAACTTGATCAAGTTTAAATCTTTAGAGGAAGGTGAAGTCGTAACA
>MERGE1178ID
GCACCTACCGATGATAAGGTAAACGAGTTGTCGGGACGAGTTTTCTCGACGGGTCAAACCGTTGAGTTTACTTGAAACTTCCACAAGTTTATCTTTTTAGAGGAAGGTGAAGTCGTAACA
>MERGE1180ID
GCACCTACCGATGGAATGGTCCGGTGAAATTTCGGGACTGATCGTTTGGTGGTTTATTCTGCCTTACGATCGGGAACTTACTTAAACCTTATCATTTAGAGGAAGGTGAAGTCGTAACAC
>MERGE1183ID
GCACCTACCGATGTACGCTCCAATGAAATTTCGGGATCTGACGCTTTCATGGGTTAAACCTGATTCGTCGGAAAACTTGCTTAAATTGGATTGTGTAGAGGAAGGTGAAGTCGTAACAAG
>MERGE1213ID
GCACCTACCGATTCAATGGTTCGGTGAAATCTTCGGACCGTGTCCATTAGGCCTTCGGGCCCTTGGAAATGGAAAGTCGATTAAACCTCATCATTTAGAGGAAGGTGAAGTCGTAACAAG
>MERGE1216ID
GCACCTACCGATTGAAACATTCGGTGAGGATTCCGGATTCCGTTGCATACGCTTCACGGCGTTGCTGAGGTAAAAAGTTATCCAAACCTCATGTTTTAGAGGAAGGTGAAGTCGTAACAA
>MERGE1226ID
GCACCTACCGATTGAAAGGTCCGGTGAGAATTTTGGAGCTGCTGTGTGAGGTTTATTCTGATCATGGTGGTGAAGTTATTCAAACCTTATCTTTTAGAGGAAGGTGAAGTCGTAACAAGG
>MERGE1234ID
GCACCTACCGATTGAACCATACGGTGAGGTCCTCGGATATAGACTCGCAAGCTTCATTGTGAGCGTGTCTGTAGAAGTTGCCCAAACCTCGTGGTTTAGAGGAAGGTGAAGTCGTAACAA
>MERGE1236ID
GCACCTACCGATTGAACCATACGGTGAGGTCCTCGGATTTCGTGAGCCAACCTTCACTGGGAGGCTCGCGAGAGAAGTTGCCCAAACCTCGTGGTTTAGAGGAAGGTGAAGTCGTAACAA
>MERGE1239ID
GCACCTACCGATTGAACCATACGGTGAGGTCCTCGGATTTCGTGAGCCGACCTTCATTGGGAGACTTGCGAGAGAAGTTGCCCAAACCTCGTGGTTTAGAGGAAGGTGAAGTCGTAACAA
>MERGE1240ID
GCACCTACCGATTGAACCATACGGTGAGGTCCTCGGATTTCGTGAGCCGACCTTCATTGGGAGGCTCGCGAGAGAAGTTGCCCAAACCTCGTGGTTTAGAGGAAGGTGAAGTCGTAACAA
>MERGE1241ID
GCACCTACCGATTGAACCATACGGTGAGGTCCTCGGATTTCGTGAGCCGACCTTCATTGGGAGGCTTGCGAGAGAAGTTGCCCAAACCTCGTGGTTTAGAGGAAGGTGAAGTCGTAACAA
>MERGE1245ID
GCACCTACCGATTGAACCATACGGTGAGGTCCTCGGATTTCGTGAGTCAACCTTCATTGGGAGACTCGCGAGAGAAGTTGCCCAAACCTCGTGGTTTAGAGGAAGGTGAAGTCGTAACAA
>MERGE1246ID
GCACCTACCGATTGAACCATACGGTGAGGTCCTCGGATTTCGTGAGTCGACCTTCATTGGGAGACTCGCGAGAGAAGTTGCCCAAACCTCGTGGTTTAGAGGAAGGTGAAGTCGTAACAA
>MERGE1249ID
GCACCTACCGATTGAACCATACGGTGAGGTCCTCGGATTTTTTTAGCCGACCTTCATTGGGAGGCTGAAAGGAGAAGTTGCCCAAACCTCGTGGTTTAGAGGAAGGTGAAGTCGTAACAA
>MERGE1250ID
GCACCTACCGATTGAACCATTCGGTGAGGATTCCGGATTCTGTAGCTTACGCTTCACGGCGTTTTTTACGAAAGAAGTTATCCAAACCTCATGCTTTAGAGGAAGGTGAAGTCGTAACAA
>MERGE1252ID
GCACCTACCGATTGAACCGTACGGTGAGGTCCTCGGATCTCGTGATTCGACCTTCATTGGGAGAGTCGCGAGAGAAGTTGCCCAAACCTCGCGGTTTAGAGGAAGGTGAAGTCGTAACAA
>MERGE1261ID
GCACCTACCGATTGAACGATTCGGTGAAATCTCGGGACCATGGTTGTCGCCTCACGGCGCATTCCGCGGGAACTTGCTTAAACCTCATCGTTTAGAGGAAGGTGAAGTCGTAACAAGGTT
>MERGE1264ID
GCACCTACCGATTGAACGATTCGGTGAAATCTCGGGACCATGGTTGTCGCCTCACGGCGCGTTCCGCGGGAACTTGCTTAAACCTCATCGTTTAGAGGAAGGTGAAGTCGTAACAAGGTT
>MERGE1265ID
GCACCTACCGATTGAACGATTCGGTGAAATCTCGGGACCGTGGATGTGGCCGCAAGGCCCGTTCCGCGGGAACTTGCTTAAACCTCATCGTTTAGAGGAAGGTGAAGTCGTAACAAGGTT
>MERGE1273ID
GCACCTACCGATTGAACGGTCCGATGAAATCATGGGATTGGGTTTATGGTTGTTTGTTCAGCCGTGGGCTTGAGAACTCGAGTGAATCTTACCGTTTAGAGGAAGGTGAAGTCGTAACAA
>MERGE1274ID
GCACCTACCGATTGAACGGTCCGATGAAATCCTGGGACGATCTGTTTTTTGCTTTATTGTGAGAATTAGATTGAAACTCGAGTAAATCTTATCGTTTAGAGGAAGGTGAAGTCGTAACAA
>MERGE1275ID
GCACCTACCGATTGAACGGTCCGATGAAATCCTGGGACGGTCTCGATTCCGCTTCGTTGTGGGGCTGAGGCTGAAACTCGAGTAAATCTTATCGTTTAGAGGAAGGTGAAGTCGTAACAA
>MERGE1281ID
GCACCTACCGATTGAACGGTCCGGTGAAGAATCGGGATCGTAGCGTTGTCCTTTATTGGACATTGCCGTGAGAACCTTTCTGAACCTTACCGTTTAGAGGAAGGTGAAGTCGTAACAAGG
>MERGE1283ID
GCACCTACCGATTGAACGGTCCGGTGAAGTCTCGGGATTGCGGCGAGTTCCTTTATTGGGGCTCGGTGCGAGAACTTGCCTAAACCTTATCGTTTAGAGGAAGGTGAAGTCGTAACAAGG
>MERGE1284ID
GCACCTACCGATTGAACGGTCCGGTGAAGTCTCGGGATTGTGGTTAGTGTCCTTCATTGGATGCTGACTGCGAGAACTTGCCTAAACCTTATCGTTTAGAGGAAGGTGAAGTCGTAACAA
>MERGE1287ID
GCACCTACCGATTGAACGGTCCGGTGAATTTCTCGGACTGTGGCGATGTCGCCTTCATTGGAGACGCCGCCGCGGGAAGTTAATTAAACCTTACCGTTTAGAGGAAGGTGAAGTCGTAAC
>MERGE1290ID
GCACCTACCGATTGAACGGTCCGGTGAGAACTTTGGATCTTCTCAAGCTCTGTTCATTCAGTTTGCTAGAGAGGAGAAGTTGTTCAAATCTTACCGTTTAGAGGAAGGTGAAGTCGTAAC
>MERGE1291ID
GCACCTACCGATTGAACGGTCCGGTGAGAACTTTGGATCTTCTCAAGCTCTGTTTATTCAGTTTGCTAGAGAGGAGAAGTTGTTCAAATCTTACCGTTTAGAGGAAGGTGAAGTCGTAAC
>MERGE1292ID
GCACCTACCGATTGAACGGTCCGGTGAGAACTTTGGATCTTTTCAAGCTCTGTTTATTCAGTTTGCTAGAGAGGAGAAGTTGTTCAAATCTTACCGTTTAGAGGAAGGTGAAGTCGTAAC
>MERGE1298ID
GCACCTACCGATTGAACGGTCCTATGAAATCTTCGGATGTGAGCGTCTCTCTTTTGGGTCGCCCGCAGAAGTTGGGTGAATATTACCGTTTAGAGGAAGGTGAAGTCGTAACAAGGTTTC
>MERGE1313ID
GCACCTACCGATTGAACGTTCCGGTGAAATCTTGGGAGTGTGGTTTGTTTCCTTTATTGGATCTTACCATATAAACATGCTTAAACCTTAACGTTTAGAGGAAGGTGAAGTCGTAACAAG
>MERGE1314ID
GCACCTACCGATTGAACGTTCCGGTGAAATCTTGGGAGTGTGGTTTGTTTCCTTTATTGGATCTTACCGTATAAACATGCTTAAACCTTAACGTTTAGAGGAAGGTGAAGTCGTAACAAG
>MERGE1319ID
GCACCTACCGATTGAACGTTCCGGTGAGACCTTAGGATTTTGGTCTATTTCATTTATTTGAGATTTACTAGAAGAATTTGAGCAAACCTTAACGTTTAGAGGAAGGTGAAGTCGTAACAA
>MERGE1322ID
GCACCTACCGATTGAACGTTCCGGTGAGACCTTCGGATTCTGTAATATTTCATTCATTTGACATTTTACGGGAAAAGTTGAGCAAACCTTAACGTTTAGAGGAAGGTGAAGTCGTAACAA
>MERGE1324ID
GCACCTACCGATTGAACGTTCCGGTGAGACCTTCGGATTTTGGTCTATTTCATTTATTTGAGATTTACTAGAAGAATTTGAGCAAACCTTAACGTTTAGAGGAAGGTGAAGTCGTAACAA
>MERGE1329ID
GCACCTACCGATTGAACGTTCCGGTGAGACCTTGGGACCTGAAGTTGGATGTTTTACGACAACCGACAAAAGGAAACTTGAGCAAACCTTAACGTTTAGAGGAAGGTGAAGTCGTAACAA
>MERGE1335ID
GCACCTACCGATTGAACGTTCCGGTGAGACCTTGGGACCTGTAGCTAGCTGTTTACAGCTTGCTTAAGGGAACTTGAGCAAACCTTAACGTTTAGAGGAAGGTGAAGTCGTAACAAGGTT
>MERGE1339ID
GCACCTACCGATTGAACGTTCCGGTGAGACCTTGGGACCTTTGGCCGGATGTTTAACGACAACTGGTAGAAGGGAACTTGAGCAAACCTTAACGTTTAGAGGAAGGTGAAGTCGTAACAA
>MERGE1341ID
GCACCTACCGATTGAACGTTCCGGTGAGACCTTGGGACCTTTGGCCGGATGTTTAACGACAACTGGTAGAGGGGAACTTGAGCAAACCTTAACGTTTAGAGGAAGGTGAAGTCGTAACAA
>MERGE1346ID
GCACCTACCGATTGAACGTTCCGGTGAGACCTTGGGACCTTTGGCTGGATGTTTAACGACAACTGGTAGAGGGGAACTTGAGCAAACCTTAACGTTTAGAGGAAGGTGAAGTCGTAACAA
>MERGE1349ID
GCACCTACCGATTGAACGTTCCGGTGAGACCTTGGGACTCTGAGGTTCGCTGTTCGCAGCCTACTTTGGGGAAACTTGAGCAAACCTTAACGTTTAGAGGAAGGTGAAGTCGTAACAAGG
>MERGE1353ID
GCACCTACCGATTGAACGTTCCGGTGAGACCTTGGGATCTAGTTTGAGGTGGTTCATTCCAACTTTTACTGGAAAACTTGAGCGAACCTTAACGTTTAGAGGAAGGTGAAGTCGTAACAA
>MERGE1356ID
GCACCTACCGATTGAACGTTCCGGTGAGACCTTGGGATGGTTGTTTTGTTTCTTTATTGAAGCTTAGTGACTAGAACTTGAGCAAACCTTAACGTTTAGAGGAAGGTGAAGTCGTAACAA
>MERGE1357ID
GCACCTACCGATTGAACGTTCCGGTGAGACCTTGGGATGGTTGTTTTTGTTCTTTATTGAATATTAGTGACTAGAACTTGAGCAAACCTTAACGTTTAGAGGAAGGTGAAGTCGTAACAA
>MERGE1359ID
GCACCTACCGATTGAACGTTCCGGTGAGACCTTGGGATGGTTGTTTTTTTTCTTTATTGAAGATTAATGACTAGAACTTGAGCAAACCTTAACGTTTAGAGGAAGGTGAAGTCGTAACAA
>MERGE1360ID
GCACCTACCGATTGAACGTTCCGGTGAGACCTTGGGATGGTTGTTTTTTTTCTTTATTGAAGATTAGTGACTAGAACTTGAGCAAACCTTAACGTTTAGAGGAAGGTGAAGTCGTAACAA
>MERGE1362ID
GCACCTACCGATTGAACGTTCCGGTGAGACCTTGGGATTCCGATTTGTTTCATTTATTTGAGACTTTTTGGGAAAACTTGAGCAAACCTTAACGTTTAGAGGAAGGTGAAGTCGTAACAA
>MERGE1363ID
GCACCTACCGATTGAACGTTCCGGTGAGACCTTGGGATTCTGTTTTCTTTCATTTATTTGAGAGGTTACGGGAAAACTTGAGCAAACCTTAACGTTTAGAGGAAGGTGAAGTCGTAACAA
>MERGE1364ID
GCACCTACCGATTGAACGTTCCGGTGAGACCTTGGGATTTAGCGTTAGTCTGCTTAATTGTAGCTTTTGCTGAAAAACTTGAGCGAACCTTAACGTTTAGAGGAAGGTGAAGTCGTAACA
>MERGE1366ID
GCACCTACCGATTGAACGTTCCGGTGAGACCTTGGGATTTGCGTCTTGACCGTTTATTCGGACTTTTTGCAGAAAACTTGAGCAAACCTTAACGTTTAGAGGAAGGTGAAGTCGTAACAA
>MERGE1372ID
GCACCTACCGATTGAACGTTCCGGTGAGACCTTGGGATTTGGTCTTTGGTACTTTATTGTGCCGTTGACCGAAAAACTTGAGCAAACCTTAACGTTTAGAGGAAGGTGAAGTCGTAACAA
>MERGE1374ID
GCACCTACCGATTGAACGTTCCGGTGAGACCTTGGGATTTGTGGTTAGCTGTGTAAGCAGTTGATTGCGAAAAACTTGAGCGAACCTTAACGTTTAGAGGAAGGTGAAGTCGTAACAAGG
>MERGE1375ID
GCACCTACCGATTGAACGTTCCGGTGAGACCTTGGGATTTTGGTTTATTTGATTTATTTCAGATTTACTAGAAGAACATGAGCAAACCTTAACGTTTAGAGGAAGGTGAAGTCGTAACAA
>MERGE1376ID
GCACCTACCGATTGAACGTTCCGGTGAGACCTTGGGATTTTGGTTTATTTGATTTATTTCAGATTTACTAGAAGAACTTGAGCAAACCTTAACGTTTAGAGGAAGGTGAAGTCGTAACAA
>MERGE1387ID
GCACCTACCGATTGAACGTTCCGGTGAGACCTTTGGATCTGCCGATGTGGGGCGCAAGCCTTGTTGTTGGCGGAGAAATTGAGCAAACCTTAACGTTTAGAGGAAGGTGAAGTCGTAACA
>MERGE1389ID
GCACCTACCGATTGAACGTTCCGGTGAGACCTTTGGATCTGCTAATGTGGGGCGCAAGCCTTGTTGTTGGCGGAGAAATTGAGCAAACCTTAACGTTTAGAGGAAGGTGAAGTCGTAACA
>MERGE1393ID
GCACCTACCGATTGAACGTTCCGGTGAGACCTTTGGATCTGCTGATGTAGGGCGCAAGCCTTGTTGTTGGCGGAGAAATTGAGCAAACCTTAACGTTTAGAGGAAGGTGAAGTCGTAACA
>MERGE1403ID
GCACCTACCGATTGAACGTTCCGGTGAGACCTTTGGATCTGCTGATGTGGGGCGCAAGCCTTGTTGTCGGCGGAGAAATTGAGCAAACCTTAACGTTTAGAGGAAGGTGAAGTCGTAACA
>MERGE1404ID
GCACCTACCGATTGAACGTTCCGGTGAGACCTTTGGATCTGCTGATGTGGGGCGCAAGCCTTGTTGTTAGCGGAGAAATTGAGCAAACCTTAACGTTTAGAGGAAGGTGAAGTCGTAACA
>MERGE1405ID
GCACCTACCGATTGAACGTTCCGGTGAGACCTTTGGATCTGCTGATGTGGGGCGCAAGCCTTGTTGTTGGCAGAGAAATTGAGCAAACCTTAACGTTTAGAGGAAGGTGAAGTCGTAACA
>MERGE1408ID
GCACCTACCGATTGAACGTTCCGGTGAGACCTTTGGATCTGCTGATGTGGGGCGCAAGCCTTGTTGTTGGCGGAGAAATTAAGCAAACCTTAACGTTTAGAGGAAGGTGAAGTCGTAACA
>MERGE1431ID
GCACCTACCGATTGAACGTTCCGGTGAGACCTTTGGATCTGCTGATGTGGGGCGCAAGCCTTGTTGTTGGCGGAGAAATTGAGCAAACCTTAACGTTTAGAGGAAGGTGAAGTCGTAACA
>MERGE1466ID
GCACCTACCGATTGAACGTTCCGGTGAGACCTTTGGATCTGCTGATGTGGGGCGCAAGCCTTGTTGTTGGCGGGGAAATTGAGCAAACCTTAACGTTTAGAGGAAGGTGAAGTCGTAACA
>MERGE1467ID
GCACCTACCGATTGAACGTTCCGGTGAGACCTTTGGATCTGCTGATGTGGGGCGCAAGCCTTGTTGTTGGCGTAGAAATTGAGCAAACCTTAACGTTTAGAGGAAGGTGAAGTCGTAACA
>MERGE1469ID
GCACCTACCGATTGAACGTTCCGGTGAGACCTTTGGATCTGCTGATGTGGGGCGCAAGCCTTGTTGTTGTCGGAGAAATTGAGCAAACCTTAACGTTTAGAGGAAGGTGAAGTCGTAACA
>MERGE1481ID
GCACCTACCGATTGAACGTTCCGGTGAGACCTTTGGATTTGCTGATGTGGGGCGCAAGCCTTGTTGTTGGCGGAGAAATTGAGCAAACCTTAACGTTTAGAGGAAGGTGAAGTCGTAACA
>MERGE1486ID
GCACCTACCGATTGAACGTTCCGGTGAGATCTTTGGATCTGCTGATGTGGGGCGCAAGCCTTGTTGTTGGCGGAGAAATTGAGCAAACCTTAACGTTTAGAGGAAGGTGAAGTCGTAACA
>MERGE1492ID
GCACCTACCGATTGAACGTTTCGATGAAACTTTCGGATTTCGGCTTACTCCCGTCAGGGGGTTTGCTGAGAGAAGTTATTTGAATCTCAACGTTTAGAGGAAGGTGAAGTCGTAACAAGG
>MERGE1494ID
GCACCTACCGATTGAACGTTTCGGTGAGGCTTTCGAATCTTGACGATGGTCCGTCTGGACTGCCGACGAGAGAAGTTATCCAAACCTCAACGTTTAGAGGAAGGTGAAGTCGTAACAAGG
>MERGE1507ID
GCACCTACCGATTGAATAGCTCGGTGAAATCCTCGGACCGTAACCAAGAGACCCTCGGGTCACTAGGAGATGGGAAGTGGATTAAACCTCGTTGTTTAGAGGAAGGTGAAGTCGTAACAA
>MERGE1512ID
GCACCTACCGATTGAATAGCTCGGTGAAATCCTCGGACCGTAGCCAAGAGACCCCCGGGTCACTAGGAGATGGGAAGTGGATTAAACCTCGTTGTTTAGAGGAAGGTGAAGTCGTAACAA
>MERGE1514ID
GCACCTACCGATTGAATAGCTCGGTGAAATCCTCGGACCGTAGCCAAGAGACCCTCGGGTCACTAGGAGATGGAAAGTGGATTAAACCTCGTTGTTTAGAGGAAGGTGAAGTCGTAACAA
>MERGE1518ID
GCACCTACCGATTGAATAGCTCGGTGAAATCCTCGGACCGTAGCCAAGAGACCCTCGGGTCACTAGGAGATGGGAAGTGGATTAAACCTCGTTGTTTAGAGGAAGGTGAAGTCGTAACAA
>MERGE1527ID
GCACCTACCGATTGAATAGCTCGGTGAAATCCTCGGATTGTAGTCAAGACACCCTCGGGTGACTAGAAGATAAGAAGTGGATTAAACCTCGTTGTTTAGAGGAAGGTGAAGTCGTAACAA
>MERGE1534ID
GCACCTACCGATTGAATAGTCCGGTGAAATCTTTGGATTCTGTTTAATGAGATTTATTTTGATTTGAACGGGAAAAGTTGAGTGAACCTTATTATTTAGAGGAAGGTGAAGTCGTAACAA
>MERGE1540ID
GCACCTACCGATTGAATAGTCCGGTGAGGTCTTGGGATCTTTGTGAGTGCCGTTTGTTCGGGGTTTGCGAGGAGAACTTGAACGAACCTTATTATTTAGAGGAAGGTGAAGTCGTAACAA
>MERGE1544ID
GCACCTACCGATTGAATATTTCGGTGAAGATTCCGGACTGGAACGTGGGCGCTTCACGGCGCTTGGGGGAAAGGAAGTTATCTAAACCTCAACATTTAGAGGAAGGTGAAGTCGTAACAA
>MERGE1549ID
GCACCTACCGATTGAATCATTCGGTGAGGATCTCGGATTTTGTTGCTTACGCTTCACGGCGTTTTCGACGAGAGAAGTCATCCAAACCTCATGATTTAGAGGAAGGTGAAGTCGTAACAA
>MERGE1550ID
GCACCTACCGATTGAATCATTCGGTGAGGATCTCGGATTTTGTTGCTTACGCTTCACGGCGTTTTTGACGAGAGAAGTCATCCAAACCTCATGATTTAGAGGAAGGTGAAGTCGTAACAA
>MERGE1551ID
GCACCTACCGATTGAATCATTCGGTGAGGATCTCGGATTTTGTTGCTTACGCTTCATTGCGTTTTCGACGAGAGAAGTCATCCAAACCTCATGATTTAGAGGAAGGTGAAGTCGTAACAA
>MERGE1554ID
GCACCTACCGATTGAATCATTCGGTGAGGATCTCGGATTTTGTTTTTTACGCTTCACGGCGTTTCAGACGAGAGAAGTCATCCAAACCTCATGATTTAGAGGAAGGTGAAGTCGTAACAA
>MERGE1555ID
GCACCTACCGATTGAATCATTCGGTGAGGATCTCGGATTTTGTTTTTTACGCTTCACGGCGTTTCAGACGAGAGAAGTCATCCAAACCTCATGATTTAGAGGAATGTGAAGTCGTAACAA
>MERGE1557ID
GCACCTACCGATTGAATCATTCGGTGAGGATCTCGGATTTTGTTTTTTGCGCTTCACGGCGTTTCAGACGAGAGAAGTCATCCAAACCTCATGATTTAGAGGAAGGTGAAGTCGTAACAA
>MERGE1560ID
GCACCTACCGATTGAATCATTCGGTGAGGATTCCGGATCCCGTTAGTTGCGCTTCACGGCGCTTTTTCCGAGAGAAGTTATCCAAACCTCATGATTTAGAGGAAGGTGAAGTCGTAACAA
>MERGE1564ID
GCACCTACCGATTGAATCATTCGGTGAGGATTCCGGATTCCGTAGCTTACGCTTCACGGCGTTTTTTACGAAAAAAGTTATCCAAACCTCATGATTTAGAGGAAGGTGAAGTCGTAACAA
>MERGE1565ID
GCACCTACCGATTGAATCATTCGGTGAGGATTCCGGATTCCGTAGCTTACGCTTCACGGCGTTTTTTACGAAAGAAGTTATCCAAACCTCATGATTTAGAGGAAGGTGAAGTCGTAACAA
>MERGE1566ID
GCACCTACCGATTGAATCATTCGGTGAGGATTCCGGATTCCGTAGCTTACGCTTCACGGCGTTTTTTATGAAAGAAGTTATCCAAACCTCATGATTTAGAGGAAGGTGAAGTCGTAACAA
>MERGE1567ID
GCACCTACCGATTGAATCATTCGGTGAGGATTCCGGATTCCGTAGCTTACGCTTTACGGCGTTTTTTATGAAAGAAGTTATCCAAACCTCATGATTTAGAGGAAGGTGAAGTCGTAACAA
>MERGE1568ID
GCACCTACCGATTGAATCATTCGGTGAGGATTCCGGATTCCGTCTCTCACGCTTCACGGCGTTTGAAATGAAAGAAGTTATCCAAACCTCATGATTTAGAGGAAGGTGAAGTCGTAACAA
>MERGE1569ID
GCACCTACCGATTGAATCATTCGGTGAGGATTCCGGATTCCGTTATTTACGCTTCACGGCGTTTCTGACGAAAGAAGTTATCCAAACCTCATGATTTAGAGGAAGGTGAAGTCGTAACAA
>MERGE1570ID
GCACCTACCGATTGAATCATTCGGTGAGGATTCCGGATTCCGTTATTTACGCTTCACGGCGTTTCTGATGAAAGAAGTTATCCAAACCTCATGATTTAGAGGAAGGTGAAGTCGTAACAA
>MERGE1571ID
GCACCTACCGATTGAATCATTCGGTGAGGATTCCGGATTCCGTTGCTTACGCTTCACGGCGTTTTTAGCGAAAGAAGTTATCCAAACCTCATGATTTAGAGGAAGGTGAAGTCGTAACAA
>MERGE1572ID
GCACCTACCGATTGAATCATTCGGTGAGGATTCCGGATTCCGTTGCTTACGCTTCACGGCGTTTTTGATGAAAAAAGTTATCCAAACCTCATGATTTAGAGGAAGGTGAAGTCGTAACAA
>MERGE1573ID
GCACCTACCGATTGAATCATTCGGTGAGGATTCCGGATTCCGTTGCTTACGCTTCACGGCGTTTTTGATGAAAGAAGTTATCCAAACCTCATGATTTAGAGGAAGGTGAAGTCGTAACAA
>MERGE1575ID
GCACCTACCGATTGAATCATTCGGTGAGGATTCCGGATTCTGTAGCTTACGCTTCACGGCGTTTTTTACGAAAAAAGTTATCCAAACCTCATGATTTAGAGGAAGGTGAAGTCGTAACAA
>MERGE1576ID
GCACCTACCGATTGAATCATTCGGTGAGGATTCCGGATTCTGTAGCTTACGCTTTACGGCGTTTTTTACGAAAGAAGTTATCCAAACCTCATGATTTAGAGGAAGGTGAAGTCGTAACAA
>MERGE1579ID
GCACCTACCGATTGAATCATTCGGTGAGGATTCCGGATTCTGTTATTTACGCTTCACGGCGTTTCTGACGAAAGAAGTTATCCAAACCTCATGATTTAGAGGAAGGTGAAGTCGTAACAA
>MERGE1580ID
GCACCTACCGATTGAATCATTCGGTGAGGATTCCGGATTCTGTTGCTTACGCTTCACGGCGTTTTTGACGAAAGAAGTTATCCAAACCTCATGATTTAGAGGAAGGTGAAGTCGTAACAA
>MERGE1581ID
GCACCTACCGATTGAATCATTCGGTGAGGATTCCGGATTCTGTTGCTTACGCTTTACGGCGTTTTTGACGAAAGAAGTTATCCAAACCTCATGATTTAGAGGAAGGTGAAGTCGTAACAA
>MERGE1583ID
GCACCTACCGATTGAATCATTCGGTGAGGATTCCGGATTTTGTTGCTTACGCTTCACGGCGTTTTTGACGAAAGAAGTTATCCAAACCTCATGATTTAGAGGAAGGTGAAGTCGTAACAA
>MERGE1585ID
GCACCTACCGATTGAATCATTCGGTGAGGATTCTGGATCCCGTTTTTAGCGCTTCACGGCGCTTTATCCGAGAGAAATTATCCAAACCTCATGATTTAGAGGAAGGTGAAGTCGTAACAA
>MERGE1586ID
GCACCTACCGATTGAATCATTCGGTGAGGCTCTCGAATTTCGAGATAATGCCGCAAGGCGTTTTCACGAGAGAAGTTATCCAAACCTCATGATTTAGAGGAAGGTAAAGTCGTAACAAGG
>MERGE1587ID
GCACCTACCGATTGAATCATTCGGTGAGGCTTTCGAATTTTGAGGTAGTGCCGCAAGGCGTTGCCACGAGAGAAGTTATCCAAACCTCATGATTTAGAGGAAGGTAAAGTCGTAACAAGG
>MERGE1595ID
GCACCTACCGATTGAATGAACCGGTGAAAACTCTGGACTCACTTTAGTTTGAAGCAATTCATCTAGAGGGGGGAAGCTGTTTAAATCTTTTCATTTAGAGGAAGGTGAAGTCGTAACAAG
>MERGE1597ID
GCACCTACCGATTGAATGAACCGGTGAAATCTTTGGACTGTTTCAATTCTTCTTTATTGCGGAGCTGAGACGGGAAATTGAGTAAACCTTTTCATTTAGAGGAAGGTGAAGTCGTAACAA
>MERGE1598ID
GCACCTACCGATTGAATGAATCAGTGAAAAATTGGGACTGTGATAACAAACACTTAATTGTGATTGTAATTGTGGGAACTTTTTTTAACTTATCCATTTAGAGGAAGGTGAAGTCGTAAC
>MERGE1613ID
GCACCTACCGATTGAATGACCCGGTGAAATCTTCGGATCGTAACATTGCCCGATTCATTTCGGGCGATGTCGCGCGAAGTTGTTTAAACCTTGCCATTTAGAGGAAGGTGAAGTCGTAAC
>MERGE1616ID
GCACCTACCGATTGAATGACCCGGTGAAATCTTCGGATCGTCGTATTGCCCGATTCATTTCGGGCGATGTGACGCAAAGTTGATTAAACCTTGCCATTTAGAGGAAGGTGAAGTCGTAAC
>MERGE1634ID
GCACCTACCGATTGAATGACCCGGTGAAATCTTCGGATCGTGACCTTGCCCGATTCATTTCGGGCGATGTCGCGCGAAGTTGCTTAAACCTTGCCATTTAGAGGAAGGTGAAGTCGTAAC
>MERGE1640ID
GCACCTACCGATTGAATGACCCGGTGAAATCTTCGGATCGTTGTGTTGCCCGATTCATTTCGGGCGATGTGACGCAAAGTTGATTAAACCTTGCCATTTAGAGGAAGGTGAAGTCGTAAC
>MERGE1661ID
GCACCTACCGATTGAATGACTCGGTGAAAAATCGGGACTGTGGTCTCGCTTGCTTCATTGCAAGCTTGACTGTGGGAACTTTCTTTAACCTATTTATTTAGAGGAAGGTGAAGTCGTAAC
>MERGE1663ID
GCACCTACCGATTGAATGACTCGGTGAAAAATTGGGACCGTGAATTGACGTGCTTAATTGCAGGACATTTTATGGGAACTTTTTTTAACCTCGCCATTTAGAGGAAGGTGAAGTCGTAAC
>MERGE1664ID
GCACCTACCGATTGAATGACTCGGTGAAAAATTGGGACCGTGAATTGACTTGCTTAATTGCACGACATTTTATGGGAACTTTTTTTAACCTCGCCATTTAGAGGAAGGTGAAGTCGTAAC
>MERGE1665ID
GCACCTACCGATTGAATGACTCGGTGAAAAATTGGGACCGTGAATTGACTTGCTTAATTGCAGGACATTTTATGGGAACTTTTTTTAACCTCGCCATTTAGAGGAAGGTGAAGTCGTAAC
>MERGE1667ID
GCACCTACCGATTGAATGACTCGGTGAAAAATTGGGACCGTGATTTGAATTGCTTCATTGCGAATCATTTCGTGGGAACTTTTTTTAACCTCGCCATTTAGAGGAAGGTGAAGTCGTAAC
>MERGE1668ID
GCACCTACCGATTGAATGACTCGGTGAAAAATTGGGACCGTGGTTTTATTTGATTCATTTCAAATGTAACTGTGGGAACTTTCTTTAACCTATTTATTTAGAGGAAGGTGAAGTCGTAAC
>MERGE1670ID
GCACCTACCGATTGAATGACTCGGTGAAAAATTGGGACTCTGAAGGGAATCGATTCATTTCGAAGCTTTTTGGGGGAACTTTTTTAAACCTATTTATTTAGAGGAAGGTGAAGTCGTAAC
>MERGE1671ID
GCACCTACCGATTGAATGACTCGGTGAAAAATTGGGACTGTGAAAGGCTTTGCTTTATTGCGAGGTTTTTTGTGGGAACTTTTTTTAACCTCGCCATTTAGAGGAAGGTGAAGTCGTAAC
>MERGE1672ID
GCACCTACCGATTGAATGACTCGGTGAAAAATTGGGACTGTGAATGACTTTGCTTCATTGCGAAATTGTTTATGGGAACTTTTTTTAACCTCGCCATTTAGAGGAAGGTGAAGTCGTAAC
>MERGE1673ID
GCACCTACCGATTGAATGACTCGGTGAAAAATTGGGACTGTGAATTAGCTTGCTTCATTGCGAACTTTTTTGTGGGAACTTTTTTTAACCTCGCCATTTAGAGGAAGGTGAAGTCGTAAC
>MERGE1674ID
GCACCTACCGATTGAATGACTCGGTGAAAAATTGGGACTGTGAATTTGCTTGCTTTATTGCGAGCTTATTTATGGGAACTTTTTTTAACCTCGCCATTTAGAGGAAGGTGAAGTCGTAAC
>MERGE1675ID
GCACCTACCGATTGAATGACTCGGTGAAAAATTGGGACTGTGAATTTGCTTGCTTTATTGCGAGCTTATTTGTGGGAACTTTTTTTAACCTCGCCATTTAGAGGAAGGTGAAGTCGTAAC
>MERGE1676ID
GCACCTACCGATTGAATGACTCGGTGAAAAATTGGGACTGTGACCGTGTTTGCTTCATTGCGAAGATGGTCGTGGGAACTTTTTTTAACCTCGTCATTTAGAGGAAGGTGAAGTCGTAAC
>MERGE1678ID
GCACCTACCGATTGAATGACTCGGTGAAAAATTGGGACTGTGATTTCGCTTGCTTCATTGCAAGCCTAATTGTGGGAACTTTCTTTAACCTATTTATTTAGAGGAAGGTGAAGTCGTAAC
>MERGE1679ID
GCACCTACCGATTGAATGACTCGGTGAAAAATTGGGACTGTGATTTCGCTTGCTTCATTGCGAGCTTAATTGTGGGAACTTTCTTTAACCTATTTATTTAGAGGAAGGTGAAGTCGTAAC
>MERGE1683ID
GCACCTACCGATTGAATGACTCGGTGAAAAATTGGGACTGTGGTCTCGTTTGCTTCATTGCAAATTTGACTATGGGAACTTTCTTTAACCTATTCATTTAGAGGAAGGTGAAGTCGTAAC
>MERGE1685ID
GCACCTACCGATTGAATGACTCGGTGAAAAATTGGGACTGTGGTCTCGTTTGCTTCATTGCAAATTTGACTATGGGAACTTTCTTTAACCTATTTATTTAGAGGAAGGTGAAGTCGTAAC
>MERGE1687ID
GCACCTACCGATTGAATGACTCGGTGAAAAATTGGGACTGTGGTCTCGTTTGCTTCATTGCAAATTTGACTGTGGGAACTTTCTTTAACCTATTTATTTAGAGGAAGGTGAAGTCGTAAC
>MERGE1690ID
GCACCTACCGATTGAATGACTCGGTGAAACATTGGGACTGCGAGAAAATTTGCTTTATTGCGAGTATTTTTGTGGGAACTTTAGTGAACCTATTCATTTAGAGGAAGGTGAAGTCGTAAC
>MERGE1694ID
GCACCTACCGATTGAATGACTCGGTGAAACATTGGGACTGCGAGAAAGCTTGCTTAATTGCGAGTATTTTTGTGGGAACTTTAGTAAACCTATTCATTTAGAGGAAGGTGAAGTCGTAAC
>MERGE1696ID
GCACCTACCGATTGAATGACTCGGTGAAACATTGGGACTGCGAGAAAGCTTGCTTCATTGCGAGCATTTTTGTGGGAACTCTAGTAAACCTATTCATTTAGAGGAAGGTGAAGTCGTAAC
>MERGE1697ID
GCACCTACCGATTGAATGACTCGGTGAAACATTGGGACTGCGAGAAAGCTTGCTTTATTGCGAGCATTTTTGTGGGAACTCTAGTAAACCTATTCATTTAGAGGAAGGTGAAGTCGTAAC
>MERGE1700ID
GCACCTACCGATTGAATGACTCGGTGAAACATTGGGACTGCGAGAAAGCTTGCTTTATTGCGAGTATTTTTGTGGGAACTTTAGTGAACCTATTCATTTAGAGGAAGGTGAAGTCGTAAC
>MERGE1706ID
GCACCTACCGATTGAATGACTCGGTGAAACATTGGGACTGCGAGAAATCTTGCTTCATTGCGAGTATTTTTGTGGGAACTTTAGTAAACCTATTCATTTAGAGGAAGGTGAAGTCGTAAC
>MERGE1709ID
GCACCTACCGATTGAATGACTCGGTGAAACATTGGGACTGCGAGAAATCTTGCTTTATTGCGAGTATTTTTGTGGGAACTTTAGTAAACCTATTCATTTAGAGGAAGGTGAAGTCGTAAC
>MERGE1717ID
GCACCTACCGATTGAATGACTCGGTGAAACCTCCGGACCATAGCTTCGACACCCTCGGGTGACTTAGCCGTGGGAAGCAGTTTAAACCTCGCCATTTAGAGGAAGGTGAAGTCGTAACAA
>MERGE1737ID
GCACCTACCGATTGAATGACTCGGTGAAATCCCCGGACTACAGCTTTGAGACCCTCGGGTCACTTAGCCATGGAAAGCGGATTAAACCTCGCCATTTAGAGGAAGGTGAAGTCGTAACAA
>MERGE1750ID
GCACCTACCGATTGAATGACTCGGTGAAATCCCCGGACTTTGGCTTAGAGACCCTCGGGTCACCTCGCTGTTGGAAGCGGATTAAACCTCGTTATTTAGAGGAAGGTGAAGTCGTAACAA
>MERGE1751ID
GCACCTACCGATTGAATGACTCGGTGAAATCCCCGGACTTTGGCTTAGAGACCCTCGGGTCACTCGCTGTTGGAAGCGGATTAAACCTCGTTATTTAGAGGAAGGTGAAGTCGTAACAAG
>MERGE1763ID
GCACCTACCGATTGAATGACTCGGTGAAATCCCCGGACTTTGGCTTAGAGACCCTCGGGTCACTTCGCTGTTGGAAGCGGATTAAACCTCGTTATTTAGAGGAAGGTGAAGTCGTAACAA
>MERGE1784ID
GCACCTACCGATTGAATGACTCGGTGAAATCTACGGACTACAACCTACCAGCCCTCGGGCAGGAGGTCGTGGGAAGTAAATTAAACCTCGCCATTTAGAGGAAGGTGAAGTCGTAACAAG
>MERGE1792ID
GCACCTACCGATTGAATGACTCGGTGAAATCTACGGACTACAGCCTACCAGCCCTCGGGCAGGAGGTCGTGGGAAGTAAATTAAACCTCGCCATTTAGAGGAAGGTGAAGTCGTAACAAG
>MERGE1796ID
GCACCTACCGATTGAATGACTCGGTGAAATCTACGGACTACAGCCTACCAGCCCTTGTGGCAGGAGGTCGTGGGAAGTAAATTAAACCTCGCCATTTAGAGGAAGGTGAAGTCGTAACAA
>MERGE1803ID
GCACCTACCGATTGAATGACTCGGTGAAATCTACGGACTACAGCGCTCCGGCCCTCGGGCTAGACGCAGTGGGAAGTAGATTAAACCTCGCCATTTAGAGGAAGGTGAAGTCGTAACAAG
>MERGE1812ID
GCACCTACCGATTGAATGACTCGGTGAAATCTTCGGACTGCTACTAAACTACCCTTGTGGTAATTCTGTGGCGGAAAGTAGAGTAAACCTCGCCATTTAGAGGAAGGTGAAGTCGTAACA
>MERGE1819ID
GCACCTACCGATTGAATGACTCGGTGAAGAATTGGGACTGTGAAAGATGTTGCTTTATTGCGATGTTTTTTGTGGGAACTTTTTTTAACCTCGTTATTTAGAGGAAGGTAAAGTCGTAAC
>MERGE1820ID
GCACCTACCGATTGAATGACTCGGTGAAGAATTGGGACTGTGAAAGATGTTGCTTTATTGCGATTTTTTTTGTGGGAACTTTTTTTAACCTCGTTATTTAGAGGAAGGTAAAGTCGTAAC
>MERGE1827ID
GCACCTACCGATTGAATGACTCGGTGAGAAATCGGGACCGTGAATCCGTTTGCTTCATTGCGAGTGGATTTATGGGAACTTTTTCTAACCTCGCCATTTAGAGGAAGGTGAAGTCGTAAC
>MERGE1828ID
GCACCTACCGATTGAATGACTCGGTGAGAAATCGGGACCGTTAGTCTGTTTGCTTCATTGCGAGTGGATTCATGGGAACTTTTTCTAACCTCGCCATTTAGAGGAAGGTGAAGTCGTAAC
>MERGE1829ID
GCACCTACCGATTGAATGACTCGGTGAGAAATTGGGACCGTGAATTCGCCCCCTTAATTGGGAGCAAATTTATGGGAACTTTTTCTAACCTCGCCATTTAGAGGAAGGTGAAGTCGTAAC
>MERGE1832ID
GCACCTACCGATTGAATGACTCGGTGAGATCTCCGGACCGTGGCACTGGTCCCTTTACTGGGACCGTTGCCGTGGGAAGCTGCTCAAACCTCGTCATTTAGAGGAAGGTGAAGTCGTAAC
>MERGE1845ID
GCACCTACCGATTGAATGATCCGGTGAAGCCTTCGGACTTTTGTGGTTATTCTTTATTGGATTCCATGGAGGGAAGTTGTATAAACCTTATCATTTAGAGGAAGGTGAAGTCGTAACAAG
>MERGE1846ID
GCACCTACCGATTGAATGATCCGGTGAAGCCTTCGGACTTTTGTGGTTTTAGTTTATTCTATGCCATAGAGGGAAGTTGTATAAACCTTATCATTTAGAGGAAGGTGAAGTCGTAACAAG
>MERGE1847ID
GCACCTACCGATTGAATGATCCGGTGAAGCCTTGGGATTGTAGTTTGGTTCCTTTATTGGGACCTTACCGCGAGAACATGTCTAAACCTTATCATTTAGAGGAAGGTGAAGTCGTAACAA
>MERGE1853ID
GCACCTACCGATTGAATGATCCGGTGAGGACTCGGGATTGTGGTTTAGCTCCTTCATTGGGGCCTGACTGCGAGAACTTGTCCGAACCTTATCATTTAGAGGAAGGTGAAGTCGTAACAA
>MERGE1868ID
GCACCTACCGATTGAATGATTCGGTGAAAATCTCGGACCGCGACATCGCCGCCTCGGTGGCTTTGCTGTGGAAAGTTATTTAAACCTCATCATTTAGAGGAAGGTGAAGTCGTAACAAGG
>MERGE1870ID
GCACCTACCGATTGAATGATTCGGTGAAAATCTCGGACCGCGGCATCGTCACCTCGGTGTCTTTGCTGTGGGAAGTTATTTAAACCTCATCATTTAGAGGAAGGTGAAGTCGTAACAAGG
>MERGE1871ID
GCACCTACCGATTGAATGATTCGGTGAAAATCTCGGACCGTGGACAGGACGCCTTCTGGCGACTTGACCGTGGGAAGTTATTTAAACCTCATCATTTAGAGGAAGGTGAAGTCGTAACAA
>MERGE1873ID
GCACCTACCGATTGAATGATTCGGTGAAAATCTCGGACTTTGGCATGGAACTTTATTGTGACTTGCCGAGGGAAGTTATTTAAACCTCATCATTTAGAGGAAGGTGAAGTCGTAACAAGG
>MERGE1874ID
GCACCTACCGATTGAATGATTCGGTGAAAATTCCGGACCGTAGCATTGTGTTCTTCATTGAGCGCAAAGTTGTGGGAAGTTATTTAAACCTCATCATTTAGAGGAAGGTGAAGTCGTAAC
>MERGE1875ID
GCACCTACCGATTGAATGATTCGGTGAAAATTTCGGACCGCGACTTCGTCACCTCGGTGACTTAGATGTGGGAAGTTATTTAAACCTCATCATTTAGAGGAAGGTGAAGTCGTAACAAGG
>MERGE1876ID
GCACCTACCGATTGAATGATTCGGTGAAAATTTCGGACTGCAGCACTGTATCCTTCATTGGGTATGCTGCCGTGGGAAGTTATTTAAACCTCATCATTTAGAGGAAGGTGAAGTCGTAAC
>MERGE1878ID
GCACCTACCGATTGAATGATTCGGTGAAAATTTCGGACTGCAGCTTCGCTCTCTTCATTGAAGGCGTTGTCGCGGGAAGTTATTTAAACCTCATTATTTAGAGGAAGGTGAAGTCGTAAC
>MERGE1879ID
GCACCTACCGATTGAATGATTCGGTGAAAATTTCGGACTGTGGCAGCGCGTCCTTCATTGGATGTGCTGCCGGGGGAAGTTATTTAAACCTCATCATTTAGAGGAAGGTGAAGTCGTAAC
>MERGE1882ID
GCACCTACCGATTGAATGATTCGGTGAAACTCTCGGACCGTAGCGCGGACACCTTCGGGTGACCAAGCTGTGGGAAGTTATTTAAACCTCATCATTTAGAGGAAGGTGAAGTCGTAACAA
>MERGE1883ID
GCACCTACCGATTGAATGATTCGGTGAAACTCTCGGACCGTAGTTTGGACACCTCCGGGTGACCTTACCGCGGGAAGTTATTTAAACCTCATCATTTAGAGGAAGGTGAAGTCGTAACAA
>MERGE1886ID
GCACCTACCGATTGAATGATTCGGTGAAACTCTCGGACCGTAGTTTGGACACCTTCGGGTGACCTTACCGCGGGAAGTTATTTAAACCTCATCATTTAGAGGAAGGTGAAGTCGTAACAA
>MERGE1888ID
GCACCTACCGATTGAATGATTCGGTGAAACTCTCGGACCGTCGCCCGGACTTCTTCGGAAGACCAGGAGGTGGGAAGTTATTTAAACCTCATCATTTAGAGGAAGGTGAAGTCGTAACAA
>MERGE1894ID
GCACCTACCGATTGAATGATTCGGTGAAACTTTCGGACCGCAGATTGGACACCTCCGGGTGACCTTTCCGCGGAAAGTTATTTAAACCTCATCATTTAGAGGAAGGTGAAGTCGTAACAA
>MERGE1895ID
GCACCTACCGATTGAATGATTCGGTGAAACTTTCGGACCGCAGATTGGACACCTTCGGGTGACCTTTCCGCGGAAAGTTATTTAAACCTCATCATTTAGAGGAAGGTGAAGTCGTAACAA
>MERGE1897ID
GCACCTACCGATTGAATGATTCGGTGAAACTTTCGGACCGCAGTTTGGACACCTTCGGGTGACCTCGCCGCGGAAAGTTATTTAAACCTCATCATTTAGAGGAAGGTGAAGTCGTAACAA
>MERGE1899ID
GCACCTACCGATTGAATGATTCGGTGAAACTTTCGGACCGTGGACAGGACGCCTTCTGGCGACTTGACCGTGGGAAGTTATTTAAACCTCATCATTTAGAGGAAGGTGAAGTCGTAACAA
>MERGE1900ID
GCACCTACCGATTGAATGATTCGGTGAAACTTTCGGACCGTGGACAGGACGCTCTCGGGCGACTTGACCGTGGGAAGTTATTTAAACCTCATCATTTAGAGGAAGGTGAAGTCGTAACAA
>MERGE1901ID
GCACCTACCGATTGAATGATTCGGTGAAACTTTCGGACCGTGGCCTCGACACCTTCGGGCGACTTGGCCGTGGGAAGTTATTTAAACCTCATCATTTAGAGGAAGGTGAAGTCGTAACAA
>MERGE1904ID
GCACCTACCGATTGAATGATTCGGTGAAACTTTCGGATTGAGCATTGCTTCCGTTTGGAGGCTTCGTTCGAGAAGTTATTTGAACCTCATCATTTAGAGGAAGGTGAAGTCGTAACAAGG
>MERGE1915ID
GCACCTACCGATTGAATGATTCGGTGAAATATCGGGACTGAGTTGCTTTATCCTTCGGGACATTGTGACTTGGAAACTTTCTTAAACCTCATCATTTAGAGGAAGGTGAAGTCGTAACAA
>MERGE1924ID
GCACCTACCGATTGAATGATTCGGTGAAATCTCGGGACCGTGGATGTTGCCTCACGGCACTTTCCGCGGGAACTTGCTTAAACCTCATCATTTAGAGGAAGGTGAAGTCGTAACAAGGTT
>MERGE1930ID
GCACCTACCGATTGAATGATTCGGTGAAATTCTCGGACCGTGCACGTTGCTCCTTCGGGAGCTTCGAGCGTGGGAAGTTACTTAAACCTCATCATTTAGAGGAAGGTGAAGTCGTAACAA
>MERGE1932ID
GCACCTACCGATTGAATGATTCGGTGAAATTCTCGGACCGTGCACTTTAATCCTTCGGGATTTTTGAGCGTAGGAAGTTAAGTAAACCTCATCATTTAGAGGAAGGTGAAGTCGTAACAA
>MERGE1939ID
GCACCTACCGATTGAATGATTCGGTGAAATTCTCGGACTGTGCACATTAATCCTTCGGGATTTTTGAGCATGGGAAGTTAAGTAAACCTCATCATTTAGAGGAAGGTGAAGTCGTAACAA
>MERGE1953ID
GCACCTACCGATTGAATGATTCGGTGAAATTCTCGGACTGTGCACTTTAATCCTTCGGGATTTTTGAGCGTAGGAAGTTAAGTAAACCTCATCATTTAGAGGAAGGTGAAGTCGTAACAA
>MERGE1965ID
GCACCTACCGATTGAATGATTCGGTGAAATTCTCGGACTGTGCCATTTAATCCTTCGGGATTTTATGGCGTGGGAAGTTAAGTAAACCTCATCATTTAGAGGAAGGTGAAGTCGTAACAA
>MERGE1973ID
GCACCTACCGATTGAATGATTCGGTGAAGACTTTGGACTGTGGCATTGTTTCTTTATTGAAACGCTGTTGTGGGAAGTTGTCTAAACCTCATCATTTAGAGGAAGGTGAAGTCGTAACAA
>MERGE1974ID
GCACCTACCGATTGAATGATTCGGTGAAGATCCCGGATTCTGGCCTCGTGTCTTAATTGGCGCTTTGCTGGGAGAAGTTATCTAAACCTCATCATTTAGAGGAAGGTGAAGTCGTAACAA
>MERGE1976ID
GCACCTACCGATTGAATGATTCGGTGAAGATCTCGGACCGTGGCACGGCACCTTTATTGGCGTTGCGTCGTGGGAAGTTATCTAAACCTCATCATTTAGAGGAAGGTGAAGTCGTAACAA
>MERGE1981ID
GCACCTACCGATTGAATGATTCGGTGAAGATCTCGGACTGTGGCACGGCACCTTTATTGGCGTTGCGTCGTGGGAAGTTATCTAAACCTCATCATTTAGAGGAAGGTGAAGTCGTAACAA
>MERGE1983ID
GCACCTACCGATTGAATGATTCGGTGAAGATCTCGGATTCTGACCTCGTGCTTTAATTGGCGCTTGGCTGGGAGAAGTTATCTAAACCTCATCATTTAGAGGAAGGTGAAGTCGTGACAA
>MERGE1991ID
GCACCTACCGATTGAATGATTCGGTGAAGATCTCGGATTCTGGCCTCGTGTCTTAATTGGCGCTTTGCTGGGAGAAGTTATCTAAACCTCATCATTTAGAGGAAGGTGAAGTCGTAACAA
>MERGE1999ID
GCACCTACCGATTGAATGATTCGGTGAAGATTTCGGACTGTGGCTCTGCTGATTTATTTTGGCGTTGTCGTGGGAAGTTATCTAAACCTCATCATTTAGAGGAAGGTGAAGTCGTAACAA
>MERGE2001ID
GCACCTACCGATTGAATGATTCGGTGAAGATTTTGGACCTCGGCTCGAGCGCCTTCGGGCGTTCGCTGGCTGGGGGAAGCTATCTAAACCTCATCATTTAGAGGAAGGTGAAGTCGTAAC
>MERGE2003ID
GCACCTACCGATTGAATGATTCGGTGAAGCTTTCGGATTTCGACGCTGGTCCGTCTGGACTGGCGACGAGAGAAGTTATCTAAACCTCATCATTTAGAGGAAGGTGAAGTCGTAACAAGG
>MERGE2005ID
GCACCTACCGATTGAATGATTCGGTGAGACTTTCGGACTTTGACGGCGGCGCGCAAGTGCTGCCGACGAGGGAAGTTATTCAAACCTCATCATTTAGAGGAAGGTGAAGTCGTAACAAGG
>MERGE2008ID
GCACCTACCGATTGAATGATTCGGTGAGGCTTTCGGATCTTGAGAATGGTTCGCAAGAACCGCTCACGAGAGAAGTTATCCAAACCTCATCATTTAGAGGAAGGTGAAGTCGTAACAAGG
>MERGE2010ID
GCACCTACCGATTGAATGATTCGGTGAGGCTTTCGGATCTTGAGATTGTTTCGCAAGAGACTTTCACGAGAGAAGTTATCCAAACCTCATCATTTAGAGGAAGGTGAAGTCGTAACAAGG
>MERGE2016ID
GCACCTACCGATTGAATGCCTCGGTGAAGACTCCGGACCGTGTCGTCATCGCTTCACGGCGGTCTTGACGTGGGAAGTTGTCTAAACCTCGACATTTAGAGGAAGGTGAAGTCGTAACAA
>MERGE2019ID
GCACCTACCGATTGAATGCTCAGGTGAAAGCTATGGACTTTCTTTTTGCTAAAAGATTCGTCTTTTTCGAAAGGAAGGGAAGCAGTTTGAACCTTATCATTTAGAGGAAGGTGAAGTCGT
>MERGE2020ID
GCACCTACCGATTGAATGCTCAGGTGAAAGCTATGGACTTTCTTTTTGCTAGAGCAATCTTCGAAAGGAAGGGAAGCAGTTTGAACCTTATCATTTAGAGGAAGGTGAAGTCGTAACAAG
>MERGE2021ID
GCACCTACCGATTGAATGCTCAGGTGAAAGCTATGGACTTTCTTTTTGTTAGAGCAATCTTCGAAAGGAAGGGAAGCAGTTTGAACCTTATCATTTAGAGGAAGGTGAAGTCGTAACAAG
>MERGE2022ID
GCACCTACCGATTGAATGCTCAGGTGAAAGCTTTGGACTTTCTTGCTGCTAGGAGATTCGTCTTCTTCGGCGAGAAGGGAAGTTGTTTGAACCTTATCATTTAGAGGAAGGTGAAGTCGT
>MERGE2036ID
GCACCTACCGATTGAATGCTCCCGTGAATTATTCGGACCGAGTGCGATGACTCTTCATTGAGTCGTGCGCTTGGGAAGTTTTGTAAACGTTAGCATTTAGAGGAAGGTGAAGTCGTAACA
>MERGE2062ID
GCACCTACCGATTGAATGCTCCCGTGAGGCCTTCGGACCGTGGCTGATGTCTCCTTAATTGGAGACGTAGCTGTGGGAAGTTGTCCAAACGTTAGCATTTAGAGGAAGGTGAAGTCGTAA
>MERGE2068ID
GCACCTACCGATTGAATGCTCCCGTGAGGCCTTCGGACCGTGGCTGATGTCTCCTTCATTGGAGACGTAGCTGTGGGAAGTTGTCCAAACGTTAGCATTTAGAGGAAGGTGAAGTCGTAA
>MERGE2072ID
GCACCTACCGATTGAATGCTCCCGTGAGGCCTTCGGACCGTGGCTGATGTCTCCTTGATTGGAGACGTAGCTGTGGGAAGTTGTCCAAACGTTAGCATTTAGAGGAAGGTGAAGTCGTAA
>MERGE2073ID
GCACCTACCGATTGAATGCTCCCGTGAGGCCTTCGGACCGTGGCTGATGTTTCCTTAATTGGAGACGTAGCTATGGGAAGTTGTCCAAACGTTAGCATTTAGAGGAAGGTGAAGTCGTAA
>MERGE2080ID
GCACCTACCGATTGAATGCTCCCGTGAGGCCTTCGGACCGTGGCTGATGTTTCCTTCATTGGAAACGTAGCTGTGGGAAGTTGTCCAAACGTTAGCATTTAGAGGAAGGTGAAGTCGTAA
>MERGE2085ID
GCACCTACCGATTGAATGCTCCCGTGAGGCCTTCGGACCGTGGCTGATGTTTCCTTCATTGGAAGCGTAGCTGTGGGAAGTTGTCCAAACGTTAGCATTTAGAGGAAGGTGAAGTCGTAA
>MERGE2099ID
GCACCTACCGATTGAATGCTCCCGTGAGGCCTTCGGACTGTGGCTGATGTCTCCTTCATTGGAGACGTAGCTGTGGAAAGTTGTCCAAACGTTAGCATTTAGAGGAAGGTGAAGTCGTAA
>MERGE2133ID
GCACCTACCGATTGAATGCTCCCGTGAGGCCTTTGGACCGTGGCTGATGTCTCCTTCATTGGAGACGTAGCTGTGGGAAATTGTCCAAACGTTAGCATTTAGAGGAAGGTGAAGTCGTAA
>MERGE2139ID
GCACCTACCGATTGAATGCTCCCGTGAGGCTCTTGGACCGCGGTTAACTCCTCCTTCATTGGAGGCGTAATTGTGGGAAGTTATCCAAACGTTAGCATTTAGAGGAAGGTGAAGTCGTAA
>MERGE2140ID
GCACCTACCGATTGAATGCTCCCGTGAGGCTCTTGGACCGCGGTTGACGCTTCCTTCATTGGAGACGTAATTGTGGGAAGTTATCCAAACGTTAGCATTTAGAGGAAGGTGAAGTCGTAA
>MERGE2150ID
GCACCTACCGATTGAATGCTCCCGTGAGGCTTTCGGACCGTGGCTGATGTCTCCTTCATTGGAGACGTAGCTGTGGGAAGTTATCCAAACGTTAGCATTTAGAGGAAGGTGAAGTCGTAA
>MERGE2164ID
GCACCTACCGATTGAATGCTCCCGTGAGGCTTTTGGACCGCGGTTGACGCTTCCTTCATTGGAGACGTAATTGTGGGAAGTTATCCAAACGTTAGCATTTAGAGGAAGGTGAAGTCGTAA
>MERGE2165ID
GCACCTACCGATTGAATGCTCCCGTGAGGCTTTTGGACCGCGGTTGACTGCTCCTTCATTGGAGTGGTAGTTGCGGGAAGTTATCCAAACGTTAGCATTTAGAGGAAGGTGAAGTCGTAA
>MERGE2169ID
GCACCTACCGATTGAATGCTCCCGTGAGGTTTTTGGACCGCGGTTGACGCTTCCTTCATTGGAGACGTAATTGTGGGAAGTTACCCAAACGTTAGCATTTAGAGGAAGGTGAAGTCGTAA
>MERGE2171ID
GCACCTACCGATTGAATGCTCCCGTGAGTTTCTCGGACTGTGGCAATGTCGCCTTCATTGGGGACGCTGCCGCGGAAAGTTAATCAAACGTTAGCATTTAGAGGAAGGTGAAGTCGTAAC
>MERGE2175ID
GCACCTACCGATTGAATGCTCCGGTGAAACTTTCGGATTCTGACGTTTGTTCTTTGTTGGACGGCGTTGGGAGAAGTTATTTAAACCTTAGCATTTAGAGGAAGGTAAAGTCGGAACAAG
>MERGE2176ID
GCACCTACCGATTGAATGCTCCGGTGAAACTTTCGGATTCTGACGTTTGTTCTTTGTTGGACGGCGTTGGGAGAAGTTATTTAAACCTTAGCATTTAGAGGAAGGTAAAGTCGTAACAAG
>MERGE2177ID
GCACCTACCGATTGAATGCTCCGGTGAAACTTTCGGATTGCGGCGTTGTGCCTTTACGGGCCAACGCTGTGAGAAGTTATTTAAACCTTAGCATTTAGAGGAAGGTAAAGTCGTAACAAG
>MERGE2178ID
GCACCTACCGATTGAATGCTCCGGTGAGACTTTCGGACCGCAGCGAAAGTTCGTTCATTCGAGCTTAGCATGCGGAAAGTTATTCAAACCTTACCATTTAGAGGAAGGTGAAGTCGTAAC
>MERGE2183ID
GCACCTACCGATTGAATGCTTGGGTGAAGGTTCCGGACTGTGACTGGTGTGCCTCGTAGGCGTAGGAGGCGGTGTGGTCGTGGGGAGCATCTGAACCTAAGCATCAGGAGGGGGGTAAAA
>MERGE2184ID
GCACCTACCGATTGAATGCTTGGGTGAAGGTTCCGGACTGTGAGGGGTGTGCCTCGTAGGCGTAGGAGGCGGTGTGGTCGTGGGGAGCATCTGAACCTAAGCATCAGGAGGGGGGTAAAA
>MERGE2185ID
GCACCTACCGATTGAATGCTTGGGTGAAGGTTCCGGACTGTGAGTGGTGTGCCTCGTAGGCGTAGGAGGCGGTGTGGTCGTGGGGAGCATCTGAACCTAAGCATCAGGAGGGGGGTAAAA
>MERGE2191ID
GCACCTACCGATTGAATGGAGAGGTGAAATCTTCGGACCGTAGCAATCCCGTCAGGGTTTGCTGTGGGAAGTGGATTAAATCTTTCCATTTAGAGGAAGGTGAAGTCGTAACAAGGTTTC
>MERGE2192ID
GCACCTACCGATTGAATGGAGAGGTGAAATCTTCGGACCGTGACGCGTCGGGGTTAAACCTGATGCAGTCGTGGGAAGTGGATTGAATCTTTCCATTTAGAGGAAGGTGAAGTCGTAACA
>MERGE2193ID
GCACCTACCGATTGAATGGAGAGGTGAAATCTTCGGACCGTGACGTGGCTGGGTTAAACCGGCCGCAGTCGTGGGAAGTGGATTAAATCTTTCCATTTAGAGGAAGGTGAAGTCGTAACA
>MERGE2199ID
GCACCTACCGATTGAATGGATCGGTGAAACCTCCGGACTGGGGCTCGCAAGCTTCACGGCGAACGTGCCTCGGGAAGCTGGTTAAACCTCTCTATTTAGAGGAAGGTGAAGTCGTAACAA
>MERGE2237ID
GCACCTACCGATTGAATGGCTCGGTGAAGACTCGGGATTATACCTCGCTGGTTTATTCTGGCTTGGCGTGAGAACTTGTCTAAACCTCGTCATTTAGAGGAAGGTGAAGTCGTAACAAGG
>MERGE2244ID
GCACCTACCGATTGAATGGCTCGGTGAGGCCTCAGGATTCTGGTCTGACACCCTAACAGGAGTCCGATGAGAAGAATCTCTCCAAACCTCGTCATTTAGAGGAAGGTGAAGTCGTAACAA
>MERGE2248ID
GCACCTACCGATTGAATGGCTCGGTGAGGCCTCAGGATTCTGGTCTGACACCCTAACAGGAGTCTGATGAGAAGAATCTGTCCAAACCTCGTCATTTAGAGGAAGGTGAAGTCGTAACAA
>MERGE2251ID
GCACCTACCGATTGAATGGCTCGGTGAGGCCTCAGGATTTTGGTCTAACACCTTCACCGGAGTTTGATTAGAAGAATCTGTCCAAACCTCGTCATTTAGAGGAAGGTGAAGTCGTAACAA
>MERGE2264ID
GCACCTACCGATTGAATGGTCAGGTGAGATCCTCGGACTGCGTCGACGTTTTGGAAACAAAATTAGATGCGGAAAGTTGATCAAACCTTACCATTTAGAGGAAGGTGAAGTCGTAACAAG
>MERGE2275ID
GCACCTACCGATTGAATGGTCCGATGAAATCATGGGATCTGACGGCTTTTGCTTTATTGTGAGTGCTGTTGGAGAACTCGAGTGAATCTTACTATTTAGAGGAAGGTGAAGTCGTAACAA
>MERGE2283ID
GCACCTACCGATTGAATGGTCCGATGAAGCCTCGGGATTGTGGTTTGTTTCCTTTATTGGAAGCTGACCGTGAGAACTTGTCTAAATCTTATCATTTAGAGGAAGGTGAAGTCGTAACAA
>MERGE2295ID
GCACCTACCGATTGAATGGTCCGGCAAGCCCAACGGACTGCCGCTTTTGCTAACCTTCGGGGAAGCTTTGTAGCAGAAAGTTGTGCAAGCCTTACCATTTAGAGGAAGGTGAAGTCGTAA
>MERGE2318ID
GCACCTACCGATTGAATGGTCCGGCGAGGACTCGGGATTGTGGTTTAGCTCCTTCATTGGGGCCTGACTGCGAGAACTTGTCCGAACCTTATCATTTAGAGGAAGGTGAAGTCGTAACAA
>MERGE2365ID
GCACCTACCGATTGAATGGTCCGGTGAAAACAACGGATTGAATTACTGTTGGAGCTTTTAGTTCCTTGGTAGATTGAAAAGTTGTTTAAACCTTACCATTTAGAGGAAGGTGAAGTCGTA
>MERGE2379ID
GCACCTACCGATTGAATGGTCCGGTGAAAACTTCGGACTGTGGCAACGTTGCTTCATTGGAGCGTCGCCGTGGGAAGTCGTTTAAACCTTACCATTTAGAGGAAGGTGAAGTCGTAACAA
>MERGE2381ID
GCACCTACCGATTGAATGGTCCGGTGAAAACTTCGGACTGTGGCAACGTTGCTTCATTGGAGCGTCGCCGTGGGAAGTTGTTTAAACCTTACCATTTAGAGGAAGGTGAAGTCGTAACAA
>MERGE2385ID
GCACCTACCGATTGAATGGTCCGGTGAAAACTTCGGACTGTGGCAACGTTGCTTCATTGGATCGTCGCCGTGGGAAGTTGTTTAAACCTTACCATTTAGAGGAAGGTGAAGTCGTAACAA
>MERGE2398ID
GCACCTACCGATTGAATGGTCCGGTGAAAACTTCGGACTGTGGCAACGTTGCTTTATTGGAGCGTCGCCGTGGGAAGTTGTTTAAACCTTACCATTTAGAGGAAGGTGAAGTCGTAACAA
>MERGE2418ID
GCACCTACCGATTGAATGGTCCGGTGAAAACTTTGGACCGTGACTTTGCCTTTCTTTCGGGAAAGCGTTGTCGTGGGAAGTTGTTTAAACCTTATCATTTAGAGGAAGGTGAAGTCGTAA
>MERGE2419ID
GCACCTACCGATTGAATGGTCCGGTGAAAACTTTGGACTGTGACTTTGTCTTGCTTTCGGGCAAGCCGTTGTCGTGGGAAGTTGTTTAAACCTTATCATTTAGAGGAAGGTGAAGTCGTA
>MERGE2422ID
GCACCTACCGATTGAATGGTCCGGTGAAAATTTCGGACCGTGGCAGCGCCTCCTTAATTGGAGATGCTGCCGTGGGAAGTTATTTAAACCTTACCATTTAGAGGAAGGTGAAGTCGTAAC
>MERGE2423ID
GCACCTACCGATTGAATGGTCCGGTGAAAATTTCGGACCGTGGCAGCGCCTCCTTCATTGGAGATGCTGCCGTGGGAAGTTATTTAAACCTTACCATTTAGAGGAAGGTGAAGTCGTAAC
>MERGE2425ID
GCACCTACCGATTGAATGGTCCGGTGAAAATTTCGGACTGTGGCAACGTTGCTTTATTGGAGCGTCGCCGTGGGAAGTTGTTTTAAACCTTACCATTTAGAGGAAGGTGAAGTCGTAACA
>MERGE2426ID
GCACCTACCGATTGAATGGTCCGGTGAAAATTTCGGACTGTGGCAGGCCCCCCTTCATTGGGAGGCCTGGCGTGGGAAGTTATTTAAACCTTACCATTTAGAGGAAGGTGAAGTCGTAAC
>MERGE2427ID
GCACCTACCGATTGAATGGTCCGGTGAAAATTTGGGATTACGATGTTATTTCCTTCATTGGAGATGTATTGTGAAAACTTATTTAAACCTTACCATTTAGAGGAAGGTGAAGTCGTAACA
>MERGE2429ID
GCACCTACCGATTGAATGGTCCGGTGAAACCTCTGGACCGAGGCGATCTGCGCAAGTGGATCGTTCACGGGAAGTTGGTTAAACCTTACCATTTAGAGGAAGGTGAAGTCGTAACAAGGT
>MERGE2431ID
GCACCTACCGATTGAATGGTCCGGTGAAACCTCTGGATCGAGACGTTTGGGGCAACCTGAGCGCTCACGAGAAGTTGGTTAAACCTTACCATTTAGAGGAAGGTGAAGTCGTAACAAGGT
>MERGE2432ID
GCACCTACCGATTGAATGGTCCGGTGAAACCTTCGGACCGAGGCGTGTACCTTCCTAAACAGTCGGTACCGCTTTGGAAAGTTGTTTAAACCTTACCATTTAGAGGAAGGTGAAGTCGTA
>MERGE2448ID
GCACCTACCGATTGAATGGTCCGGTGAAACTTTCGGACCGGTGCGTGTACCTTCCTCAACGTCGGTACCGTGCTGGAAAGTTATTTAAACCTTACCATTTAGAGGAAGGTGAAGTCGTAA
>MERGE2463ID
GCACCTACCGATTGAATGGTCCGGTGAAACTTTCGGACTGAGATGTCTGCCTTCCTAAACAGTCGGCAGCGTTTTGGAAAGTTATTTAAACCTTACCATTTAGAGGAAGGTGAAGTCGTA
>MERGE2469ID
GCACCTACCGATTGAATGGTCCGGTGAAACTTTCGGATCTGGAACCGTATGCCTTCACGGGCGTCGTGTTCTGGAAAAGTCATTTAAACCTTACCATTTAGAGGAAGGTGAAGTCGTAAC
>MERGE2473ID
GCACCTACCGATTGAATGGTCCGGTGAAATCAACGGACCGCGAATTCTAACGTCTCTCGGGATCGCGTTTTCGCAGAAAGTTGTTTAAACCTTACCATTTAGAGGAAGGTGAAGTCGTAA
>MERGE2477ID
GCACCTACCGATTGAATGGTCCGGTGAAATCCTCGGACCGTGGCCATGCCGCCTTTACTGGGGGCGCGGCCGTGGGAAGTTGATTAAACCTTACCATTTAGAGGAAGGTGAAGTCGTAAC
>MERGE2484ID
GCACCTACCGATTGAATGGTCCGGTGAAATCCTCGGACTGTGGCAATGTCCCGGCAACGGGACGCTGTCGCGGGAAGTTGAGTAAACCTTACCATTTAGAGGAAGGTGAAGTCGTAACAA
>MERGE2485ID
GCACCTACCGATTGAATGGTCCGGTGAAATCCTCGGACTGTGGCATTGTTTCGCTTTCGGGCGAACGTTGCTATGGGAAGTTGATTAAATCTTACCATTTAGAGGAAGGTGAAGTCGTAA
>MERGE2486ID
GCACCTACCGATTGAATGGTCCGGTGAAATCCTCGGACTGTGGCGATGTCCCGGCAACGGGACGCCGTCGCGGGAAGTTGAGTAAACCTTACCATTTAGAGGAAGGTGAAGTCGTAACAA
>MERGE2487ID
GCACCTACCGATTGAATGGTCCGGTGAAATCCTCGGACTGTGGCTTTGTTTCGCTTCGGCGCGACGTTGCCGCGGGAAGTTGATTAAATCTTACTATTTAGAGGAAGGTGAAGTCGTAAC
>MERGE2488ID
GCACCTACCGATTGAATGGTCCGGTGAAATCCTCGGACTGTGGTTTTGTTTCGCTTTCGGGCGCGACGTTACCGCGGGAAGTTGATTAAATCTTACTATTTAGAGGAAGGTGAAGTCGTA
>MERGE2489ID
GCACCTACCGATTGAATGGTCCGGTGAAATCCTCGGAGCGCGACTTTGTTTTGCTTTCGGGCAAACGTTGTTGTGTGAAGTTGTTTAAATCTTACCATTTAGAGGAAGGTGAAGTCGTAA
>MERGE2493ID
GCACCTACCGATTGAATGGTCCGGTGAAATCCTCGGATTGTAACATTGTTTTGCTTTCGGGCAAACGTTGTTGTGAGAAGTTGATTAAATCTTACCATTTAGAGGAAGGTGAAGTCGTAA
>MERGE2494ID
GCACCTACCGATTGAATGGTCCGGTGAAATCCTTGGACCGTGGCAATGTCCCAGCAATGGGACGCTGTCGTGGGAAGTGGATTAAACCTTACCATTTAGAGGAAGGTGAAGTCGTAACAA
>MERGE2495ID
GCACCTACCGATTGAATGGTCCGGTGAAATCTCAAGACTGTGACTTTGTTTCGTTTATTCGAAACGCTGTCGCGGGAATCTGATTAAACCTTACCATTTAGAGGAAGGTGAAGTCGTAAC
>MERGE2499ID
GCACCTACCGATTGAATGGTCCGGTGAAATCTCCGGACTGGCGTGAGTCGGAGCAATCTGACAAACACCGGAAAGTTGATTAAACCTTACCATTTAGAGGAAGGTGAAGTCGTAACAAGG
>MERGE2500ID
GCACCTACCGATTGAATGGTCCGGTGAAATCTCCGGACTGGCGTGAGTCGGAGCAATCTGACAAGCACCGGAAAGTTGATTAAACCTTACCATTTAGAGGAAGGTGAAGTCGTAACAAGG
>MERGE2510ID
GCACCTACCGATTGAATGGTCCGGTGAAATCTCCGGATTGGAACGAGTCTGAGCAATTGGACAAGTACTGAGAAGTTGATTAAACCTTATCATTTAGAGGAAGGTGAAGTCGTAACAAGG
>MERGE2516ID
GCACCTACCGATTGAATGGTCCGGTGAAATCTCTGGACTGTGACTTTGTCTTGTTTACTCAAGACGTTGACGCGGGAAACTGATTAAACCTTACCATTTAGAGGAAGGTGAAGTCGTAAC
>MERGE2517ID
GCACCTACCGATTGAATGGTCCGGTGAAATCTTAGGACTGTAACTTTGTCTCGTTTATTCAAGACGCTGTCGCGGGAATTTGATTAAACCTTACCATTTAGAGGAAGGTGAAGTCGTAAC
>MERGE2518ID
GCACCTACCGATTGAATGGTCCGGTGAAATCTTAGGATCGTGGCATCGTCTTGCTTTCGGGCAAGACTTTGCTGTGAGAATTTGATTAAACCTTACCATTTAGAGGAAGGTGAAGTCGTA
>MERGE2519ID
GCACCTACCGATTGAATGGTCCGGTGAAATCTTCAGACTGTGACCTTGGTTTGTTCACTCAAAACGCTGTTATGGGAAGTTGATTAAATCTTACCATTTAGAGGAAGGTGAAGTCGTAAC
>MERGE2521ID
GCACCTACCGATTGAATGGTCCGGTGAAATCTTCGGACCACAGCAATGGACAGGCCGCTCGCGACCTGACCGCTGCCGTGGGAAGTTGCTTAAATCTTACCATTTAGAGGAAGGTGAAGT
>MERGE2522ID
GCACCTACCGATTGAATGGTCCGGTGAAATCTTCGGACCACAGCAATGGACAGGCCGCTTGCGACCTGACCGCTGCCGTGGGAAGTTGCTTAAATCTTACCATTTAGAGGAAGGTGAAGT
>MERGE2528ID
GCACCTACCGATTGAATGGTCCGGTGAAATCTTCGGACCGAGCGATGGGCAGCAATGTCCGACGCTTGGAAAGTCGCTTAAACCTTACCATTTAGAGGAAGGTGAAGTCGTAACAAGGTT
>MERGE2529ID
GCACCTACCGATTGAATGGTCCGGTGAAATCTTCGGACCGAGCGATGGTCAGCAATGCCCGACGCTTGGAAAGTCGCTTAAACCTTACCATTTAGAGGAAGGTGAAGTCGTAACAAGGTT
>MERGE2530ID
GCACCTACCGATTGAATGGTCCGGTGAAATCTTCGGACCGAGCGATGGTGGGCAACCACCGACGCTTGGAAAGTCGCTTAAACCTTACCATTTAGAGGAAGGTGAAGTCGTAACAAGGTT
>MERGE2531ID
GCACCTACCGATTGAATGGTCCGGTGAAATCTTCGGACCGAGCGATGGTGGGCAACTACCGACGCTTGGAAAGTCGCTTAAACCTTACCATTTAGAGGAAGGTGAAGTCGTAACAAGGTT
>MERGE2533ID
GCACCTACCGATTGAATGGTCCGGTGAAATCTTCGGACCGAGCGATGTGTGGGCAACCACCGACGCTTGGAAAGTCGCTTAAACCTTACCATTTAGAGGAAGGTGAAGTCGTAACAAGGT
>MERGE2534ID
GCACCTACCGATTGAATGGTCCGGTGAAATCTTCGGACCGAGCGTTCGTCAGCAATGACTGATGCTTGGAAAGTTGCTTAAACCTTACCATTTAGAGGAAGGTGAAGTCGTAACAAGGTT
>MERGE2535ID
GCACCTACCGATTGAATGGTCCGGTGAAATCTTCGGACCGAGCGTTGGTCAGCAATGACTGATGCTTGGAAAGTTGCTTAAACCTTACCATTTAGAGGAAGGTGAAGTCGTAACAAGGTT
>MERGE2536ID
GCACCTACCGATTGAATGGTCCGGTGAAATCTTCGGACCGCAGCAATGTCGCCGTTCGCGGGGACGCTGCTGTGGAAAGTTGCTTAAATCTTACCATTTAGAGGAAGGTGAAGTCGTAAC
>MERGE2537ID
GCACCTACCGATTGAATGGTCCGGTGAAATCTTCGGACCGCGCGATGCCAGCAATGGCGACGCGTGGAAAGTCGCTTAAACCTTACCATTTAGAGGAAGGTGAAGTCGTAACAAGGTTTC
>MERGE2538ID
GCACCTACCGATTGAATGGTCCGGTGAAATCTTCGGACCGCGCGATGTGCCAGCAATGGCCGACGCGTGGAAAGTCGCTTAAACCTTACCATTTAGAGGAAGGTGAAGTCGTAACAAGGT
>MERGE2541ID
GCACCTACCGATTGAATGGTCCGGTGAAATCTTCGGACCGCGGCAATGGCACGGTTCGCCGTGACGCTGCTGTGGAAAGTTGCTTAAACCTTACCATTTAGAGGAAGGTGAAGTCGTAAC
>MERGE2543ID
GCACCTACCGATTGAATGGTCCGGTGAAATCTTCGGACCGGGCGTTGGTCAGCAATGGCCGCTGCCTGGAAAGTCGCTTAAACCTTACCATTTAGAGGAAGGTGAAGTCGTAACAAGGTT
>MERGE2544ID
GCACCTACCGATTGAATGGTCCGGTGAAATCTTCGGACCGTGACTTTGATTTGTTTACTCAAAACGCTGTTACGGGAAGTTGATTAAACCTTACCATTTAGAGGAAGGTGAAGTCGTAAC
>MERGE2546ID
GCACCTACCGATTGAATGGTCCGGTGAAATCTTCGGACCGTGGCCATGCCGCCTTTACTGGGGGCGCGGCCGTGGGAAGTTGATTAAACCTTACCATTTAGAGGAAGGTGAAGTCGTAAC
>MERGE2547ID
GCACCTACCGATTGAATGGTCCGGTGAAATCTTCGGACCGTGTCAATGTCGCCGTTCGCGGGGACGCTGCCATGGGAAGTTGCTTAAATCTTACCATTTAGAGGAAGGTGAAGTCGTAAC
>MERGE2551ID
GCACCTACCGATTGAATGGTCCGGTGAAATCTTCGGACTAGGCGATGGTGGGCAACCACCGACGCTTGGAAAGTCGCTTAAACCTTACCATTTAGAGGAAGGTGAAGTCGTAACAAGGTT
>MERGE2554ID
GCACCTACCGATTGAATGGTCCGGTGAAATCTTCGGACTGTGGCGATGTCCCGGCAACGGGACGCCGTCGCGGGAAGTTGAGTAAACCTTACCATTTAGAGGAAGGTGAAGTCGTAACAA
>MERGE2557ID
GCACCTACCGATTGAATGGTCCGGTGAAATCTTCGGAGTGCCGCATTTGTCTTCCTTGTGGAGACGCTGTGGCGCAAAGTTGATTAAACCTTACCATTTAGAGGAAGGTGAAGTCGTAAC
>MERGE2566ID
GCACCTACCGATTGAATGGTCCGGTGAAATCTTCGGATCCGAGAGATATTGGATTAATTTCTGACGTCTTTTGGAAAAGTTGCTTAAACCTTATCATTTAGAGGAAGGTGAAGTCGTAAC
>MERGE2579ID
GCACCTACCGATTGAATGGTCCGGTGAAATCTTCGGATCCGAGAGATGTCTGATTAATTTCGGACACCTTTTGGAAAAGTTGCTTAAACCTTACCATTTAGAGGAAGGTGAAGTCGTAAC
>MERGE2591ID
GCACCTACCGATTGAATGGTCCGGTGAAATCTTCGGATCCGAGAGATGTCTGATTAATTTCGGACGCCTTTTGGAAAAGTTGCTTAAACCTTACCATTTAGAGGAAGGTGAAGTCGTAAC
>MERGE2619ID
GCACCTACCGATTGAATGGTCCGGTGAAATCTTCGGATCGCGGCAATGTCGCCGTTCGCGGGGACGCTGCCGTGAGAAGTTGCTTAAATCTTACCATTTAGAGGAAGGTGAAGTCGTAAC
>MERGE2620ID
GCACCTACCGATTGAATGGTCCGGTGAAATCTTCGGATCGCGTCAATGTCGCCGTTCGCGGGGACGCTGCCGTGAGAAGTTGCTTAAATCTTACCATTTAGAGGAAGGTGAAGTCGTAAC
>MERGE2628ID
GCACCTACCGATTGAATGGTCCGGTGAAATCTTCGGATCTGAGAGATATCTGATTAATTTCGGACGCCTTTTGGAAAAGTTGCTTAAACCTTACCATTTAGAGGAAGGTGAAGTCGTAAC
>MERGE2632ID
GCACCTACCGATTGAATGGTCCGGTGAAATCTTCGGATCTGAGAGATATTGGATTCATTTCTGACGTCTTTTAGAAAAGTTGCTTAAACCTTATCATTTAGAGGAAGGTGAAGTCGTAAC
>MERGE2656ID
GCACCTACCGATTGAATGGTCCGGTGAAATCTTCGGATCTGAGAGATGCTGGATTCATTTTTGGCGTCTTTTAGAAAAGTTGCTTAAACCTTATCATTTAGAGGAAGGTGAAGTCGTAAC
>MERGE2680ID
GCACCTACCGATTGAATGGTCCGGTGAAATCTTCGGATCTGAGAGATGTCTGATTAATTTCGGACGCCTTTTGGAAAAGTTGCTTAAACCTTACCATTTAGAGGAAGGTGAAGTCGTAAC
>MERGE2689ID
GCACCTACCGATTGAATGGTCCGGTGAAATCTTCGGATCTGAGAGATGTTGGATTAATTTCTGACGCCTTTTGGAAAAGTTGCTTAAACCTTATCATTTAGAGGAAGGTGAAGTCGTAAC
>MERGE2719ID
GCACCTACCGATTGAATGGTCCGGTGAAATCTTCGGATCTGAGAGATGTTGGATTCATTTCTGACGTCTTTTAGAAAAGTTGCTTAAACCTTATCATTTAGAGGAAGGTGAAGTCGTAAC
>MERGE2747ID
GCACCTACCGATTGAATGGTCCGGTGAAATCTTCGGATCTGAGAGATGTTGGATTCATTTCTGTCGTCTTTTAGAAAAGTTGCTTAAACCTTATCATTTAGAGGAAGGTGAAGTCGTAAC
>MERGE2763ID
GCACCTACCGATTGAATGGTCCGGTGAAATCTTCGGATTCTGTTTACTGTTTTTTATTAAATTGTTTACGGGAAAAGTTGAGTAAACCTTACCATTTAGAGGAAGGTGAAGTCGTAACAA
>MERGE2765ID
GCACCTACCGATTGAATGGTCCGGTGAAATCTTCGGATTGTAGCATTGTCGCCGGTTTCGGGGACGATACTGTGAGAAGTTGATTAAACCTTACCATTTAGAGGAAGGTGAAGTCGTAAC
>MERGE2767ID
GCACCTACCGATTGAATGGTCCGGTGAAATCTTCGGATTGTGATTTTGACTTTGTTTCGGCAAATCGTTATTGCGAGAAGTTGATTAAATCTTACCATTTAGAGGAAGGTGAAGTCGTAA
>MERGE2771ID
GCACCTACCGATTGAATGGTCCGGTGAAATCTTGGGACTTTGGATTCGGATCGGGTTCTCTCGTGACGCTTTCGAAGGAACTTGCTTAAACCTTACCATTTAGAGGAAGGTGAAGTCGTA
>MERGE2772ID
GCACCTACCGATTGAATGGTCCGGTGAAATCTTGGGATTCTGTTTGATTTCATTTATTTGTTTTCGTACGGGAGAACTTGAGTAAACCTTACCATTTAGAGGAAGGTGAAGTCGTAACAA
>MERGE2774ID
GCACCTACCGATTGAATGGTCCGGTGAAATCTTTGGACAGAGACTTTGACTCGTTTATTCGAGACGCTGTTTCTGGAAGTTGATTAAACCTTACCATTTAGAGGAAGGTGAAGTCGTAAC
>MERGE2776ID
GCACCTACCGATTGAATGGTCCGGTGAAATCTTTGGACCGCGACTTTGTCTTACTTTCGGGTGAGACGTTGTTACGGGAAGAGGATTAAACCTTATCATTTAGAGGAAGGTGAAGTCGTA
>MERGE2777ID
GCACCTACCGATTGAATGGTCCGGTGAAATCTTTGGACCGCGACTTTGTTTTACTTTCGGGTAAGACGTTGTCATGGGAAGAGGATTAAACCTTATCATTTAGAGGAAGGTGAAGTCGTA
>MERGE2778ID
GCACCTACCGATTGAATGGTCCGGTGAAATCTTTGGACCGTGACTTTGTCTTGCTTTCGGGCGAGACGCTGTTGTGGGAAGTTGATTAAACCTTACCATTTAGAGGAAGGTGAAGTCGTA
>MERGE2779ID
GCACCTACCGATTGAATGGTCCGGTGAAATCTTTGGACCGTGACTTTGTTTTGCTTTCGAGCAAGACGTTGTTGTGGGAAGTTGATTAAACCTTATCATTTAGAGGAAGGTGAAGTCGTA
>MERGE2780ID
GCACCTACCGATTGAATGGTCCGGTGAAATCTTTGGACCGTGACTTTGTTTTGCTTTCGGGCAAGACGTTGTTGTGGGAAGTTGATTAAACCTTATCATTTAGAGGAAGGTGAAGTCGTA
>MERGE2781ID
GCACCTACCGATTGAATGGTCCGGTGAAATCTTTGGACCGTGGCGATGCCCCGTTTACGCGAGGCGCCGTCGTGGGAAGTTGATTAAACCTTACCATTTAGAGGAAGGTGAAGTCGTAAC
>MERGE2783ID
GCACCTACCGATTGAATGGTCCGGTGAAATCTTTGGACTATGACATTGTCTCGCTTTCGGGCAAGACGTTGTCGTGGGAAGTTGATTAAACCTTACCATTTAGAGGAAGGTGAAGTCGTA
>MERGE2784ID
GCACCTACCGATTGAATGGTCCGGTGAAATCTTTGGACTGGGACTTTGACTTGTTTATCCAAGACGCTGTTCTGGGAAGTTGATTAAACCTTACCATTTAGAGGAAGGTGAAGTCGTAAC
>MERGE2786ID
GCACCTACCGATTGAATGGTCCGGTGAAATCTTTGGACTGTGACTTTGTCTCGTTTATTCAAGACGCTGTTGCGGGAAATTGATTAAACCTTACCATTTAGAGGAAGGTGAAGTCGTAAC
>MERGE2789ID
GCACCTACCGATTGAATGGTCCGGTGAAATCTTTGGACTGTGACTTTGTCTTGTTAATTCAAGACGTTGTCGCGGGAAGTTGATTAAACCTTACCATTTAGAGGAAGGTGAAGTCGTAAC
>MERGE2793ID
GCACCTACCGATTGAATGGTCCGGTGAAATCTTTGGACTGTGACTTTGTCTTGTTTATTCAAGACGCTGTCGCGGGAAATTGATTAAACCTTACCATTTAGAGGAAGGTGAAGTCGTAAC
>MERGE2794ID
GCACCTACCGATTGAATGGTCCGGTGAAATCTTTGGACTGTGACTTTGTTTCGCTTTCGGGCGAAACGCTGTTGTGGGAAGTTGATTAAACCTTACCATTTAGAGGAAGGTGAAGTCGTA
>MERGE2795ID
GCACCTACCGATTGAATGGTCCGGTGAAATCTTTGGACTGTGACTTTGTTTCGTTTATTCAAAACGCTGTTGCGGGAAATTGATTAAACCTTACCATTTAGAGGAAGGTGAAGTCGTAAC
>MERGE2796ID
GCACCTACCGATTGAATGGTCCGGTGAAATCTTTGGACTGTGACTTTGTTTTGTTCATTCAAAACGCTGTTGCGGGAAATTGATTAAACCTTACCATTTAGAGGAAGGTGAAGTCGTAAC
>MERGE2797ID
GCACCTACCGATTGAATGGTCCGGTGAAATCTTTGGACTGTGACTTTGTTTTGTTCATTCAAGACGCTGTTGCGGGAAATTGATTAAACCTTACCATTTAGAGGAAGGTGAAGTCGTAAC
>MERGE2798ID
GCACCTACCGATTGAATGGTCCGGTGAAATCTTTGGACTGTGACTTTGTTTTGTTTATTCAAGACGCTGTCGCGGGAAATTGATTAAACCTTACCATTTAGAGGAAGGTGAAGTCGTAAC
>MERGE2799ID
GCACCTACCGATTGAATGGTCCGGTGAAATCTTTGGACTGTGACTTTGTTTTGTTTATTCAAGACGCTGTTGCGGGAAATTGATTAAACCTTACCATTTAGAGGAAGGTGAAGTCGTAAC
>MERGE2800ID
GCACCTACCGATTGAATGGTCCGGTGAAATCTTTGGACTGTGGCATCGTCTTACTTTCGGGTAAGACTTTGCTGTGGGAAGTTGATTAAACCTTACCATTTAGAGGAAGGTGAAGTCGTA
>MERGE2802ID
GCACCTACCGATTGAATGGTCCGGTGAAATCTTTGGACTGTGGCTTTGTCTTACCCTGTAAGACGCTGTTGCGGGAAATTGATTAAACCTTACCATTTAGAGGAAGGTGAAGTCGTAACA
>MERGE2803ID
GCACCTACCGATTGAATGGTCCGGTGAAATCTTTGGACTGTGGCTTTGTCTTACTCTGTAAGACGCTGTTGCGGGAAATTGATTAAACCTTACCATTTAGAGGAAGGTGAAGTCGTAACA
>MERGE2805ID
GCACCTACCGATTGAATGGTCCGGTGAAATCTTTGGATCGTGACATTGTCTTGCTTTCGGGCAAGACTTCGTCGTGAGAAGTTGATTAAACCTTACCATTTAGAGGAAGGTGAAGTCGTA
>MERGE2808ID
GCACCTACCGATTGAATGGTCCGGTGAAATCTTTGGATTGGCATTTAATTTTCTTTACGGAAAGTTTTGAGCCGAGAAGTTGATTAAACCTTACCATTTAGAGGAAGGTGAAGTCGTAAC
>MERGE2809ID
GCACCTACCGATTGAATGGTCCGGTGAAATCTTTGGATTGGCGCTTTACTTTCTTCACGGAAAATTTAGCGCCGAGAAGTTGATTAAACCTTACCATTTAGAGGAAGGTGAAGTCGTAAC
>MERGE2810ID
GCACCTACCGATTGAATGGTCCGGTGAAATCTTTGGATTTTTTTTTCGGTTGAGCAATTGACTGAGAGAGAGAGAAGTTGATTAAATCTTACCATTTAGAGGAAGGTGAAGTCGTAACAA
>MERGE2819ID
GCACCTACCGATTGAATGGTCCGGTGAAATGTATGGACTGCGGCAATGTCGCCGGTTTCGGGGACGTTACTGTGGGAAATTCATTAAACCTTACCATTTAGAGGAAGGTGAAGTCGTAAC
>MERGE2827ID
GCACCTACCGATTGAATGGTCCGGTGAAATGTTCGGACTGCGGCAATGTTCCTGTTTCGGGAACGCTGTCGTGGGAAGTTCCTTAAACCTTACCATTTAGAGGAAGGTGAAGTCGTAACA
>MERGE2828ID
GCACCTACCGATTGAATGGTCCGGTGAAATGTTCGGACTGCGGCAATGTTCTCGTCAGAGAACGCTGCTGTGGGAAGTTCCTTAAACCTTACCATTTAGAGGAAGGTGAAGTCGTAACAA
>MERGE2829ID
GCACCTACCGATTGAATGGTCCGGTGAAATGTTCGGACTGCGTCAATGTTCCTGTTTCGGGAACGCTGCCGTGGGAAGTTCCTTAAACCTTACCATTTAGAGGAAGGTGAAGTCGTAACA
>MERGE2831ID
GCACCTACCGATTGAATGGTCCGGTGAAATGTTTGGACCTGGCGATGCGACCTTCATTGGGAGCGTCGCTTGGGGAAGTTCATTGAACCTTATCATTTAGAGGAAGGTGAAGTCGTAACA
>MERGE2840ID
GCACCTACCGATTGAATGGTCCGGTGAAATTCTCGGACCCGAGCTTGCAATGTTAATTCGGAGCTTGCTTGGGAAAGTTAATTAAACCTTACCATTTAGAGGAAGGTGAAGTCGTAACAA
>MERGE2842ID
GCACCTACCGATTGAATGGTCCGGTGAAATTCTCGGACCCGAGCTTGCAATGTTGATTCGGAGCTTGCTTGGGAAAGTTAATTAAACCTTACCATTTAGAGGAAGGTGAAGTCGTAACAA
>MERGE2856ID
GCACCTACCGATTGAATGGTCCGGTGAAATTCTCGGACGCGGACTTGCAATGTTAATTCGGCGCTTGTCTGTGAAAGTTAATTAAACCTTACCATTTAGAGGAAGGTGAAGTCGTAACAA
>MERGE2884ID
GCACCTACCGATTGAATGGTCCGGTGAAATTCTCGGACGCGGACTTGCGATGTTAATTCGGAGCTTGACTGTGAAAGTTAATTAAACCTTACCATTTAGAGGAAGGTGAAGTCGTAACAA
>MERGE2910ID
GCACCTACCGATTGAATGGTCCGGTGAAATTCTCGGACGCGGACTTGCGATGTTAGTTCGGAGCTTGACTGTGAAAGTTAATTAAACCTTACCATTTAGAGGAAGGTGAAGTCGTAACAA
>MERGE2955ID
GCACCTACCGATTGAATGGTCCGGTGAAATTCTCGGACTCGAGCTTGCAATGTTCATTCGGAGCTTGCTTGGGAAAGTTAATTAAACCTTACCATTTAGAGGAAGGTGAAGTCGTAACAA
>MERGE2980ID
GCACCTACCGATTGAATGGTCCGGTGAAATTCTCGGACTCGAGCTTGCAATGTTCATTTGGAGCTTGCTTGGGAAAGTTAATTAAACCTTACCATTTAGAGGAAGGTGAAGTCGTAACAA
>MERGE2991ID
GCACCTACCGATTGAATGGTCCGGTGAAATTCTCGGACTGGGTCTCGCAATGTTAATTCGGAGCTTGATCTGGAAAGTTAATTAAACCTTACCATTTAGAGGAAGGTGAAGTCGTAACAA
>MERGE2992ID
GCACCTACCGATTGAATGGTCCGGTGAAATTCTCGGACTGTGGCTTTGTTTCCTTCATTGGAGACGTTGCTGTGGGAAGTTAATTAAACCTTATCATTTAGAGGAAGGTGAAGTCGTAAC
>MERGE2993ID
GCACCTACCGATTGAATGGTCCGGTGAAATTCTCGGACTTGAGCTCGCAATGTTAATTCGGAGCTTGCTCGGGAAAGTTAATTAAACCTTACCATTTAGAGGAAGGTGAAGTCGTAACAA
>MERGE3002ID
GCACCTACCGATTGAATGGTCCGGTGAAATTCTTGGACTGTGGCAATGTTCCCTTTATTGGGACGCTACCGCGGAAAGTGAATTAAACCTTACCATTTAGAGGAAGGTGAAGTCGTAACA
>MERGE3014ID
GCACCTACCGATTGAATGGTCCGGTGAAATTTCGGGACTAGTCATTCGCATTTTATTATGCTTATGATTGGGAACTTACTTAAACCTTATCATTTAGAGGAAGGTGAAGTCGTAACAAGG
>MERGE3024ID
GCACCTACCGATTGAATGGTCCGGTGAAATTTCGGGACTGACTCTTGGTGGTTCATTCTGCCTTGAGTTGGGAACTTACTTAAACCTTATCATTTAGAGGAAGGTGAAGTCGTAACAAGG
>MERGE3036ID
GCACCTACCGATTGAATGGTCCGGTGAAATTTCGGGACTGAGCGATCGTTGATTTATTTTGGCTTTTGCTTGGGAACTTACTTAAACCTTATCATTTAGAGGAAGGTGAAGTCGTAACAA
>MERGE3055ID
GCACCTACCGATTGAATGGTCCGGTGAAATTTCGGGACTGAGCGATTCTTGATTTATTTCGAGTTTTGCTTGGGAACTTACTTAAACCTTATCATTTAGAGGAAGGTGAAGTCGTAACAA
>MERGE3092ID
GCACCTACCGATTGAATGGTCCGGTGAAATTTCGGGACTGATCGTTTGGTGGTTTATTCTGCCTTACGATCGGGAACTTACTTAAACCTTATCATTTAGAGGAAGGTGAAGTCGTAACAA
>MERGE3110ID
GCACCTACCGATTGAATGGTCCGGTGAAATTTCGGGACTGATCTTTAGTGGTTTATTCTGCTTTTGATTGGGAACTTACTTAAACCTTATCATTTAGAGGAAGGTGAAGTCGTAACAAGG
>MERGE3131ID
GCACCTACCGATTGAATGGTCCGGTGAAATTTCGGGACTGATCTTTGGTGGTTTATTCTGCCTTTGATTGGGAACTTACTTAAACCTTATCATTTAGAGGAAGGTGAAGTCGTAACAAGG
>MERGE3143ID
GCACCTACCGATTGAATGGTCCGGTGAAATTTCGGGACTGGGCATTGGTGGTTTATTCTGCCTTTGCTCGGGAACTTACTTAAACCTTATCATTTAGAGGAAGGTGAAGTCGTAACAAGG
>MERGE3154ID
GCACCTACCGATTGAATGGTCCGGTGAAATTTCGGGATTGGGAGACTGTCGATTTATTTCGACTGTCTTCCGAGAACTTACTTAAACCTTATCATTTAGAGGAAGGTGAAGTCGTAACAA
>MERGE3156ID
GCACCTACCGATTGAATGGTCCGGTGAAATTTCGGGATTGGGAGATTGTCGATTTGTTTCGACTGTCTTCCGAGAACTTACTTGAACCTTATCATTTAGAGGAAGGTGAAGTCGTAACAA
>MERGE3158ID
GCACCTACCGATTGAATGGTCCGGTGAAATTTCGGGATTGGGAGATTGTTGATTTATTTCGACTGTCCTCCGAGAACTTACTTAAACCTTATCATTTAGAGGAAGGTGAAGTCGTAACAA
>MERGE3159ID
GCACCTACCGATTGAATGGTCCGGTGAAATTTCGGGATTGGGAGATTGTTGATTTATTTTGACTGTCTTCCGAGAACTTACTTAAACCTTATCATTTAGAGGAAGGTGAAGTCGTAACAA
>MERGE3174ID
GCACCTACCGATTGAATGGTCCGGTGAAATTTCGGGATTGGGCATTGGTGGTTTATTCTGCCTTTGCTCGAGAACTTACTTAAACCTTATCATTTAGAGGAAGGTGAAGTCGTAACAAGG
>MERGE3194ID
GCACCTACCGATTGAATGGTCCGGTGAAATTTTCGGACTCTGTATTTATTCTTTTATTAGGATTTTTACGGGGGAAGTTAAGTAAATCTTACCATTTAGAGGAAGGTGAAGTCGTAACAA
>MERGE3196ID
GCACCTACCGATTGAATGGTCCGGTGAAATTTTCGGACTGCGACAATGTCTCCTTTATTGGCGACGCTGTTGTGGGAAGTTACTTAAACCTTACCATTTAGAGGAAGGTGAAGTCGTAAC
>MERGE3200ID
GCACCTACCGATTGAATGGTCCGGTGAAATTTTCGGACTGCGGCAATGTCGCCGGTTTCGGGGACGCTGCTGTGGGAAGTTGCTTAAACCTTACCATTTAGAGGAAGGTGAAGTCGTAAC
>MERGE3202ID
GCACCTACCGATTGAATGGTCCGGTGAAATTTTCGGACTGCGGCAATGTCGCCGGTTTCGGGGACTATGCTGTGGGAAGTTAATTAAACCTTACCATTTAGAGGAAGGTGAAGTCGTAAC
>MERGE3205ID
GCACCTACCGATTGAATGGTCCGGTGAAATTTTCGGACTGCGGCAATGTCTCCTTCATTGGCGACGCTGCTGTGGGAAGTTACTTAAACCTTACCATTTAGAGGAAGGTGAAGTCGTAAC
>MERGE3219ID
GCACCTACCGATTGAATGGTCCGGTGAAATTTTCGGACTGCGGCAATGTTCCCCGGTTTCGGGGACGCTGCTGTGGGAAGTTGCTTAAACCTTACCATTTAGAGGAAGGTGAAGTCGTAA
>MERGE3232ID
GCACCTACCGATTGAATGGTCCGGTGAAATTTTCGGACTTTGGCAATTGTCCCTTCATTGGGACAGCTGCCGAGGGAAGTTAATTAAACCTTACCATTTAGAGGAAGGTGAAGTCGTAAC
>MERGE3233ID
GCACCTACCGATTGAATGGTCCGGTGAAATTTTCGGACTTTGGCAATTTTCCCTTTACTGGGAGAGCTGCCGAGGGAAGTTAATTAAACCTTACCATTTAGAGGAAGGTGAAGTCGTAAC
>MERGE3234ID
GCACCTACCGATTGAATGGTCCGGTGAAATTTTCGGATCGCAGCCGCTGCCTTCATTGGCGGCGGCAGTGAGAAGTCAATTAAACCTTACCATTTAGAGGAAGGTGAAGTCGTAACAAGG
>MERGE3235ID
GCACCTACCGATTGAATGGTCCGGTGAAATTTTCGGATCGCAGCCGCTGCCTTCATTGTGTGGCGGCAGTGAGAAGTCAATTAAACCTTACCATTTAGAGGAAGGTGAAGTCGTAACAAG
>MERGE3236ID
GCACCTACCGATTGAATGGTCCGGTGAAATTTTCGGATCGTGACCCCATCCTTCACGGGACGGGGGCACGAAAAGTTAATTAAACCTTACCATTTAGAGGAAGGTGAAGTCGTAACAAGG
>MERGE3242ID
GCACCTACCGATTGAATGGTCCGGTGAACCCTCTGGACCGAGACGCAGCTGGCAACGGCGGCGTTCTCGGGAAGTTGGGTAAACCTTACCATTTAGAGGAAGGTGAAGTCGTAACAAGGT
>MERGE3243ID
GCACCTACCGATTGAATGGTCCGGTGAACCCTCTGGACCGCGCTGTTGGGGGCAACTCTGGCAGTCGCGGGAAGTTGGGTAAACCTTACCATTTAGAGGAAGGTGAAGTCGTAACAAGGT
>MERGE3244ID
GCACCTACCGATTGAATGGTCCGGTGAACCCTTTGGACCGAGACTCTGCGAGGGCAACCGAGCGAGCTTTCGGGAAGCTGGGTAAACCTTACCATTTAGAGGAAGGTGAAGTCGTAACAA
>MERGE3245ID
GCACCTACCGATTGAATGGTCCGGTGAACCGTTCGGATTTGTTGGCATTTCCTTTACGGGAGATTCCAGCGGAGAAGTTCTGTAAACCTTACCATTTAGAGGAAGGTGAAGTCGTAACAA
>MERGE3246ID
GCACCTACCGATTGAATGGTCCGGTGAACTGTCAGGATCGAAGAAGAAGTTTCACGACGACTTCATCGAGAATTTCCGTAAACCTTACCATTTAGAGGAAGGTGAAGTCGTAACAAGGTT
>MERGE3249ID
GCACCTACCGATTGAATGGTCCGGTGAACTGTCAGGATCGAAGGAGAAGTTTCACGACGACTCTATCGAGAATTTCCGTAAACCTTACCATTTAGAGGAAGGTGAAGTCGTAACAAGGTT
>MERGE3250ID
GCACCTACCGATTGAATGGTCCGGTGAACTGTCAGGATCGAAGGATGAGTTTCACGACGAGTCTATCGAGAATTTCCGTAAACCTTACCATTTAGAGGAAGGTGAAGTCGTAACAAGGTT
>MERGE3251ID
GCACCTACCGATTGAATGGTCCGGTGAACTGTTAGGATCGAAGGAGAAGTTTCACGACGACTCTATCGAGAATTTCCGTAAACCTTACCATTTAGAGGAAGGTGAAGTCGTAACAAGGTT
>MERGE3252ID
GCACCTACCGATTGAATGGTCCGGTGAACTGTTAGGATTGAAGGAGAAGTTTCACGACGACTCTATCGAGAATTTCCGTAAACCTTACCATTTAGAGGAAGGTGAAGTCGTAACAAGGTT
>MERGE3253ID
GCACCTACCGATTGAATGGTCCGGTGAAGACTCGAGACTGTGGCCTGGCTCCTTTATTGGGGCTTGACCGCGGGAACTTGTCTAAACCTTATCATTTAGAGGAAGGTGAAGTCGTAACAA
>MERGE3261ID
GCACCTACCGATTGAATGGTCCGGTGAAGACTCGAGACTGTGGTCTGGCTCCTTTATTGGGGCTTGACCGCGGGAACTTGTCTAAACCTTATCATTTAGAGGAAGGTGAAGTCGTAACAA
>MERGE3263ID
GCACCTACCGATTGAATGGTCCGGTGAAGACTCGAGATTGTGGTCTAGCTCCTTCATTGGGGCTTGACCGCGAGAACCTGTCTAAACCTTATCATTTAGAGGAAGGTGAAGTCGTAACAA
>MERGE3264ID
GCACCTACCGATTGAATGGTCCGGTGAAGACTCGAGATTTTGGCTTAGTTGCTTAATTGTGATTAGACCGAGAGAACCTGTCTAAACCTTATCATTTAGAGGAAGGTGAAGTCGTAACAA
>MERGE3265ID
GCACCTACCGATTGAATGGTCCGGTGAAGACTCGAGATTTTGGTCTAGCTCCTTTATTGGGGCTTGACCGCGAGAACCTGTCTAAACCTTATCATTTAGAGGAAGGTGAAGTCGTAACAA
>MERGE3269ID
GCACCTACCGATTGAATGGTCCGGTGAAGACTCGGGACCGTGTTTGGATGTCTTTATTGATGTCTGATTATGGGAACTTGTCTGAACCTTATCATTTAGAGGAAGGTGAAGTCGTAACAA
>MERGE3270ID
GCACCTACCGATTGAATGGTCCGGTGAAGACTCGGGACTGTGGCCTGGCTCCTTCATTGGGGCTTGGCCGCGGGAACTTGTCTGAACCTTATCATTTAGAGGAAGGTGAAGTCGTAACAA
>MERGE3272ID
GCACCTACCGATTGAATGGTCCGGTGAAGACTCGGGATTGTAGCGTGGCTCCTTTATTGGTGCCTCGCCGCGAGAACTTGTCTAAACCTTATCATTTAGAGGAAGGTGAAGTCGTAACAA
>MERGE3273ID
GCACCTACCGATTGAATGGTCCGGTGAAGACTCGGGATTGTAGCGTGTCTCCTTTATTGGAGTCTCGCCGCGAGAACTTGTCTAAACCTTATCATTTAGAGGAAGGTGAAGTCGTAACAA
>MERGE3275ID
GCACCTACCGATTGAATGGTCCGGTGAAGACTCGGGATTGTGGTTAGGCTCCTTCATTGGGGCCTGACCGCGAGAACTTGTCTGAACCTTATCATTTAGAGGAAGGTGAAGTCGTAACAA
>MERGE3276ID
GCACCTACCGATTGAATGGTCCGGTGAAGACTCGGGATTGTGGTTTGGCTCCTTCATTGGGGCCTGACCGCGAGAACTTGTCTAAACCTTATCATTTAGAGGAAGGTGAAGTCGTAACAA
>MERGE3280ID
GCACCTACCGATTGAATGGTCCGGTGAAGCCTCCGGATCAGTTCGTTCCCTGCCTCGTGCTGGGGGATGCGCAGAGAAGTTGGCTGAACCTTACCATTTAGAGGAAGGTGAAGTCGTAAC
>MERGE3281ID
GCACCTACCGATTGAATGGTCCGGTGAAGCCTCCGGATCGGCCGTGTGTTGGCCTCGTGCCGACTGCGTCTGAGAAGTTGGCTAAACCTTACCATTTAGAGGAAGGTGAAGTCGTAACAA
>MERGE3282ID
GCACCTACCGATTGAATGGTCCGGTGAAGCCTCCGGATCTACGGTGCCACTGCTTCGGCGGAGGCATCGAGGAGAAGTTGGCTAAACCTTACCATTTAGAGGAAGGTGAAGTCGTAACAA
>MERGE3284ID
GCACCTACCGATTGAATGGTCCGGTGAAGCCTCCGGATCTGCTCGTCCTCTGCCTCGTGCGGAGGGCTGCTGGAGAAGTTGGCTAAACCTTACCATTTAGAGGAAGGTGAAGTCGTAACA
>MERGE3286ID
GCACCTACCGATTGAATGGTCCGGTGAAGCCTCCGGATTGGACGCGCTGGCCCTGCCAGACGGCCGAGAAGTTGGCTAAATCTTACCATTTAGAGGAAGGTGAAGTCGTAACAAGGTTTC
>MERGE3288ID
GCACCTACCGATTGAATGGTCCGGTGAAGCCTCGAGATTGTGACCAGTTTACTTTATTGTGAGTTGGTTGTGAGAACTTGTCTAAACCTTATCATTTAGAGGAAGGTGAAGTCGTAACAA
>MERGE3290ID
GCACCTACCGATTGAATGGTCCGGTGAAGCCTCGAGATTGTGGTTAGTTTCCTTTATTGGAAGTTAACCACGAGAACTTGTCTAAACCTTATCATTTAGAGGAAGGTGAAGTCGTAACAA
>MERGE3292ID
GCACCTACCGATTGAATGGTCCGGTGAAGCCTCGGGATCGTGGACTGGTTCCTTTATTGGAAGCTGACTGTGAGAACTTGTCTGAACCTTATCATTTAGAGGAAGGTGAAGTCGTAACAA
>MERGE3293ID
GCACCTACCGATTGAATGGTCCGGTGAAGCCTCGGGATTGCAGTTTAGTTCCTTTATTGGTACTTTACTGTGAGAACTTGTCTAAACCTTATCATTTAGAGGAAGGTGAAGTCGTAACAA
>MERGE3306ID
GCACCTACCGATTGAATGGTCCGGTGAAGCCTCGGGATTGCGGTTTAGTTCCTTTATTGGTACTTTACTGTGAGAACTTGCCTAAACCTTATCATTTAGAGGAAGGTGAAGTCGTAACAA
>MERGE3313ID
GCACCTACCGATTGAATGGTCCGGTGAAGCCTCGGGATTGCGGTTTAGTTCCTTTATTGGTACTTTACTGTGAGAACTTGTCTAAACCTTATCATTTAGAGGAAGGTGAAGTAGTAACAA
>MERGE3315ID
GCACCTACCGATTGAATGGTCCGGTGAAGCCTCGGGATTGCGGTTTAGTTCCTTTATTGGTACTTTACTGTGAGAACTTGTCTAAACCTTATCATTTAGAGGAAGGTGAAGTCGTAACAA
>MERGE3322ID
GCACCTACCGATTGAATGGTCCGGTGAAGCCTCGGGATTGCGGTTTAGTTCCTTTATTGGTACTTTACTGTGAGAACTTGTCTAAACCTTATCATTTAGAGGAGGGTGAAGTCGTAACAA
>MERGE3325ID
GCACCTACCGATTGAATGGTCCGGTGAAGCCTCGGGATTGCGGTTTAGTTCCTTTATTGGTACTTTACTGTGAGAACTTGTCTAAACCTTATTATTTAGAGGAAGGTGAAGTCGTAACAA
>MERGE3330ID
GCACCTACCGATTGAATGGTCCGGTGAAGCCTCGGGATTGCGGTTTAGTTCCTTTATTGGTACTTTACTGTGAGAACTTTTCTAAACCTTATCATTTAGAGGAAGGTGAAGTCGTAACAA
>MERGE3333ID
GCACCTACCGATTGAATGGTCCGGTGAAGCCTCGGGATTGCGGTTTAGTTCCTTTGTTGGTACTTTACTGTGAGAACTTGTCTAAACCTTATCATTTAGAGGAAGGTGAAGTCGTAACAA
>MERGE3335ID
GCACCTACCGATTGAATGGTCCGGTGAAGCCTCGGGATTGCGGTTTGGTTCCTTTATTGGTACTTTACTGTGAGAACTTGTCTAAACCTTATCATTTAGAGGAAGGTGAAGTCGTAACAA
>MERGE3336ID
GCACCTACCGATTGAATGGTCCGGTGAAGCCTCGGGATTGTGACCAGTGCCTCACGGTGTTGGTTGCGAGAACTTGTCTAAACCTTATCATTTAGAGGAAGGTGAAGTCGTAACAAGGTT
>MERGE3337ID
GCACCTACCGATTGAATGGTCCGGTGAAGCCTCGGGATTGTGACCAGTTTCCTTTATTGGGAGTTGGTTGCGAGAACTTGTCTAAACCTTATCATTTAGAGGAAGGTGAAGTCGTAACAA
>MERGE3338ID
GCACCTACCGATTGAATGGTCCGGTGAAGCCTCGGGATTGTGACCTCTGCCTTTATTGGTGTTGGTTGCGAGAACTTGTCTAAACCTTATCATTTAGAGGAAGGTGAAGTCGTAACAAGG
>MERGE3341ID
GCACCTACCGATTGAATGGTCCGGTGAAGCCTCGGGATTGTGACGAGTTCCCTTTATTGGGAGTTGGTCGCGAGAACTTGTCTAAACCTTATCATTTAGAGGAAGGTGAAGTCGTAACAA
>MERGE3343ID
GCACCTACCGATTGAATGGTCCGGTGAAGCCTCGGGATTGTGACTCATGTCCTTTATTGGGTGTTTGTCGCGAGAACTTGTCTAAACCTTATCATTTAGAGGAAGGTGAAGTCGTAACAA
>MERGE3344ID
GCACCTACCGATTGAATGGTCCGGTGAAGCCTCGGGATTGTGATGAGTCTCCTTTATTGGGGATTCGTTGCGAGAACTTGTCTAAACCTTATCATTTAGAGGAAGGTGAAGTCGTAACAA
>MERGE3345ID
GCACCTACCGATTGAATGGTCCGGTGAAGCCTCGGGATTGTGATGAGTTTCCTTCATTGGGAGTTTGTCGCGAGAACTTGTCTAAACCTTATCATTTAGAGGAAGGTGAAGTCGTAACAA
>MERGE3346ID
GCACCTACCGATTGAATGGTCCGGTGAAGCCTCGGGATTGTGATGAGTTTCCTTGATTGGAGTTTGTCGCGAGAACTTGTCTAAACCTTATCATTTAGAGGAAGGTGAAGTCGTAACAAG
>MERGE3347ID
GCACCTACCGATTGAATGGTCCGGTGAAGCCTCGGGATTGTGATGAGTTTCCTTTATTGGGAGTTTGTCGCGAGAACTTGTCTAAACCTTATCATTTAGAGGAAGGTGAAGTCGTAACAA
>MERGE3348ID
GCACCTACCGATTGAATGGTCCGGTGAAGCCTCGGGATTGTGATGAGTTTCCTTTATTGGGGATTTGTCGCGAGAACTTGTCTAAACCTTATCATTTAGAGGAAGGTGAAGTCGTAACAA
>MERGE3349ID
GCACCTACCGATTGAATGGTCCGGTGAAGCCTCGGGATTGTGATGGAATTTCTTCATTGAGACTCTGTCGCGAGAACTTGTCTAAACCTTATCATTTAGAGGAAGGTGAAGTCGTAACAA
>MERGE3350ID
GCACCTACCGATTGAATGGTCCGGTGAAGCCTCGGGATTGTGATGGAATTTCTTTATTGAGACTCTGTCGCGAGAACTTGTCTAAACCTTATCATTTAGAGGAAGGTGAAGTCGTAACAA
>MERGE3351ID
GCACCTACCGATTGAATGGTCCGGTGAAGCCTCGGGATTGTGATTAGTTTCCTTTATTGGAAGGTAGTTATGAGAACCTGTCTAAACCTTATCATTTAGAGGAAGGTGAAGTCGTAACAA
>MERGE3352ID
GCACCTACCGATTGAATGGTCCGGTGAAGCCTCGGGATTGTGATTAGTTTCCTTTATTGGAAGTTTGTCACGAGAACTTGTCTAAACCTTATCATTTAGAGGAAGGTGAAGTCGTAACAA
>MERGE3353ID
GCACCTACCGATTGAATGGTCCGGTGAAGCCTCGGGATTGTGATTAGTTTCCTTTATTGGGGATTTGTCGCGAGAACTTGTCTAAACCTTATCATTTAGAGGAAGGTGAAGTCGTAACAA
>MERGE3354ID
GCACCTACCGATTGAATGGTCCGGTGAAGCCTCGGGATTGTGATTGGTTCCCTTTATTGGGAGTCAGTTGCGAGAACCTGTCTAAACCTTATCATTTAGAGGAAGGTGAAGTCGTAACAA
>MERGE3355ID
GCACCTACCGATTGAATGGTCCGGTGAAGCCTCGGGATTGTGATTGGTTTCCTTTATTGGAAGTCAGTTGCGAGAACCTGTCTAAACCTTATCATTTAGAGGAAGGTGAAGTCGTAACAA
>MERGE3359ID
GCACCTACCGATTGAATGGTCCGGTGAAGCCTCGGGATTGTGGCCAGCTCGCTTCATTGGGGGTTGGTTGCGAGAACTTGTCTAAACCTTATCATTTAGAGGAAGGTGAAGTCGTAACAA
>MERGE3360ID
GCACCTACCGATTGAATGGTCCGGTGAAGCCTCGGGATTGTGGCCAGTTCACTTTATTGGGAGTTGGCTGCGAGAACTTGTCTAAACCTTATCATTTAGAGGAAGGTGAAGTCGTAACAA
>MERGE3361ID
GCACCTACCGATTGAATGGTCCGGTGAAGCCTCGGGATTGTGGCCAGTTCACTTTATTGGGAGTTGGCTGTGAGAACTTGTCTAAACCTTATCATTTAGAGGAAGGTGAAGTCGCAACAA
>MERGE3362ID
GCACCTACCGATTGAATGGTCCGGTGAAGCCTCGGGATTGTGGCCAGTTCACTTTATTGGGAGTTGGCTGTGAGAACTTGTCTAAACCTTATCATTTAGAGGAAGGTGAAGTCGTAACAA
>MERGE3367ID
GCACCTACCGATTGAATGGTCCGGTGAAGCCTCGGGATTGTGGCGAGCTCCCTTTATTGGGAGTTTGTTGCGAGAACTTGTCTAAACCTTATCATTTAGAGGAAGGTGAAGTCGTAACAA
>MERGE3369ID
GCACCTACCGATTGAATGGTCCGGTGAAGCCTCGGGATTGTGGCGAGTTCCCTTCATTGGGAGCTTGTCGCGAGAACTTGTCTAAACCTTATCATTTAGAGGAAGGTGAAGTCGTAACAA
>MERGE3370ID
GCACCTACCGATTGAATGGTCCGGTGAAGCCTCGGGATTGTGGCGAGTTCCCTTCATTGGGAGTTTGTCGCGAGAACTTGTCTAAACCTTATCATTTAGAGGAAGGTGAAGTCGTAACAA
>MERGE3371ID
GCACCTACCGATTGAATGGTCCGGTGAAGCCTCGGGATTGTGGCGAGTTCCCTTTATTGGGAGTTTGTCGCGAGAACTTGTCTAAACCTTATCATTTAGAGGAAGGTGAAGTCGTAACAA
>MERGE3374ID
GCACCTACCGATTGAATGGTCCGGTGAAGCCTCGGGATTGTGGCGAGTTCCCTTTATTGGGAGTTTGTTGCGAGAACTTGTCTAAACCTTATCATTTAGAGGAAGGTGAAGTCGTAACAA
>MERGE3376ID
GCACCTACCGATTGAATGGTCCGGTGAAGCCTCGGGATTGTGGCGAGTTTCCTTTATTGGGAGTTTGTCGCGAGAACTTGTCTAAACCTTATCATTTAGAGGAAGGTGAAGTCGTAACAA
>MERGE3377ID
GCACCTACCGATTGAATGGTCCGGTGAAGCCTCGGGATTGTGGCTGGTTTCCTTTATTGGAGATTAGTCGCGAGAACTTGTCTAAACCTTATCATTTAGAGGAAGGTGAAGTCGTAACAA
>MERGE3383ID
GCACCTACCGATTGAATGGTCCGGTGAAGCCTCGGGATTGTGGTCAGATTGCTTTATTGGAGTCTGACTGTGAGAACTTGTCTAAACCTTATCATTTAGAGGAAGGTGAAGTCGTAACAA
>MERGE3390ID
GCACCTACCGATTGAATGGTCCGGTGAAGCCTCGGGATTGTGGTCAGGTTGCTTTATTGGAATCTGACTATGAGAACCTGTCTAAACCTTATCATTTAGAGGAAGGTGAAGTCGTAACAA
>MERGE3391ID
GCACCTACCGATTGAATGGTCCGGTGAAGCCTCGGGATTGTGGTCAGGTTGCTTTATTGGAGCCTGACTGTGAGAACCTGTCTAAACCTTATCATTTAGAGGAAGGTGAAGTCGTAACAA
>MERGE3392ID
GCACCTACCGATTGAATGGTCCGGTGAAGCCTCGGGATTGTGGTCATGTTCCTTTATTGGATTGTGACTGTGAGAACTTGTCTAAACCTTATCATTTAGAGGAAGGTGAAGTCGTAACAA
>MERGE3393ID
GCACCTACCGATTGAATGGTCCGGTGAAGCCTCGGGATTGTGGTCTGGTTCCTTCATTGGGACCTGGCCGCGAGAACTTGTCTGAACCTTATCATTTAGAGGAAGGTGAAGTCGTAACAA
>MERGE3394ID
GCACCTACCGATTGAATGGTCCGGTGAAGCCTCGGGATTGTGGTTAGTTTCCTTTATTGGAAGGTAACCACGAGAACCTGTCTAAACCTTATCATTTAGAGGAAGGTGAAGTCGTAACAA
>MERGE3395ID
GCACCTACCGATTGAATGGTCCGGTGAAGCCTCGGGATTGTGGTTAGTTTCCTTTATTGGAAGTTAGTCGCGAGAACTTGTCTAAACCTTATCATTTAGAGGAAGGTGAAGTCGTAACAA
>MERGE3401ID
GCACCTACCGATTGAATGGTCCGGTGAAGCCTTCGGACCTTTGCGTCTTTTCCGTTTATTCGGATGCGTGGAGGGAAGTTGTATAAACCTTATCATTTAGAGGAAGGTGAAGTCGTAACA
>MERGE3403ID
GCACCTACCGATTGAATGGTCCGGTGAAGCCTTCGGACCTTTGCGTTTTTCCGTTTATTCGGATGCGTGGAGGGAAGTTGTATAAACCTTATCATTTAGAGGAAGGTGAAGTCGTAACAA
>MERGE3404ID
GCACCTACCGATTGAATGGTCCGGTGAAGCCTTGGGATTGCGGTTTAGTTCCTTTATTGGTACTTTACTGTGAGAACTTGTCTAAACCTTATCATTTAGAGGAAGGTGAAGTCGTAACAA
>MERGE3412ID
GCACCTACCGATTGAATGGTCCGGTGAAGCTTCGGGATTGTGGAATTGCTGATTTATTTCGGCTTTTCCGTGAGAACTTATCTAAACCTTATCATTTAGAGGAAGGTGAAGTCGTAACAA
>MERGE3417ID
GCACCTACCGATTGAATGGTCCGGTGAAGTCTCGGGATTGTGATCTGGTTCCTTCATTGGAGCTTTATCACGAGAACTTGCCTAAACCTTATCATTTAGAGGAAGGTGAAGTCGTAACAA
>MERGE3418ID
GCACCTACCGATTGAATGGTCCGGTGAAGTCTTCGGACCGAAGTGCATCCTTCGGGACAGCACAGCGGGAAGTTGAATAAACCTTACCATTTAGAGGAAGGTGAAGTCGTAACAAGGTTT
>MERGE3419ID
GCACCTACCGATTGAATGGTCCGGTGAAGTCTTCGGACCTAAGTACCGCTTTCGGGCAAGTACTCGGGGAAGTTGATTAAACCTTACCATTTAGAGGAAGGTGAAGTCGTAACAAGGTTT
>MERGE3432ID
GCACCTACCGATTGAATGGTCCGGTGAATTCTTCGGACCGTGGCGTCTGCCCCCTTTATTGGGGGCGTCGCTGTGGGAAGTTGATTAAACCTTACCATTTAGAGGAAGGTGAAGTCGTAA
>MERGE3433ID
GCACCTACCGATTGAATGGTCCGGTGAATTCTTCGGACCGTGGCTTTGGATCGTTTTCGGACGTGACGCTGCCGTGGGAAGTTGATTAAACCTTACCATTTAGAGGAAGGTGAAGTCGTA
>MERGE3434ID
GCACCTACCGATTGAATGGTCCGGTGAATTCTTCGGACCGTGGCTTTGTGTCGTTTTCGGACGAGACGTTGCCGTGGGAAGTTGATTAAACCTTACCATTTAGAGGAAGGTGAAGTCGTA
>MERGE3438ID
GCACCTACCGATTGAATGGTCCGGTGAATTCTTCGGACCGTGGTGTTGAATCGTTTTCGGACGAGACGATACCGTGGGAAGTTGATTAAACCTTACCATTTAGAGGAAGGTGAAGTCGTA
>MERGE3447ID
GCACCTACCGATTGAATGGTCCGGTGAATTCTTCGGACTGCGGCTTTGACTCGATTTCGGTCGAGGCGTTGCTGCGGGAAGTTGATTAAACCTTACCATTTAGAGGAAGGTGAAGTCGTA
>MERGE3450ID
GCACCTACCGATTGAATGGTCCGGTGAATTCTTCGGACTGTGGCATTGGCTCGGTTTCGGCCGAGACGCTGCCGTGGGAAGTTGTTTAAACCTTACCATTTAGAGGAAGGTGAAGTCGTA
>MERGE3451ID
GCACCTACCGATTGAATGGTCCGGTGAATTCTTCGGACTGTGGCGTTGGATCGTTTTCGGACGAGACTTTGCTGCGGGAAGTTGATTAAACCTTACCATTTAGAGGAAGGTGAAGTCGTA
>MERGE3470ID
GCACCTACCGATTGAATGGTCCGGTGAATTCTTCGGACTTTGACTCTGCTTCGTTTTCGGACGAGACGTTGTCGAGGGAAGTTGATTAAACCTTACCATTTAGAGGAAGGTGAAGTCGTA
>MERGE3487ID
GCACCTACCGATTGAATGGTCCGGTGAATTCTTCGGACTTTGGCTTTAGATCGTTTCTGACGAGACATTGCCGAGGAAAGTTGATTAAACCTTACCATTTAGAGGAAGGTGAAGTCGTAA
>MERGE3492ID
GCACCTACCGATTGAATGGTCCGGTGAATTCTTCGGATTGAGACATTGACTTACTTTCGGGTAAGACGTTGTCTTGAAAAGTGGATTAAACCTTATTGTTTAGAGGAAGGTGAAGTCGTA
>MERGE3495ID
GCACCTACCGATTGAATGGTCCGGTGAATTCTTCGGATTGAGACTTTGACTTACTTTCGGGTAAGACGTTGTCTTGAAAAGTGGATTAAACCTTATTGTTTAGAGGAAGGTGAAGTCGTA
>MERGE3500ID
GCACCTACCGATTGAATGGTCCGGTGAATTCTTCGGATTGTGATAATGAATTGTTTTCGAACAAAACGTTTTCGCGAAAAGTTGATTAAACCTTACCATTTAGAGGAAGGTGAAGTCGTA
>MERGE3501ID
GCACCTACCGATTGAATGGTCCGGTGAATTCTTCGGATTGTGATTATGAATTGTTTTCGAATAAAACATTTTCGCGAAAAGTTGATTAAACCTTACCATTTAGAGGAAGGTGAAGTCGTA
>MERGE3504ID
GCACCTACCGATTGAATGGTCCGGTGAATTCTTGGGATTGTGGCTTGGACTCGGCAACGAGACCTTGCCATGAGAACTTGTTTAAACCTTACCATTTAGAGGAAGGTGAAGTCGTAACAA
>MERGE3505ID
GCACCTACCGATTGAATGGTCCGGTGAATTCTTGGGATTGTGGCTTGGACTCGGCAACGAGACCTTGCCGTGAGAACTTGTTTAAACCTTACCATTTAGAGGAAGGTGAAGTCGTAACAA
>MERGE3507ID
GCACCTACCGATTGAATGGTCCGGTGAATTCTTGGGATTGTGGCTTGGACTCGTTTTCGGACGAAACCTTGCCGTGAGAACTTGTTTAAACCTTACCATTTAGAGGAAGGTGAAGTCGTA
>MERGE3512ID
GCACCTACCGATTGAATGGTCCGGTGAATTTCTCGGACTGTGGCAATGTCGCCTTCATTGGGGACGCTGCCGCGGGAAGTTAATTAAACCTTACCATTTAGAGGAAGGTGAAGTCGTAAC
>MERGE3514ID
GCACCTACCGATTGAATGGTCCGGTGAATTTCTCGGACTGTGGCAATGTCGCTTTCATTAGGGACGCTGCCGCGGGAAGTTAATTAAACCTTACCATTTAGAGGAAGGTGAAGTCGTAAC
>MERGE3518ID
GCACCTACCGATTGAATGGTCCGGTGAGAACTCCGGATTGCGGCTGCGGTCCTTTATTGGACTGCATGCTACGAGAAGCTGTTCAAACCTTACCATTTAGAGGAAGGTGAAGTCGTAACA
>MERGE3519ID
GCACCTACCGATTGAATGGTCCGGTGAGAACTCGGGATTGTGGTTTAGCTCCTTCATTGGGGCCTGACTGCGAGAACTTGTCCGAACCTTATCATTTAGAGGAAGGTGAAGTCGTAACAA
>MERGE3520ID
GCACCTACCGATTGAATGGTCCGGTGAGAACTCGGGATTGTGGTTTGGCTCCTTCATTGGGGCCTGACTGCGAGAACTTGTCCGAACCTTATCATTTAGAGGAAGGTGAAGTCGTAACAA
>MERGE3524ID
GCACCTACCGATTGAATGGTCCGGTGAGAACTTTGGACTCCGGGGCAGCAGGCTTCACGGCAGGCTGCACCCAGGGGAAGCTGTTCAAACCTTACCATTTAGAGGAAGGTGAAGTCGTAA
>MERGE3525ID
GCACCTACCGATTGAATGGTCCGGTGAGAACTTTGGACTCCGGGGCAGCAGGCTTCACGGCAGGCTGCATCCAGGGGAAGCTGTTCAAACCTTACCATTTAGAGGAAGGTGAAGTCGTAA
>MERGE3527ID
GCACCTACCGATTGAATGGTCCGGTGAGAACTTTGGACTCCGGGGCTGCAGGCTTCACGGCAGGCTGCACCCAGGGGAAGCTGTTCAAACCTTACCATTTAGAGGAAGGTGAAGTCGTAA
>MERGE3530ID
GCACCTACCGATTGAATGGTCCGGTGAGAATTTCGGACTGTGGCAACGTTGCTTCATTGGAGCGTCGCCGTGGGAAGTTATTCAAACCTTACCATTTAGAGGAAGGTGAAGTCGTAACAA
>MERGE3534ID
GCACCTACCGATTGAATGGTCCGGTGAGAATTTTGGACCGTGGCGAAGCAGGTTTAATTACAGGCTTTGTCCGTGGGAAGTTATTCAAACCTTACCATTTAGAGGAAGGTGAAGTCGTAA
>MERGE3541ID
GCACCTACCGATTGAATGGTCCGGTGAGAATTTTGGACTGCAGCTTAGTTGCTCGCAAGAGAAACTTTGCCGTGGGAAGTTATTCAAACCTTACCATTTAGAGGAAGGTGAAGTCGTAAC
>MERGE3549ID
GCACCTACCGATTGAATGGTCCGGTGAGAATTTTGGACTGCAGCTTAGTTGTTCGCAAGAAAAACTTTGCCGTGGGAAGTTATTCAAACCTTACCATTTAGAGGAAGGTGAAGTCGTAAC
>MERGE3556ID
GCACCTACCGATTGAATGGTCCGGTGAGAATTTTGGACTGTGGCGCAGCAGCTTTCACGAGAGGCTGCGCCGTGGGAAGTTATTCAAACCTTACCATTTAGAGGAAGGTGAAGTCGTAAC
>MERGE3558ID
GCACCTACCGATTGAATGGTCCGGTGAGAATTTTGGATTGTAGCATTGTAGTCCGAAAGGAAGACGATGCCATGAGAAGTTATTCAAACCTTACCATTTAGAGGAAGGTGAAGTCGTAAC
>MERGE3566ID
GCACCTACCGATTGAATGGTCCGGTGAGACTTTCGGACCACAGCGAAAGTTCGTTCATTCGAGCTTAGCATGCGGAAAGTTATTCAAACCTTACCATTTAGAGGAAGGTGAAGTCGTAAC
>MERGE3569ID
GCACCTACCGATTGAATGGTCCGGTGAGACTTTCGGACCGCAGCGAAAATTCGTTCATTCGAGCTTAGCATGCGGAAAGTTATTCAAACCTTACCATTTAGAGGAAGGTGAAGTCGTAAC
>MERGE3576ID
GCACCTACCGATTGAATGGTCCGGTGAGACTTTCGGACCGCAGCGAAAGTTCGTTCACTCGAGCTTAGCATGCGGAAAGTTATTCAAACCTTACCATTTAGAGGAAGGTGAAGTCGTAAC
>MERGE3594ID
GCACCTACCGATTGAATGGTCCGGTGAGACTTTCGGACCGCAGCGAAAGTTCGTTCATTCGAGCTTAGCATGCGGAAAGTTATTCAAACCTTACCATTTAGAGGAAGGTGAAGTCGTAAC
>MERGE3615ID
GCACCTACCGATTGAATGGTCCGGTGAGACTTTCGGACCGCAGCGAAAGTTCGTTCATTCGAGCTTAGCATGTGGAAAGTTATTCAAACCTTACCATTTAGAGGAAGGTGAAGTCGTAAC
>MERGE3662ID
GCACCTACCGATTGAATGGTCCGGTGAGATCCTCGGACTGCGACGACAATCTGGCAACAGATTTAGTTACGGAAAGTTGATCAAACCTTACCATTTAGAGGAAGGTGAAGTCGTAACAAG
>MERGE3683ID
GCACCTACCGATTGAATGGTCCGGTGAGATCCTCGGACTGCGACGACAATCTGGCAACAGATTTAGTTGCGGAAAGTTGATCAAACCTTACCATTTAGAGGAAGGTGAAGTCGTAACAAG
>MERGE3725ID
GCACCTACCGATTGAATGGTCCGGTGAGATCCTCGGACTGCGACGACGATCTGGCAACAGATTTAGTTGCGGAAAGTTGATCAAACCTTACCATTTAGAGGAAGGTGAAGTCGTAACAAG
>MERGE3752ID
GCACCTACCGATTGAATGGTCCGGTGAGATCCTCGGACTGCGATGACATTCTGGCAACAGAATTAATTGCGGAAAGTTGATCAAACCTTACCATTTAGAGGAAGGTGAAGTCGTAACAAG
>MERGE3758ID
GCACCTACCGATTGAATGGTCCGGTGAGATCCTCGGACTGCGATGACATTCTGGTAACAGAATTAATTGCGGAAAGTTGATCAAACCTTACCATTTAGAGGAAGGTGAAGTCGTAACAAG
>MERGE3766ID
GCACCTACCGATTGAATGGTCCGGTGAGATCCTCGGACTGCGTCGACATTTTGGAAACAAAATTAGATGCGGAAAGTTGATCAAACCTTACCATTTAGAGGAAGGTGAAGTCGTAACAAG
>MERGE3769ID
GCACCTACCGATTGAATGGTCCGGTGAGATCCTCGGACTGCGTCGACGTTCTGGCAACAGAATTAGGTGCGGAAAGTTGATCAAACCTTACCATTTAGAGGAAGGTGAAGTCGTAACAAG
>MERGE3801ID
GCACCTACCGATTGAATGGTCCGGTGAGATCCTCGGACTGCGTCGACGTTTTGGAAACAAAATTAGATGCGGAAAGTTGATCAAACCTTACCATTTAGAGGAAGGTGAAGTCGTAACAAG
>MERGE3834ID
GCACCTACCGATTGAATGGTCCGGTGAGATCCTCGGACTGCGTCGACGTTTTGGAAACAAAATTAGGTGCGGAAAGTTGATCAAACCTTACCATTTAGAGGAAGGTGAAGTCGTAACAAG
>MERGE3854ID
GCACCTACCGATTGAATGGTCCGGTGAGATCCTCGGACTGTGTCGACGTTTTGGAAACAAAATTAGATGCGGAAAGTTGATCAAACCTTACCATTTAGAGGAAGGTGAAGTCGTAACAAG
>MERGE3879ID
GCACCTACCGATTGAATGGTCCGGTGAGATCTTCGGACTCTAGCATTTCTGTCATTCATTTGAGAGAACGCCGGGGAAAGTTGATCAAACCTTACCATTTAGAGGAAGGTGAAGTCGTAA
>MERGE3881ID
GCACCTACCGATTGAATGGTCCGGTGAGATCTTCGGACTGTAGCAAATGTCTCCTTAATTGGCGATATTGCCGTGGAAAGTTGATCAAACCTTACCATTTAGAGGAAGGTGAAGTCGTAA
>MERGE3882ID
GCACCTACCGATTGAATGGTCCGGTGAGATCTTCGGACTGTAGCAAGCATCTCCTTCATTGGCGATCTTGCCGTGGAAAGTTGCTCAAACCTTACCATTTAGAGGAAGGTGAAGTCGTAA
>MERGE3886ID
GCACCTACCGATTGAATGGTCCGGTGAGATTTCGGGATCGAATGATTGTTGATTTATTTTGACTATTATTTGAGAACTTACTCAAACCTTATCATTTAGAGGAAGGTGAAGTCGTAACAA
>MERGE3887ID
GCACCTACCGATTGAATGGTCCGGTGAGATTTCGGGATCGAATGATTGTTGATTTATTTTGACTGTTATTTGAGAACTTACTCAAACCTTATCATTTAGAGGAAGGTGAAGTCGTAACAA
>MERGE3891ID
GCACCTACCGATTGAATGGTCCGGTGAGCCGTTCGGACTCGCTTGGGTTTCCTTTACGGGAAGCCCAGATGGGGAAGTTCTGCAAACCTTACCATTTAGAGGAAGGTGAAGTCGTAACAA
>MERGE3892ID
GCACCTACCGATTGAATGGTCCGGTGAGCCGTTCGGACTCGCTTGGGTTTCCTTTACGGGAGACCCAGATGGGGAAGTTCTGCAAACCTTACCATTTAGAGGAAGGTGAAGTCGTAACAA
>MERGE3895ID
GCACCTACCGATTGAATGGTCCGGTGAGCCGTTCGGACTCGCTTGGGTTTCCTTTACGGGAGGCCCAGATGGGGAAGTTCTGCAAACCTTACCATTTAGAGGAAGGTGAAGTCGTAACAA
>MERGE3915ID
GCACCTACCGATTGAATGGTCCGGTGAGCTGTCCGGACTGGCCGTCTGTTGCTTCATTGCGATGGGCAGCCGGGAAGTTCCGCAAACCTTATCATTTAGAGGAAGGTGAAGTCGTAACAA
>MERGE3923ID
GCACCTACCGATTGAATGGTCCGGTGAGGACCCGGGATTGTGGTTTAGCTCCTTCATTGGGGCCTGACTGCGAGAACTTGTCCGAACCTTATCATTTAGAGGAAGGTGAAGTCGTAACAA
>MERGE3925ID
GCACCTACCGATTGAATGGTCCGGTGAGGACTCGGAATTGTGGTTTAGCTCCTTCATTGGGGCCTGACTGCGAGAACTTGTCCGAACCTTATCATTTAGAGGAAGGTGAAGTCGTAACAA
>MERGE3926ID
GCACCTACCGATTGAATGGTCCGGTGAGGACTCGGGACTGTGGTTTAGCTCCTTCATTGGGGCCTGACTGCGAGAACTTGTCCGAACCTTATCATTTAGAGGAAGGTGAAGTCGTAACAA
>MERGE3927ID
GCACCTACCGATTGAATGGTCCGGTGAGGACTCGGGACTGTGGTTTGGCTCCTTCATTGGGGCCTGACCGCGGGAACTTGTCCAAACCTTATCATTTAGAGGAAGGTGAAGTCGTAACAA
>MERGE3930ID
GCACCTACCGATTGAATGGTCCGGTGAGGACTCGGGATTGCGGTTTAGCTCCTTCATTGGGGCCTGACTGCGAGAACTTGTCCGAACCTTATCATTTAGAGGAAGGTGAAGTCGTAACAA
>MERGE3932ID
GCACCTACCGATTGAATGGTCCGGTGAGGACTCGGGATTGTGGCTTGGTTCCTTCATTGGGACTTGGCCGCGAAAACTTGTCCGAACCTTATCATTTAGAGGAAGGTGAAGTCGTAACAA
>MERGE3934ID
GCACCTACCGATTGAATGGTCCGGTGAGGACTCGGGATTGTGGTTCAGCTCCTTCATTGGGGCCTGACTGCGAGAACTTGTCCGAACCTTATCATTTAGAGGAAGGTGAAGTCGTAACAA
>MERGE3935ID
GCACCTACCGATTGAATGGTCCGGTGAGGACTCGGGATTGTGGTTTAGCCCCTTCATTGGGGCCTGACTGCGAGAACTTGTCCGAACCTTATCATTTAGAGGAAGGTGAAGTCGTAACAA
>MERGE3936ID
GCACCTACCGATTGAATGGTCCGGTGAGGACTCGGGATTGTGGTTTAGCCTTTTCATTGGGGCCTGACTGCGAGAACTTGTCCGAACCTTATCATTTAGAGGAAGGTGAAGTCGTAACAA
>MERGE3937ID
GCACCTACCGATTGAATGGTCCGGTGAGGACTCGGGATTGTGGTTTAGCTACTTCATTGGGGCCTGACTGCGAGAACTTGTCCGAACCTTATCATTTAGAGGAAGGTGAAGTCGTAACAA
>MERGE3938ID
GCACCTACCGATTGAATGGTCCGGTGAGGACTCGGGATTGTGGTTTAGCTCCTTCATCGGGGCCTGACTGCGAGAACTTGTCCGAACCTTATCATTTAGAGGAAGGTGAAGTCGTAACAA
>MERGE3940ID
GCACCTACCGATTGAATGGTCCGGTGAGGACTCGGGATTGTGGTTTAGCTCCTTCATTGGGGCCTGACCGCGAGAACTTGTCCGAACCTTATCATTTAGAGGAAGGTGAAGTCGTAACAA
>MERGE3941ID
GCACCTACCGATTGAATGGTCCGGTGAGGACTCGGGATTGTGGTTTAGCTCCTTCATTGGGGCCTGACTGCGAGAACCTGTCCGAACCTTATCATTTAGAGGAAGGTGAAGTCGTAACAA
>MERGE3945ID
GCACCTACCGATTGAATGGTCCGGTGAGGACTCGGGATTGTGGTTTAGCTCCTTCATTGGGGCCTGACTGCGAGAACTTGCCCGAACCTTATCATTTAGAGGAAGGTGAAGTCGTAACAA
>MERGE3947ID
GCACCTACCGATTGAATGGTCCGGTGAGGACTCGGGATTGTGGTTTAGCTCCTTCATTGGGGCCTGACTGCGAGAACTTGTCCAAACCTTATCATTTAGAGGAAGGTGAAGTCGTAACAA
>MERGE3955ID
GCACCTACCGATTGAATGGTCCGGTGAGGACTCGGGATTGTGGTTTAGCTCCTTCATTGGGGCCTGACTGCGAGAACTTGTCCGAACCTTATCATTTAGAGGAAGGTGAAGTCATAACAA
>MERGE3956ID
GCACCTACCGATTGAATGGTCCGGTGAGGACTCGGGATTGTGGTTTAGCTCCTTCATTGGGGCCTGACTGCGAGAACTTGTCCGAACCTTATCATTTAGAGGAAGGTGAAGTCGCAACAA
>MERGE3957ID
GCACCTACCGATTGAATGGTCCGGTGAGGACTCGGGATTGTGGTTTAGCTCCTTCATTGGGGCCTGACTGCGAGAACTTGTCCGAACCTTATCATTTAGAGGAAGGTGAAGTCGTAACAA
>MERGE3959ID
GCACCTACCGATTGAATGGTCCGGTGAGGACTCGGGATTGTGGTTTAGCTCCTTCATTGGGGCCTGACTGCGAGAACTTGTCCGAACCTTATCATTTAGAGGAAGGTGAAGTGGTAACAA
>MERGE3960ID
GCACCTACCGATTGAATGGTCCGGTGAGGACTCGGGATTGTGGTTTAGCTCCTTCATTGGGGCCTGACTGCGAGAACTTGTCCGAACCTTATCATTTAGAGGAAGGTGGAGTCGTAACAA
>MERGE3963ID
GCACCTACCGATTGAATGGTCCGGTGAGGACTCGGGATTGTGGTTTAGCTCCTTCATTGGGGCCTGACTGCGAGAACTTGTCCGAACCTTATCATTTAGATGAAGGTGAAGTCGTAACAA
>MERGE3966ID
GCACCTACCGATTGAATGGTCCGGTGAGGACTCGGGATTGTGGTTTAGCTCCTTCATTGGGGCCTGACTGCGAGAACTTGTCCGAACCTTATCGTTTAGAGGAAGGTGAAGTCGTAACAA
>MERGE3970ID
GCACCTACCGATTGAATGGTCCGGTGAGGACTCGGGATTGTGGTTTAGCTCCTTCATTGGGGCCTGACTGCGAGAACTTGTCTGAACCTTATCATTTAGAGGAAGGTGAAGTCGTAACAA
>MERGE3973ID
GCACCTACCGATTGAATGGTCCGGTGAGGACTCGGGATTGTGGTTTAGCTCCTTCATTGGGGCCTGACTGTGAGAACTTGTCCGAACCTTATCATTTAGAGGAAGGTGAAGTCGTAACAA
>MERGE3974ID
GCACCTACCGATTGAATGGTCCGGTGAGGACTCGGGATTGTGGTTTAGCTCCTTCATTGGGGCCTGGCTGCGAGAACTTGTCCGAACCTTATCATTTAGAGGAAGGTGAAGTCGTAACAA
>MERGE3976ID
GCACCTACCGATTGAATGGTCCGGTGAGGACTCGGGATTGTGGTTTAGCTCCTTCATTGGGGCTTGACTGCGAGAACTTGTCCGAACCTTATCATTTAGAGGAAGGTGAAGTCGTAACAA
>MERGE3977ID
GCACCTACCGATTGAATGGTCCGGTGAGGACTCGGGATTGTGGTTTAGCTCCTTCATTTGGGCCTGACTGCGAGAACTTGTCCGAACCTTATCATTTAGAGGAAGGTGAAGTCGTAACAA
>MERGE3978ID
GCACCTACCGATTGAATGGTCCGGTGAGGACTCGGGATTGTGGTTTAGCTCCTTCGTTGGGGCCTGACTGCGAGAACTTGTCCGAACCTTATCATTTAGAGGAAGGTGAAGTCGTAACAA
>MERGE3980ID
GCACCTACCGATTGAATGGTCCGGTGAGGACTCGGGATTGTGGTTTAGCTCTTTCATTGGGGCCTGACTGCGAGAACTTGTCCGAACCTTATCATTTAGAGGAAGGTGAAGTCGTAACAA
>MERGE3981ID
GCACCTACCGATTGAATGGTCCGGTGAGGACTCGGGATTGTGGTTTAGTTCCTTCATTGGGGCCTGACTGCGAGAACTTGTCCGAACCTTATCATTTAGAGGAAGGTGAAGTCGTAACAA
>MERGE3984ID
GCACCTACCGATTGAATGGTCCGGTGAGGACTCGGGATTGTGGTTTGGCTCCTTCATTGGGGCCTGACCGCGAGAACTTGTCCAAACCTTATCATTTAGAGGAAGGTGAAGTCGTAACAA
>MERGE3988ID
GCACCTACCGATTGAATGGTCCGGTGAGGACTCGGGATTGTGGTTTGGCTCCTTCATTGGGGCCTGACCGCGAGAACTTGTCCGAACCTTATCATTTAGAGGAAGGTGAAGTCGTAACAA
>MERGE3991ID
GCACCTACCGATTGAATGGTCCGGTGAGGACTCGGGATTGTGGTTTGGCTCCTTCATTGGGGCCTGACCGTGAGAACTTGTCCGAACCTTATCATTTAGAGGAAGGTGAAGTCGTAACAA
>MERGE3992ID
GCACCTACCGATTGAATGGTCCGGTGAGGACTCGGGATTGTGGTTTGGCTCCTTCATTGGGGCCTGACTGCGAGAACTTGTCCGAACCTTATCATTTAGAGGAAGGTGAAGTCGTAACAA
>MERGE3993ID
GCACCTACCGATTGAATGGTCCGGTGAGGACTCGGGATTGTGGTTTGGCTCCTTCATTGGGGCCTGACTGTGAGAACTTGTCCAAACCTTATCATTTAGAGGAAGGTGAAGTCGTAACAA
>MERGE3997ID
GCACCTACCGATTGAATGGTCCGGTGAGGACTCGGGATTGTGGTTTGGCTCCTTCATTGGGGCTAGGCTGCGAGAACTTGTCCGAACCTTATCATTTAGAGGAAGGTGAAGTCGTAACAA
>MERGE3998ID
GCACCTACCGATTGAATGGTCCGGTGAGGACTCGGGATTGTGGTTTGGCTTCTTCATTGGGGCCATACCGTGAGAACTTGTCCGAACCTTATCATTTAGAGGAAGGTGAAGTCGTAACAA
>MERGE4000ID
GCACCTACCGATTGAATGGTCCGGTGAGGACTCGGGGTTGTGGTTTAGCTCCTTCATTGGGGCCTGACTGCGAGAACTTGTCCGAACCTTATCATTTAGAGGAAGGTGAAGTCGTAACAA
>MERGE4001ID
GCACCTACCGATTGAATGGTCCGGTGAGGACTCGTGATTGTGGTTTAGCTCCTTCATTGGGGCCTGACTGCGAGAACTTGTCCGAACCTTATCATTTAGAGGAAGGTGAAGTCGTAACAA
>MERGE4005ID
GCACCTACCGATTGAATGGTCCGGTGAGGACTTTGGACCGTGGAGTCGCAGCTTTAATTAGAGGCCTCTTCCATGGGAAGTCGTTCAAACCTTACCATTTAGAGGAAGGTGAAGTCGTAA
>MERGE4006ID
GCACCTACCGATTGAATGGTCCGGTGAGGACTTTGGACCGTGGAGTCGCAGCTTTCATTAGAGGCCTCTTCCATGGGAAGTCGTTCAAACCTTACCATTTAGAGGAAGGTGAAGTCGTAA
>MERGE4020ID
GCACCTACCGATTGAATGGTCCGGTGAGGAGTCGAGATTGTGGATTAGCTCCTTTATTGGGGCTTATCCACGAGAACCTCTCCAAACCTTATCATTTAGAGGAAGGTGAAGTCGTAACAA
>MERGE4024ID
GCACCTACCGATTGAATGGTCCGGTGAGGAGTCGAGATTGTGGATTAGCTCCTTTATTGGGGCTTATCCGCGAGAACCTCTCCAAACCTTATCATTTAGAGGAAGGTGAAGTCGTAACAA
>MERGE4027ID
GCACCTACCGATTGAATGGTCCGGTGAGGAGTCGAGATTGTGGATTAGCTCCTTTATTGGGGCTTATCCGCGAGAACCTCTCCAAACCTTATCATTTAGAGGAAGGTGAAGTCTTAACAA
>MERGE4028ID
GCACCTACCGATTGAATGGTCCGGTGAGGAGTCGAGATTGTGGATTAGCTCCTTTATTGGGGCTTATCCGCGAGAACCTCTCCAAACCTTATCATTTAGAGGAAGGTGAAGTTGTAACAA
>MERGE4033ID
GCACCTACCGATTGAATGGTCCGGTGAGGAGTCGAGATTGTGGATTAGCTCCTTTATTGGGGCTTTTCCGCGAGAACCTCTCCAAACCTTATCATTTAGAGGAAGGTGAAGTCGTAACAA
>MERGE4038ID
GCACCTACCGATTGAATGGTCCGGTGAGGAGTCGAGATTGTGGCTTGGTTCCTTTATTGGGACTTGGCCGCGAAAACTTTTCCGAACCTTATCATTTAGAGGAAGGTGAAGTCGTAACAA
>MERGE4043ID
GCACCTACCGATTGAATGGTCCGGTGAGGATTCGGGATTGTGGTTTAGCTCCTTCATTGGGGCCTGACTGCGAGAACTTATCCGAACCTTATCATTTAGAGGAAGGTGAAGTCGTAACAA
>MERGE4046ID
GCACCTACCGATTGAATGGTCCGGTGAGGCCTCGGGACTGTGATGGGCTCCCTTTATTGGGGGTCCGTTGCGGGAACCTGTCCAAACCTTATCATTTAGAGGAAGGTGAAGTCGTAACAA
>MERGE4047ID
GCACCTACCGATTGAATGGTCCGGTGAGGCCTCGGGACTGTGGTCTCTTTCTTTTATTAGGAGGAGATCGCGGGAACTTGTCCAAACCTTATCATTTAGAGGAAGGTGAAGTCGTAACAA
>MERGE4048ID
GCACCTACCGATTGAATGGTCCGGTGAGGCCTCGGGACTGTGGTTTCTTTCCTTCATTGGGAGGAGATCGCGGGAACTTGTCCAAACCTTATCATTTAGAGGAAGGTGAAGTCGTAACAA
>MERGE4050ID
GCACCTACCGATTGAATGGTCCGGTGAGGCCTCGGGATTGTGGACACGTTCCTTAATTGGGGTGTGACCACGAGAACTTGTCCAAACCTTATCATTTAGAGGAAGGTGAAGTCGTAACAA
>MERGE4054ID
GCACCTACCGATTGAATGGTCCGGTGAGGCCTCGGGATTGTGGCCAGTTCACTTTATTGGGAGTTGGCTGTGAGAACTTGTCCAAACCTTATCATTTAGAGGAAGGTGAAGTCGTAACAA
>MERGE4058ID
GCACCTACCGATTGAATGGTCCGGTGAGGCCTCGGGATTGTGGTCTGGTTGCTTTATTGGAACCTGACTGTGAGAACCTGTCCAAACCTTATCATTTAGAGGAAGGTGAAGTCGTAACAA
>MERGE4059ID
GCACCTACCGATTGAATGGTCCGGTGAGGCCTCGGGATTGTGGTCTTTTTCTTAATTGGAACTGACCGTGAGAACTTGTCCAAACCTTATCATTTAGAGGAAGGTGAAGTCGTAACAAGG
>MERGE4062ID
GCACCTACCGATTGAATGGTCCGGTGAGGCCTCGGGATTGTGGTTTCTTTCCTTCATTGGAGAGAGATCGCGAGAACCTGTCCAAACCTTATCATTTAGAGGAAGGTGAAGTCGTAACAA
>MERGE4063ID
GCACCTACCGATTGAATGGTCCGGTGAGGCCTCGGGATTTTTGCAGTGAAGTTTATTCTGATCTGCGAGGAGAACTTGTCCAAACCTTATCATTTAGAGGAAGGTGAAGTCGTAACAAGG
>MERGE4065ID
GCACCTACCGATTGAATGGTCCGGTGAGGCTCTTGGACCGCGGCTTATGTTTCCTTCATTGGAGACATAGTTGCGGGAAGTTATCCAAACCTTACCATTTAGAGGAAGGTGAAGTCGTAA
>MERGE4073ID
GCACCTACCGATTGAATGGTCCGGTGAGGTCTCAGGACTTTTGTTGTGAGATTTATTTCGATCAACGAGAGGAATTTGCCCAAACCTTATCATTTAGAGGAAGGTGAAGTCGTAACAAGG
>MERGE4117ID
GCACCTACCGATTGAATGGTCTGATGAAGACTCTGGACAGTGACCTTGAATTGCTTGCAATTTATAGTCGTTGGAAGTTGTCTAAATCCTGTCATTTAGAGGAAGGTGAAGTCGTAACAA
>MERGE4118ID
GCACCTACCGATTGAATGGTCTGATGAAGACTCTGGATAGTGACATTTGATTGCTTGCAATTAATAGTCGTTAGAAGTTGTCTAAATCCTGTCATTTAGAGGAAGGTGAAGTCGTAACAA
>MERGE4119ID
GCACCTACCGATTGAATGGTCTGATGAAGACTCTGGATAGTGACCTTTGATTGCTTGCAATTAATAGTTGTTAGAAGTTGTCTAAATCCTGTCATTTAGAGGAAGGTGAAGTCGTAACAA
>MERGE4120ID
GCACCTACCGATTGAATGGTCTGATGAAGACTCTGGATAGTGACCTTTGTTTGCTTGCAAATAATAGTTATTAGAAGTTGTCTAAATCCTGTCATTTAGAGGAAGGTGAAGTCGTAACAA
>MERGE4121ID
GCACCTACCGATTGAATGGTCTGATGAAGACTCTGGATAGTGACTTTTGATTGCTTGCAATTAATAGTCGTTAGAAGTTGTCTAAATCCTGTCATTTAGAGGAAGGTGAAGTCGTAACAA
>MERGE4128ID
GCACCTACCGATTGAATGGTCTGGTGAAAATCTCGGACACGGACTCGCGATGTTAATTCGGAGCTTGACTGTGAAAGTTATTTAAACCCTACCATTTAGAGGAAGGTGAAGTCGTAACAA
>MERGE4130ID
GCACCTACCGATTGAATGGTCTGGTGAAAATCTCGGACCGGGTCTCGCAATGTTAATTCGGAGCTTGATCTGGAAAGTTATTTAAACCCTACCATTTAGAGGAAGGTGAAGTCGTAACAA
>MERGE4135ID
GCACCTACCGATTGAATGGTCTGGTGAAAATCTCGGACGCGGACTCGCAATGTTAATTCGGAGCTTGACTGTGAAAGTTATTTAAACCCTACCATTTAGAGGAAGGTGAAGTCGTAACAA
>MERGE4141ID
GCACCTACCGATTGAATGGTCTGGTGAAAATCTCGGACGCGGACTCGCGATGTTAATTCGGAGCTTGACTGTGAAAGTTATTTAAACCCTACCACTTAGAGGAAGGTGAAGTCGTAACAA
>MERGE4144ID
GCACCTACCGATTGAATGGTCTGGTGAAAATCTCGGACGCGGACTCGCGATGTTAATTCGGAGCTTGACTGTGAAAGTTATTTAAACCCTACCATTTAGAGGAAGGTGAAGTCGTAACAA
>MERGE4163ID
GCACCTACCGATTGAATGGTCTGGTGAAAATCTCGGACGCGGACTCGTGATGTTAATTCGGAGCTTGACTGTGAAAGTTATTTAAACCCTACCATTTAGAGGAAGGTGAAGTCGTAACAA
>MERGE4164ID
GCACCTACCGATTGAATGGTCTGGTGAAAATCTCGGACGCGGACTTGCGATGTTAATTCGGAGCTTGACTGTGAAAGTTATTTAAACCCTACCATTTAGAGGAAGGTGAAGTCGTAACAA
>MERGE4165ID
GCACCTACCGATTGAATGGTCTGGTGAAAATCTCGGACGTGGACTCGCGATGTTAATTCGGAGCTTGACTGTGAAAGTTATTTAAACCCTACCATTTAGAGGAAGGTGAAGTCGTAACAA
>MERGE4171ID
GCACCTACCGATTGAATGGTCTGGTGAAATTCGGGGACCGCCTTTTAATGGTTCGTTCTGTTTTAAGATGGGAACTCACTTGAACCCTATCATTTAGAGGAAGGTGAAGTCGTAACAAGG
>MERGE4172ID
GCACCTACCGATTGAATGGTCTGGTGAAATTCGGGGACCGCCTTTTAATGGTTCGTTCTGTTTTAAGATGGGAACTGACTTGAACCCTATCATTTAGAGGAAGGTGAAGTCGTAACAAGG
>MERGE4173ID
GCACCTACCGATTGAATGGTCTGGTGAAATTCGGGGACCGCCTTTTAATGGTTTGCTCTGTTTTAAGATGGGAACTGACTTGAACCCTATCATTTAGAGGAAGGTGAAGTCGTAACAAGG
>MERGE4177ID
GCACCTACCGATTGAATGGTCTGGTGAAATTCGGGGACTGGCCCTTGGTGGTTCATTCTGCCTTGGGCTGGGAACTGACTTGAACCCTATCATTTAGAGGAAGGTGAAGTCGTAACAAGG
>MERGE4185ID
GCACCTACCGATTGAATGGTGCGGTGAAATCTTTGGACCATGATTTTCTTTTGCTTTCGGGCAAGATATTTTCGCGGGAAGTTGATTAAACCTTATCATTTAGAGGAAGGTGAAGTCGTA
>MERGE4188ID
GCACCTACCGATTGAATGGTGCGGTGAAATCTTTGGACCGTGACTTTGTTTGACTTCCGGGTCAAACGTTGTTGTGGGAAATTGATTAAACCTTACCATTTAGAGGAAGGTGAAGTCGTA
>MERGE4204ID
GCACCTACCGATTGAATGGTTCAGTGAGTTGTAGGGACCGTGGCTGAGTCACCTTTATTGGAGACACTGCCGTGGGAACTACTGCAAACTTCATCATTTAGAGGAAGGTGAAGTCGTAAC
>MERGE4212ID
GCACCTACCGATTGAATGGTTCAGTGAGTTGTAGGGACCGTGGCTGAGTCACCTTTATTGGAGACACTGCTGTGGGAACTACTGCAAACTTCATCATTTAGAGGAAGGTGAAGTCGTAAC
>MERGE4219ID
GCACCTACCGATTGAATGGTTCGATGAAATCCTCGGACTTTGGCACGCAAGCCTCACGGCGAACGTGCCGGGGGAAGTTGCTTAAATCTCATCATTTAGAGGAAGGTGAAGTCGTAACAA
>MERGE4220ID
GCACCTACCGATTGAATGGTTCGATGAAATCTTGGGATTCTTGCGTGGCGGAGTTCTGCTCTGCCGCGCAAGGAGAACTTGCTTGAATCTCATCATTTAGAGGAAGGTGAAGTCGTAACA
>MERGE4245ID
GCACCTACCGATTGAATGGTTCGGTGAAAAATTCAGACTGCGACCCCGACTCCTTAATTGGTGACGGGGCTGCGGGAAGATTTTTAAACCTCATCATTTAGAGGAAGGTGAAGTCGTAAC
>MERGE4246ID
GCACCTACCGATTGAATGGTTCGGTGAAAAATTCAGACTGTAACTACGTCCACTTTATTGAGGATGCTGTCGCGGAAAGATTTTTAAACCTCATCATTTAGAGGAAGGTGAAGTCGTAAC
>MERGE4247ID
GCACCTACCGATTGAATGGTTCGGTGAAAAATTCAGACTGTAACTCCGTCTTCTTCATTGAGGACGTTGTCGCGGAAAGACTTTTAAACCTCATCATTTAGAGGAAGGTGAAGTCGTAAC
>MERGE4252ID
GCACCTACCGATTGAATGGTTCGGTGAAAAATTCGGACTGCGACCCCGACTCCTTAATTGGTGACGGGGCTGCGGGAAGATTTTTAAACCTCATCATTTAGAGGAAGGTGAAGTCGTAAC
>MERGE4256ID
GCACCTACCGATTGAATGGTTCGGTGAAAACCTCGGACTGCGGCCTGGATGCCTCCGGGCAACCTGGCTGCAGGAAGTTGTTTAAACCTCATCATTTAGAGGAAGGTGAAGTCGTAACAA
>MERGE4258ID
GCACCTACCGATTGAATGGTTCGGTGAAAACCTCGGACTGCGGCCTGGATGCCTCCGGGCAACCTGGCTGCCGGAAGTTGTTTAAACCTCATCATTTAGAGGAAGGTGAAGTCGTAACAA
>MERGE4261ID
GCACCTACCGATTGAATGGTTCGGTGAAAATCTCAGACTGCGGCTTGGATGCCTTCGGGCAACCAGGCTGTGGAAAGTTGTTTAAACCTCATCATTTAGAGGAAGGTGAAGTCGTAACAA
>MERGE4263ID
GCACCTACCGATTGAATGGTTCGGTGAAAATCTCGGACCGCGGCTTCTTTTGCCTTGTGCATTAGATTCGTGGGAAGTTGTTTAAACCTCATCATTTAGAGGAAGGTGAAGTCGTAACAA
>MERGE4266ID
GCACCTACCGATTGAATGGTTCGGTGAAAATCTCGGACCGCGGCTTGGATGCCTTCGGGCAACCTCGCTGTGGAAAGTTGTTTAAACCTCATCATTTAGAGGAAGGTGAAGTCGTAACAA
>MERGE4269ID
GCACCTACCGATTGAATGGTTCGGTGAAAATCTCGGACTGCGACTCGGATGCTTTCGGGCAACCGAGCTGTGGAAAGTTGTTTAAACCTCATCATTTAGAGGAAGGTGAAGTCGTAACAA
>MERGE4271ID
GCACCTACCGATTGAATGGTTCGGTGAAAATCTCGGACTGCGACTTGGATGCCTTCGGGCAACCAGGCTGAGGAAAGTTGTTTAAACCTCATCATTTAGAGGAAGGTGAAGTCGTAACAA
>MERGE4272ID
GCACCTACCGATTGAATGGTTCGGTGAAAATCTCGGACTGCGACTTGGATGCCTTCGGGCAACCAGGCTGTGGAAAGTTGTTTAAACCTCATCATTTAGAGGAAGGTGAAGTCGTAACAA
>MERGE4273ID
GCACCTACCGATTGAATGGTTCGGTGAAAATCTCGGACTGCGGCCCGGATGCTTTCGGGCAACCGAGCTGTGGAAAGTTGTTTAAACCTCATCATTTAGAGGAAGGTGAAGTCGTAACAA
>MERGE4275ID
GCACCTACCGATTGAATGGTTCGGTGAAAATCTCGGACTGCGGCTCGGATGCTTTCGGGCAACCGAGCTGTGGAAAGTTGTTTAAACCTCATCATTTAGAGGAAGGTGAAGTCGTAACAA
>MERGE4277ID
GCACCTACCGATTGAATGGTTCGGTGAAAATCTCGGACTGCGGCTGAGATGCTTTCGGGCAACTTAGCTGTGGAAAGTTGTTTAAACCTCATCATTTAGAGGAAGGTGAAGTCGTAACAA
>MERGE4278ID
GCACCTACCGATTGAATGGTTCGGTGAAAATCTCGGACTGCGGCTGGGATGCTTTCGGGCAACCGAGCTGTGGAAAGTTGTTTAAACCTCATCATTTAGAGGAAGGTGAAGTCGTAACAA
>MERGE4286ID
GCACCTACCGATTGAATGGTTCGGTGAAAATCTCGGACTGCGGCTTGGATGCCCTCGGGCAACCAGGCTGTGGAAAGTTGTTTAAACCTCATCATTTAGAGGAAGGTGAAGTCGTAACAA
>MERGE4287ID
GCACCTACCGATTGAATGGTTCGGTGAAAATCTCGGACTGCGGCTTGGATGCCTCCGGGCAACCTCGCTGTGGAAAGTTGTTTAAACCTCATCATTTAGAGGAAGGTGAAGTCGTAACAA
>MERGE4295ID
GCACCTACCGATTGAATGGTTCGGTGAAAATCTCGGACTGCGGCTTGGATGCCTTCGGGCAACCAGGCTGTGGAAAGTTATTTAAACCTCATCATTTAGAGGAAGGTGAAGTCGTAACAA
>MERGE4301ID
GCACCTACCGATTGAATGGTTCGGTGAAAATCTCGGACTGCGGCTTGGATGCCTTCGGGCAACCAGGCTGTGGAAAGTTGTTTAAACCTCATCATTTAGAGGAAGGTGAAGTCGTAACAA
>MERGE4305ID
GCACCTACCGATTGAATGGTTCGGTGAAAATCTCGGACTGCGGCTTGGATGCCTTCGGGCAACCAGGCTGTGGAAAGTTGTTTAAACCTCATCATTTGGAGGAAGGTGAAGTCGTAACAA
>MERGE4309ID
GCACCTACCGATTGAATGGTTCGGTGAAAATCTCGGACTGCGGCTTGGATGCCTTCGGGCAACCATGCTGTGGAAAGTTGTTTAAACCTCATCATTTAGAGGAAGGTGAAGTCGTAACAA
>MERGE4310ID
GCACCTACCGATTGAATGGTTCGGTGAAAATCTCGGACTGCGGCTTGGATGCCTTCGGGCAACCGGGCTGTGGAAAGTTGTTTAAACCTCATCATTTAGAGGAAGGTGAAGTCGTAACAA
>MERGE4311ID
GCACCTACCGATTGAATGGTTCGGTGAAAATCTCGGACTGCGGCTTGGATGCCTTCGGGCAACCTCGCTGTGGAAAGTTGTTTAAACCTCATCATTTAGAGGAAGGTGAAGTCGTAACAA
>MERGE4313ID
GCACCTACCGATTGAATGGTTCGGTGAAAATCTCGGACTGCGGGTTGGATGCCTTCGGGCAACCAGGCTGTGGAAAGTTGTTTAAACCTCATCATTTAGAGGAAGGTGAAGTCGTAACAA
>MERGE4316ID
GCACCTACCGATTGAATGGTTCGGTGAAAATCTCGGACTGCGTCTTGGATGCCTTCGGGCAACCAGGGTGCGGAAAGTTGTTTAAACCTCATCATTTAGAGGAAGGTGAAGTCGTAACAA
>MERGE4319ID
GCACCTACCGATTGAATGGTTCGGTGAAAATCTCGGACTGTGGCTGGGATGCCTTCGGGCAACCTAGCTGTGGAAAGTTGTTTAAACCTCATCATTTAGAGGAAGGTGAAGTCGTAACAA
>MERGE4320ID
GCACCTACCGATTGAATGGTTCGGTGAAAATCTCGGACTGTGGCTTGGATGCCTTCGGGCAACCAGGCTGTGGAAAGTTGTTTAAACCTCATCATTTAGAGGAAGGTGAAGTCGTAACAA
>MERGE4321ID
GCACCTACCGATTGAATGGTTCGGTGAAAATCTCGGACTGTGGTTCGGATGCCTTCGGGCAACTGAGCTGTGGAAAGTTGTTTAAACCTCATCATTTAGAGGAAGGTGAAGTCGTAACAA
>MERGE4326ID
GCACCTACCGATTGAATGGTTCGGTGAAAATTCCAGACTGTAACCTTGTTCTCTTAATTGAGGACGGGCCGCGGAAAGTTATTTAAACCTCATCATTTAGAGGAAGGTGAAGTCGTAACA
>MERGE4327ID
GCACCTACCGATTGAATGGTTCGGTGAAAATTCCGGACTGCAGCTTCGCTTTCTTCATTGAAGGTGTTGCCGCGGAAAGTTATTTAAACCTCATCATTTAGAGGAAGGTGAAGTCGTAAC
>MERGE4332ID
GCACCTACCGATTGAATGGTTCGGTGAAAATTCTGGACTGCAACCTTGCTTTCTTCATTGAAGGCGGGGCCGCGGAAAGTTATTTAAACCTCATCATTTAGAGGAAGGTGAAGTCGTAAC
>MERGE4335ID
GCACCTACCGATTGAATGGTTCGGTGAAAATTTCGGACCGTGGATCAGATGCTTTCGGGCAACTGGACCGTGGAAAGTTGTTTAAACCTCATCATTTAGAGGAAGGTGAAGTCGTAACAA
>MERGE4337ID
GCACCTACCGATTGAATGGTTCGGTGAAAATTTCGGACTACCAATAAAATATCTTTATTGATATTTTATCAGTGGGAAGTTATTTTAACCTCATCATTTAGAGGAAGGTGAAGTCGTAAC
>MERGE4338ID
GCACCTACCGATTGAATGGTTCGGTGAAAATTTCGGACTGCAGCTTCTTATGCCTTGTGCATTTGAGTCGTGGAAAGTTATTTAAACCTCATCATTTAGAGGAAGGTGAAGTCGTAACAA
>MERGE4339ID
GCACCTACCGATTGAATGGTTCGGTGAAAATTTCGGACTGCGACTCGGATGCTTTCGGGCAACCGAGCTGTGGAAAGTTGTTTAAACCTCATCATTTAGAGGAAGGTGAAGTCGTAACAA
>MERGE4342ID
GCACCTACCGATTGAATGGTTCGGTGAAAATTTCGGACTGCGTGTTCTTTTGCCTTGTGCAATCCATGTAGGAAGTTATTTAAACCTCATCATTTAGAGGAAGGTGAAGTCGTAACAAGG
>MERGE4343ID
GCACCTACCGATTGAATGGTTCGGTGAAAATTTCGGACTGCGTGTTCTTTTGCCTTGTGCAATCCATGTGGGAAGTTATTTAAACCTCATCATTTAGAGGAAGGTGAAGTCGTAACAAGG
>MERGE4347ID
GCACCTACCGATTGAATGGTTCGGTGAAAATTTCGGACTGTTTATATTAACCTTTATTGGATTTTTATAGATGGGAAGTTATTTAAACCTCATCATTTAGAGGAAGGTGAAGTCGTAACA
>MERGE4352ID
GCACCTACCGATTGAATGGTTCGGTGAAAATTTTGGACTGTGACATGGACGCCCCTGTGGCGACCTAGTTGTGGGAAGTTATTTAAACCTCATCATTTAGAGGAAGGTGAAGTCGTAACA
>MERGE4353ID
GCACCTACCGATTGAATGGTTCGGTGAAAATTTTGGACTGTGACATGGACGCCCTTGTGGCGACCTAGTTGTGGGAAGTTATTTAAACCTCATCATTTAGAGGAAGGTGAAGTCGTAACA
>MERGE4359ID
GCACCTACCGATTGAATGGTTCGGTGAAACCTCCGGACTGGGGCACGCGAGCTTCACGGCGAACGTGCCTCGGGAAGTTGGTTAAACCTCACTATTTAGAGGAAGGTGAAGTCGTAACAA
>MERGE4360ID
GCACCTACCGATTGAATGGTTCGGTGAAACCTCCGGACTGGGGCTCGCAAGCTTCACGGCGAACGTGCCTCGGGAAGTTGGTTAAACCTCACTATTTAGAGGAAGGTGAAGTCGTAACAA
>MERGE4364ID
GCACCTACCGATTGAATGGTTCGGTGAAACCTCCGGACTGGGGTTCGCAAGCTTCACGGCGAACGTACCTCGGGAAGTTGGTTAAACCTCACTATTTAGAGGAAGGTGAAGTCGTAACAA
>MERGE4367ID
GCACCTACCGATTGAATGGTTCGGTGAAACCTCCGGACTGGGGTTCGCAAGCTTCACGGCGAACGTGCCTCGGGAAGTTGGTTAAACCTCACTATTTAGAGGAAGGTGAAGTCGTAACAA
>MERGE4370ID
GCACCTACCGATTGAATGGTTCGGTGAAACCTTCGGACCGTGGCTCGGATGCTTTAGGGCGACCTTGCCGTGGGAAGTTGTTTAAACCTCATCATTTAGAGGAAGGTGAAGTCGTAACAA
>MERGE4371ID
GCACCTACCGATTGAATGGTTCGGTGAAACCTTCGGACCGTGGCTCGGATGCTTTCGGGCGACCTTGCCGTGGGAAGTTGTTTAAACCTCATCATTTAGAGGAAGGTGAAGTCGTAACAA
>MERGE4374ID
GCACCTACCGATTGAATGGTTCGGTGAAACTTCCGGACCACAGCTTAGACACCTTTGGTGACCGAGCAGTGGGAAGTTATTTAAACCTCATCATTTAGAGGAAGGTGAAGTCGTAACAAG
>MERGE4376ID
GCACCTACCGATTGAATGGTTCGGTGAAACTTTCGGACCACAGCTTAGACACCTTTGGTGACCGAGCAGTGGGAAGTTATTTAAACCTCATCATTTAGAGGAAGGTGAAGTCGTAACAAG
>MERGE4380ID
GCACCTACCGATTGAATGGTTCGGTGAAACTTTCGGACCGCAACTTCTTCTGCCTTGTGCAGTTGAGTCGTGGAAAGTTATTTAAACCTCATCATTTAGAGGAAGGTGAAGTCGTAACAA
>MERGE4382ID
GCACCTACCGATTGAATGGTTCGGTGAAACTTTCGGACCGCAGCTTCTTCTGCCTTGTGCAGTTGAGTCGTGGAAAGTTATTTAAACCTCATCATTTAGAGGAAGGTGAAGTCGTAACAA
>MERGE4384ID
GCACCTACCGATTGAATGGTTCGGTGAAACTTTCGGACCGTCGCTTGGACGCCTTCTGGCGACTAAGCAATGGGAAGTTATTTAAACCTCATCATTTAGAGGAAGGTGAAGTCGTAACAA
>MERGE4398ID
GCACCTACCGATTGAATGGTTCGGTGAAATATCGGGACTGAGTTGCTTTATCCTTCGGGACATTGTGACTTGGAAACTTTCTTAAACCTCATCATTTAGAGGAAGGTGAAGTCGTAACAA
>MERGE4429ID
GCACCTACCGATTGAATGGTTCGGTGAAATCCTCGGACCGCGCCGCTTCGACCCTCGGGTCATCGCAGCGTGGGAAGTCGATTAAACCTCATCATTTAGAGGAAGGTGAAGTCGTAACAA
>MERGE4451ID
GCACCTACCGATTGAATGGTTCGGTGAAATCTCAGGACCGCGGCACGCAAGCTTCACAGCGAACGTGCCTTGGGAATCTGATTAAACCTCACTATTTAGAGGAAGGTGAAGTCGTAACAA
>MERGE4452ID
GCACCTACCGATTGAATGGTTCGGTGAAATCTCAGGACCGCGGCACGCAAGCTTCACGGCGAACGTGCCTTGGGAATCTGATTAAACCTCACTATTTAGAGGAAGGTGAAGTCGTAACAA
>MERGE4455ID
GCACCTACCGATTGAATGGTTCGGTGAAATCTCAGGACTGGGGCACGCAAGCTTCACGGCGAACGTGCCTCGGGAATCTGATTAAACCTCACTATTTAGAGGAAGGTGAAGTCGTAACAA
>MERGE4457ID
GCACCTACCGATTGAATGGTTCGGTGAAATCTCCGGACTGTGGCTCACAAGCTTAACGGCGAGCGTGCCACGGGAAGTTGATTAAACCTCACTATTTAGAGGAAGGTGAAGTCGTAACAA
>MERGE4458ID
GCACCTACCGATTGAATGGTTCGGTGAAATCTCCGGACTGTGGCTCGCAAGCTTAACGGCGAGCGTGCCACGGGAAGTTGATTAAACCTCACTATTTAGAGGAAGGTGAAGTCGTAACAA
>MERGE4462ID
GCACCTACCGATTGAATGGTTCGGTGAAATCTTCGGACCGTGGCTTTGTTGCTTTCGGGCACATTGCCGTGGGAAGTTGCTTAAACCTCATCATTTAGAGGAAGGTGAAGTCGTAACAAG
>MERGE4473ID
GCACCTACCGATTGAATGGTTCGGTGAAATCTTCGGACCGTGTCCATTAGGCCTTCGGGCCCTTGGAAATGGAAAGTCGATTAAACCTCATCATTTAGAGGAAGGTGAAGTCGTAACAAG
>MERGE4509ID
GCACCTACCGATTGAATGGTTCGGTGAAGATCTCGGACTACGATATTTATTCTTTATTGAGTTTATATTGTGGGAAGTTATCTAAACCTCATCATTTAGAGGAAGGTGAAGTCGTAACAA
>MERGE4519ID
GCACCTACCGATTGAATGGTTCGGTGAAGATCTCGGACTTCGATATTTATTCTTCATTGAGTTTATATTGTGGGAAGTTATCTAAACCTCATCATTTAGAGGAAGGTGAAGTCGTAACAA
>MERGE4523ID
GCACCTACCGATTGAATGGTTCGGTGAAGATCTCGGACTTCGATATTTATTCTTTATTGAGTTTATATTGTGGGAAGTTATCTAAACCTCATCATTTAGAGGAAGGTGAAGTCGTAACAA
>MERGE4532ID
GCACCTACCGATTGAATGGTTCGGTGAAGATTTCGGACTATAGTATTTATCCTTCATTGGATTTGTACTGTGGGAAGTTATCTAAACCTCATCATTTAGAGGAAGGTGAAGTCGTAACAA
>MERGE4540ID
GCACCTACCGATTGAATGGTTCGGTGAAGATTTCGGACTATAGTATTTATCCTTCATTGGATTTGTATTGTGGGAAGTTATCTAAACCTCATCATTTAGAGGAAGGTGAAGTCGTAACAA
>MERGE4545ID
GCACCTACCGATTGAATGGTTCGGTGAAGATTTCGGACTATAGTATTTATCCTTCATTGGATTTGTGTTGTGGGAAGTTATCTAAACCTCATCATTTAGAGGAAGGTGAAGTCGTAACAA
>MERGE4548ID
GCACCTACCGATTGAATGGTTCGGTGAAGATTTCGGACTATAGTATTTATCCTTTATTGGATTTGTATTGTGGGAAGTTATCTAAACCTCATCATTTAGAGGAAGGTGAAGTCGTAACAA
>MERGE4555ID
GCACCTACCGATTGAATGGTTCGGTGAGCCCTTCGGACCGAGGCAATGTCTCTTTCATTAGAGACGCTGCCTTGGGAAGTTGTGCAAACCTCATCATTTAGAGGAAGGTGAAGTCGTAAC
>MERGE4562ID
GCACCTACCGATTGAATGGTTCGGTGAGGGCCTCGGATCTCGTGATTCGACCTTTACTGGGAGAGTCGCGAGAGAAGTTGTCCAAACCTCATCATTTAGAGGAAGGTGAAGTCGTAACAA
>MERGE4574ID
GCACCTACCGATTGAATGGTTCGGTGAGGTCTCAGGATCGTGGATTTCGTCCTTTACTGGACTTCTTCCGTGAGAATTTGCCCAAACCTCATCATTTAGAGGAAGGTGAAGTCGTAACAA
>MERGE4579ID
GCACCTACCGATTGAATGGTTCGGTGAGGTCTCAGGATCGTGGCATTGCACCTTCACGGGAGCTTTGCCGTGAGAATTTGCCCAAACCTCATCATTTAGAGGAAGGTGAAGTCGTAACAA
>MERGE4583ID
GCACCTACCGATTGAATGGTTCGGTGAGGTCTCAGGATCGTGGCGCTTGCCCTTCATTGGGCTTTCGCCGTGAGAATTTGCCCAAACCTCATCATTTAGAGGAAGGTGAAGTCGTAACAA
>MERGE4587ID
GCACCTACCGATTGAATGGTTCGGTGAGGTCTCAGGATCGTGGCTCTTGCCCTTTATTGGGCTTTTGCCGTGAAAATTTGCCCAAACCTCATCATTTAGAGGAAGGTGAAGTCGTAACAA
>MERGE4592ID
GCACCTACCGATTGAATGGTTCGGTGAGGTCTCAGGATCGTGGCTTAATACCTTCACGGGAATTTTGCCGTGAGAATTTGCCCAAACCTCATCATTTAGAGGAAGGTGAAGTCGTAACAA
>MERGE4601ID
GCACCTACCGATTGAATGGTTCGGTGAGGTCTCAGGATCGTGGCTTAGCACCTTCATTGGAGCTCCGCCGTGAGAATCTGCCCAAACCTCATCATTTAGAGGAAGGTGAAGTCGTAACAA
>MERGE4615ID
GCACCTACCGATTGAATGGTTCGGTGAGGTCTCAGGATCGTGGCTTAGCACCTTCATTGGAGCTCTGCCGTGAGAATCTGCCCAAACCTCATCATTTAGAGGAAGGTGAAGTCGTAACAA
>MERGE4637ID
GCACCTACCGATTGAATGGTTCGGTGAGGTCTCAGGATCGTGGCTTAGCACCTTCATTGGAGCTCTGCCGTGAGAATTTGCCCAAACCTCATCATTTAGAGGAAGGTGAAGTCGTAACAA
>MERGE4649ID
GCACCTACCGATTGAATGGTTCGGTGAGGTCTCAGGATCGTGGCTTAGCACCTTCATTGGAGCTCTGCTGTGAGAATTTGCCCAAACCTCATCATTTAGAGGAAGGTGAAGTCGTAACAA
>MERGE4660ID
GCACCTACCGATTGAATGGTTCGGTGAGGTCTCAGGATCGTGGCTTAGCGCCTTCATTGGAGCTCTGCCGTGAGAATCTGCCCAAACCTCATCATTTAGAGGAAGGTGAAGTCGTAACAA
>MERGE4661ID
GCACCTACCGATTGAATGGTTCGGTGAGGTCTCAGGATCGTGGCTTCGCGCCTTCATTGGAGCTCTGCCGTGAGAATCTGCCCAAACCTCATCATTTAGAGGAAGGTGAAGTCGTAACAA
>MERGE4663ID
GCACCTACCGATTGAATGGTTCGGTGAGGTCTCAGGATCGTGGCTTGGCACCTTCATTGGAGCCCTGCCGTGAGAATTTGCCCAAACCTCATCATTTAGAGGAAGGTGAAGTCGTAACAA
>MERGE4664ID
GCACCTACCGATTGAATGGTTCGGTGAGGTCTCAGGATCGTGGCTTGGCACCTTCATTGGAGCTCTGCCGTGAGAATCTGCCCAAACCTCATCATTTAGAGGAAGGTGAAGTCGTAACAA
>MERGE4666ID
GCACCTACCGATTGAATGGTTCGGTGAGGTCTCAGGATCGTGGCTTTGGACCTTCACGGGTCCGTTGCCGTGAGAATTTGCCCAAACCTCATCATTTAGAGGAAGGTGAAGTCGTAACAA
>MERGE4667ID
GCACCTACCGATTGAATGGTTCGGTGAGGTCTCAGGATCGTGGCTTTTGCCCTTCATTGGGCTTTGGCCGTGAGAATTTGCCCAAACCTCATCATTTAGAGGAAGGTGAAGTCGTAACAA
>MERGE4670ID
GCACCTACCGATTGAATGGTTCGGTGAGGTCTCAGGATTGTGGCTTAGCACCTTCATTGGAGCTCTGCCGTGAGAATCTGCCCAAACCTCATCATTTAGAGGAAGGTGAAGTCGTAACAA
>MERGE4671ID
GCACCTACCGATTGAATGGTTCGGTGAGGTCTCAGGATTTTGGCTTAGCACCTTCATTGGAGCTCTGCCGAGAGAATTTGCCCAAACCTCATCATTTAGAGGAAGGTGAAGTCGTAACAA
>MERGE4690ID
GCACCTACCGATTGAATGTCTCGGTGAAATCCCCGGACTATGGCATTGAGACCCTCGGGTCACTTCGCCGTGGGAAGCGGATTAAACCTCGATATTTAGAGGAAGGTGAAGTCGTAACAA
>MERGE4691ID
GCACCTACCGATTGAATGTCTCGGTGAAATCCCCGGACTATGGCTTAAGGACCCTCGGGTCCCTTCGCCGTGGGAAGCGGATTAAACCTCGATATTTAGAGGAAGGTGAAGTCGTAACAA
>MERGE4692ID
GCACCTACCGATTGAATGTCTCGGTGAAATCCCCGGACTATGGCTTAGAGACCCTCGGGTCACTTCGCCGTGGGAAGCGGATTAAACCTCGATATTTAGAGGAAGGTGAAGTCGTAACAA
>MERGE4699ID
GCACCTACCGATTGAATGTCTCGGTGAAATCCCCGGACTATGGCTTTGAGACCCTCGGGTCACTTCGCCGTGGGAAGCGGATTAAACCTCGATATTTAGAGGAAGGTGAAGTCGTAACAA
>MERGE4707ID
GCACCTACCGATTGAATGTCTCGGTGAAGACTTGGGATCGTAGCTCTGTTGCTTTATTGGAACGGTGCCATGAGAACTCGTTTAAACCTCGTTATTTAGAGGAAGGTAAAGTCGTAACAA
>MERGE4709ID
GCACCTACCGATTGAATGTCTCGGTGAGGCCCTCGGATCTCGTGATTCGACCTTAATTGGGAGATTCGCGAGAGAAGTTGTCCAAACCTCGACATTTAGAGGAAGGTGAAGTCGTAACAA
>MERGE4710ID
GCACCTACCGATTGAATGTCTCGGTGAGGCCCTCGGATTTCATGATTCGACCTTAATTGGGAGATTCGTGAGAGAAGTTGTCCAAACCTCGACATTTAGAGGAAGGTGAAGTCGTAACAA
>MERGE4712ID
GCACCTACCGATTGAATGTCTCGGTGAGGCCCTCGGATTTCGTGATTCAACCTTAATTGGGAGATTCGCGAGAGAAGTTGTCCAAACCTCGACATTTAGAGGAAGGTGAAGTCGTAACAA
>MERGE4713ID
GCACCTACCGATTGAATGTCTCGGTGAGGCCCTCGGATTTCGTGATTCGACCTTCATTGGGAGATTCGCGAGAGAAGTTGTCCAAACCTCGACATTTAGAGGAAGGTGAAGTCGTAACAA
>MERGE4717ID
GCACCTACCGATTGAATGTTCCGGTGAAGACTCAGAACGCTTATTAAAACCTAGTTTTGCCATATGAAATCTGTCTAAACCTTATCATTTAGAGGAAGGTGAAGTCGTAACAAGGTTTCC
>MERGE4719ID
GCACCTACCGATTGAATGTTCCGGTGAAGCTTCGGGATTGTGGAATTGTTGATTAATTTTGACTTTTCCGTGAGAACTTATCTAAACCTTAACATTTAGAGGAAGGTGAAGTCGTAACAA
>MERGE4722ID
GCACCTACCGATTGAATGTTCCGGTGAAGCTTCGGGATTGTGGAATTGTTGATTCATTTTGACTTTTCCGTGAGAACTTATCTAAACCTTAACATTTAGAGGAAGGTGAAGTCGTAACAA
>MERGE4723ID
GCACCTACCGATTGAATGTTCCGGTGAAGCTTCGGGATTGTGGAATTGTTGATTTATTTCGACTTTTCCGTGAGAACTTATCTAAACCTTAACATTTAGAGGAAGGTGAAGTCGTAACAA
>MERGE4724ID
GCACCTACCGATTGAATGTTCCGGTGAAGCTTCGGGATTGTGGAATTGTTGATTTATTTTGACTTTTCCGTGAGAACTTATCTAAACCTTAACATTTAGAGGAAGGTGAAGTCGTAACAA
>MERGE4725ID
GCACCTACCGATTGAATGTTCCGGTGAGACCTTTGGATCCTGTGTTATGACTTTCATTAGGACTTTCACGGGAGAAATTGAGCAAACCTTAACATTTAGAGGAAGGTGAAGTCGTAACAA
>MERGE4726ID
GCACCTACCGATTGAATGTTCCGGTGAGACCTTTGGATTCTGTATTAGAACTTTAATTAGAACTTTTACGGAAGAAATTGAGCAAACCTTAACATTTAGAGGAAGGTGAAGTCGTAACAA
>MERGE4727ID
GCACCTACCGATTGAATGTTCCGGTGAGACCTTTGGATTCTGTATTAGAACTTTTATTAGAACTTTTACGGAAGAAATTGAGCAAACCTTAACATTTAGAGGAAGGTGAAGTCGTAACAA
>MERGE4729ID
GCACCTACCGATTGAATGTTCCGGTGAGACCTTTGGATTTCTTATATTTATTTTAGATTTAAGAGAAAAATTGAGCAAACCTTAACATTTAGAGGAAGGTGAAGTCGTAACAAGGTTTCC
>MERGE4730ID
GCACCTACCGATTGAATGTTCCGGTGAGATCTCTGGACGCTGCTATGCTTGGCGCAAGTCTTGTTTGGCGGCGAAAGTTGAGCAAACCTTAACATTTAGAGGAAGGTGAAGTCGTAACAA
>MERGE4731ID
GCACCTACCGATTGAATGTTCCGGTGAGATCTCTGGACGCTGCTATGTGGGGCGCAAGTCTTGTATTGCGGCGAAAGTTGAGCAAACCTTAACATTTAGAGGAAGGTGAAGTCGTAACAA
>MERGE4732ID
GCACCTACCGATTGAATGTTCCGGTGAGATCTTTGGATTCTGTTGATTGTCATTTATTTGATTTGGTTAACGGGAAAAATTGAGCAAACCTTAACATTTAGAGGAAGGTGAAGTCGTAAC
>MERGE4747ID
GCACCTACCGATTGAATGTTTCGGTGAAAATCTCGGACCGCGACATCGCCGCCTCGGTGGCTTTGCTGTGGAAAGTTATTTAAACCTCAACATTTAGAGGAAGGTGAAGTCGTAACAAGG
>MERGE4749ID
GCACCTACCGATTGAATGTTTCGGTGAAAATTCCGGACCGTAGCATTGTGCTCTTCATTGAGCGCAAAGTTGTGGGAAGCTATTTAAACCTCAACATTTAGAGGAAGGTGAAGTCGTAAC
>MERGE4750ID
GCACCTACCGATTGAATGTTTCGGTGAAAATTCCGGACCGTGGCAGCGCCGCCTTCATTGGAGGTGCCGCCGTGGGAAGCTATTTAAACCTCAACATTTAGAGGAAGGTGAAGTCGTAAC
>MERGE4751ID
GCACCTACCGATTGAATGTTTCGGTGAAAATTTCGGACCGTGATAATGTTTAGTTCATTCTGAACGCTGTCGTGGGAAGTTATTTAAACCTCAACATTTAGAGGAAGGTGAAGTCGTAAC
>MERGE4756ID
GCACCTACCGATTGAATGTTTCGGTGAAACTCTCGGACTACGAAGCGGACGCCTTCGGGCAGCCGCATTGTAGGAAGTTATTTAAACCTCAACATTTAGAGGAAGGTGAAGTCGTAACAA
>MERGE4765ID
GCACCTACCGATTGAATGTTTCGGTGAAACTCTCGGACTACGAAGCGGACGCCTTCGGGCAGCTGCATTGTAGGAAGTTATTTAAACCTCAACATTTAGAGGAAGGTGAAGTCGTAACAA
>MERGE4777ID
GCACCTACCGATTGAATGTTTCGGTGAAACTTTCGGACCACGATGCGGACGCCCTCGGGCAGCCGCGTTGCGGGAAGTTATTTAAACCTCAACATTTAGAGGAAGGTGAAGTCGTAACAA
>MERGE4781ID
GCACCTACCGATTGAATGTTTCGGTGAAACTTTCGGACCACGATGCGGACGCCCTCGGGCAGCTGCGTTGCGGGAAGTTATTTAAACCTCAACATTTAGAGGAAGGTGAAGTCGTAACAA
>MERGE4785ID
GCACCTACCGATTGAATGTTTCGGTGAAACTTTCGGACCACGATGCGGATGCCCTCGGGCAGCTGCGTTGCGGGAAGTTATTTAAACCTCAACATTTAGAGGAAGGTGAAGTCGTAACAA
>MERGE4788ID
GCACCTACCGATTGAATGTTTCGGTGAAACTTTCGGACCGAGACAGAAACACCATCTGGTGATTTTGTTTTGGGAAGTCATTTAAACCTCAACATTTAGAGGAAGGTGAAGTCGTAACAA
>MERGE4797ID
GCACCTACCGATTGAATGTTTCGGTGAAACTTTCGGACCGTAGTTGGGAGGCCCTCGGGCAGCCCAGTTATGGGAAGTTATTTAAACCTCAACATTTAGAGGAAGGTGAAGTCGTAACAA
>MERGE4807ID
GCACCTACCGATTGAATGTTTCGGTGAAACTTTCGGACCGTGATCATTAGACCCTCGGGTCTTTTGGTTGTGGAAAGTTATTTAAACCTCAACATTTAGAGGAAGGTGAAGTCGTAACAA
>MERGE4817ID
GCACCTACCGATTGAATGTTTCGGTGAAACTTTCGGACCGTGGCCTTGATACCCTCGGGTAACTTGATCGTGGGAAGTTATTTAAACCTCAACATTTAGAGGAAGGTGAAGTCGTAACAA
>MERGE4819ID
GCACCTACCGATTGAATGTTTCGGTGAAACTTTCGGACTACGATGCGGACGCCCTCGGGCAGCTGCGTTGTGGGAAGTTATTTAAACCTCAACATTTAGAGGAAGGTGAAGTCGTAACAA
>MERGE4821ID
GCACCTACCGATTGAATGTTTCGGTGAAACTTTCGGATCACGATACGGAGACCTTCGGGTAGCTGCGTTGTGAGAAGTTATTTAAACCTCAACATTTAGAGGAAGGTGAAGTCGTAACAA
>MERGE4829ID
GCACCTACCGATTGAATGTTTCGGTGAAGATACCGGACCCGAACTTGAGCGCTTCACAGCGCACGGGGGAAAAGGAAGTTACCTAAACCTCAACATTTAGAGGAAGGTGAAGTCGTAACA
>MERGE4830ID
GCACCTACCGATTGAATGTTTCGGTGAAGATACCGGACCCGAACTTGAGCGCTTCACGACGCAAGGGGGAAAAGGAAGTTATCTAAACCTCAACATTTAGAGGAAGGTGAAGTCGTAACA
>MERGE4838ID
GCACCTACCGATTGAATGTTTCGGTGAAGATACCGGACCCGAACTTGAGCGCTTCACGGCGCAAGGGGGAAAAGGAAGTTATCTAAACCTCAACATTTAGAGGAAGGTGAAGTCGTAACA
>MERGE4846ID
GCACCTACCGATTGAATGTTTCGGTGAAGATACCGGACCCGAACTTGAGCGCTTCACGGCGCACGGGGGAAAAGGAAGCTATCTAAACCTCAACATTTAGAGGAAGGTGAAGTCGTAACA
>MERGE4849ID
GCACCTACCGATTGAATGTTTCGGTGAAGATACCGGACCCGAACTTGAGCGCTTCACGGCGCACGGGGGAAAAGGAAGTTACCTAAACCTCAACATTTAGAGGAAGATGAAGTCGTAACA
>MERGE4850ID
GCACCTACCGATTGAATGTTTCGGTGAAGATACCGGACCCGAACTTGAGCGCTTCACGGCGCACGGGGGAAAAGGAAGTTACCTAAACCTCAACATTTAGAGGAAGGTGAAGTCGTAACA
>MERGE4853ID
GCACCTACCGATTGAATGTTTCGGTGAAGATACCGGACCCGAACTTGAGCGCTTCACGGCGCACGGGGGAAAAGGAAGTTATCTAAACCTCAACATTTAGAGGAAGATGAAGTCGTAACA
>MERGE4854ID
GCACCTACCGATTGAATGTTTCGGTGAAGATACCGGACCCGAACTTGAGCGCTTCACGGCGCACGGGGGAAAAGGAAGTTATCTAAACCTCAACATTTAGAGGAAGGTGAAGTCGTAACA
>MERGE4857ID
GCACCTACCGATTGAATGTTTCGGTGAAGATACCGGACCCGAACTTGAGCGCTTCACGGCGCACGGGGTAAAAGGAAGTTACCTAAACCTCAACATTTAGAGGAAGGTGAAGTCGTAACA
>MERGE4872ID
GCACCTACCGATTGAATGTTTCGGTGAAGATGCCGGACCCGAACTTGAGCGCTTCACGGCGCACGGGGGAAAAGGAAGATATCTAAACCTCAACATTTAGAGGAAGGTGAAGTCGTAACA
>MERGE4877ID
GCACCTACCGATTGAATGTTTCGGTGAAGATGCCGGACCCGAACTTGAGCGCTTCACGGCGCACGGGGGAAAAGGAAGTTATCTAAACCTCAACATTTAGAGGAAGGTGAAGTCGTAACA
>MERGE4880ID
GCACCTACCGATTGAATGTTTCGGTGAAGATGCCGGACCCGAACTTGAGCGCTTCACGGCGCACGGGGGAAAAGGAAGTTATGTAAACCTCAACATTTAGAGGAAGGTGAAGTCGTAACA
>MERGE4883ID
GCACCTACCGATTGAATGTTTCGGTGAAGATGCCGGACCCGAACTTGAGCGCTTCACGGCGCACGGGGGAAAGGGAAGTTATCTAAACCTCAACATTTAGAGGAAGGTGAAGTCGTAACA
>MERGE4887ID
GCACCTACCGATTGAATGTTTCGGTGAAGATGCCGGACCCGTACTTGAGCGCTTCACGGCGCACGGGGGAAAAGAAAGTTATCTAAACCTCAACATTTAGAGGAAGGTGAAGTCGTAACA
>MERGE4888ID
GCACCTACCGATTGAATGTTTCGGTGAAGATGCCGGACCCGTACTTGAGCGCTTCACGGCGCACGGGGGAAAAGGAAGTTATCTAAACCTCAACATTTAGAGGAAGGTGAAGTCGTAACA
>MERGE4892ID
GCACCTACCGATTGAATGTTTCGGTGAAGATTCCGGACCACAACTTGCGCGCTTCACGGCGCTCTCGCCGCGGGAAGTTATCTAAACCTCAACATTTAGAGGAAGGTGAAGTCGTAACAA
>MERGE4894ID
GCACCTACCGATTGAATGTTTCGGTGAAGATTCCGGACCACAACTTGCGCGCTTCACGGCGCTCTCGCGGCGGGAAGTTATCTAAACCTCAACATTTAGAGGAAGGTGAAGTCGTAACAA
>MERGE4895ID
GCACCTACCGATTGAATGTTTCGGTGAAGATTCCGGACCACAACTTGCGCGCTTCACGGTGCTCTCGCCGCGGGAAGTTATCTAAACCTCAACATTTAGAGGAAGGTGAAGTCGTAACAA
>MERGE4902ID
GCACCTACCGATTGAATGTTTCGGTGAAGATTCCGGACCGGAACTTGAGCGCTTCGCGGCGCACTAGCGAAGGGAAGTTATCTAAACCTCAACATTTAGAGGAAGGTGAAGTCGTAACAA
>MERGE4910ID
GCACCTACCGATTGAATGTTTCGGTGAAGATTCCGGACCGTGGCTCGCGCGCTTCACGGCGCTCTTGCCGTGGGAAGTTATCTAAACCTCAACATTTAGAGGAAGGTGAAGTCGTAACAA
>MERGE4913ID
GCACCTACCGATTGAATGTTTCGGTGAAGATTCCGGACCGTGGCTCGTGCGCTTCACGGCGCTCCTGCCGTGGGAAGTTATCTAAACCTCAACATTTAGAGGAAGGTGAAGTCGTAACAA
>MERGE4914ID
GCACCTACCGATTGAATGTTTCGGTGAAGATTCCGGACCGTGGCTCGTGCGCTTCACGGCGCTCTTGCCGTGGGAAGTTATCTAAACCTCAACATTTAGAGGAAGGTGAAGTCGTAACAA
>MERGE4915ID
GCACCTACCGATTGAATGTTTCGGTGAAGATTCCGGACCGTGGCTCGTGCGCTTCACGGCGCTCTTGCCGTGGGAAGTTGTCTAAACCTCAACATTTAGAGGAAGGTGAAGTCGTAACAA
>MERGE4916ID
GCACCTACCGATTGAATGTTTCGGTGAAGATTCCGGACCGTGGCTCGTGCGCTTTACGGCGCTCTTGCCGTGGGAAGTTATCTAAACCTCAACATTTAGAGGAAGGTGAAGTCGTAACAA
>MERGE4917ID
GCACCTACCGATTGAATGTTTCGGTGAAGATTCCGGACCGTGGCTTGCGCGCTTCACGGCGCTCTTGCCGTGGGAAGTTATCTAAACCTCAACATTTAGAGGAAGGTGAAGTCGTAACAA
>MERGE4919ID
GCACCTACCGATTGAATGTTTCGGTGAAGATTCCGGACCGTGGCTTGTGCGCTTTACGGCGCTCTTGCCGTGGGAAGTTATCTAAACCTCAACATTTAGAGGAAGGTGAAGTCGTAACAA
>MERGE4921ID
GCACCTACCGATTGAATGTTTCGGTGAAGATTCCGGACTCCAACTTGCGCGCCTCACGGCGCACTCGCCAAGGGAAGTTATCTAAACCTCAACATTTAGAGGAAGGTGAAGTCGTAACAA
>MERGE4923ID
GCACCTACCGATTGAATGTTTCGGTGAAGATTCCGGACTGGAACGTGAGCGCTTCACGGCGCTTGGGCGAAAGGAAGTTATCTAAACCTCAACATTTAGAGGAAGGTGAAGTCGTAACAA
>MERGE4941ID
GCACCTACCGATTGAATGTTTCGGTGAAGATTCCGGACTGGAACGTGGGCGCTTCACGGCGCTTGGGGGAAAGGAAGTTATCTAAACCTCAACATTTAGAGGAAGGTGAAGTCGTAAAAA
>MERGE4942ID
GCACCTACCGATTGAATGTTTCGGTGAAGATTCCGGACTGGAACGTGGGCGCTTCACGGCGCTTGGGGGAAAGGAAGTTATCTAAACCTCAACATTTAGAGGAAGGTGAAGTCGTAACAA
>MERGE4954ID
GCACCTACCGATTGAATGTTTCGGTGAAGATTCCGGACTGGAACGTGGGCGCTTCACGGCGCTTGGGGGAAAGGAAGTTATCTAAACCTCAACGTTTAGAGGAAGGTGAAGTCGTAACAA
>MERGE4960ID
GCACCTACCGATTGAATGTTTCGGTGAAGATTCCGGACTGGAACGTGGGCGCTTCACGGCGCTTGGGGGAAGGGAAGTTATCTAAACCTCAACATTTAGAGGAAGGTGAAGTCGTAACAA
>MERGE4962ID
GCACCTACCGATTGAATGTTTCGGTGAAGATTCCGGACTGGAACGTGGGCGCTTCACGGCGCTTTGGGGAAAGGAAGTTATCTAAACCTCAACATTTAGAGGAAGGTGAAGTCGTAACAA
>MERGE4967ID
GCACCTACCGATTGAATGTTTCGGTGAAGATTCCGGACTGTGGCTCGCGTGCTTCACGGCGCTCCTGCCGTGGGAAGTTATCTAAACCTCAACATTTAGAGGAAGGTGAAGTCGTAACAA
>MERGE4970ID
GCACCTACCGATTGAATGTTTCGGTGAAGATTCCGGACTGTGGCTCGCGTGCTTCACGGCGCTCTTGCCGTGGGAAGTTATCTAAACCTCAACATTTAGAGGAAGGTGAAGTCGTAACAA
>MERGE4971ID
GCACCTACCGATTGAATGTTTCGGTGAAGATTCCGGAGTCGAACTTGGGCGCTTCACGGCGCACGGGGAAAGGGAAGTTATCTAAACCTCAACATTTAGAGGAAGGTGAAGTCGTAACAA
>MERGE4972ID
GCACCTACCGATTGAATGTTTCGGTGAAGATTCCGGAGTCGAACTTGGGCGCTTCACGGCGCACGGGGGAAGGGAAGTTATCTAAACCTCAACATTTAGAGGAAGGTGAAGTCGTAACAA
>MERGE4975ID
GCACCTACCGATTGAATGTTTCGGTGAAGATTCCGGAGTGGAACTTGCGCGCTTCACGGCGCACTAGAGAAGGGAAGTTATCTAAACCTCAACATTTAGAGGAAGGTGAAGTCGTAACAA
>MERGE4976ID
GCACCTACCGATTGAATGTTTCGGTGAAGATTCCGGAGTGGAACTTGCGCGCTTCACGGCGCACTGGAGAAGTGAAGTTATCTAAACCTCAACATTTAGAGGAAGGTGAAGTCGTAACAA
>MERGE4978ID
GCACCTACCGATTGAATGTTTCGGTGAAGATTCCGGATAGAACTAATTTGATTTATTTCATTTTTGTTTTAGAAGCTATCTAAACCTCAACATTTAGAGGAAGGTGAAGTCGTAACAAGG
>MERGE4979ID
GCACCTACCGATTGAATGTTTCGGTGAAGATTCCGGATAGAACTGATTTGATTTATTTCATTTTTGTTTTAGAAGCTATCTAAACCTCAACATTTAGAGGAAGGTGAAGTCGTAACAAGG
>MERGE4980ID
GCACCTACCGATTGAATGTTTCGGTGAAGATTCCGGATAGGATTACTTGTATTCATTTACATGTTTTCTTAAAAGCTATCTAAACCTCAACATTTAGAGGAAGGTGAAGTCGTAACAAGG
>MERGE4981ID
GCACCTACCGATTGAATGTTTCGGTGAAGATTCCGGATAGGATTACTTGTATTTATTTACTTGTTTTCTTAAAAGCTATCTAAACCTCAACATTTAGAGGAAGGTGAAGTCGTAACAAGG
>MERGE4987ID
GCACCTACCGATTGAATGTTTCGGTGAAGATTCCGGGCTGGAACGTGGGCGCTTCACGGCGCTTGGGGGAAAGGAAGTTATCTAAACCTCAACATTTAGAGGAAGGTGAAGTCGTAACAA
>MERGE4993ID
GCACCTACCGATTGAATGTTTCGGTGAAGCTTTCGGACCGTGATCATTAGACCCTCGGGTCTTTTGGTTGTGGAAAGTTATTTAAACCTCAACATTTAGAGGAAGGTGAAGTCGTAACAA
>MERGE5000ID
GCACCTACCGATTGAATTATGAGGTGAATTGCTCGGATTCTGTTGTGTCTCTTGACCTTCGGGTGTAAAGAGTTTCACGATGGGAGAAGTTCAGTAAACCTTGCAATTTAGAGGAAGGTG
>MERGE5001ID
GCACCTACCGATTGAATTGTCAAGTGAAATCTTTGGATTGTGTTTGATTTTATTTATTTAAGATTGAATGTGAGAAATTGAGTAAACTTTACTATTTAGAGGAAGGTGAAGTCGTAACAA
>MERGE5004ID
GCACCTACCGATTGAATTGTCCGGTGAGGACTCGGGATTGTGGTTTAGCTCCTTCATTGGGGCCTGACTGCGAGAACTTGTCCGAACCTTATCATTTAGAGGAAGGTGAAGTCGTAACAA
>MERGE5009ID
GCACCTACCGATTGAGCCTTGAGGTGAGGTCCTCGGACCCTGCGCTGCGAGCCGCAAGGTGAGCTTTGCGGGGGAAGTTGCCCAAATCTTAAAGCTTAGAGGAAGGTGAAGTCGTAACAA
>MERGE5018ID
GCACCTACCGATTGAGCGTTCCGGTGAGGCCTCGGGATTGTAGTTGGGTGCTTCATTGGACCCTGCCGCGAGAACTTGTCCAAACCTTATCGCTTAGAGGAAGGTGAAGTCGTAACAAGG
>MERGE5035ID
GCACCTACCGATTGAGTGAATCGGTGAAGACTCGGGATTGCAGCATTGTTCCTTAATTGGATCGGTGCCGTGAGAACCTGTCTAAACCTCTTTACTTAGAGGAAGGTGAAGTCGTAACAA
>MERGE5042ID
GCACCTACCGATTGAGTGAATCTGTGAAGACTCGGGATTGCAGCATTGTTCCTTAATTGGATCGGTGCCGTGAGAACCTGTCTAAACCTCTTTACTTAGAGGAAGGTGAAGTCGTAACAA
>MERGE5043ID
GCACCTACCGATTGAGTGACTCGATGAAGGCTCGGGATTGTGGTTATTGCTTTCATTAGGAATTACTGCGAGAACTTGTCTGAATCTCGCCACTTAGAGGAAGGTGAAGTCGTAACAAGG
>MERGE5046ID
GCACCTACCGATTGAGTGATCCGGTGAAGCCTCGGATTTGTGGCTTGTTTCCTTTATTGGAACCTTGCCGTGAGAACCTGTGTAAACCTTATCACTTAGAGGAAGGTGAAGTCGTAACAA
>MERGE5048ID
GCACCTACCGATTGAGTGATCCGGTGAAGCCTCGGGATTGCCGTTTACTTCTTCGGATGCAGACAGCAAGAACTTGTCTAAACCTTATCACTTAGAGGAAGGTGAAGTCGTAACAAGGTT
>MERGE5053ID
GCACCTACCGATTGAGTGATCCGGTGAAGCCTCGGGATTGTGGCTTGTTTCCTTTATTGGAACCTTGCCGTGAGAACCTGTCTAAACCTTATCACTTAGAGGAAGGTGAAGTCGTAACAA
>MERGE5066ID
GCACCTACCGATTGAGTGCTCCGGTGAAATCTCTGGACCGCCACGTATATAGTGCTTTCGGGCACATAAATGTGGTGGGAAATTGCTTAAACCTTAGCTCTTAGAGGAAGGTGAAGTCGT
>MERGE5070ID
GCACCTACCGATTGAGTGGTCCGGTGAAATCCTCGGACTTTTGCTTTTCTTTACTTTCGGGTACGGAGTTGCAGAGGGAAGTTGATTAAATCTTACCACTTAGAGGAAGGTGAAGTCGTA
>MERGE5076ID
GCACCTACCGATTGAGTGGTCCGGTGAACCCTCGGGATCGCATGCAATTTCTTTTATTAGAATTTGACTGTCGAGAACTTGTGTAAACCTTATCACTTAGAGGAAGGTGAAGTCGTAACA
>MERGE5079ID
GCACCTACCGATTGAGTGGTCCGGTGAAGCCTCGAGATTGTAGTTGATGTCCTTTATTGGACTTTGACCGCGAGAACTTGTCTGAACCTTATCACTTAGAGGAAGGTGAAGTCGTAACAA
>MERGE5084ID
GCACCTACCGATTGAGTGGTCCGGTGAAGCCTCGGGATTGCCGTTTACTTCTTCGGATGCAGACAGCAAGAACCTGTCTAAACCTTATCACTTAGAGGAAGGTGAAGTCGTAACAAGGTT
>MERGE5087ID
GCACCTACCGATTGAGTGGTCCGGTGAAGCCTCGGGATTGCCGTTTACTTCTTCGGATGCAGACAGCAAGAACTTGTCTAAACCTTATCACTAGAGGAAGGTGAAGTCGTAACAAGGTTT
>MERGE5089ID
GCACCTACCGATTGAGTGGTCCGGTGAAGCCTCGGGATTGCCGTTTACTTCTTCGGATGCAGACAGCAAGAACTTGTCTAAACCTTATCACTTAGAGGAAGGTGAAGTCGTAACAAGGTT
>MERGE5103ID
GCACCTACCGATTGAGTGGTCCGGTGAAGTCTCGAGATTGTGGCAATCTCCTTTATTGGAGTTTGACTGCGAGAACTTGCCTAAACCTTATCACTTAGAGGAAGGTGAAGTCGTAACAAG
>MERGE5104ID
GCACCTACCGATTGAGTGGTCCGGTGAAGTCTCGAGATTTTTTCAATCTCCTTTATTGGGGTTTGAAAAGAGAACTTGCCTAAACCTTATCACTTAGAGGAAGGTGAAGTCGTAACAAGG
>MERGE5106ID
GCACCTACCGATTGAGTGGTCCGGTGAATTCTCGGGATTGTGGTTGATTTCTTTTATTAGGATTCGACTGCGAGAACTTGTGTAAACCTTATCACTTAGAGGAAGGTGAAGTCGTAACAA
>MERGE5129ID
GCACCTACCGATTGAGTGTTCCGGTGAAGCCTCGGGATTGCCGTTTACTTCTTCGGATGCAGACAGCAAGAACTTGTCTAAACCTTATCACTTAGAGGAAGGTGAAGTCGTAACAAGGTT
>MERGE5145ID
GCACCTACCGATTGAGTGTTCCGGTGAAGCCTCGGGATTGCTGTTTACTTCTTCGGATGCAGACAGCAAGAACTTGTCTAAACCTTATCACTTAGAGGAAGGTGAAGTCGTAACAAGGTT
>MERGE5146ID
GCACCTACCGATTGAGTGTTCCGGTGAAGCCTCGGGATTGTAGCTGTTTCCTTTATTGGGTACAGCCGTGAGAACTTGTCTGAACCTTAACACTTAGAGGAAGGTGAAGTCGTAACAAGG
>MERGE5147ID
GCACCTACCGATTGAGTGTTCCGGTGAAGCCTCGGGATTGTAGTTGGCCTCCTTTATTGGGTGCTAGCCGTGAGAACTTGTCTAAACCTTATCACTTAGAGGAAGGTGAAGTCGTAACAA
>MERGE5148ID
GCACCTACCGATTGAGTGTTCCGGTGAAGCCTCGGGATTGTAGTTGGCTTCCTTTATTGGGTGCTGTCCGCGAGAACTTGTCTAAACCTTATCACTTAGAGGAAGGTGAAGTCGTAACAA
>MERGE5150ID
GCACCTACCGATTGAGTGTTCCGGTGAAGCCTCGGGATTGTAGTTGGGTTCCTTTATTGGATCCTGACCGCGAGAACTTGTCTAAACCTTATCACTTAGAGGAAGGTGAAGTCGTAACAA
>MERGE5152ID
GCACCTACCGATTGAGTGTTCCGTTGAGATGATTGGAGTGTTTTTTATTGCCTTTACGGGTGATTTTTAATATAAAATTCAGCAAAACTTGACACTTAGAGGAAGGTGAAGTCGTAACAA
>MERGE5159ID
GCACCTACCGATTGAGTTTTCCGGTGAGGCATTCGGACCTTGGATCTTGACGGCTCTGCCTGATGTTTTCGAGGGAAGTGTCCCAAATCTTAAAACTTAGAGGAAGGTGAAGTCGTAACA
>MERGE5161ID
GCACCTACCGATTGAGTTTTCCGGTGAGGTACTCGGACCTTGGATCTTGACGGCTTTGCCTGATGTTTTCGAGGGAAGTTTCCCAAATCTTAAAACTTAGAGGAAGGTGAAGTCGTAACA
>MERGE5162ID
GCACCTACCGATTGAGTTTTCCGGTGAGGTACTCGGATCTTGATTTTTGACGGCTCTGCCTGATGCTTTCGAGAGAAGTTTCCCAAATCTTAAAACTTAGAGGAAGGTGAAGTCGTAACA
>MERGE5167ID
GCACCTACCGATTGAGTTTTCCGGTGAGGTATTCGGACCTTGGATCTTGACGGCTCTGCCTGATGTTTTCGAGGGAAGTTTCCCAAATCTTAAAACTTAGAGGAAGGTGAAGTCGTAACA
>MERGE5170ID
GCACCTACCGATTGAGTTTTCCGGTGAGGTATTCGGACTTTGAATCTTGACGGCTCTGCCTGATGTTTTCGAGGGAAGTTTCCCAAATCTTAAAACTTAGAGGAAGGTGAAGTCGTAACA
>MERGE5171ID
GCACCTACCGATTGAGTTTTCCGGTGAGGTTCTCGGACCTTGGATCTTGAAGGCTTTGCCCGACGTTTCCGAGGGAAGTTACCCAAATCTTAAAACTTAGAGGAAGGTGAAGTCGTAACA
>MERGE5173ID
GCACCTACCGATTGAGTTTTCCGGTGAGGTTCTCGGACCTTGGATCTTGACGGCTCTGCCCGATGTTTTCGAGGGAAGTTACCCAAATCTTAAAACTTAGAGGAAGGTGAAGTCGTAACA
>MERGE5174ID
GCACCTACCGATTGAGTTTTCCGGTGAGGTTCTCGGACCTTGGATCTTGACGGCTTCGGCCTGACGTTTTCGAGGGAAGTTACCCAAATCTTAAAACTTAGAGGAAGGTGAAGTCGTAAC
>MERGE5175ID
GCACCTACCGATTGAGTTTTCCGGTGAGGTTCTCGGACCTTGGATCTTGACGGCTTTGCCCGATGTTTTCGAGGGAAGTTACCCAAATCTTAAAACTTAGAGGAAGGTGAAGTCGTAACA
>MERGE5177ID
GCACCTACCGATTGAGTTTTCCGGTGAGGTTCTCGGACTTTGGATCTTGACGGCTTCGGCCTGATGTTTTCGAGGGAAGTTACCCAAATCTTAAAACTTAGAGGAAGGTGAAGTCGTAAC
>MERGE5182ID
GCACCTACCGATTGATTGGTCCGGTGAAGCCTCGGGACTGTGGGTATGTTCCTTTACTGGGACGTATCTTCAGGAACTTGTCTAAACCTTATCAATTAGAGGAAGGTGAAGTCGTAACAA
>MERGE5189ID
GCACCTACCGATTGCGCGAGGAGATGAGGTCTTCGGATCGCTGCGCCAACGCCTTCACGGGCCGCGGCGCGTCGAGAAGCGGCCCGAATCTTCTCGCGTAGAGGAAGGTGAAGTCGTAAC
>MERGE5192ID
GCACCTACCGATTGGACAGTCCGGTGAAATCTCCGGAGCTCTGCGACATTGTCTTTCGGGACGACATCGCGGGGCAAAGTTGATTAAACCTTATTGTCTAGAGGAAGGTGAAGTCGTAAC
>MERGE5193ID
GCACCTACCGATTGGACGATCCGGCAAGATGTTTGGAGTCGCGTTTGTTGGGCTTTCGGGCTTGACAGATGTGGCAAAGCTCCTCAAACCTTATCGTCTAGAGGAAGGTGAAGTCGTAAC
>MERGE5194ID
GCACCTACCGATTGGACGATCCGGCGAGATGTTTGGAGTTGCGTCTTTGGGGCTTTCGGGCTTCGTTGATGCGACAAAACTCCTCAAACCTTATCGTCTAGAGGAAGGTGAAGTCGTAAC
>MERGE5228ID
GCACCTACCGATTGGATATCTCGGTGAAACCCTCGGACCGTGACCGAGACACCCTCGGGTGACTCGGACGTGGGAAGAGGTTTAAACCTCGATGTCTAGAGGAAGGTGAAGTCGTAACAA
>MERGE5259ID
GCACCTACCGATTGGATATCTCGGTGAAATCTTCGGATCATGATCAAGACACCCTCGGGTGACTAGAACGCGAGAAGTAGATTAAACCTCGATGTCTAGAGGAAGGTGAAGTCGTAACAA
>MERGE5268ID
GCACCTACCGATTGGATATCTCGGTGAAATCTTCGGATCATGATCAAGACACCCTTGGGTGACTAGAACGCGAGAAGTAGATTAAACCTCGATGTCTAGAGGAAGGTGAAGTCGTAACAA
>MERGE5279ID
GCACCTACCGATTGGATGATTCGGTGAAAACTCTGGACTGTGACGAGGTTTCCTTTATTGGTGACTTTGTCGTGGGAAGTTGTTTAAACCTCATCATCTAGAGGAAGGTGAAGTCGTAAC
>MERGE5283ID
GCACCTACCGATTGGATGATTCGGTGAAACTCTCGGACCGTAGCTTGGACACCTTCGGGTGACCTCGCTGTGGGAAGTTATTTAAACCTCATCATCTAGAGGAAGGTGAAGTCGTAACAA
>MERGE5289ID
GCACCTACCGATTGGATGGCCCGGTGAAGAGTTTGGATTGTAAATTTGAAATCTTCGGATTTTATTTTTATAAGAAGTTCTCTAAACCTTACCATCTAGAGGAAGGTGAAGTCGTAACAA
>MERGE5298ID
GCACCTACCGATTGGATGGTCCGATGAAATCTTTGGATTTTTTTTAATTAAAGATTTTATTTTTGATTAAAGAGAAGAAATTGAGTAAATCTTACCATCTAGAGGAAGGTGAAGTCGTAA
>MERGE5330ID
GCACCTACCGATTGGATGGTCCGGTGAAGCCTCGGGATTGTGGTTCTCGCCGCTTTATTGTGGCGTGACCGCGAGAACTTGTCTAAACCTTATCATCTAGAGGAAGGTGAAGTCGTAACA
>MERGE5333ID
GCACCTACCGATTGGATGGTCCGGTGAAGCCTCGGGATTGTGGTTCTGCCGCTTTATTGTGGCTGACCGCGAGAACTTGTCTAAACCTTATCATCTAGAGGAAGGTGAAGTCGTAACAAG
>MERGE5335ID
GCACCTACCGATTGGATGGTCCGGTGAAGCCTCGGGATTGTGGTTCTTGCCGCTTTATTGTGGCGTGACCGCGAGAACTTGTCTAAACCTTATCATCTAGAGGAAGGTGAAGTCGTAACA
>MERGE5338ID
GCACCTACCGATTGGATGGTCCGGTGAAGCCTCGGGATTGTGGTTTGGCTGGTTTATTCTGGCCTTACTGTGAGAACTTGTCTAAACCTTATCATCTAGAGGAAGGTGAAGTCGTAACAA
>MERGE5339ID
GCACCTACCGATTGGATGGTCCGGTGAAGGCTCGGGACTGCTATTGTAAATTTTATTTGTAATGGCAGGAACTTGTCTGAACCTTATCATCTAGAGGAAGGTGAAGTCGTAACAAGGTTT
>MERGE5358ID
GCACCTACCGATTGGATGGTCCGGTGAGAATTTCGGACTCGGACAACGTCGCCTTTATTGGAGATATTGTCTTGGGAAGTTATTCAAACCTTACCATCTAGAGGAAGGTGAAGTCGTAAC
>MERGE5365ID
GCACCTACCGATTGGATGGTCCGGTGAGAATTTCGGACTGTAGCAACTTTTCCTTAATTGGAGATATTGCCGTGGGAAGTTATTCAAACCTTACCATCTAGAGGAAGGTGAAGTCGTAAC
>MERGE5368ID
GCACCTACCGATTGGATGGTCCGGTGAGAATTTCGGACTGTAGCTACGTCGCCTTAATTGGAGATGTTGCCGTGGGAAGTTATTCAAACCTTACCATCTAGAGGAAGGTGAAGTCGTAAC
>MERGE5371ID
GCACCTACCGATTGGATGGTCCGGTGAGAATTTCGGACTGTTATTTATCCTCCTTAATTGGAGATAAACGAATAGGAAGTTATTCAAACCTTACCATCTAGAGGAAGGTGAAGTCGTAAC
>MERGE5409ID
GCACCTACCGATTGGATGGTCCGGTGAGAATTTCGGACTTCTGTTTCATTTCTTTCATTAGAAATAAACTTGGAGGAAGTTATTCAAACCTTACCATCTAGAGGAAGGTGAAGTCGTAAC
>MERGE5434ID
GCACCTACCGATTGGATGGTCCGGTGAGAATTTCGGACTTCTGTTTCATTTCTTTCATTAGAAATAAACTTGGGGGAAGTTATTCAAACCTTACCATCTAGAGGAAGGTGAAGTCGTAAC
>MERGE5473ID
GCACCTACCGATTGGATGGTCCGGTGAGAATTTCGGACTTTAGCAACTTCTCTTTAATTAGAGATATTGCCGAGGGAAGTTATTCAAACCTTACCATCTAGAGGAAGGTGAAGTCGTAAC
>MERGE5474ID
GCACCTACCGATTGGATGGTCCGGTGAGAATTTCGGACTTTAGCATCAGCTCTTTTATTAGAGATTTTGCATAAGGGAAGTTATTCAAACCTTACCATCTAGAGGAAGGTGAAGTCGTAA
>MERGE5477ID
GCACCTACCGATTGGATGGTCCGGTGAGAATTTCGGACTTTAGCATTATCTCTTTCATTAGAGATTTTGCGTAAGGGAATTTATTCAAACCTTACCATCTAGAGGAAGGTGAAGTCGTAA
>MERGE5479ID
GCACCTACCGATTGGATGGTCCGGTGAGAATTTCGGACTTTGCACATCGACTGTTTCACGACAGACTTTGGCGAGGGAAGTTATTCAAACCTTACCATCTAGAGGAAGGTGAAGTCGTAA
>MERGE5482ID
GCACCTACCGATTGGATGGTCCGGTGAGAATTTCGGACTTTGGCATTGGCTGATTCATTTCAGACTTTGCCGAGGGAAGTTATTCAAACCTTACCATCTAGAGGAAGGTGAAGTCGTAAC
>MERGE5489ID
GCACCTACCGATTGGATGGTCCGGTGAGAATTTCGGACTTTGGTATTGGCTGATTTAGTTCAGACTTTACCGAGGGAAGTTCTTCAAACCTTACCATCTAGAGGAAGGTGAAGTCGTAAC
>MERGE5497ID
GCACCTACCGATTGGATGGTCCGGTGAGAATTTCGGATTATGGTAACGTTTTATTTATTTAAGATATTACTGTGAGAAGTTATTCAAACCTTACCATCTAGAGGAAGGTGAAGTCGTAAC
>MERGE5502ID
GCACCTACCGATTGGATGGTCCGGTGAGAATTTCGGATTGAATTATTTATACTTTAATTAGTATTTATAGTATGAGAAGTTATTCAAACCTTACCATCTAGAGGAAGGTGAAGTCGTAAC
>MERGE5514ID
GCACCTACCGATTGGATGGTCCGGTGAGAATTTCGGATTGTAATTTTGTTGCTTTTATTAGCGAGGATTTCGTGAGAAGTTATTCAAACCTTACCATCTAGAGGAAGGTGAAGTCGTAAC
>MERGE5517ID
GCACCTACCGATTGGATGGTCCGGTGAGAATTTCGGATTGTAATTTTGTTGCTTTTATTAGCGATGATTTCGTGAGAAGTTATTCAAACCTTACCATCTAGAGGAAGGTGAAGTCGTAAC
>MERGE5523ID
GCACCTACCGATTGGATGGTCCGGTGAGAATTTCGGATTGTAGATACGTCGCTTTTATTAGGGATGTGTCCGCGAGAAGTTATTCAAACCTTACCATCTAGAGGAAGGTGAAGTCGTAAC
>MERGE5530ID
GCACCTACCGATTGGATGGTCCGGTGAGAATTTCGGATTGTAGCATCGTCGCTTTCATTAGGGATAATGCCGTGAGAAGTTATTCAAACCTTACCATCTAGAGGAAGGTGAAGTCGTAAC
>MERGE5542ID
GCACCTACCGATTGGATGGTCCGGTGAGAATTTCGGATTGTAGCATCGTCGCTTTCATTAGGGATGATGCCGTGAGAAGTTATTCAAACCTTACCATCTAGAGGAAGGTGAAGTCGTAAC
>MERGE5551ID
GCACCTACCGATTGGATGGTCCGGTGAGAATTTCGGATTGTAGCATTGTCGCCTTTATTGGAGATTTATGCCGTGAGAAGTTATTCAAACCTTACCCTCTAGAGGAAGGTGAAGTCGTAA
>MERGE5561ID
GCACCTACCGATTGGATGGTCCGGTGAGAATTTCGGATTGTAGCTTCGTCGCTTTCATTAGGGATGTTGCCGTGAGAAGTTATTCAAACCTTACCATCTAGAGGAAGGTGAAGTCGTAAC
>MERGE5570ID
GCACCTACCGATTGGATGGTCCGGTGAGAATTTCGGATTGTAGTTGATATGAGTCAAATCATTGATACCGCGAGAAGTTATTCAAACCTTACCATCTAGAGGAAGGTGAAGTCGTAACAA
>MERGE5573ID
GCACCTACCGATTGGATGGTCCGGTGAGAATTTCGGATTGTAGTTTTGTTGCTTTTATTAGCGACGATTCCGTGAGAAGTTATTCAAACCTTACCATCTAGAGGAAGGTGAAGTCGTAAC
>MERGE5574ID
GCACCTACCGATTGGATGGTCCGGTGAGAATTTCGGATTGTCAACTCGTCGCTTTTATTAGGGATGAGAAGACGAGAAGTTATTCAAACCTTACCATCTAGAGGAAGGTGAAGTCGTAAC
>MERGE5577ID
GCACCTACCGATTGGATGGTCCGGTGAGAATTTCGGATTGTCTTGTCGTCGCTTTTATTAGGGATAACAAGACGAGAAGTTATTCAAACCTTACCATCTAGAGGAAGGTGAAGTCGTAAC
>MERGE5580ID
GCACCTACCGATTGGATGGTCCGGTGAGAATTTCGGATTGTCTTGTTGTCGCTTTTATTAGGGATAATAAGACGAGAAGTTATTCAAACCTTACCATCTAGAGGAAGGTGAAGTCGTAAC
>MERGE5581ID
GCACCTACCGATTGGATGGTCCGGTGAGAATTTCGGATTGTGACAATTTTGGCTTTATTGTTGAATTTGTCGCGAGAAGTCCTTCAAACCTTACCATCTAGAGGAAGGTGAAGTCGTAAC
>MERGE5584ID
GCACCTACCGATTGGATGGTCCGGTGAGAATTTCGGATTGTGACTACGTCGCTTTTATTAGGGATGTAGATACGAGAAGTTATTCAAACCTTACCATCTAGAGGAAGGTGAAGTCGTAAC
>MERGE5587ID
GCACCTACCGATTGGATGGTCCGGTGAGAATTTCGGATTGTGATATTATTTCTTTCATTAGAAATTATATCGTGAGAATTTATTCAAACCTTACCATCTAGAGGAAGGTGAAGTCGTAAC
>MERGE5603ID
GCACCTACCGATTGGATGGTCCGGTGAGAATTTCGGATTGTGATTACGTCGCTTTCATTAGGGATGTAGACACGAGAAGTTATTCAAACCTTACCATCTAGAGGAAGGTGAAGTCGTAAC
>MERGE5621ID
GCACCTACCGATTGGATGGTCCGGTGAGAATTTCGGATTGTGATTACGTCGCTTTTATTAGGGATGTAGACACGAGAAGTTATTCAAACCTTACCATCTAGAGGAAGGTGAAGTCGTAAC
>MERGE5632ID
GCACCTACCGATTGGATGGTCCGGTGAGAATTTCGGATTGTGGTAACGTTTTATTTATTTAAGATATTACTGTGAGAAGTTATTCAAACCTTACCATCTAGAGGAAGGTGAAGTCGTAAC
>MERGE5636ID
GCACCTACCGATTGGATGGTCCGGTGAGAATTTCGGATTGTGGTACTGTTTCTTTAATTAGAATAGGTGCCGTGAGAATTTATTCAAACCTTACCATCTAGAGGAAGGTGAAGTCGTAAC
>MERGE5637ID
GCACCTACCGATTGGATGGTCCGGTGAGAATTTCGGATTGTGGTATCGCCGCTTTAATTAGAGGTGATACTGTGAGAAGTTATTCAAACCTTACCATCTAGAGGAAGGTGAAGTCGTAAC
>MERGE5639ID
GCACCTACCGATTGGATGGTCCGGTGAGAATTTCGGATTGTGGTATTGCCGCTTTAATTAGAGGTGATACTGTGAGAAGTTATTCAAACCTTACCATCTAGAGGAAGGTGAAGTCGTAAC
>MERGE5642ID
GCACCTACCGATTGGATGGTCCGGTGAGAATTTCGGATTGTGGTATTGTTTCTTTAATTAGAATCGATGCCGTGAGAATTTATTCAAACCTTACCATCTAGAGGAAGGTGAAGTCGTAAC
>MERGE5646ID
GCACCTACCGATTGGATGGTCCGGTGAGAATTTCGGATTGTGGTTGATGTGAGTCAAATCACTGATACTGCGAGAAGTTATTCAAACCTTACCATCTAGAGGAAGGTGAAGTCGTAACAA
>MERGE5647ID
GCACCTACCGATTGGATGGTCCGGTGAGAATTTCGGATTGTGTCTTCGTCGCTTTTATTAGGGATGTGGATACGAGAAGTTATTCAAACCTTACCATCTAGAGGAAGGTGAAGTCGTAAC
>MERGE5661ID
GCACCTACCGATTGGATGGTCCGGTGAGAATTTTGGATTGTGGTAACGTTTTATTTATTTAAGATATTACTGTGAGAAGTTATTCAAACCTTACCATCTAGAGGAAGGTGAAGTCGTAAC
>MERGE5662ID
GCACCTACCGATTGGATGGTCCGGTGAGAATTTTGGATTGTGGTATTGCCGCTTTAATTAGTGGTGATACTGTGAGAAGTTATTCAAACCTTACCATCTAGAGGAAGGTGAAGTCGTAAC
>MERGE5667ID
GCACCTACCGATTGGATGGTCCGGTGAGACTTTCGGATTGTAGTTGATATGAGTCAAATCATTGATACCGCGAGAAGTTATTCAAACCTTACCATCTAGAGGAAGGTGAAGTCGTAACAA
>MERGE5675ID
GCACCTACCGATTGGATGGTCCGGTGAGATTTTCGGACTTTAGTAACTTTCCATTTATTTGGGATATTACCGAGGGAAGTTATTCAAACCTTACCATCTAGAGGAAGGTGAAGTCGTAAC
>MERGE5679ID
GCACCTACCGATTGGATGGTCCGGTGAGGAGTCGGGATTGAGGCTTGGTTCCTTTATTGGGATCAGGCTGCGAGAACCTCTCCAAACCTTATCATCTAGAGGAAGGTGAAGTCGTAACAA
>MERGE5683ID
GCACCTACCGATTGGATGGTCCGGTGAGGAGTCGGGATTGCGGCTTGGTTCCTTTATTGGGATCAGGCCGCGAGAACCTCTCCAAACCTTATCATCTAGAGGAAGGTGAAGTCGTAACAA
>MERGE5685ID
GCACCTACCGATTGGATGGTCCGGTGAGGAGTCGGGATTGCGGCTTGGTTCCTTTATTGGGATCAGGCTGCGAGAACCTCTCCAAACCTTATCATCTAGAGGAAGGTGAAGTCGTAACAA
>MERGE5686ID
GCACCTACCGATTGGATGGTCCGGTGAGGAGTCGGGATTGTGGCTTGGTTCCTTTATTGGGATCAGGCCGCGAGAACCTCTCCAAACCTTATCATCTAGAGGAAGGTGAAGTCGTAACAA
>MERGE5691ID
GCACCTACCGATTGGATGGTCCGGTGAGGCCTCGAGACTGCTATTAGGTTCCTTTATTGGGGCTTGACAGCGGGAACTTGTCCAAACCTTATCATCTAGAGGAAGGTGAAGTCGTAACAA
>MERGE5713ID
GCACCTACCGATTGGATGGTTCGATAAGGCCCTCGGAATCCCGCGCGTTATCTTCATTGACGACGCGTGGGGTGAAGTTGTCCAAATCTCATCATCTAGAGGAAGGTGAAGTCGTAACAA
>MERGE5722ID
GCACCTACCGATTGGATGTCCGGTGAGAATTTCGGACTTCTGTTTCATTTCTTTCATTAGAAATAAACTTGGGGGAAGTTATTCAAACCTTACCATCTAGAGGAAGGTGAAGTCGTAACA
>MERGE5723ID
GCACCTACCGATTGGATGTCTCCACGAGGTGTTTGGAGATGACTTGATTCGCTTGCGTTTCTTGTCGTCAAAATCCCCCGAATGGCTATATCTAGAGGAAGGTGAAGTCGTAACAAGGTT
>MERGE5724ID
GCACCTACCGATTGGATGTCTCCACGAGGTGTTTGGAGATGACTTGATTCGCTTGCGTTTCTTGTTGTCAAAATCCCCCGAATGGCTATATCTAGAGGAAGGTGAAGTCGTAACAAGGTT
>MERGE5725ID
GCACCTACCGATTGGATGTCTCCACGAGGTGTTTGGAGATGATTTGATTCGCTTGCGTTTCTTATCGTCAAAATCCCCCGAATGGCTATATCTAGAGGAAGGTGAAGTCGTAACAAGGTT
>MERGE5729ID
GCACCTACCGATTGGATGTTTCGATGAAGCCCTCGGACCGTCGCGCGTCTCCTTCATTGGCGACGCGTGGTGGGAAGTTGTCTAAATCTCAACATCTAGAGGAAGGTGAAGTCGTAACAA
>MERGE5730ID
GCACCTACCGATTGGATGTTTCGATGAAGCCCTCGGACCGTCGCGTGTCTCCTTCATTGGCGACGCGTGGTGGGAAGTTGTCTAAATCTCAACATCTAGAGGAAGGTGAAGTCGTAACAA
>MERGE5731ID
GCACCTACCGATTGGATGTTTCGATGAAGCCCTCGGACCGTCGTCTGTCTCCTTCATTGGCGACTTATGGTGGGAAGTTGTCTAAATCTCAACATCTAGAGGAAGGTGAAGTCGTAACAA
>MERGE5733ID
GCACCTACCGATTGGATGTTTCGATGAGGCCCTCGGACCGTGGCACGTCACCTTCACTGGCAACGTGCTGTGGGAAGTTGTCCAAATCTCAACATCTAGAGGAAGGTGAAGTCGTAACAA
>MERGE5757ID
GCACCTACCGATTGGATTTCTCGGTGAAATCCCTGGATCAAGTTCGAGATACCCTCGGGTGACTGCGAACATGAGAAGTGGATTAAACCTCGATGTCTAGAGGAAGGTGAAGTCGTAACA
>MERGE5782ID
GCACCTACCGATTGGATTTCTCGGTGAAATCCTCGGATCCAGCACAGGAACCTTCGGGTTCCCGCTGCTAGAAAAGTGGATTAAACCTCGATGTCTAGAGGAAGGTGAAGTCGTAACAAG
>MERGE5785ID
GCACCTACCGATTGGATTTCTCGGTGAAATCCTCGGATCTGGATCAAGACACCCTCGGGTGACTATGAACCGGAGAAGTGGATTAAACCTCGATGTCTAGAGGAAGGTGAAGTCGTAACA
>MERGE5795ID
GCACCTACCGATTGGATTTCTCGGTGAAATCCTCGGATCTGGATCGAGACACCCTCGGGTGACTACGAACCGGAGAAGTGGATTAAACCTCGATGTCTAGAGGAAGGTGAAGTCGTAACA
>MERGE5817ID
GCACCTACCGATTGGATTTCTCGGTGAAATCTTCGGATCCTGACCACGACACCCTCGGGTGATGCGGACGGGAGAAGTAGATTAAACCTCGATGTCTAGAGGAAGGTGAAGTCGTAACAA
>MERGE5846ID
GCACCTACCGATTGGGTGATCCGGTGAGGATAATGGATTAAGATTTGATTTTATTTTTAGGAATAAATGAAGATTTATGAGAAATTATTCAAACCTTATCATCTAGAGGAAGGTGAAGTC
>MERGE5854ID
GCACCTACCGATTGTATGCTTGAATGAAACTTTAGGATTTGTATGTCGGTGTTAAAGCTGGCTAATGAAAAATTTAGTTGAATTCAATTGTATAGAGGAAGGTGAAGTCGTAACAAGGTT
>MERGE5901ID
GCACCTACCGGTTGAATGTTTCGGTGAAGATGCCGGACCCGTACTTGAGCGCTTCACGGCGCACGGGGGAAAAGGAAGTTATCTAAACCTCAACATTTAGAGGAAGGTGAAGTCGTAACA
>MERGE5925ID
GCACCTACCTATTGAATGTTTCGGTGAAGATACCGGACCCGAACTTGAGCGCTTCACGGCGCACGGGGGAAAAGGAAGTTATCTAAACCTCAACATTTAGAGGAAGGTGAAGTCGTAACA
>MERGE5932ID
GCACCTACTGATTAGGCTGTATCATGAGTTGGACGGAGACACTTTTAGGGAAGCAATTCTCTTTTGGTGATGAAGTTTTGCGAATGGTATTGCCCAGAAGAAGGTAAAGTCGTAACACGG
>MERGE5943ID
GCACCTACTGATTGAATGGTCCGGTGAAGCCTCGGGATTGCGGTTTAGTTCCTTTATTGGTACTTTACTGTGAGAACTTGTCTAAACCTTATCATTTAGAGGAAGGTGAAGTCGTAACAA
>MERGE5951ID
GCACCTACTGATTGAATGTTCCAGTGAAATCCTCGGATTCTGTATGTCTTTCTTTTTCATTAAAGTTTGATTTACGGGAAAAGTTGCTTGAACTTTGGCATTTAGAAGAAGGTGAAGTCG
>MERGE5952ID
GCACCTACTGATTGAATGTTTCGGTGAAGATACCGGACCCGAACTTGAGCGCTTCACGGCGCAAGGGGGAAAAGGAAGTTATCTAAACCTCAACATTTAGAGGAAGGTGAAGTCGTAACA
>MERGE5957ID
GCACCTACTGATTGGATGACTCGGTGAAAAATTGGGACTATGAAAGATACTGCTTAATTGCGGCATTTTTTATGGGAACTTTTTTAAACCTCGTTATCTAGAAGAAGGTGAAGTCGTAAC
>MERGE5960ID
GCACCTACTGATTGGATGACTCGGTGAAAAATTGGGACTGTGAAAGCAGCTGCTTTATTGCGGTTTCTTTTATGGGAACTTTTTTAAACCTCGTTATCTAGAAGAAGGTGAAGTCGTAAC
>MERGE5962ID
GCACCTACTGATTGGATGACTCGGTGAAAACTCGGGACCGTGAATGTATTTGCTTCATTGAGAATTTTTTTATGGGAACTTGTTTTAACCTCGTTATCTAGAAGAAGGTGAAGTCGTAAC
>MERGE5965ID
GCACCTACTGATTGGATGACTCGGTGAAAACTCGGGACCGTGAATGTATTTGCTTCATTGCGAATTTTTTTATGGGAACTTGTTTTAACCTCGTTATCTAGAAGAAGGTGAAGTCGTAAC
>MERGE5968ID
GCACCTACTGATTGGATGACTCGGTGAAAATTTTGGACCGTGGTTCGAGTTGTTTTATTACAACTTTTACTATGGGAAGACATTTTAACCTCGTTATCTAGAAGAAGGTGAAGTCGTAAC
>MERGE5969ID
GCACCTACTGATTGGATGACTCGGTGAAGAATCGGGACCGTGAGAACAATCGATTCATTTCGAATGTACTCGTGGGAACCTTTCTTAACCTCGTTTTCTAGAAGAAGGTGAAGTCGTAAC
>MERGE6016ID
GCACGAACCGATTGAGTGATATGGTGAAAATGCAGGATTGTTTTTTGTTGTTACTTTATTGTGATGATGTAGATGAGAATGCATTTTAACCCTATTACTTAGAGATTCGTAAAGTCGTAA
>MERGE6017ID
GCACGGATCGACGAGTAGTCTGGTGAAGCTCGTGGATTTTTTTTGATGAGGCTTTATTGCTTTATTGGAGAGGAGAAGCGATCTGAACCGGGTTATTTGGAGTCCCGTAAAGTCGTAACA
>MERGE6040ID
GCAGCTACCGATTGAATGTCTCGGTGAAGACTTGGGACCGTGGTGCCATCGATTAATTTTGGCGGCATTGTGGGAACTGGTTTAAACCTCGTTATTTAGAGGAAGCTAAAGTCGTAACAA
>MERGE6041ID
GCAGCTACCGATTGAATGTCTCGGTGAAGACTTGGGACCGTGGTGCCATCGTTTTATCGCGGCGGCATTGTGGGAACTGGTTTAAACCTCGTTATTTAGAGGAAGCTAAAGTCGTAACAA
>MERGE6046ID
GCAGCTACTGATTGAATACATCGGTGAAAAATTGGGAATGTGACTTTTGAAGCTTTATTGCTTCTTTTGTCGTGTGAACTCTCTTAAACCTATTTATTTAGAAATAGCTGAAGTCGTAAC
>MERGE6047ID
GCAGCTACTGATTGAATACATCGGTGAAATATTGGGAGCGTGATTTTGAAGGCTTTATTGCTTCCATTATTATGTGAACTTTCTTAAACCTATTTATTTAGAAGAAGCTGAAGTCGTAAC
>MERGE6048ID
GCAGCTACTGATTGAATATATCGGTGAAATATTGGGAATGTGATTTTTAAAGCTTAATTGCTTCAATTATTATGTGAACTTTCTTAAACCTATCTATTTAGAAGAAGCTGAAGTCGTAAC
>MERGE6049ID
GCAGCTACTGATTGAATATATCGGTGAAATATTGGGACTGTGATGACTTAGGCTTCATTGCCTAGTTATTATGGGAACTTTCTTAAACCTATCTATTTAGAAGAAGCTGAAGTCGTAACA
>MERGE6050ID
GCAGCTACTGATTGAATATATCGGTGAAATATTGGGACTGTGATTACTTAGGCTTCATTGCCTAGTTATTATGGGAACTTTCTTAAACCTATCTATTTAGAAGAAGCTGAAGTCGTAACA
>MERGE6054ID
GCAGCTACTGATTGAATATATCGGTTAAATATTGGGACTGTGATTACTTAGGCTTCATTGCCTAGTTATTATGGGAACTTTCTTAAACCTATCTATTTAGAAGAAGCTGAAGTCGTAACA
>MERGE6055ID
GCAGCTACTGATTGAATGGCTCGGTGAAAAATTGGGACAGCAATTGAATTCGCTTAAGTGCAAATCCAGTTACTGGAACTTTTTTAAACCTATCCCTTTAGAAGAAGCTGAAGTCGTAAC
>MERGE6057ID
GCAGCTACTGATTGAATGGCTCGGTGAAAAATTGGGACAGCAATTGAATTCGCTTAAGTGCAAATCCTGTTACTGGAACTTTTTTAAACCTATCCCTTTAGAAGAAGCTGAAGTCGTAAC
>MERGE6067ID
GCATCTACCGATGAATTCTGCGGTGAAGTCTCGAGATTTTCTTTAAATTTTCTACTTCGGTAGAAAATTTTTAGAAGAGAACTTGCCTAAACCTTAGCATTTAGAGGAAGATGAAGTCGT
>MERGE6068ID
GCATCTACCGATGAATTCTGCGGTGAAGTCTCGGGAACTTCTTTTGGTTTCTTTCTCCGGAAAAAAACCTAGAGAGGTGAACTTGCCTAAACCTTAGCATTTAGAGGAAGATGAAGTCGT
>MERGE6073ID
GCATCTACCGATTGAATGGAGAGGCAAAATCTATGGACCGTGACGCGTGGGGGTCAAACCCTGTGCAGTCGTGGGAAGCGGATTAAACCTTTCTATTTAGAGGAAGGTAAAGTCGTAACA
>MERGE6075ID
GCATCTACCGATTGAATGGAGAGGCAAAATCTCCGGACCGTGACGCGTGGGGGTCAAACCCTGTGCAGTCGTGGGAAGTGGATTAAACCTTTCTATTTAGAGGAAGGTAAAGTCGTAACA
>MERGE6076ID
GCATCTACCGATTGAATGGAGAGGCAAAATCTCCGGACCGTGACGCTAGGGGGTCAAATCCCGTGCAGTCGTGGGAAGTGGATTAAACCTTTCTATTTAGAGGAAGGTAAAGTCGTAACA
>MERGE6079ID
GCATCTACCGATTGAATGGTCCGGTGAGGCCTCGGGATTGTGGTCTGGTTCCTTCATTGGGACCTGATCGCGAGAACTTGTCCAAACCTTATCATTTAGAGGAAGATGAAGTCGTAACAA
>MERGE6082ID
GCATCTACCGATTGAATGTTTTGATGAGTTGTTTGGAGATGCTTTTCTTTGCTTTCGGGTTTGAAGAGCGTTGAAATTCTGCGAATCCCAACATTTAGAGGAAGATGAAGTCGTAACAAG
>MERGE6095ID
GCATCTACCGATTGAGCGTATCGATGAAATGTCGGGACCGTTCGAGTTAATCTTTATTGATTTTTTCGAATGGAAACCTCCTTGAATCTCTACGCTTAGAGGAAGATGAAGTCGTAACAA
>MERGE6100ID
GCATCTACCGATTGAGCGTATCGATGAAATGTCGGGACTTTTATAACCATTCTTTATTGAATTCTTACAAAGGAAACTTCCTTGAATCTCTACGCTTAGAGGAAGATGAAGTCGTAACAA
>MERGE6110ID
GCATCTACCGATTGAGCGTATCGATGAAATGTCGGGACTTTTATAATTATTCCTCACGGAATTCTTACAAAGGAAACTTCCTTGAATCTCTACGCTTAGAGGAAGATGAAGTCGTAACAA
>MERGE6122ID
GCATCTACCGATTGAGCGTATCGATGAAATGTCGGGACTTTTATAATTATTCCTTACGGAATTCTTACAAAGGAAACTTCCTTGAATCTCTACGCTTAGAGGAAGATGAAGTCGTAACAA
>MERGE6142ID
GCATCTACCGATTGAGCGTATCGATGAAATGTCGGGACTTTTATAATTATTCTTTATTGAATTTTTACAAAGGAAACTTCCTTGAATCTCTACGCTTAGAGGAAGATGAAGTCGTAACAA
>MERGE6148ID
GCATCTACCGATTGAGCGTATCGATGAAATGTCGGGACTTTTGTAATTATTCCTCACGGAATTCTTACAAAGGAAACTTCCTTGAATCTCTACGCTTAGAGGAAGATGAAGTCGTAACAA
>MERGE6161ID
GCATCTACCGATTGAGCGTTTCGGTGAAATATCGGGACCATGTCCTTTTGTCCTTCGGGACATTTGGACGTGGAAACTTTCTTAAACCTCAACGCTTAGAGGAAGATGAAGTCGTAACAA
>MERGE6168ID
GCATCTACCGATTGAGCGTTTCGGTGAAATATCGGGACCGTGTCTTCGTATCCTTCGGGACGCGCTTGACATGGGAACTTTCTTAAACCTCAACGCTTAGAGGAAGATGAAGTCGTAACA
>MERGE6171ID
GCATCTACCGATTGAGCGTTTCGGTGAAATATCGGGACCGTGTCTTCGTATCCTTCGGGACGCGTTAGACGTGGAAACTTTCTTAAACCTCAACGCTTAGAGGAAGATGAAGTCGTAACA
>MERGE6185ID
GCATCTACCGATTGATAGTACCGGTGAAATATAGGGACAGGTCTCATTCTTCCTCACGGAAGTTTGAAGCTTGAAACTTTCTTAAACCTTTGCTATTAGAGGAAGATGAAGTCGTAACAA
>MERGE6186ID
GCATCTACCGATTGATAGTACCGGTGAAATATCGAGACAGGTCTCATTCTTCCTCACGGAAGTTTGAAGCTTGAAACTTTCTTAAACCTTTGCTATTAGAGGAAGATGAAGTCGTAACAA
>MERGE6204ID
GCATCTACCGATTGATAGTACCGGTGAAATATCGGGACAGGTCTCATTCTTCCTCACGGAAGTTTGAAGCTTGAAACTTTCTTAAACCTTTGCTATTAGAGGAAGATGAAGTCGTAACAA
>MERGE6241ID
GCATCTATTGATTAGGTTGTATCATGAGTTAGGCGGAGGTTGGATGGTCGAAGCAATTCTTCCGTACTCCCGAAGCTTTGCAAATGGTGCTACCCAGAAACAGATAAAGTCATAACACGG
>MERGE6243ID
GCATCTATTGATTAGGTTGTATCATGAGTTGAGCGGAGGTGACTTAGGGGAATTTCTCCTTCGCAGCTGAAGCTTTGCAAATGGTATTACCCAGAAACAGATAAAGTCATAACACGGCAG
>MERGE6259ID
GCCCCCACCGATTGAGTGGTCCGGTGAATAATTCGGACTGAGGATTTAGGCAGTTTCTGTCTTTATCTTCGGGAAGCCTAGTGAACCTTATCACTTAGAGGAAGGAGAAGTCGTAACAAG
>MERGE6335ID
GCCCCTACCGATTGAATGGTCCGGTGAATACTTCGGGCTGCAAGATGTTTAGTTTCTTCCCATTTCACGGAAAGTTGAATAAACCTTATCATTTAGACGAAGAAGAAGTCGTAACAAGGC
>MERGE6391ID
GCCCCTACCGATTGAGTGATCCGGTGAATAGTTCGGACCGACGCTTTTTCTGGTTTCCAGTTATCGCGTTGGAAAGTTCAGTGAACCTTATCACTTAGAGGAAGGAGAAGTCGTAACAAG
>MERGE6409ID
GCCCCTACCGATTGAGTGTTCCGGTGAGGCTTCGGGAGAACTGGGTGGATTGTGTTTCACAAACTGCTCGGTTTGAACTTAGTCAAACCTTATCACTTAGAGGAAGGAGAAGTCGTAACA
>MERGE6547ID
GCGTCGCTACTACCGATTGAATGACTTAGTGAGCCGTTTGGACTGTTGTTTTTCCTTGGCAACTTGGATTAACATACGGGAAGAACGTCAAACTTGATCATTTAGAGGAAGTAAAAGTCG
>MERGE6568ID
GCTACCACCGATTGAATGGTTTAGTGAGATCCTTGGATCGGCCCCGTCGCGGCTGGCAACAGTCGAGTCGGCGCGTCGAGAAGACGATCAAACTTGATCATTTAGAGGAAGTAAAAGTCG
>MERGE6578ID
GCTACCATCGGTGGACGGTCTAGCGAGGGCCTCGGACCGGCGCCGAGTATGCTCCTCACGGGGTATGCTCCTCGCCGGGAAGACGCCCGAACTCGGTCGCTCGGAGATAGTAAAAGTCGT
>MERGE6592ID
GCTACGACCGATTGTTCCAGTTAATGAGCGATATGGATGAGTCCCGTGATCGGCTTGTCCGTGATCGTTGGGCTGAGAAGTTGGACAAATTATCTGGGGTAGAGGACGTAAAAGTCGTAA
>MERGE6598ID
GCTACTAACGATTGGATGGTTTAGTGAGGCCCTCGGATCGGCCCCGCCGGGGTCGGCCCACGGCCCTGGCGGAGCGCTGAGAAGACGGTCGAACTTGACTATCTAGAGGAAGTAAAAGTC
>MERGE6599ID
GCTACTACAGACGGAGCGATTTATAAAGGTAGTTGGAGCGTACTGACTTTGGTGCTTGCACTGATTTTAGAATGCAAAGATTACCGATGTGGATCGCTTGGATGAAGTAAAAGTCGTAAC
>MERGE6623ID
GCTACTACCGACTAGGAAAATTGGAGAGGTTCCGGGACTGGCACTAGCTCGGTTTAACGACCTTGCTTGCGTCGGAAACGAAATCCATCCTATTTTCTCGGAGGAAGTAAAAGTCGTAAC
>MERGE6632ID
GCTACTACCGACTGGCCGAATTTTTGAGGTGTCTGGACCTGCGATGGCACTGCTTTATGTGGCGCCACCGCGGGGAAATTCCCCGGAAATGTTCGGTTGGAGGAAGTAAAAGTCGTAACA
>MERGE6643ID
GCTACTACCGATAGAATACACGGACCAAGGATGAGGAGCCCTTCTTGCTCTGTCCCAACGGGATATCAAGAAGGGTGAACCTTACGAGTCTTAGTATTTAGAGGAAGTAAAAGTCGTAAC
>MERGE6648ID
GCTACTACCGATAGAATACACGGACCAAGGATGAGGAGCCCTTCTTGCTCTGTCCCAACGGGATATCAAGAAGGTGTGAACCTTACGAGTCTTAGTATTTAGAGGAAGTAAAAGTCGTAA
>MERGE6655ID
GCTACTACCGATAGAATACACGGACCAAGGATGAGGAGCCTCTTGCTCTGTTCCCAACGGGATAACAAGAAGGTGAACCTTACGAGTCTTAGTATTTAGAGGAAGTAAAAGTCGTAACAA
>MERGE6656ID
GCTACTACCGATAGAATACACGGACCAAGGATGAGGAGCCTCTTGCTCTGTTCCCAACGGGATATCAAGAAGGTGAACCTTACGAGTCTTAGTATTTAGAGGAAGTAAAAGTCGTAACAA
>MERGE6663ID
GCTACTACCGATCGAACGATGTAGTGAGGTCCTCGGACTGGCATCTACTCGGAAGCCGGGCTCGCTCGGTAGAAGAGCTTGTTTGCCGGGAAGAGAACCAAACTGAATCGTTTAGAGGAA
>MERGE6664ID
GCTACTACCGATCGAACGATGTAGTGAGGTCCTCGGACTGGCATCTACTCGGAAGCCGGGTTCGCTCGGTAGAAGAGCTTGTTTGCCGGGAAGAGAACCAAACTGAATCGTTTAGAGGAA
>MERGE6665ID
GCTACTACCGATCGAACGATGTAGTGAGGTCCTCGGACTGGCATCTACTCGGAAGCCGGGTTCGCTCGGTAGAAGAGCTTGTTTGCCGGGAAGAGTACCAAACTGAATCGTTTAGAGGAA
>MERGE6667ID
GCTACTACCGATCGAACGTCTTAGTGAATAGTAGGGATACTGGTTACTCGTGGGTTTCCACGTTTGACATGGTAAAACTAACGTGAACTTGAACGTTTAGAGGAAGTAAAAGTCGTAACA
>MERGE6673ID
GCTACTACCGATCGAATGATTTAGTGAGCTCTGCGGATCGCTCCATCCAGTTGGGTTACCTCCTGTTTGCGTGCGAGAAGCAGATCAAACTTGACCATTTAGAGGAAGTAAAAGTCGTAA
>MERGE6679ID
GCTACTACCGATCGAATGGCTTAGTGAGCTCTAGGGACTGTTGCCATCTGTGGGGTTTCTCACAAATGGATGACGGGAACTAGATCAAACTTGATCATTTAGAGGAAGTAAAAGTCGTAA
>MERGE6680ID
GCTACTACCGATCGAATGGCTTAGTGAGCTCTAGGGACTGTTGCCGGCTGTGGGGTTTCTCACAGACGGATGACGGGAACTAGATCAAACTTGATCATTTAGAGGAAGTAAAAGTCGTAA
>MERGE6686ID
GCTACTACCGATCGAATGGTTTAGTGAGATCTTCGGATCGACCTGCTTGTTGCCATTTACTTGGTACAAGACGGTGTTGAAAAGTTGTTCAAATTTGATCATTTAGAGGAAGTAAAAGTC
>MERGE6693ID
GCTACTACCGATCGAATGGTTTAGTGAGGATGAGGGACTGGCGTTCGGAAGCTGGCAACAGCATCTGAAAGCCGGGAACTCATTCAAACTTGATTATTTAGAGGAAGTAAAAGTCGTAAC
>MERGE6700ID
GCTACTACCGATCGAATGGTTTAGTGAGGATGAGGGACTGGCGTTTGGAAGCTGGCAACAGCATCTGAAAGCCGGGAACTCATTCAAACTTGATTATTTAGAGGAAGTAAAAGTCGTAAC
>MERGE6701ID
GCTACTACCGATCGAATGGTTTAGTGAGGATGAGGGACTGGCTTCCGAAAGCTGGCAACAGCATTTGAAAGCCGGGAACTCATTCAAACTTGATTATTTAGAGGAAGTAAAAGTCGTAAC
>MERGE6704ID
GCTACTACCGATCGAATGGTTTAGTGAGGATGAGGGACTGGCTTTCGAGAGCTGGAAACAGCATTTGAGAGCCGGGAACTCATTCAAACTTGATTATTTAGAGGAAGTAAAAGTCGTAAC
>MERGE6706ID
GCTACTACCGATCGAATGGTTTAGTGAGGATGAGGGACTGGCTTTCGAGAGCTGGCAACAGCATTTGAGAGCCGGGAACTCATTCAAACTTGATTATTTAGAGGAAGTAAAAGTCGTAAC
>MERGE6712ID
GCTACTACCGATCGAATGGTTTAGTGAGGTCTCGGGATCGGCCCCATTTCGTGGCAACACGATTTGGGGCTGAGAACTTGAACAAACTTGATCATTTAGAGGAAGTAAAAGTCGTAACAA
>MERGE6713ID
GCTACTACCGATCGAATGGTTTAGTGAGGTCTCGGGATCGGCCCCATTTCGTGGCAACACGGTTTGGGGCTGAGAACTTGAACAAACTTGATCATTTAGAGGAAGTAAAAGTCGTAACAA
>MERGE6717ID
GCTACTACCGATCGAATGGTTTAGTGAGGTCTCGGGGTCGGCCCCATTTCGTGGCAACACGGTTTGGGGCTGAGAACTTGAACAAACTTGATCATTTAGAGGAAGTAAAAGTCGTAACAA
>MERGE6719ID
GCTACTACCGATCGAATGGTTTAGTGAGTTGTTGGGACTGGCACTGGGGGACTGGCAACAGTCCGCTTGAGCCGGGAACTTCTGCAAACTTGATCATTTAGAGGAAGTAAAAGTCGTAAC
>MERGE6723ID
GCTACTACCGATCGAATGTCTTAGTGAGTGCTCTGGATTGGACCGTGCGTTGGCGTGAGCTGATGCGCGGTTAGAAAAGGGGAGCGAACTTGGATGTTTAGAGGAAGTAAAAGTCGTAAC
>MERGE6727ID
GCTACTACCGATCGAATGTCTTAGTGAGTGTTTTGGACTGGGTCTGTGCTGGGCGTGAGTCTGGCGCAGACGCGGGAAGGGAAGCGAACTTGGATGTTTAGAGGAAGTAAAAGTCGTAAC
>MERGE6755ID
GCTACTACCGATCGAGCGCCCTAGCGAGGTCGTCCGATTGTCGCCGAGGCCGGCTTTCGCGAGCTGTGCTTCCGACGAAAAGGCGATCGAACTCGAGCGCTTAGAGGAAGTAAAAGTCGT
>MERGE6776ID
GCTACTACCGATCGAGCGTTTTAGTGAGGTCCTCGCATCGGCTTGCCTCGCCCGGCTCCGGCCGGTCGTTCGGCTCGTCGAGAAGACGATCGAACTTGATCGCTTAGAGGAAGTAAAAGT
>MERGE6783ID
GCTACTACCGATCGCTCCAGTTAATGAGCTCTTCGGATTGGACCCGTGGGCCCGCTTCGCGGCGGGCCGTCGGTGGCCGAGAAGATGCGCAAATTGACCGGGGTAGAGGTCGTAAAAGTC
>MERGE6785ID
GCTACTACCGATCGCTCCAGTTAATGAGCTCTTCGGATTGGTCCCGTAGGCTGGCTTTCGGGCTGGCTCTCGGCGTGCCGAGAAGATGCGCAAATTGACCGGAGTAGAGGAAGTAAAAGT
>MERGE6787ID
GCTACTACCGATCGCTCCAGTTAATGAGTTCTTCGGATTGGTCCCGTAGGCGGGTCTTCGGGCCTGCTCTCGGCGTGCCGAGAAGATGCGCAAATTGACCGGAGTAGAGGAAGTAAAAGT
>MERGE6788ID
GCTACTACCGATCGCTCTAGTTGATGAGCCCTTCGGATTGGTCCCTTGGGTGGCGGTCTTCGGGCCGCTCTCTCGGCGCATCGAAAAGATGGGCGAATTGACCGGAGTAGAGGAAGTAAA
>MERGE6791ID
GCTACTACCGATCGGATGGCTTAGTGAGCTTTACGGACCGGCGCTTTTCGATAGCTTGTCTTTCGTCTGGTGTTGGGAAGTAAATCAAACTTGATCATCTAGAGGAAGTAAAAGTCGTAA
>MERGE6792ID
GCTACTACCGATCGGATGGCTTAGTGAGCTTTCTGGACTGGTACTCCTCGATGGCTTGTCCTTCGTTCAGTGTCGGGAAAGAAATCAAACTTGATCATCTAGAGGAAGTAAAAGTCGTAA
>MERGE6794ID
GCTACTACCGATCGGATGGCTTAGTGAGGCCTACGGATCTGGATGCTTAAATGGCTTGTTCATTTTTGTGTTTGGAGAAGTAGAACAAACTTGATCATCTAGAGGAAGTAAAAGTCGTAA
>MERGE6802ID
GCTACTACCGATCGGATGGCTTAGTGAGGCCTAGGGATCTGGATGCTTAAATGGCTTGTTCATTTTTGTGTTCGGAGAACTAGAACAAACTTGATCATCTAGAGGAAGTAAAAGTCGTAA
>MERGE6804ID
GCTACTACCGATCGGATGGCTTAGTGAGGCCTAGGGATCTGGATGCTTAAATGGCTTGTTCATTTTTGTGTTTGGAGAACTAGAACAAACTTGATCATCTAGAGGAAGTAAAAGTCGTAA
>MERGE6810ID
GCTACTACCGATCGGATGGTTTAGTGAGACCCTCGGACTGGTCCCGTCGAAGCGGGCAACCGCCTCGACGCGTGTGCCGGGAAGAAGGTCGAACTTGACTATCTAGAGGAAGTAAAAGTC
>MERGE6811ID
GCTACTACCGATCGGATGGTTTAGTGAGATCCTTGGACTGGTCCCGTCGAAGTGGGCAACCGCCTCGACGCGTGTGCCGGGAAGAAGATCAAACTTGATTATCTAGAGGAAGTAAAAGTC
>MERGE6815ID
GCTACTACCGATCGGATTTATTAGTGAGATCTAAAGACTTGAGGTGAAATAACTTTCTTGTTAATAACCGTCAAGGAAATAGTTCAAACTGATATTTCTAGAGGAAGTAAAAGTCGTAAC
>MERGE6816ID
GCTACTACCGATCGGATTTATTAGTGAGATCTAAAGACTTGAGGTGAAATAACTTTCTTGTTAATAACCGTCAAGTAAATAGTTCAAACTGATATTTCTAGAGGAAGTAAAAGTCGTAAC
>MERGE6817ID
GCTACTACCGATCGTTCCAGTTAATGAACACTTCGGATTGGCCCCGTACAGCGGGTTTCGGCCTGCTCGCGGAGAGCCGAGAAGACGGGTGAATTATCTGGGATAGAGGTCGTAAAAGTC
>MERGE6818ID
GCTACTACCGATCGTTCCAGTTAATGAGCGCCTCGGATTGGTCCCTCGAGCGGGTTCGCCCGCCCTTGGCGTCGCCGAGAAGATGTGCAAATTATCTGGAATAGAGGAAGTAAAAGTCGT
>MERGE6819ID
GCTACTACCGATCGTTCCCGTTAATGAGCGCCTCGGATTGGACCCGTGGCCGGGCGCAAGCCCGGCTTTTGGCGTGCCGAGAAGATGTGCAAATTATCAGGAATAGAGGAAGTAAAAGTC
>MERGE6821ID
GCTACTACCGATCGTTCCCGTTAATGAGCGCCTCGGATTGGTCCCGTGGCCGGCTTCGCGGCCGGCTTTGGCGTGCCGAGAAGATGTGCAAATTATCAGGAATAGAGGAAGTAAAAGTCG
>MERGE6822ID
GCTACTACCGATCGTTCCCGTTAATGAGCGCCTCGGATTGGTCCCGTGGCCGGGCGCAAGCCCGGCTTTGGCGTGCCGAGAAGATGTGCAAATTATCAGGAATAGAGGAAGTAAAAGTCG
>MERGE6825ID
GCTACTACCGATGAATGACACGGTGAGCAGTTTGGACATGTATCCTTGTCAGGGTTTCCCTTTTAGGACAACGTGGAAGATCTGCAAATTGTATCATTTAGAGGAAGTAAAAGTCGTAAC
>MERGE6828ID
GCTACTACCGATGAATGGCTTAGTGAGGCCTTCGGACCGCCATTGGATGGTTGGCAACAACCGACCAGTAGTGGAAAGTCGTACAAACTTGGTCATTTAGAGGAAGTAAAAGTCGTAACA
>MERGE6831ID
GCTACTACCGATGACATTGATGGGGAGGGGAATGGAGCGTGAATTGTCTTTCTAGACATGCGCGTGAAACGCCGCCAACCTACAAATGTTAGAGGAAGTAAAAGTCGTAACAAGGTTTCC
>MERGE6833ID
GCTACTACCGATGGATGATTTGGTGAGGTCGCCTAGACTGGCCGCTGGCTTCGGCCGTGTGGCCGGGAAGACGCCCAAACTTGGTCGTCTAGAGGAAGTAAAAGTCGTAACAAGGTTTCC
>MERGE6835ID
GCTACTACCGATGGATGATTTGGTGAGGTCGCCTAGACTGGCTGCTGGCTTCGGCCGTGCGGCCGGGAAGACGCCCAAACTTGGTCGTCTAGAGGAAGTAAAAGTCGTAACAAGGTTTCC
>MERGE6840ID
GCTACTACCGATGTTTGGTCCGGTGAAATCTTAGGATTCGCGGCTTTCACTTGCTTTACTTTCGGGTAGAGCGAGTTTGTTGTGGAGAATTTGAGTGAACCTTGCCAAATAGAGGAAGTA
>MERGE6851ID
GCTACTACCGATTAGGCGTTTTAGTGAGCGCCTCGGATTGGACCCGGAAATGGTTGGCAACAACCGTACCGGTGTGCCGAAAAGACGCGCAAACTTGAACGCCTAGAGGAAGTAAAAGTC
>MERGE6861ID
GCTACTACCGATTGAAAGGTTTAGTGAGATCCTCGGATCGGCCCGTCGCGGCTGGAGACGGCCGCGGCGGTGCGCAGTGAAGGCGACCGAACTTGATCGTTTAGAGGAAGTAAAAGTCGT
>MERGE6863ID
GCTACTACCGATTGAAAGGTTTAGTGAGATCCTCGGATCTGCCCCGTCGCGGTTGGAGACGGCCGCGGCGGTACGCAGTGAAGGCGACCGAACTTGATCGTTTAGAGGAAGTAAAAGTCG
>MERGE6867ID
GCTACTACCGATTGAACAACAGGGTGAAATCTTCGGACCGTGGCATTCTTAAGGCCTAGCCTTTCTGTGTCCGTGGGAGGTCGCTTAAATCCTGTTGTTTAGAGGAAGTAAAAGTCGTAA
>MERGE6868ID
GCTACTACCGATTGAACAACAGGGTGAAATCTTCGGACCGTGGCATTCTTGAGGCCTAGCCTTTCTGTGTCCGTGGGAGGTCGCTTAAATCCTGTTGTTTAGAGGAAGTAAAAGTCGTAA
>MERGE6874ID
GCTACTACCGATTGAACAACAGGGTGAAATCTTCGGACTGTGGCATTCTTGCGGCCTAGCCGCAACTTGTCCGTGGGAGGTCGCTTAAATCCTGTTGTTTAGAGGAAGTAAAAGTCGTAA
>MERGE6883ID
GCTACTACCGATTGAACATTTTAGTGAATTCCGAGGATTTGGTTCATCTGGTTCCCTGTGGATCAGCTGAACTGGAGAGCAGGTGTAAACTTGAGTGTTTAGAGGAAGTAAAAGTCGTAA
>MERGE6885ID
GCTACTACCGATTGAACATTTTAGTGAGGTATTTGGACTGGGCCTTGGGAGGATTCGTTCTCCCATGTTGCTCGGGAAGACTCCCAAACTTGAGCGTTTAGAGGAAGTAAAAGTCGTAAC
>MERGE6886ID
GCTACTACCGATTGAACATTTTAGTGAGGTCCTCAGACTGAGAGCCTGGCGGGTCGCCCTGCCTGGTTTTCGGGAAGACGACCAAACTGTAGTGTTTAGAGGAAGTAAAAGTCGTAACAA
>MERGE6890ID
GCTACTACCGATTGAACATTTTAGTGAGGTCCTCGGACTGAGAGCCTGGCAGGTCGCCCTGCCTGGTTTTCGGGAAGACGACCAAACTGTAGTGTTTAGAGGAAGTAAAAGTCGTAACAA
>MERGE6896ID
GCTACTACCGATTGAACATTTTAGTGAGGTCCTCGGACTGAGAGCCTGGCGGGTCGCCCTGCCTGGTTTTCGGGAAGACGACCAAACTGTAGTGTTTAGAGGAAGTAAAAGTCGTAACAA
>MERGE6899ID
GCTACTACCGATTGAACATTTTAGTGAGGTCCTCGGACTGAGAGCCTGGCGGGTCGCCCTGCCTGGTTTTTGGGAAGACGACCAAACTGTAGTGTTTAGAGGAAGTAAAAGTCGTAACAA
>MERGE6901ID
GCTACTACCGATTGAACATTTTAGTGAGTTCCAATGACTTGAGATGTATTGAGGCTTGCCTCTTTCGTTTTGGGGAACGGGTGCAAACTTGATTGTTTAGAGGAAGTAAAAGTCGTAACA
>MERGE6903ID
GCTACTACCGATTGAACATTTTAGTGAGTTGCAATGACTCGAGATGTATTGAGGCTTGCCTCTTTCGTTTTGGGGAAAGGCTGCAAACTTGATTGTTTAGAGGAAGTAAAAGTCGTAACA
>MERGE6906ID
GCTACTACCGATTGAACATTTTAGTGAGTTGCAATGACTCGAGATGTATTGAGGCTTGCCTCTTTCGTTTTGGGGAACGGCTGCAAACTTGATTGTTTAGAGGAAGTAAAAGTCGTAACA
>MERGE6907ID
GCTACTACCGATTGAACATTTTAGTGAGTTGCAATGACTCGAGATGTATTGAGGCTTGCCTCTTTCGTTTTGGGGAACGGCTGCAAACTTGATTGTTTAGAGGAAGTAAAGGTCGTAACA
>MERGE6911ID
GCTACTACCGATTGAACATTTTAGTGAGTTGCGAGGAGTGGGGATAGTCAGGCAACTGGCTATACCTGCGAGAAGCTGCAAACTTGGATGTTTAGAGGAAGTAAAAGTCGTAACAAGGTT
>MERGE6914ID
GCTACTACCGATTGAACATTTTAGTGAGTTGCGAGGAGTGTCAGTTTTAGGGTTCGCCCTCACTCAGATGCGAGAAGCTGCAAACTTGGATGTTTAGAGGAAGTAAAAGTCGTAACAAGG
>MERGE6919ID
GCTACTACCGATTGAACGACTTAGTGAGCTCTATGGATTGACTCTGGTGAATGGGTTTCCATTTGCTAGTGTTGAGAAGTAGCACAAACTTGGCCGTTTAGAGGAAGTAAAAGTCGTAAC
>MERGE6920ID
GCTACTACCGATTGAACGACTTAGTGAGCTTCCTGGATTGTTGCGCTGTGTTGGCAACTTCATTGCGTTTACGAGAAGGGAATCAAACTTGGGCGTTTAGAGGAAGTAAAAGTCGTAACA
>MERGE6922ID
GCTACTACCGATTGAACGACTTAGTGAGGCCTCGGGATTGACGCTTCGGGGGTGGCAACACCCCTGTTGTGTCGAGAACTTGTCCAAACTTGGCCGTTTAGAGGAAGTAAAAGTCGTAAC
>MERGE6924ID
GCTACTACCGATTGAACGACTTAGTGAGGCCTCGGGATTGGCGCTTCGGGGGTGGCAACACCCCTGCTGTGCCGAGAACTTGTCCAAACTTGGCCGTTTAGAGGAAGTAAAAGTCGTAAC
>MERGE6925ID
GCTACTACCGATTGAACGATTTAGTGAGCTGTAAGGATTGAGACCTCTGGTGGGGTAACCCACCGTTGGTTTTTGAAAATTACCGCAAACTTGACCGTTTAGAGGAAGTAAAAGTCGTAA
>MERGE6926ID
GCTACTACCGATTGAACGATTTAGTGAGCTGTAAGGATTGAGACCTCTGTTGGGGTAACCCACCGTTGCTTTTGAAAATTACCGCAAACTTGACCGTTTAGAGGAAGTAAAAGTCGTAAC
>MERGE6928ID
GCTACTACCGATTGAACGATTTAGTGAGCTGTAAGGATTGAGGCCTCTGGTGGGGTAACCCTCCGTTGGCTTTTGAAAATTACCGCAAACTTGACCGTTTAGAGGAAGTAAAAGTCGTAA
>MERGE6929ID
GCTACTACCGATTGAACGATTTAGTGAGGTCTTCGGACCAGCGCTCGAGAGCCTTCCTTCGGTTGGCACTCGTTGTTGCGGGGAAGATGATCGAACTTGCTCGTTTAGAGGAAGTAAAAG
>MERGE6930ID
GCTACTACCGATTGAACGATTTAGTGAGGTCTTCGGACCTGCGCTCGAGAGCCTTCCTTCGGTTGGCACTCGCTGTTGCGGGGAAGATGATCGAACTTGCTCGTTTAGAGGAAGTAAAAG
>MERGE6932ID
GCTACTACCGATTGAACGATTTGGTGAGTAGCAAGGACCGGAGGTTAGGAGGGCTCTGCCCTCCTTTCAACTGAGAATTGCCGCAAACCTGGTTGTTTAGAGGAAGTAAAAGTCGTAACA
>MERGE6933ID
GCTACTACCGATTGAACGCTTTAATGAGCTCTACGGATTAGGACTTCTCTTTGGGTTTCCTTAGAGTTGCACTTGAGAAGTAGCGCAAATTTGAGCGTTTAGAGGAAGTAAAAGTCGTAA
>MERGE6935ID
GCTACTACCGATTGAACGGCTGGGTGAGTTTCACGGACTGAGAAATTAGGTTGTCTTGTACTTCTCTAATTTTCTGGAAAGTGACGCAAACTTGATCGTTTAGAGGAAGTAAAAGTCGTA
>MERGE6936ID
GCTACTACCGATTGAACGGCTTAGTGAAATGTGAGGACCGAGGGGTGTGCAGGGTTTCTTGCACTCTCACTCGAGGAACTACATTAAACTTGATCGTTTAGAGGAAGTAAAAGTCGTAAC
>MERGE6939ID
GCTACTACCGATTGAACGGCTTAGTGAGCTCTAGGGACTGTCGCAGCTGGTTGGGTTTCCTTCTTGCTGTGTACGGGAACTAGATCAAACTTGTTCGTTTAGAGGAAGTAAAAGTCGTAA
>MERGE6940ID
GCTACTACCGATTGAACGGCTTAGTGAGCTCTAGGGACTGTCGCATCTAGTTGGGTTTCCTTCTTGATGTGTACGGGAACTAGATCAAACTTGTTCGTTTAGAGGAAGTAAAAGTCGTAA
>MERGE6943ID
GCTACTACCGATTGAACGGCTTAGTGAGTCCTACGGACACGGATCAGTGTTGGGTTTCCCTGCACTGTGTCTGGAGGAAGTAGTGCTAACTTGGTCGTTTAGAGGAAGTAAAAGTCGTAA
>MERGE6944ID
GCTACTACCGATTGAACGGCTTAGTGAGTCCTACGGACCGACTCTAGTGTTGGGTTTCCCTTCGCTATATGTCGAGGAAGTAGTGCTAACTTGATCGTTTAGAGGAAGTAAAAGTCGTAA
>MERGE6945ID
GCTACTACCGATTGAACGGCTTAGTGAGTCCTACGGACCGACTCTAGTGTTGGGTTTCCCTTCGCTATGTGTCGAGGAAGTAGTGCTAACTTGATCGTTTAGAGGAAGTAAAAGTCGTAA
>MERGE6947ID
GCTACTACCGATTGAACGGCTTAGTGAGTTCTGAGGACCGGAGGGACTTCAGGGTTTCTTGGAGTCTCCTTTGTGGAATCAGATCAAACTTGATCGTTTAGAGGAAGTAAAAGTCGTAAC
>MERGE6948ID
GCTACTACCGATTGAACGGCTTAGTGAGTTGTAGAGACCGAGGGGCTTGCAGGGTTTCTTGCAGGTACTCTTGAGGAACTACATCAAACTTGGTCGTTTAGAGGAAGTAAAAGTCGTAAC
>MERGE6949ID
GCTACTACCGATTGAACGGCTTAGTGAGTTGTAGGGACCGGAGTCTGCGCGGGGTTTCTCGCGCTGTTCTCTGAGGAACTACATCAAACTTGATCGTTTAGAGGAAGTAAAAGTCGTAAC
>MERGE6951ID
GCTACTACCGATTGAACGGCTTAGTGAGTTTCGAGGATCGGGGGTATCCAGAGGCTCGTTCTCTGGGTGCCATCTGAGAGCAGATGCAAACTTGATCGTTTAGAGGAAGTAAAAGTCGTA
>MERGE6952ID
GCTACTACCGATTGAACGGCTTAGTGAGTTTCGAGGATTTGGGTACTGTTCGGTTTCACGACCGTCAGTATCTGGAGAGCAGACACAAACTTGGTCGTTTAGAGGAAGTAAAAGTCGTAA
>MERGE6953ID
GCTACTACCGATTGAACGGCTTAGTGAGTTTTACGGACTGACGCTGGTGTTGGGTAACCTTCACCATGTGTTGCGGAAGTAAATCAAACTTGATCGTTTAGAGGAAGTAAAAGTCGTAAC
>MERGE6954ID
GCTACTACCGATTGAACGGCTTAGTGAGTTTTATGGACCGGCGCTGTTGTTGGGTTTCCCTTCAACACGTGCTGTGGAAGTAAATCAAACTTGATCGTTTAGAGGAAGTAAAAGTCGTAA
>MERGE6955ID
GCTACTACCGATTGAACGGCTTAGTGAGTTTTGAGGACTGAGAGGCTCCCAGGGTTTCCTGGTTGCACTTTTGGGAATCAAATCAAACTTGATCGTTTAGAGGAAGTAAAAGTCGTAACA
>MERGE6959ID
GCTACTACCGATTGAACGGTTTAATGAGCTCCGAGGATTTGTTGCTAGGTGGAAACATTTAGTGGTGAAGAGCAGGCGCAAATTTGATCGTTTAGAGGAAGTAAAAGTCGTAACAAGGTT
>MERGE6960ID
GCTACTACCGATTGAACGGTTTAATGAGCTCCGAGGATTTGTTGCTAGGTGGAAACATTTAGTGGTGAAGAGCAGGCGCAAATTTGATCGTTTAGAGGAAGTAAAAGTCGTGACAAGGTT
>MERGE6962ID
GCTACTACCGATTGAACGGTTTAATGAGTTCCGAGGATTCGGAGCAGTTCGGTCCCTGTGGCTTAGCTGATCTGGAGAGCAGGTGCAAATTTGATCGTTTAGAGGAAGTAAAAGTCGTAA
>MERGE6963ID
GCTACTACCGATTGAACGGTTTAATGAGTTTCAAGGATTCGTTGCTAGGAGCTTGCTCCTAGTGATGGAGAGCGGATGCAAATTTGATCGTTTAGAGGAAGTAAAAGTCGTAACAAGGTT
>MERGE6965ID
GCTACTACCGATTGAACGGTTTAATGAGTTTCGAGGATTGATTGCTTCCGGGTTTCGGCCCTGTTGCGGTTGAGAGCAGATGCAAATTTGATCGTTTAGAGGAAGTAAAAGTCGTAACAA
>MERGE6968ID
GCTACTACCGATTGAACGGTTTAGTGAATGCTCGGGATTGGCGCCTTGCTGCTGGCAACAGCAGCTCTGCGCCGAGAACTTGTGTAAACTTGATCGTTTAGAGGAAGTAAAAGTCGTAAC
>MERGE6969ID
GCTACTACCGATTGAACGGTTTAGTGAATGCTCGGGATTGGCGCCTTGCTGCTGGCAACAGCAGCTCTGTGCCGAGAACTTGTGTAAACTTGATCGTTTAGAGGAAGTAAAAGTCGTAAC
>MERGE6977ID
GCTACTACCGATTGAACGGTTTAGTGAGATCCTCGGACCGGCCCCGTCGCCTGCCCGGAGACGGGCGCGGCGGTGCGCCGGGAAGACGACCGAACTTGATCGTTTAGAGGAAGTAAAAGT
>MERGE6984ID
GCTACTACCGATTGAACGGTTTAGTGAGATCCTCGGACCGGCCCCGTCGCGTGCCCGGCAACGGGCGCGGCGGTGCGCCGGGAAGACGACCGAACTTGATCGTTTAGAGGAAGTAAAAGT
>MERGE6993ID
GCTACTACCGATTGAACGGTTTAGTGAGATCCTCGGACCGGCCCCGTCGCGTGCCCGGCGACGGGCGCGGCGGTGCGCCGGGAAGACGACCGAACTTGATCGTTTAGAGGAAGTAAAAGT
>MERGE6994ID
GCTACTACCGATTGAACGGTTTAGTGAGATCCTCGGACCGGCCCCGTCGCTCAGCCCGGAGACGGGCGCGGCGGTGCGCCGGGAAGACGACCGAACTTGATCGTTTAGAGGAAGTAAAAG
>MERGE6999ID
GCTACTACCGATTGAACGGTTTAGTGAGATCTCGGGATTGGCCCGCCGTGACTGGCAACAGTCTGGCGGGCTGAGAACTTGCCCAAACTTGATCGTTTAGAGGAAGTAAAAGTCGTAACA
>MERGE7000ID
GCTACTACCGATTGAACGGTTTAGTGAGATCTTCGGATCGGCACGCGGCGGGGACCGGTTCGTCCGGCCTCGCTTCGCGCGCCGAGAAGACGATCGAACTTGATCGTTTAGAGGAAGTAA
>MERGE7001ID
GCTACTACCGATTGAACGGTTTAGTGAGGGCCTCGGATTGGTCTCGGCCCGCCCTTCACCGGGCGGCGCCGTTGGTCGAGAAGACGCTCGAACTTGATCGTTTAGAGGAAGTAAAAGTCG
>MERGE7002ID
GCTACTACCGATTGAACGGTTTAGTGAGGGCCTCGGATTGGTCTCGGCCCGCCCTTCATCGGGCGGCGCCGTTGGTCGAGAAGACGCTCGAACTTGATCGTTTAGAGGAAGTAAAAGTCG
>MERGE7006ID
GCTACTACCGATTGAACGGTTTAGTGAGGTCCTTGGATTGACTGTAACTAGGTGGCCCTCGTGGCTACTTTGTTTTGGTCGAGAAGACGATCAAACTTGATCGTTTAGAGGAAGTAAAAG
>MERGE7007ID
GCTACTACCGATTGAACGGTTTAGTGAGTTATACGGACTTGGTCGCCTCGTTGGGTTTCCTTCGAGGTGCACTGAGGAAGTAGCGCAAACTTGACCGTTTAGAGGAAGTAAAAGTCGTAA
>MERGE7008ID
GCTACTACCGATTGAACGGTTTAGTGAGTTTCGAGGATCAACGACACTCGAGGTCCTGCCTTGTGTGAAGTTGAGAGCAGATGCAAACTTGATCGTTTAGAGGAAGTAAAAGTCGTAACA
>MERGE7009ID
GCTACTACCGATTGAACGGTTTAGTGAGTTTCGAGGATCGACGACACTCGAGGTCCTGCCTTGTGTGAAGTTGAGAGCAGATGCAAACTTGATCGTTTAGAGGAAGTAAAAGTCGTAACA
>MERGE7012ID
GCTACTACCGATTGAACGGTTTAGTGAGTTTCGAGGATCGATTGCTTGCGGGGTCCTGCCTCGTTTGTGGTTGAGAGCAGACACAAACTTGATCGTTTAGAGGAAGTAAAAGTCGTAACA
>MERGE7014ID
GCTACTACCGATTGAACGGTTTAGTGAGTTTCGAGGATTGGAGCTCTTCATTGTTCTGCAATGTCTTGTTCTGAGAGCAGATGCAAACTTGATCGTTTAGAGGAAGTAAAAGTCGTAACA
>MERGE7018ID
GCTACTACCGATTGAACGGTTTGATGAGTTCCGAGGATAGATTGCTTCAGGGCTTCGGTCCTGTTGTGATTTAGAGCAGGTGCAAATCTGATCGTTTAGAGGAAGTAAAAGTCGTAACAA
>MERGE7019ID
GCTACTACCGATTGAACGGTTTGATGAGTTCCGAGGATGAGAGGCTTCCGGGCTTTGTCCGGTTGTTTTTCAGAGCAGGTGCAAATCTGATCGTTTAGAGGAAGTAAAAGTCGTAACAAG
>MERGE7026ID
GCTACTACCGATTGAACGTCTTAGTGAGTTCCAAGGATCGAGGTATTCTGGGCTTTGGCACAGTCTACTCTTGAGAGCAGGTGCAAACTTGGTCGTTTAGAGGAAGTAAAAGTCGTAACA
>MERGE7028ID
GCTACTACCGATTGAACGTCTTAGTGAGTTCCAAGGATCGAGGTTTTCTGGGCCTTTGGCACAGTCTTCTCTTGAGAACAGGTGCAAACTTGGTCGTTTAGAGAAAGTAAAAGTCGTAAC
>MERGE7029ID
GCTACTACCGATTGAACGTCTTAGTGAGTTCCAAGGATCGAGGTTTTCTGGGCCTTTGGCACAGTCTTCTCTTGAGAGCAGGTGCAAACTTGGTCGTTTAGAGGAAGTAAAAGTCGTAAC
>MERGE7030ID
GCTACTACCGATTGAACGTCTTAGTGAGTTCCAAGGATCGAGGTTTTCTGGGCCTTTGGCACAGTCTTCTCTTGAGAGCAGGTGCAAACTTTGTCGTTTAGAGGAAGTAAAAGTCGTAAC
>MERGE7031ID
GCTACTACCGATTGAACGTCTTAGTGAGTTCCGAGGATTCGGTCTTTTCGGGTTTCCCGTTTAGATCGGAGAGCAGGTGCAAACTTGAACGTTTAGAGGAAGTAAAAGTCGTAACAAGGT
>MERGE7033ID
GCTACTACCGATTGAACGTCTTAGTGAGTTCCGAGGATTTGGTCTTTTTGAGTTCGCTCAGTAGACTGGAGAGCAGGTGCAAACTTGAACGTTTAGAGGAAGTAAAAGTCGTAACAAGGT
>MERGE7037ID
GCTACTACCGATTGAACGTTTCAGTGAGGTATTTGGACTGGGCCTTGGGAGGATTCGTTCTCCCATGTTGCTCGGGAAGACTCCCAAACTTGAGCGTTTAGAGGAAGTAAAAGTCGTAAC
>MERGE7040ID
GCTACTACCGATTGAACGTTTCGGTGAGCCCTCGGGATCTTTGGGTGTTGGCCGGTTCGCCAGCCTCACACGAAGAGAACCTGTGCAAATCTTGACGTTTAGAGGAAGTAAAAGTCGTAA
>MERGE7043ID
GCTACTACCGATTGAACGTTTTAGTGAATAGCAGGGATACTGACCTTTGCTCCGGCATTAGGTCTGGTTTAACTGACGTAAACTTGAACGTTTAGAGGAAGTAAAAGTCGTAACAAGGTT
>MERGE7046ID
GCTACTACCGATTGAACGTTTTAGTGAGCTCCTCGGATTGGTCCCGGAATGGGTGGCAACATCCGTACCGGTGTGCCGAAAAGACGAGCAAACTTGAACGTTTAGAGGAAGTAAAAGTCG
>MERGE7048ID
GCTACTACCGATTGAACGTTTTAGTGAGCTTCGAGGATTGGCTGATTGGATTTCGGTCCCTTTGGCTGAGAGCAGACGCAAACTTGTACGTTTAGAGGAAGTAAAAGTCGTAACAAGGTT
>MERGE7051ID
GCTACTACCGATTGAACGTTTTAGTGAGGAATTTGGACTGGGCCTTGGGAGGATTCGTTCTCCCATGTTGCTCGGGAAGACTCCCAAACTTGAGCGTTTAGAGGAAGTAAAAGTCGTAAC
>MERGE7052ID
GCTACTACCGATTGAACGTTTTAGTGAGGCATTTGGACCGCCGCGTCTCAGCTTAACCGCTGGTTCGCGTTGGAAAGACTTCCAAACTTGAGCGTTTAGAGGAAGTAAAAGTCGTAACAA
>MERGE7055ID
GCTACTACCGATTGAACGTTTTAGTGAGGCATTTGGATTGGACGTCGAGAGGTTCGCGCCTCCCGGCTGCCGAGAAGACTTCCAAACTTGAGCGTTTAGAGGAAGTAAAAGTCGTAACAA
>MERGE7056ID
GCTACTACCGATTGAACGTTTTAGTGAGGTACTTGGACTGGACCTTTCGAGATGAAAGTCTTGAATGTTGTTCGGGAAGATTCCCAAACTTGAGCGTTTAGAGGAAGTAAAAGTCGTAAC
>MERGE7057ID
GCTACTACCGATTGAACGTTTTAGTGAGGTACTTGGATCGGACCTCTTGTGGCGCAAGCTGCGAGTGTGTCTGAGAAGATTCCCAAACTTGAGCGTTTAGAGGAAGTAAAAGTCGTAACA
>MERGE7061ID
GCTACTACCGATTGAACGTTTTAGTGAGGTATTTGGACTGGAACTCTGTTGGCTCACGCCAATGTTGTTTCGGGAAGACTCCCAAACTTGAGCGTTTAGAGGAAGTAAAAGTCGTAACAA
>MERGE7062ID
GCTACTACCGATTGAACGTTTTAGTGAGGTATTTGGACTGGACCTGGGGCGGTTAACGCCGTCCCTGCTGTCCGGGAAGACTCCCAAACTTGAGCGTTTAGAGGAAGTAAAAGTCGTAAC
>MERGE7063ID
GCTACTACCGATTGAACGTTTTAGTGAGGTATTTGGACTGGACCTGGGGCGGTTTGCGCCGTCCCTGCTGTCCGGGAAGACTCCCAAACTTGAGCGTTTAGAGGAAGTAAAAGTCGTAAC
>MERGE7065ID
GCTACTACCGATTGAACGTTTTAGTGAGGTATTTGGACTGGACCTGGTCGGGTTCGCGCCTGACTTGTTGTCCGGGAAGACTCCCAAACTTGAGCGTTTAGAGGAAGTAAAAGTCGTAAC
>MERGE7066ID
GCTACTACCGATTGAACGTTTTAGTGAGGTATTTGGACTGGACCTTCGGAGGCTAACACCTCCGTTGCTGTTCGGGAAGACTCCCAAACTTGAGCGTTTAGAGGAAGTAAAAGTCGTAAC
>MERGE7068ID
GCTACTACCGATTGAACGTTTTAGTGAGGTATTTGGACTGGACCTTGGAAGGTTAACCCCTTCCTTGCTGTCCGGGAAGACTCCCAAACTTGAGCGTTTAGAGGAAGTAAAAGTCGTAAC
>MERGE7069ID
GCTACTACCGATTGAACGTTTTAGTGAGGTATTTGGACTGGACCTTGGGAGGTTTGCGCCTTCCTTGCGTCCGGGAAGACTCCCAAACTTGAGCGTTTAGAGGAAGTAAAAGTCGTAACA
>MERGE7075ID
GCTACTACCGATTGAACGTTTTAGTGAGGTATTTGGACTGGGCCTTGGGAGGATTCGTTCTCCCATGTTGCTCGGGAAGACTCCAAAACTTGAGCGTTTAGAGGAAGTAAAAGTCGTAAC
>MERGE7081ID
GCTACTACCGATTGAACGTTTTAGTGAGGTATTTGGACTGGGCCTTGGGAGGATTCGTTCTCCCATGTTGCTCGGGAAGACTCCCAAACTTGAGCGTTTAGAGGAAGTAAAAGTCGTAAC
>MERGE7091ID
GCTACTACCGATTGAACGTTTTAGTGAGGTATTTGGACTGGGCCTTGGGAGGATTCGTTCTCCCATGTTGCTCGGGAAGACTTCCAAACTTGAGCGTTTAGAGGAAGTAAAAGTCGTAAC
>MERGE7093ID
GCTACTACCGATTGAACGTTTTAGTGAGGTATTTGGACTGGGCCTTGGGAGGATTCGTTCTCCCATGTTGCTCGGGAATACTCCCAAACTTGAGCGTTTAGAGGAAGTAAAAGTCGTAAC
>MERGE7095ID
GCTACTACCGATTGAACGTTTTAGTGAGGTATTTGGACTGGGCCTTGGGAGGATTCGTTCTCCCATGTTGCTCGGTAAGACTCCCAAACTTGAGCGTTTAGAGGAAGTAAAAGTCGTAAC
>MERGE7097ID
GCTACTACCGATTGAACGTTTTAGTGAGGTATTTGGACTGGGCCTTGGGAGGATTCGTTCTCCCATGTTGTTCGGGAAGACTCCCAAACTTGAGCGTTTAGAGGAAGTAAAAGTCGTAAC
>MERGE7100ID
GCTACTACCGATTGAACGTTTTAGTGAGGTATTTGGACTGGGCCTTGGTAGGATTCGTTCTCCCATGTTGCTCGGGAAGACTCCCAAACTTGAGCGTTTAGAGGAAGTAAAAGTCGTAAC
>MERGE7101ID
GCTACTACCGATTGAACGTTTTAGTGAGGTATTTGGACTGGGCCTTTGGAGGGTTTTCCCTTCATTGTTGCTCGGAAAGACTCCCAAATTTGAGCGTTTAGAGGAAGTAAAAGTCGTAAC
>MERGE7102ID
GCTACTACCGATTGAACGTTTTAGTGAGGTATTTGGACTGGGCCTTTGGAGGTTTCGACCTCCAATGTTGCTCGGGAAGACTCCCAAACTTGAGCGTTTAGAGGAAGTAAAAGTCGTAAC
>MERGE7105ID
GCTACTACCGATTGAACGTTTTAGTGAGGTATTTGGATCGGCGCTCTTGAGGTTCATCCCTCAATTGTGCTGAAAAGACTCCCAAACTTGAGCGTTTAGAGGAAGTAAAAGTCGTAACAA
>MERGE7106ID
GCTACTACCGATTGAACGTTTTAGTGAGGTATTTGGATTGGACCTCCGGCGGCTCACGCCTCTGGTGTTGTCCGAGAAGACTCCCAAACTTGAGCGTTTAGAGGAAGTAAAAGTCGTAAC
>MERGE7107ID
GCTACTACCGATTGAACGTTTTAGTGAGGTATTTGGATTGGACCTCGAGAGGGTTTCCCTCCCGTGCGTCCGAGAAGACTCCCAAACTTGAGCGTTTAGAGGAAGTAAAAGTCGTAACAA
>MERGE7108ID
GCTACTACCGATTGAACGTTTTAGTGAGGTATTTGGATTGGACCTCTGGAGGTGAAAGCTTCTAGTGTTGTTCGAGAAGACTCCCAAACTTGAGCGTTTAGAGGAAGTAAAAGTCGTAAC
>MERGE7111ID
GCTACTACCGATTGAACGTTTTAGTGAGGTATTTGGATTGGACCTCTGGAGGTTAACGCCCCTAGTGTGTCCGAGAAGACTCCCAAACTTGAGCGTTTAGAGGAAGTAAAAGTCGTAACA
>MERGE7112ID
GCTACTACCGATTGAACGTTTTAGTGAGGTATTTGGATTGGACCTCTGGAGGTTCGCGCCTCTAGTGTGCCGAGAAGACTCCCAAACTTGAGCGTTTAGAGGAAGTAAAAGTCGTAACAA
>MERGE7114ID
GCTACTACCGATTGAACGTTTTAGTGAGGTATTTGGATTGGACCTCTTGAGGTGAAAGCTTCGAGTGTTGTTCGAGAAGACTCCCAAACTTGAGCGTTTAGAGGAAGTAAAAGTCGTAAC
>MERGE7115ID
GCTACTACCGATTGAACGTTTTAGTGAGGTATTTGGATTGGACCTGCGAGGGTTAACGCCTTCGCTGTGTCCGAGAAGACTCCCAAACTTGAGCGTTTAGAGGAAGTAAAAGTCGTAACA
>MERGE7116ID
GCTACTACCGATTGAACGTTTTAGTGAGGTATTTGGATTGGACCTTGAGAGACGCAAGTCTTTCTTGTTGTTCGAGAAGACTCCCAAACTTGAGCGTTTAGAGGAAGTAAAAGTCGTAAC
>MERGE7117ID
GCTACTACCGATTGAACGTTTTAGTGAGGTATTTGGATTGGACCTTGGGAGGTTCGCGCCTTCCTTGCGTCCGAGAAGACTCCCAAACTTGAGCGTTTAGAGGAAGTAAAAGTCGTAACA
>MERGE7118ID
GCTACTACCGATTGAACGTTTTAGTGAGGTATTTGGATTGGACCTTTGGAGGTTAACGCCTCTATTGTGTTCGAGAAGACTCCCAAACTTGAGCGTTTAGAGGAAGTAAAAGTCGTAACA
>MERGE7120ID
GCTACTACCGATTGAACGTTTTAGTGAGGTATTTGGATTGGACGTCAGGAGGTTTGCGCCTCCCGGCTGCTAAGAAGACTCCCAAACTTGAGCGTTTAGAGGAAGTAAAAGTCGTAACAA
>MERGE7121ID
GCTACTACCGATTGAACGTTTTAGTGAGGTATTTGGATTGGACTTCGTGAGGGTTTCCCTTTCGTTTGTCCGAGAAGACTCCCAAACTTGAGCGTTTAGAGGAAGTAAAAGTCGTAACAA
>MERGE7122ID
GCTACTACCGATTGAACGTTTTAGTGAGGTATTTGGATTGGAGCTCCGGAGGCTCACGCCTCTGGTGATTCCGAAAAGACTCCCAAACTTGAGCGTTTAGAGGAAGTAAAAGTCGTAACA
>MERGE7123ID
GCTACTACCGATTGAACGTTTTAGTGAGGTATTTGGATTGGAGCTCCGGAGGTTCACGCCTCTGGTGATTCCGAGAAGACTCCCAAACTTGAGCGTTTAGAGGAAGTAAAAGTCGTAACA
>MERGE7124ID
GCTACTACCGATTGAACGTTTTAGTGAGGTATTTGGATTGGAGCTCCGGAGGTTCGCGCCCCTGGTGATTCCGAGAAGACTCCCAAACTTGAGCGTTTAGAGGAAGTAAAAGTCGTAACA
>MERGE7126ID
GCTACTACCGATTGAACGTTTTAGTGAGGTATTTGGATTGGAGCTCTGTGGCCTTGCGGCCGTGGTGATTCCGAGAAGACTCCCAAACTTGAGCGTTTAGAGGAAGTAAAAGTCGTAACA
>MERGE7128ID
GCTACTACCGATTGAACGTTTTAGTGAGGTATTTGGATTGGGCCTCGAGAGGTTTACGCCTCCCTTGTGTCCGAGAAGACTCCCAAACTTGAGCGTTTAGAGGAAGTAAAAGTCGTAACA
>MERGE7129ID
GCTACTACCGATTGAACGTTTTAGTGAGGTATTTGGATTGGGCCTCTGGAGGTTCGCGCCTCTAGTGTTGCCCGAGAAGACTCCCAAACTTGAGCGTTTAGAGGAAGTAAAAGTCGTAAC
>MERGE7130ID
GCTACTACCGATTGAACGTTTTAGTGAGGTATTTGGATTGGGCCTGTCTTGGTTTGCGCCTCGACTGTGCCCGAAAAGACTCCCAAACTTGAGCGTTTAGAGGAAGTAAAAGTCGTAACA
>MERGE7132ID
GCTACTACCGATTGAACGTTTTAGTGAGGTCCACGGACTGTTTGCAGAGCGGATTATTCTGCCTTGCTGGCGGGAAGTCGACCAAACTTGAGCGTTTAGAGGAAGTAAAAGTCGTAACAA
>MERGE7133ID
GCTACTACCGATTGAACGTTTTAGTGAGGTCCTCGGACTGTTTGCCTGGCGGATTACTCTGCCTGGCTGGCGGGAAGACGACCAAACTGTAGCGTTTAGAGGAAGTAAAAGTCGTAACAA
>MERGE7134ID
GCTACTACCGATTGAACGTTTTAGTGAGGTCCTCGGACTGTTTGGTAGGCGGATCACTCTGCCTGCCTGGCGGGAAGACGACCAAACTGTAGCGTTTAGAGGAAGTAAAAGTCGTAACAA
>MERGE7135ID
GCTACTACCGATTGAACGTTTTAGTGAGTGTCCCGGAAAGGCGGCAGCGCGGTTTTCGGACTGTCGCTGCTGTTTTGAAAGGAAGCAAACTTGATCGTTTAGAGGAAGTAAAAGTCGTAA
>MERGE7136ID
GCTACTACCGATTGAACGTTTTAGTGAGTGTCCCGGAAAGGCGGCAGCGCGGTTTTCGGACTGTTCGCTTTGCTGCTTTGAAAGGAAGCAAACTTGATCGTTTAGAGGAAGTAAAAGTCG
>MERGE7138ID
GCTACTACCGATTGAACGTTTTAGTGAGTGTTTTGGAAGCATATCTTGTCGTGTTTTCGGACTTGACTTGATTGTGCTGAAAAGAAGCAAACTTGATCGTTTAGAGGAAGTAAAAGTCGT
>MERGE7139ID
GCTACTACCGATTGAACGTTTTAGTGAGTTCCGAGGATTAGTCGCTTCCAGTCCCTGTGTCTGGTTTGTCGATTGAGAGCAGGTGCAAACTTGAGCGTTTAGAGGAAGTAAAAGTCGTAA
>MERGE7155ID
GCTACTACCGATTGAATAACAGGGTGAAATCTTCGGACCGTGGCATTCATTTGGCCTAGCCAAATCTTGCTCGTGGGAGGTCGCTTAAATCCTGTTATTTAGAGGAAGTAAAAGTCGTAA
>MERGE7164ID
GCTACTACCGATTGAATAACAGGGTGAAATCTTCGGACTGTGGCAATTCTATGGCCTAGCCATACTTTGTCCGTGGGAGGTCGCTTAAATCCTGTTATTTAGAGGAAGTAAAAGTCGTAA
>MERGE7179ID
GCTACTACCGATTGAATAATCCGGTGAAATCTCGGGATTGCGAGCTCAAGCGGGGCAACCTGCTAGGCTTGTGAGAACTTGAGTAAACCTTATTATTTAGAGGAAGTAAAAGTCGTAACA
>MERGE7198ID
GCTACTACCGATTGAATCGTTTAATGAGCTTCAGGGATCGAGGGTTTTCGTTGGCTTGTCCTTCGCTTACTCCTGAGAACTGAATCAAATTTGGCGATTTAGAGGAAGTAAAAGTCGTAA
>MERGE7201ID
GCTACTACCGATTGAATCGTTTAATGAGGTTCAGGGATTGAAGGTTTTGGTTGGCTTGTCCTTCCTTTACTTTTGAGAACTGACACAAATTTGGCGATTTAGAGGAAGTAAAAGTCGTAA
>MERGE7222ID
GCTACTACCGATTGAATCGTTTAGTGAGCTTGAGGGACCGATCTCCACTGGAGGGTTTCCCAAAGGTGCGTGAATGAGAGCTCAAACAAACTTGACGATTTAGAGGAAGTAAAAGTCGTA
>MERGE7239ID
GCTACTACCGATTGAATCGTTTAGTGAGCTTGAGGGACCGATCTCCTCCGGAACTCACGTGAAGGTGGTTGAATGGGAGCTCAAACAAACTTGACGATTTAGAGGAAGTAAAAGTCGTAA
>MERGE7276ID
GCTACTACCGATTGAATCGTTTAGTGAGCTTGAGGGACCGATCTCCTCCGGAACTTACGTGAAGGTGGTTGAATGGGAGCTCAAACAAACTTGACGATTTAGAGGAAGTAAAAGTCGTAA
>MERGE7311ID
GCTACTACCGATTGAATCGTTTAGTGAGCTTGAGGGATCGATCTCCACTGGAGGGTTTCCCAAAGGTGCGTGAATGAGAGCTCAAACAAACTTGACGATTAGAGGAAGTAAAAGTCGTAA
>MERGE7312ID
GCTACTACCGATTGAATCGTTTAGTGAGCTTGAGGGATCGATCTCCACTGGAGGGTTTCCCAAAGGTGCGTGAATGAGAGCTCAAACAAACTTGACGATTTAGAGGAAGTAAAAGTCGTA
>MERGE7318ID
GCTACTACCGATTGAATCGTTTAGTGAGCTTGAGGGATCGATCTGCACCGGAGGGTTTTCCCGAACGTGCGTGAATGAGAGCTCAAACAAACTTGACGATTTAGAGGAAGTAAAAGTCGT
>MERGE7337ID
GCTACTACCGATTGAATCGTTTAGTGAGCTTGGAGGACTGATCTTCACCGGAGGCCTTGCCAAAGGGATTGAATGGGAGTCCAAACAAACTTGACGATTTAGAGGAAGTAAAAGTCGTAA
>MERGE7341ID
GCTACTACCGATTGAATCGTTTAGTGAGCTTGGAGGACTGATCTTCACCGGAGGCCTTGCCAAAGGGATTGAATGGGAGTCCAAACAAACTTGACGATTTAGAGTAAGTAAAAGTCGTAA
>MERGE7363ID
GCTACTACCGATTGAATGAACAAGTGAGTTGCAGGGACAGAACGGTTCGCTGGCGTTTGTTGGCTTGCCGAGCTGGAACTGCTGCTAACTTGTTTGTTTAGAGGAAGTAAAAGTCGTAAC
>MERGE7365ID
GCTACTACCGATTGAATGAACAAGTGAGTTGCAGGGACAGAGCGGTTCGCTGGCGTTTGTTGGCTTGCCGAGCTGGAACTGCTGCTAACTTGTTTGTTTAGAGGAAGTAAAAGTCGTAAC
>MERGE7367ID
GCTACTACCGATTGAATGAATTAATGAATTACAGGGACTTGAGCTTTTAACTGGTTTTCCTTTTACTTGCTCTCGGAACTGTTGTAAATTTGTCCATTTAGAGGAAGTAAAAGTCGTAAC
>MERGE7368ID
GCTACTACCGATTGAATGAATTAGTGAGCCTTAGGGACAGATCTTTTTGGTGGCGTTTGCTGCCTTCTTGATTCGAAACTAATGCTAACTTGTTTGTTTAGAGGAAGTAAAAGTCGTAAC
>MERGE7369ID
GCTACTACCGATTGAATGACCGAATGAGATGTTCCTGATTTGTTTGTGGATGTTGGCAACGACAACCGTAGACGAAGAAGCTCATCCAATTTTGCCATTTAGAGGAAGTAAAAGTCGTAA
>MERGE7370ID
GCTACTACCGATTGAATGACTTAGTGAACCGCAGGGATTGATGCCTTGGGTTGGCTTGCCTTCCTTTGGCGTCGAGAACTGCTGTAAACTTGCTCATTTAGAGGAAGTAAAAGTCGTAAC
>MERGE7371ID
GCTACTACCGATTGAATGACTTAGTGAACTCCAAGGATTGTTGCGTCTGGTTGGGCTTCCAACTGTTCGCATGCGAAAATTGGCGTAAACTTGCTCATTTAGAGGAAGTAAAAGTCGTAA
>MERGE7372ID
GCTACTACCGATTGAATGACTTAGTGAATTGCACGGACTGTTGGATTTGAGTTGGAAACTTCTCTCTTCCATGCGGGAAGTGCTGTAAACTTGGCCATTTAGAGGAAGTAAAAGTCGTAA
>MERGE7373ID
GCTACTACCGATTGAATGACTTAGTGAATTGCTCGGACTGTTGGATTTGAGTTGGAAACTTCTCTCTTCCATGCGGGAAGTGCTGTAAACTTGGCCATTTAGAGGAAGTAAAAGTCGTAA
>MERGE7376ID
GCTACTACCGATTGAATGACTTAGTGAGCCGTTTGGACTGTTGTTTTTCCTTGGCAACTTGGATTAACATACGGGAAGAACGTCAAACTTGATCATTTAGAGGAAGTAAAAGTCGTAACA
>MERGE7379ID
GCTACTACCGATTGAATGACTTAGTGAGCCTCATGGACCGCCGCCCCGGCTTGGGTTTCCTCGCCGGGGTAGCGGGAAGTGATTCAAACTTGGCCATTTAGAGGAAGTAAAAGTCGTAAC
>MERGE7380ID
GCTACTACCGATTGAATGACTTAGTGAGCCTCATGGACCGCCGCCCTGGCTTGGGTTTCCTCGCCGGGGTAGCGGGAAGTGATTCAAACTTGGCCATTTAGAGGAAGTAAAAGTCGTAAC
>MERGE7381ID
GCTACTACCGATTGAATGACTTAGTGAGCCTCATGGACCGCCGCTTCGGATTGGGTTTCCTTTCTGAGGTAGCGGGAAGTGAGTCAAACTTGGCCATTTAGAGGAAGTAAAAGTCGTAAC
>MERGE7384ID
GCTACTACCGATTGAATGACTTAGTGAGCCTCATGGACTGCCGCCCCAGCTTGGGTTTCCTCGCCGGGGTAGCAGGAAGTGATTCAAACTTGGCCATTTAGAGGAAGTAAAAGTCGTAAC
>MERGE7387ID
GCTACTACCGATTGAATGACTTAGTGAGCCTCATGGACTGCCGCCCCGGCTTGGGTTTCCTCGCTGGGGTAGTGGGAAGTGATTCAAACTTGGCCATTTAGAGGAAGTAAAAGTCGTAAC
>MERGE7388ID
GCTACTACCGATTGAATGACTTAGTGAGCCTCATGGACTGCCGCTTCGGATTGGGTTTCCTTTCTGAGGTAGTGGGAAGTGATTCAAACTTGGCCATTTAGAGGAAGTAAAAGTCGTAAC
>MERGE7391ID
GCTACTACCGATTGAATGACTTAGTGAGGGCTTCAGAGTGGTCGGTGCAGCTGCCTTCGGGTGGCCGCGCTGTTCTGCGAAGATGTCCAAACTTGATCATTTAGAGGAAGTAAAAGTCGT
>MERGE7392ID
GCTACTACCGATTGAATGACTTAGTGAGTTTCACGGACTGTTGGCCTCGACTGGTTCGCCAGTCCTGGTCAGCCGGGAAGTGTCGCAAACTTGATCATTTAGAGGAAGTAAAAGTCGTAA
>MERGE7397ID
GCTACTACCGATTGAATGATTCAGTGAGGTCATCGGACTGGCGCTTTCGCCGTCAAAAAGCTTAAGCTGACGGAAAGATGCCCGAACTCGATCATTTAGAGGAAGTAAAAGTCGTAACAA
>MERGE7399ID
GCTACTACCGATTGAATGATTTAATGAGTCTCATGGACCAGCGGGTCTGCTGGCAACAGCGTTCCCGCCGGGAAGTGATGCAAATTTGATCATTTAGAGGAAGTAAAAGTCGTAACAAGG
>MERGE7402ID
GCTACTACCGATTGAATGATTTAATGAGTCTCATGGACTGGAGGGTTTGCTGGCAACAGCGTTCCTTCCGGGAAGTGATGCAAATTTGATCATTTAGAGGAAGTAAAAGTCGTAACAAGG
>MERGE7408ID
GCTACTACCGATTGAATGATTTAGTGAACTTCAGAGACTTGAAGACTTTTTTGGGTTTCCTTAATTGTTTTCTGGGAACTGACGTAAACTTGACCATTTAGAGGAAGTAAAAGTCGTAAC
>MERGE7409ID
GCTACTACCGATTGAATGATTTAGTGAATATCAGAGACTTGAGTACTTGGTTGGGTTTCCTTTCAAGTAATCTAGGAACTGACGTAAACTTGACCATTTAGAGGAAGTAAAAGTCGTAAC
>MERGE7411ID
GCTACTACCGATTGAATGATTTAGTGAATTACAGGGACTTGAACAATTGATTGGGTTTCCTTTCTTTTGTTCTGGGAACTGTCGTAAACTTGACCATTTAGAGGAAGTAAAAGTCGTAAC
>MERGE7412ID
GCTACTACCGATTGAATGATTTAGTGAATTACAGGGACTTGAGTCTTTAGTTGGGTTTCCTTCTAATTACTCTGGGAACTGTTGTAAACTTGACCATTTAGAGGAAGTAAAAGTCGTAAC
>MERGE7415ID
GCTACTACCGATTGAATGATTTAGTGAATTCCAGAGACTTGAGTACTTGATTGGGTTTCCTTTCATTTACTTTGGGAACTGGTGTAAACTTGACCATTTAGAGGAAGTAAAAGTCGTAAC
>MERGE7416ID
GCTACTACCGATTGAATGATTTAGTGAATTCCGGGGACACGATTGATGAAGAGGTTTCCTCAGACTCTTTCATGAAACCGGCGTAAATTTGATCATTTAGAGGAAGTAAAAGTCGTAACA
>MERGE7417ID
GCTACTACCGATTGAATGATTTAGTGAATTGCAGGGACTTGAATACTTTATTGGGTTTCCTTTATAGTAATCTGGGAACTGCCGTAAACTTGACCATTTAGAGGAAGTAAAAGTCGTAAC
>MERGE7422ID
GCTACTACCGATTGAATGATTTAGTGAATTGCAGGGACTTTGCCGGTCTGTTGGTTTCCTTCAGCCGGCATCGGAACTGCCGTAAACTTGACCATTTAGAGGAAGTAAAAGTCGTAACAA
>MERGE7427ID
GCTACTACCGATTGAATGATTTAGTGAATTGCAGGGACTTTGCTGGTCTGTTGGTTTCCTTCAGCCGGCATCGGAACTGCCGTAAACTTGACCATTTAGAGGAAGTAAAAGTCGTAACAA
>MERGE7429ID
GCTACTACCGATTGAATGATTTAGTGAATTGCAGGGATCTGGACTTCTGGTTGGGCAACCTTCCATTTGTTCTCAGAACTGCCGTAAACTTGACCATTTAGAGGAAGTAAAAGTCGTAAC
>MERGE7433ID
GCTACTACCGATTGAATGATTTAGTGAATTTCAGAGACTTGAGTACTTGTTTGGGTTTCCTCTCAAGTAATCTAGGAACTGACGTAAACTTGACCATTTAGAGGAAGTAAAAGTCGTAAC
>MERGE7437ID
GCTACTACCGATTGAATGATTTAGTGAATTTCAGGGACTCGAGAACTTGCAAGGGTTTCCTTGCTTTGATCTTAAGAAACTGATGTAAATTTGATCATTTAGAGGAAGTAAAAGTCGTAA
>MERGE7438ID
GCTACTACCGATTGAATGATTTAGTGAATTTCAGGGACTCGAGAACTTGTAAGGGTTTCCTTGCTTTGATCTTAAGAAACTGATGTAAATTTGATCATTTAGAGGAAGTAAAAGTCGTAA
>MERGE7440ID
GCTACTACCGATTGAATGATTTAGTGAATTTCAGGGACTTGAAGATTCGGTTGGGTTTCCTTCCGTTTAGTCTGGGAACTGACGTAAACTTGACCATTTAGAGGAAGTAAAAGTCGTAAC
>MERGE7442ID
GCTACTACCGATTGAATGATTTAGTGAATTTCAGGGACTTGAATAACCGGTTGGGTTTCCTTCTGTTTGTTCTCGGAACTGACGTAAACTTGACCATTTAGAGGAAGTAAAAGTCGTAAC
>MERGE7444ID
GCTACTACCGATTGAATGATTTAGTGAATTTCAGGGACTTGAGGAAGTGGTTGGTTCTCCATCCGTTTACTCTGGGAACTGACGTAAACTTGACCATTTAGAGGAAGTAAAAGTCGTAAC
>MERGE7446ID
GCTACTACCGATTGAATGATTTAGTGAATTTCAGGGACTTGAGGAATCGGTCGGTTCGCCTTCCGGTTACTCTGGGAACTGACGTAAACTTGACCATTTAGAGGAAGTAAAAGTCGTAAC
>MERGE7447ID
GCTACTACCGATTGAATGATTTAGTGAATTTCAGGGACTTGAGTAATATTTAGGGTTTCCTTCTGTTTACTCTGGGAACTGACGTAAACTTGACCATTTAGAGGAAGTAAAAGTCGTAAC
>MERGE7450ID
GCTACTACCGATTGAATGATTTAGTGAGCCTCGTGGACTGGTACGCCTCCTTCGGGTGGCGAACCGGGAAGCGCTGCAAACTTGACCATTTAGAGGAAGTAAAAGTCGTAACAAGGTTTC
>MERGE7452ID
GCTACTACCGATTGAATGATTTAGTGAGCTACAGGGACCGCTGCTGAACTCGGTTTACCGAGCTGATGCGGTGGGAACTGTTACAAACTTGATCATTTAGAGGAAGTAAAAGTCGTAACA
>MERGE7455ID
GCTACTACCGATTGAATGATTTAGTGAGCTGCAGGGACTGTTGCTCAACGAGTCTCTCGTTTGAATAATGGGAACTGCTACAAACTTGACCATTTAGAGGAAGTAAAAGTCGTAACAAGG
>MERGE7456ID
GCTACTACCGATTGAATGATTTAGTGAGCTGCGGGGACTGCCGCTCTTAATTGGGTTTCCTTTTGAGAGTGGTGGGAACCGCTACAAACTTGACCATTTAGAGGAAGTAAAAGTCGTAAC
>MERGE7457ID
GCTACTACCGATTGAATGATTTAGTGAGCTGCTTGGACTTCTGCTTTTGAAGAGTTTCTCTGATTTAGCGGGAGGAAGAGCTACAAACTTGACCATTTAGAGGAAGTAAAAGTCGTAACA
>MERGE7458ID
GCTACTACCGATTGAATGATTTAGTGAGCTGTAGGGACTGTTGCGCTCTGAGGGTTTTCCCTCAATGTGCATCTGGGAACTACATCAAACTTGACCATTTAGAGGAAGTAAAAGTCGTAA
>MERGE7460ID
GCTACTACCGATTGAATGATTTAGTGAGGACTTCAGACTAGTCGGTGCGGCTGCCTTCGGGTAGCCACGCTGTGCCGGAAAGATGTCCAAACTTGATCATTTAGAGGAAGTAAAAGTCGT
>MERGE7461ID
GCTACTACCGATTGAATGATTTAGTGAGGACTTCGGACTAGTCGGTGCAGCTGCCTTCGGGTGGCCGCGCTGTGCCGGAAAGATGTCCAAACTTGATCATTTAGAGGAAGTAAAAGTCGT
>MERGE7474ID
GCTACTACCGATTGAATGATTTAGTGAGGACTTCGGACTGGTCAATCCAGACCATTGGGAAACTAGTGGTCGGATTGTGCTGGAAAGATGTTCAAACTTGATCATTTAGAGGAAGTAAAA
>MERGE7485ID
GCTACTACCGATTGAATGATTTAGTGAGGACTTCGGACTGGTCGGTGCAGCTTCTTTCGGGTTGCCGCGCTGTGCCGGAAAGATGTCCAAACTTGATCATTTAGAGGAAGTAAAAGTCGT
>MERGE7490ID
GCTACTACCGATTGAATGATTTAGTGAGGCATTCGGACTGGATATTGCCGGCGCTTCGGTGCCGTCTTTATTCGGAAAGATTTCCAAACTGTATCATTTAGAGGAAGTAAAAGTCGTAAC
>MERGE7499ID
GCTACTACCGATTGAATGATTTAGTGAGGTCTTCGGACCGACACGCGGTGGCTTCACGGCCGTCGGCGTTGCTGGGAAGTTGACCAAACTTGATCATTTAGAGGAAGTAAAAGTCGTAAC
>MERGE7516ID
GCTACTACCGATTGAATGATTTAGTGAGGTCTTCGGACTGGTGCGCGGCAATGCGTCGGCATTGCCGATGTTGCCGGGAAGATGACCAAACTTGATCATTTAGAGGAAGTAAAAGTCGTA
>MERGE7519ID
GCTACTACCGATTGAATGATTTAGTGAGGTCTTCGGACTGGTGCGCGGCAATGTTTCGGCATTGCCGATGTTGCCGGGAAGATGACCAAACTTGATCATTTAGAGGAAGTAAAAGTCGTA
>MERGE7524ID
GCTACTACCGATTGAATGATTTAGTGAGTACCACGGACTGAAGCGCTTGGTTGGGTTTCCTTCCTTGCGTTTCAGGAAGTGTCGCAAACTTGACCATTTAGAGGAAGTAAAAGTCGTAAC
>MERGE7526ID
GCTACTACCGATTGAATGATTTAGTGAGTACCAGGGACCGAGCACCACGGTTGGGTTTCCTTCCGTAGTCGTCTTGGGAACTGTCGCAAACTTGACCATTTAGAGGAAGTAAAAGTCGTA
>MERGE7527ID
GCTACTACCGATTGAATGATTTAGTGAGTACCAGGGACTGAGCACCACGGTTGGGTTTCCTTCCGTAGTCGTCTTGGGAACTGTCGCAAACTTGACCATTTAGAGGAAGTAAAAGTCGTA
>MERGE7528ID
GCTACTACCGATTGAATGATTTAGTGAGTACCAGGGACTGGATGCTTTGGTTGGGTTTCCTTCCTTAGCGTCTGGGAACTGTCGCAAACTTGACCATTTAGAGGAAGTAAAAGTCGTAAC
>MERGE7530ID
GCTACTACCGATTGAATGATTTAGTGAGTACCAGGGACTGTGGCTTTTGATTGGGTTTCCTTTCACTTGTCGTAGAAACTGTCGCAAACTTGACCATTTAGAGGAAGTAAAAGTCGTAAC
>MERGE7532ID
GCTACTACCGATTGAATGATTTAGTGAGTTACAGGGACTGTTGCCTTAGGTTGGTTCGCCTTCCTCTGGCCTCCAGGAACTGTCGCAAACTTGACCATTTAGAGGAAGTAAAAGTCGTAA
>MERGE7533ID
GCTACTACCGATTGAATGATTTAGTGAGTTATACGGATTGTTGCTTTTAGGGGGGTAACCTCCTTTAAGCTTCCAAGAAGTATCGCAAACTTGACCATTTAGAGGAAGTAAAAGTCGTAA
>MERGE7535ID
GCTACTACCGATTGAATGATTTAGTGAGTTCTAGGGACTGTTGCCTTCGGTTGGTTCGCCTTCCGTTGGCTTCCAGGAACTAGCGCAAATTTGATTATTTAGAGGAAGTAAAAGTCGTAA
>MERGE7537ID
GCTACTACCGATTGAATGATTTAGTGAGTTCTAGGGACTGTTGCCTTTGATTGGGTAACCTTTCATTGGCTTCCAGGAACTAGCGCAAATTTGATCATTTAGAGGAAGTAAAAGTCGTAA
>MERGE7538ID
GCTACTACCGATTGAATGATTTAGTGAGTTCTAGGGATTGTTGCCTTTGCTCGGGTAACCTTGCATTGGCTTCCAAGAACTAGCGCAAACTTGATTATTTAGAGGAAGTAAAAGTCGTAA
>MERGE7540ID
GCTACTACCGATTGAATGATTTAGTGAGTTGTAAGGACTGTTGTCTCCGGTTGGGTAACCTTCCATTGACTTCCAGAAAATACCGCAAACTTGACCATTTAGAGGAAGTAAAAGTCGTAA
>MERGE7542ID
GCTACTACCGATTGAATGATTTAGTGAGTTGTAGGGACTGTTGCCTCGCATTGGGTCACCTTTGCTTGGCTTCCAGGAACTACCGCAAACTTGATTATTTAGAGGAAGTAAAAGTCGTAA
>MERGE7543ID
GCTACTACCGATTGAATGATTTAGTGAGTTGTAGGGACTGTTGCCTCGTATTGGGTAACCTTTACTTGGCTTCCAGGAACTACCGCAAACTTGATTATTTAGAGGAAGTAAAAGTCGTAA
>MERGE7544ID
GCTACTACCGATTGAATGATTTAGTGAGTTGTAGGGACTGTTGCCTTGCATTGGGTAACCTTTGCTTGGCTTCCAGGAACTACCGCAAACTTGATTATTTAGAGGAAGTAAAAGTCGTAA
>MERGE7545ID
GCTACTACCGATTGAATGATTTAGTGAGTTGTAGGGACTGTTGCCTTGCATTGGGTGACCTTTGCTTGGCTTCCAGGAACTACCGCAAACTTGATTATTTAGAGGAAGTAAAAGTCGTAA
>MERGE7547ID
GCTACTACCGATTGAATGATTTAGTGAGTTGTAGGGACTGTTGCTTTCGAAGGGGTAACTCTTTGTCAGCTTCCAGGAACTACCGCAAATTTGATCATTTAGAGGAAGTAAAAGTCGTAA
>MERGE7548ID
GCTACTACCGATTGAATGATTTAGTGAGTTGTAGGGATCGTTGTCTTCCTTTGGTTCGCCTTAGGTTGACTTCCGAAAACTACCGCAAACTTGACCATTTAGAGGAAGTAAAAGTCGTAA
>MERGE7550ID
GCTACTACCGATTGAATGATTTAGTGAGTTTCAGGGACCGTGGCTCTTGATTGGGTTTCCTTTCTTGAGTTGTGGGAACTGCTGCAAACTTGACCATTTAGAGGAAGTAAAAGTCGTAAC
>MERGE7551ID
GCTACTACCGATTGAATGATTTAGTGAGTTTCATGAACTGCTGGCTCTGATTGGAAACTTTCTCTGCCGGCGGGAAATGACACAAACTTGACCATTTAGAGGAAGTAAAAGTCGTAACAA
>MERGE7555ID
GCTACTACCGATTGAATGATTTAGTGAGTTTTAGGGATCGTTGACTCGTTTAGGTTCGCCTAAGCTTGATAATGAAAACTAACGCAAACTTGACCATTTAGAGGAAGTAAAAGTCGTAAC
>MERGE7556ID
GCTACTACCGATTGAATGATTTAGTGAGTTTTAGGGATTGTTGACTTGGTTAGGTTCGCCTAATCTTGACGATGAGAACTAACGCAAACTTGACCATTTAGAGGAAGTAAAAGTCGTAAC
>MERGE7561ID
GCTACTACCGATTGAATGATTTGGTGAGCTTCGTGGACCGATGCCATCCTGCAGGGTTTCCTACAGTTTGGCACTGGAAAGCAACGCAAACCTGACCATTTAGAGGAAGTAAAAGTCGTA
>MERGE7562ID
GCTACTACCGATTGAATGATTTGGTGAGCTTCGTGGACTGAAGCCTTTGAAGTTTACTTCGTTGTGCATCAGGAAGCAACGCAAACCTGACCATTTAGAGGAAGTAAAAGTCGTAACAAG
>MERGE7563ID
GCTACTACCGATTGAATGATTTGGTGAGTTTCGTGGACCGGTGCCCTTGAAGGGTTTCCTTCATTGTGCACTGGGAAGCAACGCAAACCTGACCATTTAGAGGAAGTAAAAGTCGTAACA
>MERGE7564ID
GCTACTACCGATTGAATGATTTGGTGATGTTTTTGAATTTTTTTAGCTGATTCGTAAGGATTAGTTATTGGGAGAAGAGAAAAGAACCTGATCATTTAGAGGAAGTACAAGTCGTAACAA
>MERGE7565ID
GCTACTACCGATTGAATGATTTTGTGAGGTCTCGGGATCAGCCGTTACCAACCAGGCAACTGGTTAGTTTTGGCAGAGAACTTGCACAAACATGATCATTTAGAGGAAGTAAAAGTCGTA
>MERGE7567ID
GCTACTACCGATTGAATGCTTTAATGAGTGTCATGGACGATGGCTTCCAGGAGCAATCCCAGTTGTTATTGAAAGTGAAGCAAATTTGAGCATTTAGAGGAAGTAAAAGTCGTAACAAGG
>MERGE7568ID
GCTACTACCGATTGAATGCTTTAGTGAGCTCCATGGACTGCCGACTTGCGTGGCTTGCCTCGCTTGTTGGTGGGAAGTGGATCAAACTTGAGCATTTAGAGGAAGTAAAAGTCGTAACAA
>MERGE7569ID
GCTACTACCGATTGAATGCTTTAGTGAGCTCCATGGACTGCCGCCCTGCCTAGACTTGTCTTGGCTTGTTGGTGGGAAGTGGATCAAACTTGAGCATTTAGAGGAAGTAAAAGTCGTAAC
>MERGE7573ID
GCTACTACCGATTGAATGGATTAGTGAGCTTCAAGGATCGGTGGCTCGGTGGTTCTCCACCTTGCTTCTGAGAATTGAATCAAACTTGCTCATTTAGAGGAAGTAAAAGTCGTAACAAGG
>MERGE7580ID
GCTACTACCGATTGAATGGATTAGTGAGTTTTGTGGATGGTGGTGGGGTGGGCCTTCGGGTCTCTCCGCTGCGAGAAGCGAAACAAACTTGTCTATTTAGAGGAAGTAAAAGTCGTAACA
>MERGE7591ID
GCTACTACCGATTGAATGGCCTTAGTGAGGAGGCTGGACCAGAGTCATTACTAGCCTTTGGTTAAGTATTGTCCTTGGAAAGGTTTACCAAACTAGGTCATTTAGAGGAAGTAAAAGTCG
>MERGE7594ID
GCTACTACCGATTGAATGGCTAAGTGAGGCTTTCGGACTGGCCTAGGGAGGGTGGCAACACCCACCCAGGGCCGGAAAGTTGTCCAAACTTGGTCATTTAGAGGAAGTAAAAGTCGTAAC
>MERGE7609ID
GCTACTACCGATTGAATGGCTCAGTGAGGCCTTCGGACTGGCCCAGGGAGGTCGGCAACGACCACCCAGGGCCGGAAAGTTCGTCAAACTTGGTCATTTAGAGGAAGTAAAAGTCGTAAC
>MERGE7610ID
GCTACTACCGATTGAATGGCTCAGTGAGGCCTTCGGACTGGCTCAGGAGGGTTGGCAACGACCCCCCAGAGCCGGAAAGTTGGTCAAACTCGGTCATTTAGAGGAAGTAAAAGTCGTAAC
>MERGE7614ID
GCTACTACCGATTGAATGGCTCAGTGAGGCCTTCGGACTGGCTCAGGGAGGTCGGCAACGACCACCCAGAGCCGGAAAGTTCGTCAAACTCGGTCATTTAGAGGAAGTAAAAGTCGTAAC
>MERGE7615ID
GCTACTACCGATTGAATGGCTCAGTGAGGCCTTCGGACTGGCTCAGGGAGGTCGGCAACGACCACCCAGAGCCGGAAAGTTCGTCAAACTGAGTCATTTAGAGGAAGTAAAAGTCGTAAC
>MERGE7616ID
GCTACTACCGATTGAATGGCTCAGTGAGGCCTTCGGACTGGCTCAGGGAGGTCGGCAACGACCACCCAGAGCCGGAAAGTTCGTCAAACTTGGTCATTTAGAGGAAGTAAAAGTCGTAAC
>MERGE7618ID
GCTACTACCGATTGAATGGCTCAGTGAGGCCTTCGGACTGGCTCAGGGAGGTCGGCAACGACCACCCAGAGCCGGAAAGTTGGTCAAACTCGGTCATTTAGAGGAAGTAAAAGTCGTAAC
>MERGE7623ID
GCTACTACCGATTGAATGGCTCAGTGAGGCCTTCGGACTGGCTCAGGGAGGTTGGCAACGACCACCCCGAGCCGGAAAGTCGGTCAAACTCGGTCATTTAGAGGAAGTAAAAGTCGTAAC
>MERGE7624ID
GCTACTACCGATTGAATGGCTCAGTGAGGCCTTCGGACTGGCTCAGGGAGGTTGGCAACGACCACCCCGAGCCGGAAAGTTGGTCAAACTCGGTCATTTAGAGGAAGTAAAAGTCGTAAC
>MERGE7626ID
GCTACTACCGATTGAATGGCTCAGTGAGGCCTTCGGACTGGCTCGAAGAGGTTGGCAACGACCACTTTGAGCCGGAAAGTTCGTCAAACTCGGTCATTTAGAGGAAGTAAAAGTCGTAAC
>MERGE7629ID
GCTACTACCGATTGAATGGCTCAGTGAGGCCTTCGGACTGGCTCGAGGAGGTTGGCAACGACCACCTCAAGCCGGAAAGTTCGTCAAACTCGGTCATTTAGAGGAAGTAAAAGTCGTAAC
>MERGE7630ID
GCTACTACCGATTGAATGGCTCAGTGAGGCCTTCGGACTGGCTCGAGGAGGTTGGCAACGACCACCTCAAGCCGGAAAGTTGGTCAAACTCGGTCATTTAGAGGAAGTAAAAGTCGTAAC
>MERGE7634ID
GCTACTACCGATTGAATGGCTCAGTGAGGCCTTCGGACTGGCTTAGGGAGGTTGGCAACGACCACCTTGAGCCGGAAAGTTCGTCAAACTCGGTCATTTAGAGGAAGTAAAAGTCGTAAC
>MERGE7635ID
GCTACTACCGATTGAATGGCTCAGTGAGGCCTTCGGACTGGCTTGGGGAGGTTGGCAACGACCACCCTAAGCCGGAAAGTTCGTCAAACTCGGTCATTTAGAGGAAGTAAAAGTCGTAAC
>MERGE7641ID
GCTACTACCGATTGAATGGCTCAGTGAGGCCTTGGGACTGGCCCAGAAAGGTCGGCAACGACCCTTCAGGGCCGGAAACTCGGTCAAACTTGGTCATTTAGAGGAAGTAAAAGTCGTAAC
>MERGE7643ID
GCTACTACCGATTGAATGGCTCAGTGAGGCCTTGGGACTGGCTCAGAGCGGTCGGCAACGACCACTCAGAGCCGGAAACTTGGTCAAACTTGGTCATTTAGAGGAAGTAAAAGTCGTAAC
>MERGE7649ID
GCTACTACCGATTGAATGGCTCAGTGAGGCCTTGGGACTGGCTCAGGAGGGTTGGCAACGACCCCCCAGAGCCGGAAACTTGGTCAAACTCGGTCATTTAGAGGAAGTAAAAGTCGTAAC
>MERGE7659ID
GCTACTACCGATTGAATGGCTCAGTGAGGCCTTGGGATTGGCCAGGGGAGATGGGCGACCATCACCCCAGGCCGAAAACTTGGTCAAACTTGGTCATTTAGAGGAAGTAAAAGTCGTAAC
>MERGE7662ID
GCTACTACCGATTGAATGGCTCAGTGAGGCCTTGGGATTGGCTTAGGAGGGTTGGCAACGACCCCCCAGAGCCGAAAACTTGGTCAAACTCGGTCATTTAGAGGAAGTAAAAGTCGTAAC
>MERGE7665ID
GCTACTACCGATTGAATGGCTCAGTGAGGCGTTCGGACTGGCTCGAGGAGGTTGGCAACGACCACCCCGAGCCGGAAAGTTCGTCAAACTCGGTCATTTAGAGGAAGTAAAAGTCGTAAC
>MERGE7667ID
GCTACTACCGATTGAATGGCTCAGTGAGGCGTTCGGACTGGCTCGGGGAGGTTGGCAACGACCACCCCAAGCCGGAAAGTTCGTCAAACTCGGTCATTTAGAGGAAGTAAAAGTCGTAAC
>MERGE7670ID
GCTACTACCGATTGAATGGCTCAGTGAGGCGTTTGGACTGGCTCGGGGAGGTTGGCAACGACCACCCCAAGCCGGAAAGTTCTCCAAACTCGGTCATTTAGAGGAAGTAAAAGTCGTAAC
>MERGE7671ID
GCTACTACCGATTGAATGGCTCAGTGAGGCTTCCGGACTGGCCCAGAGGAGTCGGCAACGACACTTCAGGGCCGGAAAGCTATCCAAACTCGGTCATTTAGAGGAAGTAAAAGTCGTAAC
>MERGE7674ID
GCTACTACCGATTGAATGGCTCAGTGAGGCTTTCGGACTGGCCCAGGGAGGTTGGCAACGACCACCCAGGGCCGGAAAGTTGTTCAAACTCGGTCATTTAGAGGAAGTAAAAGTCGTAAC
>MERGE7675ID
GCTACTACCGATTGAATGGCTCAGTGAGGCTTTCGGACTGGCTCAGGGAGGCCGGCAACGGCCACCCAGAGCCGGAAAGTTGTTCAAACTTGGTCATTTAGAGGAAGTAAAAGTCGTAAC
>MERGE7680ID
GCTACTACCGATTGAATGGCTCAGTGAGGCTTTGGGACTGGCTCAGAGAGGTCGGCAACGACCACTCAGAGCCGGAAACTTAGTCAAACTTGGTCATTTAGAGGAAGTAAAAGTCGTAAC
>MERGE7683ID
GCTACTACCGATTGAATGGCTCAGTGAGGCTTTGGGACTGGCTCAGGAGGGTTGGCAACGACCCCCCAGAGCCGGAAACTTAGTCAAACTCGGTCATTTAGAGGAAGTAAAAGTCGTAAC
>MERGE7684ID
GCTACTACCGATTGAATGGCTCAGTGAGGCTTTGGGATTGGCTCAGGGAGGTCGGCAACGACCACCCAGAGCCGAAAACTTAGTCAAACTTGGTCATTTAGAGGAAGTAAAAGTCGTAAC
>MERGE7690ID
GCTACTACCGATTGAATGGCTCGGTGAGGCCTTCGGACTGGCCCAGGGAGGTCGGCAACGACCACCCAGGGCCGGAAAGTTGGTCAAACCCGGTCATTTAGAGGAAGTAAAAGTCGTAAC
>MERGE7699ID
GCTACTACCGATTGAATGGCTCGGTGAGGCCTTCGGACTGGCGCAGGAGGGTTGGCAACGACCCCCCCGCGCCGGAAAGTTGGTCAAACCCGGTCATTTAGAGGAAGTAAAAGTCGTAAC
>MERGE7705ID
GCTACTACCGATTGAATGGCTGAGTGAGGCCTCCGGACCGGCTCAGGGAGGTTGGCAACGACCACCCAGAGCTGGAAAGCTGGTCAAACTTGGTCATTTAGAGGAAGTAAAAGTCGTAAC
>MERGE7706ID
GCTACTACCGATTGAATGGCTGAGTGAGGCCTCCGGACTGGCTCAGGGAGGTCGGCAACGACCACCCAGAGCCGGGAAGCTGGTCAAACTTGGTCATTTAGAGGAAGTAAAAGTCGTAAC
>MERGE7720ID
GCTACTACCGATTGAATGGCTGAGTGAGGCCTTCGGACTGGCCCAGGGAGGTCGGCAACGACCACCCAGGGCCGGAAAGTTGGTCAAACTCCGTCATTTAGAGGAAGTAAAAGTCGTAAC
>MERGE7740ID
GCTACTACCGATTGAATGGCTTAGTAAGCTTGCTGGAGCGATGCACCTTTCGGGCAACCGGAGGGAGCGTTCGTTAAAGCAATCAAACTTGATCATTTAGAGGAAGTAAAAGTCGTAAGA
>MERGE7742ID
GCTACTACCGATTGAATGGCTTAGTGAACCGTTGGGATTGACGCCTGGGAGCTGGCAACAGCATCTGGATGTTGAAAACTTCTGTAAACTTGGTCATTTAGAGGAAGTAAAAGTCGTAAC
>MERGE7744ID
GCTACTACCGATTGAATGGCTTAGTGAACCGTTGGGATTGACGCTTGGGAGCTGGAAACAGCACTCGAATGTTGAAAACTTCTGTAAACTTGGTCATTTAGAGGAAGTAAAAGTCGTAAC
>MERGE7748ID
GCTACTACCGATTGAATGGCTTAGTGAATCTTCCGGACTGCTGGCTTAGGTTTCGCAAGGGACTTTTGCTGCGGAAAGTTATGTAAACTTGGTCATTTAGAGGAAGTAAAAGTCGTAACA
>MERGE7750ID
GCTACTACCGATTGAATGGCTTAGTGAGAACGCCGGATCACGCGTTCGATGCTGGCAACAGTATCTTATGCGAGAGAAGTTGTTCAAACTTGGTCATTTAGAGGAAGTAAAAGTCGTAAC
>MERGE7752ID
GCTACTACCGATTGAATGGCTTAGTGAGACCCTCGGATTGAAGTTTTTTTGTTGGCAACGACGAGAAGACATTGAGAAGTTGGTCAAACTTGGTCATTTAGAGGAAGTAAAAGTCGTAAC
>MERGE7755ID
GCTACTACCGATTGAATGGCTTAGTGAGACCCTCGGATTGAAGTTTTTTTGTTGGCAACGATGAGAAGACATTGAGAAGTTGGTCAAACTTGGTCATTTAGAGGAAGTAAAAGTCGTAAC
>MERGE7757ID
GCTACTACCGATTGAATGGCTTAGTGAGACCTCCGGATCGACGATCAACATCTGGCAACAGAAGTCGGTTGTTGAGAAGCTGGTCAAACTTGGTCATTTAGAGGAAGTAAAAGTCGTAAC
>MERGE7758ID
GCTACTACCGATTGAATGGCTTAGTGAGACCTCCGGATCGATAATTAGAACTTGGCAACAGGATCCATTTGTTGAAAAGTTGGTCAAACTTGGTCATTTAGAGGAAGTAAAAGTCGTAAC
>MERGE7760ID
GCTACTACCGATTGAATGGCTTAGTGAGACCTCCGGATCGATATTTAGAACTTGGCAACAGGATCCATTTGTTGAAAAGTTGGTCAAACTTGGTCATTTAGAGGAAGTAAAAGTCGTAAC
>MERGE7762ID
GCTACTACCGATTGAATGGCTTAGTGAGACCTCCGGATTGACACTCTGCAGCTGTTCGCAGCAGCGGGGTGGTGAGAAGCTGGTCAAACTTGGTCATTTAGAGGAAGTAAAAGTCGTAAC
>MERGE7764ID
GCTACTACCGATTGAATGGCTTAGTGAGACCTCCGGATTGACACTCTGCAGCTGTTCGCAGCAGCGGGGTGGTGAGAAGTTGGTCAAACTTGGTCATTTAGAGGAAGTAAAAGTCGTAAC
>MERGE7769ID
GCTACTACCGATTGAATGGCTTAGTGAGACCTCCGGATTGATAGACTGAACTTGGCAACAGGATTGGTTTGTTGAAAAGTTGGTCAAACTTGGTCATTTAGAGGAAGTAAAAGTCGTAAC
>MERGE7770ID
GCTACTACCGATTGAATGGCTTAGTGAGACCTCCGGATTGATGAATAGAACTTGGCAACAGGATCCATTCGTCGAAAAGCTGGTCAAACTTGGTCATTTAGAGGAAGTAAAAGTCGTAAC
>MERGE7771ID
GCTACTACCGATTGAATGGCTTAGTGAGACCTCCGGATTGATGGGGAAAGGTTGTTTACAACCTTCCTCGTCGAGAAGCTGGTCAAACTTGGTCATTTAGAGGAAGTAAAAGTCGTAACA
>MERGE7773ID
GCTACTACCGATTGAATGGCTTAGTGAGACCTCCGGATTGGCTTCGGGGAGCCGGCAACGGCACCCTGTCGCTGAGAAGCTGGTCAAACTTGGTCATTTAGAGGAAGTAAAAGTCGTAAC
>MERGE7774ID
GCTACTACCGATTGAATGGCTTAGTGAGACCTCCGGATTGGCTTTGGGGAGTCGGCAACGACACCCTATTGCTGAGAAGTTGGTCAAACTTGGTCATTTAGAGGAAGTAAAAGTCGTAAC
>MERGE7776ID
GCTACTACCGATTGAATGGCTTAGTGAGACCTTCGGATTGGAATTTGAGCATTGGCAACGATGTGATAGTATTGAGAAGTTGGTCAAACTTGGTCATTTAGAGGAAGTAAAAGTCGTAAC
>MERGE7779ID
GCTACTACCGATTGAATGGCTTAGTGAGATCCTCGGATGGGCCCTGGTGTGCACGGCAACGAGCACGCTGGTGTGCCTAGAAGACGCTCGAACTTGATCATTTAGAGGAAGTAAAAGTCG
>MERGE7781ID
GCTACTACCGATTGAATGGCTTAGTGAGATCTCCGGATCGGTGCCCTGGCGTCCGCCCTGGTGCTGAGAAGCTGATCAAACTTGGTCATTTAGAGGAAGTAAAAGTCGTAACAAGGTTTC
>MERGE7785ID
GCTACTACCGATTGAATGGCTTAGTGAGATCTCCGGATTGGCGTTGGGGAGCCGGCAACGGCACCCCTTGGCCGAGAAGCTGATCAAACTTGGTCATTTAGAGGAAGTAAAAGTCGTAAC
>MERGE7789ID
GCTACTACCGATTGAATGGCTTAGTGAGATCTCCGGATTGGCTTTGGGAAGCTGGCAACGGCTACCTATTGCTGAAAAGCTGATCAAACTTGGTCATTTAGAGGAAGTAAAAGTCGTAAC
>MERGE7792ID
GCTACTACCGATTGAATGGCTTAGTGAGATCTCCGGATTGGCTTTGGGAAGCTGGCAACGGCTACCTATTGCTGAGAAGCTGATCAAACTTGGTCATTTAGAGGAAGTAAAAGTCGTAAC
>MERGE7795ID
GCTACTACCGATTGAATGGCTTAGTGAGATCTTCGGATTGCTGGCCTTGCCTTGGCAACAGGGCTTGGTTGCAAAAAGTTGATCAAACTTGGTCATTTAGAGGAAGTAAAAGTCGTAACA
>MERGE7797ID
GCTACTACCGATTGAATGGCTTAGTGAGATCTTTGGATTGGTGCCCTGGCGTCCGCCTTGGTGCTGAGAAGCTGATCAAACTTGGTCATTTAGAGGAAGTAAAAGTCGTAACAAGGTTTC
>MERGE7799ID
GCTACTACCGATTGAATGGCTTAGTGAGATGCAAGGACTGAGAAGCCTTCGGTGCTTGCACCGATGTGTGAATTGGAAATTGTACCAAACTTGATCATTTAGAGGAAGTAAAAGTCGTAA
>MERGE7800ID
GCTACTACCGATTGAATGGCTTAGTGAGATGCAGGGACTGAGAAATCTTGAGGGCCTGCCTTCTTGATGTATCGGAAACTGTATCAAACTTGATCATTTAGAGGAAGTAAAAGTCGTAAC
>MERGE7822ID
GCTACTACCGATTGAATGGCTTAGTGAGCCCCAGGGACTGATGCACTTTGAGGGGTCTCCTTCAATGCGCATCCGGGAACTGGGTCAAACTTGATCATTTAGAGGAAGTAAAAGTCGTAA
>MERGE7823ID
GCTACTACCGATTGAATGGCTTAGTGAGCCCCAGGGACTGATGCACTTTGAGGGGTTTCTCTCGATGCGCATCCGGGAACTGGGTCAAACTTGATCATTTAGAGGAAGTAAAAGTCGTAA
>MERGE7824ID
GCTACTACCGATTGAATGGCTTAGTGAGCCCCAGGGACTGGCGCATTTTGTTGGGTTTCCTTCAAAGCGCTGCCGGAAACTGGGTCAAACTTGATCATTTAGAGGAAGTAAAAGTCGTAA
>MERGE7825ID
GCTACTACCGATTGAATGGCTTAGTGAGCCCCAGGGACTGTTGCACTTCGTTGGGTTTCCTTCGAAGCGTTTACGGGAACTGGGTCAAACTTGATCATTTAGAGGAAGTAAAAGTCGTAA
>MERGE7827ID
GCTACTACCGATTGAATGGCTTAGTGAGCCCCAGGGATTGTTGCTCTTTGTTGGGTTTCCTTCATTGAGCATCCGAGAACTGGGTCAAACTTGATCATTTAGAGGAAGTAAAAGTCGTAA
>MERGE7829ID
GCTACTACCGATTGAATGGCTTAGTGAGCCCCATGGACTGTTGCCTTCTTGGTTTTCCATAAAGGTTTACGGGAAATGGGTCAAACTTGATCATTTAGAGGAAGTAAAAGTCGTAACAAG
>MERGE7832ID
GCTACTACCGATTGAATGGCTTAGTGAGCCCTCTGGACCGTTGCATGTCATTGGCAACTTTGATGCGCTTTCGGGAAGGAGGTCAAACTTGATCATTTAGAGGAAGTAAAAGTCGTAACA
>MERGE7833ID
GCTACTACCGATTGAATGGCTTAGTGAGCCCTCTGGACCGTTGTGACTCATTGGAAACTTTGAGACACATTCGGAAAGGAGGTCAAACTTGATCATTTAGAGGAAGTAAAAGTCGTAACA
>MERGE7835ID
GCTACTACCGATTGAATGGCTTAGTGAGCCCTCTGGACTATTGCACAGCATTGGAAACTTTGTTGCGCATTTGGGAAGGAGGTCAAACTTGATCATTTAGAGGAAGTAAAAGTCGTAACA
>MERGE7836ID
GCTACTACCGATTGAATGGCTTAGTGAGCCCTCTGGACTGGTGCATGGCGTTGGAAACTTCGCTGCGCGTCCTGGAAGGAGGTCAAACTTGATCATTTAGAGGAAGTAAAAGTCGTAACA
>MERGE7838ID
GCTACTACCGATTGAATGGCTTAGTGAGCCCTCTGGACTGTTGCACTTCCATTGGTGACTTTGGAGAGCATACGGGAAGGAGGTCAAACTTGATCATTTAGAGGAAGTAAAAGTCGTAAC
>MERGE7839ID
GCTACTACCGATTGAATGGCTTAGTGAGCCCTCTGGACTGTTGCACTTCTTTGGAAACTTAGATGAGTATACGGGAAGGAGGTCAAACTTGATCATTTAGAGGAAGTAAAAGTCGTAACA
>MERGE7840ID
GCTACTACCGATTGAATGGCTTAGTGAGCCCTCTGGACTGTTGCACTTTCGTTGGAAACTTCGGGGAGCATACGGGAAGGAGGTCAAACTTGATCATTTAGAGGAAGTAAAAGTCGTAAC
>MERGE7842ID
GCTACTACCGATTGAATGGCTTAGTGAGCCCTCTGGACTGTTGTAATTCATTGGCAACTTTGAGTTACATACGGGAAGGAGGTCAAACTTGATCATTTAGAGGAAGTAAAAGTCGTAACA
>MERGE7846ID
GCTACTACCGATTGAATGGCTTAGTGAGCCCTCTGGACTGTTGTAATTCGTTGGCAACTTCGAGTCACATACGGGAAGGAGGTCAAACTTGATCATTTAGAGGAAGTAAAAGTCGTAACA
>MERGE7849ID
GCTACTACCGATTGAATGGCTTAGTGAGCCCTCTGGATCGTGGCACTTCCGTTGGTAACTTCGGGGAGCTTTCGAAAAGGAGGTCAAACTTGATCATTTAGAGGAAGTAAAAGTCGTAAC
>MERGE7850ID
GCTACTACCGATTGAATGGCTTAGTGAGCCCTCTGGATCGTTGCACTTCCGTTGGTAACTTCGGGGAGCATTCGAAAAGGAGGTCAAACTTGATCATTTAGAGGAAGTAAAAGTCGTAAC
>MERGE7853ID
GCTACTACCGATTGAATGGCTTAGTGAGCCCTCTGGATCGTTGCTTTTCCAAGGGTAACTTTGGGGAGCATGCGAAAAGGAGGTCAAACTTGATCATTTAGAGGAAGTAAAAGTCGTAAC
>MERGE7855ID
GCTACTACCGATTGAATGGCTTAGTGAGCCCTCTGGATCGTTGCTTTTTTGAGGGTGACCTCTGGGAGCATGCGAAAAGGAGGTCAAACTTGATCATTTAGAGGAAGTAAAAGTCGTAAC
>MERGE7862ID
GCTACTACCGATTGAATGGCTTAGTGAGCCCTTTGGACTCGTGCACTTGATTGGAAACTTTCATGAGCATGCAGGAAGAAGGTCAAACTTGATCATTTAGAGGAAGTAAAAGTCGTAACA
>MERGE7869ID
GCTACTACCGATTGAATGGCTTAGTGAGCCGTTTGGACTGTTGTTTTTCCTTGGCAACTTGGATTAACATACGGGAAGAACGTCAAACTTGATCATTTAGAGGAAGTAAAAGTCGTAACA
>MERGE7873ID
GCTACTACCGATTGAATGGCTTAGTGAGCCTCAGGGACTGGCGCATTTTGTTGGGTTTCCTTCAAAGCGCAGCCGGAAACTGAGTCAAACTTGATCATTTAGAGGAAGTAAAAGTCGTAA
>MERGE7874ID
GCTACTACCGATTGAATGGCTTAGTGAGCCTCAGGGACTGTTGCACTTCGTTGGGTTTCCTTCGAAGCGTTTACGGGAACTGAGTCAAACTTGATCATTTAGAGGAAGTAAAAGTCGTAA
>MERGE7875ID
GCTACTACCGATTGAATGGCTTAGTGAGCCTCAGGGACTGTTGCACTTCGTTGGGTTTCCTTCGAGGCGTTTATAGGAACTGAGTCAAACTTGATCATTTAGAGGAAGTAAAAGTCGTAA
>MERGE7876ID
GCTACTACCGATTGAATGGCTTAGTGAGCCTCAGGGATTGTTGCAGTTCGGGGGGTTTCTCTCGAACAGCAGCCGAGAACTGAGTCAAACTTGATCATTTAGAGGAAGTAAAAGTCGTAA
>MERGE7877ID
GCTACTACCGATTGAATGGCTTAGTGAGCCTGAGGGATTGATGCAGTTTGTGGGATTTCCTACTTTCAGTATCGAGAACTCAGTCAAACTTGATCATTTAGAGGAAGTAAAAGTCGTAAC
>MERGE7880ID
GCTACTACCGATTGAATGGCTTAGTGAGCCTTTGGGACTAGCCGCTTGTACCGGCAACGGGAACGAGTGGCCGGGAACTTAGGCAAACTTGGTCATTTAGAGGAAGTAAAAGTCGTAACA
>MERGE7882ID
GCTACTACCGATTGAATGGCTTAGTGAGCCTTTGGGATCGGCAGCTTGGACCGTCACCGGTCACAGGCCGCTGAAAACTTATGCAAACTTGGTCATTTAGAGGAAGTAAAAGTCGTAACA
>MERGE7883ID
GCTACTACCGATTGAATGGCTTAGTGAGCCTTTGGGATCGGCAGCTTGTACCGGCAACGGTAGCAGGCCGCTGAAAACTTAGGCAAACTTGGTCATTTAGAGGAAGTAAAAGTCGTAACA
>MERGE7893ID
GCTACTACCGATTGAATGGCTTAGTGAGCCTTTGGGATTGGCAGCTTGGACCGTCGCCGGTCACAGGCAGCTGAAAACTTATGCAAACTTGGTCATTTAGAGGAAGTAAAAGTCGTAACA
>MERGE7899ID
GCTACTACCGATTGAATGGCTTAGTGAGCCTTTGGGATTGGCAGCTTGTACCGGCAACGGTAGCAGGCAGCCGAAAACTTAGGCAAACTTGGTCATTTAGAGGAAGTAAAAGTCGTAACA
>MERGE7904ID
GCTACTACCGATTGAATGGCTTAGTGAGCCTTTGGGATTGGCAGCTTGTACCGGCAACGGTAGCAGGCAGCTGAAAACTTATGCAAACTTGGTCATTTAGAGGAAGTAAAAGTCGTAACA
>MERGE7911ID
GCTACTACCGATTGAATGGCTTAGTGAGCCTTTGGGATTGGCAGCTTGTACCGGCAACGGTAGCAGGCCGCTGAAAACTTAGGCAAACTTGGTCATTTAGAGGAAGTAAAAGTCGTAACA
>MERGE7938ID
GCTACTACCGATTGAATGGCTTAGTGAGCTCCACCGACTGTTAGATATTGGGGGGTCTCTCTCGATATCCTACGGGAAGTGGATCAAACTTGATCATTTAGAGGAAGTAAAAGTCGTAAC
>MERGE7939ID
GCTACTACCGATTGAATGGCTTAGTGAGCTCCACGGACTGTTTATCTTTGTTGGGTTTCCTTCACTGATTTACGGGAAGTGGATCAAACTTGATCATTTAGAGGAAGTAAAAGTCGTAAC
>MERGE7942ID
GCTACTACCGATTGAATGGCTTAGTGAGCTCCATGAACTGTGAGATTTTGGGGGGTTTCTCTCATTTTTTTACGGGAAGTGGATCAAACTTGATCATTTAGAGGAAGTAAAAGTCGTAAC
>MERGE7943ID
GCTACTACCGATTGAATGGCTTAGTGAGCTCCATGAACTGTGGGTATGTGAGGGGTCTCCTTCACTACTTACGGGAAGTGGATCAAACTTGATCATTTAGAGGAAGTAAAAGTCGTAACA
>MERGE7944ID
GCTACTACCGATTGAATGGCTTAGTGAGCTCCATGGACTGTTACGTAGTGTTGGGTTTCCTTCACTGCTTTACGGGAAGTGGATCAAACTTGATCATTTAGAGGAAGTAAAAGTCGTAAC
>MERGE7948ID
GCTACTACCGATTGAATGGCTTAGTGAGCTCCATGGACTGTTATGTAGTGTTGGGCAACCTTCATTGCTTTACGGGAAGTGGATCAAACTTGATCATTTAGAGGAAGTAAAAGTCGTAAC
>MERGE7951ID
GCTACTACCGATTGAATGGCTTAGTGAGCTCCATGGACTGTTTGGTAGTGGGGGGCTTCTCTCATTACTATACGGGAAGTGGATCAAACTTGATCATTTAGAGGAAGTAAAAGTCGTAAC
>MERGE7952ID
GCTACTACCGATTGAATGGCTTAGTGAGCTCCATGGACTGTTTGGTTTGAACGGGGTTTCTCGTCCTTGCCTTACGGGAAGTGGATCAAACTTGATCATTTAGAGGAAGTAAAAGTCGTA
>MERGE7954ID
GCTACTACCGATTGAATGGCTTAGTGAGCTCCATGGACTGTTTTGTAGTGGGGGGTCTCTCTCATTGCTATACGGGAAGTGGATCAAACTTGATCATTTAGAGGAAGTAAAAGTCGTAAC
>MERGE7955ID
GCTACTACCGATTGAATGGCTTAGTGAGCTCCATGGACTGTTTTGTAGTGGGGGGTTTCTCTCATTGCTATACGGGAAGTGGATCAAACTTGATCATTTAGAGGAAGTAAAAGTCGTAAC
>MERGE7956ID
GCTACTACCGATTGAATGGCTTAGTGAGCTCCATGGACTGTTTTTCTTTGGGGGGTCTCTCTCATGGATATACGGGAAGTGGATCAAACTTGATCATTTAGAGGAAGTAAAAGTCGTAAC
>MERGE7959ID
GCTACTACCGATTGAATGGCTTAGTGAGCTCCGTGGACTGTTTGGCATTGTGGGGTCTCTCATAGTGCTATACGGGAAGCGGATCAAACTTGATCATTTAGAGGAAGTAAAAGTCGTAAC
>MERGE7962ID
GCTACTACCGATTGAATGGCTTAGTGAGCTCCGTGGACTGTTTTGTAGTGTGGGGTTTCTCATGCTGCTATACGGGAAGCGGATCAAACTTGATCATTTAGAGGAAGTAAAAGTCGTAAC
>MERGE7963ID
GCTACTACCGATTGAATGGCTTAGTGAGCTCCGTGGACTGTTTTGTGGTGGGGGGTCTCTCTCATCACTATACGGGAAGCGGATCAAACTTGATCATTTAGAGGAAGTAAAAGTCGTAAC
>MERGE7968ID
GCTACTACCGATTGAATGGCTTAGTGAGCTCGAGGGACTGTTGCCGCTTGAGGGGTTTCTCTCGAGCAGCAGCCGGGAACTCGATCAAACTTGATCATTTAGAGGAAGTAAAAGTCGTAA
>MERGE7969ID
GCTACTACCGATTGAATGGCTTAGTGAGCTCGAGGGACTGTTGCCGCTTGAGGGGTTTCTCTTGAGCAGCAGCCGGGAACTCGATCAAACTTGATCATTTAGAGGAAGTAAAAGTCGTAA
>MERGE7973ID
GCTACTACCGATTGAATGGCTTAGTGAGCTCTACGGACTGGACTGTTTGGTTGGGTTTCCTTCCTTTCGGTTCGGGAAGTAGATCAAACTTGATCATTTAGAGGAAGTAAAAGTCGTAAC
>MERGE7974ID
GCTACTACCGATTGAATGGCTTAGTGAGCTCTACGGACTGGAGCATCGTGTTGGGTTTCCTTCACTTTGCATCGGGAAGTAGATCAAACTTGATCATTTAGAGGAAGTAAAAGTCGTAAC
>MERGE7975ID
GCTACTACCGATTGAATGGCTTAGTGAGCTCTACGGACTGGAGCGTTGTGTTGGGTTTCCTTCACTTCGCATCGGGAAGTAGATCAAACTTGATCATTTAGAGGAAGTAAAAGTCGTAAC
>MERGE7978ID
GCTACTACCGATTGAATGGCTTAGTGAGCTCTAGGGACCGAGGCCGCCGTTGGGTTTCCTTCGGTTGGCTTTGTGAAACTAGATCAAACTTGATCATTTAGAGGAAGTAAAAGTCGTAAC
>MERGE7979ID
GCTACTACCGATTGAATGGCTTAGTGAGCTCTAGGGACCGAGGCTGCGGTTGGGTTTCCTTCCGTTTGCCTTGCGGAACTAGATCAAACTTGATCATTTAGAGGAAGTAAAAGTCGTAAC
>MERGE7981ID
GCTACTACCGATTGAATGGCTTAGTGAGCTCTAGGGACCGAGGTGCCGGTTGGGTTTCCTCCCGGTGACTTTGTGGAACTAGATCAAACTTGATCATTTAGAGGAAGTAAAAGTCGTAAC
>MERGE7982ID
GCTACTACCGATTGAATGGCTTAGTGAGCTCTAGGGACCGAGGTGGTGGTTGGGTTTCCTTCCATTTGCCTTGCGGAACTAGATCAAACTTGATCATTTAGAGGAAGTAAAAGTCGTAAC
>MERGE7983ID
GCTACTACCGATTGAATGGCTTAGTGAGCTCTAGGGACCGGGGCGGCGGTTGGGTTTCCTTCCGTCTGCCCTGTGGAACTAGATCAAACTTGATCATTTAGAGGAAGTAAAAGTCGTAAC
>MERGE7985ID
GCTACTACCGATTGAATGGCTTAGTGAGCTCTAGGGACTAGCTCTTCTTGTTGGGTTTCCTTCAGGGAGAATTGGGAACTAGATCAAACTTGATCATTTAGAGGAAGTAAAAGTCGTAAC
>MERGE7987ID
GCTACTACCGATTGAATGGCTTAGTGAGCTCTAGGGACTGGAGCGTCGTGTTGGGTTTCCTTCACTTCGCATCGGGAACTAGATCAAACTTGATCATTTAGAGGAAGTAAAAGTCGTAAC
>MERGE7989ID
GCTACTACCGATTGAATGGCTTAGTGAGCTCTAGGGACTGTCGCCACGAAAAGGGTTTCCTTCTCGGGGATGGCGGGAACTAGATCAAACTTGATCATTTAGAGGAAGTAAAAGTCGTAA
>MERGE7992ID
GCTACTACCGATTGAATGGCTTAGTGAGCTCTAGGGACTGTCGCCACGAGAAGGGTTTCCTTCTCGGGGATGGCGGGAACTAGATCAAACTTGATCATTTAGAGGAAGTAAAAGTCGTAA
>MERGE8006ID
GCTACTACCGATTGAATGGCTTAGTGAGCTCTAGGGACTGTTGCCTCAAGTAGGGTTTCCTACTCGGGGATGACGGGAACTAGATCAAACTTGATCATTTAGAGGAAGTAAAAGTCGTAA
>MERGE8007ID
GCTACTACCGATTGAATGGCTTAGTGAGCTCTAGGGACTGTTGCCTCAAGTAGGGTTTCTTACTCGGGGATGACGGGAACTAGATCAAACTTGATCATTTAGAGGAAGTAAAAGTCGTAA
>MERGE8009ID
GCTACTACCGATTGAATGGCTTAGTGAGCTCTAGGGACTGTTGCCTGGTGTTGGGTTTCCAGCACGAGGATGACGGGAACTAGATCAAACTTGATCATTTAGAGGAAGTAAAAGTCGTAA
>MERGE8010ID
GCTACTACCGATTGAATGGCTTAGTGAGCTCTAGGGACTGTTGCCTTCGCTGGGTTTCCTGGCTTAGGTTTACGGGAACTAGATCAAACTTGATCATTTAGAGGAAGTAAAAGTCGTAAC
>MERGE8011ID
GCTACTACCGATTGAATGGCTTAGTGAGCTCTAGGGACTGTTGCTTTTAGAAGGTTTCCTTCTTTAGGTCGACGGGAACTAGATCAAACTTGATCATTTAGAGGAAGTAAAAGTCGTAAC
>MERGE8012ID
GCTACTACCGATTGAATGGCTTAGTGAGCTCTAGGGACTGTTGGCTTAAGTTGGGTTTCCTTCTTGAGATCGGCGGGAACTAGATCAAACTTGATCATTTAGAGGAAGTAAAAGTCGTAA
>MERGE8024ID
GCTACTACCGATTGAATGGCTTAGTGAGCTCTAGGGATCGTCGCTTTCGATAGGGTTTCCTTTCGTTCGTGTACGAGAACTAGATCAAACTTGATCATTTAGAGGAAGTAAAAGTCGTAA
>MERGE8041ID
GCTACTACCGATTGAATGGCTTAGTGAGCTCTCTAGACTGTTGCACTCCGTGGGAAACCTCGGTGAGCTTACGGGAAGGAGATCAAACTTGATCATTTAGAGGAAGTAAAAGTCGTAACA
>MERGE8043ID
GCTACTACCGATTGAATGGCTTAGTGAGCTCTCTAGACTGTTGCATCCCGTTGGCAACTTCGGGTCGCATACGGGAAGGAGATCAAACTTGATCATTTAGAGGAAGTAAAAGTCGTAACA
>MERGE8044ID
GCTACTACCGATTGAATGGCTTAGTGAGCTCTCTGGACTGCTGCACTCCGTTGGAAACATCGGTGAGCATGTGGGAAGGAGATCAAACTTGATCATTTAGAGGAAGTAAAAGTCGTAACA
>MERGE8045ID
GCTACTACCGATTGAATGGCTTAGTGAGCTCTCTGGACTGCTGTATTGCGTTGGCAACTTCGCAGTATGTGCGGGAAGGAGATCAAACTTGATCATTTAGAGGAAGTAAAAGTCGTAACA
>MERGE8046ID
GCTACTACCGATTGAATGGCTTAGTGAGCTCTCTGGACTGGTGCACTCCGTTGGCAACTTCGGTGAGTATCCGGGAAGAAGATCAAACTTGATCATTTAGAGGAAGTAAAAGTCGTAACA
>MERGE8047ID
GCTACTACCGATTGAATGGCTTAGTGAGCTCTCTGGACTGTTGCACACCTTTGGTAACTTTGGGGCGCATACGGGAAGGAGATCAAACTTGATCATTTAGAGGAAGTAAAAGTCGTAACA
>MERGE8048ID
GCTACTACCGATTGAATGGCTTAGTGAGCTCTCTGGACTGTTGCACCTCATTGGAAACTTTGAGGCGCATGCGGGAAGGAGATCAAACTTGATCATTTAGAGGAAGTAAAAGTCGTAACA
>MERGE8049ID
GCTACTACCGATTGAATGGCTTAGTGAGCTCTCTGGACTGTTGCACCTCCGTTGGTAACTTCGGGGGAGCACACGGGAAGGAGATCAAACTTGATCATTTAGAGGAAGTAAAAGTCGTAA
>MERGE8050ID
GCTACTACCGATTGAATGGCTTAGTGAGCTCTCTGGACTGTTGCACCTCCGTTGGTAACTTCGGTGAGCATACGGGAAGGAGATCAAACTTGATCATTTAGAGGAAGTAAAAGTCGTAAC
>MERGE8051ID
GCTACTACCGATTGAATGGCTTAGTGAGCTCTCTGGACTGTTGCACCTTATTGGAAACTTTGAGGCGCATGCGGGAAGGAGATCAAACTTGATCATTTAGAGGAAGTAAAAGTCGTAACA
>MERGE8052ID
GCTACTACCGATTGAATGGCTTAGTGAGCTCTCTGGACTGTTGCACTACCGTTGGTAACTTCGGTGAGCATACGGGAAGGAGATCAAACTTGATCATTTAGAGGAAGTAAAAGTCGTAAC
>MERGE8053ID
GCTACTACCGATTGAATGGCTTAGTGAGCTCTCTGGACTGTTGCACTCCGTTGGAAACTTCGGTGAGCATACGGGAAGGAGATCAAACTTGATCATTTAGAGGAAGTAAAAGTCGTAACA
>MERGE8054ID
GCTACTACCGATTGAATGGCTTAGTGAGCTCTCTGGACTGTTGCACTCCGTTGGAAACTTCGGTGAGTATACGGGAAGGAGATCAAACTTGATCATTTAGAGGAAGTAAAAGTCGTAACA
>MERGE8055ID
GCTACTACCGATTGAATGGCTTAGTGAGCTCTCTGGACTGTTGCACTCCGTTGGTAACTTCGGGGAGCATACGGGAAGGAGATCAAACTTGATCATTTAGAGGAAGTAAAAGTCGTAACA
>MERGE8056ID
GCTACTACCGATTGAATGGCTTAGTGAGCTCTCTGGACTGTTGCACTCCGTTGGTAACTTCGGTGAGCATACGGGAAGGAGATCAAACTTGATCATTTAGAGGAAGTAAAAGTCGTAACA
>MERGE8057ID
GCTACTACCGATTGAATGGCTTAGTGAGCTCTCTGGACTGTTGCACTCTCGTTGGTAACTTCGGGGAGCATACGGGAAGGAGATCAAACTTGATCATTTAGAGGAAGTAAAAGTCGTAAC
>MERGE8058ID
GCTACTACCGATTGAATGGCTTAGTGAGCTCTCTGGACTGTTGCACTTCATTGGTAACTTTGATGCGCATTCGGGAAGGAGATCAAACTTGATCATTTAGAGGAAGTAAAAGTCGTAACA
>MERGE8059ID
GCTACTACCGATTGAATGGCTTAGTGAGCTCTCTGGACTGTTGCACTTCCGGGGGAAACCTCGGGGAGCATACGGGAAGGAGATCAAACTTGATCATTTAGAGGAAGTAAAAGTCGTAAC
>MERGE8060ID
GCTACTACCGATTGAATGGCTTAGTGAGCTCTCTGGACTGTTGCACTTCCGTTGGTAACTTCGGAGAGCATACGGGAAGGAGATCAAACTTGATCATTTAGAGGAAGTAAAAGTCGTAAC
>MERGE8062ID
GCTACTACCGATTGAATGGCTTAGTGAGCTCTCTGGACTGTTGCACTTCCGTTGGTAACTTCGGGGAGCATACGGGAAGGAGATCAAACTTGATCATTTAGAGGAAGTAAAAGTCGTAAC
>MERGE8065ID
GCTACTACCGATTGAATGGCTTAGTGAGCTCTCTGGACTGTTGCACTTCCGTTGGTAACTTCGGGGAGCATTCGGGAAGGAGATCAAACTTGATCATTTAGAGGAAGTAAAAGTCGTAAC
>MERGE8068ID
GCTACTACCGATTGAATGGCTTAGTGAGCTCTCTGGACTGTTGCACTTCTTTGGAAACTTAGATGAGTATACGGGAAGGAGATCAAACTTGATCATTTAGAGGAAGTAAAAGTCGTAACA
>MERGE8070ID
GCTACTACCGATTGAATGGCTTAGTGAGCTCTCTGGACTGTTGCACTTTCGTTGGAAACTTCGGGGAGCATACGGGAAGGAGATCAAACTTGATCATTTAGAGGAAGTAAAAGTCGTAAC
>MERGE8071ID
GCTACTACCGATTGAATGGCTTAGTGAGCTCTCTGGACTGTTGCACTTTGTTGGAAACTTCGGAATGCATACGGGAAGGAGATCAAACTTGATCATTTAGAGGAAGTAAAAGTCGTAACA
>MERGE8072ID
GCTACTACCGATTGAATGGCTTAGTGAGCTCTCTGGACTGTTGCATCTCCGTTGGTAACTTCGGTACGCATACGGGAAGGAGATCAAACTTGATCATTTAGAGGAAGTAAAAGTCGTAAC
>MERGE8073ID
GCTACTACCGATTGAATGGCTTAGTGAGCTCTCTGGACTGTTGCATCTCGTTGGCAACTTCGAGGCGCATGCGGGAAGGAGATCAAACTTGATCATTTAGAGGAAGTAAAAGTCGTAACA
>MERGE8075ID
GCTACTACCGATTGAATGGCTTAGTGAGCTCTCTGGACTGTTGCATTTCGTTGGAAACTTCGTTATGCATGCGGGAAGGAGATCAAACTTGATCATTTAGAGGAAGTAAAAGTCGTAACA
>MERGE8076ID
GCTACTACCGATTGAATGGCTTAGTGAGCTCTCTGGACTGTTGCGTTTCGTTGGAAACTTCGTTATGCATGCGGGAAGGAGATCAAACTTGATCATTTAGAGGAAGTAAAAGTCGTAACA
>MERGE8077ID
GCTACTACCGATTGAATGGCTTAGTGAGCTCTCTGGACTGTTGCTCGTTGTTGGAAACTTCGACTTGCACACGGGAAGGAGATCAAACTTGATCATTTAGAGGAAGTAAAAGTCGTAACA
>MERGE8078ID
GCTACTACCGATTGAATGGCTTAGTGAGCTCTCTGGACTGTTGTATCCTGTTGGCAACTTCAGGACACATACGGGAAGGAGATCAAACTTGATCATTTAGAGGAAGTAAAAGTCGTAACA
>MERGE8079ID
GCTACTACCGATTGAATGGCTTAGTGAGCTCTCTGGACTGTTGTATCTCGTTGGAAACTTCGAGGCACATACGGGAAGGAGATCAAACTTGATCATTTAGAGGAAGTAAAAGTCGTAACA
>MERGE8081ID
GCTACTACCGATTGAATGGCTTAGTGAGCTCTCTGGACTGTTGTATTTCATTGGCAACTTTGAGACACATACGGGAAGGAGATCAAACTTGATCATTTAGAGGAAGTAAAAGTCGTAACA
>MERGE8082ID
GCTACTACCGATTGAATGGCTTAGTGAGCTCTCTGGACTGTTGTTTAGACTTGTCTTTACGTACGGGAAGGAGATCAAACTTGATCATTTAGAGGAAGTAAAAGTCGTAACAAGGTTTCC
>MERGE8087ID
GCTACTACCGATTGAATGGCTTAGTGAGCTCTTTGGACTGCGGTTCTTCTCCAGGGTTTCCTGGTCGTTCTGCGGAAAGAGGGACAAACTTGATCATTTAGAGGAAGTAAAAGTCGTAAC
>MERGE8088ID
GCTACTACCGATTGAATGGCTTAGTGAGCTCTTTGGACTGTGGCACCCCATTGGCAACTTTGGAGTGCTATCGGGAAGAAGATCAAACTTGATCATTTAGAGGAAGTAAAAGTCGTAACA
>MERGE8089ID
GCTACTACCGATTGAATGGCTTAGTGAGCTCTTTGGACTGTGGCACTTTATTGGCAACTTTAGAGTGCTATCGGGAAGAAGATCAAACTTGATCATTTAGAGGAAGTAAAAGTCGTAACA
>MERGE8090ID
GCTACTACCGATTGAATGGCTTAGTGAGCTGCAAGGACTGGGAACCCCGCGCTGCTTGCAGACGGAGGCGACCGGGAACTGCCGCAAACTTGATCATTTAGAGGAAGTAAAAGTCGTAAC
>MERGE8091ID
GCTACTACCGATTGAATGGCTTAGTGAGCTGCACGGAGTGCGGCACCCGGTTGGCCTTCCAGGTGCTTCGCGCGAAGTGTAACAAACTTGATCATTTAGAGGAAGTAAAAGTCGTAACAA
>MERGE8092ID
GCTACTACCGATTGAATGGCTTAGTGAGCTGCACGGAGTGCGGCACCCGGTTGGGTTTCCTTCCAGGTGCTTCGCGCGAAGTGTAACAAACTTGATCATTTAGAGGAAGTAAAAGTCGTA
>MERGE8096ID
GCTACTACCGATTGAATGGCTTAGTGAGCTGCAGAGATTGGGGCTTCTGGTGGGGTTTCCCGCCGTTAGTCTTCGAGAACTGCATCAAACTTGATCATTTAGAGGAAGTAAAAGTCGTAA
>MERGE8097ID
GCTACTACCGATTGAATGGCTTAGTGAGCTGCAGGGATTGGGTCTTCTGGTGGGGTTTCCCGCCGTTAGTTCTCGAGAACTGCATCAAACTTGATCATTTAGAGGAAGTAAAAGTCGTAA
>MERGE8098ID
GCTACTACCGATTGAATGGCTTAGTGAGCTGTAAGGACTGTTGCCTCTCAGTGGGTTTCCACAGTGAGGACGACGGGAATTACATCAAACTTGATCATTTAGAGGAAGTAAAAGTCGTAA
>MERGE8099ID
GCTACTACCGATTGAATGGCTTAGTGAGCTGTAGGGACCGAGGCCGTTCCGGGGTTTTCTCGGGGCGTGCCTTGTGGAACTACATCAAACTTGATCATTTAGAGGAAGTAAAAGTCGTAA
>MERGE8100ID
GCTACTACCGATTGAATGGCTTAGTGAGCTGTAGGGACCGAGGTCCCGGTGGGGTTTCTCGCCGGTCACCTTGCGGAACTACATCAAACTTGATCATTTAGAGGAAGTAAAAGTCGTAAC
>MERGE8101ID
GCTACTACCGATTGAATGGCTTAGTGAGCTGTAGGGACCGAGGTGCTGGTTGGGTTTCCTTCCAGCTACTTTGCGGAACTACATCAAACTTGATCATTTAGAGGAAGTAAAAGTCGTAAC
>MERGE8102ID
GCTACTACCGATTGAATGGCTTAGTGAGCTGTCTGGACTGTTGCACCCTATTGGAAACTTTGGGGAGCTTACGGGAAGGACATCAAACTTGATCATTTAGAGGAAGTAAAAGTCGTAACA
>MERGE8103ID
GCTACTACCGATTGAATGGCTTAGTGAGCTGTCTGGACTGTTGCACGCTATTGGAAACTTTAGCGAGTTTACGGGAAGGACATCAAACTTGATCATTTAGAGGAAGTAAAAGTCGTAACA
>MERGE8104ID
GCTACTACCGATTGAATGGCTTAGTGAGCTGTCTGGACTGTTGCACTTCCTTTGGTAACTTAGGAGAGCATACGGGAAGGACATCAAACTTGATCATTTAGAGGAAGTAAAAGTCGTAAC
>MERGE8105ID
GCTACTACCGATTGAATGGCTTAGTGAGCTGTCTGGACTGTTGCTTTTCTTTGGAAACTTAGATTAGCATACGGGAAGGACATCAAACTTGATCATTTAGAGGAAGTAAAAGTCGTAACA
>MERGE8110ID
GCTACTACCGATTGAATGGCTTAGTGAGCTGTGGGGACCGAGGCCCCGGTTGGGTTTCCTTCCGGGCGCCTTGCGGAACCACATCAAACTTGATCATTTAGAGGAAGTAAAAGTCGTAAC
>MERGE8113ID
GCTACTACCGATTGAATGGCTTAGTGAGCTGTGGGGACCGAGGCCGCGGTTGGGTTTCCTTCCGTGTGCTTTGCGGAACCACATCAAACTTGATCATTTAGAGGAAGTAAAAGTCGTAAC
>MERGE8115ID
GCTACTACCGATTGAATGGCTTAGTGAGCTGTGGGGACCGAGGTCTCGGTTGGGTTTCCTTCCGAGCGCCTTGCGGAACCACATCAAACTTGATCATTTAGAGGAAGTAAAAGTCGTAAC
>MERGE8116ID
GCTACTACCGATTGAATGGCTTAGTGAGCTGTGGGGACCGAGGTCTCTGTAGGGTTTCCTTCAGAGTATCTTGCGGAACCACATCAAACTTGATCATTTAGAGGAAGTAAAAGTCGTAAC
>MERGE8117ID
GCTACTACCGATTGAATGGCTTAGTGAGCTGTGGGGACCGAGGTCTCTGTTGGGTTTCCTTCAGAGCGCCTTGCGGAACCACATCAAACTTGATCATTTAGAGGAAGTAAAAGTCGTAAC
>MERGE8119ID
GCTACTACCGATTGAATGGCTTAGTGAGCTGTGGGGACCGTTGGCTCCTCGAGGGTTTCCTCGGGTTGCTTGATGGGAACCACATCAAACTTGATCATTTAGAGGAAGTAAAAGTCGTAA
>MERGE8120ID
GCTACTACCGATTGAATGGCTTAGTGAGCTGTTTGGACTGTTGTTTTTCCTTGGCAACTTGGATTAACATACGGGAAGAACATCAAACTTGATCATTTAGAGGAAGTAAAAGTCGTAACA
>MERGE8121ID
GCTACTACCGATTGAATGGCTTAGTGAGCTTCACCGACTGTTAGGTATTGGGGGGTCTCTCTCGATGCCCTACGGGAAGTGGATCAAACTTGATCATTTAGAGGAAGTAAAAGTCGTAAC
>MERGE8122ID
GCTACTACCGATTGAATGGCTTAGTGAGCTTCACGGACTGAGGCATCTGGTAGGGTTTCCTTCCATTTGCATGCGGGAAGTGAATCAAACTTGATCATTTAGAGGAAGTAAAAGTCGTAA
>MERGE8123ID
GCTACTACCGATTGAATGGCTTAGTGAGCTTCACGGACTGAGGCATCTGGTGGGGTTTCCCTCCATTTGCATGCGGGATGTGAATCAAACTTGATCATTTAGAGGAAGTAAAAGTCGTAA
>MERGE8125ID
GCTACTACCGATTGAATGGCTTAGTGAGCTTCACGGACTGGAGCGTTGTGTTGGTTCGCCAACGCTTCGCACCGGGAAGTGAATCAAACTTGATCATTTAGAGGAAGTAAAAGTCGTAAC
>MERGE8126ID
GCTACTACCGATTGAATGGCTTAGTGAGCTTCACGGACTGGAGCGTTTCGTTGGTTCGCCAATGTTTCGCACTGGGAAGTGAATCAAACTTGATCATTTAGAGGAAGTAAAAGTCGTAAC
>MERGE8127ID
GCTACTACCGATTGAATGGCTTAGTGAGCTTCACGGACTGTTGTCATGGTGCGTTCGCGTACGGTGACAGCTGGGAAGTGAATCAAACTTGATCATTTAGAGGAAGTAAAAGTCGTAACA
>MERGE8129ID
GCTACTACCGATTGAATGGCTTAGTGAGCTTCAGGGACCGTTGTCGCTTGGGGGGTTTCCTCCAAAGCACTTCTGGAAACTGGATCAAACTTGATCATTTAGAGGAAGTAAAAGTCGTAA
>MERGE8130ID
GCTACTACCGATTGAATGGCTTAGTGAGCTTCAGGGACTGATGCGCTTGAAGGTTTACCTTCTTGCGCGTCGGGAACTGAATCAAACTTGATCATTTAGAGGAAGTAAAAGTCGTAACAA
>MERGE8133ID
GCTACTACCGATTGAATGGCTTAGTGAGCTTCATGGACTGTTATGTGGTAGGGGGTTTCTCTTACTGCTTTACGGGAAGTGAATCAAACTTGATCATTTAGAGGAAGTAAAAGTCGTAAC
>MERGE8134ID
GCTACTACCGATTGAATGGCTTAGTGAGCTTCATGGATCGCCGCCCTGGCTTGGGTTTCCTCGCCGGGGCAGTGAGAAGTGAATCAAACTTGATCATTTAGAGGAAGTAAAAGTCGTAAC
>MERGE8136ID
GCTACTACCGATTGAATGGCTTAGTGAGCTTGCTGGAGCGATGCACCTGTCGGGCAACCGATGGGAGCGTTCGTTAAAGCAATCAAACTTGATCATTTAGAGGAAGTAAAAGTCGTAACA
>MERGE8138ID
GCTACTACCGATTGAATGGCTTAGTGAGCTTGCTGGAGCGATGCACCTTTCGGGCAACCGAAGGGAGCGTTCGTAAAAGCAATCAAACTTGATCATTTAGAGGAAGTAAAAGTCGTAACA
>MERGE8140ID
GCTACTACCGATTGAATGGCTTAGTGAGCTTGCTGGAGCGATGCACCTTTCGGGCAACCGAAGGGAGCGTTCGTTAAAGCAATCAAACTTGATCATTTAGAGGAAGTAAAAGTCGTAACA
>MERGE8141ID
GCTACTACCGATTGAATGGCTTAGTGAGCTTGCTGGAGCGATGCACCTTTCGGGCAACCGGAGGGAGCGTTCGTTAAAGCAATCAAACTTGATCATTTAGAGGAAGTAAAAGTCGTAACA
>MERGE8142ID
GCTACTACCGATTGAATGGCTTAGTGAGCTTGCTGGAGTGATGCACTTGTCGGGCAACCGATAGGAGCGTTTGTGAAAGCAATCAAACTTGATCATTTAGAGGAAGTAAAAGTCGTAACA
>MERGE8144ID
GCTACTACCGATTGAATGGCTTAGTGAGCTTTAAGGACTGGAGCAGTTTATTGGTTCGCCTATGTTCTGCACCGGGAATTAAATCAAACTTGATCATTTAGAGGAAGTAAAAGTCGTAAC
>MERGE8145ID
GCTACTACCGATTGAATGGCTTAGTGAGCTTTAAGGACTGGAGCAGTTTGTTGGTTCTCCAACGTCCTGCACCGGGAATTAAATCAAACTTGATCATTTAGAGGAAGTAAAAGTCGTAAC
>MERGE8146ID
GCTACTACCGATTGAATGGCTTAGTGAGCTTTAAGGACTGGAGCAGTTTGTTGGTTCTCCAACGTTCTGCACCGGGAATTAAATCAAACTTGATCATTTAGAGGAAGTAAAAGTCGTAAC
>MERGE8149ID
GCTACTACCGATTGAATGGCTTAGTGAGCTTTATGGACTACCACCTCTGTTTGGGTTTCCTTACGGAGGTAGTGGGAAGTGAATCAAACTTGATCATTTAGAGGAAGTAAAAGTCGTAAC
>MERGE8150ID
GCTACTACCGATTGAATGGCTTAGTGAGCTTTCTGGACTGGTGCGTTTCGTTGGAAACTTCGTTATGCATCCGGGAAGGAAATCAAACTTGATCATTTAGAGGAAGTAAAAGTCGTAACA
>MERGE8151ID
GCTACTACCGATTGAATGGCTTAGTGAGCTTTCTGGACTGTGGCATCTCATTGGGTTTCCTTTGATTTGTTTACGGGAAGGAAATCAAACTTGATCATTTAGAGGAAGTAAAAGTCGTAA
>MERGE8152ID
GCTACTACCGATTGAATGGCTTAGTGAGCTTTCTGGACTGTTGCAATCTGTTGGAAACTTCGGTTTGCATACGGGAAGGAAATCAAACTTGGACATTTAGAGGAAGTAAAAGTCGTAACA
>MERGE8153ID
GCTACTACCGATTGAATGGCTTAGTGAGCTTTCTGGACTGTTGCACACCGTTGGAAACTTCGGCGCGCATACGGGAAGGAAATCAAACTTGATCATTTAGAGGAAGTAAAAGTCGTAACA
>MERGE8154ID
GCTACTACCGATTGAATGGCTTAGTGAGCTTTCTGGACTGTTGCACTTCGTTGGAAACTTCGTTGTGCATACGGGAAGGAAATCAAACTTGATCATTTAGAGGAAGTAAAAGTCGTAACA
>MERGE8155ID
GCTACTACCGATTGAATGGCTTAGTGAGCTTTCTGGACTGTTGCATTCTGTTGGAAACTTCGGTTTGCATACGGGAAGGAAATCAAACTTGATCATTTAGAGGAAGTAAAAGTCGTAACA
>MERGE8156ID
GCTACTACCGATTGAATGGCTTAGTGAGCTTTCTGGACTGTTGCGTTTCGTTGGAAACTTCGTTACGCATGCGGGAAGGAAATCAAACTTGATCATTTAGAGGAAGTAAAAGTCGTAACA
>MERGE8159ID
GCTACTACCGATTGAATGGCTTAGTGAGCTTTCTGGACTGTTGCTTACTGTTGGAAACTTCGGTTTGCATACGGGAAGGAAATCAAACTTGATCATTTAGAGGAAGTAAAAGTCGTAACA
>MERGE8160ID
GCTACTACCGATTGAATGGCTTAGTGAGCTTTCTGGATTGATGCGTTATATTGGCAACTTTATTACGCGTTCGAGAAGGGAATCAAACTTGATCATTTAGAGGAAGTAAAAGTCGTAACA
>MERGE8162ID
GCTACTACCGATTGAATGGCTTAGTGAGCTTTGAAGACCGAGACTGCGGTTGGGTTTCCTTCCGTCTGTCTTGTGGAATCAAATCAAACTTGATCATTTAGAGGAAGTAAAAGTCGTAAC
>MERGE8163ID
GCTACTACCGATTGAATGGCTTAGTGAGCTTTGGAGACCGAGACTGCGGTTGGGTTTCCTTCCGTCTGTCTTGTGGAACCAAATCAAACTTGATCATTTAGAGGAAGTAAAAGTCGTAAC
>MERGE8164ID
GCTACTACCGATTGAATGGCTTAGTGAGCTTTGGGGACCGAGGCTGCGGTTGGGTTTCCTTCCGTCTGCCTTGAGAAACCAAATCAAACTTGATCATTTAGAGGAAGTAAAAGTCGTAAC
>MERGE8165ID
GCTACTACCGATTGAATGGCTTAGTGAGGACTCCGGATTAGTTCAGAGTAGGAGGCAACTCCAACTTGGAACCGAAAAGCTGTTCAAACTTGGTCATTTAGAGGAAGTAAAAGTCGTAAC
>MERGE8167ID
GCTACTACCGATTGAATGGCTTAGTGAGGACTCCGGATTGGCTTTGGGGAGCCGGCAACGGCACCTCGTCGCTGAGAAGCTGTTCAAACTTGGTCATTTAGAGGAAGTAAAAGTCGTAAC
>MERGE8169ID
GCTACTACCGATTGAATGGCTTAGTGAGGCCCTCGGATCGGCTGTTGGTTCAGCAATGAATGCAACAGCTGAAAAGTTGGTCAAACTTGGTCATTTAGAGGAAGTAAAAGTCGTAACAAG
>MERGE8172ID
GCTACTACCGATTGAATGGCTTAGTGAGGCCTCAGGAGGGAAACTTTGATGGTGGCAACACCGACATTGATTCCCGAATTTGGACAAACTTGGTCATTTAGAGGAAGTAAAAGTCGTAAC
>MERGE8173ID
GCTACTACCGATTGAATGGCTTAGTGAGGCCTCCGGACTGCCGATCGACCGCTGGCAACGGCGGACGTCTGGCGGAAAGTTGGACAAACTTGGTCATTTAGAGGAAGTAAAAGTCGTAAC
>MERGE8175ID
GCTACTACCGATTGAATGGCTTAGTGAGGCCTCCGGATCGACTTCGAGAAGCCGGCAACGGCATCTTGTTGTTGAGAAGCTGGTCAAACTTGGTCATTTAGAGGAAGTAAAAGTCGTAAC
>MERGE8177ID
GCTACTACCGATTGAATGGCTTAGTGAGGCCTCCGGATGGATAATCTCGCCGCAAGGCTTGAATGTCTAAAAGTTGGTCAAACTTGGTCATTTAGAGGAAGTAAAAGTCGTAACAAGGTT
>MERGE8178ID
GCTACTACCGATTGAATGGCTTAGTGAGGCCTCCGGATTGGCTATTGGAATCCCGCGAGGGAATCTAACTGCCGAGAAGTTGTACGAACTTGGTCATTTAGAGGAAGTAAAAGTCGTAAC
>MERGE8180ID
GCTACTACCGATTGAATGGCTTAGTGAGGCCTCCGGATTGGCTATTGGGAGCTCGCGAGAGCACCCGACTGCCGAGAAGTTGTACGAACTTGGTCATTTAGAGGAAGTAAAAGTCGTAAC
>MERGE8182ID
GCTACTACCGATTGAATGGCTTAGTGAGGCCTCCGGATTGGCTATTGGGATCCCGCGAGGGAACCTGACTGCCGAGAAGTTGTACGAACTTGGTCATTTAGAGGAAGTAAAAGTCGTAAC
>MERGE8183ID
GCTACTACCGATTGAATGGCTTAGTGAGGCCTCCGGATTGGCTATTGGGATCTCGCGAGAGAACCTGACTGCCGAGAAGTTGTACGAACTTGGTCATTTAGAGGAAGTAAAAGTCGTAAC
>MERGE8186ID
GCTACTACCGATTGAATGGCTTAGTGAGGCCTCCGGATTGGCTTTGGGGAGCCGGCAACGGCACCTCGTTGCTGAGAAGCTGGTCAAACTTGGTCATTTAGAGGAAGTAAAAGTCGTAAC
>MERGE8188ID
GCTACTACCGATTGAATGGCTTAGTGAGGCCTCCGGATTGGTTTAAAGAAGGGGGCAACTCCATCTTGGAACTGAAAAGCTGGTCAAACTTGGTCATTTAGAGGAAGTAAAAGTCGTAAC
>MERGE8189ID
GCTACTACCGATTGAATGGCTTAGTGAGGCCTCTGGAGCCGGTCTTGTAAGAAATTGCGAGACTGGCAAAACTGGTCAAACTTGGTCATTTAGAGGAAGTAAAAGTCGTAACAAGGTTTC
>MERGE8191ID
GCTACTACCGATTGAATGGCTTAGTGAGGCCTCTGGAGCCGGTCTTGTGAGAAATTGCGAGACCGGCAAAACTGGTCAAACTTGGTCATTTAGAGGAAGTAAAAGTCGTAACAAGGTTTC
>MERGE8192ID
GCTACTACCGATTGAATGGCTTAGTGAGGCCTCTGGAGCCGGTCTTGTGAGAAATTGCGAGACTGGCAAAACTGGTCAAACTTGGTCATTTAGAGGAAGTAAAAGTCGTAACAAGGTTTC
>MERGE8193ID
GCTACTACCGATTGAATGGCTTAGTGAGGCCTCTGGAGCCGGTCTTGTGAGAAATTGCGAGACTGGCAAAACTGGTCAAACTTGGTTATTTAGAGGAAGTAAAAGTCGTAACAAGGTTTC
>MERGE8195ID
GCTACTACCGATTGAATGGCTTAGTGAGGCCTCTGGAGCTGGGATCCTGAGAAATTGGGATTCTGGCAAAACTGGTCAAACTTGGTCATTTAGAGGAAGTAAAAGTCGTAACAAGGTTTC
>MERGE8196ID
GCTACTACCGATTGAATGGCTTAGTGAGGCCTCTGGAGCTGGGATCCTGAGAAATTGGGATTTTGGTGAAACTGGTCAAACTTGGTCATTTAGAGGAAGTAAAAGTCGTAACAAGGTTTC
>MERGE8197ID
GCTACTACCGATTGAATGGCTTAGTGAGGCCTCTGGAGCTGGGATTCTGAGAAATTGGGATTTCGGTAAAACTGGTCAAACTTGGTCATTTAGAGGAAGTAAAAGTCGTAACAAGGTTTC
>MERGE8198ID
GCTACTACCGATTGAATGGCTTAGTGAGGCCTCTGGATTAAGCTTGGTGCTGGGGCAACCCGGCGCCATGCTGAGAAACTGGTCAAACTTGGTCATTTAGAGGAAGTAAAAGTCGTAACA
>MERGE8199ID
GCTACTACCGATTGAATGGCTTAGTGAGGCCTCTGGATTAAGCTTTAAGCTGGGGCAACCCGGGTTAATGCTGAGAAACTGGTCAAACTTGGTCATTTAGAGGAAGTAAAAGTCGTAACA
>MERGE8200ID
GCTACTACCGATTGAATGGCTTAGTGAGGCCTCTGGATTAAGTTTTAAGCTGGGGCAACCCGGGTTAATGCTGAGAAACTGGTCAAACTTGGTCATTTAGAGGAAGTAAAAGTCGTAACA
>MERGE8204ID
GCTACTACCGATTGAATGGCTTAGTGAGGCCTTCGGAGCGCCGGCGCGGGCAGCAATGCCTGCGCTGGTGCAAAGTCGTACAAACTTGGTCATTTAGAGGAAGTAAAAGTCGTAACAAGG
>MERGE8205ID
GCTACTACCGATTGAATGGCTTAGTGAGGCCTTCGGAGCGCCGGCGCTGGCAGCAATGCCTGCGCTGGTGCAAAGTCGTACAAACTTGGTCATTTAGAGGAAGTAAAAGTCGTAACAAGG
>MERGE8206ID
GCTACTACCGATTGAATGGCTTAGTGAGGCCTTCGGATTGACTTGAAATAGCTGGAAACAGCCACTTCTTGTCGAAAAGTTGGTCAAACTTGGTCATTTAGAGGAAGTAAAAGTCGTAAC
>MERGE8207ID
GCTACTACCGATTGAATGGCTTAGTGAGGCCTTCGGATTGGCTTCTGGGAGCCAGCAATGGCACCTAGTCGCTGAGAAGTTGGACGAACTTGGTCATTTAGAGGAAGTAAAAGTCGTAAC
>MERGE8209ID
GCTACTACCGATTGAATGGCTTAGTGAGGCCTTCGGATTGGCTTCTGGGAGCCGGCAACGGCACCTAGTCGCTGAGAAGTTTGACGAACTTGGTCATTTAGAGGAAGTAAAAGTCGTAAC
>MERGE8213ID
GCTACTACCGATTGAATGGCTTAGTGAGGCCTTGGGATTGGCTTCGGGGAGCCGGCAACGGCACCCTGTTGCTGAGAACTTGGTCAAACTTGGTCATTTAGAGGAAGTAAAAGTCGTAAC
>MERGE8214ID
GCTACTACCGATTGAATGGCTTAGTGAGGCCTTTGGATCGGCCATCTGGCGCAAGCTTGATGGTGTGAGAAATTGGACAAACTTGGTCATTTAGAGGAAGTAAAAGTCGTAACAAGGTTT
>MERGE8215ID
GCTACTACCGATTGAATGGCTTAGTGAGGCCTTTGGATCTGCCGCCCTGTTTTTTAAGCATGGTGGTGTGAGAAATTGGACAAACTTGGTCATTTAGAGGAAGTAAAAGTCGTAACAAGG
>MERGE8216ID
GCTACTACCGATTGAATGGCTTAGTGAGGCGTTCGGACCGGCTCAGGGAGGTCGGCAACGACCACCCAGAGCTAGAAAGTTCGTCAAACTTGGTCATTTAGAGGAAGTAAAAGTCGTAAC
>MERGE8221ID
GCTACTACCGATTGAATGGCTTAGTGAGGCGTTCGGACTGGCTCAGGGAGGTCGGCAACGACCACCCAGAGCCGGAAAGTTCGTCAAACTTGGTCATTTAGAGGAAGTAAAAGTCGTAAC
>MERGE8225ID
GCTACTACCGATTGAATGGCTTAGTGAGGCTGTTGGACTGTGGGGTGGTTGGTGGCAACACCGACTGCCCTGCGGAAAATCATTCAAACTTGGTCATTTAGAGGAAGTAAAAGTCGTAAC
>MERGE8229ID
GCTACTACCGATTGAATGGCTTAGTGAGGCTTCTGGATTGCTGGCTTAGGCTCCGCAAGGGGCTTTCGCTGCGAAAAATTAGTCAAACTTGGTCATTTAGAGGAAGTAAAAGTCGTAACA
>MERGE8232ID
GCTACTACCGATTGAATGGCTTAGTGAGGCTTTCGGACTGGCTCAGGGAGGTCGGCAACGACCACCCAGAGCCGGAAAGTTAGTCAAACTTGGTCATTTAGAGGAAGTAAAAGTCGTAAC
>MERGE8248ID
GCTACTACCGATTGAATGGCTTAGTGAGGCTTTCGGATTGGATCTGAGCAGCTGGCAACAGCAGCTTGGAACTGAAAAGTTATCCAAACTTGGTCATTTAGAGGAAGTAAAAGTCGTAAC
>MERGE8249ID
GCTACTACCGATTGAATGGCTTAGTGAGGCTTTGGGATCCCGAGAGCCTAGAAATGGGTTGCTTGAGAGAACTTGTCCAAACTTGGTCATTTAGAGGAAGTAAAAGTCGTAACAAGGTTT
>MERGE8250ID
GCTACTACCGATTGAATGGCTTAGTGAGGCTTTGGGATTGGGGGACTGTTGGCGACAACGGGGTCTCTGAGAACTTTGACAAACTTGGTCATTTAGAGGAAGTAAAAGTCGTAACAAGGT
>MERGE8254ID
GCTACTACCGATTGAATGGCTTAGTGAGGTCCTCGGATTGGTGCCAGCGGAGTGGTCTCCACTCTGTGGGTATCGAGAAGACGATCAAACTTGGTCATTTAGAGGAAGTAAAAGTCGTAA
>MERGE8257ID
GCTACTACCGATTGAATGGCTTAGTGAGGTCTCCGGATCGGTGCCCTGGCGTTCGCCCTGGTACTGAGAAGCTGCTCAAACTTGGTCATTTAGAGGAAGTAAAAGTCGTAACAAGGTTTC
>MERGE8258ID
GCTACTACCGATTGAATGGCTTAGTGAGGTCTCCGGATTGACAGTTTGAGATCGCAAGATCCCTCACCGTCGAGAAGTTGCACAAACTTGGTCATTTAGAGGAAGTAAAAGTCGTAACAA
>MERGE8260ID
GCTACTACCGATTGAATGGCTTAGTGAGGTCTCCGGATTGGCTTCGGAAAACCGGCAACGGTAGTCCTTAGCTGAGAAGCTGATCAAACTTGGTCATTTAGAGGAAGTAAAAGTCGTAAC
>MERGE8263ID
GCTACTACCGATTGAATGGCTTAGTGAGGTCTCCGGATTGGCTTCTGGGAGCCGGCAACGGCACCTAGTCGCTGAGAAGTTGCACGAACTTGGTCATTTAGAGGAAGTAAAAGTCGTAAC
>MERGE8266ID
GCTACTACCGATTGAATGGCTTAGTGAGGTCTCCGGATTGGCTTTGGGGAGCCGGCAACGGCACTCTATTGCTGAGAAGCTGATCAAACTTGGTCATTTAGAGGAAGTAAAAGTCGTAAC
>MERGE8267ID
GCTACTACCGATTGAATGGCTTAGTGAGGTCTCCGGATTGGCTTTGGGGAGCCGGCAACGGCATCCTATTGCTGAGAAGCTGATCAAACTTGGTCATTTAGAGGAAGTAAAAGTCGTAAC
>MERGE8268ID
GCTACTACCGATTGAATGGCTTAGTGAGGTCTCCGGATTGGCTTTGGGGAGCCGGCGACGGCACCCTATTGCTGAGAAGTTGATCAAACTTGGTCATTTAGAGGAAGTAAAAGTCGTAAC
>MERGE8269ID
GCTACTACCGATTGAATGGCTTAGTGAGGTCTCCGGATTGGTTTTGGGGAACCGGCAACGGTACCCTATTACTGAGAAGCTGATCAAACTTGGTCATTTAGAGGAAGTAAAAGTCGTAAC
>MERGE8271ID
GCTACTACCGATTGAATGGCTTAGTGAGGTCTCTGGATTGACGCTGAGGAGCCGGCAACGGCACCTCGTTGTTGAGAAGTTGATCAAACTTGGTCATTTAGAGGAAGTAAAAGTCGTAAC
>MERGE8272ID
GCTACTACCGATTGAATGGCTTAGTGAGGTCTTCGGATCGGCTTTGGGGAGCCGGCAACGGCACCTCATTGCTGAGAAGTTGATCAAACTTGGTCATTTAGAGGAAGTAAAAGTCGTAAC
>MERGE8274ID
GCTACTACCGATTGAATGGCTTAGTGAGGTCTTGAGATTGGCTTCGGGGAGCCGGCAACGGCACCCTGTTGCTGAGAACTTGATCAAACTTGGTCATTTAGAGGAAGTAAAAGTCGTAAC
>MERGE8275ID
GCTACTACCGATTGAATGGCTTAGTGAGGTCTTGGAATTGGCTTTGGGGAGCCGGCAACGGCACCCTGATGATGAGAACTTGATCAAACTTGGTCATTTAGAGGAAGTAAAAGTCGTAAC
>MERGE8277ID
GCTACTACCGATTGAATGGCTTAGTGAGGTCTTGGGATTGGCTGTCGGGGATCTGGAAACAGAACCCTGTCGCTGAGAACTTGATCAAACTTGGTCATTTAGAGGAAGTAAAAGTCGTAA
>MERGE8278ID
GCTACTACCGATTGAATGGCTTAGTGAGGTCTTGGGATTGGCTTCGGGGAGCCGGCAACGGCACCCTGTTGCTGAGAACTTGATCAAACTTGGTCATTTAGAGGAAGTAAAAGTCGTAAC
>MERGE8279ID
GCTACTACCGATTGAATGGCTTAGTGAGGTCTTGGGATTGGCTTCGGGGAGCCGGCAACGGCACCTTGTCGCTGAGAACTTGATCAAACTTGGTCATTTAGAGGAAGTAAAAGTCGTAAC
>MERGE8280ID
GCTACTACCGATTGAATGGCTTAGTGAGGTCTTGGGATTGGCTTCGGGGAGCCGGCAACGGCACCTTGTTGCTGAGAACTTGATCAAACTTGGTCATTTAGAGGAAGTAAAAGTCGTAAC
>MERGE8281ID
GCTACTACCGATTGAATGGCTTAGTGAGGTGTTGGGATTGGCTTCGGGGAGCCGGCAACGGCACCCTGTTGCTGAGAACTTCATCAAACTTGGTCATTTAGAGGAAGTAAAAGTCGTAAC
>MERGE8283ID
GCTACTACCGATTGAATGGCTTAGTGAGGTTCAAGGAGTGCGTCATCCAGTTGGGTTTCCTTCTGCTTGCATGCGTGAATTGAAACAAACTTGATTATTTAGAGGAAGTAAAAGTCGTAA
>MERGE8284ID
GCTACTACCGATTGAATGGCTTAGTGAGGTTCAAGGAGTGCGTCATCCAGTTGGGTTTCCTTCTGTTTGCATGCGTGAATTGAAACAAACTTGATTATTTAGAGGAAGTAAAAGTCGTAA
>MERGE8285ID
GCTACTACCGATTGAATGGCTTAGTGAGGTTCACGGACTGTTGCATCTCGGGGGTAACTCCGTTTGCCACGGGAAGTGACCCAAACTTGATCATTTAGAGGAAGTAAAAGTCGTAACAAG
>MERGE8289ID
GCTACTACCGATTGAATGGCTTAGTGAGGTTTTGAGATTGGCTTCGGGGAGCCGGCAACGGCACCCTGTTGCTGAGAACTTAATCAAACTTGGTCATTTAGAGGAAGTAAAAGTCGTAAC
>MERGE8291ID
GCTACTACCGATTGAATGGCTTAGTGAGTACCACGGACTAGAGCGTTTGGTAGGGTTTCCTGCTTCTCGTTTTGGAAAGTGGTTCAAACTTGATCATTTAGAGGAAGTAAAAGTCGTAAC
>MERGE8293ID
GCTACTACCGATTGAATGGCTTAGTGAGTCCTTAGGACTGATCTGATCCTATTGGCAACAATTCGATCTAATTGGAAATTTGGGCAAACTTGGTCATTTAGAGGAAGTAAAAGTCGTAAC
>MERGE8294ID
GCTACTACCGATTGAATGGCTTAGTGAGTGCCAGGGACCGATGTGTTTGGAAGGTTTTCCTTCCTCTCACGTGGGGAACTGGCGCAAACTTGATCATTTAGAGGAAGTAAAAGTCGTAAC
>MERGE8295ID
GCTACTACCGATTGAATGGCTTAGTGAGTTCCACGGACTGAGGCGTTAGATTGGTTCGCCAGTCTCTCACTTCGGAAAGTGGTGCAAACTTGATCATTTAGAGGAAGTAAAAGTCGTAAC
>MERGE8298ID
GCTACTACCGATTGAATGGCTTAGTGAGTTCTAGGGATCGAGGTTTTTGAAAGGCTTGCCTTTCTCTTACTTTGAGAACTAGTGCAAACTTGATCATTTAGAGGAAGTAAAAGTCGTAAC
>MERGE8301ID
GCTACTACCGATTGAATGGCTTAGTGAGTTCTAGGGATTGAGGTCTTTAAACGGCTTGTTCGTTTTCTTACTTCGAGAACTAGTGCAAACTTGATCATTTAGAGGAAGTAAAAGTCGTAA
>MERGE8302ID
GCTACTACCGATTGAATGGCTTAGTGAGTTCTAGGGATTGGAGTATCTGTTCGGCTCGTCCGGGCTTTTGCTCCGAGAACTAGCGCAAACTTGATCATTTAGAGGAAGTAAAAGTCGTAA
>MERGE8305ID
GCTACTACCGATTGAATGGCTTAGTGAGTTCTTTGGACTGTGGCATTCTGTTGGCAACTTCAGAACGCTATCGGGAAGAAGATCAAACTTGATCATTTAGAGGAAGTAAAAGTCGTAACA
>MERGE8306ID
GCTACTACCGATTGAATGGCTTAGTGAGTTGCGGGGACTGAGGCTTGTCGTTGGGTTTCCTTCGACAGTTTTTGGGAACCGTTGCAAACTTGATCATTTAGAGGAAGTAAAAGTCGTAAC
>MERGE8307ID
GCTACTACCGATTGAATGGCTTAGTGAGTTTAACGGACTGTCGATTCGGATTGGGTTTTCCTTGAAGAATTGACGGGAAGTTACGCAAACTTGATCATTTAGAGGAAGTAAAAGTCGTAA
>MERGE8308ID
GCTACTACCGATTGAATGGCTTAGTGAGTTTCACGGACTGCTGGCTTGAGTTGGTTCGCCTTCTCTTGTCAGCCGGGAAGTGACACAAACTTGATCATTTAGAGGAAGTAAAAGTCGTAA
>MERGE8309ID
GCTACTACCGATTGAATGGCTTAGTGAGTTTCACGGACTGTTGGCCTCGGTTGGTTCGCCTTCCATCGTCAGCCGGGAAGTGATGCTAACTTGATCATTTAGAGGAAGTAAAAGTCGTAA
>MERGE8310ID
GCTACTACCGATTGAATGGCTTAGTGAGTTTCCTGGACCGCGGCTTTTGGCTCCTCGTGGGTCTCGAGTTGTGGGAAGGGAATCAAACTTATCTATTTAGAGGAAGTAAAAGTCGTAACA
>MERGE8313ID
GCTACTACCGATTGAATGGCTTAGTGAGTTTCCTGGACTGTGGCAGTTTCGTCCTTGTGGCGATTCCGCCGCGGGAAGGGAATCAAACTTATCTATTTAGAGGAAGTAAAAGTCGTAACA
>MERGE8314ID
GCTACTACCGATTGAATGGCTTAGTGAGTTTCCTGGACTGTGGCAGTTTCGTCCTTGTGGCGTTTCCGCTGCGGGAAGGGAATCAAACTTATCTATTTAGAGGAAGTAAAAGTCGTAACA
>MERGE8316ID
GCTACTACCGATTGAATGGCTTAGTGAGTTTTTTGGACTGTGGCACTCCGTGGGCAACCTCGAAGTGCTATCAGGAAGAAAATCAAACTTGATCATTTAGAGGAAGTAAAAGTCGTAACA
>MERGE8317ID
GCTACTACCGATTGAATGGCTTAGTGAGTTTTTTGGACTGTGGCACTCCGTTGGCAACTTCGGAGCGCTATCAGGAAGAAAATCAAACTTGATCATTTAGAGGAAGTAAAAGTCGTAACA
>MERGE8334ID
GCTACTACCGATTGAATGGTCCAGTGAGCTCTTCGGACTGAGGCGACGCAGCAGGTTCGCCTGCAGCGACGCCCCGGGAAGTCGCGCAAACTTTATCATTTAGAGGAAGTAAAAGTCGTA
>MERGE8335ID
GCTACTACCGATTGAATGGTCCAGTGAGCTCTTCGGACTGGTGTGACGCAGCTGGTTCGCCAGCAGCGACGCGCCGGGAAGTTGCGCAAACTTTATCATTTAGAGGAAGTAAAAGTCGTA
>MERGE8338ID
GCTACTACCGATTGAATGGTCCAGTGAGTTCTTCGGACTGAGGCGACGCAGCAGGTTCGCCTGCAGCGACGCCCCGGGAAGTTGCGCAAACTTTATCATTTAGAGGAAGTAAAAGTCGTA
>MERGE8357ID
GCTACTACCGATTGAATGGTTAACTGAGCTTCGTGGACTGGTGGCTACCGTGGTTCGCCTCGGTAGCCGTCGGGAAGCGAATCAAACTTGACTATTTAGAGGAAGTAAAAGTCGTAACAA
>MERGE8368ID
GCTACTACCGATTGAATGGTTCAGTGAGATAATCGGATAGGGAACTCGGTAAGCAGCAATGTTTACCAAGCATACATAGAAGACGATCAAACTCAGTCATTTAGAGGAAGTAAAAGTCGT
>MERGE8379ID
GCTACTACCGATTGAATGGTTCAGTGAGATAATCGGATAGGTAACTCGGTAAGCAGCAATGTTTACAAAGCATACATAGAAGACGATCAAACTCAGTCATTTAGAGGAAGTAAAAGTCGT
>MERGE8395ID
GCTACTACCGATTGAATGGTTCAGTGAGATAATCGGATAGGTAACTCGGTAAGCAGCAATGTTTACCAAGCATACATAGAAGACGATCAAACTCAGTCATTTAGAGGAAGTAAAAGTCGT
>MERGE8430ID
GCTACTACCGATTGAATGGTTCAGTGAGATAATCGGATAGGTAACTTGGTAACTTGCAAAAGTTACCGAGCATATTTAGAAGACGATCAAACTTAGTCATTTAGAGGAAGTAAAAGTCGT
>MERGE8436ID
GCTACTACCGATTGAATGGTTCAGTGAGATAATCGGATTGGTAACTCGGTAAGCAGCAATGTTTACGAAGCATACATAGAAGACGATCAAACTCAGTCATTTAGAGGAAGTAAAAGTCGT
>MERGE8448ID
GCTACTACCGATTGAATGGTTTAGCAAGGTCATCGGATTGGTGCCATTGTAGTTGTTTCGGCAGCTCGACCGGCGCTGAAAAGACGACCAAACTTGATCATTTAGAGGAAGTAAAAGTCG
>MERGE8449ID
GCTACTACCGATTGAATGGTTTAGCAAGGTCTTCGGATTGGCGCCTGACAGTTTCGACTGTCTTGGTGTCCGAGAAGATGATCAAACTTGATCATTTAGAGGAAGTAAAAGTCGTAACAA
>MERGE8450ID
GCTACTACCGATTGAATGGTTTAGCAAGGTCTTCGGATTGGCGCCTGACTGTTTCGGCAGTCTTGGTGTCCGAGAAGATGATCAAACTTGATCATTTAGAGGAAGTAAAAGTCGTAACAA
>MERGE8454ID
GCTACTACCGATTGAATGGTTTAGCGAGATTCTCGGATCGGGCCTTGTTCGTGCGAAAGCATGGACGAGATCTGAAAAGAAACTCAAGCTTGATCATTTAGAGGAAGTAAAAGTCGTAAC
>MERGE8462ID
GCTACTACCGATTGAATGGTTTAGTGAAAAATTTGGACTGGAACTCCCTTGCTCAGCAATGGGCGAGGGGGAGTCCGGGAAGCTTTTTTAACTGTATCATTTAGAGGAAGTAAAAGTCGT
>MERGE8467ID
GCTACTACCGATTGAATGGTTTAGTGAAGTCATCGGATTGTGACCAGCGAGGTGGTTTCGGCCACGTTGTCGGTTGCGAGAAGACGATTAAACTTGATCATTTAGAGGAAGTAAAAGTCG
>MERGE8471ID
GCTACTACCGATTGAATGGTTTAGTGAGAACTTTGGACTGGAACTCTCTTGTTCAGCAATGAACGAGAGAGAGCCCGGGAAGCCGTTCTAACTGTATCATTTAGAGGAAGTAAAAGTCGT
>MERGE8474ID
GCTACTACCGATTGAATGGTTTAGTGAGAATTTTGGACTGGGACTCTCTTGTTCAGCAATGGACGAGAGAGAGCCCGGGAAGCCATTCTAACTGTATCATTTAGAGGAAGTAAAAGTCGT
>MERGE8475ID
GCTACTACCGATTGAATGGTTTAGTGAGAATTTTGGACTGGGACTTTCTTGTTCAGCAATGGACGAGAGAGAGCCCGGGAAGCCATTCTAACTGTATCATTTAGAGGAAGTAAAAGTCGT
>MERGE8476ID
GCTACTACCGATTGAATGGTTTAGTGAGAATTTTGGACTGGGACTTTCTTGTTCAGCAATGGACGAGAGGGAGCCCGGGAAGCCATTCTAACTGTATCATTTAGAGGAAGTAAAAGTCGT
>MERGE8478ID
GCTACTACCGATTGAATGGTTTAGTGAGACCAAAGGATTGGTCGCGGCGCGTTGGGAAACCAGAGTGCCGTTGTTTGCCGAAAATTTGATCGAACTTGATTATTTAGAGGAAGTAAAAGT
>MERGE8481ID
GCTACTACCGATTGAATGGTTTAGTGAGACCTTCGGATTGGTCCCGGCATGGTGGGCAACTGCCTGGCCGTGGTTGCTGAGAAGATGTTCAAACTTGATCATTTAGAGGAAGTAAAAGTC
>MERGE8482ID
GCTACTACCGATTGAATGGTTTAGTGAGACCTTTGGACTGGAGCTGTCTTGTTCAGCAATGAATGAGACAGACACTGGGAAGCTGGTCTAACTGTATCATTTAGAGGAAGTAAAAGTCGT
>MERGE8484ID
GCTACTACCGATTGAATGGTTTAGTGAGATACTTGGATCGGCCCCGTCGCGGCTGGCAACAGTCGAGTCGGCGCGTCGAGAAGACGATCAAACTTGATCATTTAGAGGAAGTAAAAGTCG
>MERGE8486ID
GCTACTACCGATTGAATGGTTTAGTGAGATCATCGGATTGGTCGCGGCGCACGGGGCAACCCGGGTGCCGTTGTTTGCCGAAAAGACGCTCGAACTTGATCATTTAGAGGAAGTAAAAGT
>MERGE8490ID
GCTACTACCGATTGAATGGTTTAGTGAGATCCACGGATTGGTCGCGGCGCGTCGGGCAACCGGCTGCCGTTGTTTGCCGAAAAGTCGACCGAACTTGATCATTTAGAGGAAGTAAAAGTC
>MERGE8492ID
GCTACTACCGATTGAATGGTTTAGTGAGATCCTCGGACCGGCCCCGGCACAGCGGGTAACCGTTGAGCCGTGGTGCCGGGAAGACGATCGAACTTGATCATTTAGAGGAAGTAAAAGTCG
>MERGE8494ID
GCTACTACCGATTGAATGGTTTAGTGAGATCCTCGGACCGGCCCCGGCACGGCGGCACGTCCGTCGAGCCGCGGACGCCGGGAAGACGATCGAACTTGATCATTTAGAGGAAGTAAAAGT
>MERGE8495ID
GCTACTACCGATTGAATGGTTTAGTGAGATCCTCGGACGGGCCGCGGCGGGGCGCTCCTGCGCCTCGCTCGTGCGCCCGGAAGACGATCGAACTTGATCATTTAGAGGAAGTAAAAGTCG
>MERGE8497ID
GCTACTACCGATTGAATGGTTTAGTGAGATCCTCGGATCGGCGGCGTCGGGACGGCTCTGCCGTCTCGTTCTGCATGCCCGAGAAGACGATCAAACTTGATCATTTAGAGGAAGTAAAAG
>MERGE8498ID
GCTACTACCGATTGAATGGTTTAGTGAGATCCTCGGATTGGACGCGGCGCGTTGGGCAACCTTCGTGCCGTTGTTGCCGAAAAGACGATCGAACTTGATCATTTAGAGGAAGTAAAAGTC
>MERGE8499ID
GCTACTACCGATTGAATGGTTTAGTGAGATCCTCGGATTGGTCCCGGCATGGTGGGCAACCTCCGCGCCGTGGCGCCGAGAAGACGATCAAACTTGATCATTTAGAGGAAGTAAAAGTCG
>MERGE8500ID
GCTACTACCGATTGAATGGTTTAGTGAGATCCTCGGATTGGTCCCGTTCTGGTGGGCAACCGCCGCGACGGTGTGCCGAGAAGACGATCAAACTTGATCATTTAGAGGAAGTAAAAGTCG
>MERGE8501ID
GCTACTACCGATTGAATGGTTTAGTGAGATCCTCGGATTGGTCGCGGCGCGTGTGGCAACACTCGTGCCGTTGTCGCCGAAAAGACGATCGAACTTGATCATTTAGAGGAAGTAAAAGTC
>MERGE8502ID
GCTACTACCGATTGAATGGTTTAGTGAGATCCTCGGATTGGTCGCGGCGCGTTGGGCAACCAGAGTGCCGTTGTCTGCCGAAAAGACGATCGAACTTGATCATTTAGAGGAAGTAAAAGT
>MERGE8526ID
GCTACTACCGATTGAATGGTTTAGTGAGATCCTTGGATCGGCCCCGTCGCGGCTGGCAACAGTCGAGTCGACGCGTCGAGAAGACGATCAAACTTGATCATTTAGAGGAAGTAAAAGTCG
>MERGE8538ID
GCTACTACCGATTGAATGGTTTAGTGAGATCCTTGGATCGGCCCCGTCGCGGCTGGCAACAGTCGAGTCGGCGCGTCGAGAAGACGATCAAACTTGATCATTAGAGGAAGTAAAAGTCGT
>MERGE8548ID
GCTACTACCGATTGAATGGTTTAGTGAGATCCTTGGATCGGCCCCGTCGCGGCTGGCAACAGTCGAGTCGGCGCGTCGAGAAGACGATCAAACTTGATCATTTAGAGGAAGTAAAAGTCG
>MERGE8579ID
GCTACTACCGATTGAATGGTTTAGTGAGATCCTTGGATCGGCCCCGTCGCGGCTGGCAACAGTCGAGTCGGCTCGTCGAGAAGACGATCAAACTTGATCATTTAGAGGAAGTAAAAGTCG
>MERGE8588ID
GCTACTACCGATTGAATGGTTTAGTGAGATCCTTGGATCGGCCCCGTCGCGGCTGTCAACAGTCGAGTCGGCGCGTCGAGAAGACGATCAAACTTGATCATTTAGAGGAAGTAAAAGTCG
>MERGE8602ID
GCTACTACCGATTGAATGGTTTAGTGAGATCTCAGGATTGGCGCTGGTGGGGTGGCAACACCTTGCCAGAATGCCGAGAATTTGCTCAAACTTGATCATTTAGAGGAAGTAAAAGTCGTA
>MERGE8604ID
GCTACTACCGATTGAATGGTTTAGTGAGATCTCAGGATTGGCGCTGGTGGGGTGGCGACACCTTGCCAGAATGCCGAGAATTTGCTCAAACTTGATCATTTAGAGGAAGTAAAAGTCGTA
>MERGE8605ID
GCTACTACCGATTGAATGGTTTAGTGAGATCTCAGGATTGGCGCTGTTGGGGTGGCAACACCTTGGCAGAATGCCGAGAATTTGCTCAAACTTGATCATTTAGAGGAAGTAAAAGTCGTA
>MERGE8606ID
GCTACTACCGATTGAATGGTTTAGTGAGATCTCCGGATTGGCACCATCGCGGCTTCACGGCTGTGACGGACTGTCGAAAAGTTGCTCAAACTTGATCATTTAGAGGAAGTAAAAGTCGTA
>MERGE8608ID
GCTACTACCGATTGAATGGTTTAGTGAGATCTCCGGATTGGCGCCAGAACGGCTTTATTGACGCTTTGGATGCCGAAAAGTTGCTCAAACTTGATCATTTAGAGGAAGTAAAAGTCGTAA
>MERGE8611ID
GCTACTACCGATTGAATGGTTTAGTGAGATCTCCGGATTGGCGCCATCGTGGCTTCACGGCCGTGACGGATAGCCGAAAAGTTGCTCTAACTTGATCATTTAGAGGAAGTAAAAGTCGTA
>MERGE8612ID
GCTACTACCGATTGAATGGTTTAGTGAGATCTCCGGATTGGCTGCCTTGGTACCTTCACGGGTCCAACGGTTTTGTCGAGAAGCTGCTCGAACTTGATCATTTAGAGGAAGTAAAAGTCG
>MERGE8613ID
GCTACTACCGATTGAATGGTTTAGTGAGATCTCCTGATCGACGTCAGTAGGACTTCACGGTCCGTCTGTACCGTTCGAGACGTTGCTCAAACTTGATCATTTAGAGGAAGTAAAAGTCGT
>MERGE8620ID
GCTACTACCGATTGAATGGTTTAGTGAGATCTCGAGATTGGCGACGCCATGCCGCGAGGCACGGTGCCGCCGAGAACTTGCTCAAACTTGATCATTTAGAGGAAGTAAAAGTCGTAACAA
>MERGE8631ID
GCTACTACCGATTGAATGGTTTAGTGAGATCTCGGGACTGGCACTAAGGGGCTGGCAACAGCCTATTAGAGCCGGGAACTTGCTCAAACTTGATCATTTAGAGGAAGTAAAAGTCGTAAC
>MERGE8633ID
GCTACTACCGATTGAATGGTTTAGTGAGATCTCGGGACTGGCATGAGTTGGTTGGCAACAACTGATTTGAGCTGGGAACTTGCCCAAACTTGATCATTTAGAGGAAGTAAAAGTCGTAAC
>MERGE8634ID
GCTACTACCGATTGAATGGTTTAGTGAGATCTCGGGACTGGCATTTATTGGTTGGCAACAACCGATTTGAGCTGGGAACTTGCTCAAACTTGATCATTTAGAGGAAGTAAAAGTCGTAAC
>MERGE8637ID
GCTACTACCGATTGAATGGTTTAGTGAGATCTCGGGACTGGCGCGATGGCGCTGGCAACAGCATTGTCGTGCCGGGAACCTGCTCAAACTTGATCATTTAGAGGAAGTAAAAGTCGTAAC
>MERGE8638ID
GCTACTACCGATTGAATGGTTTAGTGAGATCTCGGGATCAGCCGTTAGTTTCGGGCGACTGAAACTCTTGGCAGAGAACTTGCTCAAACTTGATCATTTAGAGGAAGTAAAAGTCGTAAC
>MERGE8641ID
GCTACTACCGATTGAATGGTTTAGTGAGATCTCGGGATCGGCTCTTACGAGCTGGCAACAGCTTATTTGAGCCGAGAACTTGCTCAAACTTGATCATTTAGAGGAAGTAAAAGTCGTAAC
>MERGE8645ID
GCTACTACCGATTGAATGGTTTAGTGAGATCTCGGGATTGGCACGTTTGGGCTGGCAACAGCCTGGACGAGCCGAGAACTTGCTCAAACTTGATCATTTAGAGGAAGTAAAAGTCGTAAC
>MERGE8646ID
GCTACTACCGATTGAATGGTTTAGTGAGATCTCGGGATTGGCGACGCCATGCCGCGAGGCACGGCGCCGCCGAGAACTTGCTCAAACTTGATCATTTAGAGGAAGTAAAAGTCGTAACAA
>MERGE8648ID
GCTACTACCGATTGAATGGTTTAGTGAGATCTCGGGATTGGCGATGCCGTGCCGCAAGGAATGGTGCCGCCGAGAACTTGTTCAAACTTGATCATTTAGAGGAAGTAAAAGTCGTAACAA
>MERGE8651ID
GCTACTACCGATTGAATGGTTTAGTGAGATCTCGGGATTGGCGATGCCTTGCCGCAAGGCACAGTATCGCCAAAAACTTGCTCAAACTTGATCATTTAGAGGAAGTAAAAGTCGTAACAA
>MERGE8661ID
GCTACTACCGATTGAATGGTTTAGTGAGATCTCGGGATTGGCGATGCCTTGCCGCAAGGCACAGTATCGCCGAAAACTTGCTCAAACTTGATCATTTAGAGGAAGTAAAAGTCGTAACAA
>MERGE8676ID
GCTACTACCGATTGAATGGTTTAGTGAGATCTCTGGATCGGCGCTGTGCAGGTCGCAAGACCAGCTTCAGCTGCTGAGAAACTGCTCAAACTTGATCATTTAGAGGAAGTAAAAGTCGTA
>MERGE8677ID
GCTACTACCGATTGAATGGTTTAGTGAGATCTCTGGATCGGCGCTGTGCAGGTCGCAAGACCGGTTTCAGCCGCTGAGAAACTGCTCAAACTTGATCATTTAGAGGAAGTAAAAGTCGTA
>MERGE8682ID
GCTACTACCGATTGAATGGTTTAGTGAGATCTCTGGATTGACGCTGAAGAGGTGGCAACGCTTTTTCAGATTGTTGAGAAACTGCTCAAACTTGATCATTTAGAGGAAGTAAAAGTCGTA
>MERGE8684ID
GCTACTACCGATTGAATGGTTTAGTGAGATCTCTGGATTGGCACTGTAAAGACTTCTCTGAGGTTTTTTCAGCTCGCTGAAAAGTTGCTCAAACTTGATCATTTAGAGGAAGTAAAAGTC
>MERGE8686ID
GCTACTACCGATTGAATGGTTTAGTGAGATCTCTGGATTGGCGCCTTTGCGGCTTCACGGCTGCGGAGGTACCGAAAAGTTGATCAAACTTGATCATTTAGAGGAAGTAAAAGTCGTAAC
>MERGE8689ID
GCTACTACCGATTGAATGGTTTAGTGAGATCTTCGGATTGCTAGCTCGGCGGCCTCGTGTTGCCGAGCATAACGAGAAGTTGATCAAACTTGATCATTTAGAGGAAGTAAAAGTCGTAAC
>MERGE8690ID
GCTACTACCGATTGAATGGTTTAGTGAGATCTTCGGATTGCTAGTTCGGCGGCCTCGTGTTGCCGAGCATAACGAGAAGTTGATCAAACTTGATCATTTAGAGGAAGTAAAAGTCGTAAC
>MERGE8691ID
GCTACTACCGATTGAATGGTTTAGTGAGATCTTCGGATTGGCACCATCGTGGCTTCACGGCTGTGACGGAATGCCGAAAAGTTGATCAAACTTGATCATTTAGAGGAAGTAAAAGTCGTA
>MERGE8692ID
GCTACTACCGATTGAATGGTTTAGTGAGATCTTCGGATTGGCACCATCGTGGCTTCGCGGCCGTGACGGATAGCCGAAAAGTTGCTCTAACTTGATCATTTAGAGGAAGTAAAAGTCGTA
>MERGE8693ID
GCTACTACCGATTGAATGGTTTAGTGAGATCTTCGGATTGGCACCGTCGCGGCCTCACGGAAGTGATGGTGCCGAAAAGTTGCTCAAACTTGATCATTTAGAGGAAGTAAAAGTCGTAAC
>MERGE8694ID
GCTACTACCGATTGAATGGTTTAGTGAGATCTTCGGATTGGCGCCACTGCGGCTCAGCAATGGGCTCGGTGGATGCCGAAAAGTTGATCAAACTTGATCATTTAGAGGAAGTAAAAGTCG
>MERGE8695ID
GCTACTACCGATTGAATGGTTTAGTGAGATCTTCGGATTGGCGCCACTGTGGCTCAGCAATGAGCTCGGTGGATGCCGAAAAGTTGATCAAACTTGATCATTTAGAGGAAGTAAAAGTCG
>MERGE8697ID
GCTACTACCGATTGAATGGTTTAGTGAGATCTTCGGATTGGCGCCATCGTGGCCGCAAGGTTGTGACGGATTGCCGAAAAGTTGATCAAACTTGATCATTTAGAGGAAGTAAAAGTCGTA
>MERGE8698ID
GCTACTACCGATTGAATGGTTTAGTGAGATCTTCGGATTGGCGCCATCGTGGCTTCACGGCCGTGACGGAATGCCGAAAAGTTGATCAAACTTGATCATTTAGAGGAAGTAAAAGTCGTA
>MERGE8699ID
GCTACTACCGATTGAATGGTTTAGTGAGATCTTCGGATTGGCGCCATCGTGGCTTCGCGGCTATGACGGATTGTCCGAAAAGTTGATCAAACTTGATCATTTAGAGGAAGTAAAAGTCGT
>MERGE8700ID
GCTACTACCGATTGAATGGTTTAGTGAGATCTTCGGATTGGTCGCGGCGCGTCGGGCAACCTTCGTGCCGTCGTTTGCCGAAAAGATGATCGAACTTGATCATTTAGAGGAAGTAAAAGT
>MERGE8701ID
GCTACTACCGATTGAATGGTTTAGTGAGATCTTCGGATTGTGTCAACGGGGATTTCGGTCTCTGTTGTTCGCGAAAAGTTGATCAAACTTGATCATTTAGAGGAAGTAAAAGTCGTAACA
>MERGE8702ID
GCTACTACCGATTGAATGGTTTAGTGAGATCTTCGGATTGTGTCAGCGGGGATTTCGGTCTCTGTTGTTCGCGAAAAGTTGATCAAACTTGATCATTTAGAGGAAGTAAAAGTCGTAACA
>MERGE8704ID
GCTACTACCGATTGAATGGTTTAGTGAGATCTTGGGACTGGCTTAAAGGAGCTGGCAACAGCACTTTTGGGCCGGGAACTTGCTCAAACTTGATCATTTAGAGGAAGTAAAAGTCGTAAC
>MERGE8707ID
GCTACTACCGATTGAATGGTTTAGTGAGATTGTCGGATTCTAGTCTATGAGATGGCAACATTTCTAAGACCGGGAAAAGATACTCAAACTTGACTATTTAGAGGAAGTAAAAGTCGTAAC
>MERGE8709ID
GCTACTACCGATTGAATGGTTTAGTGAGCCGCAGGGATCGGGACGCTTGGACGGCTTGCCGTCTCTTGACTACTGAAAACTGCTGCAAACTTGATCATTTAGAGGAAGTAAAAGTCGTAA
>MERGE8710ID
GCTACTACCGATTGAATGGTTTAGTGAGCTCCACGGACTGAGGGATTGGGGGCAACTCCATGAACCGGAAGGTGGATCAAACTTGATCATTTAGAGGAAGTAAAAGTCGTAACAAGGTTT
>MERGE8711ID
GCTACTACCGATTGAATGGTTTAGTGAGCTCCACGGATTGGTGACCATAGTTGGGCAACCTACTGAGGTCGCCGAGAGGTGGATCAAACTTGACCATTTAGAGGAAGTAAAAGTCGTAAC
>MERGE8712ID
GCTACTACCGATTGAATGGTTTAGTGAGCTCCATAGAAAGTCGAATAATAAAAGCTTTGTCTTTTGTTTGTTTGACTTGAAGTGGATCAAATTTGATCATTTAGAGGAAGTAAAAGTCGT
>MERGE8716ID
GCTACTACCGATTGAATGGTTTAGTGAGCTCCGCGGACTGCCGCACTTGGTTGGTTTTCCAGCTAGGTGTAACGGGAAGTGGATCAAACTTGACTATTTAGAGGAAGTAAAAGTCGTAAC
>MERGE8720ID
GCTACTACCGATTGAATGGTTTAGTGAGCTCCTCGGATTGGTCCCGACACGGGGGGCAACCCTCGAGTCGGTGCGCCGAGAAGACGAGCAAACTTGATTATTTAGAGGAAGTAAAAGTCG
>MERGE8721ID
GCTACTACCGATTGAATGGTTTAGTGAGCTCCTTGAATTTAGTTTTTTATCTTCGGATTTAAAATTGTTGAAGAGGATCAAATTTGATCATTTAGAGGAAGTAAAAGTCGTAACAAGGTT
>MERGE8722ID
GCTACTACCGATTGAATGGTTTAGTGAGCTCCTTGAATTTAGTTTTTTATCTTTTTGATTTAAAATTGTTGAAGAGGATCAAATTTGATCATTTAGAGGAAGTAAAAGTCGTAACAAGGT
>MERGE8723ID
GCTACTACCGATTGAATGGTTTAGTGAGCTCCTTGAATTTAGTTTTTTTTCTTCGGATTTAAAATTGTTGAAGAGGATCAAATTTGATCATTTAGAGGAAGTAAAAGTCGTAACAAGGTT
>MERGE8726ID
GCTACTACCGATTGAATGGTTTAGTGAGCTCCTTGAATTTGAATCTAGAGACTTTTTGTTTCTTTATTCGTTGAAGAGGATCAAATTTGATCATTTAGAGGAAGTAAAAGTCGTAACAAG
>MERGE8729ID
GCTACTACCGATTGAATGGTTTAGTGAGCTCCTTGAATTTGAATCTAGTTTATTTTTTAAACTTTATTCGTTGAAGAGGATCAAATTTGATCATTTAGAGGAAGTAAAAGTCGTAACAAG
>MERGE8730ID
GCTACTACCGATTGAATGGTTTAGTGAGCTCCTTGAATTTGAATCTAGTTTTTTTTTTTAAACTTTATTCGTTGAAGAGGATCAAATTTGATCATTTAGAGGAAGTAAAAGTCGTAACAA
>MERGE8731ID
GCTACTACCGATTGAATGGTTTAGTGAGCTCCTTGAATTTGAATTTAGTTTTTTTTTAAACTTTATTCGTTGAAGAGGATCAAATTTGATCATTTAGAGGAAGTAAAAGTCGTAACAAGG
>MERGE8732ID
GCTACTACCGATTGAATGGTTTAGTGAGCTGCACGGATCGGTGGCCGCAGTTGGTTCGCCTTCTGTGGTCGTCGAAAAGTGCATCAAACTTGATCATTTAGAGGAAGTAAAAGTCGTAAC
>MERGE8740ID
GCTACTACCGATTGAATGGTTTAGTGAGCTTCATGGACTGGTGGCCTCCGTGGTTCGCCTCGGTGGCCGTCGGGAAGTGAATCAAACTTGACTATTTAGAGGAAGTAAAAGTCGTAACAA
>MERGE8744ID
GCTACTACCGATTGAATGGTTTAGTGAGCTTCGTGAATTGCCGCTGTTCTCGGGCAACCGCGTTCGGTGGCGAGAAGCGACGCAAACTCAATCATTTAGAGGAAGTAAAAGTCGTAACAA
>MERGE8746ID
GCTACTACCGATTGAATGGTTTAGTGAGCTTCGTGAATTGCTGCTTTTGCTTGTTTTTATTAGCAGGTGATGGCGGCGAGAAGCGACGCAAACTCAATCATTTAGAGGAAGTAAAAGTCG
>MERGE8749ID
GCTACTACCGATTGAATGGTTTAGTGAGCTTTGGGGATTAGTGCACCACGTAGGCTTGCTTGCGCGGAGCATTGAGAACCAAATCAAACTTGATCATTTAGAGGAAGTAAAAGTCGTAAC
>MERGE8752ID
GCTACTACCGATTGAATGGTTTAGTGAGGACTCCTGATTGGCGCCGCCGCCCCGGCAACGGAGCAGCGGACTGCCGAAAAGTTGTTCAAACTTGATCATTTAGAGGAAGTAAAAGTCGTA
>MERGE8754ID
GCTACTACCGATTGAATGGTTTAGTGAGGACTCCTGATTGGCGCCGCCGCCCCGGCAACGGAGCCGCGGACTGCCGAAAAGTTGTTCGAACTTGATCATTTAGAGGAAGTAAAAGTCGTA
>MERGE8756ID
GCTACTACCGATTGAATGGTTTAGTGAGGACTCCTGATTGGCGCCGCCGCCCCGGTAACGGAGCCGCGGACTGCCGAAAAGTTGTTCGAACTTGATCATTTAGAGGAAGTAAAAGTCGTA
>MERGE8758ID
GCTACTACCGATTGAATGGTTTAGTGAGGACTTGGGATTGGCGAGCTGCCTGGCAACAGAGCCGCGCGCCGAGAACTTGTTCAAACTTGATCATTTAGAGGAAGTAAAAGTCGTAACAAG
>MERGE8760ID
GCTACTACCGATTGAATGGTTTAGTGAGGATTCGGGACTGGCACTCGACAGCAGGCAACTGCAGTTGAGCGCCGGGAACGGATTCAAACTTGGTCATTTAGAGGAAGTAAAAGTCGTAAC
>MERGE8764ID
GCTACTACCGATTGAATGGTTTAGTGAGGCCCTCGGACCGCCTGCGAGCGGCGCGAAAGCGTTGCCCGCGAGACGGGAAGACGGTCAAACTTGATCATTTAGAGGAAGTAAAAGTCGTAA
>MERGE8767ID
GCTACTACCGATTGAATGGTTTAGTGAGGCCCTCGGACCTTCTGCCGGTGACTCGAAAGAGACGCTGGCGAGGAGGGAAGACGGTCAAACTTGATCATTTAGAGGAAGTAAAAGTCGTAA
>MERGE8775ID
GCTACTACCGATTGAATGGTTTAGTGAGGCCTCCGGACTAGACCTTCGAAGGTGGCAACACCATCTTAGGATTAGGATGTTGGACAAACTTGACTATTTAGAGGAAGTAAAAGTCGTAAC
>MERGE8777ID
GCTACTACCGATTGAATGGTTTAGTGAGGCCTCCGGACTGTCTCTATGAAGGTGGCAACACCAGCACTGAGACGGGAAGTTGGACAAACTTGACTATTTAGAGGAAGTAAAAGTCGTAAC
>MERGE8778ID
GCTACTACCGATTGAATGGTTTAGTGAGGCCTCCGGACTGTCTCTATGAGGGTGGCAACACCAGCACCGAGACGGGAAGTTGGACAAACTTGACTATTTAGAGGAAGTAAAAGTCGTAAC
>MERGE8780ID
GCTACTACCGATTGAATGGTTTAGTGAGGCCTCCGGATTGTCTCTATGAAGGTGGTAACACCAGCACTGAGACGAGAAGTTGGACAAACTTGACTATTTAGAGGAAGTAAAAGTCGTAAC
>MERGE8784ID
GCTACTACCGATTGAATGGTTTAGTGAGGCCTCGGGACTGAATCTATGCAGGTGGCAACACCAGCACTGAATCGGAAACTTGGACAAACTTGACTATTTAGAGGAAGTAAAAGTCGTAAC
>MERGE8785ID
GCTACTACCGATTGAATGGTTTAGTGAGGCCTCGGGACTGATGATTGCAAGCTGGCAACAGCTCGCTGTCGTTGGGAACTTGGTCAAACTTGGTCATTTAGAGGAAGTAAAAGTCGTAAC
>MERGE8787ID
GCTACTACCGATTGAATGGTTTAGTGAGGCCTCGGGACTGGCGATTGCAAGCTGGCAACAGCTCGCTTCCGCTGGAAACTTGGTCAAACTTGGTCATTTAGAGGAAGTAAAAGTCGTAAC
>MERGE8790ID
GCTACTACCGATTGAATGGTTTAGTGAGGCCTCGGGACTTGCGCTGGCGGGCTGGCAACAGCACGCCTGTGCGGGGAACCTGTCCAAACTTGATCATTTAGAGGAAGTAAAAGTCGTAAC
>MERGE8791ID
GCTACTACCGATTGAATGGTTTAGTGAGGCCTCGGGACTTGCGCTGGTGGGCTGGCAACAGCACGCCTGTGCGGGGAACCTGTCCAAACTTGATCATTTAGAGGAAGTAAAAGTCGTAAC
>MERGE8793ID
GCTACTACCGATTGAATGGTTTAGTGAGGCCTCGGGACTTGTGCAGGCTGGCTGGCAACAGCACGCCTGCGCGGGGAACTTGTCCAAACTTGATCATTTAGAGGAAGTAAAAGTCGTAAC
>MERGE8794ID
GCTACTACCGATTGAATGGTTTAGTGAGGCCTCGGGACTTGTGCAGGCTGGCTGGCAACAGCACGCCTGCGTGGGGAACTTGTCCAAACTTGATCATTTAGAGGAAGTAAAAGTCGTAAC
>MERGE8795ID
GCTACTACCGATTGAATGGTTTAGTGAGGCCTCGGGATCAGCTCTTATTTCCGGGCAACCGGAGCTTCGAGTCGAGAACTTGGACAAACTTGATCATTTAGAGGAAGTAAAAGTCGTAAC
>MERGE8800ID
GCTACTACCGATTGAATGGTTTAGTGAGGCTCTCGGATCGGCCCCGCTGTGGCTGGCAACAGTCGCGGCGGCGTGCTGAAAAGACAGTCGAACTTGATCATTTAGAGGAAGTAAAAGTCG
>MERGE8804ID
GCTACTACCGATTGAATGGTTTAGTGAGGGCTCCCGATCGCCGCGGCCTCAGGCCTCGTTGCCCGGCATGCGTGCGAGAAGTTGTTCAAACTTGATCATTTAGAGGAAGTAAAAGTCGTA
>MERGE8805ID
GCTACTACCGATTGAATGGTTTAGTGAGGTCCACGGATTGGAGCCTGGTGGTGGTTCGCCACCCTGGGCTTTGAAAAGTGGCACGAACTTGATTATTTAGAGGAAGTAAAAGTCGTAACA
>MERGE8806ID
GCTACTACCGATTGAATGGTTTAGTGAGGTCCTCGGACTGGTGGCGTTCGCATTCCTCGTGTTTGTGGACGTCCTGCCGGGAAGACGATCGAACTTGATCATTTAGAGGAAGTAAAAGTC
>MERGE8807ID
GCTACTACCGATTGAATGGTTTAGTGAGGTCCTCGGATCGGACGCGGTCAGGTCTGCTTCGGTGGGCCAGACCGCTGCGCTGAGAAGACGATCAAACTTGATCATTTAGAGGAAGTAAAA
>MERGE8808ID
GCTACTACCGATTGAATGGTTTAGTGAGGTCCTCGGATTGACCCCTCTGTGGTCGGCAACGGTCGCGGAGGCGCGTCGAAAAGATAATCGAACTTGATCATTTAGAGGAAGTAAAAGTCG
>MERGE8809ID
GCTACTACCGATTGAATGGTTTAGTGAGGTCCTCGGATTGGCTGCAACGGGGCAGTCTCTGCCTTGTCGCTGTCGAGAAGACGATCAAACTTGATCATTTAGAGGAAGTAAAAGTCGTAA
>MERGE8810ID
GCTACTACCGATTGAATGGTTTAGTGAGGTCCTCGGATTGGTGCCTTTGGAGTAGTCTCTGCTCTGTTGGTGCCGAGAAGACGATCAAACTTGATCATTTAGAGGAAGTAAAAGTCGTAA
>MERGE8811ID
GCTACTACCGATTGAATGGTTTAGTGAGGTCCTCGGATTGGTGCTTTCGGAGTAGTCTCTGCTCTGTCGGTGCCGAGAAGACGATCAAACTTGATCATTTAGAGGAAGTAAAAGTCGTAA
>MERGE8812ID
GCTACTACCGATTGAATGGTTTAGTGAGGTCCTCGGATTGGTGTCGACGGATTACTTGTTTCTCTGTCGGCGTCGAGAAGACGATCAAACTTGGTCATTTAGAGGAAGTAAAAGTCGTAA
>MERGE8815ID
GCTACTACCGATTGAATGGTTTAGTGAGGTCCTTGGATTGGTGCCAGCGAGGTGGTTTCCATCTTGTCGGTATCGAAAAGAAGATCAAACTTGATCATTTAGAGGAAGTAAAAGTCGTAA
>MERGE8818ID
GCTACTACCGATTGAATGGTTTAGTGAGGTCTCCGGACTGGCGACTATTTGGGCCTTAAAACCCTTATTATCGCCGGGAAGTTGAACAAACTTGATCATTTAGAGGAAGTAAAAGTCGTA
>MERGE8819ID
GCTACTACCGATTGAATGGTTTAGTGAGGTCTCCGGATTGGCTCTGCTGAGGTTCAGCAATGGCCTCTGCAGGTGCTGAGAAGCTGCCCAAACTGTATCATTTAGAGGAAGTAAAAGTCG
>MERGE8826ID
GCTACTACCGATTGAATGGTTTAGTGAGGTCTCCTGATCGGCGCTCTGCAGCTGGAAACAGCAGTGGGATGCTGAGAAGTTGATCAAACTTGATCATTTAGAGGAAGTAAAAGTCGTAAC
>MERGE8828ID
GCTACTACCGATTGAATGGTTTAGTGAGGTCTCCTGATCGGCGCTCTGCAGCTGGCAACAGCAGTGGGATGCTGAAAAGTTGATCAAACTTGATCATTTAGAGGAAGTAAAAGTCGTAAC
>MERGE8839ID
GCTACTACCGATTGAATGGTTTAGTGAGGTCTCCTGATCGGCGCTTCGCAGCTGGAAACAGCAGTGGGATGCTGAAAAGTTGATCAAACTTGATCATTTAGAGGAAGTAAAAGTCGTAAC
>MERGE8845ID
GCTACTACCGATTGAATGGTTTAGTGAGGTCTCCTGATTGGCGCTCCGCAGCTGGAAACAGCAGTGGGATGCTAAAAAGTTGATCAAACTTGATCATTTAGAGGAAGTAAAAGTCGTAAC
>MERGE8849ID
GCTACTACCGATTGAATGGTTTAGTGAGGTCTCCTGATTGGCGTCTCGCAGCTGGAAACAGCAGTGGGATGCTAAAAAGTTGATCAAACTTGATCATTTAGAGGAAGTAAAAGTCGTAAC
>MERGE8853ID
GCTACTACCGATTGAATGGTTTAGTGAGGTCTCGAGATCGGCGCTTTGGAGCTGGCAACAGCACTATTGTGCCGAGAACTTGCCCAAACTTGATCATTTAGAGGAAGTAAAAGTCGTAAC
>MERGE8857ID
GCTACTACCGATTGAATGGTTTAGTGAGGTCTCGAGATTGGCGCTTTGAGGTGATTTCGGTCTAATCTTGGCGCCGAGAACTTGCCCAAACTTGATCATTTAGAGGAAGTAAAAGTCGTA
>MERGE8859ID
GCTACTACCGATTGAATGGTTTAGTGAGGTCTCGAGATTGGCGCTTTGGAGCTGGCAACAGCACTACTGTGCCGAGAACTTGCCCAAACTTGATCATTTAGAGGAAGTAAAAGTCGTAAC
>MERGE8860ID
GCTACTACCGATTGAATGGTTTAGTGAGGTCTCGAGATTGGCGCTTTGGAGCTGGCAACAGCACTATCGTGCCGAGAACTTGCCCAAACTTGATCATTTAGAGGAAGTAAAAGTCGTAAC
>MERGE8865ID
GCTACTACCGATTGAATGGTTTAGTGAGGTCTCGAGATTGGCGCTTTGGAGCTGGCAACAGCACTATTGTGCCGAGAACTTGCCCAAACTTGATCATTTAGAGGAAGTAAAAGTCGTAAC
>MERGE8873ID
GCTACTACCGATTGAATGGTTTAGTGAGGTCTCGAGATTGGCGCTTTTGAGCTGGCAACAGCACTATTGTGCCGAGAACTTGCCCAAACTTGATCATTTAGAGGAAGTAAAAGTCGTAAC
>MERGE8875ID
GCTACTACCGATTGAATGGTTTAGTGAGGTCTCGGGACTGGCGGCCGGAAGCTGGCAACAGCAGCCGACTGCCGGGAACTTGCTCAAACTTGATCATTTAGAGGAAGTAAAAGTCGTAAC
>MERGE8876ID
GCTACTACCGATTGAATGGTTTAGTGAGGTCTCGGGATCAGCCTCTAGTTTCGGGCAACCGAAACTTAAGGCAGAGAACTTGAACAAACTTGATCATTTAGAGGAAGTAAAAGTCGTAAC
>MERGE8877ID
GCTACTACCGATTGAATGGTTTAGTGAGGTCTCGGGATCAGCTTCTAGCTTCGGGCAACCGAAGCTTAAAGCAGAGAACTTGAACAAACTTGATCATTTAGAGGAAGTAAAAGTCGTAAC
>MERGE8880ID
GCTACTACCGATTGAATGGTTTAGTGAGGTCTCGGGATCAGCTTTTTGTAACTTGGCAACAAGTCACTTTTGGCAGAGAACTTGCACAAACTTGATCATTTAGAGGAAGTAAAAGTCGTA
>MERGE8886ID
GCTACTACCGATTGAATGGTTTAGTGAGGTCTCGGGATTGGCGCTTTGAGGTGATTTCGGTCTAATCTTTGCGCCGAGAACTTGCCCAAACTTGATCATTTAGAGGAAGTAAAAGTCGTA
>MERGE8887ID
GCTACTACCGATTGAATGGTTTAGTGAGGTCTCGGGATTGGCGTTTCGCAGCTGGCAACAGCAGCGAGATGCCGAGAACCTGATCAAACTTGATCATTTAGAGGAAGTAAAAGTCGTAAC
>MERGE8890ID
GCTACTACCGATTGAATGGTTTAGTGAGGTCTTCGGATTGCTTAGTCGCAGTTGGCAACAGCAGTGACATGGTGAGAAGTTGATCAAACTTGATCATTTAGAGATAGTAAAAGTCGTAAC
>MERGE8891ID
GCTACTACCGATTGAATGGTTTAGTGAGGTCTTCGGATTGGCCCCGCTGTGGCTGGAAACAGTTGCGGCGGCGTGTTGAAAAGATAACCAAACTTGATTATTTAGAGGAAGTAAAAGTCG
>MERGE8893ID
GCTACTACCGATTGAATGGTTTAGTGAGGTCTTCGGATTGGTCCCGCTGTGGCTGGAAACAGTTGCGGCGGCGTGTTGAAAAGATAACCAAACTTGATTATTTAGAGGAAGTAAAAGTCG
>MERGE8894ID
GCTACTACCGATTGAATGGTTTAGTGAGGTCTTGGGATTGACGCTCTGGAGCTGGCAACAGCACTATTGTGCCGAGAACTTGCCCAAACTTGGTCATTTAGAGGAAGTAAAAGTCGTAAC
>MERGE8899ID
GCTACTACCGATTGAATGGTTTAGTGAGGTCTTGGGATTGGCGCTCTGGAGCTGGCAACAGCACTATTGTACCGAGAACTTGCCCAAACTTGGTCATTTAGAGGAAGTAAAAGTCGTAAC
>MERGE8901ID
GCTACTACCGATTGAATGGTTTAGTGAGGTCTTGGGATTGGCGCTCTGGAGCTGGCAACAGCACTATTGTGCCGAGAACTTGCCCAAACTTGGTCATTTAGAGGAAGTAAAAGTCGTAAC
>MERGE8910ID
GCTACTACCGATTGAATGGTTTAGTGAGGTCTTGGGATTGGCGCTTTGGAGCTGGCAACAGCACTATTGTGCCGAGAACTTGCCCAAACTTGGTCATTTAGAGGAAGTAAAAGTCGTAAC
>MERGE8911ID
GCTACTACCGATTGAATGGTTTAGTGAGGTGTCTGGATTGGCTCTGCCGAGTTCAGCAATGGGCTCTGCAGGTGCCGAGAAGTTCCCCAAACTTGATCATTTAGAGGAAGTAAAAGTCGT
>MERGE8912ID
GCTACTACCGATTGAATGGTTTAGTGAGGTTATCGGATTTGTGCTGGTGATGTGGTTGCACGTTGCTGGCGCGAAAAAGATAATCGAACTTGATCATTTAGAGGAAGTAAAAGTCGTAAC
>MERGE8913ID
GCTACTACCGATTGAATGGTTTAGTGAGGTTCTGGGATTGTGCGTCCTGGGTTGGCAACGACCCTAGATGCGTGAAAACAGTATCAAACTTGGTCATTTAGAGGAAGTAAAAGTCGTAAC
>MERGE8916ID
GCTACTACCGATTGAATGGTTTAGTGAGTAACACGGATTAGCGAATGTTGTTTGTTTCGGCAAACTCATTCATTGAGAAGTGGCGCAAACTTGACTATTTAGAGGAAGTAAAAGTCGTAA
>MERGE8918ID
GCTACTACCGATTGAATGGTTTAGTGAGTCTCACGGACTGTGGCGCCCGACGTTTACGGACGGCGCTATCGGGAAGTAAGGCAAACTTGATCATTTAGAGGAAGTAAAAGTCGTAACAAG
>MERGE8925ID
GCTACTACCGATTGAATGGTTTAGTGAGTTCCACGGATTGGTGGCCCCGGTTGGGCAACCTTCCAGGGTCGCCGAGAAGTGGATCAAACTTGATCATTTAGAGGAAGTAAAAGTCGTAAC
>MERGE8928ID
GCTACTACCGATTGAATGGTTTAGTGAGTTCCATGGACTGCCGTCCTGCGTTGGTTTCCTTCGCTTGATGGTGGGAAGTGGATCAAACTTGACCATTTAGAGGAAGTAAAAGTCGTAACA
>MERGE8929ID
GCTACTACCGATTGAATGGTTTAGTGAGTTCCATGGACTGCCGTCCTGCGTTGGTTTTTACCTTCGCTTGATGGTGGGAAGTGGATCAAACTTGACCATTTAGAGGAAGTAAAAGTCGTA
>MERGE8931ID
GCTACTACCGATTGAATGGTTTAGTGAGTTCCTTGAATTGTGCTCTTAGCTTTCGGGCTTTGAGCGTGAGAAGAGGATCAAACTTGACTATTTAGAGGAAGTAAAAGTCGTAACAAGGTT
>MERGE8932ID
GCTACTACCGATTGAATGGTTTAGTGAGTTTCACGGATTGCCTGCTTGGTGGTAGTTCTCTACCCTGGGCGGCGAAAAGTGCCGCAAACTTGATCATTTAGAGGAAGTAAAAGTCGTAAC
>MERGE8934ID
GCTACTACCGATTGAATGGTTTAGTGAGTTTCATGGACTGGAGGCTTGGGTGGGTTCGCCTACCTTTGCCTTCGGGAAGTGAATCAAACTTGACTATTTAGAGGAAGTAAAAGTCGTAAC
>MERGE8935ID
GCTACTACCGATTGAATGGTTTAGTGAGTTTTTTGGATTTTTGATTTGGTTCATGTTTTTGGGCCGTTTCGAAAAGAAGAAAATCAAACTTGGCCATTTAGAGGAAGTAAAAGTCGTAAC
>MERGE8942ID
GCTACTACCGATTGAATGGTTTATTGAGGCCTCCGGATTGTCTCTATGAAGGTGGTAACACCAGCACTGAGACGAGAAGTTGGACAAACTTGACTATTTAGAGGAAGTAAAAGTCGTAAC
>MERGE8947ID
GCTACTACCGATTGAATGGTTTGATGAATTGCGCGGACCATCCGCTTTGGAGGTAACTCCTTGGTAGATTGGGAACTGTAATAAATCTGATCATTTAGAGGAAGTAAAAGTCGTAACAAG
>MERGE8948ID
GCTACTACCGATTGAATGGTTTGATGAGTTCCGAGGATAGTGAGCTTCCGGGCTTTGTCCGGTTGAGCGCTAGAGCAGGTGCAAATCTGATCATTTAGAGGAAGTAAAAGTCGTAACAAG
>MERGE8952ID
GCTACTACCGATTGAATGGTTTGGTGAGCCTCACGGATAGGCAATTTGTCCTGCTTCGGCAGGCACAGTTGCTGAGAAGTGATGCAAACCTGACTATTTAGAGGAAGTAAAAGTCGTAAC
>MERGE8953ID
GCTACTACCGATTGAATGGTTTGGTGAGCCTCACGGATTGGCGGCCAAGCTGGCTTCGGCTTGTTTGGCTGCCGAGAAGTGATGCAAACCTGACTATTTAGAGGAAGTAAAAGTCGTAAC
>MERGE8954ID
GCTACTACCGATTGAATGGTTTGGTGAGCCTCACGGATTGGCGGCCTCGCTGGCTTCGGCTTGTTTGGCTGCCGAGAAGTGATGCAAACCTGACTATTTAGAGGAAGTAAAAGTCGTAAC
>MERGE8956ID
GCTACTACCGATTGAATGGTTTGGTGAGCCTCACGGATTGGCGGCTAAGCTGGCTTCGGCTTGTTTGGCTGCCGAGAAGTGATGCAAACCTGACTATTTAGAGGAAGTAAAAGTCGTAAC
>MERGE8959ID
GCTACTACCGATTGAATGTATCAGTGAGGCCTTGGGATTGGAGTCGCGGAGCCGGCAACGGCACCATGGCGCTGAGAACTTGGTCAAACTCGTATGTTTAGAGGAAGTAAAAGTCGTAAC
>MERGE8961ID
GCTACTACCGATTGAATGTCATAGTGAGGTCCTCGGACTGTTTGGTTGGCGGATCACTCTGCCTGCCTGGCGGGAAGACGACCAAACTGTTGCATTTAGAGGAAGTAAAAGTCGTAACAA
>MERGE8963ID
GCTACTACCGATTGAATGTCATAGTGAGGTCCTCGGACTGTTTGGTTGGCGGATCACTCTGCCTGCCTGGTGGGAAGACGACCAAACTGTTGCATTTAGAGGAAGTAAAAGTCGTAACAA
>MERGE8965ID
GCTACTACCGATTGAATGTCTCAGTGAGATACTCGGATTTGTCCCTAGTGGTGGTTAACGCCACCACTTAGGATGAAAAAGAATATCAAACTTGGACATTTAGAGGAAGTAAAAGTCGTA
>MERGE8968ID
GCTACTACCGATTGAATGTCTTAGTGAGAACCATGGAAGGCGCCCTAACAGTTGACCTGGGTACCTGAAGTAGTTCAAGCTGTGTCATTTAGAGGAAGTAAAAGTCGTAACAAGGTTTCC
>MERGE8969ID
GCTACTACCGATTGAATGTCTTAGTGAGCTTCCTGGAGTGCGTCTTCCGGTTGGGTTTCCAACCGTTGGCTCGCGCAAAGGGAAACAAACTTGAACATTTAGAGGAAGTAAAAGTCGTAA
>MERGE8973ID
GCTACTACCGATTGAATGTCTTAGTGAGGACCACGGATCGCCGTCTTGGGTGGCAACACCCCTGATGGCGAAAAGTGGTCCAAACTTGAACATTTAGAGGAAGTAAAAGTCGTAACAAGG
>MERGE8974ID
GCTACTACCGATTGAATGTCTTAGTGAGGACCACGGATCGCCGTCTTGGGTGGCAACACCCCTGATGGCGAGAAGTGGTCCAAACTTGAACATTTAGAGGAAGTAAAAGTCGTAACAAGG
>MERGE8977ID
GCTACTACCGATTGAATGTCTTAGTGAGGACCACGGATCGCTGCCCTGGGTGGCAACACCCCTGGCGGCGAAAAGTGGTCCAAACTTGAACATTTAGAGGAAGTAAAAGTCGTAACAAGG
>MERGE8979ID
GCTACTACCGATTGAATGTCTTAGTGAGGACCACGGATCGCTGTCTTGGGTGGCAACACCCCTGACGGCGAGAAGTGGTCCAAACTTGAACATTTAGAGGAAGTAAAAGTCGTAACAAGG
>MERGE8980ID
GCTACTACCGATTGAATGTCTTAGTGAGGACCACGGATCGCTGTCTTGGGTGGCAACACCTCTGACGGTGAGAAGTGGTCCAAACTTGAACATTTAGAGGAAGTAAAAGTCGTAACAAGG
>MERGE8982ID
GCTACTACCGATTGAATGTCTTAGTGAGGACCACGGATTGCTGTCTTGGGTGGCAACACCCCTGACGATGAGAAGTGGTCCAAACTTGAACATTTAGAGGAAGTAAAAGTCGTAACAAGG
>MERGE8986ID
GCTACTACCGATTGAATGTCTTAGTGAGGCTCCTGGATCGCGGAAGTTGCCGTGAGGCTGACGGCCGCGAAAAGGGAGTCAAACTTGAACATTTAGAGGAAGTAAAAGTCGTAACAAGGT
>MERGE8989ID
GCTACTACCGATTGAATGTCTTAGTGAGGCTCCTGGATTGCGGAAGTTGCCGTGAGGCTGACGGCCGCAAGAAGGGAGTCAAACTTGAACATTTAGAGGAAGTAAAAGTCGTAACAAGGT
>MERGE8991ID
GCTACTACCGATTGAATGTCTTAGTGAGGTCCATGGATTAATGCCTTTGGTGGCAACACCACTGGCGTCGAGAAGTGGTCCAAACTTGAACATTTAGAGGAAGTAAAAGTCGTAACAAGG
>MERGE8992ID
GCTACTACCGATTGAATGTCTTAGTGAGTAATACGGACCGAGTAATCAACAGGCTCTGTCTGCTTGAATATTTGGGAAGTATCGCAAACTTGAACATTTAGAGGAAGTAAAAGTCGTAAC
>MERGE8995ID
GCTACTACCGATTGAATGTCTTAGTGAGTGCCCTGGATTGGCTACTTGGTCTGTAAAGGCCTTGTGGTCGAGAAGGGGCGCTAACTTGAACATTTAGAGGAAGTAAAAGTCGTAACAAGG
>MERGE8997ID
GCTACTACCGATTGAATGTCTTAGTGAGTGCCCTGGATTGGCTACTTGGTCTGTAAAGGCCTTGTGTTCGAAAAGGGGCGCTAACTTGAACATTTAGAGGAAGTAAAAGTCGTAACAAGG
>MERGE8998ID
GCTACTACCGATTGAATGTCTTAGTGAGTGCCCTGGATTGGCTGCTTGGTCCGTAAGGGCCTTGTGGTCGAGAAGGGGCGCTAACTTGAACATTTAGAGGAAGTAAAAGTCGTAACAAGG
>MERGE9000ID
GCTACTACCGATTGAATGTGTTGGCGAGTTCTTCAGAGCGCGTTATTCGAAGCAATTTGAATGTATGTGTGAAGTTGCGCGAGCTGCCGCATTTAGAGGAAGTAAAAGTCGTAACAAGGT
>MERGE9002ID
GCTACTACCGATTGAATGTTATGGTGAACACTTTGGACCGCGGCAGTGCAGTTGGTTCGCCGACAGTGCCGCTGCGGGAAGTTGTGCAAACCTTGACATTTAGAGGAAGTAAAAGTCGTA
>MERGE9003ID
GCTACTACCGATTGAATGTTCCGGTGAGCACTTTGGAATTGTGCGTCGCAAGGGGAAACTCTTCGGCGCAATGGTGAAGATGTGCAAACCTTAATATTTAGAGGAAGTAAAAGTCGTAAC
>MERGE9008ID
GCTACTACCGATTGAATGTTCTGGTGAAATCATCAGAGTGGTGCCGATGGAGTGTTATCACTCCATGGGAAACTGCGAAGACGCTTAAACCTGAGCATTTAGAGGAAGTAAAAGTCGTAA
>MERGE9011ID
GCTACTACCGATTGAATGTTTAGTGAGCTTCCTAGACCGTTGTTCTTTAGGGCAACCTATTGAATATTCGGGAAGGGAATCAAACTTGATCATTTAGAGGAAGTAAAAGTCGTAACAAGG
>MERGE9021ID
GCTACTACCGATTGAATGTTTTAGTGAATTTCAGGGATTCGGAACTCTCGAAGGTTTACCTTCTTTAGTTCTAAAGAACTGCTGTAAATTTGAACATTTAGAGGAAGTAAAAGTCGTAAC
>MERGE9028ID
GCTACTACCGATTGAATGTTTTAGTGAGACGCACGGACTGTTGAACGCCGTTGGTTCGCCTTCGGTTTTCGTTCGGGAAGTGAATCAAACTTGAGCATTTAGAGGAAGTAAAAGTCGTAA
>MERGE9031ID
GCTACTACCGATTGAATGTTTTAGTGAGATCTCGGGACTGGCGCAAGGGAGCTGGCAACAGCACTCTTGAGCCGGGAACTTGCTCAAACTTGATCATTTAGAGGAAGTAAAAGTCGTAAC
>MERGE9032ID
GCTACTACCGATTGAATGTTTTAGTGAGCCCTCTAGATTGTTGCATTTCGTTGGAAACTTCGAAACGCTTTCGAGAAGGAGGTCAAACTTGATCATTTAGAGGAAGTAAAAGTCGTAACA
>MERGE9033ID
GCTACTACCGATTGAATGTTTTAGTGAGCCCTCTGGATTGTTGCATCTCGTTGGAAACTTCGAGACGCTTTCGAGAAGGAGGTCAAACTTGATCATTTAGAGGAAGTAAAAGTCGTAACA
>MERGE9036ID
GCTACTACCGATTGAATGTTTTAGTGAGCCCTCTGGATTGTTGCATTTCGTTGGAAACTTCGAAACGCTTTCGAGAAGGAGGTCAAACTTGATCATTTAGAGGAAGTAAAAGTCGTAACA
>MERGE9037ID
GCTACTACCGATTGAATGTTTTAGTGAGCCCTCTGGATTGTTGTATCTTGTTGGAAACTTCGAGACACTTTCGAGAAGGAGGTCAAACTTGATCATTTAGAGGAAGTAAAAGTCGTAACA
>MERGE9039ID
GCTACTACCGATTGAATGTTTTAGTGAGCTCCATGGAGAAGAAGAGGGCTCTAGGGTCTTTTTTTTCGTAGTGGATCAAACTTGATCATTTAGAGGAAGTAAAAGTCGTAACAAGGTTTC
>MERGE9040ID
GCTACTACCGATTGAATGTTTTAGTGAGCTCCATGGAGAAGAAGAGGGCTTTAGGGTCTTTTTTTTCGTAGTGGATCAAACTTGATCATTTAGAGGAAGTAAAAGTCGTAACAAGGTTTC
>MERGE9041ID
GCTACTACCGATTGAATGTTTTAGTGAGCTCCATGGAGAGAAAGAAATGATTCGTTGTTTCTATTTCGTAGTGGATCAAACTTGATCATTTAGAGGAAGTAAAAGTCGTAACAAGGTTTC
>MERGE9062ID
GCTACTACCGATTGAATGTTTTAGTGAGCTTCCTAGACCGTTGTTCTTTAGGGCAACCTATTGAATATTCGGGAAGGGAATCAAACTTATCATTTAGAGGAAGTAAAAGTCGTAACAAGG
>MERGE9070ID
GCTACTACCGATTGAATGTTTTAGTGAGCTTCCTAGACCGTTGTTCTTTAGGGCAACCTATTGAATATTCGGGAAGGGAATCAAACTTGATCATTTAGAGGAAGTAAAAGTCGTAACAAG
>MERGE9099ID
GCTACTACCGATTGAATGTTTTAGTGAGGCCCACGGACCGGCGACTCGGGCGGCAACGCCCCTGTCGCCGGAAAGTGGTCCAAACTTGACCATTTAGAGGAAGTAAAAGTCGTAACAAGG
>MERGE9101ID
GCTACTACCGATTGAATGTTTTAGTGAGGCCTCGGGACCGACGCTTGGGGGCTGGCAACAGCCCCCTTGCGTTGGGAACTTGAACAAACTTGAGCATTTAGAGGAAGTAAAAGTCGTAAC
>MERGE9102ID
GCTACTACCGATTGAATGTTTTAGTGAGGCCTCGGGACTGACGCGCCGGAGCTGGCAACAGCACCGGTGTGTTGGGAACTTGAACAAACTTGAGCATTTAGAGGAAGTAAAAGTCGTAAC
>MERGE9103ID
GCTACTACCGATTGAATGTTTTAGTGAGGCCTTGGGACTGGCGCTGGCATGCTGGCAACAGCGCGCCTTTGCCGGAAACTCGTCCAAACTTGAGCATTTAGAGGAAGTAAAAGTCGTAAC
>MERGE9105ID
GCTACTACCGATTGAATGTTTTAGTGAGGTATTTGGATCGGCGCTTGAGAGGTTAACGCCTTTCTTGTGCTGAAAAGACTCCCAAACTTGAGCATTTAGAGGAAGTAAAAGTCGTAACAA
>MERGE9108ID
GCTACTACCGATTGAATGTTTTAGTGAGGTCCTCGGACTGTTGCCTTAGCGGGTAATACTGCTTTGGTAGCGGGAAGACGACCAAACTGTAGCATTTAGAGGAAGTAAAAGTCGTAACAA
>MERGE9111ID
GCTACTACCGATTGAATGTTTTAGTGAGTTCCACGGATGGGAGACCGTCAAAGTTTCTTTGGTGGTAGCTCAGAAGTGGATCAAACTTGATCATTTAGAGGAAGTAAAAGTCGTAACAAG
>MERGE9113ID
GCTACTACCGATTGAATGTTTTAGTGAGTTTCATGGACTGATTCGCTTGATTGGGTTTCCTTTCTTGTGTTTCGGAAAGTGACACAAACTTGAATATTTAGAGGAAGTAAAAGTCGTAAC
>MERGE9115ID
GCTACTACCGATTGAATGTTTTAGTGAGTTTTTGGGATTTTGTTTTTTTTGTTTTTTCGGAAATGAGAGAGACGAGAGAACAAGCGCAAACTTGATCATTTAGAGGAAGTAAAAGTCGTA
>MERGE9119ID
GCTACTACCGATTGAATGTTTTGATGAATTGCGCGGACCGACTGCGGACGGCGGGCAACCGCCACCCGGTTGGAAACTGTAATAAATCTGAGCATTTAGAGGAAGTAAAAGTCGTAACAA
>MERGE9120ID
GCTACTACCGATTGAATGTTTTGATGAATTGCGCGGACCGGCTGACCTGGGTGGCAACGCCCTGTCGGATTGGGAACTGTAATAAATCTGAGCATTTAGAGGAAGTAAAAGTCGTAACAA
>MERGE9123ID
GCTACTACCGATTGAATTATTTAGTGAGGTCTCCGGACGTAATCACTATGACGCTTTGTGAGTTATGGCTGTTTCGCAAAAGTTGACCGAACTTGATTATTTAGAGGAAGTAAAAGTCGT
>MERGE9124ID
GCTACTACCGATTGAATTATTTAGTGAGGTCTCCGGACGTGATCACTATGACGCTTTGTGTGTTATGGCTGTTTCGCAAAAGTTGACCGAACTTGATTATTTAGAGGAAGTAAAAGTCGT
>MERGE9147ID
GCTACTACCGATTGAATTATTTGGTGAGGCCCACGGACTGTCGCACCCTCTTCCTCGTGTTGAGTGTGCTTCTTGGGAAGTGGTACGAACCTGATAATTTAGAGGAAGTAAAAGTCGTAA
>MERGE9150ID
GCTACTACCGATTGAATTATTTGGTGAGGCCCACGGACTGTCGCACTCACTTGCTTGTCTTGGGGGTGCTTCTTGGGAAGTGGTACGAACCTGATAATTTAGAGGAAGTAAAAGTCGTAA
>MERGE9159ID
GCTACTACCGATTGAATTATTTGGTGAGGCCCACGGACTGTCGCACTGTCTTGCTTGTCTTGGGAATGCTTCTTGGGAAGTGGTACGAACCTGATAATTTAGAGGAAGTAAAAGTCGTAA
>MERGE9173ID
GCTACTACCGATTGAATTATTTGGTGAGGCCCACGGACTGTCGCACTGTCTTGCTTGTCTTGGGAGTGCTTCTTGGGAAGTGGTACGAACCTGATAATTTAGAGGAAGTAAAAGTCGTAA
>MERGE9192ID
GCTACTACCGATTGAATTATTTGGTGAGGCCCACGGACTGTCGCGTGTTGTTCCTTGTGTTCAGCGCGCTTCTTGGGAAGTGGTACGAACCTGATAATTTAGAGGAAGTAAAAGTCGTAA
>MERGE9209ID
GCTACTACCGATTGAATTATTTGGTGAGGCCCACGGACTGTTGCTTGACCTTCCTCGTGTTGGTTCATGCATCTTGGGAAGTGGTACGAACCTGATAATTTAGAGGAAGTAAAAGTCGTA
>MERGE9224ID
GCTACTACCGATTGAATTATTTGGTGAGGCCCACGGACTGTTGCTTGTCCTTCCTCGTGTTGGTTCATGCATCTTGGGAAGTGGTACGAACCTGATAATTTAGAGGAAGTAAAAGTCGTA
>MERGE9247ID
GCTACTACCGATTGAATTGGGAAGTGAGGTCTCGGGAGTGATATGTTGACGAGCGCAAGTGAGTCGACACGTTGCAAACTTGATCAAACTTGTCTGTTTAGAGGAAGTAAAAGTCGTAAC
>MERGE9251ID
GCTACTACCGATTGAATTTCTTAGTGAGTGCTCTGGATCGACTTTTGCTGGGCGCAAGTCTGGCAAAACTTTTTTTTGTTGAAAAGGGGAGCGAACTTGGATGTTTAGAGGAAGTAAAAG
>MERGE9252ID
GCTACTACCGATTGAATTTCTTAGTGAGTGCTCTGGATCGACTTTTGCTGGGCGCAAGTCTGGCAAAATTTTTTTTGTTGAAAAGGGGAGCGAACTTGGATGTTTAGAGGAAGTAAAAGT
>MERGE9261ID
GCTACTACCGATTGAGCATTAGGATGAAATCTTCGGACCGTGGCATACTTCTGGCTTAGCCAGTCTTTGTCCGTGGGAGGTCGCTTAAATCCTGATGCTTAGAGGAAGTAAAAGTCGTAA
>MERGE9280ID
GCTACTACCGATTGAGCATTAGGGTGAAATCTTCGGACCATGGCATACTTCTGGCTTAGCCAGTCTTTGTCCGTGGGAGGTCGCTTAAATCCTGATGCTTAGAGGAAGTAAAAGTCGTAA
>MERGE9308ID
GCTACTACCGATTGAGCATTAGGGTGAAATCTTCGGACCGTGGCATACTTCTGGCCTAGCCAGTCTTTGTCCGTGGGAGGTCGCTTAAATCCTGATGCTTAGAGGAAGTAAAAGTCGTAA
>MERGE9322ID
GCTACTACCGATTGAGCATTAGGGTGAAATCTTCGGACCGTGGCATACTTCTGGCTTAGCCAGTATTTGTCCGTGGGAGGTCGCTTAAATCCTGATGCTTAGAGGAAGTAAAAGTCGTAA
>MERGE9324ID
GCTACTACCGATTGAGCATTAGGGTGAAATCTTCGGACCGTGGCATACTTCTGGCTTAGCCAGTCCTTGTCCGTGGGAGGTCGCTTAAATCCTGATGCTTAGAGGAAGTAAAAGTCGTAA
>MERGE9332ID
GCTACTACCGATTGAGCATTAGGGTGAAATCTTCGGACCGTGGCATACTTCTGGCTTAGCCAGTCTTTGTCCATGGGAGGTCGCTTAAATCCTGATGCTTAGAGGAAGTAAAAGTCGTAA
>MERGE9349ID
GCTACTACCGATTGAGCATTAGGGTGAAATCTTCGGACCGTGGCATACTTCTGGCTTAGCCAGTCTTTGTCCGTGGGAGGTCGCTTAAATCCTGATGCTAGAGGAAGTAAAAGTCGTAAC
>MERGE9359ID
GCTACTACCGATTGAGCATTAGGGTGAAATCTTCGGACCGTGGCATACTTCTGGCTTAGCCAGTCTTTGTCCGTGGGAGGTCGCTTAAATCCTGATGCTTAGAGGAAGTAAAAGTCGCAA
>MERGE9360ID
GCTACTACCGATTGAGCATTAGGGTGAAATCTTCGGACCGTGGCATACTTCTGGCTTAGCCAGTCTTTGTCCGTGGGAGGTCGCTTAAATCCTGATGCTTAGAGGAAGTAAAAGTCGTAA
>MERGE9380ID
GCTACTACCGATTGAGCATTAGGGTGAAATCTTCGGACCGTGGCATACTTCTGGCTTAGCCAGTCTTTGTCCGTGGGAGGTCGCTTAAATCCTGATTCTTAGAGGAAGTAAAAGTCGTAA
>MERGE9391ID
GCTACTACCGATTGAGCATTAGGGTGAAATCTTCGGACCGTGGCATACTTCTGGCTTAGCCAGTCTTTGTCCGTGGGAGGTCTCTTAAATCCTGATGCTTAGAGGAAGTAAAAGTCGTAA
>MERGE9392ID
GCTACTACCGATTGAGCATTAGGGTGAAATCTTCGGACCGTGGCATACTTCTGGCTTAGCCAGTCTTTGTCCGTGGGAGGTTGCTTAAATCCTGATGCTTAGAGGAAGTAAAAGTCGTAA
>MERGE9407ID
GCTACTACCGATTGAGCATTAGGGTGAAATCTTCGGACCGTGGCATACTTTTGGCTTAGCCAGTCTTTGTCCGTGGGAGGTCGCTTAAATCCTGATGCTTAGAGGAAGTAAAAGTCGTAA
>MERGE9430ID
GCTACTACCGATTGAGCATTATGGTGAAATCTTCGGACCGTGGCATACTTCTGGCTTAGCCAGTCTTTGTCCGTGGGAGGTCGCTTAAATCCTGATGCTTAGAGGAAGTAAAAGTCGTAA
>MERGE9439ID
GCTACTACCGATTGAGCGGGTTAGTGAGACCCTCGGATTGGTCCCGGTACGGAGGTTCTCCTTCGAGCCGTGGTTGCCGAGAAGACGGTCAAACTTGCCCGCTTAGAGGAAGTAAAAGTC
>MERGE9449ID
GCTACTACCGATTGAGTAACAGGGTGAAATCTTCGGACCGTGGCATGCTACTGGCCTAGCCAGTTATTGTCCGTGGGAGGTCGCTTAAATCCTGTTACTTAGAGGAAGTAAAAGTCGTAA
>MERGE9459ID
GCTACTACCGATTGAGTGCCAGGGTGAAATTTCCGGACCGCGGACAACAGTTGGACTACCAACCATTGACCGTGGGAAGTTACTTAAATCCTGCTACTTAGAGGAAGTAAAAGTCGTAAC
>MERGE9461ID
GCTACTACCGATTGAGTGCCAGGGTGAGATTTTCGGACTGCGGACGACCAATTGGACTACCAATTGAATGACCGTGGAAAGTTACTCTAATCCTGCTGCTTAGAGGAAGTAAAAGTCGTA
>MERGE9466ID
GCTACTACCGATTGAGTGGTTTAGTGAGATCCCCGGATCGGCGCCGACATGGGGGTTCGCCCTCGCGTCGCTGTGCCGAGAAGCTGCTCGAACTTGACTACTTAGAGGAAGTAAAAGTCG
>MERGE9468ID
GCTACTACCGATTGAGTGGTTTAGTGAGGCCCACGGACGGCCCGCGGCACTCGGCGCTTCGGCGTCGCGTCGCGGACTGAAAGTGAGACGAACTTGATCACTTCTAGGAAGTAAAAGTCG
>MERGE9469ID
GCTACTACCGATTGAGTGGTTTAGTGAGGCCCACGGACTGCGCGCGGCACCCGGCACTTCGGCGTCGCGTCGCGAGCGGAAAGTGAGACGAACTTGATCACTTCTAGGAAGTAAAAGTCG
>MERGE9474ID
GCTACTACCGATTGAGTGGTTTAGTGAGGCCCACGGACTGCGCGCGGCACCCGGCGCTTCGGCGTCGCGTCGCGAGCGGAAAGTGAGACGAACTTGATCACTTCTAGGAAGTAAAAGTCG
>MERGE9478ID
GCTACTACCGATTGAGTGGTTTAGTGAGGCCCGCGGACCGCGGGCGGCATCCGGCGGGAAACCGTCGCGCCGCCTGCTCGGGAAGCGGTACGAACTTGATCACTTCTAGGAAGTAAAAGT
>MERGE9480ID
GCTACTACCGATTGAGTGGTTTAGTGAGGCCCGCGGACCGCGGGCGGCATCCGGCGGGAGACCGTCGCGCCGCCTGCTCGGGAAGCGGTACGAACTTGATCACTTCTAGGAAGTAAAAGT
>MERGE9481ID
GCTACTACCGATTGAGTGGTTTAGTGAGGCCCGCGGACCGCGGGTGGCATCCGGCGGGAAACCGTCGCGCCGCCTGCTCGGGAAGCGGTACGAACTTGATCACTTCTAGGAAGTAAAAGT
>MERGE9482ID
GCTACTACCGATTGAGTGGTTTAGTGAGGCCCGCGGGCGGCATCCGGCGGGAGACCGTCGCGCCGCCTGCTCGGGAAGCGGTACGAACTTGATCACTTCTAGGAAGTAAAAGTCGTAACA
>MERGE9484ID
GCTACTACCGATTGAGTGGTTTAGTGAGGCTCACGGACCGCTGGCGGCACCCGGCGCTCGCGCGCCACGTCGCCGGCGGAAAGTGATACGAACTTGATCACTTCTAGGAAGTAAAAGTCG
>MERGE9486ID
GCTACTACCGATTGAGTGGTTTAGTGAGGCTCACGGACGGCGAGCTGTGCCAGGCGGCTTCGGCCGTCACGGCGCAGCGAGCTGGAAGTGATACGAACTTGATCACTTCTAGGAAGTAAA
>MERGE9488ID
GCTACTACCGATTGAGTGGTTTAGTGAGGCTCACGGACTGCGAGCGACACCCGGCGCTTTCGGGCGTCGCGTCGCGAGCGGAAAGTGAGACGAACTTGATCACTTCTAGGAAGTAAAAGT
>MERGE9489ID
GCTACTACCGATTGAGTGGTTTAGTGAGGCTCACGGACTGCGAGCGACACTCGGCTCTTCGCGGGGCCGCGTCGCGAGCGGAAAGTGAGACGAACTTGATCACTTCTAGGAAGTAAAAGT
>MERGE9492ID
GCTACTACCGATTGAGTGGTTTAGTGAGGCTCACGGACTGCGAGCGACATCCGGCGTTCGCGTCGCGTCGCGAGCGGAAAGTGAGACGAACTTGATCACTTCTAGGAAGTAAAAGTCGTA
>MERGE9495ID
GCTACTACCGATTGAGTGGTTTAGTGAGGCTCACGGACTGCGAGCGGCACCCGGCGGCCTCGGCCGTCAACGGCGTCGCGAGCGGAAAGTGAGACGAACTTGATCACTTCTAGGAAGTAA
>MERGE9496ID
GCTACTACCGATTGAGTGGTTTAGTGAGGCTCACGGACTGCGAGCGGCACCCGTCGGCTTCGGCCGTCAACGGCGTCGCGAGCGGAAAGTGAGACGAACTTGATCACTTCTAGGAAGTAA
>MERGE9497ID
GCTACTACCGATTGAGTGGTTTAGTGAGGCTCACGGACTGCGAGCTGCGCCAGGCGGCCTCGGTCGTCACGGCGCAGCGAGCGGAAAGTGAGACGAACTTGATCACTTCTAGGAAGTAAA
>MERGE9498ID
GCTACTACCGATTGAGTGGTTTAGTGAGGCTCACGGACTGCGCGCGGCACACGGCGCTCTCGGGCGTCGCGTCGCGAGGCGGAAAGTGAGACGAACTTGATCACTTCTAGGAAGTAAAAG
>MERGE9499ID
GCTACTACCGATTGAGTGGTTTAGTGAGGCTCACGGACTGCGCGCGGCACACGGCGTCCTCGGGCGTCGCGTCGCGAGGCGGAAAGTGAGACGAACTTGATCACTTCTAGGAAGTAAAAG
>MERGE9509ID
GCTACTACCGATTGAGTGTTTTAGTGAGGTCCTCAGATTGCTTTCCTGGCGGTTAACGCTGCCTAGTTGGCGAAAAGACGACCAAACTGTAGCACTTAGAGGAAGTAAAAGTCGTAACAA
>MERGE9511ID
GCTACTACCGATTGAGTGTTTTAGTGAGGTCCTCGGATTGATAGCCTAGCGGTTAACGCTGCCTAGCTAACGAAAAGACGACCAAACTGTAGCACTTAGAGGAAGTAAAAGTCGTAACAA
>MERGE9514ID
GCTACTACCGATTGAGTGTTTTAGTGAGGTCCTCGGATTGATAGCCTGGCGGTTAACACTGCCTAGCTAACGAAAAGACGACCAAACTGTAGCACTTAGAGGAAGTAAAAGTCGTAACAA
>MERGE9516ID
GCTACTACCGATTGAGTGTTTTAGTGAGGTCCTCGGATTGATAGCCTGGCGGTTAACGATGCCTAGCTAACGAAAAGACGACCAAACTGTAGCACTTAGAGGAAGTAAAAGTCGTAACAA
>MERGE9518ID
GCTACTACCGATTGAGTGTTTTAGTGAGGTCCTCGGATTGATAGCCTGGCGGTTAACGCTGCCTAGCTAACGAAAAGACAACCAAACTGTAGCACTTAGAGGAAGTAAAAGTCGTAACAA
>MERGE9522ID
GCTACTACCGATTGAGTGTTTTAGTGAGGTCCTCGGATTGATAGCCTGGCGGTTAACGCTGCCTAGCTAACGAAAAGACGACCAAACTGTAGCACTTAGAGGAAGTAAAAGTCGTAACAA
>MERGE9527ID
GCTACTACCGATTGAGTGTTTTAGTGAGGTCCTCGGATTGATAGCCTGGCGGTTAACGCTGCCTAGCTAACGAAAAGACGACCAAACTGTAGCACTTATAGGAAGTAAAAGTCGTAACAA
>MERGE9528ID
GCTACTACCGATTGAGTGTTTTAGTGAGGTCCTCGGATTGATAGCCTGGCGGTTAACGCTGCCTAGCTAACGAAAAGACGACCGAACTGTAGCACTTAGAGGAAGTAAAAGTCGTAACAA
>MERGE9530ID
GCTACTACCGATTGAGTGTTTTAGTGAGGTCCTCGGATTGATAGCCTGGCGGTTAACGCTGCCTAGCTAACGAAAGGACGACCAAACTGTAGCACTTAGAGGAAGTAAAAGTCGTAACAA
>MERGE9531ID
GCTACTACCGATTGAGTGTTTTAGTGAGGTCCTCGGATTGATAGCCTGGCGGTTAACGCTGCCTATCTAACGAAAAGACGACCAAACTGTAGCACTTAGAGGAAGTAAAAGTCGTAACAA
>MERGE9533ID
GCTACTACCGATTGAGTGTTTTAGTGAGGTCCTCGGATTGATAGCCTGGTGGTTAACGCTGCCTAGCTAACGAAAAGACGACCAAACTGTAGCACTTAGAGGAAGTAAAAGTCGTAACAA
>MERGE9535ID
GCTACTACCGATTGAGTGTTTTAGTGAGGTCCTCGGATTGCTTGTCTGGCGGTTAACGCTGCCTAGCCGGCGAAAAGACGACCAAACTGTAGCACTTAGAGGAAGTAAAAGTCGTAACAA
>MERGE9536ID
GCTACTACCGATTGAGTGTTTTAGTGAGGTCCTCGGATTGCTTTCCTGACGGTTAACGCTGCCTAGTTGGCGAAAAGACGACCAAACTGTAGCACTTAGAGGAAGTAAAAGTCGTAACAA
>MERGE9538ID
GCTACTACCGATTGAGTGTTTTAGTGAGGTCCTCGGATTGCTTTCCTGGCGGTTAACGCTGCCTAGTTGGCGAAAAGACGACCAAACTGTAGCACTTAGAGGAAGTAAAAGTCGTAACAA
>MERGE9542ID
GCTACTACCGATTGAGTGTTTTAGTGAGGTCCTCGGATTGTTTGCCTGGTGGCTAATCCTACCTAGCTGACGAAAAGACGACCGAACTGTAGCACTTAGAGGAAGTAAAAGTCGTAACAA
>MERGE9547ID
GCTACTACCGATTGAGTTTCAGGGTGAAATCTTCGGACCGTGGCATACTTCTGGCTTAGCCAGTCTTTGTCCGTGGGAGGTCGCTTAAATCCTGATGCTTAGAGGAAGTAAAAGTCGTAA
>MERGE9550ID
GCTACTACCGATTGATGTGCAGGGTGAAATCTTCGGACTGTAGACGTTTGACCGAAAGCGATGCGTCCACGGGAGGTTGCTTAAATCCTGCTCATTAGAGGAAGTAAAAGTCGTAACAAG
>MERGE9551ID
GCTACTACCGATTGATGTGCAGGGTGAAATCTTCGGACTGTGGATTTTGAGCGGTTACCGTTTCTTTATCCGCGGGAGGTTGCTTAAATCCTGCTCATTAGAGGAAGTAAAAGTCGTAAC
>MERGE9552ID
GCTACTACCGATTGATTGGTTTAGTGAGGTCTCGGGACTGGAGCGAGGAAGTTGGTTAACAGCGGACACGCACCGGGAACTTGATCAAACTTGATCAATTAGAGGAAGTAAAAGTCGTAA
>MERGE9554ID
GCTACTACCGATTGCATGGCTTAGTGAGCTTCAGGGACCATTGTCGCTTGGGGGGTTTCCTCCAAAGCACTTCTGGAAACTGGATCAAAGTTGATCATTTAGAGGAAGTAAAAGTCGTGA
>MERGE9555ID
GCTACTACCGATTGGAAGTTTTAGTGAGGCATCTGGACTTGCGAACCATGTTGTGTGGCAACACGCAACGAGGCTTTTGCGGGGAAGTTTGTCGAACTCAAATTTCTAGAGGAAGTAAAA
>MERGE9558ID
GCTACTACCGATTGGACGGTTTAGTGAGAGCCTCGGATTGGTCCCGGCATGGTGGGCAACCATCGCGCCGGTGTGCCGAGAAGACGCTCAAACTTGATCGTCTAGAGGAAGTAAAAGTCG
>MERGE9565ID
GCTACTACCGATTGGACGTTTTGGTGAGATTCAGGGAATGTAGCAGCATGGTGGTTCGCTACCGAGTTGCACGCATGAACTGACTCAAACCTGAGCGTCTAGAGGAAGTAAAAGTCGTAA
>MERGE9566ID
GCTACTACCGATTGGACGTTTTGGTGAGGCTCAAGGATGGTAATCGGCAGTGGTTCGCCATAGCTGATATGCCAGAATTGAAACAAACCTGAGCGTCTAGAGGAAGTAAAAGTCGTAACA
>MERGE9567ID
GCTACTACCGATTGGACGTTTTGGTGAGGCTCAGGGAATGCGGCACTTTAGGGTTCGCCCAGAAGAGCTGTGTGAACTGAAACAAACCTGAGCGTCTAGAGGAAGTAAAAGTCGTAACAA
>MERGE9568ID
GCTACTACCGATTGGACGTTTTGGTGAGGTTCATGGATCACAGCAAGTCGCGGTTCGCCGCTTCGGGCAAGTGAGAAATGAAACAAACCTGAGCGTCTAGAGGAAGTAAAAGTCGTAACA
>MERGE9569ID
GCTACTACCGATTGGATAATTTGGTGAGTCTTCCGGACTGCGACTATGTTTCGGGCAACCGGGACTTGTTGCGGGAAGTTACGCAAACCCTGTTATCTAGAGGAAGTAAAAGTCGTAACA
>MERGE9571ID
GCTACTACCGATTGGATGATTTAGTGAGGCCTTCGGACTGACTGTTAGTGGGGCCTCGTGTCCTGCTGATATGTTGGAAAGATGTTCAAACTGTATCATCTAGAGGAAGTAAAAGTCGTA
>MERGE9572ID
GCTACTACCGATTGGATGATTTAGTGAGGCCTTCGGACTGGTTCCGATGCGAGTTAACGCTTGCGTCGGCTACCGGAAAGACGGCCTAACTGTATCATTTAGAGGAAGTAAAAGTCGTAA
>MERGE9575ID
GCTACTACCGATTGGATGGCCTGGTGAGGTGTTCGGATTGCCGCCACGGCTGTTGGGCAACTAACAGTGGGCAGCGAGAAGTTCATCAAATCTGGTCATCTAGAGGAAGTAAAAGTCGTA
>MERGE9576ID
GCTACTACCGATTGGATGGCTTAGTGAGAACCTCGGACCGATAGGTTGTCGCTGCAGCAATGCGGTGACTGACTTGTCTGGGAAGAAGTTCAAACTTGACTGTCTAGAGGAAGTAAAAGT
>MERGE9579ID
GCTACTACCGATTGGATGGCTTAGTGAGACCAGCGGAACGGTAGGCGAGTCGCTCTTCGGGGTGGCGAGCTGGCTGTGAAGCCGGTCAAACTTGACTGTCTAGAGGAAGTAAAAGTCGTA
>MERGE9580ID
GCTACTACCGATTGGATGGCTTAGTGAGACTATCGAACGGGTAGGCTTGGCGCCCTCGGGTGCTGCCGGCCTGGAAGAAAGTCAAACTTGACTGTCTAGAGGAAGTAAAAGTCGTAACAA
>MERGE9586ID
GCTACTACCGATTGGATGGCTTAGTGAGTACCACGGATCGTCGCGCTTCGTAGGGTTTCCTGCATTGCGTGCTGAAAAGTGGTTCAAACTTGATCATCTAGAGGAAGTAAAAGTCGTAAC
>MERGE9587ID
GCTACTACCGATTGGATGGCTTAGTGAGTTCTAGGGACTGTGGTTCAAAGTAGGGTTTCCTACTCTGACGAACGGAAACTAGATCAAACTTGATCATTTAGAGGAAGTAAAAGTCGTAAC
>MERGE9589ID
GCTACTACCGATTGGATGGTCCGGTGAGAACTCTGGATTGCGGCTGTTGTGCTGGTCTCCAGTGCATCGCTGCGAGAAGTTGATCGAACCTTATCATCTAGAGGAAGTAAAAGTCGTAAC
>MERGE9592ID
GCTACTACCGATTGGATGGTCTGGTGAGTCATTCGGACTGCGACTCTGGTCCAGGCAACTGGACCTTGTTGCGGAAAGTTTCGCAAACCCTATCATCTAGAGGAAGTAAAAGTCGTAACA
>MERGE9595ID
GCTACTACCGATTGGATGGTCTGGTGAGTCATTCGGACTGCGGCTCTAGTTCGGGCAACCGGGCTTTGCTGCGGGAAGTTTCGCAAACCCTATCATCTAGAGGAAGTAAAAGTCGTAACA
>MERGE9599ID
GCTACTACCGATTGGATGGTCTGGTGAGTCGTCCGGATTGCGGCTCTAGTTCGGGCAACCGGACTTTGCTGCGAGAAGTTCCGCAAACCCTATCATCTAGAGGAAGTAAAAGTCGTAACA
>MERGE9600ID
GCTACTACCGATTGGATGGTCTGGTGAGTCTTCCGGACTGCGACTATGTTTCGGGCAACCGGGACTTGTTGCGGGAAGTTACGCAAACCCTATCATCTAGAGGAAGTAAAAGTCGTAACA
>MERGE9602ID
GCTACTACCGATTGGATGGTCTGGTGAGTCTTCCGGACTGCGACTTTTGTCCTGGGCAACCGGGCTTTGTTGCGGGAAGTTACGCAAACCCTATCATCTAGAGGAAGTAAAAGTCGTAAC
>MERGE9604ID
GCTACTACCGATTGGATGGTCTGGTGAGTCTTCCGGACTGCGGCCCTAGTTCGGGCAACCGGGCTTTGCTGCGGGAAGTTACGCAAACCCTATCATCTAGAGGAAGTAAAAGTCGTAACA
>MERGE9605ID
GCTACTACCGATTGGATGGTCTGGTGAGTCTTCCGGACTGCGGCTATGGGTCGGGCAACCGGTCCTTGCTGCGGGAAGTTACGCGAACCCTATCATCTAGAGGAAGTAAAAGTCGTAACA
>MERGE9606ID
GCTACTACCGATTGGATGGTCTGGTGAGTCTTCCGGACTGCGGCTATGGGTCGGGCGACCGGTCCTTGCTGCGGGAAGTTACGCGAACCCTATCATCTAGAGGAAGTAAAAGTCGTAACA
>MERGE9608ID
GCTACTACCGATTGGATGGTCTGGTGAGTCTTCCGGACTGCGGCTCTAGCTCGGGCAACCGGGCTTTGCTGCGGGAAGTTACGCAAACCCTATCATCTAGAGGAAGTAAAAGTCGTAACA
>MERGE9610ID
GCTACTACCGATTGGATGGTCTGGTGAGTCTTCCGGACTGCGGCTCTAGTTCGGGCAACCGGACTTTGCTGCGGGAAGTTACGCAAACCCTATCATCTAGAGGAAGTAAAAGTCGTAACA
>MERGE9612ID
GCTACTACCGATTGGATGGTCTGGTGAGTCTTCCGGACTGCGGCTCTAGTTCGGGCAACCGGGCTTTGCTGCGGGAAGTTACGCAAACCCTATCATCTAGAGGAAGTAAAAGTCGTAACA
>MERGE9614ID
GCTACTACCGATTGGATGGTCTGGTGAGTCTTTCGGACTGCGACTATGGCGTGAGCAATCATGCTTTGTTGCGGGAAGTTACGCAAACCCTATCATCTAGAGGAAGTAAAAGTCGTAACA
>MERGE9618ID
GCTACTACCGATTGGATGGTCTGGTGAGTCTTTCGGACTGCGGCTCTAGCTCGGGCAACCGGGTTTTGCTGCGGGAAGTTACGCAAACCCTATCATCTAGAGGAAGTAAAAGTCGTAACA
>MERGE9620ID
GCTACTACCGATTGGATGGTCTGGTGAGTCTTTCGGACTGCGGCTCTGGCTCGGGCAACCGGGCCTTGCTGCGGGAAGTTACGCAAACCCTATCATCTAGAGGAAGTAAAAGTCGTAACA
>MERGE9624ID
GCTACTACCGATTGGATGGTCTGGTGAGTCTTTCGGACTGCGGCTCTGGCTCGGGCAACCGGGTCTTGCTGCGGGAAGTTACGCAAACCCTATCATCTAGAGGAAGTAAAAGTCGTAACA
>MERGE9626ID
GCTACTACCGATTGGATGGTCTGGTGAGTCTTTCGGACTGCGGCTCTGGTCTGGGCAACTTGGCCTTGCTGCGGGAAGTTACGCAAACCCTATCATCTAGAGGAAGTAAAAGTCGTAACA
>MERGE9627ID
GCTACTACCGATTGGATGGTCTGGTGAGTCTTTCGGACTGCGGCTCTGGTTCGGGCAACCGGACCTTGCTGCGGGAAGTTACGCAAACCCTATCATCTAGAGGAAGTAAAAGTCGTAACA
>MERGE9638ID
GCTACTACCGATTGGATGGTTTAGCGAGAATTTTGGACCGGAGCTCGGGTGGTCAGCGATGGCCGCCTGAGATTGCTGGGAAATTGTTCCAGCTTGATCATCTAGAGGAAGTAAAAGTCG
>MERGE9642ID
GCTACTACCGATTGGATGGTTTAGTGAGACCCTCGGATTGGTCCCGACAAGGCGGGCAACCGCCGAGTCGTGGCGCCGAGAAGACGGTCAAACTTGACTATCTAGAGGAAGTAAAAGTCG
>MERGE9643ID
GCTACTACCGATTGGATGGTTTAGTGAGACCCTCGGATTGGTCCCGACTAGGCAGGCAACTGCCCGGTCGCGGTTTGCCGAGAAGACGGTCAAACTTGACTATCTAGAGGAAGTAAAAGT
>MERGE9645ID
GCTACTACCGATTGGATGGTTTAGTGAGACCCTCGGATTGGTCCCGGCACGGCTTTCCGTCGCGCCGGAGTGCCGAAAAGACGGTCAAACTTGATCATCTAGAGGAAGTAAAAGTCGTAA
>MERGE9648ID
GCTACTACCGATTGGATGGTTTAGTGAGATCCTCGGATCGGTCCCGGCGCGGCATCTGCTTGTGCCGGAGTGCTGAAAAGAATGTCGAACTTGATCATCTAGAGGAAGTAAAAGTCGTAA
>MERGE9651ID
GCTACTACCGATTGGATGGTTTAGTGAGATCCTCGGATCGGTCCCGGCGCGGCGTCTCGTCGAGCCGGAGTGCTGAAAAGAATGTCGAACTTGATCATCTAGAGGAAGTAAAAGTCGTAA
>MERGE9658ID
GCTACTACCGATTGGATGGTTTAGTGAGATCCTCGGATTGGACCCGTCTCGGTGGGCAACCGCTGGGTCGGTGCTCTAAGAAGACGATCAAACTTGATCATCTAGAGGAAGTAAAAGTCG
>MERGE9661ID
GCTACTACCGATTGGATGGTTTAGTGAGATCCTCGGATTGGGCCCGGCTCGGCAGGCAACTGCTGGGTCGGTGTTCTAAGAAGACGATCAAACTTGATCATCTAGAGGAAGTAAAAGTCG
>MERGE9662ID
GCTACTACCGATTGGATGGTTTAGTGAGATCCTCGGATTGGGCCCTATTCGGCGGGCAACCGCTGGGTCGGTGTTCTAAGAAGACGATCAAACTTGATCATCTAGAGGAAGTAAAAGTCG
>MERGE9663ID
GCTACTACCGATTGGATGGTTTAGTGAGATCCTCGGATTGGTCCCGGTGCGGCTTCTGGTCGCGCCGGAGTGCCGAGAAGAATGTCGAACTTGACTATCTAGAGGAAGTAAAAGTCGTAA
>MERGE9664ID
GCTACTACCGATTGGATGGTTTAGTGAGATCCTCGGATTGGTCCTGGCGTGGTGGGCAACCGCCGTGCCAGCGTGCCGAGAAGACGATCGAACTTGATCATCTAGAGGAAGTAAAAGTCG
>MERGE9666ID
GCTACTACCGATTGGATGGTTTAGTGAGATCCTCGGATTGGTCCTGGTCTGGCGGGCAACCGCCGTGCCAGCGTGCCGAGAAGACGATCGAACTTGATCATCTAGAGGAAGTAAAAGTCG
>MERGE9669ID
GCTACTACCGATTGGATGGTTTAGTGAGATCCTCGGATTTGTCCCGGCTTGGTGGGCAACCATCGCGCCGGTGTGCGGAGAAGACGATCGAACTTGATCATCTAGAGGAAGTAAAAGTCG
>MERGE9672ID
GCTACTACCGATTGGATGGTTTAGTGAGGACGTTGGACCGGCAGCCGGCGAGGTTTCCGAGCTGGCACGTCGGGAAGACGTTCGAACTTGATCATCTAGAGGGAGTAAAAGTCGTAACAA
>MERGE9680ID
GCTACTACCGATTGGATGGTTTAGTGAGGCCCTCGGATCGGCCCCGCCGGGGTCGGCCCACGGCCCTGGCGGAGCGCTGAGAAGACGGTCGAACTTGACTATCTAGAGGAAGTAAAAGTC
>MERGE9687ID
GCTACTACCGATTGGATGGTTTAGTGAGGCCCTCGGATCGGCCCCGCCGGGGTCGGCCCACGGCCCTGGCGGAGTGCTGAGAAGACGGTCGAACTTGACTATCTAGAGGAAGTAAAAGTC
>MERGE9694ID
GCTACTACCGATTGGATGGTTTAGTGAGGCCTCGGGACCGATATGCCAGGTGGCAACACCGGGTGTGTTGGAAACTTGTCCAAACTTGATCATCTAGAGGAAGTAAAAGTCGTAACAAGG
>MERGE9703ID
GCTACTACCGATTGGATGGTTTAGTGAGGTCCTCGGATCGGCCCCGCCGGAGTCGGTAACGGCCCTGGCGGAGCGCCGAGAAGACGATCAAACTTGACTATCTAGAGGAAGTAAAAGTCG
>MERGE9704ID
GCTACTACCGATTGGATGGTTTAGTGAGGTCCTCGGATCGGCCCCGCCGGAGTCGGTCACGGCCCTGGCGGAGCGCCGAGAAGACGATCAAACTTGACTATCTAGAGGAAGTAAAAGTCG
>MERGE9705ID
GCTACTACCGATTGGATGGTTTAGTGAGGTCCTCGGATCGGCCCCGCCGGAGTCGGTCACGGCCCTGGCGGAGTGCCGAGAAGACGATCAAACTTGACTATCTAGAGGAAGTAAAAGTCG
>MERGE9706ID
GCTACTACCGATTGGATGGTTTAGTGAGGTCCTCGGATCGGCCCCGCCGGGATCGGTCACGGTCCTGGCGGAGCGCCGAGAAGACGATCAAACTTGACTATCTAGAGGAAGTAAAAGTCG
>MERGE9708ID
GCTACTACCGATTGGATGGTTTAGTGAGGTCCTCGGATCGGCCCCGCCGGGGCTCCTCGCGGGCCCTGGCGGAGCGCCGAGAAGACGATCAAACTTGACTATCTAGAGGAAGTAAAAGTC
>MERGE9709ID
GCTACTACCGATTGGATGGTTTAGTGAGGTCCTCGGATCGGCCCCGCCGGGGTCGGTAACGGTCCTGGCGGAGCGCCGAGAAGACGATCAAACTTGACTATCTAGAGGAAGTAAAAGTCG
>MERGE9710ID
GCTACTACCGATTGGATGGTTTAGTGAGGTCCTCGGATCGGCCCCGCCGGGGTCGGTCACGGCCCTGGCGGAGCGCCGAGAAGACGATCAAACTTGACTATCTAGAGGAAGTAAAAGTCG
>MERGE9712ID
GCTACTACCGATTGGATGGTTTAGTGAGGTCCTCGGATCGGCCCCGCCGGGGTCGGTCACGGTCCTGGTGGAGCGCCGAGAAGACGATCAAACTTGACTATCTAGAGGAAGTAAAAGTCG
>MERGE9736ID
GCTACTACCGATTGGATGGTTTAGTGAGGTTATTGGATTGGCGTGGGAGAGGTGGTTAAACATCTTACCGATGCTGAGAAGATAATCAAACTTGGCCATTTAGAGGAAGTAAAAGTCGTA
>MERGE9737ID
GCTACTACCGATTGGATGGTTTAGTGAGGTTTTAGGACTGGGCTCTGATGGCACTTTGGTGCTGTTTTTGCTCGGGAATACACCCAAACTGAACCCTCTAGAGGAAGTAAAAGTCGTAAC
>MERGE9741ID
GCTACTACCGATTGGATGTGTTAGTGAGATTTTCCGACTGGGACAATGGCAGCTTCGGTTGCAGTTGGTCCTGGAAAGATCATCGAACTAATATATCTAGAGGAAGTAAAAGTCGTAACA
>MERGE9746ID
GCTACTACCGATTGGATGTTCTGGTGAGTCTTTCGGATTGCGGCTCTGGTTAGGGCAACTTAACCTTGCTGCGAGAAGTTACGCAAACCCTAACATCTAGAGGAAGTAAAAGTCGTAACA
>MERGE9767ID
GCTACTACCGATTGGGCGTTTTAGTGAGCGCCTCGGATTGGACCCGGAAATGGTTGGCAACAACCGTACCGGTGTGCCGAAAAGACGCGCAAACTTGAACGCCTAGAGGAAGTAAAAGTC
>MERGE9776ID
GCTACTACCGATTGGGCGTTTTAGTGAGCGCCTCGGATTGGACCCGGAAATGGTTGGCAACGACCGTACCGGTGTGCCGAAAAGACGCGCAAACTTGAACGCCTAGAGGAAGTAAAAGTC
>MERGE9777ID
GCTACTACCGATTGGGCGTTTTAGTGAGCGCCTCGGATTGGACCCGGAAATGGTTGGTAACAACCGTACCGGTGTGCCGAAAAGACGCGCAAACTTGAACGCCTAGAGGAAGTAAAAGTC
>MERGE9782ID
GCTACTACCGATTGGGCGTTTTAGTGAGCGCCTCGGATTGGACCTTGAAATGGTTGGCAACAACCGTACCGGTGTGCCGAAAAGACGCGCAAACTTGAACGCCTAGAGGAAGTAAAAGTC
>MERGE9786ID
GCTACTACCGATTGGGTGATTTAGTGAGGCTCTCGGACTGGTTCCGGCGCGGTTTAACCGCTGCGCCGGGTACCGGGAAGACAGCCGAACTTGATCATCTAGAGGAAGTAAAAGTCGTAA
>MERGE9790ID
GCTACTACCGATTGGGTGTACCAGTGAGAGCCTTGGACTGGCGGCCGTTGCCTTCGGGCAAGCGGATTCGACGGAAAGAGGTCCGAACTGGTGCACTTAGAGGAAGTAAAAGTCGTAACA
>MERGE9791ID
GCTACTACCGATTGGGTGTACCAGTGAGAGCCTTGGACTGGCGGCCGTTGCTCACCTTCACGGTAGCAAGCGGACTCGACTGAAAGAGGTCCGAACTGGTGCACTTAGAGGAAGTAAAAG
>MERGE9792ID
GCTACTACCGATTGGGTGTACCAGTGAGAGCCTTGGACTGGCGTCCGTTGTTATTCGCAAGAGTGACAAGCGGGTCCGACGGAAAGAGGTCCGAACTGGTGCACTTAGAGGAAGTAAAAG
>MERGE9793ID
GCTACTACCGATTGGGTGTACCAGTGAGAGCCTTGGACTGGCGTCCGTTGTTGCTCGCAAGAGCTACAAGCGGGTCCGACGGAAAGAGGTCCGAACTGGTGCACTTAGAGGAAGTAAAAG
>MERGE9795ID
GCTACTACCGATTGGGTGTACCAGTGAGATTTTTGGACTGGCGAGCCTTGTGCGCAAGCACGAGTGTGTACGACGGAAAGAGACTCGAACTGGTGCACTTAGAGGAAGTAAAAGTCGTAA
>MERGE9797ID
GCTACTACCGATTGGGTGTTCCAGTGAGAGCCTTGGACTGGCAGAGCCGCCCCTCAAAGGCGGTATCATGACTGAAAGAGGTCCGAACTGGTGCACTTAGAGGAAGTAAAAGTCGTAACA
>MERGE9799ID
GCTACTACCGATTGGTGGTTTTGGTGAGGATTTTGGAGTTTTGACTTTTTCTGATGTTTCGGCGTTGGAATGTTGAGATGAAATTGTTCAAACCGTAATCACTAGAGGAAGTAAAAGTCG
>MERGE9808ID
GCTACTACCGATTGTTACGTTTAGTGAGCACTTGGGATTGGCGTTTAGGAGCCGGCAACGGCACCTGATTGCTGAAAACTTGTGCAAACTTGGCGTAATAGAGGAAGTAAAAGTCATAAC
>MERGE9819ID
GCTACTACCGATTTCGAGTGGTCAGGTGAATCTTTCGGACTGTGGAAAGCCTTGAGTTTTTCGCGGAAAGTCAGGTAAATCTTATCACTTAGAGGAAGTAAAAGTCGTAACAAGGTTTCC
>MERGE9821ID
GCTACTACCGATTTCGAGTGGTCAGGTGAATCTTTTGGACTGTGAACTTCCTTGAGTTGTTCGCGGAAAGTTAGGTAAATCTTATCACTTAGAGGAAGTAAAAGTCGTAACAAGGTTTCC
>MERGE9826ID
GCTACTACCGATTTCGAGTGGTCCGGTGAATCTTTTGGACTGTGTGCCGTCTTGTCGGTGTCGCGGAAAGTCAGGTAAACCTTATCACTTAGAGGAAGTAAAAGTCGTAACAAGGTTTCC
>MERGE9868ID
GCTACTACTGATAGGATGGTTTAGTGAGGCCCTCGGATGGGCCCCGCCAGGTCAGCCCACTACCCTGGCAGAGCGCTGAGAAGACAGGTGAACTTGACTATCTAGAGGAAGTAAAAGTCC
>MERGE9878ID
GCTACTACTGATTGAATGATTTAGTGAGGTCTTCGGACCGGTGCGCGGCGGCGTTCCGACGTCGCCGATGTTGCTGGGAAGATGACCAAACTTGATCATTTAGAGGAAGTAAAAGTCGTA
>MERGE9881ID
GCTACTACTGATTGAATGGTTCAGTGAGATAATCGGATAGGTTACTCGGTAAGCAGCAATGTTTACCAAGCATACATAGAAGACGATCAAACTCAGTCATTTAGAAGAAGTAAAAGTCGT
>MERGE9888ID
GCTACTACTGATTGGACGATTAAGCAAGAACTTCAGAACCTCGCTATCAAAACTTCGGTTGAGATAATGAGTGGAAGAGGATCAAGCTTATTTGTCTAGAGGAAGTAAAAGTCGTAACAA
>MERGE9889ID
GCTACTACTGATTGGACGGATAAGAGAGATATGCTGAGGAACTTTGCTCTTGAATTCGTTCTTGTTGCTTTAGTTAAACCAACGCACTCCAATCCTGTCGATCTAGAGGAAGTAAAAGTC
>MERGE9892ID
GCTACTACTGATTGGATGTTTAAGCGAGACCTTCGGACTCCTGGCACGTGATTTCGGTTGTCGTGCTAAGGCGGAAGTAGATCTAGCTTATGTGTCTAGAGGAAGTAAAAGTCGTAACAA
>MERGE9895ID
GCTACTATCGACGAATGTCTTAGTGAGAGTTTCGGATTCGTTTTGTAACACTGTTTACAGTGATACGAGATGAAAAAGTTGGTCAAACTTGGGCATTTGAAGAAAGTAAAAGTCGTAACA
>MERGE9897ID
GCTACTATCGATTGAACGGTTTAATGAGTTTCAAGGATTCGTTGCTAGGAGCTTGCTCCTAGTGATGGAGAGCGGATGCAAATTTGATCGTTTAGAGAAAGTAAAAGTCGTAACAAGGTT
>MERGE9910ID
GCTACTATCGATTGAGCGGTTCAGTGAGAGCATTGGATCGGTCGCGGCCTGGGGTTCGCGCCCCGGCGTCCGCGTGCCGAGAAGACGTTCGAACTCGATCGCTTGGAGAAAGTAAAAGTC
>MERGE9911ID
GCTACTATCGATTGAGCGGTTCAGTGAGGGCATCGGATCGGTCGCGGCCTGGGCTTCACGGCCTGGCGCTCGCGCGCCGAGAAGACGCTCGAACTCGATCGCTTGGAGAAAGTAAAAGTC
>MERGE9912ID
GCTACTATCGATTGAGCGGTTCAGTGAGGGCATCGGATCGGTCGCGGCCTGGGGTTCGCGCCCCGTGCCCGCGCGCCGAGAAGACGCTCGAACTCGATCGCTTGGAGAAAGTAAAAGTCG
>MERGE9914ID
GCTACTATCGATTGAGCGGTTCAGTGAGGGCCTCGGATTGGTCTCGGTCTGGCGTGCAAGCGCCGGCACCGTTGGCCGAGAAGACGCTCGAACTCGATCGCTTGGAGAAAGTAAAAGTCG
>MERGE9920ID
GCTACTATCGATTGGAGTATTTAGTGAGGTCTACGGACTGGAATTCTTTTGGAGACTTGTGCTCCATGGAGATCCGGAAAGTAGCACGAACTTGATGCTCTAGAGAAAGTAAAAGTCGTA
>MERGE9922ID
GCTACTATCGATTGGAGTATTTAGTGAGGTCTACGGACTGGGACCCTTTGGGAGATTTTATATTTCCCTTAGAGATCCGGAAAGTAGCACGAACTTGATGCTCTAGAGAAAGTAAAAGTC
>MERGE9923ID
GCTACTATCGATTGGAGTATTTAGTGAGGTCTACGGACTGGTTTCATACTGGAGATTTTATCTGCTTTATAAGCCGGGAAGTAGCACGAACTTGATGCTCTAGAGAAAGTAAAAGTCGTA
>MERGE9949ID
GCTACTTCCGATTTCGAGTGGTCCGGTGAGCCTTTCGGACCGAGAGCAGCCCCGTGCTGCGCTTGGGAAGTCAAGCAAACCACATCACTTAGAGGAAGTAAAAGTCGTAACAAGGTTTCC
>MERGE9951ID
GCTACTTTTGACGAATGTTTTAGTGAGGCCTTTGGATTGCACTTTCTTTGTTGTTTACAACTTTGAAGGCGCGAAAAATTGGTCAAACTTGAGCATTTGAAGAAAGTAAAAGTCGTAACA
>MERGE9952ID
GCTAGAACCGATTGAATGGTTTAGTGAGGCCTCCGGATTGCGACAGCTTGGGGTTTACTCCGCGCTGTTGTGAAAAGTTGGACAAACTTGGTCATTTAGAGGATCTAAAAGTCGTAACAA
>MERGE9954ID
GCTAGAACCGATTGAATGGTTTAGTGAGGTCTCCGGACTGTGCCTTTTGGAGTGTTTACATTCCTTCGGGCGCGGAAAGTTGAACAAACTTGGTCATTTAGAGGATCTAAAAGTCGTAAC
>MERGE9960ID
GCTAGTACCGATTGAATGGCTTAGTGAGACCTCCGGATTAGCGGATCATTGGTGGCAACACCAGCGATCTGCCGAGAAGTTGGTCAAACTTGGTCATTTAGAGGAACTAAAAGTCGTAAC
>MERGE9966ID
GCTAGTACCGATTGAATGGCTTAGTGAGACCTCCGGATTAGCGGTTCCTTGGTGGCAACACCATAAAACTGCCGAAAAGCTGGTCAAACTTGGTCATTTAGAGGAACTAAAAGTCGTAAC
>MERGE9968ID
GCTAGTACCGATTGAATGGCTTAGTGAGACCTCCGGATTAGCGGTTCTTTGGTGGCAACACTATTGAGCTGCCGAGAAGTTGGTCAAACTTGGTCATTTAGAGGAACTAAAAGTCGTAAC
>MERGE9975ID
GCTAGTACCGATTGAATGGCTTAGTGAGACCTCCGGATTGGCGGTTTATTGGTGGCAACACCTCTTTACTGCCGAGAAGCTGGTCAAACTTGGTCATTTAGAGGAACTAAAAGTCGTAAC
>MERGE9977ID
GCTAGTACCGATTGAATGGCTTAGTGAGGCCTCAGGATCTGCTTAGAGAAGGGGGCAACTCCATCTCAGAGCGGAGAATTTGGACAAACTTGGTCATTTAGAGGAACTAAAAGTCGTAAC
>MERGE9978ID
GCTAGTACCGATTGAATGGCTTAGTGAGGCCTCAGGATTTGCTTAGAGAAGGGGGCAACTCCATCTCAGAGCGAAGAATCTGGTCAAACTTGGTCATTTAGAGGAACTAAAAGTCGTAAC
>MERGE9979ID
GCTAGTACCGATTGAATGGTCCGGTGAGGATTCAGGATGGCAGAGCTTTAGCTTGCCCGAAAGGGTAAGCGGGTTCAGCCAGAATCTGTTCAAACCGTGCCATTTAGAGGAACTAAAAGT
>MERGE9983ID
GCTATCTGTGATGAGGATTTGGTAGAGCTCTCCGGAGATTGGATTAGGGGGCAACCTCTCTTCTGTCGAAGTTGAGCAATACTTGGTCCTTAGAAGAGATAGAAGTCGTAACAAGGTTCC
>MERGE9984ID
GCTATGACCGATTGAATGGTTTAGTGAGTCCTCGGGATCAGCCTGTTGTAACTTGGCAACAAGTGACTTTAGGCAGAGAACTTGGTCAAACTTGATCATTTAGAGGACGTAAAAGTCGTA
>MERGE9988ID
GCTATTACCGACGAATTATTTAGTGAGATCTCTGGAGGTGAACACGACGGTATTTCGGTACTGTTGTTGATTTGCCAAAGTTGATCAAACTTGATGATTTGGAGGAAATAAAAGTCGTAA
>MERGE10000ID
GCTATTACCGATGAGTGATCTAGTGAGCTACACGGACTGGTGACTTTTTGATATGATTTATTTCATGTTATTGTCGTCGGGAAGTGGCGCAAACTCGATCATTTAGAGGAAATAAAAGTC
>MERGE10005ID
GCTATTACCGATTGAATGTCTTAGTGAGGACTTCGGATTGGCTGTTGATTTGGCTTTAGGGTCGAGCCGACGTGCCGAAAAGATGCCCGAACTTGGTCATTTAGAGGAAATAAAAGTCGT
>MERGE10022ID
GCTCCAACCGATAGCAGGATCCGGTGAGATCTCGGGATGGCGGGTACACCCACGCGGGCAACTGTGTGGGTCGCACGCCAGAACTTGCTCGAACCTTATCTTGTAGAGGATGGAGAAGTC
>MERGE10023ID
GCTCCAACCGATGTAGGATCCGGTGAAATCTCGGGATGGCGCGCACTGCCGACATGGGCAACTGTGGAGGCGGCATGCCAGAACCTGCTTGAACCTTATTCTGTAGAGGATGGAGAAGTC
>MERGE10024ID
GCTCCAACCGATGTAGGATCCGGTGAAATCTCGGGATGGCGCGCATGCTGGCACGGGCAACTGTGCTGGCCGCATGCCAGAACTTGCTTGAACCTTATTCTGTAGAGGATGGAGAAGTCG
>MERGE10025ID
GCTCCAACCGATGTAGGATCCGGTGAAATCTCGGGATGGCGGGTCAATCCGCATGGGCAACTGTGCGGCTAACCTGCCAGAACCTGCTTGAACCTTATCTTGTAGAGGATGGAGAAGTCG
>MERGE10062ID
GCTCCATCCGATTGAGTGAGCCGGTGAATAATTCGGACCGCGACATTCTCGGTTCGCCGAGTTTCGTTGTCGGAAAGTCTAGTGAACCTTATCACTTAGAGGAAGGAGAAGTCGTAACAA
>MERGE10109ID
GCTCCCACCGATTGAGTGATCCGGTGAATAATTCGGACTGCAGCAGTGTTCAGTTCCTGAACGTTGCAGCGGAAAGTTTAGTGAACCTTATCACTTAGAGGAAGGAGAAGTCGTAACAAG
>MERGE10110ID
GCTCCCACCGATTGAGTGATCCGGTGAATAATTCGGACTGCAGCAGTGTTCAGTTCCTGAACGTTGCAGTGGAAAGTTTAGTGAACCTTATCACTTAGAGGAAGGAGAAGTCGTAACAAG
>MERGE10128ID
GCTCCCACTGATTGGAAGGTCCGGTGAAGATTCTGGAGGCGAGTACGCGTTTGGTTTCCATTCGCGTTTTTCGTTGAAATTTTCTGAACCTTATTTTCTAGAGGATGGAGAAGTCGTAAC
>MERGE10138ID
GCTCCGACCGATTGAAAGTCAGTTAGAAGCTTGGGGAGGGAGAGTTGACGAGTTGGTTCTTCCGCTCTTGGTTTCCCGAACCACGTTCATAACTTGCTTTTAGAGGATGGAGAAGTCGTA
>MERGE10146ID
GCTCCGACCGATTGAAAGTCAGTTAGAAGCTTGGGGAGGGAGGTTGACGAGTTGGTTCTTCCGCTCTTGGTTTCCCGAACCACGTTCATAACTTGCTTTTAGAGGATGGAGAAGTCGTAA
>MERGE10150ID
GCTCCGACCGATTGAAAGTCAGTTAGAAGCTTGGGGAGGGAGGTTTACGAGTTGGTTCTTCCGCTCTTGGTTTCCCGAACCACGTTCATAACTTGCTTTTAGAGGATGGAGAAGTCGTAA
>MERGE10208ID
GCTCCTACAGATTGAATGCATCGGTGAAAACTCGGGAGGGTTTGGGTTTAGTAGCAATACTAGATTTGAGTCTAAACTTGTTTAAATCATTTCATTTAGATGAAGGAGAAGTCGTAACAA
>MERGE10244ID
GCTCCTACAGATTGAGCAGTCCGGTGAATACTTCGGACCGTCTGCTTAGATGGTTCGCCATCTTTGTGAATGGAAAGTCGAGTGAACCTTACTGCTTAGATGAAGGAGAAGTCGTAACAA
>MERGE10269ID
GCTCCTACAGATTGAGCAGTCCGGTGAATATTTCGGACCGTTTGCTTAGGTGGTTCGCCACCTTTGCAGATGGAAAGTCAAGTGAACCTTACTGCTTAGATGAAGGAGAAGTCGTAACAA
>MERGE10279ID
GCTCCTACCAATGGAACGAAAAGGTGAATCTAAAGGAATTTATTAGTTAAGCTATTATCTTTTTAATAACTATAAACTAAGAATGAATTTATTTAAACCCTTTCGTTTGTAGGAAGGAGA
>MERGE10280ID
GCTCCTACCAATGGAATGAAAAGGTGAATTTAAAGGAATGTTTTATAATGATTTTTTTTTAAATTTTTTATAAGGATGAATTTATTTAAACCTTTTTGTTTGTAGGAAGGAGAAGTCGTA
>MERGE10305ID
GCTCCTACCAATTGAATGTTCCGGTGAACACTCCGGAGTCGTGGACTTGATTGGGGCAACTCATTCTTGACCAATTGCGAAGTTGTGTAAACCTTAACATTTAGAGGAAGGAGAAGTCGT
>MERGE10312ID
GCTCCTACCAATTGAGGCAAACGGTGAAAAGATCGGAGATAACTTTCGTAGGGGGTCAAAGCCCTTGGAAGACTTTGAAGTTCTTTAAATCTCTTGTCTTAGAGGAAGGAGAAGTCGTAA
>MERGE10319ID
GCTCCTACCAATTGGTATAAACGGTGAAAAGTTCGGAGATAACTTTCGTTCAGGGTCAAACCTGATGTGAGATTTTGAAGTTCTTTAAATCTTTTGTACTAGAGGAAGGAGAAGTCGTAA
>MERGE10322ID
GCTCCTACCAATTTCGAGCGGCTCGGTGAACCTTTCTTCTCTCGACTGCATGGCAACATGCGACGCACGAAGAATTGTAAACCTGGTCGCTTAGAGGAAGGAGAAGTCGTAACAAGGTTT
>MERGE10346ID
GCTCCTACCGACGGAACGATCCGGTGAAAACTTTGGATTGGAGGGTGATGTTGCTTCGCAACGCCGCCTCTCAAGAAATTGTTTAAACCTTATCGTTTGGAGGAAGGAGAAGTCGTAACA
>MERGE10405ID
GCTCCTACCGATAAATTGATTCGGTGAATGATTCGGACTGCAGCAATGTTTGGATCCCGAACGTTGCAGCGGAAAGTTTACTGAACCTCATCACTTAGAGGAAGGAGAAGTCGTAACAAG
>MERGE10415ID
GCTCCTACCGATCGAATGATCCGGCGAGTTCTTCGGATTGTGGCTATGGCTCCCTTGTGGAGTTCGGCGCTGCGAGAAGTTGTGCGAGCCTAATTATTTAGAGGAAGGAGAAGTCGTAAC
>MERGE10418ID
GCTCCTACCGATCGAATGATCCGGTGAATTGTTCGGACCGTGGTGACGGCGCTGGTTCGCCAGTGCTGCTGCTGTGGGAAGTTCTGTAAACCTTACCATTTAGAGGAAGGAGAAGTCGTA
>MERGE10419ID
GCTCCTACCGATCGAATGATCCGGTGAGAATTCGAGATTCAACTGCCGTTTGTGCGGTGCTCCGGTGCCGCACTGGTCCGATGGAGAACCTATTCAAATCTTATCATTTAGAGGAAGGAG
>MERGE10435ID
GCTCCTACCGATCGAATGGTCCGGTGAAGCGTTCGGACTATGACTCTCTGACGGTTCGCCGTCTAAGTGTCGTGGGAAGTTCGTTGAACCTTATCATTTAGAGGAAGGAGAAGTCGTAAC
>MERGE10442ID
GCTCCTACCGATCGAATGGTCCGGTGAGAACTCGGGATTACCGAACTTTTGATGGAGCAATCCATCTTGTTTGGGAAGAACTTGTTCAAATCTTATCATTTAGAGGAAGGAGAAGTCGTA
>MERGE10443ID
GCTCCTACCGATCGAATGGTCCGGTGAGAACTCGGGATTTTCAGAAATTCTTTCGGGCAACCGATCTTTTTGAGAAGAACTTGTTCAAATCTTATCATTTAGAGGAAGGAGAAGTCGTAA
>MERGE10461ID
GCTCCTACCGATCGAGTGATCCGGTGAATAATTCGGACTGCAGCAGTGTTCAGTTCCTGAACGTTGCAGCGGAAAGTTTAGTGAACCTTATCACTTAGAGGAAGGAGAAGTCGTAACAAG
>MERGE10474ID
GCTCCTACCGATGAATAGTCCGGTGAAATTTTAGGAGAGTCAAAAAAAAGGTCTTGATCTTTTTTTTAATTACAAATTTAATTAAACCTTATTATTTAGAGGAAGGAGAAGTCGTAACAA
>MERGE10475ID
GCTCCTACCGATGAATGATCAGGTGAAATCGACGGACTGCTTCTCCGAAACTTAACGGTGGGTGAGCTTTAGCGGGAAGCCGATTAAACCTCATTATTTAGAGGAAGGAAAAGTCGTAAC
>MERGE10476ID
GCTCCTACCGATGAATGGTCCGATGAGGACTCGGGACTGCAGCGCAATTGCTTGGGGCAACTCGAGTAGCGCATGTTGGAAACCTGTTCAAATCTTATCATTTAGAGGAAGGAGAAGTCG
>MERGE10477ID
GCTCCTACCGATGAATGGTCCGGTGAAATCTCGGGATTTTAAACAATAAATTTATTTGTTGTGTAAAAAAACTTGCTTAAACCTTGCCATTTAGAGGAAGGAGAAGTCGTAACAAGGTAT
>MERGE10483ID
GCTCCTACCGATGAATGGTCCGGTGAGCATTTAGGATTGGAGGCATATACCTTGCTGACTTCGGTTGGTGGGTTTGTTTCCGAGAATTTGTGCAAACCTTGTCATTTAGAGGAAGGAGAA
>MERGE10484ID
GCTCCTACCGATGAATGGTCCGGTGAGGACTTAGGATGGCCGCAGATTTTGGTGTTAAAGCCATTCTGTTGTTTTGCCAGAATTCGTTCAAACCTTATCATTTAAAGGAAGGAGAAGTCG
>MERGE10485ID
GCTCCTACCGATGAATGGTCCGGTGAGGATTCGGGATGACCTTTGATTTTGATCTAATCATTTCACTGTTAGTCAGAACTTATTCAAACCTTATCATTTAAAGGAAGGAGAAGTCGTAAC
>MERGE10487ID
GCTCCTACCGATGAATGGTCCGGTGAGGATTTAGGAGGAACGCAGATACTGGTGTTAAAGCCATTCTGTTGGTCCAAATTCATTCAAACCTTATCATTTAAAGGAAGGAGAAGTCGTAAC
>MERGE10488ID
GCTCCTACCGATGAATGGTCCGGTGAGGATTTAGGAGGAACGTAGATACTGGTGTTAAAGCCATTCTATTGGTCCAAATTCATTCAAACCTTATCATTTAAAGGAAGGAGAAGTCGTAAC
>MERGE10489ID
GCTCCTACCGATGAATGGTCCGGTGAGGATTTAGGAGGACCGCAGATCTTGGTGTAAAAGCCATTCTGTTGTTTTGTCCGAATTCATTCAAACCTTATCATTTAAAGGAAGGAGAAGTCG
>MERGE10490ID
GCTCCTACCGATGAATGGTCCGGTGAGGATTTAGGAGGACCGCAGATTTTGGTGTAAAAGCCATTCTGTTGTTTGTCCAAATTCATTCAAACCTTATCATTTAAAGGAAGGAGAAGTCGT
>MERGE10492ID
GCTCCTACCGATGAATGGTCCGGTGAGGTTTTTGGATTAGCACTCTGTAGTTGGCAACAACTCGTTGTGCCGAAAAGATACCCTAACCTTATCATTTAGAGGAAGGAGAAGTCGTAACAA
>MERGE10497ID
GCTCCTACCGATGAGCAATCCGGTGAATAATTCGGACCGAGAAAGTTTACGGTTCGCCGTATGCTTTTTTGGAAAGTTCTGTGAACCTTATTGCTTAGAGGAAGGAGAAGTCGTAACAAG
>MERGE10498ID
GCTCCTACCGATGAGCAATCCGGTGAATAATTTGGACTGGCTAATCTTGGGGTTCGCTCCTTGATCGGCTGGAAAATCTAGTGAACCTTATTGCTTAGAGGAAGGAGAAGTCGTAACAAG
>MERGE10501ID
GCTCCTACCGATGAGCAATCCGGTGAATACTTCGGACCGGAGGATTTCTGGGTTCGCCTAGTTTTCTTCTGGAAAGTCGAGTGAACCTTATTGCTTAGAGGAAGGAGAAGTCGTAACAAG
>MERGE10502ID
GCTCCTACCGATGAGCAATCCGGTGAATACTTCGGACCGGAGGATTTCTGGGTTCGCCTAGTTTTTTTCTGGAAAGTCGAGTGAACCTTATTGCTTAGAGGAAGGAGAAGTCGTAACAAG
>MERGE10504ID
GCTCCTACCGATGAGCAATCCGGTGAATATTTCGGACCGAGACCTGATGGGGCAACCTTTTCAGGATTCGGAAAGTCAAGTTAACCTTATTGCTTAGAGGAAGGAGAAGTCGTAACAAGG
>MERGE10507ID
GCTCCTACCGATGAGCAATCCGGTGAATATTTCGGACCGTGGAGGTTTCTGGTTCGCCAGGCTCTTCTATGGAAAGTCAAGTGAACCTTATTGCTTAGAGGAAGGAGAAGTCGTAACAAG
>MERGE10516ID
GCTCCTACCGATGAGCAATCCGGTGAGCTATTTGGAGCGTGAGAGTTTTTGGTTCGCCAAATTCTTTTATGCGAAATTTCGCAAACCTTATTGCTTAGAGGAAGGAGAAGTCGTAACAAG
>MERGE10522ID
GCTCCTACCGATGGAACGATCCGGTGAAAACTCTGGATTGGCGGCTCGTGTTGCTTTGCTAACACTTTCTGCCGAGAAATTGTTTGAATCTTATCGTTTAGAGGAAGGAGAAGTCGTAAC
>MERGE10523ID
GCTCCTACCGATGGAAGGTTTAGGTGAGTTTTTCGGAGTCTTCCTCGGCATCTGGTTCGCCAGACGCCGGGGAGGGCGAAGACACGCAAACCTCAACCTTTAGAGGAAGGAGAAGTCGTA
>MERGE10525ID
GCTCCTACCGATGGAAGGTTTAGGTGAGTTTTTCGGAGTTTTCTCCGGCATCTGGTTCGCCAGACGCCGGGGAGGGCGAAGACACGCAAACCTCAACCTTTAGAGGAAGGAGAAGTCGTA
>MERGE10527ID
GCTCCTACCGATGGAAGGTTTAGGTGAGTTTTTCGGAGTTTTCTCCGGTATCTGGTTCGCCAGACGCCGGGGAGGGCGAAGACACGCAAACCTCAACCTTTAGAGGAAGGAGAAGTCGTA
>MERGE10531ID
GCTCCTACCGATGGAATGATCCGGTGAAAACTCTGGATTGGAGGTTTGTTTTGCTTTGCAACGCATTCTTTCGAGAAATTATTTAAACCTTATCATTTAGAGGAAGGAGAAGTCGTAACA
>MERGE10532ID
GCTCCTACCGATGGAATGATCCGGTGAAAACTCTGGATTGGAGGTTTGTTTTGCTTTGCAACGCATTCTTTCGAGAAATTGTTTAAACCTCCTCATTTAGAGGAAGGAGAAGTCGTAACA
>MERGE10535ID
GCTCCTACCGATGGAATGATCCGGTGAAAACTCTGGATTGGAGGTTTGTTTTGCTTTGCAACGCATTCTTTCGAGAAATTGTTTAAACCTTATCATTTAGAGGAAGGAGAAGTCGTAACA
>MERGE10537ID
GCTCCTACCGATGGAATGATCCGGTGAAAACTCTGGATTGGAGGTTTGTTTTGCTTTGCAACGCGTTCTTTCGAGAAATTGTTTAAACCTTATCATTTAGAGGAAGGAGAAGTCGTAACA
>MERGE10541ID
GCTCCTACCGATGGAATGATCCGGTGAAAACTTTGGATTGGAGGTTCGAGTTGCTTCGCAACGCGTTCTTTCGAGAAATTGTTTGAACCTTATCATTTAGAGGAAGGAGAAGTCGTAACA
>MERGE10549ID
GCTCCTACCGATGGAATGTGTTGGCGAGTTCTTCAGAGCGCGTTGATTTGAGCAATCGAGTCGTATGCGTGAAGTTGTGCGAGCTGCCGCGTTTAGAGGAAGGAGAAGTCGTAACAAGGT
>MERGE10553ID
GCTCCTACCGATGGATGGTCAGGTGAGCTCCGCGGACGGAAACTCGTGATGCCGAAAGGTTGATGAGCATTCTGGAAGTGGAGCAAACCTTATTATCTAGAGGAAGGAAAAGTCGTAACA
>MERGE10554ID
GCTCCTACCGATGGATGGTCAGGTGAGTTCCGCGGACGGAAACTTATGAAACCGAGAGGTGGATGAGCCTTCTGGAAGTGGAGCAAACCTTATTATCTAGAGGAAGGAAAAGTCGTAACA
>MERGE10589ID
GCTCCTACCGATTAAGTGATCCGGTGAATAATTCGGACTGCAGCAGTGTTCAGTTCCTGAACGTTGCAGCGGAAAGTTTAGTGAACCTTATCACTTAGAGGAAGGAGAAGTCGTAACAAG
>MERGE10600ID
GCTCCTACCGATTAATGGTCCGGTGAAGCGTTCGGACCGCTTCCTTTGGACGGGCAACCGTCTGTTGGTCGTGGGAAGTTCGTTAAACCTTATCATTTAGAGGAAGGAGAAGTCGTAACA
>MERGE10619ID
GCTCCTACCGATTCAGGCAAACCGGTGAATAATTCGGACCGATAGGCGTAACGGTTCGCCGCTGCGCTTGTTGGAAAGTCTAGTGAACCTTTTTGCTTAGAGGAAGGAGAAGTCGTAACA
>MERGE10625ID
GCTCCTACCGATTCGAGTGGTCCGGTGAATCTTTCGGACTGCGCGCGGCTTCGTGCCGTGTCGCGGAAAGTCAGGTAAACCTTATCACTTAGAGGAAGGAGAAGTCGTAACAAGGTTTCC
>MERGE10628ID
GCTCCTACCGATTGAAACATACGGTGAAAATCTCGGAGAAGAGTGTTCTTAGTGTAAAGTTCGCTTTACATTTCCATTTTTCAAAGTTATTTAAATCTCATGTTTTAGAGGAAGGAGAAG
>MERGE10629ID
GCTCCTACCGATTGAAACATACGGTGAAAATCTCGGAGAGAAAAGTTCTTGGTGCAAAGTTCGCTTGGCATCACCTTTTGATTCAAAGTTATTTAAATCTCATGTTTTAGAGGAAGGAGA
>MERGE10630ID
GCTCCTACCGATTGAAACATACGGTGAAAATCTCGGAGAGAGAAGTTCTTGGTGCTGAGTTCGCTTAGTATCTCCTTTTTTCAAAGTTATTTAAATCTCATGTTTTAGAGGAAGGAGAAG
>MERGE10653ID
GCTCCTACCGATTGAACAATCCGGTAAGTATTTCGGACAGTCGTATAGTTTGGTTCGCCATGCTATTTGCACTGGAAGTCAAGCAAACCTTATTGTTTAGAGGAAGGAGAAGTCGTAACA
>MERGE10656ID
GCTCCTACCGATTGAACAATCCGGTAAGTATTTCGGACAGTCGTGTAGTTTGGTTCGCCATGCTACTTGCACTGGAAGTCAAGCAAACCTTATTGTTTAGAGGAAGGAGAAGTCGTAACA
>MERGE10661ID
GCTCCTACCGATTGAACAATCCGGTGAATAATTCGGATCGTCGTGCAGTTGGGTTCGCCTTGCTGCTTGTACGAGAGGTCTAGTGAACCTTATTGTTTAGAGGAAGGAGAAGTCGTAACA
>MERGE10663ID
GCTCCTACCGATTGAACAATCCGGTGAATATTTCCGAAAGTCGTGCAGGGTGGTTCGCCATTCTGCTTGTACTCGACGTCAAGTGAACCTTATTGTTTAGAGGAAGGAGAAGTCGTAACA
>MERGE10666ID
GCTCCTACCGATTGAACAATCCGGTGAATATTTCGGACAGTCGAGCTTAGTGGTTCGCCATTTCGCTTGTACTGGAAGTCAAGTGAACCTTATTGTTTAGAGGAAGGAGAAGTCGTAACA
>MERGE10667ID
GCTCCTACCGATTGAACAATCCGGTGAATATTTCGGACAGTCGTACAGGGTGGTTCGCCATTCTGTTTGTACTGGAAGTCAAGTGAACCTTATTGTTTAGAGGAAGGAGAAGTCGTAACA
>MERGE10669ID
GCTCCTACCGATTGAACAATCCGGTGAATATTTCGGACAGTCGTGTAATGGTGGTTCGCCATCTTACTTGTACTGGAAGTCAAGTGAACCTTATTGTTTAGAGGAAGGAGAAGTCGTAAC
>MERGE10670ID
GCTCCTACCGATTGAACAATCCGGTGAATATTTCGGACAGTCGTGTAGTGTGGTTCGCCATATTACTTGTACTGGAAGTCAAGTGAACCTTATTGTTTAGAGGAAGGAGAAGTCGTAACA
>MERGE10671ID
GCTCCTACCGATTGAACAATCCGGTGAATATTTCGGACAGTCGTGTATGGTGGTTCGCCATCTTACTTGTACTGGAAGTCAAGTGAACCTTATTGTTTAGAGGAAGGAGAAGTCGTAACA
>MERGE10674ID
GCTCCTACCGATTGAACAATCCGGTGAATATTTCGGACCGGCATCCGTCGGGGCAACTCGTTCGGAAGCTGGAAAGTCAAGTTAACCTTATTGTTTAGAGGAAGGAGAAGTCGTAACAAG
>MERGE10679ID
GCTCCTACCGATTGAACAATCCGGTGAATATTTCGGACCGTCGTGTGGGGTGGTTCGCCACTTCACTTGTACGGGAAGTCAAGTGAACCTTATTGTTTAGAGGAAGGAGAAGTCGTAACA
>MERGE10682ID
GCTCCTACCGATTGAACAATCCGGTGAATATTTCGGATCGTCGGATTACTTGGTTCGCCAGGTTTTCTGTACGAGAAGTCAAGTGAACCTTATTGTTTAGAGGAAGGAGAAGTCGTAACA
>MERGE10684ID
GCTCCTACCGATTGAACAATCCGGTGAATATTTCGGATCGTCGTGCATTCTGGTTTCCAGGGTGCTTGTACGAGAAGTCAAGTGAACCTTATTGTTTAGAGGAAGGAGAAGTCGTAACAA
>MERGE10685ID
GCTCCTACCGATTGAACAATCCGGTGAATATTTTGGACAGTCGTGCAGTGTGGTTCGCCATGTTGCTTGTACTGGAAATCAAGTGAACCTTATTGTTTAGAGGAAGGAGAAGTCGTAACA
>MERGE10690ID
GCTCCTACCGATTGAACGATCCGGTGAAAACTCAGGACTGACGATCTCTATCCGTAGCAATACGGTCGAGATTTCGGGAATTTGTTTGAACCTTATCGTTTAGAGGAAGGAGAAGTCGTA
>MERGE10691ID
GCTCCTACCGATTGAACGATCCGGTGAAAACTCAGGACTGAGGTTACTCCGAAAGCTTGTCTTGACTTGTAACCTCGGGAATTTGTTTGAACCTTATCGTTTAGAGGAAGGAGAAGTCGT
>MERGE10692ID
GCTCCTACCGATTGAACGATCCGGTGAAAACTCAGGACTGAGGTTACTCCGAAAGCTTGTCTTGAGGTGGAACCTCGGGAATTTGTTTGAACCTTATCGTTTAGAGGAAGGAGAAGTCGT
>MERGE10693ID
GCTCCTACCGATTGAACGATCCGGTGAAAACTCAGGACTGAGGTTCCTCCGAAAGCTTGTCTTGAGGTGAAATTTCGGGAATTTGTTTGAACCTTATCGTTTAGAGGAAGGAGAAGTCGT
>MERGE10694ID
GCTCCTACCGATTGAACGATCCGGTGAATATTTTGGATCGGACTGTATCGGGGCAACCCGTTTACAGACCGAGAAATTAAGTGAACCTTATCGTTTAGAGGAAGGAGAAGTCGTAACAAG
>MERGE10696ID
GCTCCTACCGATTGAACGATCCGGTGAGGCATTTTGATTAAGGCAACGCAGCTGGTTCGCCAGCAGCGATGCCTCGAGAAGTCTTCCAAACCTTATCGTTTAGAGGAAGGAGAAGTCGTA
>MERGE10705ID
GCTCCTACCGATTGAACGCTCCGGTGAATATTTTGGACCGAAGCTTTTTGGGGAAACTCAATTAGTTTTGGAAAATCAAGTTAACCTTAGCGTTTAGAGGAAGGAGAAGTCGTAACAAGG
>MERGE10725ID
GCTCCTACCGATTGAACGTCTTGGTGAAATATCGGGAAGAGGTGTGCTGGCTTCGCAAGAAGTTGGTGCGTCTCTGAACTTTCTTAAATCTGGCCGTTTAGAGGAAGGAGAAGTCGTAAC
>MERGE10727ID
GCTCCTACCGATTGAACGTGCTGGTGAAGAGTTAGGACTGGCGCGTTGGCTAGGTCTTCCTGGCCGGCGCACCGGGAATTTCTTTGAACCCTCCCGTTTAGAGGAAGGAGAAGTCGTAAC
>MERGE10730ID
GCTCCTACCGATTGAACGTGCTGGTGAAGAGTTCGGATTGGAAGCTTGGCTAGGTTTCCTAGCTCTGCCTCCGAGAAGTTCTTTAAACCCTCCCGTTTAGAGGAAGGAGAAGTCGTAACA
>MERGE10731ID
GCTCCTACCGATTGAACGTGCTGGTGAAGCGTTAGGACTGGAACCCCGAACAGGTCTCCTGCTCGCCGTTTCGGGAATTTCGTTGAACCCTCCCGTTTAGAGGAAGGAGAAGTCGTAACA
>MERGE10732ID
GCTCCTACCGATTGAACGTGCTGGTGAAGCGTTAGGACTGGAACTCCGAACAGGTCTCCTGCTCGCCGTTTCGGGAATTTCGTTGAACCCTCCCGTTTAGAGGAAGGAGAAGTCGTAACA
>MERGE10733ID
GCTCCTACCGATTGAACGTGCTGGTGAAGCGTTAGGACTGGAACTCCGGGCAGGTCTCCTGCCCGTTGCTTCGGGAATTTCGTTGAACCCTCCCGTTTAGAGGAAGGAGAAGTCGTAACA
>MERGE10734ID
GCTCCTACCGATTGAACGTGCTGGTGAAGCGTTAGGACTGGAACTCCTAGCAGGCCTCCTGCTCGCCGTTTCGGGAATTTCGTTGAACCCTCCCGTTTAGAGGAAGGAGAAGTCGTAACA
>MERGE10735ID
GCTCCTACCGATTGAACGTGCTGGTGAAGCGTTAGGACTGGAACTCCTAGCAGGTCTCCTGCTCGCCGTTTCGGGAATTTCGTTGAACCCTCCCGTTTAGAGGAAGGAGAAGTCGTAACA
>MERGE10736ID
GCTCCTACCGATTGAACGTGCTGGTGAAGCGTTAGGACTGGAACTCCTAGCAGGTCTCCTGCTCGCTGTTTCGGGAATTTCGTTGAACCCTCCCGTTTAGAGGAAGGAGAAGTCGTAACA
>MERGE10738ID
GCTCCTACCGATTGAACGTGCTGGTGAAGCGTTAGGACTGGAACTTCGCGCAGGTCCCCTGCCCGTCGTTTCGGGAATTTCGTTGAACCCTCCCGTTTAGAGGAAGGAGAAGTCGTAACA
>MERGE10740ID
GCTCCTACCGATTGAACGTGCTGGTGAAGCGTTAGGACTGGAACTTCGGGCAGGTCTCCTGCTCATTGTTTCGGGAATTTCGTTGAACCCTCCCGTTTAGAGGAAGGAGAAGTCGTAACA
>MERGE10742ID
GCTCCTACCGATTGAACGTGCTGGTGAAGCGTTAGGACTGGAACTTCGGGCCGGTTTCCCTGCCCATCGTTTCGGGAATTTCGTTGAACCCTCCCGTTTAGAGGAAGGAGAAGTCGTAAC
>MERGE10747ID
GCTCCTACCGATTGAACGTGCTGGTGAAGCGTTAGGACTGGAACTTTGGGCCGGTCTCCTGCTCATTGTTTCGGGAATTTCGTTGAACCCTCCCGTTTAGAGGAAGGAGAAGTCGTAACA
>MERGE10752ID
GCTCCTACCGATTGAACGTGCTGGTGAAGCGTTAGGACTGGAACTTTGGGCCGGTTTCCCTGCCCATCGTTTCGGGAATTTCGTTGAACCCTCCCGTTTAGAGGAAGGAGAAGTCGTAAC
>MERGE10753ID
GCTCCTACCGATTGAACGTGCTGGTGAAGCGTTAGGACTGGAACTTTGGGCCGGTTTCCTGCCCATCGTTTCGGGAATTTCGTTGAACCCTCCCGTTTAGAGGAAGGAGAAGTCGTAACA
>MERGE10755ID
GCTCCTACCGATTGAACGTGCTGGTGAAGCGTTAGGACTGGACTGCTGATTAGGTCTCCTAGTCGGTAGTTCGGGAATTTCGTTGAACCCTCCCGTTTAGAGGAAGGAGAAGTCGTAACA
>MERGE10756ID
GCTCCTACCGATTGAACGTGCTGGTGAAGCGTTAGGACTGGACTGTTGATTAGGTCTCCTAGTCGGCAGTTCGGGAATTTCGTTGAACCCTCCCGTTTAGAGGAAGGAGAAGTCGTAACA
>MERGE10758ID
GCTCCTACCGATTGAACGTGCTGGTGAAGCGTTAGGACTGGATTGTTGCCTAGGTCTCCTAGGCTTCACTCCGGGAATTTCGTTGAACCCTCCCGTTTAGAGGAAGGAGAAGTCGTAACA
>MERGE10760ID
GCTCCTACCGATTGAACGTGCTGGTGAAGTGTTAGGACTGGAGGGCTATCTAGGTCTCCTAGATTTCACTCCGGGAATTTCATTGAACCCTCCCGTTTAGAGGAAGGAGAAGTCGTAACA
>MERGE10762ID
GCTCCTACCGATTGAACGTTCCGATGAATACCATGGATTGAGAGTATGAATGGGTTCGCCTATTTCTGCTACTCGAGAAGTGGAGTAAATCTTAGCGCTTAGAGGAAGGAGAAGTCGTAA
>MERGE10767ID
GCTCCTACCGATTGAAGGATTCGGTGAAAAGTTGGGAGTTAGATAAAGGTCTTTTTTGGCTTTTATTAGATAAACTTCTTTAAACCTAGTCCTTTAGAGGAAGGAAAAGTCGTAACAAGG
>MERGE10774ID
GCTCCTACCGATTGAATAAACCGGTGAAGTTTTCGGACTGGGGCAACGCAGCTGGTTCGCCAGCAGCGATGCCTCGGGAAGCTACCTAAACCTTTTTATTTAGAGGAAGGAGAAGTCGTA
>MERGE10778ID
GCTCCTACCGATTGAATAATCCGGTGAAGTATTAGGACTGCGGATGTCGCTTCGGTGGCGTCTGCGGAAATTTTTCTAAACCTTATTATTTAGAGGAAGGAGAAGTCGTAACAAGGTTTC
>MERGE10779ID
GCTCCTACCGATTGAATAATCCGGTGAATTGAGTGGGTTGGGGCACATGTCTCTTTTGATAAGTGCCCCAAGAAGCTCTGTGAACCTTATTATTTAGAGGAAGGAGAAGTCGTAACAAGG
>MERGE10780ID
GCTCCTACCGATTGAATAATCCGGTGAGATCTTCGGATCGCGAGTTTCTCTCTGCTGGTTCTGCTGGCAGAGGTGCTTGCGAAAAGTTGCTCAAACCTTATTATTTAGAGGAAGGAGAAG
>MERGE10783ID
GCTCCTACCGATTGAATAATCCGGTGAGCTTTTTGGACCCTGGCAACGGCTTTGGTTCGCCAAACTGATGCTGGGGGAAGATACGCAAACCTTATTATTTAGAGGAAGGAGAAGTCGTAA
>MERGE10787ID
GCTCCTACCGATTGAATAATCCGGTGAGGCCCCCGGACTGTGGCAACGCATCTGGTCCGCCAGCCGCGATGCCGCGGGAAGCTGTCCAAACCTTATTATTTAGAGGAAGGAGAAGTCGTA
>MERGE10788ID
GCTCCTACCGATTGAATAATCCGGTGAGGCCCCCGGACTGTGGCAACGCATCTGGTTCGCCAGCCGCGATGCCGCGGGAAGCTGTCCAAACCTTATTATTTAGAGGAAGGAGAAGTCGTA
>MERGE10794ID
GCTCCTACCGATTGAATAATCCGGTGAGGCCCCCGGACTGTGGCAACGGTGCTGGTTCTCCACTCCGATGTCGCGGGAAGCTGTCCAAACCTTATTATTTAGAGGAAGGAGAAGTCGTAA
>MERGE10797ID
GCTCCTACCGATTGAATAATCCGGTGAGGCCCCCGGACTGTGGCGCTGCATCTGGTTCGCCAGCCGCGGCGCCGCGGGAAGCTGTCCAAACCTTATTATTTAGAGGAAGGAGAAGTCGTA
>MERGE10801ID
GCTCCTACCGATTGAATAATCCGGTGAGGCCCCCGGACTGTGGCGTTGCTCCTGGTTCGCCAGGCGCGTCGCCGCGGGAAGCTGTCCAAACCTTATTATTTAGAGGAAGGAGAAGTCGTA
>MERGE10806ID
GCTCCTACCGATTGAATAATCCGGTGAGGTTTCCGGAGTGTGGCAACGCATCTGGTCCGCCAGACGCGATGCCGCGCGAAGCTACCCAAACCTTATTATTTAGAGGAAGGAGAAGTCGTA
>MERGE10807ID
GCTCCTACCGATTGAATAATCCGGTGAGGTTTCCGGAGTGTGGCAACGCATCTGGTTCGCCAGACGCGATGCCGCGCGAAGCTACCCAAACCTTATTATTTAGAGGAAGGAGAAGTCGTA
>MERGE10808ID
GCTCCTACCGATTGAATAATCCGGTGAGTTTTTTGGACCCTAGCAACGGCTTTGGTTCGCCAAACTGATGCTGGGGGAAGATACGCAAACCTTATTATTTAGAGGAAGGAGAAGTCGTAA
>MERGE10809ID
GCTCCTACCGATTGAATAATCCGGTGAGTTTTTTGGACCCTGGCAACGGCTTTGGTTCGCCAAACTGATGCTGGGGGAAGATACGCAAACCTTATTATTTAGAGGAAGGAGAAGTCGTAA
>MERGE10826ID
GCTCCTACCGATTGAATATTCCGGTGAATAATTCGGACCGCAGCAGCGCCCAGTTCCTGAGTGCTGCAGTGGAAAGTTTAGTGAACCTTAATATTTAGAGGAAGGAGAAGTCGTAACAAG
>MERGE10827ID
GCTCCTACCGATTGAATATTCCGGTGAATAATTCGGACCGCAGCAGCGCCCAGTTCCTGAGTGCTGCAGTGGGAAGTTTAGTGAACCTTAATATTTAGAGGAAGGAGAAGTCGTAACAAG
>MERGE10828ID
GCTCCTACCGATTGAATATTCTGGTGAAAAGTCGGGAGAAACCTGCTCTAACTCTCACGAGTTGGGATAGGTCTTAAACTTCTTTAAATCTGTATATTTAGAGGAAGGAGAAGTCGTAAC
>MERGE10837ID
GCTCCTACCGATTGAATGAACCGGTGAAAACTTAGGATTGGCGATTTGGAACGGTTTCCGCTCTGAGTTGTCCGAGAATCAGTTTGAACCTTTTCATTTAGAGGAAGGAGAAGTCGTAAC
>MERGE10838ID
GCTCCTACCGATTGAATGAAGCGGTGAGGCATTTGGACCGGACCAACGCATCAGGTTCGCCTGAAGCGATGGACTGGGAAGTCTTCCAAACCTTTTCATTTAGAGGAAGGAGAAGTCGTA
>MERGE10839ID
GCTCCTACCGATTGAATGACCCGGTGAAAATTTGAGAGGGTCTTACTTTGGCTTTAAACCCAAAGCAGGACTTGAACTGATTTAAATCACGTTATTTAGAGGAAGGAGAAGTCGTAACAA
>MERGE10840ID
GCTCCTACCGATTGAATGACCCGGTGAAGATGACTGACCGCGCGGCTTGCAGCCCTCGGGCCGCCTGCCGATGTTGGAACGCCATTTAAACCTTGCCATTTAGAGGAAGGAGAAGTCGTA
>MERGE10844ID
GCTCCTACCGATTGAATGACCCGGTGAGGCTTCCGGACTGCCTGCGTTGTATCGGCAACGGTCGACACGGGCGGGAAGTTATCCTAACCTTGCCATTTAGAGGAAGGAGAAGTCGTAACA
>MERGE10846ID
GCTCCTACCGATTGAATGACCCGGTGAGGCTTTCGGACCGACCTGGTTGGCTTGGCAACAGGCCGCCTGGTCGGGAAGATATCCTAATCTTGCCATTTAGAGGAAGGAGAAGTCGTAACA
>MERGE10847ID
GCTCCTACCGATTGAATGACCCGGTGAGGCTTTCGGACTGGATTAGCATTCTTGGTGACAAGAGGTTTGTCCGGGAAGATATCCTAACCTTGCCATTTAGAGGAAGGAGAAGTCGTAACA
>MERGE10848ID
GCTCCTACCGATTGAATGACCCGGTGAGGCTTTCGGACTGGCTCAGTGTTCTTGGAAACAAGAGATTGAGCCGGGAAGATATCCTAACCTTGCCATTTAGAGGAAGGAGAAGTCGTAACA
>MERGE10849ID
GCTCCTACCGATTGAATGACCCGGTGAGGCTTTTGGACTGGCCATGCATTCTTGGTGACAAGAGGTGTGGCCGGGAAGATATCCTAACCTTGCCATTTAGAGGAAGGAGAAGTCGTAACA
>MERGE10850ID
GCTCCTACCGATTGAATGACCCGGTGAGGCTTTTGGACTGGCTGCGCGTTTCCGGAAACGGAAGGTGCGGCCGGGAAACTATCCTAACCTTGCCATTTAGAGGAAGGAGAAGTCGTAACA
>MERGE10852ID
GCTCCTACCGATTGAATGACCCGGTGAGGCTTTTGGACTGGCTTTGGGTTGCTGGCAACAGCTCCCAGAGCCGGGAAGATATCCTAATCTTGCCATTTAGAGGAAGGAGAAGTCGTAACA
>MERGE10861ID
GCTCCTACCGATTGAATGATCCGATGAATACAGTGGATTGAGAGTGTGAATGGGTTCGCTCATTTCTGCTGCTCGAGAAGCGGAGTAAATCTTATCATTTAGAGGAAGGAGAAGTCGTAA
>MERGE10862ID
GCTCCTACCGATTGAATGATCCGATGAATATCGTGGACTGAGGGGGTAAGCAGGTTCGCCTGTCTTGATCTTCGGGAAGCGAAGTAAATCTTATCATTTAGAGGAAGGAGAAGTCGTAAC
>MERGE10863ID
GCTCCTACCGATTGAATGATCCGATGAATATCGTGGACTGAGGGGGTAAGCGGGTTCGCCTGTCTTGATCTTCGGGAAGCGAAGTAAATCTTATCATTTAGAGGAAGGAGAAGTCGTAAC
>MERGE10866ID
GCTCCTACCGATTGAATGATCCGATGAATATCGTGGACTGAGGGTGTAAGCAGGTTCGCCTGTCTTGATCTTCGGGAAGCGAAGTAAATCTTATCATTTAGAGGAAGGAGAAGTCGTAAC
>MERGE10868ID
GCTCCTACCGATTGAATGATCCGATGAATATCGTGGACTGAGGGTGTAAGCAGGTTCGCCTGTCTTGATCTTCGGGAAGCGAAGTAATCTTATCATTTAGAGGAAGGAGAAGTCGTAACA
>MERGE10870ID
GCTCCTACCGATTGAATGATCCGATGAATATCGTGGACTGAGGGTGTAAGCAGGTTTGCCTGTCTTGATCTTCGGGAAGCGAAGTAAATCTTATCATTTAGAGGAAGGAGAAGTCGTAAC
>MERGE10872ID
GCTCCTACCGATTGAATGATCCGATGAATATCGTGGACTGAGGGTGTAAGCGGGTTCGCCTGTCTTGATCTTCGGGAAGCGAAGTAAATCTTATCATTTAGAGGAAGGAGAAGTCGTAAC
>MERGE10876ID
GCTCCTACCGATTGAATGATCCGATGAATATTATGGACTGAGGGTGTAAGTAGGTTCGCCTATCTTTACCTTCGGGAAGTAAAGTAAATCTTATCATTTAGAGGAAGGAGAAGTCGTAAC
>MERGE10877ID
GCTCCTACCGATTGAATGATCCGATGAATATTGTGGATCGAGGGTGTAAGTAGGTTCGCCTGTCTTCATCTTCGAGAAGCACCGTGAATCTTATCATTTAGAGGAAGGAGAAGTCGTAAC
>MERGE10911ID
GCTCCTACCGATTGAATGATCCGGTAAGGCATACGGAGAGAGCGGAGTGCCGTTCGCGGAACACCGATCTCAAAGTATAACGAACCTTATCATTTAGAGGAAGGAGAAGTCGTAACAAGG
>MERGE10915ID
GCTCCTACCGATTGAATGATCCGGTGAAAACCGTGGACTGAGCGTATGAACGGGGTTTCTCGTTTACGCGTCTCGGGAAGCGGTTTAAACCTTATCATTTAGAGGAAGGAGAAGTCGTAA
>MERGE10918ID
GCTCCTACCGATTGAATGATCCGGTGAAAAGTTCGGATGGTGACTTTATGCTTTTGGGCAACCAAGGGCTTTGTCGCCAAAAGTATTTTAAACCTTATCATTTAGAGGAAGGAGAAGTCG
>MERGE10922ID
GCTCCTACCGATTGAATGATCCGGTGAAATCTCAGGACTGGTGAGTGATGTTGGTTCGCCAATGTTGCTCGTCGGGAATTTGCTTAAACCTTATCATTTAGAGGAAGGAGAAGTCGTAAC
>MERGE10925ID
GCTCCTACCGATTGAATGATCCGGTGAAATCTCAGGACTGGTGATTGTTATTGGTTCGCCAACGACACTCACCGGGAATTTGATTAAACCTTATCATTTAGAGGAAGGAGAAGTCGTAAC
>MERGE10926ID
GCTCCTACCGATTGAATGATCCGGTGAAATCTCAGGACTGGTGATTGTTATTGGTTCGCCAACGACACTCACCGGGAATTTGCTTAAACCTTATCATTTAGAGGAAGGAGAAGTCGTAAC
>MERGE10927ID
GCTCCTACCGATTGAATGATCCGGTGAAATCTCAGGACTGGTGATTGTTGTTGGTTCGCCAACGATAGTCACCGGGAATTTGCTTAAACCTTATCATTTAGAGGAAGGAGAAGTCGTAAC
>MERGE10928ID
GCTCCTACCGATTGAATGATCCGGTGAAATCTCCGGACCGTGGCGTTCGGGAGGCGACTCCCTTCCGCCGTCGGAAAGTTGATTAAACCTTATCATTTAGAGGAAGGAGAAGTCGTAACA
>MERGE10929ID
GCTCCTACCGATTGAATGATCCGGTGAAATCTTCGGACCGAGACTTTGTCGATGGTTCGCCGTTGCTGATAACTTGGGAAGTTGATTAAACCTTATCATTTAGAGGAAGGAGAAGTCGTA
>MERGE10932ID
GCTCCTACCGATTGAATGATCCGGTGAAATCTTCGGACCGAGATTTCGTCGATGGTTCGCCGTTGCTGATAACTCGGGAAGTTGATTAAACCTTATCATTTAGAGGAAGGAGAAGTCGTA
>MERGE10937ID
GCTCCTACCGATTGAATGATCCGGTGAAATCTTCGGACCGAGATTTCGTCGATGGTTCGCCGTTGCTGATAACTTGGGAAGTTGATTAAACCTTATCATTTAGAGGAAGGAGAAGTCGTA
>MERGE10938ID
GCTCCTACCGATTGAATGATCCGGTGAAATCTTCGGACCGAGATTTTGTCGATGGTTCGCCGTTGCTGATAACTTGGGAAGTTGATTAAACCTTATCATTTAGAGGAAGGAGAAGTCGTA
>MERGE10940ID
GCTCCTACCGATTGAATGATCCGGTGAAATCTTCGGACCGCCGGCCTTGCCTTCGCAAGTTGGCTTGGCTGTGGAAAGTTGATTAAACCTTATCATTTAGAGGAAGGAGAAGTCGTAACA
>MERGE10941ID
GCTCCTACCGATTGAATGATCCGGTGAAATCTTCGGACCGCGACGATGCTGCCGGTTCGCCGGCAGTGACGTTGTGGGAAGTTGATTAAACCTTATCATTTAGAGGAAGGAGAAGTCGTA
>MERGE10943ID
GCTCCTACCGATTGAATGATCCGGTGAAATCTTCGGATTGCTGGATAGGAGGGCAACCACCTATCTGCGAGAAGTTGCTTGAACCTTATCATTTAGAGGAAGGAGAAGTCGTAACAAGGT
>MERGE10945ID
GCTCCTACCGATTGAATGATCCGGTGAAATCTTTGGACTGTTGCTTGTTGGTCAGGTTTCTGGCTACTTGCTTCGGGAAGTTGATTAAACCTTATCATTTAGAGGAAGGAGAAGTCGTAA
>MERGE10946ID
GCTCCTACCGATTGAATGATCCGGTGAAATCTTTGGAGCTTAGACTTGGCTTTAGCCTTGCGTAGCGAAGTTGTTTAAACCTTATCATTTAGAGGAAGGAGAAGTCGTAACAAGGTTTCC
>MERGE10948ID
GCTCCTACCGATTGAATGATCCGGTGAAATGTTCGGATCGCGGCGACGTGGGCGGTTCGCTGCCCGCGACGTCGCGAGAAGTCCATTGAACCTTATCATTTAGAGGAAGGAGAAGTCGTA
>MERGE10949ID
GCTCCTACCGATTGAATGATCCGGTGAAATTATCAGACCGCGGCTTTTGGGGTTTACTTCATCGGCGGCGGAAAGTTACTTGAACCTTATCATTTAGAGGAAGGAGAAGTCGTAACAAGG
>MERGE10953ID
GCTCCTACCGATTGAATGATCCGGTGAAATTATCGGACCGCGGCCTTTGGGGTTTACTTCATTGGCGGCGGAAAGTTACTTGAACCTTATCATTTAGAGGAAGGAGAAGTCGTAACAAGG
>MERGE10956ID
GCTCCTACCGATTGAATGATCCGGTGAAATTTCGGGACCGCAGCAACGCAGCTGGTTCGCCAGCAGTGATGCAGTGGGAACTTACTTAAACCTTATCATTTAGAGGAAGGAGAAGTCGTA
>MERGE10957ID
GCTCCTACCGATTGAATGATCCGGTGAAATTTCGGGACCGCAGCAACGCAGCTGGTTCGCCAGCAGTGATGCCGCGGGAACTTACTTAAACCTTATCATTTAGAGGAAGGAGAAGTCGTA
>MERGE10958ID
GCTCCTACCGATTGAATGATCCGGTGAAATTTCGGGACCGCAGTAACGCAGCTGGTTCTCCAGCAGTGATACCGCGGGAACTTACTTAAACCTTATCATTTAGAGGAAGGAGAAGTCGTA
>MERGE10960ID
GCTCCTACCGATTGAATGATCCGGTGAACAATTCGGACTGCGGAAGTGGGGTTTACCTTCCACATCTGTGGGCAAGTTTCGTGAACCTTATCATTTAGAGGAAGGAGAAGTCGTAACAAG
>MERGE10963ID
GCTCCTACCGATTGAATGATCCGGTGAAGCGCTAGGATGGATGGACGCTAGTGGTTCGCCGCCGGCGCCCGTCCAGAATCTCGTTAAACCTTATCATTTAGAGGAAGGAGAAGTCGTAAC
>MERGE10977ID
GCTCCTACCGATTGAATGATCCGGTGAAGTCTTCGGACTGAGAGTCTGGGAGCAATCCCATTCGCCTCGGGAAGTTGGATGAACCTTATCATTTAGAGGAAGGAGAAGTCGTAACAAGGT
>MERGE10980ID
GCTCCTACCGATTGAATGATCCGGTGAAGTGTTCGGATCGCGGCGACGTGGGCGGTTCGCTGCCCGCGACGTCGCGAGAAGTCCACTGAACCTTATCATTTAGAGGAAGGAGAAGTCGTA
>MERGE10982ID
GCTCCTACCGATTGAATGATCCGGTGAAGTGTTCGGATCGCGGCGACGTGGGTGGTTCGCCGTCTGCGACGTCGCGAGAAGTCCACTAAACCTTATCATTTAGAGGAAGGAGAAGTCGTA
>MERGE10983ID
GCTCCTACCGATTGAATGATCCGGTGAAGTGTTCGGATTGCGTCGACGATGGTGGTTCGCCGCCGTCGACGTCGTGAGAAGTTCATTGAACCTTATCATTTAGAGGAAGGAGAAGTCGTA
>MERGE10988ID
GCTCCTACCGATTGAATGATCCGGTGAATAATTCAGACTGCGGAAATGTAGTTTACTATATTTCTGTGGGAAGTTTCGTGAACCTTATCATTTAGAGGAAGGAGAAGTCGTAACAAGGTT
>MERGE11012ID
GCTCCTACCGATTGAATGATCCGGTGAATAATTCGGACGAGCGTCTTGACCGGTCCGCTGGTCTTGCATGCTTGAAAGTTTAGTAAACCTTATCATTTAGAGGAAGGAGAAGTCGTAACA
>MERGE11033ID
GCTCCTACCGATTGAATGATCCGGTGAATAATTCGGACGGCAGCCTGGCACGGTCCGCCGTGTCAGGTAGCTGAAAGTCTAGTAAACCTTATCATTTAGAGGAAGGAGAAGTCGTAACAA
>MERGE11054ID
GCTCCTACCGATTGAATGATCCGGTGAATAATTCGGACTGCAGCAGTGTTCAGTTCCTGAACGTTGCAGTGGAAAGTTTAGTGAACCTTATCACTTAGAGGAAGGAGAAGTCGTAACAAG
>MERGE11055ID
GCTCCTACCGATTGAATGATCCGGTGAATAATTCGGACTGCAGCAGTGTTCAGTTCCTGAACGTTGCCGCGGAAAGTCTAGTGAACCTTATCACTTAGAGGAAGGAGAAGTCGTAACAAG
>MERGE11056ID
GCTCCTACCGATTGAATGATCCGGTGAATAATTCGGACTGCAGCATTGTTCAGTCTCTGAACTTTGCAGCGGAAAGTTTAGTGAACCTTATCATTTAGAGGAAGGAGAAGTCGTAACAAG
>MERGE11059ID
GCTCCTACCGATTGAATGATCCGGTGAATAATTCGGACTGCCGCAGTTTTCGGTTTCCGAGGATTGCAGCGGGAAGTTTAGTGAACCTTATCATTTAGAGGAAGGAGAAGTCGTAACAAG
>MERGE11061ID
GCTCCTACCGATTGAATGATCCGGTGAATAATTCGGACTGCGGAAGTGTTGTTTATCTTCATTTCTGTGGGCAAGTTTCGTGAACCTTATCATTTAGAGGAAGGAGAAGTCGTAACAAGG
>MERGE11062ID
GCTCCTACCGATTGAATGATCCGGTGAATAATTCGGACTGCGGCAAGTGGATTTATTTCATTGGCTGTGGGAAGTTTGGTGAACCTTATCATTTAGAGGAAGGAGAAGTCGTAACAAGGT
>MERGE11064ID
GCTCCTACCGATTGAATGATCCGGTGAATAATTCGGACTGCGGCAATTTTCGGTTTCCGAGGATGGCTGCGGGAAGTTTAGTGAACCTTATCATTTAGAGGAAGGAGAAGTCGTAACAAG
>MERGE11068ID
GCTCCTACCGATTGAATGATCCGGTGAATAATTTGGACTGCGGTAATTCCGTTAAGGATATTACTGCGGGAAGTTTTGTAAACCTTATCATTTAGAGGAAGGACAAGTCGTAACAAGGCT
>MERGE11071ID
GCTCCTACCGATTGAATGATCCGGTGAATACTTGGGACCGTGTCGCGTCCAGATTCTGGTTGCGATGTGGGAACTTGAGTGAACCTTATCATTTAGAGGAAGGAGAAGTCGTAACAAGGT
>MERGE11076ID
GCTCCTACCGATTGAATGATCCGGTGAATAGTTCGGACTGCGGCAATGGGGCCTGTGCCACCGTTACTGTGGGAAGTTCCGTAAACCTTATCATTTAGAGGAAGGAGAAGTCGTAACAAG
>MERGE11077ID
GCTCCTACCGATTGAATGATCCGGTGAATTATTCGGACTGGCGTATCACAAGGTTTCCTTGAGATGTGCCGGAAAGTTTTGTGAACCTTATCATTTAGAGGAAGGAGAAGTCGTAACAAG
>MERGE11078ID
GCTCCTACCGATTGAATGATCCGGTGAATTCTCAGGACTGGCTGCGTTCCAGGCAACTGGAGCGTTTGCCGGGAATTTGCGTAAACCTTATCATTTAGAGGAAGGAGAAGTCGTAACAAG
>MERGE11085ID
GCTCCTACCGATTGAATGATCCGGTGAATTCTCAGGACTGGCTGCGTTTCCAGGCAACTGGGGCGTTTGCCGGGAATTTGCGTAAACCTTATCATTTAGAGGAAGGAGAAGTCGTAACAA
>MERGE11087ID
GCTCCTACCGATTGAATGATCCGGTGAATTCTTCGGACTGCGATTTGCAGCTGGCAACAGCAGCAGGTTGCGGAAAGTCGCGTAAACCTTATCATTTAGAGGAAGGAGAAGTCGTAACAA
>MERGE11091ID
GCTCCTACCGATTGAATGATCCGGTGAGACCTTTGGACTGGGGCAACGTTGTTGGTTCGCTAACAGTGATGCTGCGGGAAGCTGTTCAAACCTTATCATTTAGAGGAAGGAGAAGTCGTA
>MERGE11092ID
GCTCCTACCGATTGAATGATCCGGTGAGCCCTTTGGACCCTAGCAACGGCTTTGGTTCGCCAAACTGATGCTGGGGGAAGATGTGCAAACCTTATCATTTAGAGGAAGGAGAAGTCGTAA
>MERGE11095ID
GCTCCTACCGATTGAATGATCCGGTGAGCTATTCGGACCTACGCTTCGTCGATTTTCGGCTTTGTGTGGGAAAGTCTCGCGAACCTTATCATTTAGAGGAAGGAGAAGTCGTAACAAGGT
>MERGE11102ID
GCTCCTACCGATTGAATGATCCGGTGAGCTATTCGGACTTTCGCTTTGTCGATTTTCGGCTTTGCGAGGGAAAGTTTCGCGAACCTTATCATTTAGAGGAAGGAGAAGTCGTAACAAGGT
>MERGE11123ID
GCTCCTACCGATTGAATGATCCGGTGAGCTATTCGGACTTTCGCTTTTTCGGTTTCCGAATTAGCGAGGGAAAGTTTCGCGAACCTTATCATTTAGAGGAAGGAGAAGTCGTAACAAGGT
>MERGE11162ID
GCTCCTACCGATTGAATGATCCGGTGAGCTATTCGGACTTTTGCTTCGTCGGTTTCCGGCTTTGCGAGGGAAAGTTTCGCGAACCTTATCATTTAGAGGAAGGAGAAGTCGTAACAAGGT
>MERGE11165ID
GCTCCTACCGATTGAATGATCCGGTGAGCTCTTTGGACCCTAGCAACGGCTTTGGTTCGCCAAACTGATGCTGGGGGAAGATGCGCAAACCTTATCATTTAGAGGAAGGAGAAGTCGTAA
>MERGE11172ID
GCTCCTACCGATTGAATGATCCGGTGAGCTTTTTGGACAGTGGCATCGGTAGTGGTTCGCCACTCTGACGCTGCGGGAAGATGCGCAAACCTTATCATTTAGAGGAAGGAGAAGTCGTAA
>MERGE11174ID
GCTCCTACCGATTGAATGATCCGGTGAGCTTTTTGGACAGTGGCCTCTGCATGGTTCGCCATAACGAGGCTGCGGGAAGATGCGCAAACCTTATCATTTAGAGGAAGGAGAAGTCGTAAC
>MERGE11176ID
GCTCCTACCGATTGAATGATCCGGTGAGCTTTTTGGACAGTGGCGACGGTAGTGGTTCGCCACTCCGACGCTTTTGGAAGATGCGCAAACCTTATCATTTAGAGGAAGGAGAAGTCGTAA
>MERGE11177ID
GCTCCTACCGATTGAATGATCCGGTGAGCTTTTTGGACAGTGGCGCCGGCTGTGGTTCGCCACTCTGGCGCTGCGGGAAGATGCGCAAACCTTATCATTTAGAGGAAGGAGAAGTCGTAA
>MERGE11178ID
GCTCCTACCGATTGAATGATCCGGTGAGCTTTTTGGACAGTGGCGCCGGTTGTGGTTCGCCACTCTGGCGCTGCGGGAAGATGCGCAAACCTTATCATTTAGAGGAAGGAGAAGTCGTAA
>MERGE11179ID
GCTCCTACCGATTGAATGATCCGGTGAGCTTTTTGGACAGTGGTCACGGCTTTGGTTCGCCAAACTGAGATCGCAGGAAGATGCGCAAACCTTATCATTTAGAGGAAGGAGAAGTCGTAA
>MERGE11183ID
GCTCCTACCGATTGAATGATCCGGTGAGCTTTTTGGACCCCGGCAACGGCTTTGGTTCGCCAAACTGATGCTGGGGGAAGATACGCAAACCTTATCATTTAGAGGAAGGAGAAGTCGTAA
>MERGE11185ID
GCTCCTACCGATTGAATGATCCGGTGAGCTTTTTGGACCCTAGCAACGGCTTAGGTTCGCCTAACTGATGCTGGGGGAAGATACGCAAACCTTATCATTTAGAGGAAGGAGAAGTCGTAA
>MERGE11186ID
GCTCCTACCGATTGAATGATCCGGTGAGCTTTTTGGACCCTAGCAACGGCTTTGGTTCGCCAAACTGATGCTGGGGGAAGATACGCAAACCTTATCATTTAGAGGAAGGAGAAGTCGTAA
>MERGE11189ID
GCTCCTACCGATTGAATGATCCGGTGAGCTTTTTGGACCCTAGCAACGGCTTTGGTTCGCCAAACTGATGTTGGGGGAAGATACGCAAACCTTATCATTTAGAGGAAGGAGAAGTCGTAA
>MERGE11193ID
GCTCCTACCGATTGAATGATCCGGTGAGCTTTTTGGACCCTAGCTACGGCTTTGGTTCGCCAAACTGAAGCTGGGGGAAGATACGCAAACCTTATCATTTAGAGGAAGGAGAAGTCGTAA
>MERGE11195ID
GCTCCTACCGATTGAATGATCCGGTGAGCTTTTTGGACCCTAGGAACGGCTTTGGTTCGCCAAACTGATTCTGGGGGAAGATACGCAAACCTTATCATTTAGAGGAAGGAGAAGTCGTAA
>MERGE11197ID
GCTCCTACCGATTGAATGATCCGGTGAGCTTTTTGGACCCTCGCAACGGCTTTGGTTCGCCAATCTGATGCTGGGGGAAGATACGCAAACCTTATCATTTAGAGGAAGGAGAAGTCGTAA
>MERGE11199ID
GCTCCTACCGATTGAATGATCCGGTGAGCTTTTTGGACCCTCGCAACGGTTTTGGTTCGCCAATCTGATGCTGGGGGAAGATACGCAAACCTTATCATTTAGAGGAAGGAGAAGTCGTAA
>MERGE11201ID
GCTCCTACCGATTGAATGATCCGGTGAGCTTTTTGGACCGCGCCCCCTGCCTGGTTCGCCAAAACGGAGGTGCGGGAAGATACGCAAACCTTATCATTTAGAGGAAGGAGAAGTCGTAAC
>MERGE11203ID
GCTCCTACCGATTGAATGATCCGGTGAGCTTTTTGGACCTTAGCAACGGCTTTGGTTCGCCAAACTGATGCCGGGGGAAGATACGCAAACCTTATCATTTAGAGGAAGGAGAAGTCGTAA
>MERGE11204ID
GCTCCTACCGATTGAATGATCCGGTGAGCTTTTTGGACCTTTTTTCCGGCATTGGTTCGCCAATCTGGAGAAGGGGGAAGATACGCAAACCTTATCATTTAGAGGAAGGAGAAGTCGTAA
>MERGE11206ID
GCTCCTACCGATTGAATGATCCGGTGAGCTTTTTGGACTGAGGCATCGGTAGTGGTTCGCCACTCTGACGCTCTGGGAAGATGCGCAAACCTTATCATTTAGAGGAAGGAGAAGTCGTAA
>MERGE11207ID
GCTCCTACCGATTGAATGATCCGGTGAGCTTTTTGGACTGTAGCGACGGCTGTGGTTCGCCACACTGACGCCATGGGAAGATGCGCAAACCTTATCATTTAGAGGAAGGAGAAGTCGTAA
>MERGE11209ID
GCTCCTACCGATTGAATGATCCGGTGAGCTTTTTGGACTGTGGCAACGGCTCTGGTTCGCCAGACTGATGTCCGCGGGAAGATACGCAAACCTTATCATTTAGAGGAAGGAGAAGTCGTA
>MERGE11212ID
GCTCCTACCGATTGAATGATCCGGTGAGCTTTTTGGACTGTGGCAACGGTCTTGGTTCGCCAAACTGATGCCGCGGGAAGATACGCAAACCTTATCATTTAGAGGAAGGAGAAGTCGTAA
>MERGE11218ID
GCTCCTACCGATTGAATGATCCGGTGAGCTTTTTGGACTGTGGCAACGGTTTCGGTTCGCCGGACTGATGCCGCGGGAAGATACGCAAACCTTATCATTTAGAGGAAGGAGAAGTCGTAA
>MERGE11219ID
GCTCCTACCGATTGAATGATCCGGTGAGCTTTTTGGACTGTGGCAACGGTTTCGGTTCGCCGTACTGATGCCGCGGGAAGATACGCAAACCTTATCATTTAGAGGAAGGAGAAGTCGTAA
>MERGE11220ID
GCTCCTACCGATTGAATGATCCGGTGAGCTTTTTGGACTGTGGCACCGGTAGTGGTTCGCCACTCTGGCGCTGCGGGAAGATGCGCAAACCTTATCATTTAGAGGAAGGAGAAGTCGTAA
>MERGE11222ID
GCTCCTACCGATTGAATGATCCGGTGAGCTTTTTGGACTGTGGCACCGGTTGTGGTTCGCCACTCTGGCGCTGCGGGAAGATGCGCAAACCTTATCATTTAGAGGAAGGAGAAGTCGTAA
>MERGE11224ID
GCTCCTACCGATTGAATGATCCGGTGAGCTTTTTGGACTGTGGCATCGGTTGTGGTTCGCCACTCTGGCGCTGCGGGAAGATGCGCAAACCTTATCATTTAGAGGAAGGAGAAGTCGTAA
>MERGE11227ID
GCTCCTACCGATTGAATGATCCGGTGAGCTTTTTGGACTGTGGCGACGGCTGTGGTTCGCCACTCCGACACTGCGGGAAGATGCGCAAACCTTATCATTTAGAGGAAGGAGAAGTCGTAA
>MERGE11228ID
GCTCCTACCGATTGAATGATCCGGTGAGCTTTTTGGACTGTGGCGCCGGCTGTGGTTCGCCACTCTGGCGCTGCGGGAAGATGCGCAAACCTTATCATTTAGAGGAAGGAGAAGTCGTAA
>MERGE11229ID
GCTCCTACCGATTGAATGATCCGGTGAGCTTTTTGGACTGTGGCGCCGGTAGTGGTTCGCCACTCTGGCGCTGCGGGAAGATGCGCAAACCTTATCATTTAGAGGAAGGAGAAGTCGTAA
>MERGE11230ID
GCTCCTACCGATTGAATGATCCGGTGAGCTTTTTGGACTGTGGCGCCGGTTGTGGTTCGCCACTCTGGCGCTGCGGGAAGATGCGCAAACCTTATCATTTAGAGGAAGGAGAAGTCGTAA
>MERGE11231ID
GCTCCTACCGATTGAATGATCCGGTGAGCTTTTTGGACTGTGGTCACGGCATTGGTTCGCCAATCTGAGATCGCGGGAAGATGCGCAAACCTTATCATTTAGAGGAAGGAGAAGTCGTAA
>MERGE11233ID
GCTCCTACCGATTGAATGATCCGGTGAGCTTTTTGGACTGTGGTCACGGCTTTGGTTCGCCAAACTGAGATCGTGGGAAGATGCGCAAACCTTATCATTTAGAGGAAGGAGAAGTCGTAA
>MERGE11236ID
GCTCCTACCGATTGAATGATCCGGTGAGCTTTTTGGACTGTGGTCACGGCTTTGGTTCGCCAAACTGAGGCCGCGGGAAGATGCGCAAACCTTATCATTTAGAGGAAGGAGAAGTCGTAA
>MERGE11242ID
GCTCCTACCGATTGAATGATCCGGTGAGGCCCCCGAATTTTGGCAACGGCTTTGGTTCGCCAAACTGATGCCGAGAGAAGCTGTCCAAACCTTATCATTTAGAGGAAGGAGAAGTCGTAA
>MERGE11244ID
GCTCCTACCGATTGAATGATCCGGTGAGGCCCCCGGAATGGAGTCACTGCCCGGTTCGCCGGAATGAGATTCTGTGAAGCTGTCCAAACCTTATCATTTAGAGGAAGGAGAAGTCGTAAC
>MERGE11245ID
GCTCCTACCGATTGAATGATCCGGTGAGGCCCCCGGAATGGAGTCACTGCGCGGTTTTCCGCAATGAGACTCCGTGAAGCTGTCCAAACCTTATCATTTAGAGGAAGGAGAAGTCGTAAC
>MERGE11246ID
GCTCCTACCGATTGAATGATCCGGTGAGGCCCCCGGAATGGGACCACTGCCTGGTTCGCCAGAATGAGGTCCCGTGAAGCTGTCCAAACCTTATCATTTAGAGGAAGGAGAAGTCGTAAC
>MERGE11249ID
GCTCCTACCGATTGAATGATCCGGTGAGGCCCCCGGAATGGGATCACTGCCTGGTTCGCCAGAATGAGATCCCGTGAAGCTGTCCAAACCTTATCATTTAGAGGAAGGAGAAGTCGTAAC
>MERGE11250ID
GCTCCTACCGATTGAATGATCCGGTGAGGCCCCCGGAATGGGATCACTGCCTGGTTCGCCAGAATGAGATCCTGTGAAGCTGTCCAAACCTTATCATTTAGAGGAAGGAGAAGTCGTAAC
>MERGE11252ID
GCTCCTACCGATTGAATGATCCGGTGAGGCCCCCGGAATGGGATCACTGCCTGGTTCTCCAGAATGAGATCCCGTGAAGCTGTCCAAACCTTATCATTTAGAGGAAGGAGAAGTCGTAAC
>MERGE11255ID
GCTCCTACCGATTGAATGATCCGGTGAGGCCCCCGGAATGGGATCACTGCTCGGTTCGCCGAAATGAGATCCTGTGAAGCTGTCCAAACCTTATCATTTAGAGGAAGGAGAAGTCGTAAC
>MERGE11260ID
GCTCCTACCGATTGAATGATCCGGTGAGGCCCCCGGAATGTGGCAACGGCTTCGGTTCGCCGAACTGATGCTGCGTGAAGCTGTCCAAACCTTATCATTTAGAGGAAGGAGAAGTCGTAA
>MERGE11267ID
GCTCCTACCGATTGAATGATCCGGTGAGGCCCCCGGAATGTGGCAACGGCTTTGGTTCGCCAAACTGATGCTGCGTGAAGCTGTCCAAACCTTATCATTTAGAGGAAGGAGAAGTCGTAA
>MERGE11273ID
GCTCCTACCGATTGAATGATCCGGTGAGGCCCCCGGAATGTGGTCACGGCTTAGGTTCGCCTATCTGAGATCGCGTGAAGCTGTCCAAACCTTATCATTTAGAGGAAGGAGAAGTCGTAA
>MERGE11278ID
GCTCCTACCGATTGAATGATCCGGTGAGGCCCCCGGACCGTAGCAACGGCTTTGGTTCGCCAAACTGATGCTGTGGGAAGCTGTCCAAACCTTATCATTTAGAGGAAGGAGAAGTCGTAA
>MERGE11280ID
GCTCCTACCGATTGAATGATCCGGTGAGGCCCCCGGACCGTGGCAACGGCTTTGGTTCGCCAAACTGATGCTATGGGAAGCTGTCCAAACCTTATCATTTAGAGGAAGGAGAAGTCGTAA
>MERGE11282ID
GCTCCTACCGATTGAATGATCCGGTGAGGCCCCCGGACGGATTCGATGCTTTTGGTTCGCCAAGAGCAATGAGTCCGGAAGCTGTCCAAACCTTATTATTTAGAGGAAGGAGAAGTCGTA
>MERGE11285ID
GCTCCTACCGATTGAATGATCCGGTGAGGCCCCCGGACTGAGGCAACTGGTGTGGTTCGCCACACTGGATGTTTTGGGAAGCTGTCCAAACCTTATCATTTAGAGGAAGGAGAAGTCGTA
>MERGE11289ID
GCTCCTACCGATTGAATGATCCGGTGAGGCCCCCGGACTGAGGCGACGCAGCTGGTTCGCCAGAAGCGACGCTTTGGGAAGCTGTCCAAACCTTATTATTTAGAGGAAGGAGAAGTCGTA
>MERGE11295ID
GCTCCTACCGATTGAATGATCCGGTGAGGCCCCCGGACTGCGACAACTTAGACGGTTCGCCGTCCGAGATGCTGCGGGAAGCTGTCCAAACCTTATCATTTAGAGGAAGGAGAAGTCGTA
>MERGE11298ID
GCTCCTACCGATTGAATGATCCGGTGAGGCCCCCGGACTGCGGCGCCGCAGCTGGTTCTCCAGCCGCGACGCCGCGGGAAGCTGTCCGAACCTTATCATTTAGAGGAAGGAGAAGTCGTA
>MERGE11300ID
GCTCCTACCGATTGAATGATCCGGTGAGGCCCCCGGACTGGAGCAACTGGAGTGGTTCGCCATCCCGGATGCCTCGGGAAGCTGTCCAAACCTTATCATTTAGAGGAAGGAGAAGTCGTA
>MERGE11310ID
GCTCCTACCGATTGAATGATCCGGTGAGGCCCCCGGACTGGGGCGACGCATTCGGTTCGCCGGACGCGACGCTCCGGGAAGCTGTCCAAACCTTATTATTTAGAGGAAGGAGAAGTCGTA
>MERGE11316ID
GCTCCTACCGATTGAATGATCCGGTGAGGCCCCCGGACTGGGGCGACGCATTCGGTTCGCCGGACGCGACGCTCCGGGAATCTGTCCAAACCTTATTATTTAGAGGAAGGAGAAGTCGTA
>MERGE11327ID
GCTCCTACCGATTGAATGATCCGGTGAGGCCCCCGGACTGGTGCGACGCAGCTGGTTCTCCAGCCGCGATGCACCGGGAAGCTGTCCAAACCTTATCATTTAGAGGAAGGAGAAGTCGTA
>MERGE11331ID
GCTCCTACCGATTGAATGATCCGGTGAGGCCCCCGGACTGGTGCGACGCAGCTGGTTCTCCAGCCGCGATGCACCGGGAAGCTGTCCGAACCTTATCATTTAGAGGAAGGAGAAGTCGTA
>MERGE11336ID
GCTCCTACCGATTGAATGATCCGGTGAGGCCCCCGGACTGTAGCTTTGCAGCTGGTTCGCCAGCCGCGAGGCCGCGGGAAGCTGTCCAAACCTTATCATTTAGAGGAAGGAGAAGTCGTA
>MERGE11341ID
GCTCCTACCGATTGAATGATCCGGTGAGGCCCCCGGACTGTGGCAACGCAACTGGTTCGCCAGCCGCGATGCCGCGGGAAGCTGTCCAAACCTTATCATTTAGAGGAAGGAGAAGTCGTA
>MERGE11343ID
GCTCCTACCGATTGAATGATCCGGTGAGGCCCCCGGACTGTGGCAACGCAGCTGGTCCGCCAGCCGCGATGCCGCGGGAAGCTGTCCAAACCTTATCATTTAGAGGAAGGAGAAGTCGTA
>MERGE11345ID
GCTCCTACCGATTGAATGATCCGGTGAGGCCCCCGGACTGTGGCAACGCAGCTGGTTCGCCAGCAGCGATGCCGCGGGAAGCTGTCCAAACCTTATCATTTAGAGGAAGGAGAAGTCGTA
>MERGE11346ID
GCTCCTACCGATTGAATGATCCGGTGAGGCCCCCGGACTGTGGCAACGCAGCTGGTTCGCCAGCCACGATGCCGCGGGAAGCTGTCCAAACCTTATCATTTAGAGGAAGGAGAAGTCGTA
>MERGE11358ID
GCTCCTACCGATTGAATGATCCGGTGAGGCCCCCGGACTGTGGCAACGCAGCTGGTTCGCCAGCCGCGATGCCGCGGGAAGCTGTCCAAACCTTATCATTTAGAGGAAGGAGAAGTCGTA
>MERGE11366ID
GCTCCTACCGATTGAATGATCCGGTGAGGCCCCCGGACTGTGGCAACGCAGCTGGTTCGCCAGCCGCGATGCCGCGGGAAGCTGTCCAAATCTTATCATTTAGAGGAAGGAGAAGTCGTA
>MERGE11371ID
GCTCCTACCGATTGAATGATCCGGTGAGGCCCCCGGACTGTGGCAACGCAGCTGGTTCGCCAGCCGCGATGCTGTGGGAAGCTGTCCAAACCTTATCATTTAGAGGAAGGAGAAGTCGTA
>MERGE11372ID
GCTCCTACCGATTGAATGATCCGGTGAGGCCCCCGGACTGTGGCAACGCAGCTGGTTCGCCAGCCGCGATGTCGCGGGAAGCTGTCCAAACCTTATCATTTAGAGGAAGGAGAAGTCGTA
>MERGE11375ID
GCTCCTACCGATTGAATGATCCGGTGAGGCCCCCGGACTGTGGCAACGCAGCTGGTTCTCCAGCCGCGATGCCGCGGGAAGCTGTCCAAACCTTATCATTTAGAGGAAGGAGAAGTCGTA
>MERGE11376ID
GCTCCTACCGATTGAATGATCCGGTGAGGCCCCCGGACTGTGGCAACGCAGCTGGTTCTCCAGCCGCGATGCCGTGGGAAGCTGTCCAAACCTTATCATTTAGAGGAAGGAGAAGTCGTA
>MERGE11378ID
GCTCCTACCGATTGAATGATCCGGTGAGGCCCCCGGACTGTGGCAACGCAGTGGGTTCGCCCGCAGCGATGCCGCGGGAAGCTGTCCAAACCTTATCATTTAGAGGAAGGAGAAGTCGTA
>MERGE11379ID
GCTCCTACCGATTGAATGATCCGGTGAGGCCCCCGGACTGTGGCAACGCAGTTGGTTCGCCAGCCGCGATGCCGCGGGAAGCTGTCCAAACCTTATCATTTAGAGGAAGGAGAAGTCGTA
>MERGE11380ID
GCTCCTACCGATTGAATGATCCGGTGAGGCCCCCGGACTGTGGCAACGCATCTGGTTCGCCAGCCGCGATGCCGCGGGAAGCTGTCCAAACCTTATCATTTAGAGGAAGGAGAAGTCGTA
>MERGE11381ID
GCTCCTACCGATTGAATGATCCGGTGAGGCCCCCGGACTGTGGCAACGCCGCTGGTTCGCCAGCTCCGATGCCGCGGGAAGCTGTCCAAACCTTATCATTTAGAGGAAGGAGAAGTCGTA
>MERGE11382ID
GCTCCTACCGATTGAATGATCCGGTGAGGCCCCCGGACTGTGGCAACGCCGTGGGTTCGCCCGCAGCGATGCCGCGGGAAGCTGTCCAAACCTTATCATTTAGAGGAAGGAGAAGTCGTA
>MERGE11383ID
GCTCCTACCGATTGAATGATCCGGTGAGGCCCCCGGACTGTGGCAACGCTGCTGGTTCGCCAGCCGCGATGCCGCGGGAAGCTGTCCAAACCTTATCATTTAGAGGAAGGAGAAGTCGTA
>MERGE11385ID
GCTCCTACCGATTGAATGATCCGGTGAGGCCCCCGGACTGTGGCAACGCTGCTGGTTCGCCAGCTGCGATGCCGCGGGAAGCTGTCCAAACCTTATCATTTAGAGGAAGGAGAAGTCGTA
>MERGE11387ID
GCTCCTACCGATTGAATGATCCGGTGAGGCCCCCGGACTGTGGCAACGGCTCTGGTTCGCCAGACTGATGCCGCGGGAAGCTGTCCAAACCTTATCATTTAGAGGAAGGAGAAGTCGTAA
>MERGE11390ID
GCTCCTACCGATTGAATGATCCGGTGAGGCCCCCGGACTGTGGCAACGGCTTAGGTTCGCCTAACTGATGCCGCGGGAAGCTGTCCAAACCTTATCATTTAGAGGAAGGAGAAGTCGTAA
>MERGE11394ID
GCTCCTACCGATTGAATGATCCGGTGAGGCCCCCGGACTGTGGCAACGGCTTTGGTTCGCCAAACTGATGCCGCGGGAAGCTGTCCAAACCTTATCATTTAGAGGAAGGAGAAGTCGTAA
>MERGE11395ID
GCTCCTACCGATTGAATGATCCGGTGAGGCCCCCGGACTGTGGCAACGGCTTTGGTTCGCCAAACTGATGTCGCGGGAAGCTGTCCAAACCTTATCATTTAGAGGAAGGAGAAGTCGTAA
>MERGE11401ID
GCTCCTACCGATTGAATGATCCGGTGAGGCCCCCGGACTGTGGCAACGGCTTTGGTTCGCCAAACTGATGTTGCGGGAAGCTGTCCAAACCTTATCATTTAGAGGAAGGAGAAGTCGTAA
>MERGE11415ID
GCTCCTACCGATTGAATGATCCGGTGAGGCCCCCGGACTGTGGCAACGGTGTTGGTTCGCCAACCTGATGCTGCGGGAAGCTGTCCAAACCTTATCATTTAGAGGAAGGAGAAGTCGTAA
>MERGE11418ID
GCTCCTACCGATTGAATGATCCGGTGAGGCCCCCGGACTGTGGCAACGTAGCTGGTTCGCCAGCCGCGATGCCGCGGGAAGCTGTCCAAACCTTATCATTTAGAGGAAGGAGAAGTCGTA
>MERGE11419ID
GCTCCTACCGATTGAATGATCCGGTGAGGCCCCCGGACTGTGGCAACGTAGCTGGTTCGCCAGCCTCGATGCCGCGGGAAGCTGTCCAAACCTTATCATTTAGAGGAAGGAGAAGTCGTA
>MERGE11421ID
GCTCCTACCGATTGAATGATCCGGTGAGGCCCCCGGACTGTGGCAACGTGACTGGTTCGCCTGTCGCGATGCCGCGGGAAGCTGTCCAAACCTTATCATTTAGAGGAAGGAGAAGTCGTA
>MERGE11422ID
GCTCCTACCGATTGAATGATCCGGTGAGGCCCCCGGACTGTGGCAACGTGACTGGTTCGCTAGTCGCGATGCCGCGGGAAGCTGTCCAAACCTTATCATTTAGAGGAAGGAGAAGTCGTA
>MERGE11427ID
GCTCCTACCGATTGAATGATCCGGTGAGGCCCCCGGACTGTGGCAACGTGGCTGGTTCGCCAGCCGTGATGCCGCGGGAAGCTGTCCAAACCTTATCATTTAGAGGAAGGAGAAGTCGTA
>MERGE11434ID
GCTCCTACCGATTGAATGATCCGGTGAGGCCCCCGGACTGTGGCAACGTGGCTGGTTCTCCAGCCGCGATGCCGCGGGAAGCTGTCCAAACCTTATCATTTAGAGGAAGGAGAAGTCGTA
>MERGE11435ID
GCTCCTACCGATTGAATGATCCGGTGAGGCCCCCGGACTGTGGCAACTCAGCTGGTTCGCCAGCCGCGATGCCGCGGGAAGCTGTCCAAACCTTATCATTTAGAGGAAGGAGAAGTCGTA
>MERGE11438ID
GCTCCTACCGATTGAATGATCCGGTGAGGCCCCCGGACTGTGGCAATGCAGCTGGTTCGCCAGCCGCGATGCCGCGGGAAGCTGTCCAAACCTTATCATTTAGAGGAAGGAGAAGTCGTA
>MERGE11440ID
GCTCCTACCGATTGAATGATCCGGTGAGGCCCCCGGACTGTGGCGACGCAGCTGGTTCTCCAGCCGCGATGCCGCGGGAAGCTGTCCAAACCTTATCATTTAGAGGAAGGAGAAGTCGTA
>MERGE11445ID
GCTCCTACCGATTGAATGATCCGGTGAGGCCCCCGGACTGTGGCGACGTAGCTGGTTCGCCAGCCGCGATGCCGCGGGAAGCTGTCCAAACCTTATCATTTAGAGGAAGGAGAAGTCGTA
>MERGE11446ID
GCTCCTACCGATTGAATGATCCGGTGAGGCCCCCGGACTGTGGCGATGCAGTTGGTTCGCCACCCGCGTTGCTATGGGAAGCTGTCCAAACCTTATCATTTAGAGGAAGGAGAAGTCGTA
>MERGE11449ID
GCTCCTACCGATTGAATGATCCGGTGAGGCCCCCGGACTGTTGCAACGGCTTTGGTTCGCCAAACTGATGCGGCGGGAAGCTGTCCAAACCTTATCATTTAGAGGAAGGAGAAGTCGTAA
>MERGE11454ID
GCTCCTACCGATTGAATGATCCGGTGAGGCCCCCGGACTTGGACAACTTGAGCGGTTCGCCGATCGGGATGTCTAGGGAAGCTGTCCAAACCTTATCATTTAGAGGAAGGAGAAGTCGTA
>MERGE11458ID
GCTCCTACCGATTGAATGATCCGGTGAGGCCCCCGGAGTGGGATCACTGCCTGGTTCGCCAGAATGAGATCCTGTGAAGCTGTCCAAACCTTATCATTTAGAGGAAGGAGAAGTCGTAAC
>MERGE11462ID
GCTCCTACCGATTGAATGATCCGGTGAGGCCCCCGGATTGGGATCACTGCCTGGTTCTCCAGAATGCGATCCTGAGAAGCTGTCCAAACCTTATCATTTAGAGGAAGGAGAAGTCGTAAC
>MERGE11467ID
GCTCCTACCGATTGAATGATCCGGTGAGGCCCCCGGATTGTGGCAATGGCTCTGGTTCGCTAGACCAATGCTGCGAGAAGCTGTCCAAACCTTATCATTTAGAGGAAGGAGAAGTCGTAA
>MERGE11473ID
GCTCCTACCGATTGAATGATCCGGTGAGGCCCCCGGATTGTGGCCGCGGCTCTGGTTCGCTAGACTGCGGCTGCGAGAAGCTGTCCAAACCTTATCATTTAGAGGAAGGAGAAGTCGTAA
>MERGE11482ID
GCTCCTACCGATTGAATGATCCGGTGAGGCCCCGGACTGTGGCAACGCAGCTGGTTCGCCAGCCGCGATGCCGCGGGAAGCTGTCCAAACCTTATCATTTAGAGGAAGGAGAAGTCGTAA
>MERGE11486ID
GCTCCTACCGATTGAATGATCCGGTGAGGCCCTCGGACTGTGGCAACGCAGCTGGTTCGCCAGCCGCGATGCCGCGGGAAGTTGTCCAAACCTTATCATTTAGAGGAAGGAGAAGTCGTA
>MERGE11489ID
GCTCCTACCGATTGAATGATCCGGTGAGGCCCTTGGACTGGGGCAACGAGGTTGGTTCGCCAAACGAGATGCCACGGGAAGTTGTCCAAACCTTATCATTTAGAGGAAGGAGAAGTCGTA
>MERGE11491ID
GCTCCTACCGATTGAATGATCCGGTGAGGCCCTTGGAGCGGGATCACGGCTTTGGTTCGCCAAACTGAGATCTTGTGAAGCTGTCCAAACCTTATCATTTAGAGGAAGGAGAAGTCGTAA
>MERGE11492ID
GCTCCTACCGATTGAATGATCCGGTGAGGCCCTTGGAGTGGGATCACGGCTTTGGTTCGCCAAACTGAGATCCTGTGAAGCTGTCCAAACCTTATCATTTAGAGGAAGGAGAAGTCGTAA
>MERGE11495ID
GCTCCTACCGATTGAATGATCCGGTGAGGCCCTTGGATTGTGGCAACGCAGCTGGTTCGCCAGCCGCGATGCCGCGAGAAGCTGTCCAAACCTTATCATTTAGAGGAAGGAGAAGTCGTA
>MERGE11500ID
GCTCCTACCGATTGAATGATCCGGTGAGGCCTTTGGACCTCGTCGATGGCACCGGTTCGCCGGTCCGCCGATGAGGGAAGATGTCCAAACCTTATCATTTAGAGGAAGGAGAAGTCGTAA
>MERGE11501ID
GCTCCTACCGATTGAATGATCCGGTGAGGCCTTTGGACCTCGTCGATGGCACCGGTTCGCCGGTCCGCCGATGCGGGAAGATGTCCAAACCTTATCATTTAGAGGAAGGAGAAGTCGTAA
>MERGE11505ID
GCTCCTACCGATTGAATGATCCGGTGAGGTCCCCGGACTGTGGCAACGCAGTGGGTTCGCCCGCAGCGATGCCGCGGGAAGCTGCCCAAACCTTATCATTTAGAGGAAGGAGAAGTCGTA
>MERGE11506ID
GCTCCTACCGATTGAATGATCCGGTGAGGTCCCCGGACTGTGGCACTGCAGCTGGTTCGCTAGCCGCGATGCCGCGGGAAGCTGCCCAAACCTTATCATTTAGAGGAAGGAGAAGTCGTA
>MERGE11509ID
GCTCCTACCGATTGAATGATCCGGTGAGGTCCTTGGACTGCGGCAACGCAGCTGGTTCGCCAGCCGCGATGCCGTGGGAAGCTGCCCAAACCTTATCATTTAGAGGAAGGAGAAGTCGTA
>MERGE11510ID
GCTCCTACCGATTGAATGATCCGGTGAGGTCCTTGGACTGTGGCAACGCAGCTGGTTCGCCAGCCGCGATGCCGTGGGAAGCTGCCCAAACCTTATCATTTAGAGGAAGGAGAAGTCGTA
>MERGE11513ID
GCTCCTACCGATTGAATGATCCGGTGAGGTCTTCGGACTGTGGCAACGCGTGTGGTTCGCCACCGCGATGCCGTGGGAAGCTGCCCAAACCTTATCATTTAGAGGAAGGAGAAGTCGTAA
>MERGE11524ID
GCTCCTACCGATTGAATGATCCGGTGAGGTCTTTGGACCGTGGCAACGCAGCTGGTTCGCTAGCCGCGATGCCGTGGGAAGCTGCCCAAACCTTATCATTTAGAGGAAGGAGAAGTCGTA
>MERGE11540ID
GCTCCTACCGATTGAATGATCCGGTGAGGTCTTTGGACTGAGGCGACGCAGACGGTTCGCCGCCCGCGACGCCCTGGGAAGCTGCCCAAACCTTATCATTTAGAGGAAGGAGAAGTCGTA
>MERGE11543ID
GCTCCTACCGATTGAATGATCCGGTGAGGTCTTTGGACTGAGGGAACGTGAGTGGTTCGCCATTCGTGATTTCTCGGGAAGCTGCCCAAACCTTATCATTTAGAGGAAGGAGAAGTCGTA
>MERGE11546ID
GCTCCTACCGATTGAATGATCCGGTGAGGTTCTCGGACTGGGGCAACGCAGCTGGTCCGCCAGCAGCGATGCCTCGGGAAGTTACCCAAACCTTATCATTTAGAGGAAGGAGAAGTCGTA
>MERGE11548ID
GCTCCTACCGATTGAATGATCCGGTGAGGTTCTCGGACTGGGGCAACGCAGCTGGTTCGCCAGCAGCGATGCATCGGGAAGTTACCCAAACCTTATCATTTAGAGGAAGGAGAAGTCGTA
>MERGE11549ID
GCTCCTACCGATTGAATGATCCGGTGAGGTTCTCGGACTGGGGCAACGCAGCTGGTTCGCCAGCAGCGATGCCTCGGGAAGTTACCCAAACCTTATCATTTAGAGGAAGGAGAAGTCGTA
>MERGE11550ID
GCTCCTACCGATTGAATGATCCGGTGAGGTTCTCGGACTGTGGCAACGCAGCTGGTCCGCCAGCAGCGATGCCTCGGGAAGTTACCCAAACCTTATCATTTAGAGGAAGGAGAAGTCGTA
>MERGE11552ID
GCTCCTACCGATTGAATGATCCGGTGAGGTTCTTGGACTGTGGCAACGCAGCTGGTTCGCCAGCCGTGATGCCGTGGGAAGCTGCCCAAACCTTATCATTTAGAGGAAGGAGAAGTCGTA
>MERGE11554ID
GCTCCTACCGATTGAATGATCCGGTGAGGTTCTTGGACTGTGGCAACGCGGCTGGTTCGCCAGCCGTGATGCCGTGGGAAGCTGCCCAAACCTTATCATTTAGAGGAAGGAGAAGTCGTA
>MERGE11555ID
GCTCCTACCGATTGAATGATCCGGTGAGGTTTACGGAGAGGCACAAGACTTTTTTGGTTTTTGAGCTTTGAAGTATAACGAACCTTATCATTTAGAGGAAGGAGAAGTCGTAACAAGGTT
>MERGE11560ID
GCTCCTACCGATTGAATGATCCGGTGAGTTCTTTGGACCCTGGCAACGGCTTTGGTTCGCCAAACTGATGCTGGGGGAAGATGCGCAAACCTTATCATTTAGAGGAAGGAGAAGTCGTAA
>MERGE11561ID
GCTCCTACCGATTGAATGATCCGGTGAGTTCTTTGGACTTTGGAAACGGCTTTGGTTCGCCAAACTGATTTTGAAGGAAGATGCGCGAACCTTATCATTTAGAGGAAGGAGAAGTCGTAA
>MERGE11562ID
GCTCCTACCGATTGAATGATCCGGTGAGTTTCCAGGACTGAGTTTCCGGCTTCGGTTCGCCGATCTGGAGACTTGGGAATTTACGCAAACCTTATCATTTAGAGGAAGGAGAAGTCGTAA
>MERGE11565ID
GCTCCTACCGATTGAATGATCCGGTGAGTTTTTTGGACCCTAGCAACGGCTTTGGTTCGCCAAACTGATGCTGGGGGAAGATACGCAAACCTTATCATTTAGAGGAAGGAGAAGTCGTAA
>MERGE11568ID
GCTCCTACCGATTGAATGATCCGGTGAGTTTTTTGGACCCTAGCGACGGCTTTGGTTCGCCAAACTGATGCTGGGGGAAGATACGCAAACCTTATCATTTAGAGGAAGGAGAAGTCGTAA
>MERGE11569ID
GCTCCTACCGATTGAATGATCCGGTGAGTTTTTTGGACCCTGGCAACGGCTTTGGTTCGCCAAACTGATGCTGGGGGAAGATACGCAAACCTTATCATTTAGAGGAAGGAGAAGTCGTAA
>MERGE11570ID
GCTCCTACCGATTGAATGATCCGGTGAGTTTTTTGGACTGAGGCATCGGTAGTGGTTCGCCACTCTGACGCTCTGGGAAGATGCGCAAACCTTATCATTTAGAGGAAGGAGAAGTCGTAA
>MERGE11573ID
GCTCCTACCGATTGAATGATCCGGTGAGTTTTTTGGACTGTGGCAACGGCTTAGGTTCGCCTAACTGATGCCGTGGGAAAATACGCAAACCTTATCATTTAGAGGAAGGAGAAGTCGTAA
>MERGE11577ID
GCTCCTACCGATTGAATGATCCGGTGAGTTTTTTGGACTGTGGCAACGGTTTCGGTTCGCCGTACTGATGCCGCCGGAAGATACGCAAACCTTATCATTTAGAGGAAGGAGAAGTCGTAA
>MERGE11583ID
GCTCCTACCGATTGAATGATCCGGTGAGTTTTTTGGACTGTGGCAACGGTTTCGGTTCGCCGTACTGATGCCGCGGGAAGATACGCAAACCTTATCATTTAGAGGAAGGAGAAGTCGTAA
>MERGE11598ID
GCTCCTACCGATTGAATGATCCGGTGAGTTTTTTGGACTGTGGCATCGGTTGTGGTTCGCCACTCTGGCGCTGCGGGAAGATGCGCAAACCTTATCATTTAGAGGAAGGAGAAGTCGTAA
>MERGE11608ID
GCTCCTACCGATTGAATGATCTGGTGAATAATTCGGAATGCAGCAGTGTCCAATTCCTGAACGTTGCAGCGGAAAGTTTGATCAACCTTATCACTTAGAGAAAGGAGAAGTCGTAACAAG
>MERGE11612ID
GCTCCTACCGATTGAATGATTCGGTGAATAATTCGGACTGCAGCAATGTTTGGATCCCGAACGTTGCAGCGGAAAGTTTAGTGGACCTCATCACTTAGAGGAAGGAGAAGTCGTAACAAG
>MERGE11613ID
GCTCCTACCGATTGAATGATTTTGTGAGTTTTCGGGAGAGCCGCCGGCCGCCCAGCAATGGGCACCGATGGCTTGAACTTATGCTAACACAATTATTTAGAGGAAGGAGAAGTCGTAACA
>MERGE11618ID
GCTCCTACCGATTGAATGCCCCGGTGAGAAATCGAGAGGGTCTTGCTTTGGTTTTTACGAGCTGGAATAGGACCTTAACTTTTTCAAATCTTGGTATTTAGAGGAAGGAGAAGTCGTAAC
>MERGE11655ID
GCTCCTACCGATTGAATGCTCAGGTGAGCCATTCGGACCTCCATCATAACGGTTTCCGTTTTGATAGAGGAAAGTCTTGCGAACCTTATCATTTAGAGGAAGGAGAAGTCGTAACAAGGT
>MERGE11662ID
GCTCCTACCGATTGAATGCTCAGGTGAGCCATTCGGACCTCCATCATAGCGGTTTCCGTTTTGATAGAGGAAAGTCTTGCAAACCTTATCATTTAGAGGAAGGAGAAGTCGTAACAAGGT
>MERGE11668ID
GCTCCTACCGATTGAATGCTCAGGTGAGCCATTCGGACCTCCATCATAGCGGTTTCCGTTTTGATAGAGGAAAGTCTTGCGAACCTTATCATTTAGAGGAAGGAGAAGTCGTAACAAGGT
>MERGE11735ID
GCTCCTACCGATTGAATGCTCAGGTGAGCCATTCGGACCTCCTTCGTACCAGTTTCTGGTTTCGCTGGAGGAAAGTCTTGCGAACCTTATCATTTAGAGGAAGGAGAAGTCGTAACAAGG
>MERGE11757ID
GCTCCTACCGATTGAATGCTCAGGTGAGCCATTCGGACCTCCTTCGTACCAGTTTCTGGTTTCGCTGGAGGAAAGTCTTGCGAACCTTGTCATTTAGAGGAAGGAGAAGTCGTAACAAGG
>MERGE11775ID
GCTCCTACCGATTGAATGCTCAGGTGAGCCATTCGGACCTCCTTCGTGCCAGTTTCTGGTTTCGCTGGAGGAAAGTCTTGCGAACCTTATCATTTAGAGGAAGGAGAAGTCGTAACAAGG
>MERGE11777ID
GCTCCTACCGATTGAATGCTCAGGTGAGCCATTCGGACCTTCATCATGTCGGTTTCCGGTTTTGATGAGGGAAAGTCTTGCGAACCTTATCATTTAGAGGAAGGAGAAGTCGTAACAAGG
>MERGE11779ID
GCTCCTACCGATTGAATGCTCAGGTGAGCCATTCGGACTTTCATCATGTCGGTTTCCGATTTTGATGAAGGAAAGTCTTGCGAACCTTATCATTTAGAGGAAGGAGAAGTCGTAACAAGG
>MERGE11786ID
GCTCCTACCGATTGAATGCTCAGGTGAGCCATTTGGACCTCCATCATATCGGTTTCCGGTTTTGATGAGGGAAAGTCTTGCGAACCTTATCATTTAGAGGAAGGAGAAGTCGTAACAAGG
>MERGE11817ID
GCTCCTACCGATTGAATGCTCAGGTGAGCTATTCGGACCGACATCATGCTGGTTCCCAGTTTTGATATTGGAAAGTCTCGCGAACCTTATCATTTAGAGGAAGGAGAAGTCGTAACAAGG
>MERGE11829ID
GCTCCTACCGATTGAATGCTCAGGTGAGCTATTCGGACCGACATCATGCTGGTTCCCAGTTTTGATGTTGGAAAGTCTCGCGAACCTTATCATTTAGAGGAAGGAGAAGTCGTAACAAGG
>MERGE11831ID
GCTCCTACCGATTGAATGCTCAGGTGAGCTATTCGGACCGACATCATGCTGGTTCCCAGTTTTGGTATTGGAAAGTCTCGCGAACCTTATCATTTAGAGGAAGGAGAAGTCGTAACAAGG
>MERGE11841ID
GCTCCTACCGATTGAATGCTCAGGTGAGTTATTCGGACCTCCTTCATGTTGGTTTCCAATTTTGAAGAGGGAAAGTCTCGCGAACCTTATCATTTAGAGGAAGGAGAAGTCGTAACAAGG
>MERGE11844ID
GCTCCTACCGATTGAATGCTCAGGTGAGTTATTCGGACCTTCTTCATGTTGGTTTCCAATTTTGAAGAGGGAAAGTCTCGCGAACCTTATCATTTAGAGGAAGGAGAAGTCGTAACAAGG
>MERGE11852ID
GCTCCTACCGATTGAATGCTCCGATGAATACCATGGATCGAGAGTACGAATGGGTTCGCCTATTTTCTGCTTTTTCGAGAAGTGGAGTAAATCTTAGCATTTAGAGGAAGGAGAAGTCGT
>MERGE11853ID
GCTCCTACCGATTGAATGCTCCGGTAAGCACTTCGGAGCCGAGGTTCAGTCAAAGTGATTTTACTTTTCCTTCGGCAAAGTTGTGCAAACCTTAACATTTAGAGGAAGGAGAAGTCGTAA
>MERGE11854ID
GCTCCTACCGATTGAATGCTCCGGTGAAATCTCCGGATTGCGAAGGAAAAACTGTTGTTGGCTTTGTCGACAACGACCTTTACGAAAAGTTGATTAAATCTTAGCATTTAGAGGAAGGAG
>MERGE11879ID
GCTCCTACCGATTGAATGGCCCGGTGAAATCTCTGGACTGTGACGTTGATATCGGTTCGCCGATTGTCGACGATACGGGAAATTGATTAAACCTTGTCATTTAGAGGAAGGAGAAGTCGT
>MERGE11908ID
GCTCCTACCGATTGAATGGCCGATGAATACAGTGGATTAAGAGTATGAATGGGTTCGCTCGTTTCTGCTGCTCGAGAAGCGTAGTAAATTTATCATTTAGAGGAAGGAGAAGTCGTAACA
>MERGE11925ID
GCTCCTACCGATTGAATGGTACGGTGAAGCGTTCGGACTATGACTCTCTGACGGTTCGCCGTCTAAGTGTCGTGGGAAGTTCGTTGAACCTTATCATTTAGAGGAAGGAGAAGTCGTAAC
>MERGE11932ID
GCTCCTACCGATTGAATGGTCAGGTGAAATGTTCGGACTGTTGCGTGGCGAACGGTCCGCCGTCTGCTTCGCGATGGGAAGTTCATTAAACCTTATCATTTAGAGGAAGGAGAAGTCGTA
>MERGE11933ID
GCTCCTACCGATTGAATGGTCAGGTGAAATGTTCGGACTGTTGCGTGGCGGACGGTCCGCCGTCTGCTTCGCGATGGGAAGTTCATTAAACCTTATCATTTAGAGGAAGGAGAAGTCGTA
>MERGE11939ID
GCTCCTACCGATTGAATGGTCAGGTGAAGCGTTCGGACTATGACTCTCTGACGGTTCGCCGTCTAAGTGTCGTGGGAAGTTCGTTGAACCTTATCATTTAGAGGAAGGAGAAGTCGTAAC
>MERGE11963ID
GCTCCTACCGATTGAATGGTCCGATGAAATCTTCGGATTGCTGGATAGGACTTCGCAAGTTGACCTATCTGCGAGAAGTTGCTTGAACCTTATCATTTAGAGGAAGGAGAAGTCGTAACA
>MERGE11975ID
GCTCCTACCGATTGAATGGTCCGATGAAGTGCTTAGATCTTGGGGAGCGGCCTGGAGGTCAAAGTCCAGTACGTGAACCTTGAAAAGATCATTGAATCTTACCCTTTAGAGGAAGGAGAA
>MERGE11980ID
GCTCCTACCGATTGAATGGTCCGATGAGCTTTTTCGAGCCGACTTTTCTTCCGGTTCGCCGGACGATGAATTGGTGAAGATGCGCGAATCTTATCATTTAGAGGAAGGAGAAGTCGTAAC
>MERGE12023ID
GCTCCTACCGATTGAATGGTCCGGCGAGGTTTTCGGACCTGCAATTGTGATTCTGGCAACAGAACCTTTTGCGGGGAAGTTGCCCAAACCTTATCATTTAGAGGAAGGAGAAGTCGTAAC
>MERGE12055ID
GCTCCTACCGATTGAATGGTCCGGTAAAATCTTCGGATTGCTGGATAGGAGGGCAACCACCTATCTGCGAGAAGTTGCTTGAACCTTATCATTTAGAGGAAGGAGAAGTCGTAACAAGGT
>MERGE12080ID
GCTCCTACCGATTGAATGGTCCGGTGAAAATTAGGGACCGTGGCAATGCCTACCGGGTCACCGGAAGCGCTGCCGTGGGAACTCATTTAAACCTTATCATTTAGAGGAAGGAGAAGTCGT
>MERGE12082ID
GCTCCTACCGATTGAATGGTCCGGTGAAAATTTCGGATAACGACGCTGCCAGCGGTCCGCCGCTAGCGACGCTGCTAGAAGATCTTTAAACCTTATCATTTAGAGGAAGGAGAAGTCGTA
>MERGE12086ID
GCTCCTACCGATTGAATGGTCCGGTGAAAATTTCGGATAGCGACGCTGCCAGCGGTCCGCCGCTAGCGACGCTGCTAGAAGATCTTTAAACCTTATCATTTAGAGGAAGGAGAAGTCGTA
>MERGE12087ID
GCTCCTACCGATTGAATGGTCCGGTGAAAATTTCGGATTCTGACGATGCTGGTGGTTTACCGCCGGCGACGTCGGGAAAAGATCTTTAAACCTTATCATTTAGAGGAAGGAGAAGTCGTA
>MERGE12091ID
GCTCCTACCGATTGAATGGTCCGGTGAAAATTTCGGATTTTGATGATGTTGGCGGTTCGCCGCCGACGCCGTCGGGAGAAGATCTTTAAACCTTATCATTTAGAGGAAGGAGAAGTCGTA
>MERGE12110ID
GCTCCTACCGATTGAATGGTCCGGTGAAACTTTCGGATTGTGACTCTGTTCCGGGCAACCGGTCGTTGTTGCGAAAAGTTATTTAAACCTTACCATTTAGAGGAAGGAGAAGTCGTAACA
>MERGE12123ID
GCTCCTACCGATTGAATGGTCCGGTGAAATCTTCGGACTGCGGTTGATGCAGGTTTACCTGTAGATTCTGCGGGAAGTTGCTTAAACCTTATCATTTAGAGGAAGGAGAAGTCGTAACAA
>MERGE12129ID
GCTCCTACCGATTGAATGGTCCGGTGAAATCTTCGGATCGTGAGACGGAAAGTTTCGGCTTACCGTTTTGTGAAAAGTTGATAAACCTTATCATTTAGAGGAAGGAGAAGTCGTAACAAG
>MERGE12130ID
GCTCCTACCGATTGAATGGTCCGGTGAAATCTTCGGATCGTGAGACGGAAAGTTTCGGCTTACCGTTTTGTGAAAAGTTGATTAAACCTTATCATTTAGAGGAAGGAGAAGTCGTAACAA
>MERGE12134ID
GCTCCTACCGATTGAATGGTCCGGTGAAATCTTCGGATCGTGCGCAGAGAAGGCTCGCTGGATTTGCGTGTGAGAAGTTGATTAAACCTTATCATTTAGAGGAAGGAGAAGTCGTAACAA
>MERGE12136ID
GCTCCTACCGATTGAATGGTCCGGTGAAATCTTCGGATCGTGGGGCGGAAAGTTTCGGCTTACTGTTCCGTGAAAAGTTGATTAAACCTTATCATTTAGAGGAAGGAGAAGTCGTAACAA
>MERGE12137ID
GCTCCTACCGATTGAATGGTCCGGTGAAATCTTCGGATCGTGTGCAGCGACGGTTCGCCTGAGCTGCGCGTGAGAAGTTGCTTAAACCTTATCATTTAGAGGAAGGAGAAGTCGTAACAA
>MERGE12146ID
GCTCCTACCGATTGAATGGTCCGGTGAAATCTTCGGATTGATGGGTAGGGCATTTATTTGACCTATCTGCGAGAAGTTGCTTGAACCTTATCATTTAGAGGAAGGAGAAGTCGTAACAAG
>MERGE12154ID
GCTCCTACCGATTGAATGGTCCGGTGAAATCTTCGGATTGCTGACCATGGCATTTATTTGTCTTGGTTGCGAGAAGTTGATTGAACCTTATCATTTAGAGGAAGGAGAAGTCGTAACAAG
>MERGE12157ID
GCTCCTACCGATTGAATGGTCCGGTGAAATCTTCGGATTGCTGGACAGGACTTCGCAAGTTGACCTATCTGCGAGAAGTTGCTTGAACCTTATCATTTAGAGGAAGGAGAAGTCGTAACA
>MERGE12158ID
GCTCCTACCGATTGAATGGTCCGGTGAAATCTTCGGATTGCTGGACAGGAGGGCAACCACCTATCTGCGAGAAGTTGCTTGAACCTTATCATTTAGAGGAAGGAGAAGTCGTAACAAGGT
>MERGE12175ID
GCTCCTACCGATTGAATGGTCCGGTGAAATCTTCGGATTGCTGGATAGGACTTCGCAAGTTGACCTATCTGCGAGAAGTTGCTTGAACCTTATCATTTAGAGGAAGGAGAAGTCGTAACA
>MERGE12190ID
GCTCCTACCGATTGAATGGTCCGGTGAAATCTTCGGATTGCTGGATAGGACTTGGCAACTTGACCTATCTGCGAGAAGTTGCTTGAACCTTATCATTTAGAGGAAGGAGAAGTCGTAACA
>MERGE12194ID
GCTCCTACCGATTGAATGGTCCGGTGAAATCTTCGGATTGCTGGATAGGACTTGGCAACTTGATCTATCTGCGAGAAGTTGCTTGAACCTTATCATTTAGAGGAAGGAGAAGTCGTAACA
>MERGE12200ID
GCTCCTACCGATTGAATGGTCCGGTGAAATCTTCGGATTGCTGGATAGGAGGGCAACCACCTATCTGAGAGAAGTTGCTTGAACCTTATCATTTAGAGGAAGGAGAAGTCGTAACAAGGT
>MERGE12214ID
GCTCCTACCGATTGAATGGTCCGGTGAAATCTTCGGATTGCTGGATAGGAGGGCAACCACCTATCTGCGAGAAGTTGCTTGAACCTTATCATTTAGAGGAAGGAGAAGTCGTAACAAGGT
>MERGE12229ID
GCTCCTACCGATTGAATGGTCCGGTGAAATCTTCGGATTGCTGGATAGGAGGGCAACCACCTATCTGCGAGAAGTTGCTTGAACCTTATCATTTAGAGTAAGGAGAAGTCGTAACAAGGT
>MERGE12235ID
GCTCCTACCGATTGAATGGTCCGGTGAAATCTTCGGATTGCTGGATAGGAGGGCAACCACCTATCTGCGAGAAGTTGCTTGAATCTTATCATTTAGAGGAAGGAGAAGTCGTAACAAGGT
>MERGE12247ID
GCTCCTACCGATTGAATGGTCCGGTGAAATCTTCGGATTGCTGGATAGGAGGGCAACCGCCTATCTGCGAGAAGTTGCTTGAACCTTATCATTTAGAGGAAGGAGAAGTCGTAACAAGGT
>MERGE12252ID
GCTCCTACCGATTGAATGGTCCGGTGAAATCTTCGGATTGCTGGATAGGAGGGCTTCCCACCTATCTGCGAGAAGTTGCTTGAACCTTATCATTTAGAGGAAGGAGAAGTCGTAACAAGG
>MERGE12257ID
GCTCCTACCGATTGAATGGTCCGGTGAAATCTTCGGATTGCTGGATAGGGCTTTAACCGGACCTATCTGCGAGAAGTTGCTTGAACCTTATCATTTAGAGGAAGGAGAAGTCGTAACAAG
>MERGE12259ID
GCTCCTACCGATTGAATGGTCCGGTGAAATCTTCGGATTGCTGGATAGGGCTTTAACCGGACCTATCTGCGAGAAGTTGTTTGAACCTTATCATTTAGAGGAAGGAGAAGTCGTAACAAG
>MERGE12262ID
GCTCCTACCGATTGAATGGTCCGGTGAAATCTTCGGATTGCTGGATAGGTCTTGGCAACTTGACCTATCTGCGAGAAGTTGCTTGAACCTTATCATTTAGAGGAAGGAGAAGTCGTAACA
>MERGE12263ID
GCTCCTACCGATTGAATGGTCCGGTGAAATCTTCGGATTGCTGGATAGGTGGGCAACCACCTATCTGCGAGAAGTTGCTTGAACCTTATCATTTAGAGGAAGGAGAAGTCGTAACAAGGT
>MERGE12271ID
GCTCCTACCGATTGAATGGTCCGGTGAAATCTTCGGATTGCTGGCCTTGCCTTGGCAACTTGACTTGGTTGCGAGAAGTTGATTAAACCTTATCATTTAGAGGAAGGAGAAGTCGTAACA
>MERGE12272ID
GCTCCTACCGATTGAATGGTCCGGTGAAATCTTCGGATTGCTGGCCTTGCCTTGGCAACTTGGCCTGGTTGCGAGAAGTTGATTAAACCTTATCATTTAGAGGAAGGAGAAGTCGTAACA
>MERGE12277ID
GCTCCTACCGATTGAATGGTCCGGTGAAATCTTCGGATTGCTGGCCTTGCCTTGGCAACTTGGCTTGGTTGCGAGAAGTTGATTAAACCTTATCATTTAGAGGAAGGAGAAGTCGTAACA
>MERGE12290ID
GCTCCTACCGATTGAATGGTCCGGTGAAATCTTCGGATTGCTGGCTAGGACCTGGCAACTTGACCTAGCTGCGAGAAGTTGATTGAACCTTATCATTTAGAGGAAGGAGAAGTCGTAACA
>MERGE12317ID
GCTCCTACCGATTGAATGGTCCGGTGAAATCTTCGGATTGCTGGCTAGGACTTGGCAACTTGACCTAGCTGCGAGAAGTTGATTGAACCTTATCATTTAGAGGAAGGAGAAGTCGTAACA
>MERGE12327ID
GCTCCTACCGATTGAATGGTCCGGTGAAATCTTCGGATTGCTGGCTAGGACTTGGCAACTTGACCTAGCTGCGAGAAGTTGATTGAATCTTATCATTTAGAGGAAGGAGAAGTCGTAACA
>MERGE12338ID
GCTCCTACCGATTGAATGGTCCGGTGAAATCTTCGGATTGCTGGCTAGGACTTGGCAACTTGATCTAGCTGCGAGAAGTTGATTGAACCTTATCATTTAGAGGAAGGAGAAGTCGTAACA
>MERGE12350ID
GCTCCTACCGATTGAATGGTCCGGTGAAATCTTCGGATTGCTGGGCAGGGCATTTATTTGACCTATCTGCGAGAAGTTGCTTGAACCTTATCATTTAGAGGAAGGAGAAGTCGTAACAAG
>MERGE12357ID
GCTCCTACCGATTGAATGGTCCGGTGAAATCTTCGGATTGCTGGGTAGGACTTCGCAAGTTGACCTATCTGCGAGAAGTTGCTTGAACCTTATCATTTAGAGGAAGGAGAAGTCGTAACA
>MERGE12367ID
GCTCCTACCGATTGAATGGTCCGGTGAAATCTTCGGATTGCTGGGTAGGGCATTTATTTGACCTATCTGCGAGAAGTTGCTTGAACCTTATCATTTAGAGGAAGGAGAAGTCGTAACAAG
>MERGE12370ID
GCTCCTACCGATTGAATGGTCCGGTGAAATCTTCGGATTGCTGGGTAGGTCTTGGCAACTTGACCTATCTGCGAGAAGTTGCTTGAACCTTATCATTTAGAGGAAGGAGAAGTCGTAACA
>MERGE12371ID
GCTCCTACCGATTGAATGGTCCGGTGAAATCTTCGGATTGCTGGTCTTGCCTTGGCAACTTGGCTTGGTTGCGAGAAGTTGATTAAACCTTATCATTTAGAGGAAGGAGAAGTCGTAACA
>MERGE12374ID
GCTCCTACCGATTGAATGGTCCGGTGAAATCTTCGGATTGCTGTCCTTGCCTTGGCAACTTGGCTTGGTTGCGAGAAGTTGATTAAACCTTATCATTTAGAGGAAGGAGAAGTCGTAACA
>MERGE12375ID
GCTCCTACCGATTGAATGGTCCGGTGAAATCTTCGGATTGCTTGATAGGAGGGCAACCACCTATCTGCGAGAAGTTGCTTGAACCTTATCATTTAGAGGAAGGAGAAGTCGTAACAAGGT
>MERGE12376ID
GCTCCTACCGATTGAATGGTCCGGTGAAATCTTCGGATTGTGCGCAGCGAAGGTTCGCTGGAGCTGTGCGTGAGAAGTTGATTAAACCTTATCATTTAGAGGAAGGAGAAGTCGTAACAA
>MERGE12380ID
GCTCCTACCGATTGAATGGTCCGGTGAAATCTTCGGATTTCTGGCTAGGACTTGGCAACTTGACCTAGCTGCGAGAAGTTGATTGAACCTTATCATTTAGAGGAAGGAGAAGTCGTAACA
>MERGE12407ID
GCTCCTACCGATTGAATGGTCCGGTGAAATGTTCGGACCGCCGCGAAACGGACGGCTCGCCGTCAGCTTCGCAGTGGGAAGTTCATTAAACCTTATCATTTAGAGGAAGGAGAAGTCGTA
>MERGE12417ID
GCTCCTACCGATTGAATGGTCCGGTGAAATGTTCGGACCGCCGCGAAACGGACGGTTCGCCGTCAGCTTCGCAGTGGGAAGTTCATTAAACCTTATCATTTAGAGGAAGGAGAAGTCGTA
>MERGE12432ID
GCTCCTACCGATTGAATGGTCCGGTGAAATGTTCGGACCGCGGCCCCATTGCGGTTCGCCGCCGTTTGGCTGTGGGAAGTTCGTTAAACCTTATCATTTAGAGGAAGGAGAAGTCGTAAC
>MERGE12530ID
GCTCCTACCGATTGAATGGTCCGGTGAAATGTTCGGACCGCGGCCTCATTGCGGTTCGCCGCCGTTTGGCTGTGGGAAGTTCGTTAAACCTTATCATTTAGAGGAAGGAGAAGTCGTAAC
>MERGE12625ID
GCTCCTACCGATTGAATGGTCCGGTGAAATGTTCGGACCGCGGCCTTATTGCGGTTCGCCGCCGTTTGGCTGTGGGAAGTTCGTTAAACCTTATCATTTAGAGGAAGGAGAAGTCGTAAC
>MERGE12635ID
GCTCCTACCGATTGAATGGTCCGGTGAAATGTTCGGACCGCGGTCTCATTGCGGTTCGCCGCCGTTTGGCTGTGGGAAGTTCGTTAAACCTTATCATTTAGAGGAAGGAGAAGTCGTAAC
>MERGE12646ID
GCTCCTACCGATTGAATGGTCCGGTGAAATGTTCGGACCGCTGCGAAGCGGACGGTTCGCCGTCAGCTTCGCGGTGGGAAGTTCATTAAACCTTATCATTTAGAGGAAGGAGAAGTCGTA
>MERGE12652ID
GCTCCTACCGATTGAATGGTCCGGTGAAATGTTCGGACCGCTGCGAAGCGGATGGTTCGCCGTCAGCTTCGCGGTGGGAAGTTCATTAAACCTTATCATTTAGAGGAAGGAGAAGTCGTA
>MERGE12653ID
GCTCCTACCGATTGAATGGTCCGGTGAAATGTTCGGACCGCTGCGAGACGGACGGTTCGCCGTCAGCTTCGCGGTGGGAAGTTCATTAAACCTTATCATTTAGAGGAAGGAGAAGTCGTA
>MERGE12654ID
GCTCCTACCGATTGAATGGTCCGGTGAAATGTTCGGACCGCTGCTAAGCGGACGGTTCGCCGTCAGCTTCGCGGTGGGAAGTTCATTAAACCTTATCATTTAGAGGAAGGAGAAGTCGTA
>MERGE12663ID
GCTCCTACCGATTGAATGGTCCGGTGAAATGTTCGGACTGTTGCGTGGCGAACGGTACGCCGTCTGCTTCGCGATGGGAAGTTCATTAAACCTTATCATTTAGAGGAAGGAGAAGTCGTA
>MERGE12666ID
GCTCCTACCGATTGAATGGTCCGGTGAAATGTTCGGACTGTTGCGTGGCGAACGGTCCGCCGTCGGCTTCGCGATGGGAAGTTCATTAAACCTTATCATTTAGAGGAAGGAGAAGTCGTA
>MERGE12674ID
GCTCCTACCGATTGAATGGTCCGGTGAAATGTTCGGACTGTTGCGTGGCGAACGGTCCGCCGTCTGCTTCGCGATGGGAAGTTCATTAAACCTTATCATTTAGAGGAAGGAGAAGTCGTA
>MERGE12679ID
GCTCCTACCGATTGAATGGTCCGGTGAAATGTTCGGACTGTTGCGTGGCGAACGGTTCGCCGTCTGCTTCGCGATGGGAAGTTCATTAAACCTTATCATTTAGAGGAAGGAGAAGTCGTA
>MERGE12684ID
GCTCCTACCGATTGAATGGTCCGGTGAAATGTTCGGATCGCGGCAAATCGGACGGGTAACCGTCAGGTTCGCTGCGAGAAGTTCATTAAACCTTATCATTTAGAGGAAGGAGAAGTCGTA
>MERGE12691ID
GCTCCTACCGATTGAATGGTCCGGTGAAATGTTCGGATCGCGGCAAGTCGGACGGGTAACCGTCAGGTTCGCTGCGAGAAGTTCATTAAACCTTATCATTTAGAGGAAGGAGAAGTCGTA
>MERGE12711ID
GCTCCTACCGATTGAATGGTCCGGTGAAATGTTCGGATTGCGGCAAATCGGACGGGTAACCGTCAGGTTCGCTGTGAGAAGTTCATTAAACCTTATCATTTAGAGGAAGGAGAAGTCGTA
>MERGE12723ID
GCTCCTACCGATTGAATGGTCCGGTGAAATGTTTGGATCGCGGCAAGTCGGACGGGTAACCGTCAGGTTCGCTGCGAGAAGTTCATTAAACCTTATCATTTAGAGGAAGGAGAAGTCGTA
>MERGE12730ID
GCTCCTACCGATTGAATGGTCCGGTGAACATTACGGATTGAGACAATGCTGGCGGTTCGCCGCCGGTGCTGTTCTGAGAAGTTCTGTAAACCTTATCATTTAGAGGAAGGAGAAGTCGTA
>MERGE12753ID
GCTCCTACCGATTGAATGGTCCGGTGAAGCCTTCGGATGAGGGCGGTAAGGCGGTCCGCCGCCTCACCGCCTCCAGAAGTTCGTTAAACCTTATCATTTAGAGGAAGGAGAAGTCGTAAC
>MERGE12754ID
GCTCCTACCGATTGAATGGTCCGGTGAAGCCTTCGGATGAGGGCGGTAAGGCGGTCCGCCGCCTCACCGCCTTCAGAAGTTCGTTAAACCTTATCATTTAGAGGAAGGAGAAGTCGTAAC
>MERGE12755ID
GCTCCTACCGATTGAATGGTCCGGTGAAGCCTTCGGATGAGTGAAGCCCGGCGGTTCGCCGCTGGACTCTGCTCAGAAGTTGGTTAAACCTTATCATTTAGAGGAAGGAGAAGTCGTAAC
>MERGE12756ID
GCTCCTACCGATTGAATGGTCCGGTGAAGCCTTCGGATGGGTGCCTCGTGACGGTCCGCCGCCGCGGGGCGCCCAGAAGTTCGTTAAACCTTATCATTTAGAGGAAGGAGAAGTCGTAAC
>MERGE12768ID
GCTCCTACCGATTGAATGGTCCGGTGAAGCGCTAGGATGGATGGGCGCTGGTGGTCCGCCGCCGGCGCTCGTCCAGAATCTCGTTAAACCTTATCATTTAGAGGAAGGAGAAGTCGTAAC
>MERGE12769ID
GCTCCTACCGATTGAATGGTCCGGTGAAGCGCTAGGATGGATGGGCGCTGGTGGTTCGCCGCCGGCGCTCGTCCAGAATCTCGTTAAACCTTATCATTTAGAGGAAGGAGAAGTCGTAAC
>MERGE12845ID
GCTCCTACCGATTGAATGGTCCGGTGAAGCGCTCGGACCGCGGCCTCTTGACGGTTCGCCGTCGATTGGCCGTGGGAAGTTCGTTAAACCTTATCATTTAGAGGAAGGAGAAGTCGTAAC
>MERGE12875ID
GCTCCTACCGATTGAATGGTCCGGTGAAGCGCTCGGACCGCGGCCTCTTGACGGTTCGCCGTCGATTGGCTGTGGGAAGTTCGTAAAACCTTATCATTTAGAGGAAGGAGAAGTCGTAAC
>MERGE12924ID
GCTCCTACCGATTGAATGGTCCGGTGAAGCGCTCGGACCGCGGCCTCTTGACGGTTCGCCGTCGATTGGCTGTGGGAAGTTCGTTAAACCTTATCATTTAGAGGAAGGAGAAGTCGTAAC
>MERGE12937ID
GCTCCTACCGATTGAATGGTCCGGTGAAGCGCTCGGACCGCGGCCTCTTGACGGTTCGCCGTCGATTGGCTGTGGGAAGTTCGTTAAACCTTATCATTTAGAGGAAGGAGAATTCGTAAC
>MERGE13024ID
GCTCCTACCGATTGAATGGTCCGGTGAAGCGCTCGGACCGCGGCCTCTTGACGGTTCGTCGTCGATTGGCTGTGGGAAGTTCGTTAAACCTTATCATTTAGAGGAAGGAGAAGTCGTAAC
>MERGE13039ID
GCTCCTACCGATTGAATGGTCCGGTGAAGCGCTCGGACCGCGGCCTCTTTACGGTTCGCCGTCGATTGGCTGTGGGAAGTTCGTTAAACCTTATCATTTAGAGGAAGGAGAAGTCGTAAC
>MERGE13043ID
GCTCCTACCGATTGAATGGTCCGGTGAAGCGCTCGGACCGCGGCTTCTTGACGGTTCGCCGTCGATTGGCTGTGGGAAGTTCGTTAAACCTTATCATTTAGAGGAAGGAGAAGTCGTAAC
>MERGE13048ID
GCTCCTACCGATTGAATGGTCCGGTGAAGCGCTCGGACCGCGGTCTCTTGACGGTTCGCCGTCGATTGGCTGTGGGAAGTTCGTTAAACCTTATCATTTAGAGGAAGGAGAAGTCGTAAC
>MERGE13055ID
GCTCCTACCGATTGAATGGTCCGGTGAAGCGCTCGGACCGCTGCCTCTTGACGGTTCGCCGTCGATTGGCTGTGGGAAGTTCGTTAAACCTTATCATTTAGAGGAAGGAGAAGTCGTAAC
>MERGE13069ID
GCTCCTACCGATTGAATGGTCCGGTGAAGCGCTCGGATGCGCGGAGCGGGGTGTCTCACTCTGTTCGGCGCAGAAGTTCGTTAAACCTTATCATTTAGAGGAAGGAGAAGTCGTAACAAG
>MERGE13070ID
GCTCCTACCGATTGAATGGTCCGGTGAAGCGCTCGGATGCGCGGGACGGGGTGTCTCACTCTGTTCAGCGCAGAAGTTCGTTAAACCTTATCATTTAGAGGAAGGAGAAGTCGTAACAAG
>MERGE13071ID
GCTCCTACCGATTGAATGGTCCGGTGAAGCGCTCGGATGGACGCTTCGGCGCGGTTCGCCGCGTGGTCGCGTCCAGAAGTTCGTTAAACCTTATCATTTAGAGGAAGGAGAAGTCGTAAC
>MERGE13072ID
GCTCCTACCGATTGAATGGTCCGGTGAAGCGCTCGGATGGGTGCGCCGGAGCGGTCCGCCGCCCTGGCGCGTCCAGAAGTTCGTTAAACCTTATCATTTAGAGGAAGGAGAAGTCGTAAC
>MERGE13077ID
GCTCCTACCGATTGAATGGTCCGGTGAAGCGCTCGTACCGCGGCCTCTTGACGGTTCGCCGTCGATTGGCTGTGGGAAGTTCGTTAAACCTTATCATTTAGAGGAAGGAGAAGTCGTAAC
>MERGE13078ID
GCTCCTACCGATTGAATGGTCCGGTGAAGCGCTCTGACCGCGGCCTCTTGACGGTTCGCCGTCGATTGGCTGTGGGAAGTTCGTTAAACCTTATCATTTAGAGGAAGGAGAAGTCGTAAC
>MERGE13093ID
GCTCCTACCGATTGAATGGTCCGGTGAAGCGTCAGGATGAGTGAGGCTCGGCGGCAACGCTTGGCCCTGCTCAGAATTTCGTTAAACCTTATCATTTAGAGGAAGGAGAAGTCGTAACAA
>MERGE13094ID
GCTCCTACCGATTGAATGGTCCGGTGAAGCGTCAGGATGAGTGAGGTTCGGCGGCAACGCTTGGCCCTGCTCAGAATTTCGTTAAACCTTATCATTTAGAGGAAGGAGAAGTCGTAACAA
>MERGE13101ID
GCTCCTACCGATTGAATGGTCCGGTGAAGCGTCCGGACTATGACTCTCTGACGGTTCGCCGTCTAAGTGTCGTGGGAAGTTCGTTGAACCTTATCATTTAGAGGAAGGAGAAGTCGTAAC
>MERGE13102ID
GCTCCTACCGATTGAATGGTCCGGTGAAGCGTCCGGATGAGCGAGCCGGTGCGGGCAACCGCGCTGGCCTGCTCAGAAGTTCGTTGAACCTTATCATTTAGAGGAAGGAGAAGTCGTAAC
>MERGE13103ID
GCTCCTACCGATTGAATGGTCCGGTGAAGCGTCCGGATGAGCGGAGACGTGGGGCAACCCGCCCTCTGCTCAGAAGTTCGTTAAACCTTATCATTTAGAGGAAGGAGAAGTCGTAACAAG
>MERGE13106ID
GCTCCTACCGATTGAATGGTCCGGTGAAGCGTCCGGATGAGCGTCGCGCAACGGTCCGCCGTTCTGCTTCGCTCAGAAGTTCGTTAAACCTTATCATTTAGAGGAAGGAGAAGTCGTAAC
>MERGE13109ID
GCTCCTACCGATTGAATGGTCCGGTGAAGCGTCCGGATGAGTAAAGTGAGGCGGCAACGCATTGCTTCGCTCAGAAGTTCGTTAAACCTTATCATTTAGAGGAAGGAGAAGTCGTAACAA
>MERGE13112ID
GCTCCTACCGATTGAATGGTCCGGTGAAGCGTCCGGATGAGTAGCGGTCGGGGGCAACCCTGGCCCGTCTCAGAAGTTCGTTAAACCTTATCATTTAGAGGAAGGAGAAGTCGTAACAAG
>MERGE13114ID
GCTCCTACCGATTGAATGGTCCGGTGAAGCGTCCGGATGAGTGAGGCCAGGCGGCAACGCTTGGCCCTGCTCAGAAGTTCGTTAAACCTTATCATTTAGAGGAAGGAGAAGTCGTAACAA
>MERGE13115ID
GCTCCTACCGATTGAATGGTCCGGTGAAGCGTCCGGATGAGTGAGGCCCGGCGGCAACGCTTGGCCCTGCTCAGAAGTTCGTTAAACCTTATCATTTAGAGGAAGGAGAAGTCGTAACAA
>MERGE13116ID
GCTCCTACCGATTGAATGGTCCGGTGAAGCGTCCGGATGAGTGAGGCGAGGCGGCAACGCCGCGCCCTGCTCAGAAGTTCGTTAAACCTTATCATTTAGAGGAAGGAGAAGTCGTAACAA
>MERGE13119ID
GCTCCTACCGATTGAATGGTCCGGTGAAGCGTCCGGATGAGTGAGGCGCGGCGGCAACGCTGTGCCCTGCTCAGAAGTTCGTTAAACCTTATCATTTAGAGGAAGGAGAAGTCGTAACAA
>MERGE13121ID
GCTCCTACCGATTGAATGGTCCGGTGAAGCGTCCGGATGAGTGAGGCTAGGCGGCAACGTCTGCCCTGCTCAGAAGTTCGTTAAACCTTATCATTTAGAGGAAGGAGAAGTCGTAACAAG
>MERGE13122ID
GCTCCTACCGATTGAATGGTCCGGTGAAGCGTCCGGATGAGTGAGGCTTGGCGGCAACGCTTGGCCCTGCTCAGAAGTTCGTTAAACCTTATCATTTAGAGGAAGGAGAAGTCGTAACAA
>MERGE13124ID
GCTCCTACCGATTGAATGGTCCGGTGAAGCGTCCGGATGAGTGAGGTTAGGCGGCAACGCTTGGCCCTGCTCAGAAGTTCGTTAAACCTTATCATTTAGAGGAAGGAGAAGTCGTAACAA
>MERGE13125ID
GCTCCTACCGATTGAATGGTCCGGTGAAGCGTCCGGATGAGTGAGGTTGAGCGGCAACGCCCGGCTTCGCTCAGAAGTTCGTTAAACCTTATCATTTAGAGGAAGGAGAAGTCGTAACAA
>MERGE13130ID
GCTCCTACCGATTGAATGGTCCGGTGAAGCGTCCGGATGAGTGCGGCTTGGCGGCAACGCCTGGCCCTGCTCAGAAGTTCGTTAAACCTTATCATTTAGAGGAAGGAGAAGTCGTAACAA
>MERGE13131ID
GCTCCTACCGATTGAATGGTCCGGTGAAGCGTCCGGATGAGTGCGGTTCGGCGGCAACGCTTGGCCCTGCTCAGAAGTTCGTTAAACCTTATCATTTAGAGGAAGGAGAAGTCGTAACAA
>MERGE13132ID
GCTCCTACCGATTGAATGGTCCGGTGAAGCGTCCGGATGGGCGCACCGTGGCGGTCCGCCGCCGCAGCGCGCCCAGAAGTTCGTTAAACCTTATCATTTAGAGGAAGGAGAAGTCGTAAC
>MERGE13133ID
GCTCCTACCGATTGAATGGTCCGGTGAAGCGTCCGGATGGGCGCACCGTGGCGGTCCGCCGCTGCAGCGCGCCCAGAAGTTCGTTAAACCTTATCATTTAGAGGAAGGAGAAGTCGTAAC
>MERGE13135ID
GCTCCTACCGATTGAATGGTCCGGTGAAGCGTCCGGATGTGTGAGGTTAGACGGTCCGCCGTCCAGCTTTATGCAGAAGTTCGTTAAACCTTATCATTTAGAGGAAGGAGAAGTCGTAAC
>MERGE13147ID
GCTCCTACCGATTGAATGGTCCGGTGAAGCGTTAGGACGGATGGGCCGGCGCGGTCCGCCGCACTGGTTCGTCCGGAATCTCGTTAAACCTTATCATTTAGAGGAAGGAGAAGTCGTAAC
>MERGE13151ID
GCTCCTACCGATTGAATGGTCCGGTGAAGCGTTAGGATGGATGGGCTTTGGTGGTCCGCCGCCGAGGCTCGTCCAGAATCTCGTTAAACCTTATCATTTAGAGGAAGGAGAAGTCGTAAC
>MERGE13166ID
GCTCCTACCGATTGAATGGTCCGGTGAAGCGTTCGCACTATGACTCTCTGACGGTTCGCCGTCTAAGTGTCGTGGGAAGTTCGTTGAACCTTATCATTTAGAGGAAGGAGAAGTCGTAAC
>MERGE13184ID
GCTCCTACCGATTGAATGGTCCGGTGAAGCGTTCGGACCGCCTCCTTTGGACGGGCAACCGTCTGTTGGTCGTGGGAAGTTCGTTAAACCTTATCATTTAGAGGAAGGAGAAGTCGTAAC
>MERGE13209ID
GCTCCTACCGATTGAATGGTCCGGTGAAGCGTTCGGACCGCTTCCTCTGGACGGGCAACCGTCTGTTGGTCGTGGGAAGTTCGTTAAACCTTATCATTTAGAGGAAGGAGAAGTCGTAAC
>MERGE13235ID
GCTCCTACCGATTGAATGGTCCGGTGAAGCGTTCGGACCGCTTCCTCTGGACGGGTAACCGTCTGTTGGTCGTGGGAAGTTCGTTAAACCTTATCATTTAGAGGAAGGAGAAGTCGTAAC
>MERGE13289ID
GCTCCTACCGATTGAATGGTCCGGTGAAGCGTTCGGACCGCTTCCTTTGGACGGGAAACCGTCTGTTGGTCGTGGGAAGTTCGTTAAACCTTATCATTTAGAGGAAGGAGAAGTCGTAAC
>MERGE13293ID
GCTCCTACCGATTGAATGGTCCGGTGAAGCGTTCGGACCGCTTCCTTTGGACGGGCAACCGCCTGTTGGTCGTGGGAAGTTCGTTAAACCTTATCATTTAGAGGAAGGAGAAGTCGTAAC
>MERGE13299ID
GCTCCTACCGATTGAATGGTCCGGTGAAGCGTTCGGACCGCTTCCTTTGGACGGGCAACCGTCTGCTGGTCGTGGGAAGTTCGTTAAACCTTATCATTTAGAGGAAGGAGAAGTCGTAAC
>MERGE13335ID
GCTCCTACCGATTGAATGGTCCGGTGAAGCGTTCGGACCGCTTCCTTTGGACGGGCAACCGTCTGTTGGTCGTGGGAAGTTCGTTAAACCTATCATTTAGAGGAAGGAGAAGTCGTAACA
>MERGE13368ID
GCTCCTACCGATTGAATGGTCCGGTGAAGCGTTCGGACCGCTTCCTTTGGACGGGCAACCGTCTGTTGGTCGTGGGAAGTTCGTTAAACCTTATCATTTAGAGGAAGGAGAAGTCGTAAC
>MERGE13406ID
GCTCCTACCGATTGAATGGTCCGGTGAAGCGTTCGGACCGCTTCCTTTGGACGGGCAACCGTCTGTTGGTCGTGGGAAGTTCGTTAACCTTATCATTTAGAGGAAGGAGAAGTCGTAACA
>MERGE13427ID
GCTCCTACCGATTGAATGGTCCGGTGAAGCGTTCGGACCGCTTCCTTTGGACGGGCAACCGTCTGTTGGTTGTGGGAAGTTCGTTAAACCTTATCATTTAGAGGAAGGAGAAGTCGTAAC
>MERGE13489ID
GCTCCTACCGATTGAATGGTCCGGTGAAGCGTTCGGACCGCTTCCTTTGGACGGGTAACCGTCTGTTGGTCGTGGGAAGTTCGTTAAACCTTATCATTTAGAGGAAGGAGAAGTCGTAAC
>MERGE13541ID
GCTCCTACCGATTGAATGGTCCGGTGAAGCGTTCGGACCGCTTCCTTTGGACTGGCAACCGTCTGTTGGTCGTGGGAAGTTCGTTAAACCTTATCATTTAGAGGAAGGAGAAGTCGTAAC
>MERGE13567ID
GCTCCTACCGATTGAATGGTCCGGTGAAGCGTTCGGACCGTGGCAGATGGACGGTTCGCCGTCTGTCTGCCGTGGGAAGTTCGTTAAACCTTATCATTTAGAGGAAGGAGAAGTCGTAAC
>MERGE13571ID
GCTCCTACCGATTGAATGGTCCGGTGAAGCGTTCGGACCGTGGCTCGCTGACGGTCCGCCGTCGGCGTGCCGTGGGAAGTTCGTTAAACCTTATCATTTAGAGGAAGGAGAAGTCGTAAC
>MERGE13575ID
GCTCCTACCGATTGAATGGTCCGGTGAAGCGTTCGGACCGTGGCTCGCTGACGGTTCGCCGTCGGCGTGCCGTGGGAAGTTCGTTAAACCTTATCATTTAGAGGAAGGAGAAGTCGTAAC
>MERGE13577ID
GCTCCTACCGATTGAATGGTCCGGTGAAGCGTTCGGACCGTGGCTCGCTGATGGTTCGCCGTCGGCGTGCCGTGGGAAGTTCGTTAAACCTTATCATTTAGAGGAAGGAGAAGTCGTAAC
>MERGE13583ID
GCTCCTACCGATTGAATGGTCCGGTGAAGCGTTCGGACCGTGGCTTTCTGACGGTCCGCCGTCGGATTGCCGTGGGAAGTTCGTTAAACCTTATCATTTAGAGGAAGGAGAAGTCGTAAC
>MERGE13586ID
GCTCCTACCGATTGAATGGTCCGGTGAAGCGTTCGGACCGTGGCTTTCTGACGGTTCGCCGTCGGATAGCCGTGGGAAGTTCGTTAAACCTTATCATTTAGAGGAAGGAGAAGTCGTAAC
>MERGE13594ID
GCTCCTACCGATTGAATGGTCCGGTGAAGCGTTCGGACCGTGGCTTTCTGACGGTTCGCCGTCGGATGGCCGTGGGAAGTTCGTTAAACCTTATCATTTAGAGGAAGGAGAAGTCGTAAC
>MERGE13601ID
GCTCCTACCGATTGAATGGTCCGGTGAAGCGTTCGGACCGTGGCTTTCTGACGGTTCGCCGTCGGATTGCCGTGGGAAGTTCGTTAAACCTTATCATTTAGAGGAAGGAGAAGTCGTAAC
>MERGE13611ID
GCTCCTACCGATTGAATGGTCCGGTGAAGCGTTCGGACCGTTTCCTTTGGACGGGTAACCGTCTGTTGGTCGTGGGAAGTTCGTTAAACCTTATCATTTAGAGGAAGGAGAAGTCGTAAC
>MERGE13623ID
GCTCCTACCGATTGAATGGTCCGGTGAAGCGTTCGGACTATCACTCTCTGACGGTTCGCCGTCTAAGTGTCGTGGGAAGTTCGTTGAACCTTATCATTTAGAGGAAGGAGAAGTCGTAAC
>MERGE13671ID
GCTCCTACCGATTGAATGGTCCGGTGAAGCGTTCGGACTATGACTCTCTGACGGTTCGCCGTCCAAGTGTCGTGGGAAGTTCGTTGAACCTTATCATTTAGAGGAAGGAGAAGTCGTAAC
>MERGE13675ID
GCTCCTACCGATTGAATGGTCCGGTGAAGCGTTCGGACTATGACTCTCTGACGGTTCGCCGTCTAACTGTCGTGGGAAGTTCGTTGAACCTTATCATTTAGAGGAAGGAGAAGTCGTAAC
>MERGE13679ID
GCTCCTACCGATTGAATGGTCCGGTGAAGCGTTCGGACTATGACTCTCTGACGGTTCGCCGTCTAAGCGTCGTGGGAAGTTCGTTGAACCTTATCATTTAGAGGAAGGAGAAGTCGTAAC
>MERGE13689ID
GCTCCTACCGATTGAATGGTCCGGTGAAGCGTTCGGACTATGACTCTCTGACGGTTCGCCGTCTAAGTGTCGCGGGAAGTTCGTTGAACCTTATCATTTAGAGGAAGGAGAAGTCGTAAC
>MERGE13712ID
GCTCCTACCGATTGAATGGTCCGGTGAAGCGTTCGGACTATGACTCTCTGACGGTTCGCCGTCTAAGTGTCGTGGGAAGTTAGTTGAACCTTATCATTTAGAGGAAGGAGAAGTCGTAAC
>MERGE13740ID
GCTCCTACCGATTGAATGGTCCGGTGAAGCGTTCGGACTATGACTCTCTGACGGTTCGCCGTCTAAGTGTCGTGGGAAGTTCGTTGAACCTTATAATTTAGAGGAAGGAGAAGTCGTAAC
>MERGE13774ID
GCTCCTACCGATTGAATGGTCCGGTGAAGCGTTCGGACTATGACTCTCTGACGGTTCGCCGTCTAAGTGTCGTGGGAAGTTCGTTGAACCTTATCATTTAGAGGAAGGAGAAGTCGTAAC
>MERGE13806ID
GCTCCTACCGATTGAATGGTCCGGTGAAGCGTTCGGACTATGACTCTCTGACGGTTCGCCGTCTAAGTGTCGTGGGAAGTTCGTTGAACCTTATCATTTAGAGTAAGGAGAAGTCGTAAC
>MERGE13847ID
GCTCCTACCGATTGAATGGTCCGGTGAAGCGTTCGGACTATGACTCTCTGACGGTTCGCCGTCTAAGTGTCGTGTGAAGTTCGTTGAACCTTATCATTTAGAGGAAGGAGAAGTCGTAAC
>MERGE13854ID
GCTCCTACCGATTGAATGGTCCGGTGAAGCGTTCGGACTATGACTCTCTGACGGTTCGCCGTCTAATTGTCGTGGGAAGTTCGTTGAACCTTATCATTTAGAGGAAGGAGAAGTCGTAAC
>MERGE13855ID
GCTCCTACCGATTGAATGGTCCGGTGAAGCGTTCGGACTATGACTCTCTGACGGTTCGCCGTCTAGGTGTCGTGGGAAGTTCGTTGAACCTTATCATTTAGAGGAAGGAGAAGTCGTAAC
>MERGE13865ID
GCTCCTACCGATTGAATGGTCCGGTGAAGCGTTCGGACTATGACTCTCTGACGGTTCGCCGTTTAAGTGTCGTGGGAAGTTCGTTGAACCTTATCATTTAGAGGAAGGAGAAGTCGTAAC
>MERGE13868ID
GCTCCTACCGATTGAATGGTCCGGTGAAGCGTTCGGACTATGACTCTCTGACGGTTCGCCTTCTAAGTGTCGTGGGAAGTTCGTTGAACCTTATCATTTAGAGGAAGGAGAAGTCGTAAC
>MERGE13869ID
GCTCCTACCGATTGAATGGTCCGGTGAAGCGTTCGGACTATGACTCTCTGACGGTTCGCGGTCTAAGTGTCGTGGGAAGTTCGTTGAACCTTATCATTTAGAGGAAGGAGAAGTCGTAAC
>MERGE13880ID
GCTCCTACCGATTGAATGGTCCGGTGAAGCGTTCGGACTATGACTCTCTGAGGTTCGCCGTCTAAGTGTCGTGGGAAGTTCGTTGAACCTTATCATTTAGAGGAAGGAGAAGTCGTAACA
>MERGE13889ID
GCTCCTACCGATTGAATGGTCCGGTGAAGCGTTCGGACTATGACTCTTTGACGGTTCGCCGTCTAAGTGTCGTGGGAAGTTCGTTGAACCTTATCATTTAGAGGAAGGAGAAGTCGTAAC
>MERGE13898ID
GCTCCTACCGATTGAATGGTCCGGTGAAGCGTTCGGACTATGGCTCTCTGACGGTTCGCCGTCTAAGTGTCGTGGGAAGTTCGTTGAACCTTATCATTTAGAGGAAGGAGAAGTCGTAAC
>MERGE13899ID
GCTCCTACCGATTGAATGGTCCGGTGAAGCGTTCGGACTATGGTTTTCTGACGGTTCGCCATTGGATTACCGTGGGAAATTCGTTAAACCTTATCATTTAGAGGAAGGAGAAGTCGTAAC
>MERGE13901ID
GCTCCTACCGATTGAATGGTCCGGTGAAGCGTTCGGACTATGGTTTTCTGATGGTCCGCCGTTGGATTACCGTGGGAAGTTCGTTAAACCTTATCATTTAGAGGAAGGAGAAGTCGTAAC
>MERGE13913ID
GCTCCTACCGATTGAATGGTCCGGTGAAGCGTTCGGATGAATGTGCCGTGGCGGTCCGCCGCTGTGGCACGTCCAGAAGTTCGTTAAACCTTATCATTTAGAGGAAGGAGAAGTCGTAAC
>MERGE13914ID
GCTCCTACCGATTGAATGGTCCGGTGAAGCGTTCGGATGAGACTTGCTTGGTGTCAAAGCCTCGCTTGTTTCAGAAGTTCGTTAAACCTTATCATTTAGAGGAAGGAGAAGTCGTAACAA
>MERGE13915ID
GCTCCTACCGATTGAATGGTCCGGTGAAGCGTTCGGATGAGCGAGGCGAGGCGGCGACGCTTTGCCCTGCTCAGAAGTTCGTTAAACCTTATCATTTAGAGGAAGGAGAAGTCGTAACAA
>MERGE13916ID
GCTCCTACCGATTGAATGGTCCGGTGAAGCGTTCGGATGAGCGCGAAAGGGCGGTCCGCCGCCTTTCCGTGCTCAGAAGTTCGTTAAACCTTATCATTTAGAGGAAGGAGAAGTCGTAAC
>MERGE13917ID
GCTCCTACCGATTGAATGGTCCGGTGAAGCGTTCGGATGAGCGCGAAAGGGCGGTTCGCCGCCTTTCCGTGCTCAGAAGTTCGTTAAACCTTATCATTTAGAGGAAGGAGAAGTCGTAAC
>MERGE13918ID
GCTCCTACCGATTGAATGGTCCGGTGAAGCGTTCGGATGAGCGCGCCGAGGCGGTCCGCCGCTTCTACGTGCCCAGAAGTTCGTTAAACCTTATCATTTAGAGGAAGGAGAAGTCGTAAC
>MERGE13919ID
GCTCCTACCGATTGAATGGTCCGGTGAAGCGTTCGGATGAGCGCGGAGGGGCGGTCCGCCGCCTTTCCGTGCTCAGAAGTTCGTTAAACCTTATCATTTAGAGGAAGGAGAAGTCGTAAC
>MERGE13922ID
GCTCCTACCGATTGAATGGTCCGGTGAAGCGTTCGGATGAGTGAAATCCGGCGGTTCGCCGCTGGATCTCGCTCAGAAGTTCGTTAAACCTTATCATTTAGAGGAAGGAGAAGTCGTAAC
>MERGE13923ID
GCTCCTACCGATTGAATGGTCCGGTGAAGCGTTCGGATGAGTGAGGCGAGGCGGCAACGCCGCGCCCTGCTCAGAAGTTCGTTAAACCTTATCATTTAGAGGAAGGAGAAGTCGTAACAA
>MERGE13924ID
GCTCCTACCGATTGAATGGTCCGGTGAAGCGTTCGGATGAGTGAGGCGAGGCGGCAACGCTTTGCCCTGCTCAGAAGTTCGTTAAACCTTATCATTTAGAGGAAGGAGAAGTCGTAACAA
>MERGE13925ID
GCTCCTACCGATTGAATGGTCCGGTGAAGCGTTCGGATGAGTGAGGCGAGGCGGCGACGCCGCGCCCTGCTCAGAAGTTCGTTAAACCTTATCATTTAGAGGAAGGAGAAGTCGTAACAA
>MERGE13926ID
GCTCCTACCGATTGAATGGTCCGGTGAAGCGTTCGGATGAGTGAGGCGAGGTGTCAAAGCCCTGTCTTATTCAGAAGTTCGTTAAACCTTATCATTTAGAGGAAGGAGAAGTCGTAACAA
>MERGE13927ID
GCTCCTACCGATTGAATGGTCCGGTGAAGCGTTCGGATGAGTGAGGCGCGACTTTTCGGAGCCGCTCCCCGCTCAGAAGTTCGTTAAACCTTATCATTTAGAGGAAGGAGAAGTCGTAAC
>MERGE13928ID
GCTCCTACCGATTGAATGGTCCGGTGAAGCGTTCGGATGAGTGAGGCGCGACTTTTCGGAGCCGCTCTTTGCTCAGAAGTTCGTTAAACCTTATCATTTAGAGGAAGGAGAAGTCGTAAC
>MERGE13930ID
GCTCCTACCGATTGAATGGTCCGGTGAAGCGTTCGGATGAGTGAGGCGGCTGGTCTTCCGGCTGCCCTGCTCAGAAGTTCGTTAAACCTTATCATTTAGAGGAAGGAGAAGTCGTAACAA
>MERGE13933ID
GCTCCTACCGATTGAATGGTCCGGTGAAGCGTTCGGATGAGTGAGGCTTGGCGGCAACGCTTGGCCCTGCTCAGAAGTTCGTTAAACCTTATCATTTAGAGGAAGGAGAAGTCGTAACAA
>MERGE13934ID
GCTCCTACCGATTGAATGGTCCGGTGAAGCGTTCGGATGAGTGAGGTGAGGCGGCAACGCATTGCTTCGCTCAGAAGTTCGTTAAACCTTATCATTTAGAGGAAGGAGAAGTCGTAACAA
>MERGE13935ID
GCTCCTACCGATTGAATGGTCCGGTGAAGCGTTCGGATGAGTGAGGTGAGGCGGCAACGCCCCGCCCTGCTCAGAAGTTCGTTAAACCTTATCATTTAGAGGAAGGAGAAGTCGTAACAA
>MERGE13937ID
GCTCCTACCGATTGAATGGTCCGGTGAAGCGTTCGGATGAGTGCGCTCTGGCGGCAACGCTGGGGCCTGCTCAGAAGTTCGTTAAACCTTATCATTTAGAGGAAGGAGAAGTCGTAACAA
>MERGE13941ID
GCTCCTACCGATTGAATGGTCCGGTGAAGCGTTCGGATGAGTGGAGCGAGGTGTCAAAGCCCTGTTCTATTCAGAAGTTCGTTAAACCTTATCATTTAGAGGAAGGAGAAGTCGTAACAA
>MERGE13943ID
GCTCCTACCGATTGAATGGTCCGGTGAAGCGTTCGGATGAGTGGGGCGAGGCGGTCCGCCGCCCCTCCTCATTCAGAAGTTCGTTAAACCTTATCATTTAGAGGAAGGAGAAGTCGTAAC
>MERGE13945ID
GCTCCTACCGATTGAATGGTCCGGTGAAGCGTTCGGATGAGTGGGGTGAGGTGGCAACGCCCTGCCCCGCTCAGAAGTTCGTTAAACCTTATCATTTAGAGGAAGGAGAAGTCGTAACAA
>MERGE13946ID
GCTCCTACCGATTGAATGGTCCGGTGAAGCGTTCGGATGAGTGGGGTGTAGCGGTCCGCCGCCGCGCCACGCTCAGAAGTTCGTTAAACCTTATCATTTAGAGGAAGGAGAAGTCGTAAC
>MERGE13953ID
GCTCCTACCGATTGAATGGTCCGGTGAAGCGTTCGGATGCCTGGGGCGAGGCGGTCCGCCGCCCTGTCCTGTGCAGAAGTTCGTTAAACCTTATCATTTAGAGGAAGGAGAAGTCGTAAC
>MERGE13954ID
GCTCCTACCGATTGAATGGTCCGGTGAAGCGTTCGGATGCGTGGGGCGAGGCGGTCCGCCGCCCCTCCTCATGCAGAAGTTCGTTAAACCTTATCATTTAGAGGAAGGAGAAGTCGTAAC
>MERGE13956ID
GCTCCTACCGATTGAATGGTCCGGTGAAGCGTTCGGATGCGTGGGGCGAGGCGGTTCGCCGCCCCTCTTCATGCAGAAGTTCGTTAAACCTTATCATTTAGAGGAAGGAGAAGTCGTAAC
>MERGE13957ID
GCTCCTACCGATTGAATGGTCCGGTGAAGCGTTCGGATGCGTGGGGGGAGGCGGTCCGCCGCCCCTCCTCATGCAGAAGTTCGTTAAACCTTATCATTTAGAGGAAGGAGAAGTCGTAAC
>MERGE13958ID
GCTCCTACCGATTGAATGGTCCGGTGAAGCGTTCGGATGCGTGGGGGGAGGCGGTTCGCCGCCCCTCCTCATGCAGAAGTTCGTTAAACCTTATCATTTAGAGGAAGGAGAAGTCGTAAC
>MERGE13960ID
GCTCCTACCGATTGAATGGTCCGGTGAAGCGTTCGGATGGATGCGCCGTGGCGGTCCGCCGCCGCAGCGCGTCCAGAAGTTCGTTAAACCTTATCATTTAGAGGAAGGAGAAGTCGTAAC
>MERGE13962ID
GCTCCTACCGATTGAATGGTCCGGTGAAGCGTTCGGATGGGTAAAGTGTGGCGGCAACGCTGCGCTTCGCCCAGAAGTTCGTTAAACCTTATCATTTAGAGGAAGGAGAAGTCGTAACAA
>MERGE13963ID
GCTCCTACCGATTGAATGGTCCGGTGAAGCGTTCGGATGGGTGAGGTTGGGCGGCAACGCTCGGCCCTGCCCAGAAGTTCGTTAAACCTTATCATTTAGAGGAAGGAGAAGTCGTAACAA
>MERGE13964ID
GCTCCTACCGATTGAATGGTCCGGTGAAGCGTTCGGATGGGTGCGCCGCGGCGGGCAACCGCTGTGGCGCGTCCAGAAGTTCGTTAAACCTTATCATTTAGAGGAAGGAGAAGTCGTAAC
>MERGE13967ID
GCTCCTACCGATTGAATGGTCCGGTGAAGCGTTCGGATGTGCGGGGGGAGGCGGTTCGCCGCCCCTCTCCATGCAGAAGTTCGTTAAACCTTATCATTTAGAGGAAGGAGAAGTCGTAAC
>MERGE13968ID
GCTCCTACCGATTGAATGGTCCGGTGAAGCGTTCGGATGTGTGAGGCGAGACGGTCCGCCGTCCCTCCTCGTGCAGAAGTTCGTTAAACCTTATCATTTAGAGGAAGGAGAAGTCGTAAC
>MERGE13969ID
GCTCCTACCGATTGAATGGTCCGGTGAAGCGTTCGGATGTGTGTGGGGAGGCGGTCCGCCGCCCCTCCATATGCAGAAGTTCGTTAAACCTTATCATTTAGAGGAAGGAGAAGTCGTAAC
>MERGE13971ID
GCTCCTACCGATTGAATGGTCCGGTGAAGCGTTCGGATGTGTGTGGGGAGGCGGTTCGCCGCCCCTCCATATGCAGAAGTTCGTTAAACCTTATCATTTAGAGGAAGGAGAAGTCGTAAC
>MERGE13980ID
GCTCCTACCGATTGAATGGTCCGGTGAAGCGTTCGGGCTATGACTCTCTGACGGTTCGCCGTCTAAGTGTCGTGGGAAGTTCGTTGAACCTTATCATTTAGAGGAAGGAGAAGTCGTAAC
>MERGE14024ID
GCTCCTACCGATTGAATGGTCCGGTGAAGCGTTTGGACTATGACTCTCTGACGGTTCGCCGTCTAAGTGTCGTGGGAAGTTCGTTGAACCTTATCATTTAGAGGAAGGAGAAGTCGTAAC
>MERGE14033ID
GCTCCTACCGATTGAATGGTCCGGTGAAGCGTTTGGACTATGGGTTTCTGACGGTTCGCCATTGGATTACCGTGGGAAATTCGTTAAACCTTATCATTTAGAGGAAGGAGAAGTCGTAAC
>MERGE14036ID
GCTCCTACCGATTGAATGGTCCGGTGAAGCGTTTGGACTATGGTCTTCTGACGGTTCGCCATTGGATTACCGTGGGAAATTCGTTAAACCTTATCATTTAGAGGAAGGAGAAGTCGTAAC
>MERGE14081ID
GCTCCTACCGATTGAATGGTCCGGTGAAGCGTTTGGACTATGGTTTTCTGACGGTCCGCCGTTGGATTACCGTGGGAAGTTCGTTAAACCTTATCATTTAGAGGAAGGAGAAGTCGTAAC
>MERGE14098ID
GCTCCTACCGATTGAATGGTCCGGTGAAGCGTTTGGACTATGGTTTTCTGACGGTTCGCCATTGGACTACCGTGGGAAATTCGTTAAACCTTATCATTTAGAGGAAGGAGAAGTCGTAAC
>MERGE14108ID
GCTCCTACCGATTGAATGGTCCGGTGAAGCGTTTGGACTATGGTTTTCTGACGGTTCGCCATTGGATTACCGTAGGAAATTCGTTAAACCTTATCATTTAGAGGAAGGAGAAGTCGTAAC
>MERGE14156ID
GCTCCTACCGATTGAATGGTCCGGTGAAGCGTTTGGACTATGGTTTTCTGACGGTTCGCCATTGGATTACCGTGGGAAATTCGTTAAACCTTATCATTTAGAGGAAGGAGAAGTCGTAAC
>MERGE14214ID
GCTCCTACCGATTGAATGGTCCGGTGAAGCGTTTGGACTATGGTTTTCTGACGGTTCGCCATTGGATTACCGTGGGAAATTCTTTAAACCTTATCATTTAGAGGAAGGAGAAGTCGTAAC
>MERGE14230ID
GCTCCTACCGATTGAATGGTCCGGTGAAGCGTTTGGACTATGGTTTTCTGACGGTTCGCCATTGGATTATCGTGGGAAATTCGTTAAACCTTATCATTTAGAGGAAGGAGAAGTCGTAAC
>MERGE14273ID
GCTCCTACCGATTGAATGGTCCGGTGAAGCGTTTGGACTATGGTTTTCTGACGGTTCGCCGTTGGATTACCGTGGGAAATTCGTTAAACCTTATCATTTAGAGGAAGGAGAAGTCGTAAC
>MERGE14337ID
GCTCCTACCGATTGAATGGTCCGGTGAAGCGTTTGGACTATGGTTTTCTGATGGTCCGCCGTTAGATTACCGTGGGAAGTTCGTTAAACCTTATCATTTAGAGGAAGGAGAAGTCGTAAC
>MERGE14345ID
GCTCCTACCGATTGAATGGTCCGGTGAAGCGTTTGGACTATGGTTTTCTGATGGTCCGCCGTTGGATCACCGTGGGAAGTTCGTTAAACCTTATCATTTAGAGGAAGGAGAAGTCGTAAC
>MERGE14348ID
GCTCCTACCGATTGAATGGTCCGGTGAAGCGTTTGGACTATGGTTTTCTGATGGTCCGCCGTTGGATTACCATGGGAAGTTCGTTAAACCTTATCATTTAGAGGAAGGAGAAGTCGTAAC
>MERGE14401ID
GCTCCTACCGATTGAATGGTCCGGTGAAGCGTTTGGACTATGGTTTTCTGATGGTCCGCCGTTGGATTACCGTGGGAAGTTCGTTAAACCTTATCATTTAGAGGAAGGAGAAGTCGTAAC
>MERGE14418ID
GCTCCTACCGATTGAATGGTCCGGTGAAGCGTTTGGACTATGGTTTTCTGATGGTCCGCCGTTGGATTACCGTGGGAAGTTCGTTAAACCTTATCATTTAGAGGAATGAGAAGTCGTAAC
>MERGE14462ID
GCTCCTACCGATTGAATGGTCCGGTGAAGCGTTTGGACTATGGTTTTCTGATGGTCCGCCGTTGGATTATCGTGGGAAGTTCGTTAAACCTTATCATTTAGAGGAAGGAGAAGTCGTAAC
>MERGE14466ID
GCTCCTACCGATTGAATGGTCCGGTGAAGCGTTTGGACTATGGTTTTCTGATGGTCCGCCGTTGGGTTACCGTGGGAAGTTCGTTAAACCTTATCATTTAGAGGAAGGAGAAGTCGTAAC
>MERGE14498ID
GCTCCTACCGATTGAATGGTCCGGTGAAGCGTTTGGACTGTGGTTTTCTGATGGTCCGCCGTTGGATTACCGTGGGAAGTTCGTTAAACCTTATCATTTAGAGGAAGGAGAAGTCGTAAC
>MERGE14503ID
GCTCCTACCGATTGAATGGTCCGGTGAAGCGTTTGGATGAGTGAGGTGAGGTGGCAACACCCTACCCTGCTCAGAAGTTCGTTAAACCTTATCATTTAGAGGAAGGAGAAGTCGTAACAA
>MERGE14505ID
GCTCCTACCGATTGAATGGTCCGGTGAAGCGTTTGGATGATCGGGGCGTCTGGTTTTCCGGGTACTCTGCTCAGAATTTCGTTAAACCTTATCATTTAGAGGAAGGAGAAGTCGTAACAA
>MERGE14506ID
GCTCCTACCGATTGAATGGTCCGGTGAAGCGTTTGGATGATCGGGGCGTCTGGTTTTCCGGGTGCTCTGCTCAGAATTTCGTTAAACCTTATCATTTAGAGGAAGGAGAAGTCGTAACAA
>MERGE14519ID
GCTCCTACCGATTGAATGGTCCGGTGAAGCGTTTGTACTATGGTTTTCTGACGGTTCGCCATTGGATTACCGTGGGAAATTCGTTAAACCTTATCATTTAGAGGAAGGAGAAGTCGTAAC
>MERGE14522ID
GCTCCTACCGATTGAATGGTCCGGTGAAGCGTTTTGACTATGGTTTTCTGATGGTCCGCCGTTGGATTACCGTGGGAAGTTCGTTAAACCTTATCATTTAGAGGAAGGAGAAGTCGTAAC
>MERGE14533ID
GCTCCTACCGATTGAATGGTCCGGTGAAGTGCTCGGACCGCTGTGAGGCCGACGGTCCGCCGTCAGCCCCACGGCGGGAAGTTCATTAAACCTTATCATTTAGAGGAAGGAGAAGTCGTA
>MERGE14534ID
GCTCCTACCGATTGAATGGTCCGGTGAAGTGCTCGGATTGTGGCGACGTTAGTGGTTTGCCGCTGGCGACGTCGTGAGAAGTCCACTGAACCTTATCATTTAGAGGAAGGAGAAGTCGTA
>MERGE14536ID
GCTCCTACCGATTGAATGGTCCGGTGAAGTGTTAGGATCGCGGCGACGTGGGCGGTTCGCCGCCGGCGACGTCGCGAGAATTCCACTGAACCTTATCATTTAGAGGAAGGAGAAGTCGTA
>MERGE14538ID
GCTCCTACCGATTGAATGGTCCGGTGAAGTGTTAGGATCGCGGCGACGTGGGCGGTTCGCTGCCTGCGACGTCGCGAGAATTCCACTGAACCTTATCATTTAGAGGAAGGAGAAGTCGTA
>MERGE14541ID
GCTCCTACCGATTGAATGGTCCGGTGAAGTGTTCGGACCGCAGCTCGGCGGACGGTTCGCCGTCAGCCCCGTTGCGGGAAGTTCATTAAACCTTATCATTTAGAGGAAGGAGAAGTCGTA
>MERGE14543ID
GCTCCTACCGATTGAATGGTCCGGTGAAGTGTTCGGACCGCGAGAGGGCGGACGGTTCGCCGTCAGCCCCTTTGCGGGAAGTTCATTAAACCTTATCATTTAGAGGAAGGAGAAGTCGTA
>MERGE14547ID
GCTCCTACCGATTGAATGGTCCGGTGAAGTGTTCGGACCGCGGCGAGGCGGACGGTTCGCCGTCAGCCCCGCTGCGGGAAGTTCATTAAACCTTATCATTTAGAGGAAGGAGAAGTCGTA
>MERGE14549ID
GCTCCTACCGATTGAATGGTCCGGTGAAGTGTTCGGACCGCGGCGGGGCGGACGGTTCGCCGTCAGCCCCACCTCGGGAAGTTCATTAAACCTTATCATTTAGAGGAAGGAGAAGTCGTA
>MERGE14550ID
GCTCCTACCGATTGAATGGTCCGGTGAAGTGTTCGGACCGCGGCGGGGCGGACGGTTCGCCGTCAGCCCCACGGCGGGAAGTTCATTAAACCTTATCATTTAGAGGAAGGAGAAGTCGTA
>MERGE14551ID
GCTCCTACCGATTGAATGGTCCGGTGAAGTGTTCGGACCGCGGCGGGGCGGACGGTTCGCCGTCAGCCCCACTGCGGGAAGTTCATTAAACCTTATCATTTAGAGGAAGGAGAAGTCGTA
>MERGE14552ID
GCTCCTACCGATTGAATGGTCCGGTGAAGTGTTCGGACCGCGGCGGGGCGGACGGTTCGCCGTCAGCCCCGACGCGGGAAGTTCATTAAACCTTATCATTTAGAGGAAGGAGAAGTCGTA
>MERGE14553ID
GCTCCTACCGATTGAATGGTCCGGTGAAGTGTTCGGACCGCGGCGGGGCGGACGGTTCGCCGTCAGCCCCGCGGCGGGAAGTTCATTAAACCTTATCATTTAGAGGAAGGAGAAGTCGTA
>MERGE14554ID
GCTCCTACCGATTGAATGGTCCGGTGAAGTGTTCGGACCGCGGCGGGGCGGACGGTTCGCCGTCAGCCCCGCTGCGGGAAGTTCATTAAACCTTATCATTTAGAGGAAGGAGAAGTCGTA
>MERGE14555ID
GCTCCTACCGATTGAATGGTCCGGTGAAGTGTTCGGACCGCTGTGGGGCCGACGGTTCGCCGTCAGCCCCACGGCGGGAAGTTCATTAAACCTTATCATTTAGAGGAAGGAGAAGTCGTA
>MERGE14558ID
GCTCCTACCGATTGAATGGTCCGGTGAAGTGTTCGGACCGTGGCTGACTGATGGTCCGCCGTCGGTCTGCCGTGGGAAGTTCATTAAACCTTATCATTTAGAGGAAGGAGAAGTCGTAAC
>MERGE14562ID
GCTCCTACCGATTGAATGGTCCGGTGAAGTGTTCGGACTGTGGCCGGGCTGACGGTTCGCCGTCGGCTCAGCCGTGGGAAGTTCATTAAACCTTATCATTTAGAGGAAGGAGAAGTCGTA
>MERGE14563ID
GCTCCTACCGATTGAATGGTCCGGTGAAGTGTTCGGATAGCGGCAAGGCGGACGGTTCGCCGTCAGCTTCGCGGCTAGAAGTTCATTAAACCTTATCATTTAGAGGAAGGAGAAGTCGTA
>MERGE14568ID
GCTCCTACCGATTGAATGGTCCGGTGAAGTGTTCGGATCGAGGCGACGTGGGCGGTTCGCTGCCCGCGACGTCGCGAGAAGTCCACTGAACCTTATCATTTAGAGGAAGGAGAAGTCGTA
>MERGE14569ID
GCTCCTACCGATTGAATGGTCCGGTGAAGTGTTCGGATCGAGGCGACGTGGGTGGTTCGCTGCCCGCGACGTCGCGAGAAGTCCACTGAACCTTATCATTTAGAGGAAGGAGAAGTCGTA
>MERGE14573ID
GCTCCTACCGATTGAATGGTCCGGTGAAGTGTTCGGATCGCGGCGACGCGGGCGGTTCGCTGCCTGCGACGTCGCGAGAAGTCCACTGAACCTTATCATTTAGAGGAAGGAGAAGTCGTA
>MERGE14574ID
GCTCCTACCGATTGAATGGTCCGGTGAAGTGTTCGGATCGCGGCGACGCGGGTGGTTCGCTGCCCGCGACGTCGCGAGAAGTCCACTGAACCTTATCATTTAGAGGAAGGAGAAGTCGTA
>MERGE14576ID
GCTCCTACCGATTGAATGGTCCGGTGAAGTGTTCGGATCGCGGCGACGGGAGCGGTTCGCCGCCCCCGACGTCGCGAGAAGTCCATTGAACCTTATCATTTAGAGGAAGGAGAAGTCGTA
>MERGE14580ID
GCTCCTACCGATTGAATGGTCCGGTGAAGTGTTCGGATCGCGGCGACGGGGGCGGTTCGCCGCCCCCGACGTCGCGAGAAGTCCATTGAACCTTATCATTTAGAGGAAGGAGAAGTCGTA
>MERGE14583ID
GCTCCTACCGATTGAATGGTCCGGTGAAGTGTTCGGATCGCGGCGACGTGGGCGGTTCGCCGCCGGCGACGTCGCGAGAAGTCCACTGAACCTTATCATTTAGAGGAAGGAGAAGTCGTA
>MERGE14584ID
GCTCCTACCGATTGAATGGTCCGGTGAAGTGTTCGGATCGCGGCGACGTGGGCGGTTCGCCGCCGGCGACGTCGCGAGAAGTTCACTGAACCTTATCATTTAGAGGAAGGAGAAGTCGTA
>MERGE14585ID
GCTCCTACCGATTGAATGGTCCGGTGAAGTGTTCGGATCGCGGCGACGTGGGCGGTTCGCTGCCCGCGACGTCGCGAGAAGTCCACTGAACCTTATCATTTAGAGGAAGGAGAAGTCGTA
>MERGE14586ID
GCTCCTACCGATTGAATGGTCCGGTGAAGTGTTCGGATCGCGGCGACGTGGGCGGTTCGCTGCCGGCGACGTCGCGAGAAGTCCACTGAACCTTATCATTTAGAGGAAGGAGAAGTCGTA
>MERGE14591ID
GCTCCTACCGATTGAATGGTCCGGTGAAGTGTTCGGATCGCGGCGACTGGGGCGGTTCGCCGCCCCCGACGTCGCGAGAAGTCCATTGAACCTTATCATTTAGAGGAAGGAGAAGTCGTA
>MERGE14594ID
GCTCCTACCGATTGAATGGTCCGGTGAAGTGTTCGGATCGCGGTGACGTGGGCGGTTCGCTGCCCGCGACATTGCGAGAAGTCCACTGAACCTTATCATTTAGAGGAAGGAGAAGTCGTA
>MERGE14596ID
GCTCCTACCGATTGAATGGTCCGGTGAAGTGTTCGGATCGTGGCGACGTGGGCGGTTCGCTGCCTGCGACGTCGCGAGAAGTCCACTGAACCTTATCATTTAGAGGAAGGAGAAGTCGTA
>MERGE14598ID
GCTCCTACCGATTGAATGGTCCGGTGAAGTGTTCGGATCTCAGCGAGGCGGACGGTTCGCCGTCAGCCCCGCTACGAAAAGTTCATTAAACCTTATCATTTAGAGGAAGGAGAAGTCGTA
>MERGE14599ID
GCTCCTACCGATTGAATGGTCCGGTGAAGTGTTCGGATTGCGGCAAGGCGGACGGTTCGCCGTCAGCCTCGCGGTTAGAAGTTCATTAAACCTTATCATTTAGAGGAAGGAGAAGTCGTA
>MERGE14601ID
GCTCCTACCGATTGAATGGTCCGGTGAAGTGTTCGGATTGCGGCGACGTGAGCGGTTCGCTGCCCGCGACGTTGTGAGAAGTCCACTGAACCTTATCATTTAGAGGAAGGAGAAGTCGTA
>MERGE14602ID
GCTCCTACCGATTGAATGGTCCGGTGAAGTGTTCGGATTGCGGCGACGTGGGCGGTTCGCTGCCCGCGACGTTGTGAGAAGTCCACTGAACCTTATCATTTAGAGGAAGGAGAAGTCGTA
>MERGE14610ID
GCTCCTACCGATTGAATGGTCCGGTGAATACTTAGGACTGTGAAATGTTTAGTTTCTATCCATTTCACGGAAAGTTGAATAAACCTTATCATTTAGAGGAAGGAGAAGTCGTAACAAGGT
>MERGE14611ID
GCTCCTACCGATTGAATGGTCCGGTGAATACTTCGGACTGTGAAATGTCTAGTTTCTATCCATTTCACGGAAAGTTGAATAAACCTTATCATTTAGAGGAAGGAGAAGTCGTAACAAGGT
>MERGE14612ID
GCTCCTACCGATTGAATGGTCCGGTGAATACTTCGGACTGTGAAATGTTCAGTTTCTATCCATTTCACGGAAAGTTGAATAAACCTTATCATTTAGAGGAAGGAGAAGTCGTAACAAGGT
>MERGE14615ID
GCTCCTACCGATTGAATGGTCCGGTGAATACTTCGGACTGTGAAATGTTTAGTTTCTATCCATTTCACGGAAAGTTGAATAAACCTTATCATTTAGAGGAAGGAGAAGTCGTAACAAGAT
>MERGE14616ID
GCTCCTACCGATTGAATGGTCCGGTGAATACTTCGGACTGTGAAATGTTTAGTTTCTATCCATTTCACGGAAAGTTGAATAAACCTTATCATTTAGAGGAAGGAGAAGTCGTAACAAGGT
>MERGE14619ID
GCTCCTACCGATTGAATGGTCCGGTGAATACTTCGGACTGTGAAATGTTTAGTTTCTATCCATTTCACGGAAAGTTGAATATACCTTATCATTTAGAGGAAGGAGAAGTCGTAACAAGGT
>MERGE14621ID
GCTCCTACCGATTGAATGGTCCGGTGAATACTTCGGACTGTGAAATGTTTAGTTTCTATCCGTTTCACGGAAAGTTGAATAAACCTTATCATTTAGAGGAAGGAGAAGTCGTAACAAGGT
>MERGE14629ID
GCTCCTACCGATTGAATGGTCCGGTGAATTCTTCAGATTGTGCGCAGCAATGGTTCGCCTGCGCTGTGCGCGAGAAGTTGAATAAACCTTATCATTTAGAGGAAGGAGAAGTCGTAACAA
>MERGE14634ID
GCTCCTACCGATTGAATGGTCCGGTGAATTCTTCGGATTGTGCGCAGCAATGGTTCGCCTGCACTGTGCGCGAGAAGTTGAATAAACCTTATCATTTAGAGGAAGGAGAAGTCGTAACAA
>MERGE14642ID
GCTCCTACCGATTGAATGGTCCGGTGAATTCTTCGGATTGTGCGCAGCAATGGTTCGCCTGCGCTGTGCGCGAGAAGTTGAATAAACCTTATCATTTAGAGGAAGGAGAAGTCGTAACAA
>MERGE14653ID
GCTCCTACCGATTGAATGGTCCGGTGAATTCTTCGGATTGTGCGCAGCAATGGTTCGCCTGTGCTGTGCGCGAGAAGTTGAATAAACCTTATCATTTAGAGGAAGGAGAAGTCGTAACAA
>MERGE14660ID
GCTCCTACCGATTGAATGGTCCGGTGAATTCTTCGGATTGTGCGCAGCAATGTTTCGACGGAGCTGTGCGTGAGAAGTTGAATAAACCTTATCATTTAGAGGAAGGAGAAGTCGTAACAA
>MERGE14668ID
GCTCCTACCGATTGAATGGTCCGGTGAATTCTTCGGATTGTGCGCGGCAATGTTTCGACGGAGCTGTGCGTGAGAAGTTGAATAAACCTTATCATTTAGAGGAAGGAGAAGTCGTAACAA
>MERGE14676ID
GCTCCTACCGATTGAATGGTCCGGTGAGAACAACGGATCACGCGCTCGATACTGGGCAACCAGTGACTTGTGCGAGAGAAGCTGTTCAAACCTTACCATTTAGAGGAAGGAGAAGTCGTA
>MERGE14677ID
GCTCCTACCGATTGAATGGTCCGGTGAGAACGCCGGATTTCTGGCATTTTTCCCTAGCTCTTGTTGGGGATTATCTCTGCTCTGGAAGAAGTTGTTCAAACCTTACCATTTAGAGGAAGG
>MERGE14678ID
GCTCCTACCGATTGAATGGTCCGGTGAGAACGTCGGACTTTGCATTCGTCACAGGCAACTGAGACTTGTGCGAGGGAAGTTGTTCAAACCTTACCATTTAGAGGAAGGAGAAGTCGTAAC
>MERGE14681ID
GCTCCTACCGATTGAATGGTCCGGTGAGAACGTCGGATCACGCGATAGATGCTAGTTCACTAGCAACTTTTGCGAGAGAAGTTGTTCAAACCTTACCATTTAGAGGAAGGAGAAGTCGTA
>MERGE14683ID
GCTCCTACCGATTGAATGGTCCGGTGAGAACGTCGGATCACGCGCAATGGCCACTGGTTCGCTAGTGACCTGCGCGAGAGAAGTTGTTCAAACCTTACCATTTAGAGGAAGGAGAAGTCG
>MERGE14684ID
GCTCCTACCGATTGAATGGTCCGGTGAGAACGTCGGATCACGCGCATTCGACTGGTTCGCTGGTCAGTTGCGCGAGAGAAGTTGTTCAAACCTTACCATTTAGAGGAAGGAGAAGTCGTA
>MERGE14685ID
GCTCCTACCGATTGAATGGTCCGGTGAGAACGTCGGATCACGCGCGTGATGCTGGTTCGCCAGTGACTTGCGCGAGAGAAGTTGTTCAAACCTTACCATTTAGAGGAAGGAGAAGTCGTA
>MERGE14687ID
GCTCCTACCGATTGAATGGTCCGGTGAGAACGTCGGATCACGCGCTGGTTTTGTGCTCTTTCGGGAGTGCTTGTTTCCAGTGCGAGAGAAGTTGTTCAAACCTTACCATTTAGAGGAAGG
>MERGE14689ID
GCTCCTACCGATTGAATGGTCCGGTGAGAACGTCGGATCACGCGTTGGGTTGATGCCTTTTCGGAGGTGTCTTTTTCCGATGCGAGAGAAGTTGTTCAAACCTTACCATTTAGAGGAAGG
>MERGE14690ID
GCTCCTACCGATTGAATGGTCCGGTGAGAACGTCGGATTCCTAACGTTATTGATCGTTTTTGACGGTCATGTTACTAACTGTTGGGGAAAAGTTGTTCAAACCTTACCATTTAGAGGAAG
>MERGE14692ID
GCTCCTACCGATTGAATGGTCCGGTGAGAACTACGGATCACTCGCTGGACACTGGGCAACCAGTGACTTGTGGGAGAGAAGCTGTTCAAACCTTACCATTTAGAGGAAGGAGAAGTCGTA
>MERGE14693ID
GCTCCTACCGATTGAATGGTCCGGTGAGAACTACGGATCACTCGCTTGATACCGGGCAACTGGTAACTTGCGGGAGAGAAGCTGTTCAAACCTTACCATTTAGAGGAAGGAGAAGTCGTA
>MERGE14694ID
GCTCCTACCGATTGAATGGTCCGGTGAGAACTCCGGATCACGCACGTGACGCTGGTTCGCCTGTGACACGCGCGAGAGAAGTTGTTCAAACCTTACCATTTAGAGGAAGGAGAAGTCGTA
>MERGE14695ID
GCTCCTACCGATTGAATGGTCCGGTGAGAACTCCGGATCACGCGCGTGACGCAGGTTCGCCTGTGACATGCGCGAGAGAAGTTGTTCAAACCTTACCATTTAGAGGAAGGAGAAGTCGTA
>MERGE14696ID
GCTCCTACCGATTGAATGGTCCGGTGAGAACTCCGGATCACGCGCGTGACGCTGGTTCGCCTGTGACACGCGCGAGAGAAGTTGTTCAAACCTTACCATTTAGAGGAAGGAGAAGTCGTA
>MERGE14698ID
GCTCCTACCGATTGAATGGTCCGGTGAGAACTCGGGATTCGGCGCCTTTGTGACGGCTTTCGGGTCGTCCTGGTGTTGGAGAACTCGTTCGAATCTTATCATTTAGAGGAAGGAGAAGTC
>MERGE14699ID
GCTCCTACCGATTGAATGGTCCGGTGAGAACTTCGGATCACGCGCGGGATGCCGGTTCGCCGGTGACCTGCGCGAGAGAAGCTGTTCAAACCTTACCATTTAGAGGAAGGAGAAGTCGTA
>MERGE14700ID
GCTCCTACCGATTGAATGGTCCGGTGAGAACTTCGGATCACGCGCTAGATGCCAGTTCGCTGGTGACTTTTGCGAGAGAAGTTGTTCAAACCTTACCATTTAGAGGAAGGAGAAGTCGTA
>MERGE14703ID
GCTCCTACCGATTGAATGGTCCGGTGAGACTTTCGGATTGGTTCGATGAGTCTCTGGCAACAGAGCCATGGCCGAGAAGTTGTTCTAATCTTATCATTTAGAGGAAGGAGAAGTCGTAAC
>MERGE14708ID
GCTCCTACCGATTGAATGGTCCGGTGAGATTTTCGGACCGAGCCGACGCGTCCGGAAACGGACGCTCGGAACGGAAAGTTACTCTAACCTTATCATTTAGAGGAAGGAGAAGTCGTAACA
>MERGE14709ID
GCTCCTACCGATTGAATGGTCCGGTGAGATTTTCGGATCGCTAAGGTGCTTCTGGCAACAGAACCCTATGCGAAAAGTTACTCTAACCTTATCATTTAGAGGAAGGAGAAGTCGTAACAA
>MERGE14711ID
GCTCCTACCGATTGAATGGTCCGGTGAGCAGTCTGGATTACATGAAAATAACTTTGGTTTTTTTAGGTAAGAAGTTCTGCAAACCTTATCATTTAGAGGAAGGAGAAGTCGTAACAAGGT
>MERGE14716ID
GCTCCTACCGATTGAATGGTCCGGTGAGCTTTTTGGACCCTAGCAACGGCTCTGGTTCGCCGGACTGATGCTGGGGGAAGATACGCAAACCTTATCATTTAGAGGAAGGAGAAGTCGTAA
>MERGE14717ID
GCTCCTACCGATTGAATGGTCCGGTGAGCTTTTTGGACCCTAGCAACGGCTTTGGTTCGCCAAACTGATGCTGGGGGAAGATACGCAAACCTTATCATTTAGAGGAAGGAGAAGTCGTAA
>MERGE14719ID
GCTCCTACCGATTGAATGGTCCGGTGAGCTTTTTGGACCCTCGCAACGGCTTTGGTTCGCCAATCTGATGCTGGGGGAAGATACGCAAACCTTATCATTTAGAGGAAGGAGAAGTCGTAA
>MERGE14720ID
GCTCCTACCGATTGAATGGTCCGGTGAGCTTTTTGGACCCTGGCAACGGCTTAGGTTCGCCTATCTGATGCTGGGGGAAGATACGCAAACCTTATCATTTAGAGGAAGGAGAAGTCGTAA
>MERGE14721ID
GCTCCTACCGATTGAATGGTCCGGTGAGCTTTTTGGACCCTGGCAACGGCTTTGGTTCGCCAAACTGATGCTGGGGGAAGATACGCAAACCTTATCATTTAGAGGAAGGAGAAGTCGTAA
>MERGE14725ID
GCTCCTACCGATTGAATGGTCCGGTGAGCTTTTTGGACTCTAGCAACGGCTTTGGTTCGCCAAACTGATGTTGGAGGAAGATACGCAAACCTTATCATTTAGAGGAAGGAGAAGTCGTAA
>MERGE14730ID
GCTCCTACCGATTGAATGGTCCGGTGAGCTTTTTGGACTGTGGCAACGGTTTCGGTTCGCCGGACTGATGCCGCGGGAAGATACGCAAACCTTATCATTTAGAGGAAGGAGAAGTCGTAA
>MERGE14735ID
GCTCCTACCGATTGAATGGTCCGGTGAGCTTTTTGGACTGTGGCAACGGTTTCGGTTCGCCGTACTGATGCCGCGGGAAGATACGCAAACCTTATCATTTAGAGGAAGGAGAAGTCGTAA
>MERGE14742ID
GCTCCTACCGATTGAATGGTCCGGTGAGCTTTTTGGACTGTGGCACCGGCTGTGGTTCGCCACTCTGGCGCTGCGGGAAGATGCGCAAACCTTATCATTTAGAGGAAGGAGAAGTCGTAA
>MERGE14745ID
GCTCCTACCGATTGAATGGTCCGGTGAGCTTTTTGGATTGTGGCAACGGCTTAGGTTCGCCTAACTGATGCCGCGAGAAGATACGCAAACCTTATCATTTAGAGGAAGGAGAAGTCGTAA
>MERGE14750ID
GCTCCTACCGATTGAATGGTCCGGTGAGGCCCCCGGACTGTGGCAACGCAGCTGGTCCGCCAGCCGCGATGCCGCGGGAAGCTGTCCAAACCTTATCATTTAGAGGAAGGAGAAGTCGTA
>MERGE14752ID
GCTCCTACCGATTGAATGGTCCGGTGAGGCCTTTGGACCTTGTTGATGGCACCGGTTCGCCGGTCCGCCGACAGGGGAAGATGTCCAAACCTTATCATTTAGAGGAAGGAGAAGTCGTAA
>MERGE14754ID
GCTCCTACCGATTGAATGGTCCGGTGAGGCCTTTGGACTGTGACAACGGTGCTGGTTCTCCACGCTGATGTCGCGGGAAGCTGTCCAAACCTTATCATTTAGAGGAAGGAGAAGTCGTAA
>MERGE14758ID
GCTCCTACCGATTGAATGGTCCGGTGAGGCCTTTGGACTGTGACAACGGTTTCGGTTCGCCGAGCTGATGTCGCGGGAAGCTGTCCAAACCTTATCATTTAGAGGAAGGAGAAGTCGTAA
>MERGE14769ID
GCTCCTACCGATTGAATGGTCCGGTGAGGTCTATGGAGAGACTGTGGTTTAGTACTTGTACTAAATTTAGTTTCAAAGTATAACGAACCTTATCATTTAGAGGAAGGAGAAGTCGTAACA
>MERGE14770ID
GCTCCTACCGATTGAATGGTCCGGTGAGGTCTGCGGACTGTGGCACTGAAGCTGGTCCGCCAGCCTCGATGCCGTGGGAAGCTGCCCAAACCTTATCATTTAGAGGAAGGAGAAGTCGTA
>MERGE14771ID
GCTCCTACCGATTGAATGGTCCGGTGAGGTCTTCGGACTGTGGCACTGAAGCTGGTCCGCCAGCCTCGATGCCGTGGGAAGCTGCCCAAACCTTATCATTTAGAGGAAGGAGAAGTCGTA
>MERGE14772ID
GCTCCTACCGATTGAATGGTCCGGTGAGGTCTTCGGACTGTGGCACTGAAGCTGGTTCGCCAGCCTCGATGCCGTGGGAAGCTGCCCAAACCTTATCATTTAGAGGAAGGAGAAGTCGTA
>MERGE14773ID
GCTCCTACCGATTGAATGGTCCGGTGAGGTCTTTGGACTGTGGCAACGCAGCTGGTTCGCCATCCGCGATGCCGTGGGAAGCTGCCCAAACCTTATCATTTAGAGGAAGGAGAAGTCGTA
>MERGE14774ID
GCTCCTACCGATTGAATGGTCCGGTGAGGTCTTTGGACTGTGGCAACGCAGCTGGTTCTCCAGCAGTGATGCCGTGGGAAGCTGCCCAAACCTTATCATTTAGAGGAAGGAGAAGTCGTA
>MERGE14782ID
GCTCCTACCGATTGAATGGTCCGGTGAGGTTCTCGGATCACGATTTCGACACTGGTTCGCTAGTGACGATTTTGAGAGAAGTTACCCAAACCTTACCATTTAGAGGAAGGAGAAGTCGTA
>MERGE14787ID
GCTCCTACCGATTGAATGGTCCGGTGAGGTTCTCGGATTTTGCTATGGATACTGGTTCGCTAGTAACTGTGGCGAGAGAAGTTACCCAAACCTTACCATTTAGAGGAAGGAGAAGTCGTA
>MERGE14788ID
GCTCCTACCGATTGAATGGTCCGGTGAGGTTCTCGGATTTTGCTTTCAGACTGGTTCGCTAGGATGATTGCGAGAGAAGTTACCCAAACCTTACCATTTAGAGGAAGGAGAAGTCGTAAC
>MERGE14790ID
GCTCCTACCGATTGAATGGTCCGGTGAGGTTCTCGGATTTTGCTTTCTGACTGGTTCGCTAGGAAGATTGCGAGAGAAGTTACCCAAACCTTACCATTTAGAGGAAGGAGAAGTCGTAAC
>MERGE14794ID
GCTCCTACCGATTGAATGGTCCGGTGAGGTTCTCGGATTTTTTCTATTGTTTGGTTCGCTAAACGATTGAAGAGAGAAGTTACCCAAACCTTACCATTTAGAGGAAGGAGAAGTCGTAAC
>MERGE14795ID
GCTCCTACCGATTGAATGGTCCGGTGAGGTTCTCGGATTTTTTCTGTTGTTTGGTTCGCTAAACGATTGAAGAGAGAAGTTACCCAAACCTTACCATTTAGAGGAAGGAGAAGTCGTAAC
>MERGE14798ID
GCTCCTACCGATTGAATGGTCCGGTGAGGTTTCCGGATCGCAGAGGTGTTTCTGGCAACAGATCCCTCAGTCGAGAAGTTACCCTAACCTTATCATTTAGAGGAAGGAGAAGTCGTAACA
>MERGE14799ID
GCTCCTACCGATTGAATGGTCCGGTGAGGTTTTTGGACTGGCCTTTGCTTTCTGGCAACAGTTACTCAGGCCGGAAAGATACCCTAACCTTATCATTTAGAGGAAGGAGAAGTCGTAACA
>MERGE14804ID
GCTCCTACCGATTGAATGGTCCGGTGAGTTTTTTGGACCCTAGCAACGGCTTTGGTTCGCCAAACTGATGCTGGGGGAAGATACGCAAACCTTATCATTTAGAGGAAGGAGAAGTCGTAA
>MERGE14805ID
GCTCCTACCGATTGAATGGTCCGGTGAGTTTTTTGGACCTTAGCAACGGCTTAGGTTCGCCTAACTGATGCTGGGGGAAGATACGCAAACCTTATCATTTAGAGGAAGGAGAAGTCGTAA
>MERGE14810ID
GCTCCTACCGATTGAATGGTCCGGTGAGTTTTTTGGACTGTGGCAACGGTTGCGGTTCGCCGTACTGATGCCGCGGGAAGATACGCAAACCTTATCATTTAGAGGAAGGAGAAGTCGTAA
>MERGE14813ID
GCTCCTACCGATTGAATGGTCCGGTGAGTTTTTTGGACTGTGGCAACGGTTGCGGTTCGCCTTACTGATGCCGCGGGAAGATACGCAAACCTTATCATTTAGAGGAAGGAGAAGTCGTAA
>MERGE14817ID
GCTCCTACCGATTGAATGGTCCGGTGAGTTTTTTGGACTGTGGCAACGGTTGCGGTTCTCCGCACTGATGCCGCGGGAAGATACGCAAACCTTATCATTTAGAGGAAGGAGAAGTCGTAA
>MERGE14827ID
GCTCCTACCGATTGAATGGTCCGGTGAGTTTTTTGGACTGTGGCAACGGTTTCGGTTCGCCGTACTGATGCCGCGGGAAGATACGCAAACCTTATCATTTAGAGGAAGGAGAAGTCGTAA
>MERGE14851ID
GCTCCTACCGATTGAATGGTCCGGTGGATACTTCGGACTGTGAAATGTTTAGTTTCTATCCATTTCACGGAAAGTTGAATAAACCTTATCATTTAGAGGAAGGAGAAGTCGTAACAAGGT
>MERGE14870ID
GCTCCTACCGATTGAATGGTCCGGTTAAGCGTTCGGACCGCTTCCTTTGGACGGGCAACCGTCTGTTGGTCGTGGGAAGTTCGTTAAACCTTATCATTTAGAGGAAGGAGAAGTCGTAAC
>MERGE14873ID
GCTCCTACCGATTGAATGGTCCGGTTAAGCGTTCGGACTATGACTCTCTGACGGTTCGCCGTCTAAGTGTCGTGGGAAGTTCGTTGAACCTTATCATTTAGAGGAAGGAGAAGTCGTAAC
>MERGE14956ID
GCTCCTACCGATTGAATGTCCGGTGAAGCGTTCGGACCGCTTCCTTTGGACGGGCAACCGTCTGTTGGTCGTGGGAAGTTCGTTAAACCTTATCATTTAGAGGAAGGAGAAGTCGTAACA
>MERGE14963ID
GCTCCTACCGATTGAATGTGCCAGTGAGGTCTCTGGAGTGTGGTTTTGGCTTTGGTTCGCCAAACTGAGATCGCGTGAAGTTGCCCAAACTTGCCCATTTAGAGGAAGGAGAAGTCGTAA
>MERGE14967ID
GCTCCTACCGATTGAATGTGCTGGTGAAATGTTCGGATTGGGAATGATTGGCGGGCAACCGCTGGCCGTACCTGAGAAGTTCATTAAACCCTCCCATTTAGAGGAAGGAGAAGTCGTAAC
>MERGE14968ID
GCTCCTACCGATTGAATGTGCTGGTGAAGATTTCGGATCGGACTTTTATTTAGGTTTCCTAAATTCTTGTCTGAGAAGTTATTTAAACCCTCCCATTTAGAGGAAGGAGAAGTCGTAACA
>MERGE14969ID
GCTCCTACCGATTGAATGTGCTGGTGAAGATTTCGGATCGGTTTTTTATTTAGGTTTCCTAAATTCTATGCTGAAAAGTTATTTAAACCCTCCCATTTAGAGGAAGGAGAAGTCGTAACA
>MERGE14970ID
GCTCCTACCGATTGAATGTGCTGGTGAGGAGTCCGGATGATGGGCGGGTGGCGGTCCGCCGCCGTCCGCCCGTCAGAAGTTCTTCAAACCCTCGCATTTAGAGGAAGGAGAAGTCGTAAC
>MERGE14972ID
GCTCCTACCGATTGAATGTGCTGGTGAGGAGTCCGGATGATGGGTGGGTGGCGGTCCGCCGCCGTCCGCCCGTCAGAAGTTCTTCAAACCCTCGCATTTAGAGGAAGGAGAAGTCGTAAC
>MERGE14974ID
GCTCCTACCGATTGAATGTGTTGGTGAGGAGCACGGATTGGCAGCAGTTGGTGGTTCGCCACCGGCTATTGCTGAGAAGTCCTCCAAACCGCCCCATTTAGAGGAAGGAGAAGTCGTAAC
>MERGE14980ID
GCTCCTACCGATTGAATGTGTTGGTGAGGAGCTCGGATTGGCAGCAGTTGGTGGTTCGCCACCGGCTATTGCTGAGAAGTCCTCCAAACCGCCCCATTTAGAGGAAGGAGAAGTCGTAAC
>MERGE14981ID
GCTCCTACCGATTGAATGTGTTGGTGAGGAGCTCGGATTGGCAGCAGTTGGTGGTTCGCCACCGGCTATTGCTGAGAAGTCCTCCAAATCGCCCCATTTAGAGGAAGGAGAAGTCGTAAC
>MERGE14987ID
GCTCCTACCGATTGAATGTTAAGGCGAATGCTTCGGATTCGCGGTTTGGATTAGGCAACTTTTCTGAACCAACGAAGAAGTTGTGTAAGCCTTGACATTTAGAGGAAGGAAAAGTCGTAA
>MERGE14988ID
GCTCCTACCGATTGAATGTTAAGGTGAACACTGCGGAATCTTGGCCGCGTCGGGGCAACTCGATGCGTCCGCTCGATGAAGTTTTGTAAGCCTTGACATTTAGAGGAAGGAAAAGTCGTA
>MERGE14989ID
GCTCCTACCGATTGAATGTTACGGTGAACTCTCCGGAGTCGTGGTCATAATTGGGCAACCTATATTGATCAATGATAAAGTTGTGTAAGCCTTAACATTTAGAGGAAGGAAAAGTCGTAA
>MERGE14991ID
GCTCCTACCGATTGAATGTTACGGTGAGGACGAGAGATGGCGGTTGATTTTGGGCCTTGATAAAAGGTACCCATGCTTCACGCCAGAACTCGTTCAAACCTTGATATTTAGAGGAAGGAG
>MERGE14995ID
GCTCCTACCGATTGAATGTTCCGATGAATACCATGGATTGAGAATCCGAATAGGTTCGCCTATTTCTGCTTCTCGAGAAGTGGAGTAAATCTTAACATTTAGAGGAAGGAGAAGTCGTAA
>MERGE14999ID
GCTCCTACCGATTGAATGTTCCGATGAATACCATGGATTGAGAGTACGAATGGGTTCGCCTATTTCTGCTTCTCGAGAAGTGGAGTAAATCTTAACATTTAGAGGAAGGAGAAGTCGTAA
>MERGE15001ID
GCTCCTACCGATTGAATGTTCCGATGAATACCATGGATTGAGAGTCCGAATAGGTTCGCCTATTTCTGCTTCTCGAGAAGTGGAGTAAATCTTAACATTTAGAGGAAGGAGAAGTCGTAA
>MERGE15007ID
GCTCCTACCGATTGAATGTTCCGGTGAAAAATCGAGAGGGCTCTGTTTTGGGTTTCACGACTTGAAGTAGAACTTGAACTTTTTTAAATCTTAGCATTTAGAGGAAGGAGAAGTCGTAAC
>MERGE15008ID
GCTCCTACCGATTGAATGTTCCGGTGAAAAATCGAGAGGGTTCTGTTCTGGGTTTTACGACTTGGAGTAGAACTTGAACTTTTTTAAATCTTAGCATTTAGAGGAAGGAGAAGTCGTAAC
>MERGE15009ID
GCTCCTACCGATTGAATGTTCCGGTGAAAAATCGGGAGGGCTCTGATTTGAGTTTCACGACTTGAATTAGAACCTAAACTTTTTTAAATCTTAGCATTTAGAGGAAGGAGAAGTCGTAAC
>MERGE15012ID
GCTCCTACCGATTGAATGTTCCGGTGAAAACTTCGGAATCATGGTTTCGCTTGGGGAGACTCAACCTGACCAATTGGTGAAGTTGTTTAAGCCTTAACATTTAGAGGAAGGAAAAGTCGT
>MERGE15014ID
GCTCCTACCGATTGAATGTTCCGGTGAAAACTTCGGAATCGTGACCGAGATTGGGGCAACTCAACTCTGTCAACTGGTGAAGTTGTTTAAGCCTTAACATTTAGAGGAAGGAAAAGTCGT
>MERGE15017ID
GCTCCTACCGATTGAATGTTCCGGTGAAAACTTCGGAATCGTGACTGAGATTGGGGCAACTCAACTCTGTCAACTGGTGAAGTTGTTTAAGCCTTAACATTTAGAGGAAGGAAAAGTCGT
>MERGE15020ID
GCTCCTACCGATTGAATGTTCCGGTGAAAACTTCGGAGTCAGGGTCTGGCTTGGGGTGACTCAACCAGGCCAATTGGTGAAGTTGTTTAAGCCTTAACATTTAGAGGAAGGAAAAGTCGT
>MERGE15021ID
GCTCCTACCGATTGAATGTTCCGGTGAAATATCGGGAGGGCTCTGATTTGGGTTTCACGACTTGAATTAGAACCTGAACTTTTTTAAATCTTAGCATTTAGAGGAAGGAGAAGTCGTAAC
>MERGE15026ID
GCTCCTACCGATTGAATGTTCCGGTGAACACTCCGGAGCCGTGGTTTTGCTTGGGGAAACCTGAGCTTGACCAATTGGTGAAGTTGTGTAAACCATAACATTTAGAGGAAGGAGAAGTCG
>MERGE15027ID
GCTCCTACCGATTGAATGTTCCGGTGAACACTCCGGAGTCATGGACTTGATTGGGGCAACTCATTCTTGACCAATTGCGAAGTTGTGTAAACCTTAACATTTAGAGGAAGGAGAAGTCGT
>MERGE15030ID
GCTCCTACCGATTGAATGTTCCGGTGAACACTCCGGAGTCGTGGACTTGATTGGGGCAACTCATTCTTGACCAATTGCGAAGTTGTGTAAACCTTAACATTTAGAGGAAGGAGAAGTCGT
>MERGE15031ID
GCTCCTACCGATTGAATGTTCCGGTGAACACTCGAGAGCCGTGGACTTGATTGGGCAACCTTTCTTGACCAATGGTGAACCTGTGTAAACCTTAACATTTAGAGGAAGGAGAAGTCGTAA
>MERGE15033ID
GCTCCTACCGATTGAATGTTCCGGTGAACACTCGAGAGTCGTGATCTTACGTGGGGCAACTCCGTTTGATCAATTGGTGAACTTGTGTAAACCTTAACATTTAGAGGAAGGAGAAGTCGT
>MERGE15035ID
GCTCCTACCGATTGAATGTTCCGGTGAACACTTCGGAATCATTGACATTTTTGGGGAAACTCAAATTTGTTTTGTTGGTGAAGTTGTGTAAGCCTTAACATTTAGAGGAAGGAAAAGTCG
>MERGE15037ID
GCTCCTACCGATTGAATGTTCCGGTGAACACTTCGGAGTCGCGGTCTTGTTTGGGGATTCTCAACCTGGCCTATTGGTGAAGTTGTGTAAGCCTTAACATTTAGAGGAAGGAAAAGTCGT
>MERGE15038ID
GCTCCTACCGATTGAATGTTCCGGTGAACACTTTGGAAACTTAGTCTTGCTTGGGGAAACTCAGACTTGACGCTTGTTGAAGTTGTGTAAACCTTAACATTTAGAGGAAGGAGAAGTCGT
>MERGE15041ID
GCTCCTACCGATTGAATGTTCCGGTGAACACTTTGGAATCGTGATCGTTCTGGGGCAACTCATACGATCAATGGTGAAGTTGTGTAAACCTTAACATTTAGAGGAAGGAGAAGTCGTAAC
>MERGE15043ID
GCTCCTACCGATTGAATGTTCCGGTGAACACTTTGGAATCGTGATCGTTCTGGGGCAACTCATGCGATCAATGGTGAAGTTGTGTAAACCTTAACATTTAGAGGAAGGAGAAGTCGTAAC
>MERGE15044ID
GCTCCTACCGATTGAATGTTCCGGTGAACACTTTGGAATCGTGATCTTTCTGGGGCAACTCATGAGATCAATGGTGAAGTTGTGTAAACCTTAACATTTAGAGGAAGGAGAAGTCGTAAC
>MERGE15045ID
GCTCCTACCGATTGAATGTTCCGGTGAACACTTTGGAATCGTGATCTTTTCGAGGCAACTCTTGAGATCAATGGTGAAGTTGTGTAAACCTTAACATTTAGAGGAAGGAGAAGTCGTAAC
>MERGE15047ID
GCTCCTACCGATTGAATGTTCCGGTGAACACTTTGGAATCGTGATTCCTTTGGGGCAACTCAAGGAATCAATGGTGAAGTTGTGTAAACCTTAACATTTAGAGGAAGGAGAAGTCGTAAC
>MERGE15048ID
GCTCCTACCGATTGAATGTTCCGGTGAACACTTTGGAATCGTGGTCGTTCTGGGGCAACTCATACGATCAATGGTGAAGTTGTGTAAACCTTAACATTTAGAGGAAGGAGAAGTCGTAAC
>MERGE15049ID
GCTCCTACCGATTGAATGTTCCGGTGAACACTTTGGAGCCTTCGTCTTTTTTGGGGAAACTCAGATCTGACACTTGGTAAAGTTGTGTAAACCTTAACATTTAGAGGAAGGAGAAGTCGT
>MERGE15050ID
GCTCCTACCGATTGAATGTTCCGGTGAACACTTTGGAGCTTGCGTTTAGTGGGCAACTACTGAACGATTTAGTGAAGCTGTGTAAACCTTAACATTTAGAGGAAGGAGAAGTCGTAACAA
>MERGE15051ID
GCTCCTACCGATTGAATGTTCCGGTGAACTCTCCAGAGCCGTGGTCTTGACAGGGGCAACTCTGACAGACCAATTGGTGAAGTTGCGTAAGCCTTAACATTTAGAGGAAGGAGAAGTCGT
>MERGE15053ID
GCTCCTACCGATTGAATGTTCCGGTGAACTCTCCAGAGCCGTGGTCTTGATTGGGGTCTCTCAGTCTTGATCAATTGGTGAAGTTGCGTAAGCCTTAACATTTAGAGGAAGGAGAAGTCG
>MERGE15054ID
GCTCCTACCGATTGAATGTTCCGGTGAAGAATCGGGAGGGCTCTGGCTGAGGCTTGAAAGAGTTTTTCTGGAGCTTGAACTTTTCTAAATCTTAGCATTTAGAGGAAGGAGAAGTCGTAA
>MERGE15055ID
GCTCCTACCGATTGAATGTTCCGGTGAAGAATCGGGAGGGTTTTATTTAGGCGCTCACGCGTTTTAATGAAACTTGAACTTTTCTAAATCTTAGCATTTAGAGGAAGGAGAAGTCGTAAC
>MERGE15056ID
GCTCCTACCGATTGAATGTTCCGGTGAAGAATCGGGAGGGTTTTGATTTGACGGGAGACCGTTGATTAGAACTTGAACTTTTCTAAATCTTAGCATTTAGAGGAAGGAGAAGTCGTAACA
>MERGE15061ID
GCTCCTACCGATTGAATGTTCCGGTGAATAATTCGGACTGCAGCAGCGTGGGGACTCCTCATGCTGCAGCGGAAAGTTTGGTGAACCTTAACACTTAGAGGAAGGAGAAGTCGTAACAAG
>MERGE15062ID
GCTCCTACCGATTGAATGTTCCGGTGAATAATTCGGACTGCGGTATTTCTCGGTTTCCGAGATTTGTTGCGGGAAGTTTAGTGAACCTTAACATTTAGAGGAAGGAGAAGTCGTAACAAG
>MERGE15063ID
GCTCCTACCGATTGAATGTTCCGGTGAATAATTCGGACTGTGGTTGTGGGGCCTGTGCCACTGCAGCTGTGGGAAGTTTAGTGAACCTTAACATTTAGAGGAAGGAGAAGTCGTAACAAG
>MERGE15064ID
GCTCCTACCGATTGAATGTTCCGGTGAATACTTCGGACTGCGAGGTTTGCAGTTTCTGCGCTCCTTGCGGAAAGTTGAATAAACCTTAACATTTAGAGGAAGGAGAAGTCGTAACAAGGT
>MERGE15065ID
GCTCCTACCGATTGAATGTTCCGGTGAATACTTCGGACTGCGTGGTTTGCAGTTTCTGCATTCCTTGCGGAAAGTTGAATAAACCTTAACATTTAGAGGAAGGAGAAGTCGTAACAAGGT
>MERGE15068ID
GCTCCTACCGATTGAATGTTCCGGTGAATACTTCGGAGCCGAGGCTTTGGTTGGGGAGACTCGACCTCTGCCACTGGTAAAGTTGCGTAAACCTTAACATTTAGAGGAAGGAGAAGTCGT
>MERGE15069ID
GCTCCTACCGATTGAATGTTCCGGTGAATACTTCGGAGCCGAGGCTTTGGTTGGGGAGACTCGACCTTTGCCACTGGTGAAGTTGCGTAAACCTTAACATTTAGAGGAAGGAGAAGTCGT
>MERGE15070ID
GCTCCTACCGATTGAATGTTCCGGTGAATACTTCGGAGCCGTAGCTTTTATTGGGGCAACTCGATTTCTGCTTTGGCAAAGTTGCGTAAACCTTAACATTTAGAGGAAGGAGAAGTCGTA
>MERGE15072ID
GCTCCTACCGATTGAATGTTCCGGTGAATATACCAGACTGTGTAGTGAAGATGTTTTCTTAACTATACGGAAAGGTAAGTAAACCTTAACATTTAGAGGAAGGAGAAGTCGTAACAAGGT
>MERGE15073ID
GCTCCTACCGATTGAATGTTCCGGTGAATATGTCGGACTGGTTAGAGAAGATGTTTTCTGATCTAGCCGGGAAGACAAGTAAACCTTATCATTTAGAGGAAGGAGAAGTCGTAACAAGGT
>MERGE15074ID
GCTCCTACCGATTGAATGTTCCGGTGAATGCTCCGGAGCCGTGGTTCTGAGATTGGCAACTTTCTCTTTACTTTCGGTGAAGTTGTGTAAACCTTAACATTTAGAGGAAGGAGAAGTCGT
>MERGE15076ID
GCTCCTACCGATTGAATGTTCCGGTGAATTCTCTGGACTGTGGCAACGGTGCTGGTTCTCCACGCCGATGCCGCGGGAAGTTGTGTAAACCTTAACATTTAGAGGAAGGAGAAGTCGTAA
>MERGE15078ID
GCTCCTACCGATTGAATGTTCCGGTGAATTGTCTGGAGCCATGGTTTGGTTAAGTTCGCTTAATCCGAACTAATGGTGAAATTCTGTAAACCTTAACATTTAGAGGAAGGAGAAGTCGTA
>MERGE15081ID
GCTCCTACCGATTGAATGTTCCGGTGAGCTCTTCGGACTGCGCGGTCTGCAGTTTCTGCGTTCCGTGCGGAAAGTTGCGCAAACCTTAACATTTAGAGGAAGGAGAAGTCGTAACAAGGT
>MERGE15091ID
GCTCCTACCGATTGAATGTTCCGGTGAGTTGTTCGGATTGCTTAGTCCGCAGTTCTCTGCGTTCTTAGTGAAAAGTTCTGCGAACCTTAACATTTAGAGGAAGGAGAAGTCGTAACAAGG
>MERGE15108ID
GCTCCTACCGATTGAATGTTCCGGTGAGTTGTTCGGATTGCTTAGTCTGCAGTTCTCTGCGTTCTTAGTGAAAAGTTCTGCGAACCTTAACATTTAGAGGAAGGAGAAGTCGTAACAAGG
>MERGE15136ID
GCTCCTACCGATTGAATGTTCTGGTGAGCACTCTGGAGTAATGACAATATGCAGCAATGTATGTTTGTTAATTGCGAAACTGTGCAAACCCTAACATTTAGAGGAAGGAAAAGTCGTAAC
>MERGE15142ID
GCTCCTACCGATTGAATTGTCCGATGAGCTGCAAGGAGAGGAACGGATCGAATTTATTTGGTTCGATTCTCAAATTGTAACAAATCTTATAATTTAGAGGAAGGAGAAGTCGTAACAAGG
>MERGE15157ID
GCTCCTACCGATTGACTGGCCCGGTGAGCCTCCTGGATGCGTGTCGTGGTGACGTTCCCACGTCGCCGCTTCGCGCAGAAGAGATGCAAACCTTGTCAGTTAGAGGAAGGAGAAGTCGTA
>MERGE15158ID
GCTCCTACCGATTGACTGGCCCGGTGAGCCTCCTGGATGTGTGCGATGGTGACGTTTCGGCGTCGCCGCCGCGCGCAGAAGAGATGCAAACCTTGTCAGTTAGAGGAAGGAGAAGTCGTA
>MERGE15159ID
GCTCCTACCGATTGACTGGCCCGGTGAGCCTCCTGGATGTGTGCGATGGTGACGTTTCGGCGTCGCTGCCGCGCGCAGAAGAGATGCAAACCTTGTCAGTTAGAGGAAGGAGAAGTCGTA
>MERGE15160ID
GCTCCTACCGATTGACTGGCCCGGTGAGCCTCCTGGATGTGTGTCGTGGTGACGTTCCCACGTCGCTGCTTCGCGCAGAAGAGATGCAAACCTTGTCAGTTAGAGGAAGGAGAAGTCGTA
>MERGE15169ID
GCTCCTACCGATTGAGAGATCCGGTGAATAATTCGGACTGCAGCAGTGTTCAGTTCCTGAACGTTGCAGCGGAAAGTTTAGTGAACCTTATCACTTAGAGGAAGGAGAAGTCGTAACAAG
>MERGE15183ID
GCTCCTACCGATTGAGCAAACCGGTGAATAATTCGGACCGATAGATCTGCTGGTTCTCCAGCGGATTTGTTGGAAAGTCTAGTGAACCTTTTTGCTTAGAGGAAGGAGAAGTCGTAACAA
>MERGE15187ID
GCTCCTACCGATTGAGCAAACCGGTGAATAATTCGGACCGATAGGCTTGTTGGTTCGCCGATAAGCTTGTTGGAAAGTCTAGTGAACCTTTTTGCTTAGAGGAAGGAGAAGTCGTAACAA
>MERGE15192ID
GCTCCTACCGATTGAGCAAACCGGTGAATAATTCGGACCGATAGTTTGGTTGGTTCTCCAATCAGATTGTTGGAAAGTCTAGTGAACCTTTTTGCTTAGAGGAAGGAGAAGTCGTAACAA
>MERGE15195ID
GCTCCTACCGATTGAGCAAACCGGTGAATACTTCGGACCGATAGACCATCTGGTTCGCCAGACGGTTTGTTGGAAAGTCGAGTGAACCTTTTTGCTTAGAGGAAGGAGAAGTCGTAACAA
>MERGE15212ID
GCTCCTACCGATTGAGCAAACCGGTGAATAGTTCGGACCGTCGGCCTTCTCGGTTTACCGTGTTGGCAGTACGGAAAGTTCAGTGAACCTTTTTGCTTAGAGGAAGGAGAAGTCGTAACA
>MERGE15234ID
GCTCCTACCGATTGAGCAAACCGGTGAATAGTTCGGACCGTCGGCTTTCCCGGTTTACCGGGTTAGCAGTACGGAAAGTCCAGTGAACCTTTTTGCTTAGAGGAAGGAGAAGTCGTAACA
>MERGE15254ID
GCTCCTACCGATTGAGCAAACCGGTGAATAGTTTGGACCGTCGGCTTTCTCGGTTCGCCGGGTTAGCAGTACGGAAAATTCAGTGAACCTTTTTGCTTAGAGGAAGGAGAAGTCGTAACA
>MERGE15287ID
GCTCCTACCGATTGAGCAAACCGGTGAATAGTTTGGACCGTCGTCCTTCTCGGTTCGCCGGGTTGGAAGTGCGGAAAATTCAGTGAACCTTCTTGCTTAGAGGAAGGAGAAGTCGTAACA
>MERGE15294ID
GCTCCTACCGATTGAGCAAACCGGTGAATAGTTTGGACCGTCGTCCTTCTCGGTTCGCCGGGTTGGAAGTGCGGAAAATTCAGTGAACCTTTTTGCTTAGAGGAAGGAGAAGTCGTAACA
>MERGE15327ID
GCTCCTACCGATTGAGCAAACCGGTGAATATTTCGGACAGTCGTTTAGTTCGGTTCGCCGCGCTAAGTGTACTGAAAGTCAAGTGAACCTTTTTGCTTAGAGGAAGGAGAAGTCGTAACA
>MERGE15332ID
GCTCCTACCGATTGAGCAAACCGGTGACTTCTTCGGACAGTCGTTGATTTCGGTTCGCCGCGATCATTGTACTGAAAGTCGTGTGAACCTTTTTGCTTAGAGGAAGGAGAAGTCGTAACA
>MERGE15339ID
GCTCCTACCGATTGAGCAACCCGGTGAATAATTCGGACCGAGAGCTTAGTGGGTTCGCCTGCTTAGTTTTTGGAAAGTCTAGTGAACCTTATTGCTTAGAGGAAGGAGAAGTCGTAACAA
>MERGE15342ID
GCTCCTACCGATTGAGCAACCCGGTGAATAGTTCGGACCGTCGGCCTTCTCGGTTTACCGTGTTGGCAGTACGGAAAGTTCAGTGAACCTTTTTGCTTAGAGGAAGGAGAAGTCGTAACA
>MERGE15364ID
GCTCCTACCGATTGAGCAATCCGATGAATATTTCGGACCGGACCCTGTCGGGGCAACTCGTTCAGGGACTGGAAAGTCAAGTTAACCTTATTGCTTAGAGGAAGGAGAAGTCGTAACAAG
>MERGE15402ID
GCTCCTACCGATTGAGCAATCCGGTAAATATTTCGGACCGGACCCTGTCGGGGCAACTCGTTCAGGGACTGGAAAGTCAAGTTAACCTTATTGCTTAGAGGAAGGAGAAGTCGTAACAAG
>MERGE15418ID
GCTCCTACCGATTGAGCAATCCGGTGAATAATTCGGACAGTCGTACTTGTCGGTTCGCCGGCTTGTTTGTACTGGAAGTCTAGTGAACCTTATTGCTTAGAGGAAGGAGAAGTCGTAACA
>MERGE15419ID
GCTCCTACCGATTGAGCAATCCGGTGAATAATTCGGACAGTCGTGCATATAAGTTCGCTTATTTGCTTGTACTGAAAGTCTAGTGAACCTTATTGCTTAGAGGAAGGAGAAGTCGTAACA
>MERGE15423ID
GCTCCTACCGATTGAGCAATCCGGTGAATAATTCGGACCGACGACCTGTGTGGTTCGCCACACTGGACGTTGGAAAGTCTAGTGAACCTTATTGCTTAGAGGAAGGAGAAGTCGTAACAA
>MERGE15425ID
GCTCCTACCGATTGAGCAATCCGGTGAATAATTCGGACCGACGACCTGTGTGGTTTGCCACACTGGACGTTGGAAAGTCTAGTGAACCTTATTGCTTAGAGGAAGGAGAAGTCGTAACAA
>MERGE15429ID
GCTCCTACCGATTGAGCAATCCGGTGAATAATTCGGACCGAGACTGAGTTTGGTTCGCCATCCTCGGTTTTGGAAAGTCTAGTGAACCTTATTGCTTAGAGGAAGGAGAAGTCGTAACAA
>MERGE15437ID
GCTCCTACCGATTGAGCAATCCGGTGAATAATTCGGACCGAGACTGAGTTTGGTTCGCCATTCTCGGTTTTGGAAAGTCTAGTGAACCTTATTGCTTAGAGGAAGGAGAAGTCGTAACAA
>MERGE15445ID
GCTCCTACCGATTGAGCAATCCGGTGAATAATTCGGACCGAGAGCTAGATTGGTTCGCCAGTTTAGTTTTTGGAAAGTCTAGTGAACCTTATTGCTTAGAGGAAGGAGAAGTCGTAACAA
>MERGE15451ID
GCTCCTACCGATTGAGCAATCCGGTGAATAATTCGGACCGAGAGCTTAGTGGGTTCGCCTGCTTAGTTTTTGGAAAGTCTAGTGAACCTTATTGCTTAGAGGAAGGAGAAGTCGTAACAA
>MERGE15453ID
GCTCCTACCGATTGAGCAATCCGGTGAATAATTCGGACCGAGAGCTTAGTGGGTTCGCCTGCTTAGTTTTTGGAAAGTCTAGTGAGCCTTATTGCTTAGAGGAAGGAGAAGTCGTAACAA
>MERGE15454ID
GCTCCTACCGATTGAGCAATCCGGTGAATAATTCGGACCGAGAGTTTGGTTGGTTCGCCAGCCTTACTTTTGGAAAGTCTAGTGAACCTTATTGCTTAGAGGAAGGAGAAGTCGTAACAA
>MERGE15456ID
GCTCCTACCGATTGAGCAATCCGGTGAATAATTCGGACCGAGTCGTTTGGGGGTTTCTCCATTCGATTTGGAAAGTCTAGTGAACCTTATTGCTTAGAGGAAGGAGAAGTCGTAACAAGG
>MERGE15458ID
GCTCCTACCGATTGAGCAATCCGGTGAATAATTCGGACCGAGTGCTTAGTGGGTTCGCCTGCTTAGTATTTGGAAAGTCTAGTGAACCTTATTGCTTAGAGGAAGGAGAAGTCGTAACAA
>MERGE15462ID
GCTCCTACCGATTGAGCAATCCGGTGAATAATTCGGACCGAGTTAGTTTGGTTCGCCATTCTGACTTCGGAAAGTCTAGTGAACCTTATTGCTTAGAGGAAGGAGAAGTCGTAACAAGGT
>MERGE15463ID
GCTCCTACCGATTGAGCAATCCGGTGAATAATTCGGACCGATGACCTTCATGGTTCGCCATGTTGGACGTTGGAAAGTCTAGTGAACCTTATTGCTTAGAGGAAGGAGAAGTCGTAACAA
>MERGE15465ID
GCTCCTACCGATTGAGCAATCCGGTGAATAATTCGGACCGATGACCTTTATGGTTCGCCATGTTGGACGTTGGAAAGTCTAGTGAACCTTATTGCTTAGAGGAAGGAGAAGTCGTAACAA
>MERGE15479ID
GCTCCTACCGATTGAGCAATCCGGTGAATAATTTGGACCGACAGTCTTCGGGGCAACTCGTCGATCGTTGGAAAATCTAGTAAACCTTATTGCTTAGAGGAAGGAGAAGTCGTAACAAGG
>MERGE15481ID
GCTCCTACCGATTGAGCAATCCGGTGAATAATTTGGACCGAGATGCTAGTTGGTTCGCCAACTTGCGTTCTGGAAAATCTAGTGAACCTTATTGCTTAGAGGAAGGAGAAGTCGTAACAA
>MERGE15488ID
GCTCCTACCGATTGAGCAATCCGGTGAATAATTTGGACCGATGGCTTTCGGGGCAACTCGTTGGCTATTGGAAAATCTAGTAAACCTTATTGCTTAGAGGAAGGAGAAGTCGTAACAAGG
>MERGE15491ID
GCTCCTACCGATTGAGCAATCCGGTGAATAATTTGGACCGGTGGCTTTCGGGGCAACTCGTTGGCTACTGGAAAATCTAGTAAACCTTATTGCTTAGAGGAAGGAGAAGTCGTAACAAGG
>MERGE15497ID
GCTCCTACCGATTGAGCAATCCGGTGAATAATTTGGATCCGCTGCATCTGGTCAACAGTGTGCGTGCGGAGAAACTTCGTAAACCTTATTGTTTAGAGGAAGGAAAAGTCGTAACAAGGT
>MERGE15498ID
GCTCCTACCGATTGAGCAATCCGGTGAATAATTTGGATCCGCTGCATCTGGTCAACAGTGTGCGTGCGGAGAAATCTCGTAAACCTTATTGTTTAGAGGAAGGAAAAGTCGTAACAAGGT
>MERGE15502ID
GCTCCTACCGATTGAGCAATCCGGTGAATAATTTGGATCCGCTGCATCTGGTCAACAGTGTGCGTGCGGAGAAATTTCGTAAACCTTATTGTTTAGAGGAAGGAAAAGTCGTAACAAGGT
>MERGE15509ID
GCTCCTACCGATTGAGCAATCCGGTGAATAATTTGGATCCGCTGCATCTGGTCAACAGTGTGCGTGCGGAGAAATTTTGTAAACCTTATTGTTTAGAGGAAGGAAAAGTCGTAACAAGGT
>MERGE15510ID
GCTCCTACCGATTGAGCAATCCGGTGAATAATTTGGATCCGCTGCATCTGGTCAACAGTGTGCGTGCGGTGAAATTTCGTAAACCTTATTGTTTAGAGGAAGGAAAAGTCGTAACAAGGT
>MERGE15518ID
GCTCCTACCGATTGAGCAATCCGGTGAATAATTTGGATTCGCTGCATCTGGTCAACAGTGTGCGTGCGGAGAAATTTCGTAAACCTTATTGTTTAGAGGAAGGAAAAGTCGTAACAAGGT
>MERGE15522ID
GCTCCTACCGATTGAGCAATCCGGTGAATACTTCGGACCCTTCGCAAGGGTGGTTCGCCAACCTTGTGAAGGGAAAGTCGAGTGAACCTTATTGCTTAGAGGAAGGAGAAGTCGTAACAA
>MERGE15523ID
GCTCCTACCGATTGAGCAATCCGGTGAATACTTCGGACCGAAACCCGTCGGGGCAACTCGTTCGGGATTTGGAAAGTCGAGTTAACCTTATTGCTTAGAGGAAGGAGAAGTCGTAACAAG
>MERGE15525ID
GCTCCTACCGATTGAGCAATCCGGTGAATACTTCGGACCGAGAATTAGATTGGTTCGCCAGTTTAGTTTTTGGAAAGTCGAGTGAACCTTATTGCTTAGAGGAAGGAGAAGTCGTAACAA
>MERGE15526ID
GCTCCTACCGATTGAGCAATCCGGTGAATACTTCGGACCGAGAGTTAGGTTGGTTCGCCAGTTTAGCTTTTGGAAAGTCGAGTGAACCTTATTGCTTAGAGGAAGGAGAAGTCGTAACAA
>MERGE15527ID
GCTCCTACCGATTGAGCAATCCGGTGAATACTTCGGACCGATATCCATCGGGGCAACTCGTTTGGAAATTGGAAAGTTGAGTAAACCTTATTGCTTAGAGGAAGGAGAAGTCGTAACAAG
>MERGE15530ID
GCTCCTACCGATTGAGCAATCCGGTGAATACTTCGGACCGATCGCTCAGCTGGTTCGCCAGCTTTGTGAATGGAAAGTCGAGTGAACCTTATTGCTTAGAGGAAGGAGAAGTCGTAACAA
>MERGE15531ID
GCTCCTACCGATTGAGCAATCCGGTGAATACTTCGGACCGCTACGCAGTGCCGGTCACGGCCTGTGTTCTGGAAAGTCGAGTAAACCTTATTGCTTAGAGGAAGGAGAAGTCGTAACAAG
>MERGE15537ID
GCTCCTACCGATTGAGCAATCCGGTGAATACTTCGGACCGCTTGCATAATTGGTTCGCCAATTTTGTGAATGGAAAGTCGAGTGAACCTTATTGCTTAGAGGAAGGAGAAGTCGTAACAA
>MERGE15544ID
GCTCCTACCGATTGAGCAATCCGGTGAATACTTCGGACCGCTTGCATAGTTGGTTCGCCAACTTTGTGAATGGAAAGTCGAGTGAACCTTATTGCTTAGAGGAAGGAGAAGTCGTAACAA
>MERGE15547ID
GCTCCTACCGATTGAGCAATCCGGTGAATACTTCGGACCGGTCACATAATTGGTTCGCCAGTTTTGTGACTGGAAAGTCGAGTGAACCTTATTGCTTAGAGGAAGGAGAAGTCGTAACAA
>MERGE15548ID
GCTCCTACCGATTGAGCAATCCGGTGAATACTTCGGACCGGTCGCATAATTGGTTCGCCAGTTTTGTGACTGGAAAGTCGAGTGAACCTTATTGCTTAGAGGAAGGAGAAGTCGTAACAA
>MERGE15550ID
GCTCCTACCGATTGAGCAATCCGGTGAATACTTCGGACCGGTTACATAGTTGGTTCGCTAACTTTGTGACTGGAAAGTCGAGTGAACCTTATTGCTTAGAGGAAGGAGAAGTCGTAACAA
>MERGE15552ID
GCTCCTACCGATTGAGCAATCCGGTGAATACTTCGGACCGGTTACATGGATGGTTCGCCATTTTTGTCGCTGGAAAGTCGAGTGAACCTTATTGCTTAGAGGAAGGAGAAGTCGTAACAA
>MERGE15558ID
GCTCCTACCGATTGAGCAATCCGGTGAATACTTCGGACCGGTTACTTGGTTGGTTCGCTAACCTTGTGACTGGAAAGTCGAGTGAACCTTATTGCTTAGAGGAAGGAGAAGTCGTAACAA
>MERGE15562ID
GCTCCTACCGATTGAGCAATCCGGTGAATACTTCGGACCGGTTACTTGGTTGGTTCGCTGACCTTGTGACTGGAAAGTCGAGTGAACCTTATTGCTTAGAGGAAGGAGAAGTCGTAACAA
>MERGE15565ID
GCTCCTACCGATTGAGCAATCCGGTGAATACTTCGGACCGGTTACTTGGTTGGTTCGCTGATCTTGTGACTGGAAAGTCGAGTGAACCTTATTGCTTAGAGGAAGGAGAAGTCGTAACAA
>MERGE15567ID
GCTCCTACCGATTGAGCAATCCGGTGAATACTTCGGACCGGTTGCATAGTTGGTTCGCCAACTTTGCGACTGGAAAGTCGAGTGAACCTTATTGCTTAGAGGAAGGAGAAGTCGTAACAA
>MERGE15569ID
GCTCCTACCGATTGAGCAATCCGGTGAATACTTCGGACCGTAGTCTGCGAGGTCACTTGCAGTACTATGGAAAGTCGAGTGAACCTTATTGCTTAGAGGAAGGAGAAGTCGTAACAAGGT
>MERGE15571ID
GCTCCTACCGATTGAGCAATCCGGTGAATACTTCGGACCGTCCGCATAATTGGTTCGCCAGTTTTGCGGATGGAAAGTCGAGTGAACCTTATTGCTTAGAGGAAGGAGAAGTCGTAACAA
>MERGE15576ID
GCTCCTACCGATTGAGCAATCCGGTGAATACTTCGGACCGTCTCCATGCGTGGTTCACCACTTATGGGGATGGAAAGTCGAGTGAACCTTATTGCTTAGAGGAAGGAGAAGTCGTAACAA
>MERGE15586ID
GCTCCTACCGATTGAGCAATCCGGTGAATACTTCGGACCGTGCACTTAATTGGTTCGCCAGTTTTGAGTATGGAAAGTTGAGTGAACCTTATTGCTTAGAGGAAGGAGAAGTCGTAACAA
>MERGE15593ID
GCTCCTACCGATTGAGCAATCCGGTGAATACTTCGGACCGTGCACTTAATTGGTTCGCCAGTTTTGAGTGTGGAAAGTTGAGTGAACCTTATTGCTTAGAGGAAGGAGAAGTCGTAACAA
>MERGE15604ID
GCTCCTACCGATTGAGCAATCCGGTGAATACTTCGGACCGTTTACATAATTGGTTCGCCAGTTTTGTGAATGGAAAGTCGAGTGAACCTTATTGCTTAGAGGAAGGAGAAGTCGTAACAA
>MERGE15605ID
GCTCCTACCGATTGAGCAATCCGGTGAATACTTCGGACCGTTTACATAGTTGGTTCGCCAGCTTTGTGAGTGGAAAGTCGAGTGAACCTTATTGCTTAGAGGAAGGAGAAGTCGTAACAA
>MERGE15608ID
GCTCCTACCGATTGAGCAATCCGGTGAATACTTCGGACCGTTTCCATACGTGGTTCGCCACTTCTGGGAATGGAAAGTCGAGTGAACCTTATTGCTTAGAGGAAGGAGAAGTCGTAACAA
>MERGE15614ID
GCTCCTACCGATTGAGCAATCCGGTGAATACTTCGGACCGTTTCCATGCGTGGTTCACCACTCGTGGGAATGGAAAGTCGAGTGAACCTTATTGCTTAGAGGAAGGAGAAGTCGTAACAA
>MERGE15617ID
GCTCCTACCGATTGAGCAATCCGGTGAATACTTCGGACCGTTTGTATGATTGGTTCGCCAGTTTTACGAATGGAAAGTCGAGTGAACCTTATTGCTTAGAGGAAGGAGAAGTCGTAACAA
>MERGE15627ID
GCTCCTACCGATTGAGCAATCCGGTGAATAGTTCGGACCGAGTCCTTTATTGGTTCGCCAGTTTGGGATTTGGAAAGTCCAGTGAACCTTATTGCTTAGAGGAAGGAGAAGTCGTAACAA
>MERGE15654ID
GCTCCTACCGATTGAGCAATCCGGTGAATATTTCGGACAGTCGTACGGTTGGGTTCGCTCAGCCGTTTGTACTGAAAGTCAAGTGAACCTTATTGCTTAGAGGAAGGAGAAGTCGTAACA
>MERGE15660ID
GCTCCTACCGATTGAGCAATCCGGTGAATATTTCGGACAGTCGTGCGAGTCGGTTCGCCGGCCCGCTTGTACTGGAAGTCAAGTGAACCTTATTGCTTAGAGGAAGGAGAAGTCGTAACA
>MERGE15662ID
GCTCCTACCGATTGAGCAATCCGGTGAATATTTCGGACAGTCGTGCGCGTCGGTTCGCCGGCGTGCTTGTACTGAAAGTCAAGTGAACCTTATTGCTTAGAGGAAGGAGAAGTCGTAACA
>MERGE15667ID
GCTCCTACCGATTGAGCAATCCGGTGAATATTTCGGACAGTCGTGCGGGTCGGTTCGCCGGCTCGCTTGTACTGGAAGTCAAGTGAACCTTATTGCTTAGAGGAAGGAGAAGTCGTAACA
>MERGE15672ID
GCTCCTACCGATTGAGCAATCCGGTGAATATTTCGGACAGTCGTGCTCGACGGTTCGCCGTCTTGCTTGTACTGGAAGTCAAGTGAACCTTATTGCTTAGAGGAAGGAGAAGTCGTAACA
>MERGE15675ID
GCTCCTACCGATTGAGCAATCCGGTGAATATTTCGGACAGTCGTGTATTCTGGTTCGCTGGAGTACGTGTACTGGAAGTCAAGTGAACCTTATTGCTTAGAGGAAGGAGAAGTCGTAACA
>MERGE15676ID
GCTCCTACCGATTGAGCAATCCGGTGAATATTTCGGACAGTCGTGTGAGGCGGTCCGCCGCTTCACTTGTACTGGAAGTCAAGTGAACCTTATTGCTTAGAGGAAGGAGAAGTCGTAACA
>MERGE15681ID
GCTCCTACCGATTGAGCAATCCGGTGAATATTTCGGACCAGAAATCTTCGGGGCAACTCGTTTGATTTCCGGAAAGTCAAGTTAACCTTATTGCTTAGAGGAAGGAGAAGTCGTAACAAG
>MERGE15685ID
GCTCCTACCGATTGAGCAATCCGGTGAATATTTCGGACCAGAAATCTTCGGGGCAACTCGTTTGATTTCCGGAAAGTCAAGTTAATCTTATTGCTTAGAGGAAGGAGAAGTCGTAACAAG
>MERGE15688ID
GCTCCTACCGATTGAGCAATCCGGTGAATATTTCGGACCGAAACCCGGTGGGGCAACCTGCTCGGGATTTGGAAAGTCAAGTTAACCTTATTGCTTAGAGGAAGGAGAAGTCGTAACAAG
>MERGE15690ID
GCTCCTACCGATTGAGCAATCCGGTGAATATTTCGGACCGAAACTTGTCGGGGCAACTCGTTCGAGATTTGGAAAGTCAAGTTAACCTTATTGCTTAGAGGAAGGAGAAGTCGTAACAAG
>MERGE15694ID
GCTCCTACCGATTGAGCAATCCGGTGAATATTTCGGACCGAAACTTGTCGGGGTTACCCGTTCGAGATTTGGAAAGTCAAGTTAACCTTATTGCTTAGAGGAAGGAGAAGTCGTAACAAG
>MERGE15695ID
GCTCCTACCGATTGAGCAATCCGGTGAATATTTCGGACCGAAAGCTAGGTGGGTTCGCCTGCTTAGTTTTTGGAAAGTCAAGTGAACCTTATTGCTTAGAGGAAGGAGAAGTCGTAACAA
>MERGE15697ID
GCTCCTACCGATTGAGCAATCCGGTGAATATTTCGGACCGAACCTTGTCGGGGCAACTCGTTCAGGGATTGGAAAGTCAAGTTAACCTTATTGCTTAGAGGAAGGAGAAGTCGTAACAAG
>MERGE15699ID
GCTCCTACCGATTGAGCAATCCGGTGAATATTTCGGACCGAACGACTGCGGGGCAACCCATGGTTGTTTGGAAAGTCAAGTAAACCTTATTGCTTAGAGGAAGGAGAAGTCGTAACAAGG
>MERGE15700ID
GCTCCTACCGATTGAGCAATCCGGTGAATATTTCGGACCGAACGACTGCGGGGTAACCCATGGTTGTTTGGAAAGTCAAGTAAACCTTATTGCTTAGAGGAAGGAGAAGTCGTAACAAGG
>MERGE15705ID
GCTCCTACCGATTGAGCAATCCGGTGAATATTTCGGACCGAACTTTTGGGGGGCAACTCTCTTTAGTTTGGAAAGTTAGGTTAACCTTATTGCTTAGAGGAAGGAGAAGTCGTAACAAGG
>MERGE15709ID
GCTCCTACCGATTGAGCAATCCGGTGAATATTTCGGACCGAAGCTTTCTAGGGCAACTTAGATCGTTTTGGAAAGTCAAGTAAACCTTATTGCTTAGAGGAAGGAGAAGTCGTAACAAGG
>MERGE15710ID
GCTCCTACCGATTGAGCAATCCGGTGAATATTTCGGACCGAATAGCCGTGGGGTAACCTATGGCCGTTTGGAAAGTCAAGTAAACCTTATTGCTTAGAGGAAGGAGAAGTCGTAACAAGG
>MERGE15712ID
GCTCCTACCGATTGAGCAATCCGGTGAATATTTCGGACCGAATAGCTGCGGGGCAACCCTCGGCCGTTTGGAAAGTCAAGTAAACCTTATTGCTTAGAGGAAGGAGAAGTCGTAACAAGG
>MERGE15714ID
GCTCCTACCGATTGAGCAATCCGGTGAATATTTCGGACCGAATAGCTGCGGGGTAACCCATGGCCGTTTGGAAAGTCAAGTAAACCTTATTGCTTAGAGGAAGGAGAAGTCGTAACAAGG
>MERGE15716ID
GCTCCTACCGATTGAGCAATCCGGTGAATATTTCGGACCGAATAGTTGCGGGGTAACCCATGACCGTTTGGAAAGTCAAGTAAACCTTATTGCTTAGAGGAAGGAGAAGTCGTAACAAGG
>MERGE15717ID
GCTCCTACCGATTGAGCAATCCGGTGAATATTTCGGACCGAATCCCGTCGGGGCAACTCGTTCGGGAATTGGAAAGTCAAGTTAACCTTATTGCTTAGAGGAAGGAGAAGTCGTAACAAG
>MERGE15718ID
GCTCCTACCGATTGAGCAATCCGGTGAATATTTCGGACCGAATCCTGGCGGGGCAACTCGTTCAGGAATTGGAAAGTCAAGTTAACCTTATTGCTTAGAGGAAGGAGAAGTCGTAACAAG
>MERGE15719ID
GCTCCTACCGATTGAGCAATCCGGTGAATATTTCGGACCGAATGGCTGCGGGGTAACCCATGGCTGTTTGGAAAGTCAAGTAAACCTTATTGCTTAGAGGAAGGAGAAGTCGTAACAAGG
>MERGE15721ID
GCTCCTACCGATTGAGCAATCCGGTGAATATTTCGGACCGAATGTCTGCGGGGTAACCCATGGACGTTTGGAAAGTCAAGTAAACCTTATTGCTTAGAGGAAGGAGAAGTCGTAACAAGG
>MERGE15722ID
GCTCCTACCGATTGAGCAATCCGGTGAATATTTCGGACCGAATTCCGTCGGGGCAACCTGTTCGGAAATTGGAAAGTCAAGTAAACCTTATTGCTTAGAGGAAGGAGAAGTCGTAACAAG
>MERGE15734ID
GCTCCTACCGATTGAGCAATCCGGTGAATATTTCGGACCGACAGCTTGCGGGGCAACTCGTTTAGCCGTTGGAAAGTCAAGTTAACCTTATTGCTTAGAGGAAGGAGAAGTCGTAACAAG
>MERGE15742ID
GCTCCTACCGATTGAGCAATCCGGTGAATATTTCGGACCGACGATCGTCGGGGCAACCCGTTCGATTGTTGGAAAGTCAAGTTAACCTTATTGCTTAGAGGAAGGAGAAGTCGTAACAAG
>MERGE15747ID
GCTCCTACCGATTGAGCAATCCGGTGAATATTTCGGACCGACGTCTTTTGGGGCAACCTAAAGGATGTTGGAAAGTCAAGTAAACCTTATTGCTTAGAGGAAGGAGAAGTCGTAACAAGG
>MERGE15749ID
GCTCCTACCGATTGAGCAATCCGGTGAATATTTCGGACCGACTGGCTCGGGGCAACCTGCTGCTAGTTGGAAAGTCAAGTAAACCTTATTGCTTAGAGGAAGGAGAAGTCGTAACAAGGT
>MERGE15750ID
GCTCCTACCGATTGAGCAATCCGGTGAATATTTCGGACCGACTTGCGTTCGGGCAACCGTTTCGCAGGTTGGAAAGTCAAGTTAACCTTATTGCTTAGAGGAAGGAGAAGTCGTAACAAG
>MERGE15756ID
GCTCCTACCGATTGAGCAATCCGGTGAATATTTCGGACCGAGACCCGTCGGGGCAACTCGTTCGGGTTTTGGAAAGTCAAGTTAACCTTATTGCTTAGAGGAAGGAGAAGTCGTAACAAG
>MERGE15765ID
GCTCCTACCGATTGAGCAATCCGGTGAATATTTCGGACCGAGACCTGTCGGGGCAACTCGCTCAGGATTTGGAAAGTCAAGTTAACCTTATTGCTTAGAGGAAGGAGAAGTCGTAACAAG
>MERGE15769ID
GCTCCTACCGATTGAGCAATCCGGTGAATATTTCGGACCGAGACCTGTCGGGGCAACTCGTTCAGGATTTGGAAAGTCAAGTAAACCTTATTGCTTAGAGGAAGGAGAAGTCGTAACAAG
>MERGE15773ID
GCTCCTACCGATTGAGCAATCCGGTGAATATTTCGGACCGAGACCTGTCGGGGCAACTCGTTCAGGATTTGGAAAGTCAAGTTAACCTTATTGCTTAGAGGAAGGAGAAGTCGTAACAAG
>MERGE15780ID
GCTCCTACCGATTGAGCAATCCGGTGAATATTTCGGACCGAGACCTTCGGGGGCAACCCTGTCGGTTTTGGAAAGTCAAGTTAACCTTATTGCTTAGAGGAAGGAGAAGTCGTAACAAGG
>MERGE15782ID
[truncated: 2,449,442 more chars]
